# Supplementary material for: Programmable synthesis of organic cages with reduced symmetry
Source: Chem Sci. 2024 Apr 1;15(17):6536–43. doi: 10.1039/d4sc00889h (PMC11062111; doi:10.1039/d4sc00889h)
Supplement: SC-015-D4SC00889H-s002 [file SC-015-D4SC00889H-s002.zip]

Archive with 199 entries (174 files):
- S.I/S.I.Models.all/
- S.I/S.I.Models.all/geometry.cages_without_tBus/
- S.I/S.I.Models.all/geometry.cages_without_tBus/1.EMPTY/
- S.I/S.I.Models.all/geometry.cages_without_tBus/1.EMPTY/.DS_Store
- S.I/S.I.Models.all/geometry.cages_without_tBus/1.EMPTY/1.B3LYP.D3.EMPTY/
- S.I/S.I.Models.all/geometry.cages_without_tBus/1.EMPTY/1.B3LYP.D3.EMPTY/1.C1.B3LYP.xyz
- S.I/S.I.Models.all/geometry.cages_without_tBus/1.EMPTY/1.B3LYP.D3.EMPTY/1.C10.B3LYP.xyz
- S.I/S.I.Models.all/geometry.cages_without_tBus/1.EMPTY/1.B3LYP.D3.EMPTY/1.C11.B3LYP.xyz
- S.I/S.I.Models.all/geometry.cages_without_tBus/1.EMPTY/1.B3LYP.D3.EMPTY/1.C12.B3LYP.xyz
- S.I/S.I.Models.all/geometry.cages_without_tBus/1.EMPTY/1.B3LYP.D3.EMPTY/1.C13.B3LYP.xyz
- S.I/S.I.Models.all/geometry.cages_without_tBus/1.EMPTY/1.B3LYP.D3.EMPTY/1.C2.B3LYP.xyz
- S.I/S.I.Models.all/geometry.cages_without_tBus/1.EMPTY/1.B3LYP.D3.EMPTY/1.C3.B3LYP.xyz
- S.I/S.I.Models.all/geometry.cages_without_tBus/1.EMPTY/1.B3LYP.D3.EMPTY/1.C4.B3LYP.xyz
- S.I/S.I.Models.all/geometry.cages_without_tBus/1.EMPTY/1.B3LYP.D3.EMPTY/1.C5.B3LYP.xyz
- S.I/S.I.Models.all/geometry.cages_without_tBus/1.EMPTY/1.B3LYP.D3.EMPTY/1.C6.B3LYP.xyz
- S.I/S.I.Models.all/geometry.cages_without_tBus/1.EMPTY/1.B3LYP.D3.EMPTY/1.C7.B3LYP.xyz
- S.I/S.I.Models.all/geometry.cages_without_tBus/1.EMPTY/1.B3LYP.D3.EMPTY/1.C8.B3LYP.xyz
- S.I/S.I.Models.all/geometry.cages_without_tBus/1.EMPTY/1.B3LYP.D3.EMPTY/1.C9.B3LYP.xyz
- S.I/S.I.Models.all/geometry.cages_without_tBus/1.EMPTY/1.B3LYP.EMPTY/
- S.I/S.I.Models.all/geometry.cages_without_tBus/1.EMPTY/1.B3LYP.EMPTY/1.C1.B3LYP.xyz
- S.I/S.I.Models.all/geometry.cages_without_tBus/1.EMPTY/1.B3LYP.EMPTY/1.C10.B3LYP.xyz
- S.I/S.I.Models.all/geometry.cages_without_tBus/1.EMPTY/1.B3LYP.EMPTY/1.C11.B3LYP.xyz
- S.I/S.I.Models.all/geometry.cages_without_tBus/1.EMPTY/1.B3LYP.EMPTY/1.C12.B3LYP.xyz
- S.I/S.I.Models.all/geometry.cages_without_tBus/1.EMPTY/1.B3LYP.EMPTY/1.C13.B3LYP.xyz
- S.I/S.I.Models.all/geometry.cages_without_tBus/1.EMPTY/1.B3LYP.EMPTY/1.C2.B3LYP.xyz
- S.I/S.I.Models.all/geometry.cages_without_tBus/1.EMPTY/1.B3LYP.EMPTY/1.C3.B3LYP.xyz
- S.I/S.I.Models.all/geometry.cages_without_tBus/1.EMPTY/1.B3LYP.EMPTY/1.C4.B3LYP.xyz
- S.I/S.I.Models.all/geometry.cages_without_tBus/1.EMPTY/1.B3LYP.EMPTY/1.C5.B3LYP.xyz
- S.I/S.I.Models.all/geometry.cages_without_tBus/1.EMPTY/1.B3LYP.EMPTY/1.C6.B3LYP.xyz
- S.I/S.I.Models.all/geometry.cages_without_tBus/1.EMPTY/1.B3LYP.EMPTY/1.C7.B3LYP.xyz
- S.I/S.I.Models.all/geometry.cages_without_tBus/1.EMPTY/1.B3LYP.EMPTY/1.C8.B3LYP.xyz
- S.I/S.I.Models.all/geometry.cages_without_tBus/1.EMPTY/1.B3LYP.EMPTY/1.C9.B3LYP.xyz
- S.I/S.I.Models.all/geometry.cages_without_tBus/1.EMPTY/1.M06.EMPTY/
- S.I/S.I.Models.all/geometry.cages_without_tBus/1.EMPTY/1.M06.EMPTY/1.C1.M06.xyz
- S.I/S.I.Models.all/geometry.cages_without_tBus/1.EMPTY/1.M06.EMPTY/1.C10.M06.xyz
- S.I/S.I.Models.all/geometry.cages_without_tBus/1.EMPTY/1.M06.EMPTY/1.C11.M06.xyz
- S.I/S.I.Models.all/geometry.cages_without_tBus/1.EMPTY/1.M06.EMPTY/1.C12.M06.xyz
- S.I/S.I.Models.all/geometry.cages_without_tBus/1.EMPTY/1.M06.EMPTY/1.C13.M06.xyz
- S.I/S.I.Models.all/geometry.cages_without_tBus/1.EMPTY/1.M06.EMPTY/1.C2.M06.xyz
- S.I/S.I.Models.all/geometry.cages_without_tBus/1.EMPTY/1.M06.EMPTY/1.C3.M06.xyz
- S.I/S.I.Models.all/geometry.cages_without_tBus/1.EMPTY/1.M06.EMPTY/1.C4.M06.xyz
- S.I/S.I.Models.all/geometry.cages_without_tBus/1.EMPTY/1.M06.EMPTY/1.C5.M06.xyz
- S.I/S.I.Models.all/geometry.cages_without_tBus/1.EMPTY/1.M06.EMPTY/1.C6.M06.xyz
- S.I/S.I.Models.all/geometry.cages_without_tBus/1.EMPTY/1.M06.EMPTY/1.C7.M06.xyz
- S.I/S.I.Models.all/geometry.cages_without_tBus/1.EMPTY/1.M06.EMPTY/1.C8.M06.xyz
- S.I/S.I.Models.all/geometry.cages_without_tBus/1.EMPTY/1.M06.EMPTY/1.C9.M06.xyz
- S.I/S.I.Models.all/geometry.cages_without_tBus/1.EMPTY/1.M06.EMPTY/3.cage_jaws_distance.py
- S.I/S.I.Models.all/geometry.cages_without_tBus/1.EMPTY/1.M06.EMPTY/4.angles_processing.py
- S.I/S.I.Models.all/geometry.cages_without_tBus/1.EMPTY/1.M06.EMPTY/finalenergies.csv
- S.I/S.I.Models.all/geometry.cages_without_tBus/1.EMPTY/1.PBE0.EMPTY/
- S.I/S.I.Models.all/geometry.cages_without_tBus/1.EMPTY/1.PBE0.EMPTY/1.C1.PBE0.xyz
- S.I/S.I.Models.all/geometry.cages_without_tBus/1.EMPTY/1.PBE0.EMPTY/1.C10.PBE0.xyz
- S.I/S.I.Models.all/geometry.cages_without_tBus/1.EMPTY/1.PBE0.EMPTY/1.C11.PBE0.xyz
- S.I/S.I.Models.all/geometry.cages_without_tBus/1.EMPTY/1.PBE0.EMPTY/1.C12..PBE0.xyz
- S.I/S.I.Models.all/geometry.cages_without_tBus/1.EMPTY/1.PBE0.EMPTY/1.C13.PBE0.xyz
- S.I/S.I.Models.all/geometry.cages_without_tBus/1.EMPTY/1.PBE0.EMPTY/1.C2.PBE0.xyz
- S.I/S.I.Models.all/geometry.cages_without_tBus/1.EMPTY/1.PBE0.EMPTY/1.C3.PBE0.xyz
- S.I/S.I.Models.all/geometry.cages_without_tBus/1.EMPTY/1.PBE0.EMPTY/1.C4.PBE0.xyz
- S.I/S.I.Models.all/geometry.cages_without_tBus/1.EMPTY/1.PBE0.EMPTY/1.C5.PBE0.xyz
- S.I/S.I.Models.all/geometry.cages_without_tBus/1.EMPTY/1.PBE0.EMPTY/1.C6.PBE0.xyz
- S.I/S.I.Models.all/geometry.cages_without_tBus/1.EMPTY/1.PBE0.EMPTY/1.C7.PBE0.xyz
- S.I/S.I.Models.all/geometry.cages_without_tBus/1.EMPTY/1.PBE0.EMPTY/1.C8.PBE0.xyz
- S.I/S.I.Models.all/geometry.cages_without_tBus/1.EMPTY/1.PBE0.EMPTY/1.C9.PBE0.xyz
- S.I/S.I.Models.all/geometry.cages_without_tBus/1.EMPTY/1.PBE0.EMPTY/finalenergies.csv
- S.I/S.I.Models.all/molecular.dynamics/
- S.I/S.I.Models.all/molecular.dynamics/conformers.for.md/
- S.I/S.I.Models.all/molecular.dynamics/conformers.for.md/C1/
- S.I/S.I.Models.all/molecular.dynamics/conformers.for.md/C1/.DS_Store
- S.I/S.I.Models.all/molecular.dynamics/conformers.for.md/C1/cage_in_THF.itp
- S.I/S.I.Models.all/molecular.dynamics/conformers.for.md/C1/Cage_THF.top
- S.I/S.I.Models.all/molecular.dynamics/conformers.for.md/C1/md.mdp
- S.I/S.I.Models.all/molecular.dynamics/conformers.for.md/C1/ndx.ndx
- S.I/S.I.Models.all/molecular.dynamics/conformers.for.md/C1/npt.cpt
- S.I/S.I.Models.all/molecular.dynamics/conformers.for.md/C1/npt.gro
- S.I/S.I.Models.all/molecular.dynamics/conformers.for.md/C1/npt.tpr
- S.I/S.I.Models.all/molecular.dynamics/conformers.for.md/C1/THF.itp
- S.I/S.I.Models.all/molecular.dynamics/conformers.for.md/C10/
- S.I/S.I.Models.all/molecular.dynamics/conformers.for.md/C10/cage_in_THF.itp
- S.I/S.I.Models.all/molecular.dynamics/conformers.for.md/C10/Cage_THF.top
- S.I/S.I.Models.all/molecular.dynamics/conformers.for.md/C10/md.mdp
- S.I/S.I.Models.all/molecular.dynamics/conformers.for.md/C10/ndx.ndx
- S.I/S.I.Models.all/molecular.dynamics/conformers.for.md/C10/npt.cpt
- S.I/S.I.Models.all/molecular.dynamics/conformers.for.md/C10/npt.gro
- S.I/S.I.Models.all/molecular.dynamics/conformers.for.md/C10/npt.tpr
- S.I/S.I.Models.all/molecular.dynamics/conformers.for.md/C10/THF.itp
- S.I/S.I.Models.all/molecular.dynamics/conformers.for.md/C11/
- S.I/S.I.Models.all/molecular.dynamics/conformers.for.md/C11/cage_in_THF.itp
- S.I/S.I.Models.all/molecular.dynamics/conformers.for.md/C11/Cage_THF.top
- S.I/S.I.Models.all/molecular.dynamics/conformers.for.md/C11/md.mdp
- S.I/S.I.Models.all/molecular.dynamics/conformers.for.md/C11/ndx.ndx
- S.I/S.I.Models.all/molecular.dynamics/conformers.for.md/C11/npt.cpt
- S.I/S.I.Models.all/molecular.dynamics/conformers.for.md/C11/npt.gro
- S.I/S.I.Models.all/molecular.dynamics/conformers.for.md/C11/npt.tpr
- S.I/S.I.Models.all/molecular.dynamics/conformers.for.md/C11/THF.itp
- S.I/S.I.Models.all/molecular.dynamics/conformers.for.md/C12/
- S.I/S.I.Models.all/molecular.dynamics/conformers.for.md/C12/cage_in_THF.itp
- S.I/S.I.Models.all/molecular.dynamics/conformers.for.md/C12/Cage_THF.top
- S.I/S.I.Models.all/molecular.dynamics/conformers.for.md/C12/md.mdp
- S.I/S.I.Models.all/molecular.dynamics/conformers.for.md/C12/ndx.ndx
- S.I/S.I.Models.all/molecular.dynamics/conformers.for.md/C12/npt.cpt
- S.I/S.I.Models.all/molecular.dynamics/conformers.for.md/C12/npt.gro
- S.I/S.I.Models.all/molecular.dynamics/conformers.for.md/C12/npt.tpr
- S.I/S.I.Models.all/molecular.dynamics/conformers.for.md/C12/THF.itp
- S.I/S.I.Models.all/molecular.dynamics/conformers.for.md/C13/
- S.I/S.I.Models.all/molecular.dynamics/conformers.for.md/C13/cage_in_THF.itp
- S.I/S.I.Models.all/molecular.dynamics/conformers.for.md/C13/Cage_THF.top
- S.I/S.I.Models.all/molecular.dynamics/conformers.for.md/C13/md.mdp
- S.I/S.I.Models.all/molecular.dynamics/conformers.for.md/C13/ndx.ndx
- S.I/S.I.Models.all/molecular.dynamics/conformers.for.md/C13/npt.cpt
- S.I/S.I.Models.all/molecular.dynamics/conformers.for.md/C13/npt.gro
- S.I/S.I.Models.all/molecular.dynamics/conformers.for.md/C13/npt.tpr
- S.I/S.I.Models.all/molecular.dynamics/conformers.for.md/C13/THF.itp
- S.I/S.I.Models.all/molecular.dynamics/conformers.for.md/C2/
- S.I/S.I.Models.all/molecular.dynamics/conformers.for.md/C2/cage_in_THF.itp
- S.I/S.I.Models.all/molecular.dynamics/conformers.for.md/C2/Cage_THF.top
- S.I/S.I.Models.all/molecular.dynamics/conformers.for.md/C2/md.mdp
- S.I/S.I.Models.all/molecular.dynamics/conformers.for.md/C2/ndx.ndx
- S.I/S.I.Models.all/molecular.dynamics/conformers.for.md/C2/npt.cpt
- S.I/S.I.Models.all/molecular.dynamics/conformers.for.md/C2/npt.gro
- S.I/S.I.Models.all/molecular.dynamics/conformers.for.md/C2/npt.tpr
- S.I/S.I.Models.all/molecular.dynamics/conformers.for.md/C2/THF.itp
- S.I/S.I.Models.all/molecular.dynamics/conformers.for.md/C3/
- S.I/S.I.Models.all/molecular.dynamics/conformers.for.md/C3/cage_in_THF.itp
- S.I/S.I.Models.all/molecular.dynamics/conformers.for.md/C3/Cage_THF.top
- S.I/S.I.Models.all/molecular.dynamics/conformers.for.md/C3/md.mdp
- S.I/S.I.Models.all/molecular.dynamics/conformers.for.md/C3/ndx.ndx
- S.I/S.I.Models.all/molecular.dynamics/conformers.for.md/C3/npt.cpt
- S.I/S.I.Models.all/molecular.dynamics/conformers.for.md/C3/npt.gro
- S.I/S.I.Models.all/molecular.dynamics/conformers.for.md/C3/npt.tpr
- S.I/S.I.Models.all/molecular.dynamics/conformers.for.md/C3/THF.itp
- S.I/S.I.Models.all/molecular.dynamics/conformers.for.md/C4/
- S.I/S.I.Models.all/molecular.dynamics/conformers.for.md/C4/cage_in_THF.itp
- S.I/S.I.Models.all/molecular.dynamics/conformers.for.md/C4/Cage_THF.top
- S.I/S.I.Models.all/molecular.dynamics/conformers.for.md/C4/md.mdp
- S.I/S.I.Models.all/molecular.dynamics/conformers.for.md/C4/ndx.ndx
- S.I/S.I.Models.all/molecular.dynamics/conformers.for.md/C4/npt.cpt
- S.I/S.I.Models.all/molecular.dynamics/conformers.for.md/C4/npt.gro
- S.I/S.I.Models.all/molecular.dynamics/conformers.for.md/C4/npt.tpr
- S.I/S.I.Models.all/molecular.dynamics/conformers.for.md/C4/THF.itp
- S.I/S.I.Models.all/molecular.dynamics/conformers.for.md/C5/
- S.I/S.I.Models.all/molecular.dynamics/conformers.for.md/C5/cage_in_THF.itp
- S.I/S.I.Models.all/molecular.dynamics/conformers.for.md/C5/Cage_THF.top
- S.I/S.I.Models.all/molecular.dynamics/conformers.for.md/C5/md.mdp
- S.I/S.I.Models.all/molecular.dynamics/conformers.for.md/C5/ndx.ndx
- S.I/S.I.Models.all/molecular.dynamics/conformers.for.md/C5/npt.cpt
- S.I/S.I.Models.all/molecular.dynamics/conformers.for.md/C5/npt.gro
- S.I/S.I.Models.all/molecular.dynamics/conformers.for.md/C5/npt.tpr
- S.I/S.I.Models.all/molecular.dynamics/conformers.for.md/C5/THF.itp
- S.I/S.I.Models.all/molecular.dynamics/conformers.for.md/C6/
- S.I/S.I.Models.all/molecular.dynamics/conformers.for.md/C6/cage_in_THF.itp
- S.I/S.I.Models.all/molecular.dynamics/conformers.for.md/C6/Cage_THF.top
- S.I/S.I.Models.all/molecular.dynamics/conformers.for.md/C6/md.mdp
- S.I/S.I.Models.all/molecular.dynamics/conformers.for.md/C6/ndx.ndx
- S.I/S.I.Models.all/molecular.dynamics/conformers.for.md/C6/npt.cpt
- S.I/S.I.Models.all/molecular.dynamics/conformers.for.md/C6/npt.gro
- S.I/S.I.Models.all/molecular.dynamics/conformers.for.md/C6/npt.tpr
- S.I/S.I.Models.all/molecular.dynamics/conformers.for.md/C6/THF.itp
- S.I/S.I.Models.all/molecular.dynamics/conformers.for.md/C7/
- S.I/S.I.Models.all/molecular.dynamics/conformers.for.md/C7/cage_in_THF.itp
- S.I/S.I.Models.all/molecular.dynamics/conformers.for.md/C7/Cage_THF.top
- S.I/S.I.Models.all/molecular.dynamics/conformers.for.md/C7/md.mdp
- S.I/S.I.Models.all/molecular.dynamics/conformers.for.md/C7/ndx.ndx
- S.I/S.I.Models.all/molecular.dynamics/conformers.for.md/C7/npt.cpt
- S.I/S.I.Models.all/molecular.dynamics/conformers.for.md/C7/npt.gro
- S.I/S.I.Models.all/molecular.dynamics/conformers.for.md/C7/npt.tpr
- S.I/S.I.Models.all/molecular.dynamics/conformers.for.md/C7/THF.itp
- S.I/S.I.Models.all/molecular.dynamics/conformers.for.md/C8/
- S.I/S.I.Models.all/molecular.dynamics/conformers.for.md/C8/cage_in_THF.itp
- S.I/S.I.Models.all/molecular.dynamics/conformers.for.md/C8/Cage_THF.top
- S.I/S.I.Models.all/molecular.dynamics/conformers.for.md/C8/md.mdp
- S.I/S.I.Models.all/molecular.dynamics/conformers.for.md/C8/ndx.ndx
- S.I/S.I.Models.all/molecular.dynamics/conformers.for.md/C8/npt.cpt
- S.I/S.I.Models.all/molecular.dynamics/conformers.for.md/C8/npt.gro
- S.I/S.I.Models.all/molecular.dynamics/conformers.for.md/C8/npt.tpr
- S.I/S.I.Models.all/molecular.dynamics/conformers.for.md/C8/THF.itp
- S.I/S.I.Models.all/molecular.dynamics/conformers.for.md/C9/
- S.I/S.I.Models.all/molecular.dynamics/conformers.for.md/C9/cage_in_THF.itp
- S.I/S.I.Models.all/molecular.dynamics/conformers.for.md/C9/Cage_THF.top
- S.I/S.I.Models.all/molecular.dynamics/conformers.for.md/C9/md.mdp
- S.I/S.I.Models.all/molecular.dynamics/conformers.for.md/C9/ndx.ndx
- S.I/S.I.Models.all/molecular.dynamics/conformers.for.md/C9/npt.cpt
- S.I/S.I.Models.all/molecular.dynamics/conformers.for.md/C9/npt.gro
- S.I/S.I.Models.all/molecular.dynamics/conformers.for.md/C9/npt.tpr
- S.I/S.I.Models.all/molecular.dynamics/conformers.for.md/C9/THF.itp
- S.I/S.I.Models.all/molecular.dynamics/mdp_parameter_files/
- S.I/S.I.Models.all/molecular.dynamics/mdp_parameter_files/md.mdp
- S.I/S.I.Models.all/molecular.dynamics/mdp_parameter_files/minim.mdp
- S.I/S.I.Models.all/molecular.dynamics/mdp_parameter_files/npt.mdp
- S.I/S.I.Models.all/molecular.dynamics/mdp_parameter_files/nvt.mdp
- S.I/S.I.Models.all/molecular.dynamics/solvent/
- S.I/S.I.Models.all/molecular.dynamics/solvent/109-99-9.top
- S.I/S.I.Models.all/molecular.dynamics/solvent/109-99-9-liq.pdb
- S.I/S.I.Models.all/PBE0_cages_pywindow_Outputs.csv
- S.I/S.I.Models.all/scripts/
- S.I/S.I.Models.all/scripts/crest_split.py
- S.I/S.I.Models.all/scripts/crest_split_multi_SPE.py
- S.I/S.I.Models.all/scripts/gaussian_log_to_xyz.py
- S.I/S.I.Models.all/scripts/goodvibes_extract.py
- S.I/S.I.Models.all/scripts/xyz_energies.py
