# Supplementary material for: Programmable synthesis of organic cages with reduced symmetry
Source: Chem Sci. 2024 Apr 1;15(17):6536–43. doi: 10.1039/d4sc00889h (PMC11062111; doi:10.1039/d4sc00889h)
Supplement: SC-015-D4SC00889H-s002 [file SC-015-D4SC00889H-s002.zip › S.I/S.I.Models.all/geometry.cages_without_tBus/1.EMPTY/1.B3LYP.D3.EMPTY/1.C1.B3LYP.xyz]

182
/Users/kga08/Desktop/keith/39.cage.in/outfiles/conf.in.b3lyp-def2.log	Energy: -3139664.5890505
C         -7.31030        2.25806       -3.02344
C         -8.71231        2.20726       -3.03930
C         -9.40097        1.42156       -2.10772
C         -8.69635        0.68494       -1.16080
C         -7.28747        0.72240       -1.15479
C         -6.59367        1.50351       -2.07133
C         -9.29794       -0.19243       -0.06509
C         -8.68492       -1.57204       -0.26769
C         -7.28128       -1.56319       -0.25547
C         -6.67976       -0.15476       -0.03656
C         -9.35710       -2.77373       -0.47850
C         -8.63401       -3.95576       -0.67342
C         -7.22906       -3.94384       -0.66484
C         -6.54990       -2.72612       -0.45933
C         -8.72531        0.34657        1.24176
C         -9.43482        0.81996        2.34290
C         -8.74995        1.33195        3.45145
C         -7.34605        1.38182        3.46262
C         -6.62903        0.90064        2.34853
C         -7.32141        0.37958        1.26427
N         -6.70165        1.90503        4.60088
N         -6.66035        3.05875       -3.98532
N         -6.54938       -5.16291       -0.85336
C          7.36947       -3.80421       -0.40542
C          8.77377       -3.76780       -0.41053
C          9.45432       -2.55002       -0.29407
C          8.73971       -1.35998       -0.17783
C          7.33634       -1.39840       -0.18895
C          6.64759       -2.59958       -0.28787
C          9.30290        0.04494       -0.00065
C          8.67257        0.57641        1.28507
C          7.26335        0.56289        1.28019
C          6.68491       -0.00447       -0.03618
C          9.35214        1.05425        2.40148
C          8.63778        1.52654        3.50832
C          7.23428        1.52255        3.50046
C          6.54327        1.03232        2.37258
C          8.70851        0.89243       -1.12021
C          9.39709        1.67059       -2.04781
C          8.69090        2.42691       -2.99074
C          7.28605        2.41550       -3.00727
C          6.59053        1.62943       -2.06682
C          7.30476        0.87465       -1.14657
N          6.61853        3.19472       -3.97254
N          6.72868       -5.05265       -0.53237
N          6.56217        2.00835        4.64039
C         -4.90116        4.28522       -5.17394
C         -3.51825        4.47391       -5.27798
C         -2.94170        5.21887       -6.31618
C         -3.79978        5.78820       -7.27428
C         -5.74081        4.87270       -6.13307
C         -1.46467        5.35123       -6.37354
C         -0.71884        5.41969       -5.18214
C          0.67075        5.41041       -5.20207
C          1.38106        5.33267       -6.41429
C          0.63933        5.33397       -7.60879
C         -0.75705        5.34281       -7.58864
C          2.85594        5.16987       -6.39890
C          3.43997        4.39423       -5.38828
C          4.81981        4.16885       -5.32459
C          5.64758        4.73330       -6.30747
C          3.70220        5.72736       -7.37440
C         -5.34583        3.44129       -4.00599
C          5.27027        3.27389       -4.19949
C         -4.92896        2.67370        6.11318
C         -3.55028        2.64374        6.35253
C         -2.98385        3.16273        7.52467
C         -3.84788        3.73325        8.47712
C         -5.77369        3.24957        7.07443
C         -1.50916        3.12455        7.68556
C         -0.77123        2.04996        7.15527
C          0.61847        2.06078        7.15810
C          1.33699        3.14652        7.69204
C          0.60276        4.18653        8.28917
C         -0.79372        4.17592        8.28568
C          2.81169        3.20734        7.53848
C          3.39095        2.71071        6.36269
C          4.77041        2.76227        6.13227
C          5.60176        3.33789        7.10533
C          3.66208        3.77828        8.50270
C         -5.35932        2.10481        4.78603
C          5.21882        2.22127        4.79872
C         -4.74010       -6.81500       -0.96340
C         -3.35529       -6.98494       -1.07859
C         -2.76511       -8.25113       -1.19325
C         -3.61075       -9.37531       -1.19022
C         -5.56598       -7.95002       -0.95793
C         -1.28631       -8.35125       -1.26739
C         -0.57417       -9.38325       -0.63069
C          0.82156       -9.37490       -0.58768
C          1.55830       -8.33355       -1.17920
C          0.84522       -7.34154       -1.87756
C         -0.54400       -7.35026       -1.92087
C          3.02813       -8.21256       -1.01437
C          3.58807       -6.93831       -0.85027
C          4.96135       -6.74647       -0.65984
C          5.80672       -7.86609       -0.62358
C          3.89189       -9.32216       -0.97554
C         -5.19992       -5.38915       -0.79899
C          5.38621       -5.31464       -0.46426
O          4.43975        2.66326       -3.53413
O          4.54089       -4.44631       -0.27218
O          4.39143        1.98376        3.92583
O         -4.53780        3.11335       -3.14429
O         -4.51678        1.83286        3.93669
O         -4.37646       -4.49588       -0.62732
H         -9.26976        2.78957       -3.77744
H        -10.49313        1.39532       -2.12216
H         -5.51384        1.54165       -2.05828
H        -10.39396       -0.20274       -0.08056
H        -10.44926       -2.79912       -0.49169
H         -9.16648       -4.89720       -0.83025
H         -5.46715       -2.73248       -0.44587
H        -10.52721        0.79958        2.34430
H         -9.31220        1.70093        4.31298
H         -5.54774        0.93269        2.37264
H         -7.31376        2.13312        5.37499
H         -7.25074        3.39258       -4.73711
H         -7.14352       -5.96078       -1.04361
H          9.33919       -4.69854       -0.50279
H         10.54680       -2.53899       -0.28972
H          5.56580       -2.64004       -0.29190
H         10.39863        0.06892        0.01984
H         10.44458        1.06644        2.41587
H          9.17565        1.90563        4.38111
H          5.46278        1.02678        2.36684
H         10.48932        1.69626       -2.04204
H          9.23688        3.03236       -3.71873
H          5.50855        1.62035       -2.09627
H          7.21736        3.76833       -4.55394
H          7.34216       -5.83539       -0.72455
H          7.15623        2.21198        5.43498
H         -2.89210        3.99554       -4.52629
H         -3.38616        6.38565       -8.08951
H         -6.82752        4.77494       -6.08315
H         -1.23584        5.48174       -4.22307
H          1.21639        5.46359       -4.25839
H          1.15771        5.26694       -8.56781
H         -1.30310        5.28283       -8.53261
H          2.81963        3.91244       -4.63391
H          6.72684        4.56414       -6.31602
H          3.28199        6.34540       -8.17074
H         -2.91776        2.22518        5.57111
H         -3.44292        4.13788        9.40713
H         -6.85254        3.32244        6.92098
H         -1.29470        1.19175        6.73038
H          1.15775        1.21146        6.73505
H          1.12725        5.04770        8.70886
H         -1.33292        5.02945        8.70225
H          2.76762        2.29503        5.57218
H          6.67996        3.42943        6.95637
H          3.24553        4.16627        9.43471
H         -2.73780       -6.08862       -1.04125
H         -3.18624      -10.37654       -1.28968
H         -6.64956       -7.87349       -0.84255
H         -1.11755      -10.17315       -0.10762
H          1.34173      -10.15820       -0.03195
H          1.38836       -6.54791       -2.39348
H         -1.06365       -6.56335       -2.47018
H          2.95297       -6.05376       -0.83496
H          6.88083       -7.76846       -0.44972
H          3.49092      -10.32912       -1.10934
C          5.26466       -9.14520       -0.78272
H          5.92265      -10.01634       -0.75337
C          5.08174        5.50966       -7.32349
H          5.72643        5.94860       -8.08796
C         -5.18332        5.61850       -7.17591
H         -5.83841        6.08102       -7.91730
C          5.04080        3.83981        8.28378
H          5.68848        4.28813        9.04027
C         -5.22608        3.77301        8.24977
H         -5.88425        4.22049        8.99761
C         -4.99457       -9.22067       -1.07503
H         -5.63854      -10.10269       -1.07289
C          5.16523       -0.08310       -0.14588
C         -5.15719       -0.21851        0.03568
O          4.35710        0.22402        0.69661
O         -4.37154        0.27829       -0.73462
O          4.79106       -0.56591       -1.34085
H          3.81754       -0.59887       -1.35498
O         -4.75191       -0.94531        1.08779
H         -3.77808       -0.96625        1.07555
