# Supplementary material for: Programmable synthesis of organic cages with reduced symmetry
Source: Chem Sci. 2024 Apr 1;15(17):6536–43. doi: 10.1039/d4sc00889h (PMC11062111; doi:10.1039/d4sc00889h)
Supplement: SC-015-D4SC00889H-s002 [file SC-015-D4SC00889H-s002.zip › S.I/S.I.Models.all/geometry.cages_without_tBus/1.EMPTY/1.B3LYP.D3.EMPTY/1.C10.B3LYP.xyz]

182
/Users/kga08/Desktop/keith/0.empty.cage.opts/2.real.cage.b3lyp-def2/conf_25.log	Energy: -3139668.8553556
C          7.19807       -2.11099        1.58569
C          8.46738       -2.28765        1.01579
C          8.71409       -1.80698       -0.27559
C          7.71845       -1.15632       -0.99113
C          6.44388       -0.96338       -0.41708
C          6.18617       -1.43888        0.86347
C          7.84740       -0.62052       -2.41084
C          6.74829       -1.31307       -3.19576
C          5.46359       -1.13091       -2.65383
C          5.47283       -0.23726       -1.38324
C          6.92372       -2.12328       -4.30976
C          5.83671       -2.79510       -4.87635
C          4.55932       -2.65881       -4.30915
C          4.37452       -1.80175       -3.20144
C          7.47357        0.84608       -2.33178
C          8.26938        1.91761       -2.71520
C          7.83147        3.23185       -2.52632
C          6.57993        3.46999       -1.93583
C          5.76009        2.37853       -1.56898
C          6.20457        1.07644       -1.77215
N          6.09521        4.76487       -1.66649
N          6.85249       -2.59062        2.86383
N          3.43766       -3.36378       -4.79294
C         -7.81751       -0.57474       -1.90574
C         -9.14608       -0.47768       -1.47001
C         -9.40557       -0.10160       -0.14402
C         -8.36415        0.17407        0.73390
C         -7.02727        0.06614        0.29460
C         -6.75825       -0.30696       -1.01331
C         -8.50051        0.63949        2.18070
C         -7.75165        1.96565        2.23985
C         -6.41472        1.87096        1.81923
C         -6.01027        0.43909        1.39431
C         -8.26428        3.20506        2.61371
C         -7.45045        4.34213        2.56395
C         -6.11723        4.24601        2.13274
C         -5.59845        2.99157        1.75445
C         -7.69252       -0.34369        3.01577
C         -8.14144       -1.09478        4.09914
C         -7.26398       -1.96022        4.76113
C         -5.93103       -2.08585        4.33656
C         -5.48085       -1.33801        3.23084
C         -6.35738       -0.46639        2.59827
N         -5.07605       -2.93299        5.06652
N         -7.43917       -0.92890       -3.21151
N         -5.34288        5.42028        2.09221
C          6.91019       -3.80971        4.97631
C          5.51774       -3.90700        5.09782
C          4.91600       -4.41814        6.26216
C          5.75642       -4.83012        7.31294
C          7.14449       -4.73460        7.20178
C          7.72424       -4.23409        6.03781
C          3.43932       -4.52701        6.37509
C          2.62798       -4.69031        5.23676
C          1.24178       -4.76908        5.34310
C          0.60362       -4.70240        6.59450
C          1.41204       -4.55919        7.73533
C          2.79806       -4.46629        7.62668
C         -0.87506       -4.75042        6.69787
C         -1.66578       -4.08441        5.75170
C         -3.06373       -4.07611        5.83564
C         -3.69244       -4.78374        6.87194
C         -2.91777       -5.46153        7.81648
C         -1.52369       -5.43810        7.74005
C          7.61239       -3.32538        3.73513
C         -3.77746       -3.26719        4.78677
C          5.94674        7.19955       -1.50127
C          4.61541        7.21775       -1.06515
C          4.00920        8.40542       -0.61849
C          4.77243        9.58674       -0.62341
C          6.09578        9.57993       -1.06658
C          6.68199        8.39563       -1.50842
C          2.60263        8.40870       -0.14816
C          2.19154        9.24442        0.90627
C          0.87825        9.22528        1.37179
C         -0.08003        8.36731        0.80397
C          0.32617        7.54818       -0.26564
C          1.63771        7.56811       -0.73147
C         -1.46201        8.28911        1.33623
C         -2.14000        7.06315        1.33282
C         -3.43661        6.93130        1.84347
C         -4.07549        8.05733        2.38520
C         -3.41438        9.28838        2.39507
C         -2.12333        9.40776        1.87664
C          6.66864        5.96904       -1.98486
C         -4.01347        5.54209        1.78988
C          2.11653       -5.12620       -5.85766
C          0.90293       -4.42700       -5.92493
C         -0.29196       -5.08911       -6.26372
C         -0.24456       -6.47469       -6.50366
C          0.95953       -7.17565       -6.43223
C          2.14014       -6.50405       -6.12610
C         -1.58213       -4.36627       -6.38718
C         -2.50418       -4.72663       -7.38723
C         -3.74224       -4.09841       -7.48761
C         -4.11602       -3.08423       -6.58819
C         -3.18538       -2.70654       -5.60265
C         -1.94234       -3.33148       -5.50622
C         -5.46029       -2.46087       -6.66565
C         -6.15295       -2.11431       -5.49396
C         -7.43901       -1.55868       -5.54278
C         -8.05729       -1.36150       -6.78573
C         -7.37741       -1.68969       -7.95858
C         -6.09166       -2.23205       -7.90193
C          3.44939       -4.48469       -5.58648
C         -8.21565       -1.19371       -4.30665
O         -3.19006       -2.90800        3.77150
O         -9.43944       -1.12836       -4.31103
O         -3.30289        4.59176        1.47683
O          8.79394       -3.59224        3.54496
O          7.72046        6.07290       -2.60593
O          4.47333       -4.97760       -6.04397
C          4.07023        0.03550       -0.85892
C         -4.53518        0.33749        1.02137
O         -4.07782       -0.04675       -0.02878
O          3.64481       -0.21644        0.24285
H          9.24069       -2.79928        1.58018
H          9.70016       -1.95199       -0.72359
H          5.20235       -1.30095        1.30776
H          8.84328       -0.78448       -2.83773
H          7.92042       -2.25459       -4.73780
H          5.97590       -3.44823       -5.73134
H          3.37420       -1.68546       -2.78134
H          9.25209        1.73629       -3.15715
H          8.45034        4.07384       -2.81863
H          4.77904        2.57637       -1.13394
H          5.24881        4.79609       -1.11134
H          5.91420       -2.35656        3.16467
H          2.55149       -3.12344       -4.36311
H         -9.95564       -0.68302       -2.16506
H        -10.44068       -0.01648        0.19603
H         -5.72847       -0.38836       -1.35430
H         -9.54412        0.72177        2.50534
H         -9.30234        3.29500        2.94212
H         -7.85518        5.31307        2.86073
H         -4.56561        2.93093        1.43587
H         -9.17675       -1.00879        4.43718
H         -7.61578       -2.54018        5.61812
H         -4.44941       -1.44340        2.91744
H         -5.45298       -3.26384        5.94633
H         -6.43886       -0.91836       -3.36916
H         -5.84596        6.27290        2.30497
H          4.87225       -3.59621        4.27526
H          5.32223       -5.25559        8.21899
H          7.77749       -5.06717        8.02742
H          8.80682       -4.16882        5.92532
H          3.08514       -4.78201        4.24998
H          0.64501       -4.91079        4.43984
H          0.94769       -4.47889        8.72047
H          3.38697       -4.31086        8.53212
H         -1.20283       -3.52546        4.93867
H         -4.78082       -4.83617        6.94878
H         -3.40752       -6.02051        8.61665
H         -0.93283       -5.97901        8.48212
H          4.01799        6.30435       -1.06238
H          4.31696       10.52453       -0.30007
H          6.67054       10.50867       -1.07318
H          7.71258        8.37097       -1.86308
H          2.91932        9.89255        1.39820
H          0.60548        9.85780        2.21889
H         -0.40075        6.89758       -0.75504
H          1.90965        6.93591       -1.57908
H         -1.65821        6.16332        0.95263
H         -5.07487        7.99757        2.82139
H         -3.91300       10.16539        2.81319
H         -1.63095       10.38221        1.87970
H          0.88313       -3.34512       -5.77473
H         -1.16639       -7.01078       -6.73613
H          0.97417       -8.25181       -6.61819
H          3.09559       -7.02825       -6.09076
H         -2.24616       -5.50986       -8.10245
H         -4.44148       -4.42079       -8.26156
H         -3.43382       -1.90683       -4.90181
H         -1.25238       -3.02831       -4.71567
H         -5.68833       -2.34119       -4.53273
H         -9.06607       -0.94720       -6.81204
H         -7.84979       -1.51824       -8.92838
H         -5.56616       -2.47060       -8.82861
O          3.31176        0.62674       -1.79488
O         -3.74854        0.72789        2.03402
H          2.43095        0.78246       -1.40845
H         -2.82285        0.63644        1.74474
