# Supplementary material for: Programmable synthesis of organic cages with reduced symmetry
Source: Chem Sci. 2024 Apr 1;15(17):6536–43. doi: 10.1039/d4sc00889h (PMC11062111; doi:10.1039/d4sc00889h)
Supplement: SC-015-D4SC00889H-s002 [file SC-015-D4SC00889H-s002.zip › S.I/S.I.Models.all/geometry.cages_without_tBus/1.EMPTY/1.B3LYP.D3.EMPTY/1.C11.B3LYP.xyz]

182
/Users/kga08/Desktop/keith/0.empty.cage.opts/2.real.cage.b3lyp-def2/conf_42.log	Energy: -3139666.0748110
C         -6.61473        1.20897       -3.19287
C         -8.01572        1.20206       -3.12391
C         -8.64720        0.71101       -1.97318
C         -7.90029        0.22438       -0.90650
C         -6.49440        0.22247       -0.98169
C         -5.85620        0.72108       -2.10774
C         -8.43982       -0.31945        0.41053
C         -7.85792       -1.71717        0.55592
C         -6.45569       -1.74483        0.49756
C         -5.82352       -0.34455        0.29379
C         -8.55925       -2.90822        0.72512
C         -7.86645       -4.11922        0.82788
C         -6.46368       -4.14521        0.76749
C         -5.75318       -2.93659        0.61674
C         -7.78313        0.52594        1.49507
C         -8.44294        1.27648        2.46025
C         -7.72428        2.04682        3.38405
C         -6.32302        2.05652        3.32776
C         -5.65027        1.28572        2.35573
C         -6.37325        0.52685        1.44521
N         -5.51082        2.80667        4.19776
N         -5.89012        1.67508       -4.30388
N         -5.81653       -5.39560        0.81990
C          7.01894       -3.29425       -1.49971
C          8.40225       -3.05768       -1.52119
C          8.90908       -1.78532       -1.23627
C          8.03827       -0.74307       -0.93090
C          6.65351       -0.97626       -0.92712
C          6.13597       -2.23361       -1.21085
C          8.41354        0.66874       -0.50900
C          7.78804        0.84666        0.87151
C          6.39384        0.62963        0.90202
C          5.82829        0.25994       -0.49047
C          8.46374        1.17954        2.03816
C          7.77685        1.29804        3.25326
C          6.39189        1.07991        3.28619
C          5.70128        0.74896        2.10000
C          7.65711        1.62572       -1.41752
C          8.19833        2.66716       -2.16279
C          7.36989        3.53312       -2.88832
C          5.97897        3.34904       -2.85598
C          5.43150        2.27792       -2.11849
C          6.26496        1.42400       -1.41021
N          5.06524        4.19122       -3.51417
N          6.56222       -4.61002       -1.71706
N          5.62076        1.17205        4.46073
C         -5.25395        2.35528       -6.53196
C         -4.08005        3.00988       -6.13514
C         -3.06991        3.31467       -7.06230
C         -3.25929        2.94172       -8.40462
C         -4.43857        2.31243       -8.81060
C         -5.44097        2.02912       -7.88315
C         -1.83818        4.02202       -6.63221
C         -0.57147        3.61340       -7.08494
C          0.58436        4.27853       -6.67830
C          0.51489        5.39038       -5.82071
C         -0.75242        5.80256       -5.37287
C         -1.90609        5.12486       -5.76280
C          1.74097        6.11544       -5.40414
C          2.89116        5.41425       -5.00592
C          4.05299        6.09381       -4.61425
C          4.08108        7.49566       -4.65598
C          2.94212        8.20307       -5.03887
C          1.77861        7.52106       -5.40144
C         -6.34037        1.97662       -5.56359
C          5.29396        5.39337       -4.13288
C         -4.74409        4.35891        5.89846
C         -3.48092        3.76865        6.04895
C         -2.46281        4.40457        6.78067
C         -2.73931        5.66073        7.35141
C         -3.99617        6.25133        7.21053
C         -5.00158        5.60121        6.49698
C         -1.13707        3.76464        6.97048
C         -0.52919        3.00346        5.95556
C          0.72031        2.41358        6.14682
C          1.41114        2.55352        7.36404
C          0.80070        3.31294        8.37892
C         -0.44343        3.90641        8.18600
C          2.73827        1.92807        7.58934
C          3.69773        1.85670        6.56341
C          4.96753        1.30982        6.79725
C          5.29004        0.82859        8.07505
C          4.33982        0.86928        9.09349
C          3.07718        1.41414        8.85460
C         -5.88195        3.70843        5.15873
C          6.05374        1.26278        5.75762
C         -4.04999       -7.08076        0.68354
C         -2.77104       -7.28534        0.15712
C         -2.22137       -8.56568        0.00908
C         -2.98694       -9.66626        0.43274
C         -4.26387       -9.47396        0.96938
C         -4.80475       -8.18975        1.09466
C         -0.84927       -8.67067       -0.54492
C         -0.45237       -7.79154       -1.56968
C          0.87587       -7.70544       -1.96529
C          1.86657       -8.49590       -1.35464
C          1.45658       -9.44953       -0.40692
C          0.11968       -9.53567       -0.00817
C          3.29654       -8.21109       -1.62806
C          3.68936       -6.87035       -1.74243
C          5.02474       -6.49946       -1.92835
C          6.00031       -7.50251       -2.03996
C          5.62337       -8.84555       -1.94217
C          4.28862       -9.20193       -1.72569
C         -4.46988       -5.64020        0.78656
C          5.27505       -5.01512       -1.94602
O          6.40283        5.89769       -4.25957
O          4.34448       -4.23129       -2.10272
O          7.23559        1.28551        6.08112
O         -7.51477        1.91589       -5.90484
O         -7.04650        4.00078        5.40554
O         -3.62205       -4.75344        0.79381
C         -4.30615       -0.44711        0.19055
C          4.33321       -0.02175       -0.56628
O          3.55177       -0.04478        0.35431
O         -3.49784       -0.02084        0.98018
H         -8.59489        1.56847       -3.96679
H         -9.73857        0.71224       -1.91850
H         -4.76875        0.71752       -2.18281
H         -9.53443       -0.30258        0.46169
H         -9.65070       -2.90210        0.77162
H         -8.42050       -5.05359        0.94768
H         -4.67185       -2.97344        0.56834
H         -9.53508        1.27471        2.49829
H         -8.23502        2.64390        4.13374
H         -4.56294        1.28661        2.32169
H         -4.51687        2.72524        4.01927
H         -4.88347        1.64979       -4.19139
H         -6.42896       -6.20153        0.76855
H          9.08750       -3.87713       -1.75123
H          9.98840       -1.61673       -1.24154
H          5.06896       -2.42369       -1.22125
H          9.49546        0.84352       -0.51053
H          9.54321        1.34776        2.01351
H          8.30375        1.54412        4.17019
H          4.62762        0.57503        2.12677
H          9.27953        2.82510       -2.17388
H          7.78608        4.35835       -3.45873
H          4.35016        2.13607       -2.11615
H          4.09211        3.94058       -3.38446
H          7.26365       -5.33380       -1.61411
H          4.62506        1.03669        4.32810
H         -3.93666        3.29765       -5.09140
H         -2.48775        3.17553       -9.14118
H         -4.57692        2.04650       -9.86093
H         -6.36934        1.54218       -8.18540
H         -0.48919        2.75331       -7.75299
H          1.55547        3.94298       -7.04900
H         -0.83407        6.65698       -4.69759
H         -2.87819        5.46992       -5.40386
H          2.86391        4.32226       -5.00920
H          4.99881        8.01225       -4.37158
H          2.95963        9.29497       -5.05966
H          0.89603        8.08240       -5.71496
H         -3.28716        2.77311        5.64456
H         -1.95629        6.18660        7.90077
H         -4.18928        7.22823        7.65931
H         -5.99411        6.04008        6.38856
H         -1.03272        2.88268        4.99404
H          1.15776        1.82052        5.34084
H          1.31491        3.45542        9.33119
H         -0.89156        4.47767        9.00113
H          3.46010        2.29222        5.59065
H          6.28871        0.42600        8.24873
H          4.58151        0.47378       10.08252
H          2.33840        1.43175        9.65790
H         -2.19121       -6.40414       -0.11403
H         -2.58872      -10.67827        0.33071
H         -4.84677      -10.33749        1.29713
H         -5.79421       -8.06953        1.54236
H         -1.19552       -7.15207       -2.04937
H          1.15607       -6.99917       -2.74897
H          2.20202      -10.08083        0.08211
H         -0.15770      -10.23309        0.78560
H          2.95482       -6.07201       -1.64599
H          7.05112       -7.26096       -2.21626
H          6.38173       -9.62556       -2.03834
H          4.01450      -10.25650       -1.64919
O         -3.93323       -1.12365       -0.90617
O          3.95148       -0.27310       -1.82723
H         -2.96127       -1.19081       -0.89648
H          2.99807       -0.47312       -1.81528
