# Supplementary material for: Programmable synthesis of organic cages with reduced symmetry
Source: Chem Sci. 2024 Apr 1;15(17):6536–43. doi: 10.1039/d4sc00889h (PMC11062111; doi:10.1039/d4sc00889h)
Supplement: SC-015-D4SC00889H-s002 [file SC-015-D4SC00889H-s002.zip › S.I/S.I.Models.all/geometry.cages_without_tBus/1.EMPTY/1.B3LYP.D3.EMPTY/1.C12.B3LYP.xyz]

182
/Users/kga08/Desktop/keith/0.empty.cage.opts/2.real.cage.b3lyp-def2/conf_34.log	Energy: -3139669.1225052
C          6.64719       -2.36541        2.50199
C          7.98888       -2.66988        2.23223
C          8.49821       -2.44470        0.94605
C          7.68912       -1.92712       -0.05743
C          6.34106       -1.61165        0.21709
C          5.82641       -1.82690        1.48767
C          8.10143       -1.67068       -1.50408
C          7.12730       -2.49122       -2.33850
C          5.78053       -2.18115       -2.08964
C          5.59764       -1.07138       -1.02676
C          7.43938       -3.51679       -3.22712
C          6.41476       -4.24036       -3.84634
C          5.06873       -3.94353       -3.57709
C          4.75223       -2.88969       -2.69682
C          7.78514       -0.20559       -1.76323
C          8.67716        0.78291       -2.16541
C          8.25436        2.11075       -2.31536
C          6.91607        2.44197       -2.05614
C          6.01098        1.43926       -1.65051
C          6.44265        0.12927       -1.50949
N          6.39072        3.73818       -2.18284
N          6.03488       -2.56911        3.75134
N          4.07793       -4.74804       -4.17132
C         -7.45606       -2.06296       -0.01886
C         -8.73441       -1.55946        0.26661
C         -8.87273       -0.24169        0.71757
C         -7.75767        0.57010        0.88503
C         -6.47441        0.06650        0.60535
C         -6.32166       -1.24118        0.16282
C         -7.75452        2.01379        1.35514
C         -7.04369        2.80897        0.27112
C         -5.74718        2.34123       -0.01233
C         -5.35052        1.11064        0.84653
C         -7.54684        3.91079       -0.40996
C         -6.77360        4.56563       -1.37593
C         -5.47657        4.10762       -1.65172
C         -4.96427        2.98995       -0.95817
C         -6.83219        2.05892        2.56335
C         -7.16897        2.53582        3.82302
C         -6.22151        2.56488        4.85250
C         -4.91882        2.10840        4.60250
C         -4.57902        1.60693        3.32645
C         -5.52897        1.58181        2.31132
N         -3.89554        2.12718        5.57023
N         -7.22843       -3.36138       -0.50960
N         -4.63464        4.71118       -2.60412
C          5.58463       -3.24397        6.03367
C          4.53556       -2.33303        6.21966
C          3.68236       -2.41980        7.33310
C          3.90259       -3.45602        8.25912
C          4.95151       -4.36095        8.08553
C          5.79923       -4.25302        6.98391
C          2.59667       -1.42948        7.53847
C          1.88506       -0.88155        6.45556
C          0.88016        0.06369        6.65690
C          0.54715        0.50555        7.94998
C          1.25226       -0.05085        9.03289
C          2.25309       -0.99737        8.83216
C         -0.49721        1.53496        8.17725
C         -1.65753        1.59020        7.38432
C         -2.64993        2.55234        7.61944
C         -2.48855        3.46918        8.66951
C         -1.33648        3.43660        9.45226
C         -0.34984        2.48014        9.20922
C          6.53788       -3.17462        4.87177
C         -3.93318        2.64369        6.83864
C          6.11603        6.11242       -2.47038
C          4.80323        6.00990       -2.94883
C          3.94210        7.11845       -2.95663
C          4.42769        8.34488       -2.47081
C          5.74598        8.46108       -2.02153
C          6.59533        7.35406       -2.02915
C          2.55512        6.97809       -3.46502
C          2.29359        6.27255       -4.65276
C          0.99172        6.12421       -5.12673
C         -0.09969        6.65746       -4.41930
C          0.16104        7.35922       -3.22926
C          1.46570        7.52642       -2.76641
C         -1.48603        6.48535       -4.91971
C         -2.52515        6.12282       -4.04642
C         -3.83868        5.97317       -4.51074
C         -4.12869        6.21677       -5.86140
C         -3.10223        6.55811       -6.74115
C         -1.79069        6.68500       -6.27757
C          7.03767        4.92620       -2.40683
C         -4.97761        5.57392       -3.61518
C          1.90072       -5.71431       -4.69212
C          0.56780       -5.76821       -4.26982
C         -0.30424       -6.78365       -4.68752
C          0.19489       -7.74899       -5.58261
C          1.51470       -7.68875       -6.03480
C          2.37474       -6.68011       -5.59298
C         -1.70039       -6.81614       -4.18464
C         -2.74728       -7.38612       -4.93204
C         -4.05889       -7.37986       -4.45863
C         -4.38061       -6.79394       -3.22171
C         -3.33297       -6.23776       -2.46683
C         -2.02312       -6.25418       -2.93495
C         -5.77572       -6.74538       -2.72231
C         -6.25217       -5.59319       -2.07449
C         -7.56377       -5.51855       -1.58758
C         -8.42135       -6.61575       -1.76285
C         -7.96330       -7.76520       -2.40545
C         -6.65274       -7.83181       -2.88419
C          2.71889       -4.59210       -4.11331
C         -8.14209       -4.28988       -0.93710
O         -4.92446        3.17395        7.32766
O         -9.35397       -4.15390       -0.81535
O         -6.11642        5.97761       -3.81266
O          7.66468       -3.65134        4.94304
O          8.25156        5.03804       -2.52027
O          2.17027       -3.63073       -3.58411
C         -3.97964        0.55601        0.48041
O         -3.03917        0.39971        1.22154
C          4.12835       -0.71279       -0.84066
O         -3.91758        0.22555       -0.81914
O          3.47513       -0.82635        0.16885
O          3.59734       -0.23911       -1.97779
H          8.61256       -3.08776        3.01721
H          9.54186       -2.68815        0.73230
H          4.78568       -1.59175        1.70012
H          9.15019       -1.92282       -1.69803
H          8.48233       -3.76932       -3.43204
H          6.66245       -5.05241       -4.53449
H          3.70946       -2.65840       -2.51471
H          9.72147        0.52761       -2.36108
H          8.94843        2.88950       -2.61976
H          4.97174        1.71089       -1.46337
H          5.39916        3.81054       -1.98773
H          5.05576       -2.31126        3.78459
H          4.42157       -5.59083       -4.61588
H         -9.60157       -2.19739        0.12570
H         -9.86919        0.14969        0.93619
H         -5.33672       -1.64135       -0.08098
H         -8.75920        2.39370        1.57253
H         -8.55429        4.27309       -0.19166
H         -7.16857        5.41750       -1.92169
H         -3.96138        2.63461       -1.19690
H         -8.18102        2.90117        4.01370
H         -6.47531        2.94809        5.83575
H         -3.57060        1.24531        3.13705
H         -2.99404        1.80041        5.24252
H         -6.25240       -3.61680       -0.59317
H         -3.68916        4.34704       -2.63318
H          4.40123       -1.50187        5.52485
H          3.23749       -3.56195        9.11814
H          5.10423       -5.15908        8.81536
H          6.63113       -4.94337        6.83886
H          2.11213       -1.20655        5.43816
H          0.36089        0.48026        5.79129
H          1.00738        0.25424       10.05193
H          2.79139       -1.39205        9.69592
H         -1.79899        0.83107        6.61217
H         -3.27782        4.19893        8.85291
H         -1.20144        4.16325       10.25643
H          0.55555        2.47484        9.81869
H          4.42940        5.05612       -3.32662
H          3.77505        9.22049       -2.47227
H          6.11296        9.42604       -1.66481
H          7.62659        7.43060       -1.68085
H          3.12355        5.84701       -5.22102
H          0.81609        5.56904       -6.05068
H         -0.66818        7.79491       -2.66748
H          1.64079        8.07280       -1.83701
H         -2.29476        5.96413       -2.99064
H         -5.15953        6.12257       -6.20601
H         -3.32410        6.73451       -7.79598
H         -0.99616        6.97250       -6.96932
H          0.22538       -4.97896       -3.60208
H         -0.44645       -8.56628       -5.91723
H          1.88070       -8.44214       -6.73555
H          3.39725       -6.65217       -5.97622
H         -2.54378       -7.81184       -5.91636
H         -4.85228       -7.80327       -5.07818
H         -3.54275       -5.80995       -1.48436
H         -1.23433       -5.84039       -2.30523
H         -5.58271       -4.73379       -2.00821
H         -9.44477       -6.54318       -1.39334
H         -8.63054       -8.62059       -2.53220
H         -6.29866       -8.74192       -3.37276
H         -3.02689       -0.12975       -0.99220
H          2.65689       -0.04823       -1.80987
