# Supplementary material for: Programmable synthesis of organic cages with reduced symmetry
Source: Chem Sci. 2024 Apr 1;15(17):6536–43. doi: 10.1039/d4sc00889h (PMC11062111; doi:10.1039/d4sc00889h)
Supplement: SC-015-D4SC00889H-s002 [file SC-015-D4SC00889H-s002.zip › S.I/S.I.Models.all/geometry.cages_without_tBus/1.EMPTY/1.B3LYP.D3.EMPTY/1.C13.B3LYP.xyz]

182
/Users/kga08/Desktop/keith/0.empty.cage.opts/2.real.cage.b3lyp-def2/conf_67.log	Energy: -3139670.2196805
C          5.97003       -2.16208       -3.23304
C          7.37286       -2.16725       -3.22981
C          8.06278       -1.46148       -2.23592
C          7.37135       -0.75937       -1.25535
C          5.96453       -0.75148       -1.26182
C          5.26784       -1.44803       -2.23875
C          7.97614        0.01326       -0.09357
C          7.40139        1.41875       -0.16266
C          5.99521        1.45222       -0.14956
C          5.35804        0.04136       -0.07618
C          8.11945        2.60779       -0.20977
C          7.45734        3.84132       -0.23856
C          6.05454        3.87534       -0.21306
C          5.32529        2.66770       -0.16677
C          7.38053       -0.61077        1.16127
C          8.09677       -1.15552        2.21920
C          7.43389       -1.71304        3.31955
C          6.03199       -1.72250        3.34397
C          5.30152       -1.16504        2.27185
C          5.96987       -0.61000        1.18792
N          5.27895       -2.28044        4.39300
N          5.19262       -2.83048       -4.19359
N          5.30649        5.06553       -0.22704
C         -6.03797        3.34820        1.91768
C         -7.44110        3.31954        1.91181
C         -8.10791        2.24549        1.30983
C         -7.39430        1.20615        0.72514
C         -5.98781        1.22808        0.74193
C         -5.31307        2.29189        1.32485
C         -7.97498       -0.00285        0.00925
C         -7.38790       -1.22868        0.69054
C         -5.98134       -1.23980        0.71305
C         -5.35661        0.00370        0.03062
C         -8.09527       -2.29096        1.24089
C         -7.42209       -3.37597        1.81593
C         -6.01894       -3.38804        1.83647
C         -5.30043       -2.31000        1.27619
C         -7.36759        0.02038       -1.38665
C         -8.07299        0.04575       -2.58323
C         -7.39845        0.06712       -3.81060
C         -5.99692        0.05717       -3.82213
C         -5.27770        0.03315       -2.60753
C         -5.95673        0.01862       -1.39624
N         -5.23076        0.06118       -5.00121
N         -5.28622        4.39061        2.48767
N         -5.25971       -4.42343        2.40831
C          4.45644       -4.24636       -6.00247
C          3.33297       -3.46755       -6.30867
C          2.27577       -3.98578       -7.07342
C          2.36694       -5.31217       -7.52933
C          3.49866       -6.08392       -7.25268
C          4.54769       -5.55391       -6.50117
C          1.09198       -3.14283       -7.37250
C          1.24295       -1.80992       -7.79333
C          0.13142       -1.00697       -8.04343
C         -1.17126       -1.50117       -7.85877
C         -1.32223       -2.83603       -7.44404
C         -0.21094       -3.64603       -7.21638
C         -2.35400       -0.63062       -8.07001
C         -3.39639       -0.61783       -7.12944
C         -4.51948        0.20132       -7.30284
C         -4.62476        0.99485       -8.45437
C         -3.58989        1.00045       -9.38978
C         -2.45887        0.20273       -9.19696
C          5.58360       -3.72994       -5.15283
C         -5.63436        0.26081       -6.29604
C          4.63208       -3.36944        6.45964
C          3.44157       -3.90159        5.94672
C          2.47099       -4.46734        6.79178
C          2.72282       -4.48001        8.17592
C          3.91144       -3.96066        8.69295
C          4.87101       -3.41570        7.84104
C          1.22353       -5.04704        6.23591
C          0.60405       -4.49552        5.09962
C         -0.56708       -5.04271        4.57999
C         -1.17115       -6.16663        5.17257
C         -0.55042       -6.71910        6.30754
C          0.61965       -6.17136        6.82773
C         -2.42114       -6.74813        4.62446
C         -3.40364       -5.92542        4.04705
C         -4.59626       -6.45976        3.54136
C         -4.82624       -7.84064        3.62864
C         -3.85570       -8.67095        4.18762
C         -2.66448       -8.13277        4.67902
C          5.71312       -2.79351        5.58694
C         -5.68583       -5.60867        2.95005
C          4.66447        7.40198       -0.31166
C          3.46074        7.22079        0.38275
C          2.48869        8.23485        0.43615
C          2.75329        9.44301       -0.23469
C          3.95519        9.63469       -0.91895
C          4.91542        8.62460       -0.95186
C          1.22614        8.04010        1.19069
C          0.60665        9.11416        1.85517
C         -0.57777        8.93617        2.56550
C         -1.19791        7.67594        2.64405
C         -0.57874        6.60143        1.97982
C          0.60671        6.77941        1.26955
C         -2.46114        7.49241        3.40023
C         -3.43437        6.57490        2.96755
C         -4.63939        6.40997        3.66367
C         -4.89018        7.18595        4.80495
C         -3.92843        8.08952        5.25425
C         -2.72556        8.24117        4.56175
C          5.74473        6.35707       -0.36762
C         -5.72194        5.46605        3.21811
O         -6.79009        0.49400       -6.62795
O         -6.89457        5.65929        3.51519
O         -6.85431       -5.97639        2.95459
O          6.73632       -4.11319       -5.30582
O          6.88394       -2.78619        5.94865
O          6.91734        6.66441       -0.54432
C         -3.83595        0.00640        0.12533
O         -3.05031        0.01692       -0.79177
C          3.83697        0.09839       -0.13965
O         -3.42809       -0.00496        1.40419
O          3.05926       -0.29965        0.69415
O          3.41901        0.67117       -1.27934
H          7.90698       -2.72627       -3.99301
H          9.15540       -1.46989       -2.23164
H          4.17746       -1.44601       -2.26203
H          9.07191       -0.00033       -0.09619
H          9.21183        2.58474       -0.22242
H          8.01256        4.77343       -0.28448
H          4.23544        2.70937       -0.16186
H          9.18923       -1.15177        2.19550
H          7.98787       -2.13445        4.15320
H          4.21388       -1.17216        2.29597
H          4.27512       -2.24005        4.26199
H          4.19294       -2.69753       -4.09603
H          4.30207        4.93661       -0.19928
H         -7.99312        4.12973        2.37881
H         -9.20041        2.22942        1.30027
H         -4.22305        2.32043        1.35017
H         -9.07074       -0.00546       -0.00320
H         -9.18780       -2.28510        1.22392
H         -7.96886       -4.21174        2.24249
H         -4.21052       -2.32711        1.31175
H         -9.16564        0.05009       -2.57034
H         -7.94338        0.09740       -4.74991
H         -4.19002        0.02941       -2.62275
H         -4.22989        0.00423       -4.85385
H         -4.28194        4.28536        2.40626
H         -4.25654       -4.28918        2.36495
H          3.26494       -2.43703       -5.95408
H          1.55604       -5.73177       -8.12857
H          3.56193       -7.10693       -7.63016
H          5.43769       -6.14452       -6.27849
H          2.24527       -1.40012       -7.93609
H          0.27542        0.02790       -8.36155
H         -2.32457       -3.24802       -7.30804
H         -0.35472       -4.67730       -6.88662
H         -3.31736       -1.26387       -6.25265
H         -5.51496        1.61027       -8.59309
H         -3.66413        1.62851      -10.28034
H         -1.65988        0.20352       -9.94147
H          3.27846       -3.93393        4.86790
H          1.97407       -4.88860        8.85694
H          4.08624       -3.97893        9.77095
H          5.81088       -3.01852        8.22654
H          1.03508       -3.61391        4.62104
H         -1.01055       -4.59578        3.68797
H         -0.99762       -7.58277        6.80324
H          1.07981       -6.63640        7.70155
H         -3.24673       -4.84528        4.04931
H         -5.76737       -8.24300        3.25159
H         -4.02376       -9.74897        4.23832
H         -1.90723       -8.79777        5.09826
H          3.28564        6.30036        0.94266
H          2.00416       10.23682       -0.23275
H          4.13971       10.57978       -1.43442
H          5.86458        8.76210       -1.47133
H          1.06565       10.10419        1.82993
H         -1.03632        9.79722        3.05519
H         -1.02146        5.60466        2.03052
H          1.04919        5.92433        0.75466
H         -3.25979        6.02669        2.03991
H         -5.84047        7.06386        5.32623
H         -4.11262        8.67957        6.15473
H         -1.97550        8.94041        4.93562
H         -2.45372       -0.00348        1.40418
H          2.44480        0.68192       -1.26589
