# Supplementary material for: Programmable synthesis of organic cages with reduced symmetry
Source: Chem Sci. 2024 Apr 1;15(17):6536–43. doi: 10.1039/d4sc00889h (PMC11062111; doi:10.1039/d4sc00889h)
Supplement: SC-015-D4SC00889H-s002 [file SC-015-D4SC00889H-s002.zip › S.I/S.I.Models.all/geometry.cages_without_tBus/1.EMPTY/1.B3LYP.D3.EMPTY/1.C2.B3LYP.xyz]

182
/Users/kga08/Desktop/keith/0.empty.cage.opts/2.real.cage.b3lyp-def2/conf_127.log	Energy: -3139665.3207642
C         -7.78517       -2.09297       -1.65308
C         -9.14802       -1.91534       -1.36755
C         -9.54067       -0.92432       -0.45884
C         -8.59587       -0.11513        0.16084
C         -7.22956       -0.29225       -0.12555
C         -6.82564       -1.27526       -1.01858
C         -8.86607        0.97109        1.19189
C         -8.05265        0.57323        2.41772
C         -6.67655        0.40571        2.16487
C         -6.31714        0.66419        0.68036
C         -8.55251        0.37218        3.70005
C         -7.68785        0.01216        4.73736
C         -6.31530       -0.14893        4.49205
C         -5.80646        0.04701        3.19029
C         -8.21358        2.24136        0.66638
C         -8.81722        3.48223        0.47997
C         -8.06003        4.56611        0.02330
C         -6.68968        4.41604       -0.24603
C         -6.07900        3.15918       -0.05847
C         -6.84588        2.09065        0.38819
N         -5.97364        5.54269       -0.69366
N         -7.29549       -3.04942       -2.56154
N         -5.49633       -0.49933        5.58290
C          7.89902       -1.79682        2.52019
C          9.24151       -1.98042        2.16731
C          9.67141       -1.69140        0.86471
C          8.76455       -1.22262       -0.08006
C          7.41899       -1.01077        0.28533
C          6.98476       -1.29594        1.57215
C          9.05832       -0.91970       -1.54777
C          8.63008        0.52396       -1.76551
C          7.29469        0.76665       -1.40756
C          6.56054       -0.49287       -0.88973
C          9.41072        1.57187       -2.24704
C          8.86455        2.85500       -2.36235
C          7.53290        3.09910       -1.98892
C          6.74449        2.03828       -1.49907
C          8.07813       -1.78137       -2.33650
C          8.39285       -2.74225       -3.29354
C          7.37572       -3.50182       -3.88003
C          6.03519       -3.31091       -3.50525
C          5.71395       -2.32950       -2.54673
C          6.73381       -1.57014       -1.98537
N          5.06060       -4.12258       -4.11394
N          7.48007       -2.08584        3.83879
N          7.02034        4.40142       -2.15062
C         -7.16398       -4.90274       -4.14397
C         -5.76201       -4.96334       -4.14309
C         -5.06887       -5.82574       -5.01040
C         -5.81690       -6.63717       -5.88324
C         -7.21128       -6.58887       -5.88594
C         -7.88436       -5.72933       -5.02027
C         -3.58593       -5.88802       -5.01966
C         -2.79752       -4.73349       -4.86608
C         -1.40591       -4.79757       -4.92667
C         -0.73978       -6.01924       -5.13741
C         -1.53058       -7.17629       -5.26675
C         -2.92016       -7.11204       -5.21264
C          0.74079       -6.09332       -5.22931
C          1.55978       -5.18026       -4.54756
C          2.95805       -5.24305       -4.62488
C          3.55790       -6.25900       -5.38535
C          2.75821       -7.17222       -6.07445
C          1.36790       -7.08840       -6.00452
C         -7.98400       -4.01961       -3.23786
C          3.72205       -4.21188       -3.83550
C         -4.15742        6.95857       -1.51276
C         -2.76601        7.10142       -1.54124
C         -2.14835        8.28580       -1.96605
C         -2.97137        9.34766       -2.38273
C         -4.36238        9.21517       -2.36499
C         -4.96253        8.02818       -1.93373
C         -0.66649        8.34688       -1.99486
C          0.08084        7.68300       -1.00461
C          1.46426        7.58826       -1.09224
C          2.16473        8.15243       -2.17446
C          1.42816        8.88290       -3.12332
C          0.03757        8.97858       -3.03502
C          3.61631        7.88890       -2.33068
C          4.11487        6.63114       -1.96467
C          5.46272        6.29027       -2.12094
C          6.35084        7.24477       -2.64047
C          5.87150        8.50648       -3.00552
C          4.51881        8.82764       -2.86185
C         -4.65955        5.60990       -1.07215
C          5.81730        4.88545       -1.71125
C         -3.53444       -0.95831        6.96401
C         -2.19109       -1.35078        6.95100
C         -1.48569       -1.62705        8.13097
C         -2.16718       -1.49914        9.35480
C         -3.50743       -1.10665        9.38191
C         -4.19482       -0.83173        8.19634
C         -0.05127       -1.99534        8.04615
C          0.89249       -1.52992        8.97884
C          2.25709       -1.76418        8.79979
C          2.72933       -2.47422        7.68193
C          1.77667       -3.00160        6.79025
C          0.41823       -2.76653        6.96719
C          4.17691       -2.59528        7.37984
C          4.59518       -2.54087        6.04324
C          5.94664       -2.58497        5.68432
C          6.91654       -2.71459        6.68962
C          6.51623       -2.78609        8.02754
C          5.16397       -2.71903        8.37453
C         -4.13591       -0.64531        5.61756
C          6.21689       -2.46606        4.20837
O          3.15270       -3.50569       -3.01023
O          5.31700       -2.65838        3.39899
O          5.02851        4.22042       -1.04754
O         -9.19673       -4.17444       -3.14347
O         -3.89969        4.64702       -1.04848
O         -3.41904       -0.53883        4.62879
C         -4.84547        0.54104        0.30185
C          5.10013       -0.17704       -0.58461
O          4.56808       -0.17971        0.49893
O         -3.91745        0.34006        1.04627
H         -9.88189       -2.54953       -1.85531
H        -10.60238       -0.79124       -0.23690
H         -5.77084       -1.41904       -1.25408
H         -9.93290        1.09561        1.41035
H         -9.61918        0.49822        3.89975
H         -8.08154       -0.13934        5.74579
H         -4.74829       -0.07615        3.00599
H         -9.88068        3.61448        0.69231
H         -8.53706        5.53835       -0.12397
H         -5.02365        3.05642       -0.28018
H         -6.49624        6.41056       -0.69980
H         -6.30227       -2.98389       -2.74564
H         -5.99309       -0.66532        6.44950
H          9.95108       -2.36268        2.90515
H         10.71700       -1.85035        0.59042
H          5.94917       -1.14602        1.84432
H         10.10401       -1.10277       -1.82059
H         10.45063        1.39724       -2.53290
H          9.47886        3.67466       -2.74358
H          5.71848        2.24001       -1.21605
H          9.43290       -2.91420       -3.58054
H          7.62575       -4.25902       -4.62750
H          4.67474       -2.18413       -2.27747
H          5.41103       -4.72075       -4.85153
H          8.18293       -2.00298        4.56351
H          7.59872        5.02766       -2.69757
H         -5.17443       -4.37248       -3.43760
H         -5.29817       -7.29746       -6.58075
H         -7.77515       -7.22179       -6.57472
H         -8.97327       -5.67944       -5.00335
H         -3.27979       -3.76208       -4.73743
H         -0.83081       -3.87370       -4.84281
H         -1.05316       -8.14997       -5.38886
H         -3.49852       -8.03405       -5.29797
H          1.12659       -4.40349       -3.91757
H          4.64242       -6.37265       -5.43854
H          3.22493       -7.95743       -6.67286
H          0.76302       -7.79773       -6.57159
H         -2.16634        6.24005       -1.24959
H         -2.52225       10.28717       -2.71193
H         -4.98870       10.04658       -2.69551
H         -6.05139        7.94539       -1.96291
H         -0.43150        7.22926       -0.15443
H          2.01248        7.06231       -0.30867
H          1.93984        9.33008       -3.97839
H         -0.51187        9.49872       -3.82278
H          3.44727        5.86645       -1.57035
H          7.41680        7.03403       -2.75244
H          6.56469        9.25224       -3.40060
H          4.16656        9.82170       -3.14569
H         -1.69267       -1.40175        5.98355
H         -1.64952       -1.71819       10.29111
H         -4.02340       -1.00838       10.33944
H         -5.23226       -0.49613        8.25902
H          0.56326       -0.92220        9.82445
H          2.96827       -1.33399        9.50827
H          2.10546       -3.60300        5.94099
H         -0.29263       -3.18680        6.25345
H          3.86791       -2.42670        5.24069
H          7.98052       -2.77976        6.45058
H          7.26931       -2.90077        8.81023
H          4.87341       -2.78086        9.42545
O         -4.66867        0.71244       -1.01848
O          4.43344        0.15790       -1.69980
H         -3.71260        0.65651       -1.19721
H          3.51738        0.36882       -1.44412
