# Supplementary material for: Programmable synthesis of organic cages with reduced symmetry
Source: Chem Sci. 2024 Apr 1;15(17):6536–43. doi: 10.1039/d4sc00889h (PMC11062111; doi:10.1039/d4sc00889h)
Supplement: SC-015-D4SC00889H-s002 [file SC-015-D4SC00889H-s002.zip › S.I/S.I.Models.all/geometry.cages_without_tBus/1.EMPTY/1.B3LYP.D3.EMPTY/1.C3.B3LYP.xyz]

182
/Users/kga08/Desktop/keith/0.empty.cage.opts/2.real.cage.b3lyp-def2/conf_33.log	Energy: -3139669.5349735
C         -8.06363       -1.77818       -1.21925
C         -9.33617       -1.77758       -0.63104
C         -9.52435       -1.12543        0.59526
C         -8.46645       -0.48606        1.22911
C         -7.18438       -0.49067        0.63931
C         -6.98685       -1.13019       -0.57654
C         -8.52925        0.24901        2.56342
C         -7.48879       -0.42681        3.44485
C         -6.20048       -0.44423        2.88443
C         -6.13670        0.25032        1.50098
C         -7.70945       -1.02343        4.68279
C         -6.65285       -1.64480        5.35338
C         -5.36852       -1.67937        4.78507
C         -5.14261       -1.07301        3.53286
C         -8.00842        1.65104        2.28606
C         -8.66899        2.85363        2.52277
C         -8.05515        4.06508        2.18886
C         -6.77595        4.07984        1.60931
C         -6.11057        2.86131        1.36223
C         -6.72643        1.66682        1.71351
N         -6.19657        5.32873        1.31374
N         -7.76794       -2.40178       -2.44514
N         -4.35323       -2.32270        5.51497
C          7.97650       -1.88698        1.29143
C          9.24628       -1.97436        0.70349
C          9.45512       -1.41508       -0.56457
C          8.42020       -0.78091       -1.24006
C          7.14103       -0.69632       -0.65007
C          6.92305       -1.24335        0.60682
C          8.50619       -0.14303       -2.62234
C          8.04009        1.29346       -2.44393
C          6.76351        1.39901       -1.86824
C          6.11988        0.02394       -1.55984
C          8.74536        2.44882       -2.76883
C          8.18421        3.70391       -2.51315
C          6.91437        3.80964       -1.92319
C          6.20135        2.63898       -1.59139
C          7.43795       -0.83781       -3.45350
C          7.63277       -1.52703       -4.64674
C          6.55266       -2.15773       -5.26879
C          5.27084       -2.10882       -4.69601
C          5.07004       -1.40457       -3.49148
C          6.15206       -0.76793       -2.89169
N          4.23421       -2.77525       -5.37312
N          7.66189       -2.41485        2.55701
N          6.38706        5.09865       -1.71364
C         -7.87930       -3.82260       -4.41586
C         -6.49175       -3.83457       -4.61530
C         -5.91829       -4.41425       -5.76035
C         -6.78102       -4.99499       -6.70875
C         -8.16349       -4.99285       -6.51680
C         -8.71498       -4.41424       -5.37500
C         -4.44678       -4.41854       -5.96089
C         -3.89285       -4.40813       -7.25463
C         -2.51423       -4.42699       -7.45084
C         -1.62488       -4.44617       -6.36171
C         -2.17516       -4.44209       -5.06767
C         -3.55490       -4.43459       -4.87219
C         -0.15703       -4.48453       -6.57430
C          0.71559       -3.77435       -5.73611
C          2.10333       -3.80276       -5.93094
C          2.63363       -4.58409       -6.97031
C          1.77780       -5.29666       -7.81178
C          0.39680       -5.24313       -7.62268
C         -8.54782       -3.23344       -3.20063
C          2.93953       -2.98668       -4.97997
C         -4.56850        7.02187        0.64042
C         -3.19583        7.25437        0.50936
C         -2.67149        8.54378        0.34735
C         -3.57192        9.62281        0.29878
C         -4.94685        9.40265        0.42203
C         -5.45303        8.11030        0.59496
C         -1.20346        8.69111        0.19621
C         -0.34392        7.85600        0.93346
C          1.02260        7.83635        0.68624
C          1.59191        8.65000       -0.31059
C          0.74843        9.54927       -0.98596
C         -0.62608        9.57014       -0.73631
C          3.01550        8.46367       -0.68324
C          3.54142        7.16438       -0.68070
C          4.85921        6.89399       -1.06313
C          5.69092        7.96019       -1.43969
C          5.18424        9.26333       -1.44246
C          3.85901        9.51727       -1.07740
C         -4.96432        5.57624        0.77124
C          5.24482        5.43857       -1.04119
C         -2.23625       -3.32552        6.17077
C         -0.84930       -3.34412        5.96871
C          0.01431       -3.99152        6.86492
C         -0.54831       -4.63799        7.98158
C         -1.92888       -4.64410        8.18119
C         -2.77555       -3.99481        7.28121
C          1.48129       -4.00260        6.64285
C          2.37778       -3.90978        7.72235
C          3.75521       -3.93770        7.51927
C          4.30074       -4.07005        6.22867
C          3.40210       -4.15811        5.14911
C          2.02365       -4.11960        5.35067
C          5.77076       -4.11802        6.02299
C          6.35346       -3.64294        4.83507
C          7.74003       -3.68355        4.63163
C          8.56425       -4.22182        5.63138
C          8.00344       -4.69618        6.81580
C          6.62237       -4.64693        7.01090
C         -3.05829       -2.58048        5.15132
C          8.42023       -3.20755        3.37386
O          2.46453       -2.54289       -3.94018
O          9.57991       -3.52108        3.12757
O          4.53061        4.61880       -0.47268
O         -9.71555       -3.49583       -2.93359
O         -4.18700        4.69184        0.42684
O         -2.57049       -2.22731        4.08301
C         -4.71744        0.30688        0.94742
C          4.70488        0.17049       -1.01271
O          4.30236       -0.20019        0.06420
O         -4.33241       -0.14144       -0.10616
H        -10.15795       -2.28234       -1.13062
H        -10.51599       -1.12250        1.05453
H         -5.99910       -1.13763       -1.03238
H         -9.53201        0.24359        3.00581
H         -8.70651       -1.01321        5.12910
H         -6.82650       -2.11387        6.32523
H         -4.14287       -1.09922        3.11486
H         -9.66654        2.85527        2.96824
H         -8.57305        5.00803        2.38162
H         -5.12026        2.88963        0.92481
H         -6.73227        6.13413        1.61541
H         -6.83796       -2.20982       -2.79584
H         -4.62832       -2.61748        6.44331
H         10.05017       -2.47439        1.23574
H         10.44465       -1.48146       -1.02357
H          5.93705       -1.18152        1.06246
H          9.50645       -0.21752       -3.06414
H          9.73798        2.37904       -3.21975
H          8.73800        4.60980       -2.77205
H          5.22124        2.73629       -1.14048
H          8.62781       -1.58355       -5.09409
H          6.70581       -2.70162       -6.20436
H          4.07151       -1.36673       -3.07075
H          4.49493       -3.14231       -6.27966
H          6.73736       -2.17295        2.89083
H          6.90119        5.85015       -2.15727
H         -5.82196       -3.39490       -3.87514
H         -6.36536       -5.47674       -7.59524
H         -8.81381       -5.45633       -7.26197
H         -9.79170       -4.41095       -5.20274
H         -4.54862       -4.35830       -8.12550
H         -2.12139       -4.39694       -8.46918
H         -1.51429       -4.48172       -4.19938
H         -3.94118       -4.47442       -3.85202
H          0.32788       -3.16357       -4.92027
H          3.71065       -4.67237       -7.12673
H          2.19356       -5.91088       -8.61326
H         -0.25920       -5.82070       -8.27677
H         -2.53618        6.38757        0.50628
H         -3.19505       10.64073        0.17698
H         -5.63530       10.24945        0.37985
H         -6.53427        7.96764        0.65889
H         -0.75635        7.20410        1.70561
H          1.66044        7.17007        1.26965
H          1.15868       10.19441       -1.76607
H         -1.26611       10.23124       -1.32500
H          2.91579        6.31661       -0.40544
H          6.73543        7.80132       -1.71724
H          5.83470       10.09325       -1.72684
H          3.48434       10.54318       -1.08001
H         -0.45471       -2.81924        5.09830
H          0.09951       -5.16617        8.68381
H         -2.35198       -5.17170        9.03857
H         -3.85275       -4.04487        7.45206
H          1.99213       -3.78463        8.73614
H          4.41735       -3.82870        8.37991
H          3.78153       -4.29220        4.13438
H          1.35694       -4.21826        4.49161
H          5.69175       -3.24350        4.06524
H          9.63981       -4.26060        5.45650
H          8.64494       -5.11826        7.59254
H          6.19807       -5.04833        7.93263
O         -3.89253        0.94576        1.78890
O          3.90573        0.79033       -1.89259
H         -3.00623        0.95902        1.38474
H          3.02002        0.85970       -1.49275
