# Supplementary material for: Programmable synthesis of organic cages with reduced symmetry
Source: Chem Sci. 2024 Apr 1;15(17):6536–43. doi: 10.1039/d4sc00889h (PMC11062111; doi:10.1039/d4sc00889h)
Supplement: SC-015-D4SC00889H-s002 [file SC-015-D4SC00889H-s002.zip › S.I/S.I.Models.all/geometry.cages_without_tBus/1.EMPTY/1.B3LYP.D3.EMPTY/1.C4.B3LYP.xyz]

182
/Users/kga08/Desktop/keith/0.empty.cage.opts/2.real.cage.b3lyp-def2/conf_132.log	Energy: -3139666.3927826
C          8.45653       -1.66155       -1.46408
C          9.76883       -1.27614       -1.15586
C         10.00517       -0.21762       -0.26741
C          8.93515        0.46106        0.31008
C          7.62225        0.09092       -0.02679
C          7.37557       -0.96356       -0.89131
C          8.99590        1.58032        1.34236
C          8.19822        2.74584        0.77104
C          6.88091        2.40345        0.42635
C          6.54398        0.92063        0.70287
C          8.62297        4.06343        0.61956
C          7.73620        5.03230        0.13762
C          6.41444        4.68919       -0.19249
C          5.98745        3.35464       -0.04846
C          8.17427        1.08412        2.53125
C          8.61041        0.97898        3.84812
C          7.73866        0.51418        4.83896
C          6.42297        0.15065        4.51211
C          5.97834        0.25407        3.17813
C          6.85163        0.72298        2.20393
N          5.58179       -0.29260        5.55079
N          8.23360       -2.71468       -2.37883
N          5.55411        5.70820       -0.64157
C         -7.18707        2.69536       -1.90844
C         -8.52759        2.38587       -2.18891
C         -8.98336        1.07285       -2.02971
C         -8.12066        0.07153       -1.60382
C         -6.77115        0.37149       -1.34150
C         -6.30735        1.67407       -1.48454
C         -8.48684       -1.38009       -1.34530
C         -8.09152       -1.64848        0.09931
C         -6.73854       -1.37178        0.38729
C         -5.96805       -0.86606       -0.85865
C         -8.93617       -2.11364        1.09775
C         -8.46334       -2.30600        2.40078
C         -7.12237       -2.01915        2.69730
C         -6.25885       -1.55411        1.67988
C         -7.54429       -2.21561       -2.19158
C         -7.90793       -3.17640       -3.12987
C         -6.91936       -3.88775       -3.81192
C         -5.55984       -3.64474       -3.55594
C         -5.18981       -2.66828       -2.60662
C         -6.18643       -1.95892       -1.94191
N         -4.62615       -4.40353       -4.28425
N         -6.65738        3.99575       -2.02370
N         -6.56897       -2.16214        3.98533
C          6.96014       -4.36051       -3.67687
C          5.64778       -4.60500       -4.09324
C          5.35311       -5.44545       -5.17369
C          6.42341       -6.08306       -5.82566
C          7.73980       -5.85357       -5.41234
C          8.01910       -4.98897       -4.34788
C          3.92783       -5.62364       -5.54409
C          3.06174       -4.51552       -5.49768
C          1.69193       -4.66587       -5.67324
C          1.12368       -5.93318       -5.89740
C          1.99588       -7.03042       -6.01733
C          3.37398       -6.87863       -5.84769
C         -0.35109       -6.09037       -5.92938
C         -1.15003       -5.25913       -5.12961
C         -2.54398       -5.37622       -5.09719
C         -3.16135       -6.36662       -5.87855
C         -2.38120       -7.20335       -6.68044
C         -0.99150       -7.06923       -6.71038
C          7.07658       -3.43891       -2.49535
C         -3.26300       -4.42122       -4.17822
C          3.65465       -1.16266        6.76718
C          2.26891       -1.36418        6.72159
C          1.53371       -1.69298        7.86895
C          2.22955       -1.82817        9.08535
C          3.61231       -1.64717        9.13947
C          4.32997       -1.31640        7.98773
C          0.06520       -1.89162        7.79502
C         -0.77516       -1.50088        8.85254
C         -2.15293       -1.69138        8.78493
C         -2.75392       -2.28787        7.66060
C         -1.91334       -2.67226        6.60008
C         -0.53513       -2.47583        6.66471
C         -4.22048       -2.51406        7.61435
C         -4.93299       -2.47012        6.40200
C         -6.31791       -2.68801        6.36298
C         -7.00199       -2.96398        7.55756
C         -6.31121       -3.00969        8.76610
C         -4.93434       -2.78855        8.79565
C          4.31204       -0.79910        5.46183
C         -7.15988       -2.66706        5.11198
C          3.58314        6.88090       -1.46912
C          2.18973        6.81973       -1.60240
C          1.43009        7.95571       -1.91428
C          2.10746        9.17474       -2.10621
C          3.49721        9.24266       -1.99752
C          4.23989        8.10306       -1.68081
C         -0.04603        7.86872       -2.03371
C         -0.66699        6.73725       -2.59305
C         -2.05333        6.66178       -2.71472
C         -2.88126        7.71069       -2.27454
C         -2.25799        8.83526       -1.70155
C         -0.87251        8.91527       -1.58839
C         -4.35783        7.65321       -2.41963
C         -5.05480        6.43164       -2.37649
C         -6.44874        6.38352       -2.52107
C         -7.16004        7.57732       -2.72067
C         -6.48523        8.79483       -2.76289
C         -5.09866        8.83354       -2.61640
C          4.26966        5.59257       -1.10375
C         -7.27145        5.12073       -2.50773
O         -2.63856       -3.70692       -3.40042
O         -8.43157        5.13643       -2.90457
O         -8.31595       -3.07639        5.13927
O          6.13298       -3.31746       -1.72186
O          3.70957       -0.94032        4.40379
O          3.67744        4.52275       -1.20074
C         -4.48555       -0.57653       -0.66375
O         -3.83509       -0.77468        0.33425
C          5.13283        0.57921        0.23579
O         -3.93700       -0.07151       -1.77896
O          4.20873        0.20963        0.91826
O          5.00700        0.75674       -1.08890
H         10.61029       -1.81026       -1.60364
H         11.03191        0.06335       -0.02123
H          6.36517       -1.26436       -1.13736
H         10.02040        1.85622        1.61759
H          9.64461        4.34672        0.88344
H          8.07209        6.06594        0.02286
H          4.96968        3.10197       -0.32078
H          9.63298        1.25852        4.11262
H          8.08467        0.43364        5.87266
H          4.96479       -0.02617        2.92773
H          5.96504       -0.18898        6.48219
H          8.97608       -2.89977       -3.04359
H          5.92845        6.64613       -0.56758
H         -9.19675        3.17217       -2.52255
H        -10.03041        0.83893       -2.23701
H         -5.26286        1.92114       -1.29105
H         -9.54322       -1.59425       -1.54363
H         -9.98275       -2.32913        0.86884
H         -9.11876       -2.66998        3.18539
H         -5.21591       -1.34329        1.90766
H         -8.96257       -3.37820       -3.33056
H         -7.20275       -4.64362       -4.54863
H         -4.13511       -2.48713       -2.43101
H         -5.03512       -5.00987       -4.98405
H         -5.71188        4.10384       -1.67761
H         -5.62091       -1.81896        4.07810
H          4.84293       -4.13277       -3.53159
H          6.22823       -6.74679       -6.67102
H          8.56174       -6.35445       -5.92860
H          9.05579       -4.84134       -4.03544
H          3.47082       -3.52002       -5.31572
H          1.05080       -3.78384       -5.63171
H          1.58926       -8.02978       -6.18579
H          4.01919       -7.75924       -5.88796
H         -0.69710       -4.50752       -4.48416
H         -4.24258       -6.51984       -5.86727
H         -2.86451       -7.96998       -7.28976
H         -0.40137       -7.72280       -7.35594
H          1.77112       -1.23666        5.76051
H          1.68777       -2.10445        9.99200
H          4.13973       -1.77812       10.08674
H          5.41424       -1.20712        8.05900
H         -0.34856       -1.01264        9.73101
H         -2.77502       -1.34577        9.61244
H         -2.33621       -3.16511        5.72236
H          0.08879       -2.81399        5.83511
H         -4.37483       -2.25915        5.48798
H         -8.07637       -3.14181        7.51064
H         -6.84573       -3.22901        9.69301
H         -4.40086       -2.85480        9.74525
H          1.70566        5.85823       -1.43163
H          1.54373       10.07187       -2.36953
H          4.00945       10.19100       -2.17305
H          5.32766        8.18398       -1.62723
H         -0.05440        5.91640       -2.97122
H         -2.49415        5.78458       -3.19236
H         -2.86664        9.65367       -1.31341
H         -0.42678        9.79397       -1.11791
H         -4.47945        5.51563       -2.23069
H         -8.24171        7.52326       -2.84418
H         -7.04010        9.72200       -2.92220
H         -4.58054        9.79151       -2.68194
H         -2.98775        0.06535       -1.60697
H          4.08835        0.53950       -1.32927
