# Supplementary material for: Programmable synthesis of organic cages with reduced symmetry
Source: Chem Sci. 2024 Apr 1;15(17):6536–43. doi: 10.1039/d4sc00889h (PMC11062111; doi:10.1039/d4sc00889h)
Supplement: SC-015-D4SC00889H-s002 [file SC-015-D4SC00889H-s002.zip › S.I/S.I.Models.all/geometry.cages_without_tBus/1.EMPTY/1.B3LYP.D3.EMPTY/1.C5.B3LYP.xyz]

182
/Users/kga08/Desktop/keith/0.empty.cage.opts/2.real.cage.b3lyp-def2/conf_32.log	Energy: -3139671.6873875
C         -7.32843       -3.14266       -0.76182
C         -8.55537       -3.32585       -0.10787
C         -8.83033       -2.59344        1.05323
C         -7.90244       -1.69320        1.55931
C         -6.66658       -1.50574        0.90487
C         -6.38345       -2.22594       -0.24936
C         -8.07588       -0.84304        2.80989
C         -6.89585       -1.18633        3.70178
C         -5.64789       -1.00432        3.08325
C         -5.77052       -0.47077        1.62999
C         -6.96066       -1.67092        5.00419
C         -5.78391       -1.99324        5.68161
C         -4.53501       -1.83847        5.05733
C         -4.46599       -1.33403        3.74213
C         -7.87084        0.59247        2.35996
C         -8.77539        1.63659        2.50347
C         -8.47804        2.91013        2.00655
C         -7.25550        3.13200        1.35318
C         -6.33301        2.07110        1.21330
C         -6.63795        0.81322        1.71933
N         -6.88406        4.37992        0.81791
N         -6.96177       -3.83931       -1.92869
N         -3.40150       -2.20667        5.80242
C          8.39879       -0.20278        1.24712
C          9.62858       -0.02700        0.59871
C          9.64257        0.39096       -0.73971
C          8.45569        0.62585       -1.42315
C          7.21803        0.43785       -0.77163
C          7.19205        0.03077        0.55392
C          8.32439        1.07848       -2.87327
C          7.47853        2.34324       -2.83584
C          6.23734        2.16871       -2.20187
C          6.01314        0.72351       -1.69509
C          7.82210        3.59547       -3.33778
C          6.93508        4.66800       -3.20344
C          5.69946        4.49473       -2.55835
C          5.35326        3.22884       -2.04499
C          7.47041        0.01780       -3.55263
C          7.81148       -0.73679       -4.67145
C          6.92217       -1.69768       -5.16062
C          5.68751       -1.91475       -4.52698
C          5.34297       -1.15438       -3.39128
C          6.22992       -0.19007       -2.92702
N          4.83154       -2.88581       -5.07673
N          8.26596       -0.61230        2.58501
N          4.83925        5.60452       -2.47157
C         -6.92880       -5.43732       -3.76548
C         -5.55009       -5.32272       -3.99072
C         -4.93711       -5.93938       -5.09490
C         -5.74141       -6.68595       -5.97439
C         -7.11432       -6.81093       -5.75370
C         -7.70812       -6.19487       -4.65343
C         -3.47787       -5.80759       -5.32382
C         -2.80947       -4.59697       -5.06868
C         -1.44149       -4.46882       -5.29569
C         -0.67726       -5.54717       -5.77935
C         -1.34705       -6.75929       -6.02873
C         -2.71705       -6.88567       -5.81022
C          0.78190       -5.40792       -6.01363
C          1.54183       -4.49179       -5.27112
C          2.91601       -4.32846       -5.48433
C          3.56219       -5.12488       -6.44251
C          2.82262       -6.04743       -7.18530
C          1.44881       -6.18291       -6.98214
C         -7.63871       -4.83392       -2.58236
C          3.60337       -3.29598       -4.63155
C         -6.87727        6.75347        0.24848
C         -5.50697        6.80951       -0.03946
C         -4.92422        7.95765       -0.60565
C         -5.75775        9.05831       -0.87731
C         -7.12296        9.01191       -0.59199
C         -7.68364        7.86905       -0.02580
C         -3.47090        8.01298       -0.90235
C         -2.53768        7.28979       -0.13687
C         -1.17564        7.34058       -0.42348
C         -0.68410        8.12523       -1.48216
C         -1.61376        8.85542       -2.24296
C         -2.97685        8.79582       -1.96248
C          0.76551        8.16690       -1.79208
C          1.54854        7.01045       -1.67267
C          2.91535        7.01375       -1.97807
C          3.52499        8.21132       -2.38326
C          2.75908        9.37336       -2.50100
C          1.39240        9.35283       -2.21792
C         -7.55999        5.57032        0.88237
C          3.62707        5.69518       -1.84102
C         -1.15536       -2.83574        6.46354
C          0.21611       -2.64451        6.25144
C          1.17511       -3.09905        7.17134
C          0.71788       -3.76752        8.32355
C         -0.64318       -3.98690        8.53229
C         -1.58262       -3.52890        7.60772
C          2.62589       -2.88464        6.93890
C          3.58745       -3.76070        7.47718
C          4.94972       -3.55749        7.26887
C          5.41215       -2.47377        6.50214
C          4.45309       -1.59985        5.95866
C          3.09166       -1.79838        6.17542
C          6.86042       -2.25620        6.26789
C          7.31471       -1.80627        5.01796
C          8.67499       -1.57398        4.77183
C          9.60500       -1.82019        5.79278
C          9.17073       -2.27584        7.03751
C          7.81160       -2.49139        7.27671
C         -2.09308       -2.30194        5.41145
C          9.20946       -1.10552        3.44332
O          3.06147       -2.84988       -3.62570
O         10.40479       -1.16680        3.17769
O          3.11357        4.76971       -1.22091
O         -8.75424       -5.22416       -2.25515
O         -8.65987        5.69640        1.40897
O         -1.68914       -1.97212        4.30172
C          4.62818        0.54270       -1.08367
O          4.37347        0.20808        0.04876
C         -4.40113       -0.21127        1.01582
O          3.66393        0.80929       -1.97604
O         -3.92562       -0.75542        0.04820
O         -3.73148        0.72696        1.70208
H         -9.27534       -4.03255       -0.50890
H         -9.78614       -2.73477        1.56373
H         -5.42941       -2.09055       -0.75465
H         -9.04256       -1.00167        3.30127
H         -7.92768       -1.80907        5.49305
H         -5.83231       -2.38064        6.70239
H         -3.49113       -1.20800        3.28269
H         -9.73210        1.46452        3.00262
H         -9.18066        3.73035        2.11350
H         -5.37859        2.26166        0.72103
H         -6.01543        4.37868        0.29725
H         -6.07970       -3.54970       -2.33316
H         -3.59794       -2.44987        6.76506
H         10.55216       -0.21645        1.13888
H         10.59988        0.53333       -1.24724
H          6.23971       -0.11706        1.05840
H          9.29353        1.22575       -3.36350
H          8.78333        3.74449       -3.83512
H          7.20425        5.64915       -3.60278
H          4.39260        3.11016       -1.55846
H          8.77240       -0.58232       -5.16763
H          7.18846       -2.28609       -6.04234
H          4.38189       -1.32761       -2.92180
H          5.15338       -3.28873       -5.94809
H          7.31974       -0.55816        2.93957
H          5.14212        6.41873       -2.99194
H         -4.91241       -4.79182       -3.28141
H         -5.28880       -7.15718       -6.84902
H         -7.72506       -7.38961       -6.45023
H         -8.77698       -6.28910       -4.45944
H         -3.37423       -3.73026       -4.71899
H         -0.96656       -3.50243       -5.11943
H         -0.78581       -7.62990       -6.37245
H         -3.19869       -7.84869       -5.99128
H          1.08099       -3.88596       -4.49147
H          4.63958       -5.05886       -6.60862
H          3.32305       -6.66515       -7.93399
H          0.88703       -6.88924       -7.59563
H         -4.86109        5.95832        0.18165
H         -5.32895        9.97181       -1.29242
H         -7.75044        9.88049       -0.80359
H         -8.74540        7.81820        0.21660
H         -2.87487        6.69876        0.71667
H         -0.47806        6.78388        0.20538
H         -1.26980        9.45237       -3.09011
H         -3.67090        9.34593       -2.60020
H          1.10055        6.06720       -1.36025
H          4.59635        8.26505       -2.58818
H          3.23609       10.30718       -2.80596
H          0.81054       10.27284       -2.30221
H          0.51709       -2.14100        5.33272
H          1.43246       -4.10961        9.07367
H         -0.97663       -4.51936        9.42546
H         -2.63799       -3.74422        7.78603
H          3.26811       -4.63520        8.04636
H          5.66488       -4.27198        7.68168
H          4.77816       -0.73068        5.38314
H          2.38208       -1.07790        5.76531
H          6.57371       -1.68802        4.22593
H         10.66256       -1.64905        5.58842
H          9.89584       -2.45768        7.83387
H          7.48138       -2.82718        8.26181
H          2.80559        0.67943       -1.53403
H         -2.85943        0.83695        1.28164
