# Supplementary material for: Programmable synthesis of organic cages with reduced symmetry
Source: Chem Sci. 2024 Apr 1;15(17):6536–43. doi: 10.1039/d4sc00889h (PMC11062111; doi:10.1039/d4sc00889h)
Supplement: SC-015-D4SC00889H-s002 [file SC-015-D4SC00889H-s002.zip › S.I/S.I.Models.all/geometry.cages_without_tBus/1.EMPTY/1.B3LYP.D3.EMPTY/1.C6.B3LYP.xyz]

182
/Users/kga08/Desktop/keith/0.empty.cage.opts/2.real.cage.b3lyp-def2/conf_130.log	Energy: -3139665.9858678
C         -7.14050       -1.94747       -3.41457
C         -8.54442       -1.96403       -3.43391
C         -9.27577       -1.34547       -2.41200
C         -8.61197       -0.70274       -1.36974
C         -7.20763       -0.68212       -1.36044
C         -6.47016       -1.29718       -2.36086
C         -9.23334       -0.02498       -0.15302
C         -8.63425       -0.74361        1.05530
C         -7.22462       -0.73976        1.08041
C         -6.61443        0.01661       -0.11837
C         -9.33811       -1.37233        2.07755
C         -8.64722       -2.00603        3.11819
C         -7.24518       -2.01249        3.13343
C         -6.52983       -1.37220        2.10209
C         -8.66346        1.38813       -0.10619
C         -9.37004        2.58786       -0.06517
C         -8.68158        3.80475        0.02056
C         -7.27885        3.82652        0.07629
C         -6.56578        2.61306        0.03730
C         -7.26007        1.41791       -0.07154
N         -6.61709        5.06942        0.12750
N         -6.43684       -2.60904       -4.44005
N         -6.58141       -2.63221        4.21222
C          6.44423       -1.44158        3.62252
C          7.84830       -1.41183        3.60619
C          8.51906       -0.89618        2.49424
C          7.80914       -0.41385        1.40373
C          6.40290       -0.43886        1.40922
C          5.72174       -0.95201        2.50961
C          8.40890        0.14234        0.12746
C          7.80758        1.51986       -0.06598
C          6.40165        1.52797       -0.09989
C          5.79405        0.10618        0.08397
C          8.51559        2.70264       -0.22585
C          7.84366        3.91017       -0.43216
C          6.44012        3.92788       -0.48291
C          5.71944        2.72285       -0.31185
C          7.84633       -0.71212       -0.99396
C          8.60124       -1.41431       -1.92190
C          7.97924       -2.18392       -2.90866
C          6.57819       -2.24802       -2.95436
C          5.80732       -1.52513       -2.01414
C          6.43739       -0.75732       -1.03708
N          5.88311       -3.02532       -3.90530
N          5.70815       -1.93177        4.72166
N          5.70263        5.10985       -0.70333
C         -4.57814       -3.43397       -5.79913
C         -3.18789       -3.59523       -5.83187
C         -2.55749       -4.41709       -6.77536
C         -3.36905       -5.07280       -7.72103
C         -4.75505       -4.90357       -7.71203
C         -5.36776       -4.09023       -6.75515
C         -1.08241       -4.57823       -6.75705
C         -0.35884       -4.47116       -5.55424
C          1.02622       -4.61454       -5.52780
C          1.75005       -4.87951       -6.70347
C          1.02870       -4.98315       -7.90707
C         -0.35602       -4.83422       -7.93385
C          3.22013       -5.07460       -6.67661
C          4.04653       -4.31669       -5.82644
C          5.43496       -4.51142       -5.80557
C          6.00575       -5.47389       -6.65442
C          5.19913       -6.23492       -7.49661
C          3.81823       -6.03791       -7.50885
C         -5.09544       -2.53629       -4.70850
C          6.40597       -3.72984       -4.95806
C         -4.79863        6.70177        0.19359
C         -3.41457        6.83983        0.03668
C         -2.81170        8.08680       -0.17526
C         -3.64517        9.22182       -0.19865
C         -5.02417        9.09988       -0.01579
C         -5.61003        7.84580        0.17603
C         -1.34409        8.18178       -0.37577
C         -0.62532        9.33832       -0.02335
C          0.75078        9.42015       -0.22383
C          1.47139        8.34726       -0.77973
C          0.75709        7.18556       -1.12014
C         -0.61992        7.10760       -0.92717
C          2.92945        8.45591       -1.02846
C          3.79426        7.36537       -0.82154
C          5.17092        7.47945       -1.06237
C          5.68998        8.70445       -1.51283
C          4.84424        9.78944       -1.72822
C          3.47564        9.66808       -1.48692
C         -5.28676        5.29038        0.36909
C          6.18336        6.38884       -0.82497
C         -4.78086       -3.51832        5.60304
C         -3.39535       -3.47614        5.80154
C         -2.80977       -3.89134        7.00462
C         -3.65530       -4.38029        8.01831
C         -5.03597       -4.45015        7.82196
C         -5.60594       -4.01902        6.62121
C         -1.34163       -3.79314        7.19116
C         -0.45633       -4.02476        6.12249
C          0.92241       -3.91391        6.29047
C          1.47712       -3.56017        7.53374
C          0.58926       -3.32290        8.60000
C         -0.78829       -3.44130        8.43456
C          2.94448       -3.45625        7.73197
C          3.80325       -3.04825        6.69375
C          5.18893       -2.96315        6.89027
C          5.72670       -3.29704        8.14406
C          4.88963       -3.69731        9.18195
C          3.51251       -3.77908        8.97826
C         -5.26193       -2.99473        4.27731
C          6.19247       -2.56043        5.84005
O          7.60468       -3.76332       -5.21628
O          7.38449       -2.78476        6.02033
O          7.37591        6.66770       -0.76432
O         -4.32169       -1.81557       -4.08651
O         -4.49862        4.39843        0.66590
O         -4.48029       -2.87179        3.34120
C          4.27259        0.13467        0.11869
O          3.51992       -0.43665       -0.63317
C         -5.09250        0.10579       -0.17769
O          3.82311        0.90252        1.12370
O         -4.30490       -0.32660        0.62839
O         -4.68965        0.76235       -1.27650
H         -9.06984       -2.46619       -4.25009
H        -10.36774       -1.37388       -2.43459
H         -5.38800       -1.27536       -2.36596
H        -10.32918       -0.04628       -0.16265
H        -10.43065       -1.37746        2.06983
H         -9.20225       -2.50055        3.91925
H         -5.44921       -1.38043        2.11018
H        -10.46220        2.58513       -0.09516
H         -9.23952        4.74406        0.04702
H         -5.48446        2.64234        0.08147
H         -7.18505        5.87488       -0.10653
H         -6.99018       -3.23217       -5.01554
H         -7.14466       -2.78637        5.03977
H          8.39833       -1.79276        4.45969
H          9.61149       -0.87589        2.48605
H          4.63129       -0.97137        2.53506
H          9.50457        0.15468        0.14284
H          9.60781        2.69285       -0.19608
H          8.39186        4.83736       -0.55792
H          4.62905        2.75029       -0.33255
H          9.69229       -1.37009       -1.88126
H          8.56391       -2.73503       -3.63726
H          4.72084       -1.56951       -2.05496
H          4.88364       -3.09451       -3.75506
H          4.70990       -1.76426        4.68335
H          4.70467        4.98140       -0.82198
H         -2.60471       -3.04255       -5.09665
H         -2.91695       -5.73667       -8.46017
H         -5.36710       -5.41702       -8.45660
H         -6.45283       -3.96843       -6.78456
H         -0.88919       -4.30352       -4.61547
H          1.54926       -4.55690       -4.57092
H          1.56255       -5.15696       -8.84338
H         -0.87597       -4.89103       -8.89200
H          3.58284       -3.53931       -5.21532
H          7.08769       -5.60475       -6.63596
H          5.64636       -6.99189       -8.14466
H          3.19056       -6.65216       -8.15705
H         -2.81421        5.93302        0.09372
H         -3.21712       10.20928       -0.38023
H         -5.65209        9.99326       -0.03052
H         -6.68976        7.78351        0.32935
H         -1.14296       10.18080        0.43893
H          1.27976       10.32538        0.08078
H          1.27966        6.34404       -1.57996
H         -1.14461        6.20432       -1.24201
H          3.37249        6.44073       -0.42154
H          6.76376        8.78153       -1.68317
H          5.25094       10.73590       -2.09119
H          2.81582       10.51712       -1.67487
H         -2.78136       -3.07863        4.99381
H         -3.22720       -4.73069        8.95964
H         -5.67535       -4.85303        8.61036
H         -6.68718       -4.10167        6.48953
H         -0.85063       -4.32576        5.14999
H          1.57778       -4.13818        5.44649
H          0.97904       -3.01227        9.57085
H         -1.44657       -3.22255        9.27779
H          3.36258       -2.80201        5.72570
H          6.80681       -3.23852        8.27738
H          5.31163       -3.95946       10.15463
H          2.87060       -4.12400        9.79034
H          2.84922        0.88455        1.09774
H         -3.71613        0.79136       -1.26348
