# Supplementary material for: Programmable synthesis of organic cages with reduced symmetry
Source: Chem Sci. 2024 Apr 1;15(17):6536–43. doi: 10.1039/d4sc00889h (PMC11062111; doi:10.1039/d4sc00889h)
Supplement: SC-015-D4SC00889H-s002 [file SC-015-D4SC00889H-s002.zip › S.I/S.I.Models.all/geometry.cages_without_tBus/1.EMPTY/1.B3LYP.D3.EMPTY/1.C7.B3LYP.xyz]

182
/Users/kga08/Desktop/keith/0.empty.cage.opts/2.real.cage.b3lyp-def2/conf_76.log	Energy: -3139664.9255839
C         -7.44402       -2.44371       -2.09480
C         -8.83292       -2.26715       -1.98221
C         -9.35579       -1.16491       -1.29579
C         -8.49817       -0.22923       -0.72249
C         -7.10986       -0.39682       -0.85591
C         -6.57656       -1.48768       -1.52850
C         -8.88371        0.97062        0.13696
C         -8.17854        0.73025        1.47023
C         -6.78138        0.56640        1.35552
C         -6.29268        0.68158       -0.10579
C         -8.78832        0.61454        2.71334
C         -8.03451        0.31287        3.85653
C         -6.65034        0.12484        3.73685
C         -6.02459        0.26980        2.48029
C         -8.20838        2.18684       -0.47883
C         -8.81318        3.37610       -0.87940
C         -8.03716        4.41236       -1.41020
C         -6.64552        4.26850       -1.53891
C         -6.03338        3.06783       -1.12595
C         -6.81858        2.04414       -0.61209
N         -5.91098        5.33705       -2.08876
N         -6.96449       -3.59369       -2.75300
N         -5.81304       -0.23368        4.81025
C          6.65030       -0.12462        3.73691
C          8.03448       -0.31264        3.85660
C          8.78829       -0.61438        2.71344
C          8.17851       -0.73017        1.47033
C          6.78136       -0.56633        1.35560
C          6.02456       -0.26966        2.48036
C          8.88369       -0.97061        0.13707
C          8.49816        0.22920       -0.72244
C          7.10985        0.39679       -0.85587
C          6.29267       -0.68158       -0.10571
C          9.35579        1.16484       -1.29577
C          8.83293        2.26705       -1.98226
C          7.44404        2.44361       -2.09487
C          6.57656        1.48761       -1.52853
C          8.20837       -2.18686       -0.47866
C          8.81317       -3.37613       -0.87918
C          8.03716       -4.41241       -1.40995
C          6.64552       -4.26856       -1.53869
C          6.03338       -3.06787       -1.12579
C          6.81857       -2.04417       -0.61194
N          5.91099       -5.33712       -2.08851
N          5.81300        0.23395        4.81028
N          6.96451        3.59357       -2.75312
C         -5.41841       -5.27331       -3.64063
C         -4.10672       -5.74801       -3.53586
C         -3.70861       -6.97088       -4.09255
C         -4.67122       -7.72301       -4.78938
C         -5.98401       -7.25697       -4.90685
C         -6.36663       -6.03839       -4.33664
C         -2.28929       -7.37990       -3.95179
C         -1.59172       -7.07313       -2.76870
C         -0.22046       -7.27316       -2.67149
C          0.51677       -7.79003       -3.75275
C         -0.19139       -8.18190       -4.90231
C         -1.57052       -7.98026       -5.00024
C          1.99924       -7.80215       -3.69211
C          2.64906       -6.72708       -3.07105
C          4.04364       -6.63307       -3.00907
C          4.81957       -7.64938       -3.58797
C          4.18757       -8.73079       -4.21008
C          2.79316       -8.81000       -4.26775
C         -5.66139       -3.92917       -3.00784
C          4.56974       -5.37971       -2.35991
C         -4.04361        6.63301       -3.00927
C         -2.64903        6.72698       -3.07128
C         -1.99919        7.80204       -3.69233
C         -2.79309        8.80991       -4.26797
C         -4.18751        8.73073       -4.21028
C         -4.81952        7.64934       -3.58816
C         -0.51672        7.78989       -3.75299
C          0.22050        7.27300       -2.67173
C          1.59176        7.07295       -2.76895
C          2.28934        7.37972       -3.95205
C          1.57057        7.98009       -5.00049
C          0.19144        8.18175       -4.90255
C          3.70865        6.97068       -4.09281
C          4.10674        5.74779       -3.53613
C          5.41843        5.27310       -3.64090
C          6.36667        6.03819       -4.33688
C          5.98405        7.25678       -4.90708
C          4.67127        7.72282       -4.78962
C         -4.56972        5.37965       -2.36011
C          5.66143        3.92896       -3.00812
C         -5.00986       -1.17973        6.88833
C         -3.71859       -0.64029        6.80178
C         -2.66655       -1.15157        7.58085
C         -2.93626       -2.22671        8.44660
C         -4.22519       -2.75291        8.55322
C         -5.26439       -2.22549        7.78803
C         -1.30520       -0.56271        7.51819
C         -1.11789        0.83061        7.50094
C          0.16223        1.38236        7.51023
C          1.30514        0.56300        7.51819
C          1.11783       -0.83032        7.50096
C         -0.16229       -1.38207        7.51024
C          2.66649        1.15186        7.58086
C          3.71854        0.64058        6.80179
C          5.00981        1.18001        6.88835
C          5.26433        2.22578        7.78805
C          4.22513        2.75320        8.55323
C          2.93619        2.22700        8.44661
C         -6.16379       -0.70083        6.04982
C          6.16374        0.70111        6.04985
O          3.80206       -4.45929       -2.09673
O          7.31902        0.77725        6.45035
O          4.71125        3.20814       -2.72054
O         -4.71121       -3.20845       -2.72006
O         -3.80203        4.45926       -2.09685
O         -7.31907       -0.77697        6.45031
C         -4.79080        0.55243       -0.33272
C          4.79078       -0.55249       -0.33263
O          3.93658       -0.46113        0.51669
O         -3.93660        0.46095        0.51660
H         -9.51050       -3.00226       -2.42387
H        -10.43816       -1.05020       -1.20114
H         -5.50833       -1.62613       -1.63525
H         -9.96794        1.08966        0.24487
H         -9.86972        0.74381        2.80364
H         -8.51056        0.19953        4.82625
H         -4.94922        0.13143        2.38986
H         -9.89378        3.50396       -0.78167
H         -8.51731        5.34065       -1.73014
H         -4.96110        2.96697       -1.23809
H         -6.45146        6.16642       -2.30274
H         -7.67108       -4.27634       -3.00056
H         -4.83431       -0.32661        4.56382
H          8.51053       -0.19923        4.82631
H          9.86969       -0.74364        2.80375
H          4.94919       -0.13131        2.38992
H          9.96792       -1.08964        0.24500
H         10.43816        1.05014       -1.20111
H          9.51052        3.00213       -2.42395
H          5.50834        1.62606       -1.63530
H          9.89377       -3.50399       -0.78143
H          8.51731       -5.34071       -1.72986
H          4.96110       -2.96701       -1.23794
H          6.45146       -6.16651       -2.30244
H          4.83427        0.32689        4.56384
H          7.67108        4.27628       -3.00055
H         -3.38320       -5.11396       -3.02542
H         -4.39682       -8.68346       -5.23120
H         -6.72057       -7.85058       -5.45269
H         -7.39369       -5.69063       -4.46989
H         -2.13207       -6.66027       -1.91503
H          0.29209       -7.01313       -1.74358
H          0.35092       -8.58591       -5.76012
H         -2.08137       -8.23055       -5.93273
H          2.07333       -5.90540       -2.64760
H          5.91119       -7.60812       -3.58961
H          4.79243       -9.52045       -4.66102
H          2.31942       -9.66580       -4.75373
H         -2.07331        5.90529       -2.64784
H         -2.31934        9.66569       -4.75395
H         -4.79235        9.52041       -4.66120
H         -5.91114        7.60811       -3.58978
H         -0.29205        7.01297       -1.74382
H          2.13211        6.66007       -1.91529
H          2.08142        8.23037       -5.93298
H         -0.35087        8.58577       -5.76036
H          3.38321        5.11374       -3.02572
H          7.39372        5.69041       -4.47013
H          6.72063        7.85038       -5.45291
H          4.39687        8.68328       -5.23142
H         -3.51467        0.19432        6.12718
H         -2.13321       -2.63130        9.06596
H         -4.41965       -3.57605        9.24437
H         -6.27867       -2.61993        7.86330
H         -1.98678        1.49232        7.51147
H          0.27745        2.46834        7.50635
H          1.98672       -1.49203        7.51149
H         -0.27751       -2.46805        7.50637
H          3.51461       -0.19403        6.12719
H          6.27861        2.62022        7.86332
H          4.41958        3.57633        9.24439
H          2.13314        2.63159        9.06597
O         -4.49196        0.57543       -1.63893
O          4.49194       -0.57541       -1.63885
H         -3.52411        0.50539       -1.72520
H          3.52408       -0.50544       -1.72511
