# Supplementary material for: Programmable synthesis of organic cages with reduced symmetry
Source: Chem Sci. 2024 Apr 1;15(17):6536–43. doi: 10.1039/d4sc00889h (PMC11062111; doi:10.1039/d4sc00889h)
Supplement: SC-015-D4SC00889H-s002 [file SC-015-D4SC00889H-s002.zip › S.I/S.I.Models.all/geometry.cages_without_tBus/1.EMPTY/1.B3LYP.D3.EMPTY/1.C8.B3LYP.xyz]

182
/Users/kga08/Desktop/keith/0.empty.cage.opts/2.real.cage.b3lyp-def2/conf_73.log	Energy: -3139667.2193443
C          5.52365       -4.70333        2.39854
C          6.80800       -4.84999        2.94784
C          7.69254       -3.76884        2.98267
C          7.30241       -2.53653        2.46578
C          6.01884       -2.38818        1.91774
C          5.12423       -3.45215        1.88426
C          8.13027       -1.26518        2.41936
C          8.16637       -0.82643        0.96134
C          6.88986       -0.65609        0.39182
C          5.74344       -0.95568        1.39103
C          9.30131       -0.54742        0.20980
C          9.19027       -0.09241       -1.11039
C          7.91859        0.08520       -1.67575
C          6.76527       -0.19928       -0.91270
C          7.30824       -0.19650        3.12702
C          7.74256        0.59658        4.18070
C          6.92589        1.61072        4.69382
C          5.65964        1.82895        4.13061
C          5.20322        1.00184        3.08108
C          6.02186       -0.00514        2.58135
N          4.80079        2.86587        4.54916
N          4.68844       -5.83556        2.37582
N          7.70682        0.53911       -2.98998
C         -5.08156        2.56211       -4.86020
C         -6.37298        2.94281       -5.26184
C         -7.48317        2.63446       -4.47045
C         -7.31259        1.94035       -3.27553
C         -6.02178        1.56000       -2.87511
C         -4.90703        1.86721       -3.64670
C         -8.39678        1.54214       -2.28638
C         -7.98719        2.15947       -0.95180
C         -6.69680        1.78434       -0.52088
C         -6.00006        0.82682       -1.51290
C         -8.76638        2.99210       -0.15834
C         -8.29153        3.45518        1.07663
C         -7.01433        3.07116        1.50973
C         -6.21438        2.23900        0.69813
C         -8.26603        0.03767       -2.08187
C         -9.26575       -0.92009       -2.22700
C         -9.00446       -2.25905       -1.90953
C         -7.74037       -2.64175       -1.43775
C         -6.72145       -1.67574       -1.31560
C         -6.98832       -0.35580       -1.64813
N         -7.50764       -3.99687       -1.12060
N         -4.00730        2.88889       -5.70738
N         -6.45494        3.46301        2.73976
C          2.80309       -7.31576        1.92531
C          1.41248       -7.36074        1.78292
C          0.70824       -8.57263        1.75549
C          1.43989       -9.76814        1.86668
C          2.82975       -9.73602        2.00899
C          3.51727       -8.51888        2.03823
C         -0.76135       -8.52983        1.56103
C         -1.51522       -7.51603        2.17952
C         -2.85555       -7.32945        1.86698
C         -3.50086       -8.14372        0.91746
C         -2.77535       -9.21627        0.37062
C         -1.42824       -9.40719        0.68850
C         -4.85736       -7.77708        0.44167
C         -5.16330       -6.41642        0.30785
C         -6.39201       -5.97277       -0.19051
C         -7.36412       -6.91950       -0.54754
C         -7.07960       -8.28229       -0.41135
C         -5.83865       -8.71260        0.06870
C          3.42205       -5.94538        1.86869
C         -6.52071       -4.47778       -0.30253
C          4.03585        4.98759        5.47648
C          2.66535        4.68927        5.49089
C          1.71006        5.69799        5.71498
C          2.16225        7.01907        5.89046
C          3.52403        7.32142        5.87267
C          4.46139        6.30886        5.68382
C          0.25827        5.39959        5.80016
C         -0.36455        4.45256        4.96770
C         -1.73806        4.21739        5.04671
C         -2.54325        4.91213        5.96780
C         -1.91541        5.84757        6.80999
C         -0.54747        6.08671        6.72672
C         -4.00822        4.69087        6.05933
C         -4.78420        4.45829        4.91033
C         -6.17599        4.30758        4.99415
C         -6.80853        4.39781        6.24272
C         -6.04851        4.60247        7.39304
C         -4.66313        4.74729        7.30371
C          5.12110        3.95864        5.31273
C         -7.05739        4.09692        3.79340
C          8.04103        1.50204       -5.19884
C          6.67956        1.76356       -5.40606
C          6.19960        2.20792       -6.64989
C          7.12679        2.40312       -7.68949
C          8.48681        2.16029       -7.48801
C          8.94627        1.71308       -6.25013
C          4.75168        2.45297       -6.85958
C          4.29761        3.49304       -7.69059
C          2.93652        3.70657       -7.89919
C          1.96858        2.88817       -7.28880
C          2.42402        1.85122       -6.45374
C          3.78399        1.63916       -6.24308
C          0.51781        3.09638       -7.52255
C         -0.42072        2.77669       -6.53046
C         -1.79686        2.93879       -6.73573
C         -2.25193        3.42943       -7.96976
C         -1.33057        3.76187       -8.96496
C          0.03804        3.59910       -8.74707
C          8.61569        1.03116       -3.88838
C         -2.69195        2.52470       -5.59760
O         -5.73147       -3.74779        0.28807
O         -2.24055        1.89905       -4.64377
O         -8.22986        4.45359        3.79568
O          2.79756       -5.00033        1.39748
O          6.22361        4.13358        5.81852
O          9.82118        1.08351       -3.67251
C         -4.58677        0.38412       -1.15275
O         -3.91911        0.77829       -0.22651
C          4.35076       -0.87308        0.77963
O         -4.12018       -0.51607       -2.02982
O          3.40460       -0.26893        1.22478
O          4.25955       -1.60981       -0.33759
H          7.11818       -5.81973        3.34525
H          8.68945       -3.89485        3.41122
H          4.13152       -3.35880        1.45914
H          9.12971       -1.38793        2.85202
H         10.29261       -0.67675        0.65101
H         10.07294        0.13084       -1.70222
H          5.78371       -0.06119       -1.36650
H          8.73753        0.44165        4.60511
H          7.27139        2.24728        5.50203
H          4.21455        1.16179        2.65576
H          3.89867        2.88856        4.08701
H          5.07794       -6.66441        2.80900
H          6.74459        0.49140       -3.30081
H         -6.50992        3.48012       -6.20371
H         -8.48171        2.93829       -4.79308
H         -3.90521        1.57317       -3.35572
H         -9.40055        1.84541       -2.60539
H         -9.76560        3.28341       -0.49151
H         -8.90381        4.09217        1.70830
H         -5.22105        1.94688        1.03205
H        -10.26077       -0.62864       -2.57132
H         -9.79370       -3.00750       -2.01440
H         -5.74660       -1.98176       -0.95732
H         -8.14019       -4.66733       -1.54085
H         -4.25702        3.45359       -6.50964
H         -5.51714        3.11639        2.90506
H          0.88612       -6.41539        1.65498
H          0.91821      -10.72763        1.85251
H          3.38685      -10.67176        2.09149
H          4.60702       -8.52816        2.11354
H         -1.03809       -6.85591        2.90631
H         -3.40970       -6.52656        2.35618
H         -3.24678       -9.86818       -0.36824
H         -0.87048      -10.20591        0.19431
H         -4.42460       -5.65824        0.56220
H         -8.34805       -6.61821       -0.91465
H         -7.83950       -9.01981       -0.67864
H         -5.63933       -9.78173        0.16975
H          2.32747        3.65533        5.38971
H          1.43541        7.82081        6.03221
H          3.85334        8.35392        6.00863
H          5.53115        6.52034        5.69158
H          0.22872        3.90551        4.23162
H         -2.18888        3.47188        4.38809
H         -2.51069        6.41359        7.52882
H         -0.09376        6.81426        7.40215
H         -4.29058        4.45672        3.93622
H         -7.89389        4.30074        6.29059
H         -6.53648        4.64878        8.36914
H         -4.07855        4.89688        8.21328
H          5.96310        1.66962       -4.58821
H          6.77608        2.72834       -8.67080
H          9.19161        2.31251       -8.30839
H         10.00481        1.51932       -6.07398
H          5.01921        4.16397       -8.16089
H          2.62245        4.54185       -8.52798
H          1.70528        1.17560       -5.98684
H          4.09947        0.80224       -5.61682
H         -0.09927        2.39628       -5.56133
H         -3.31647        3.53633       -8.18801
H         -1.68558        4.13402       -9.92827
H          0.73905        3.83675       -9.54918
H         -3.21119       -0.74551       -1.76493
H          3.34045       -1.55274       -0.65599
