# Supplementary material for: Programmable synthesis of organic cages with reduced symmetry
Source: Chem Sci. 2024 Apr 1;15(17):6536–43. doi: 10.1039/d4sc00889h (PMC11062111; doi:10.1039/d4sc00889h)
Supplement: SC-015-D4SC00889H-s002 [file SC-015-D4SC00889H-s002.zip › S.I/S.I.Models.all/geometry.cages_without_tBus/1.EMPTY/1.B3LYP.D3.EMPTY/1.C9.B3LYP.xyz]

182
/Users/kga08/Desktop/keith/0.empty.cage.opts/2.real.cage.b3lyp-def2/conf_26.log	Energy: -3139670.1773424
C         -6.14712        3.93153       -1.63768
C         -7.35814        4.03325       -2.33842
C         -7.92111        2.88709       -2.91357
C         -7.29105        1.65348       -2.79618
C         -6.07038        1.55366       -2.10353
C         -5.50268        2.68129       -1.52689
C         -7.81559        0.31611       -3.29666
C         -6.71352       -0.29772       -4.14511
C         -5.49017       -0.42697       -3.46842
C         -5.54448        0.09955       -2.01341
C         -6.82261       -0.74950       -5.45740
C         -5.72238       -1.34124       -6.08385
C         -4.50427       -1.48892       -5.39935
C         -4.38895       -1.02090       -4.07477
C         -7.91394       -0.55836       -2.05151
C         -9.06166       -1.18024       -1.57677
C         -9.02903       -1.94242       -0.40129
C         -7.82017       -2.07635        0.29583
C         -6.65200       -1.44545       -0.18512
C         -6.69752       -0.68919       -1.34816
N         -7.67905       -2.81893        1.48177
N         -5.51522        5.02710       -1.02276
N         -3.44410       -2.11566       -6.07828
C          7.82025       -2.07616       -0.29578
C          9.02911       -1.94218        0.40134
C          9.06173       -1.17994        1.57678
C          7.91399       -0.55807        2.05150
C          6.69757       -0.68896        1.34815
C          6.65207       -1.44526        0.18515
C          7.81562        0.31642        3.29663
C          6.71357       -0.29742        4.14510
C          5.49022       -0.42672        3.46842
C          5.54451        0.09977        2.01340
C          6.82268       -0.74917        5.45739
C          5.72247       -1.34094        6.08386
C          4.50436       -1.48867        5.39937
C          4.38902       -1.02067        4.07478
C          7.29103        1.65376        2.79612
C          7.92104        2.88740        2.91349
C          7.35802        4.03353        2.33835
C          6.14700        3.93176        1.63763
C          5.50260        2.68149        1.52686
C          6.07037        1.55390        2.10349
N          5.51502        5.02731        1.02273
N          7.67914       -2.81879       -1.48169
N          3.44422       -2.11543        6.07832
C         -5.09791        7.16477        0.02135
C         -3.71526        7.15477       -0.20475
C         -2.85710        8.00112        0.51619
C         -3.41578        8.85598        1.48236
C         -4.79627        8.88677        1.69483
C         -5.64047        8.05538        0.95916
C         -1.39684        7.99581        0.25340
C         -0.90077        7.98957       -1.06209
C          0.47058        8.00056       -1.31117
C          1.39647        7.99581       -0.25362
C          0.90039        7.98972        1.06187
C         -0.47096        8.00070        1.31096
C          2.85672        8.00113       -0.51641
C          3.71490        7.15490        0.20465
C          5.09756        7.16492       -0.02142
C          5.64009        8.05543       -0.95933
C          4.79588        8.88670       -1.69511
C          3.41539        8.85589       -1.48267
C         -6.04255        6.25542       -0.71302
C          6.04221        6.25570        0.71309
C         -8.15098       -4.06481        3.51870
C         -6.85267       -3.91918        4.02598
C         -6.44560       -4.56624        5.20496
C         -7.38517       -5.36586        5.88080
C         -8.68418       -5.50960        5.38992
C         -9.07015       -4.86323        4.21642
C         -5.05612       -4.41572        5.70416
C         -4.33535       -3.22282        5.51044
C         -3.01527       -3.10037        5.93663
C         -2.35729       -4.16348        6.58115
C         -3.08423       -5.34816        6.79597
C         -4.40348       -5.47218        6.36524
C         -0.93638       -4.04914        6.99153
C         -0.02875       -3.31846        6.21103
C          1.32464       -3.21615        6.55742
C          1.78828       -3.87079        7.70956
C          0.89566       -4.59687        8.50102
C         -0.45192       -4.68567        8.14980
C         -8.64348       -3.40095        2.25778
C          2.20071       -2.44324        5.60763
C         -1.32448       -3.21630       -6.55737
C          0.02891       -3.31858       -6.21098
C          0.93655       -4.04925       -6.99147
C          0.45210       -4.68580       -8.14973
C         -0.89548       -4.59704       -8.50095
C         -1.78811       -3.87096       -7.70951
C          2.35746       -4.16356       -6.58108
C          3.08443       -5.34823       -6.79588
C          4.40367       -5.47222       -6.36513
C          5.05629       -4.41574       -5.70406
C          4.33550       -3.22285       -5.51036
C          3.01541       -3.10042       -5.93657
C          6.44576       -4.56623       -5.20484
C          6.85281       -3.91915       -4.02586
C          8.15112       -4.06475       -3.51857
C          9.07031       -4.86314       -4.21628
C          8.68437       -5.50952       -5.38978
C          7.38536       -5.36583       -5.88067
C         -2.20057       -2.44339       -5.60759
C          8.64358       -3.40087       -2.25765
O          7.18922        6.59487        0.97407
O          9.83502       -3.40301       -1.96759
O          1.79765       -2.13874        4.48978
O         -7.18954        6.59454       -0.97413
O         -9.83491       -3.40312        1.96774
O         -1.79750       -2.13882       -4.48977
C          4.17990        0.00166        1.34310
O          3.88570       -0.68658        0.39535
C         -4.17986        0.00146       -1.34312
O          3.27956        0.78389        1.95714
O         -3.88563       -0.68687       -0.39545
O         -3.27957        0.78382       -1.95707
H         -7.85479        4.99647       -2.41303
H         -8.87013        2.96569       -3.44946
H         -4.55772        2.61989       -0.98637
H         -8.76856        0.40453       -3.83062
H         -7.76762       -0.65187       -5.99668
H         -5.81196       -1.70166       -7.11174
H         -3.43768       -1.12881       -3.56610
H        -10.00290       -1.07425       -2.12176
H         -9.92348       -2.42757       -0.02141
H         -5.71600       -1.55056        0.35958
H         -6.72271       -2.91114        1.79910
H         -4.60198        4.82780       -0.63102
H         -3.64108       -2.35567       -7.04197
H          9.92357       -2.42731        0.02147
H         10.00296       -1.07391        2.12177
H          5.71607       -1.55040       -0.35956
H          8.76859        0.40488        3.83058
H          7.76769       -0.65150        5.99667
H          5.81207       -1.70133        7.11176
H          3.43776       -1.12863        3.56612
H          8.87007        2.96604        3.44937
H          7.85463        4.99678        2.41294
H          4.55763        2.62005        0.98637
H          4.60180        4.82794        0.63096
H          6.72281       -2.91101       -1.79903
H          3.64120       -2.35538        7.04203
H         -3.28644        6.48668       -0.95486
H         -2.76434        9.52449        2.04916
H         -5.21537        9.57058        2.43631
H         -6.72114        8.07313        1.10853
H         -1.59933        7.99656       -1.90167
H          0.82993        7.99638       -2.34253
H          1.59895        7.99682        1.90145
H         -0.83030        7.99664        2.34231
H          3.28608        6.48689        0.95484
H          6.72077        8.07321       -1.10869
H          5.21497        9.57044       -2.43668
H          2.76393        9.52431       -2.04956
H         -6.11688       -3.30031        3.51115
H         -7.10312       -5.86261        6.81091
H         -9.40263       -6.12763        5.93295
H        -10.08078       -4.96221        3.81926
H         -4.81941       -2.36594        5.03790
H         -2.49306       -2.15388        5.78452
H         -2.59849       -6.20322        7.27016
H         -4.92084       -6.42231        6.51089
H         -0.35229       -2.83379        5.28992
H          2.84249       -3.85202        7.99360
H          1.25683       -5.10244        9.39907
H         -1.13785       -5.24587        8.78815
H          0.35243       -2.83389       -5.28987
H          1.13805       -5.24600       -8.78807
H         -1.25663       -5.10262       -9.39900
H         -2.84232       -3.85221       -7.99355
H          2.59870       -6.20331       -7.27006
H          4.92105       -6.42234       -6.51077
H          4.81953       -2.36596       -5.03783
H          2.49319       -2.15394       -5.78447
H          6.11699       -3.30030       -3.51104
H         10.08095       -4.96208       -3.81912
H          9.40284       -6.12753       -5.93280
H          7.10333       -5.86259       -6.81078
H          2.42398        0.66040        1.50776
H         -2.42399        0.66032       -1.50771
