# Supplementary material for: Programmable synthesis of organic cages with reduced symmetry
Source: Chem Sci. 2024 Apr 1;15(17):6536–43. doi: 10.1039/d4sc00889h (PMC11062111; doi:10.1039/d4sc00889h)
Supplement: SC-015-D4SC00889H-s002 [file SC-015-D4SC00889H-s002.zip › S.I/S.I.Models.all/geometry.cages_without_tBus/1.EMPTY/1.B3LYP.EMPTY/1.C1.B3LYP.xyz]

182
/Users/kga08/Desktop/keith/39.cage.in/outfiles/conf.in.b3lyp.log	Energy: -3141650.9321786
C         -7.33990        2.08121       -3.09907
C         -8.73852        2.04948       -3.07650
C         -9.40753        1.36606       -2.05707
C         -8.68394        0.71669       -1.06399
C         -7.27640        0.73299       -1.09618
C         -6.60211        1.41060       -2.10517
C         -9.27034       -0.04622        0.12348
C         -8.68640       -1.45226        0.03495
C         -7.28420       -1.47273       -0.00185
C         -6.65186       -0.05770        0.08370
C         -9.39115       -2.64974       -0.03198
C         -8.70269       -3.86020       -0.15053
C         -7.30275       -3.87627       -0.20958
C         -6.58762       -2.66661       -0.13461
C         -8.65573        0.60016        1.36148
C         -9.33632        1.19119        2.42088
C         -8.62300        1.77366        3.47215
C         -7.22178        1.77273        3.46337
C         -6.53119        1.18466        2.38742
C         -7.25247        0.59767        1.35613
N         -6.54524        2.39939        4.53706
N         -6.70175        2.76160       -4.16619
N         -6.65162       -5.12977       -0.29846
C          7.28368       -3.89838        0.18580
C          8.68446       -3.89273        0.13059
C          9.38325       -2.68714        0.01932
C          8.68947       -1.48263       -0.04503
C          7.28765       -1.49393       -0.00915
C          6.58036       -2.68153        0.11754
C          9.28138       -0.07885       -0.12913
C          8.69917        0.68363        1.06184
C          7.29205        0.70458        1.09568
C          6.66252       -0.07649       -0.08680
C          9.42318        1.33110        2.05628
C          8.75556        2.01251        3.07821
C          7.35635        2.04575        3.10318
C          6.61842        1.38053        2.10552
C          8.66788        0.57616       -1.36426
C          9.34696        1.16913       -2.42401
C          8.63293        1.76488       -3.46763
C          7.23132        1.77661       -3.45146
C          6.54275        1.18400       -2.37681
C          7.26492        0.58328       -1.35468
N          6.55440        2.41191       -4.51941
N          6.62163       -5.14596        0.27216
N          6.72174        2.72564        4.17206
C         -4.96308        3.89140       -5.47238
C         -3.57683        3.96724       -5.64173
C         -2.99785        4.51633       -6.79343
C         -3.85611        5.00656       -7.79258
C         -5.80148        4.39518       -6.47684
C         -1.51814        4.53765       -6.92401
C         -0.71261        4.73878       -5.78968
C          0.67089        4.64263       -5.86467
C          1.31432        4.34408       -7.07808
C          0.51604        4.20656       -8.22555
C         -0.87339        4.29998       -8.14949
C          2.78106        4.11022       -7.10342
C          3.37512        3.41669       -6.04187
C          4.74671        3.14492       -6.00773
C          5.55250        3.56821       -7.07413
C          3.60527        4.52630       -8.16284
C         -5.42399        3.26057       -4.18451
C          5.21552        2.35484       -4.81515
C         -4.74491        3.05532        6.07152
C         -3.35568        3.16997        6.18636
C         -2.75054        3.88430        7.22841
C         -3.58593        4.49993        8.17601
C         -5.55998        3.66729        7.03469
C         -1.26853        3.97385        7.28094
C         -0.48452        2.88456        6.86276
C          0.89897        2.97995        6.79244
C          1.56462        4.16767        7.14109
C          0.78895        5.23662        7.61907
C         -0.60119        5.14209        7.68567
C          3.03120        4.28062        6.93396
C          3.59880        3.71136        5.78727
C          4.97179        3.77534        5.52962
C          5.80595        4.44458        6.43586
C          3.88237        4.95209        7.82802
C         -5.22801        2.25282        4.89195
C          5.41439        3.13610        4.24012
C         -4.87638       -6.79898       -0.57527
C         -3.48938       -6.97196       -0.52133
C         -2.90093       -8.24044       -0.43659
C         -3.74944       -9.36020       -0.41030
C         -5.70493       -7.93029       -0.56162
C         -1.42138       -8.34927       -0.35802
C         -0.78307       -9.28706        0.47068
C          0.60398       -9.29097        0.61751
C          1.40615       -8.35666       -0.05841
C          0.76970       -7.46001       -0.93412
C         -0.61130       -7.45631       -1.08055
C          2.86875       -8.24958        0.17886
C          3.45612       -6.97948        0.23428
C          4.82508       -6.80387        0.46027
C          5.63474       -7.93139        0.65652
C          3.69689       -9.36758        0.37738
C         -5.34512       -5.36939       -0.64189
C          5.28940       -5.37297        0.51059
O          4.40359        1.71485       -4.14410
O          4.47943       -4.46956        0.72716
O          4.60723        2.97511        3.32383
O         -4.65771        3.18121       -3.22354
O         -4.44568        1.52465        4.27815
O         -4.56067       -4.47396       -0.96089
H         -9.30533        2.56430       -3.84729
H        -10.49352        1.35148       -2.04041
H         -5.52729        1.43411       -2.12965
H        -10.36174       -0.03770        0.13587
H        -10.47682       -2.64952        0.00148
H         -9.25637       -4.79350       -0.20409
H         -5.51111       -2.69587       -0.17278
H        -10.42234        1.20299        2.43605
H         -9.15829        2.22717        4.30177
H         -5.45402        1.18152        2.39995
H         -7.10939        3.02200        5.09705
H         -7.25873        2.88037       -5.00008
H         -7.21695       -5.92673       -0.04392
H          9.23144       -4.83033        0.17958
H         10.46897       -2.69690       -0.01209
H          5.50394       -2.70218        0.15321
H         10.37283       -0.07570       -0.14265
H         10.50919        1.31574        2.03995
H          9.32480        2.52291        3.85027
H          5.54404        1.40565        2.13010
H         10.43296        1.17374       -2.44500
H          9.16853        2.22078       -4.29583
H          5.46600        1.19103       -2.38301
H          7.13173        2.99077       -5.11252
H          7.19648       -5.95293        0.07566
H          7.30050        2.89546        4.98227
H         -2.95221        3.56025       -4.85589
H         -3.44053        5.45533       -8.68969
H         -6.88200        4.39089       -6.36806
H         -1.17509        4.97771       -4.83741
H          1.26286        4.80520       -4.96955
H          0.97978        3.96562       -9.17757
H         -1.46450        4.12933       -9.04434
H          2.76781        3.04255       -5.22666
H          6.61461        3.34384       -7.10684
H          3.17792        5.07453       -8.99708
H         -2.74990        2.69936        5.42192
H         -3.15065        5.04792        9.00618
H         -6.64176        3.57593        7.00704
H         -0.96393        1.94857        6.59490
H          1.47405        2.11867        6.46763
H          1.27050        6.17213        7.88820
H         -1.17535        6.00704        8.00435
H          2.97011        3.22449        5.05151
H          6.87158        4.54779        6.25305
H          3.47463        5.39882        8.72991
H         -2.87193       -6.08205       -0.52187
H         -3.32542      -10.35857       -0.36099
H         -6.78475       -7.84535       -0.64108
H         -1.37871       -9.98523        1.05134
H          1.06122       -9.99168        1.30985
H          1.36521       -6.75990       -1.51127
H         -1.06855       -6.75397       -1.77017
H          2.84593       -6.09082        0.12840
H          6.69440       -7.83675        0.87532
H          3.27578      -10.36737        0.33116
C          5.06231       -9.20464        0.61609
H          5.68748      -10.07805        0.77320
C          4.97413        4.25493       -8.14383
H          5.59710        4.57867       -8.97178
C         -5.24066        4.94988       -7.62883
H         -5.88949        5.35271       -8.40030
C          5.25281        5.03202        7.57599
H          5.89720        5.55722        8.27415
C         -4.97334        4.38617        8.07787
H         -5.60440        4.85018        8.82941
C         -5.13425       -9.20176       -0.47896
H         -5.77539      -10.07768       -0.48034
C          5.13638       -0.14579       -0.12665
C         -5.12606       -0.12818        0.12706
O          4.36003        0.29107        0.69578
O         -4.34690        0.33164       -0.68010
O          4.70719       -0.80207       -1.22512
H          3.73436       -0.81811       -1.18393
O         -4.70092       -0.80859        1.21226
H         -3.72778       -0.82013        1.17698
