# Supplementary material for: Programmable synthesis of organic cages with reduced symmetry
Source: Chem Sci. 2024 Apr 1;15(17):6536–43. doi: 10.1039/d4sc00889h (PMC11062111; doi:10.1039/d4sc00889h)
Supplement: SC-015-D4SC00889H-s002 [file SC-015-D4SC00889H-s002.zip › S.I/S.I.Models.all/geometry.cages_without_tBus/1.EMPTY/1.B3LYP.EMPTY/1.C10.B3LYP.xyz]

182
/Users/kga08/Desktop/keith/0.empty.cage.opts/1.cage.b3lyp/conf_25.log	Energy: -3141656.5401052
C          7.42337       -1.72880        1.49793
C          8.68462       -1.82781        0.89845
C          8.86280       -1.34835       -0.40289
C          7.80736       -0.77744       -1.09867
C          6.53879       -0.66781       -0.49524
C          6.34922       -1.14076        0.79707
C          7.86386       -0.25216       -2.52983
C          6.80032       -1.03760       -3.28030
C          5.52042       -0.94892       -2.70885
C          5.49033       -0.03106       -1.45054
C          7.01184       -1.84425       -4.38929
C          5.97106       -2.60961       -4.91875
C          4.70734       -2.57454       -4.31337
C          4.47875       -1.71825       -3.21608
C          7.38303        1.18583       -2.46093
C          8.08794        2.30600       -2.87736
C          7.56004        3.58624       -2.69807
C          6.30785        3.73953       -2.08675
C          5.57906        2.59945       -1.68540
C          6.11439        1.33087       -1.87737
N          5.72861        5.00300       -1.82415
N          7.14318       -2.19767        2.80186
N          3.63090       -3.38197       -4.75340
C         -7.77527       -1.38024       -1.65586
C         -9.09493       -1.38496       -1.19024
C         -9.36491       -0.90348        0.09674
C         -8.34276       -0.42834        0.90758
C         -7.01259       -0.44416        0.44345
C         -6.73291       -0.91594       -0.82946
C         -8.50342        0.18058        2.29955
C         -7.89948        1.57912        2.19197
C         -6.57293        1.58297        1.73132
C         -6.01966        0.15791        1.46817
C         -8.53661        2.78640        2.45746
C         -7.86526        3.99338        2.24133
C         -6.55356        3.99373        1.75069
C         -5.90050        2.77379        1.49756
C         -7.58080       -0.61379        3.21457
C         -7.93486       -1.29072        4.37726
C         -6.96115       -1.96757        5.11399
C         -5.62483       -1.97563        4.68806
C         -5.26800       -1.31150        3.49983
C         -6.24626       -0.63123        2.78538
N         -4.68289       -2.64877        5.49711
N         -7.38626       -1.81782       -2.93905
N         -5.90514        5.23710        1.56302
C          7.31979       -3.37350        4.93727
C          5.93964       -3.44052        5.16644
C          5.42356       -3.87611        6.39857
C          6.33188       -4.24977        7.40377
C          7.70704       -4.19044        7.18243
C          8.20294       -3.76024        5.95528
C          3.95770       -3.93424        6.63288
C          3.06215       -4.25475        5.59811
C          1.68777       -4.27168        5.81489
C          1.14811       -3.97757        7.07829
C          2.04302       -3.68007        8.11922
C          3.41708       -3.65466        7.89998
C         -0.32023       -3.94210        7.29698
C         -1.16413       -3.40196        6.31893
C         -2.54819       -3.30708        6.50753
C         -3.10445       -3.77150        7.70871
C         -2.27821       -4.32456        8.68724
C         -0.90085       -4.40867        8.48897
C          7.94079       -2.93984        3.63518
C         -3.31472       -2.63859        5.39604
C          5.40210        7.42751       -1.69888
C          4.04210        7.38246       -1.36784
C          3.35718        8.53587       -0.94778
C          4.07270        9.74245       -0.86525
C          5.42524        9.79584       -1.19748
C          6.08849        8.64804       -1.61981
C          1.91367        8.48684       -0.60235
C          1.38971        9.28353        0.43061
C          0.03971        9.23369        0.76588
C         -0.84341        8.37871        0.08683
C         -0.32255        7.59064       -0.95372
C          1.02538        7.64520       -1.29281
C         -2.27418        8.27973        0.47053
C         -2.91323        7.03432        0.46233
C         -4.25269        6.89024        0.83941
C         -4.98502        8.02595        1.21283
C         -4.36338        9.27545        1.22018
C         -3.02164        9.40430        0.86147
C          6.20479        6.24408       -2.17056
C         -4.78683        5.48478        0.80824
C          2.44585       -5.31196       -5.68964
C          1.17175       -4.73247       -5.75634
C          0.03471       -5.52120       -6.00676
C          0.20436       -6.90776       -6.16294
C          1.46933       -7.48838       -6.09679
C          2.58953       -6.69473       -5.87519
C         -1.32285       -4.92880       -6.12052
C         -2.23837       -5.42658       -7.06417
C         -3.53129       -4.92191       -7.15048
C         -3.96730       -3.89537       -6.29640
C         -3.04516       -3.38030       -5.36895
C         -1.74995       -3.88538       -5.28299
C         -5.36358       -3.39328       -6.36196
C         -6.05519       -3.05505       -5.18831
C         -7.38112       -2.60455       -5.22775
C         -8.04016       -2.51277       -6.46046
C         -7.36397       -2.83763       -7.63410
C         -6.03841       -3.26953       -7.58856
C          3.72111       -4.53954       -5.49203
C         -8.15748       -2.23568       -3.99266
O         -2.71433       -2.10805        4.45887
O         -9.38758       -2.29252       -3.96304
O         -4.20693        4.61318        0.15763
O          9.10478       -3.24331        3.36677
O          7.24168        6.41668       -2.81324
O          4.77871       -4.96272       -5.95896
C          4.08485        0.15243       -0.88822
C         -4.54505        0.13514        1.07170
O         -4.05650       -0.43083        0.11583
O          3.71298       -0.07376        0.24408
H          9.50170       -2.27739        1.44175
H          9.83961       -1.43018       -0.87133
H          5.37610       -1.06605        1.26491
H          8.85511       -0.34767       -2.97622
H          7.99807       -1.89899       -4.84143
H          6.14053       -3.25428       -5.76691
H          3.48927       -1.67914       -2.77218
H          9.06639        2.19232       -3.33551
H          8.10870        4.46007       -3.01299
H          4.59991        2.73018       -1.23533
H          4.90857        4.98136       -1.23484
H          6.23056       -1.94554        3.15255
H          2.74488       -3.20903       -4.29851
H         -9.88864       -1.74338       -1.82933
H        -10.39042       -0.89298        0.45548
H         -5.71328       -0.92582       -1.19160
H         -9.53985        0.18940        2.64149
H         -9.56013        2.79774        2.82075
H         -8.36780        4.93530        2.44238
H         -4.88802        2.79015        1.13084
H         -8.96530       -1.28900        4.72051
H         -7.23958       -2.48149        6.03008
H         -4.23595       -1.32434        3.18966
H         -5.08108       -3.14468        6.28069
H         -6.40114       -1.70713       -3.13141
H         -6.30685        6.01523        2.06579
H          5.23702       -3.16375        4.38700
H          5.95881       -4.61414        8.35549
H          8.39270       -4.49113        7.96855
H          9.26878       -3.71890        5.76341
H          3.44346       -4.51851        4.61650
H          1.02531       -4.53943        4.99753
H          1.65834       -3.42223        9.10128
H          4.07536       -3.37466        8.71631
H         -0.75317       -3.00535        5.39819
H         -4.16692       -3.69460        7.91747
H         -2.71258       -4.68780        9.61324
H         -0.27386       -4.84964        9.25774
H          3.48759        6.45202       -1.44169
H          3.55870       10.65014       -0.56594
H          5.95910       10.73910       -1.13633
H          7.13666        8.67428       -1.89360
H          2.05204        9.92404        1.00448
H         -0.32416        9.83665        1.59231
H         -0.98571        6.94604       -1.52213
H          1.38488        7.04662       -2.12412
H         -2.36742        6.14050        0.18487
H         -6.03798        7.96225        1.47078
H         -4.93334       10.15696        1.49645
H         -2.55900       10.38646        0.85986
H          1.05700       -3.65518       -5.67709
H         -0.66565       -7.53616       -6.32349
H          1.57860       -8.56168       -6.21744
H          3.58367       -7.12508       -5.84208
H         -1.93284       -6.21624       -7.74332
H         -4.21919       -5.34854       -7.87383
H         -3.34133       -2.57000       -4.70977
H         -1.07133       -3.48068       -4.53807
H         -5.55773       -3.20746       -4.23558
H         -9.07260       -2.18221       -6.48007
H         -7.86778       -2.74788       -8.59155
H         -5.51792       -3.50081       -8.51258
O          3.24678        0.64186       -1.82637
O         -3.78525        0.80574        1.96091
H          2.37561        0.74690       -1.40375
H         -2.86092        0.72421        1.66541
