# Supplementary material for: Programmable synthesis of organic cages with reduced symmetry
Source: Chem Sci. 2024 Apr 1;15(17):6536–43. doi: 10.1039/d4sc00889h (PMC11062111; doi:10.1039/d4sc00889h)
Supplement: SC-015-D4SC00889H-s002 [file SC-015-D4SC00889H-s002.zip › S.I/S.I.Models.all/geometry.cages_without_tBus/1.EMPTY/1.B3LYP.EMPTY/1.C11.B3LYP.xyz]

182
/Users/kga08/Desktop/keith/0.empty.cage.opts/1.cage.b3lyp/conf_42.log	Energy: -3141654.7777009
C         -6.63380        1.09057       -3.22103
C         -8.03207        1.09480       -3.14458
C         -8.65664        0.64944       -1.97387
C         -7.90627        0.20048       -0.89468
C         -6.50260        0.19058       -0.97632
C         -5.87056        0.64326       -2.12434
C         -8.44413       -0.29155        0.44592
C         -7.86539       -1.68639        0.64404
C         -6.46492       -1.72258        0.58465
C         -5.82755       -0.32894        0.32209
C         -8.57219       -2.86488        0.86002
C         -7.88710       -4.07274        1.01177
C         -6.48715       -4.10639        0.95299
C         -5.76885       -2.91250        0.74945
C         -7.78139        0.59451        1.49685
C         -8.43779        1.38028        2.43435
C         -7.71865        2.18575        3.32437
C         -6.32012        2.19653        3.25869
C         -5.64962        1.39102        2.31648
C         -6.37390        0.59291        1.44217
N         -5.49960        2.98381        4.09624
N         -5.90738        1.51521       -4.35407
N         -5.84953       -5.36536        1.05082
C          7.02384       -3.38773       -1.35068
C          8.40423       -3.15512       -1.38691
C          8.91034       -1.87434       -1.15122
C          8.04086       -0.82294       -0.88252
C          6.65720       -1.05423       -0.86187
C          6.14063       -2.32269       -1.09143
C          8.42145        0.60822       -0.52867
C          7.80280        0.85686        0.84623
C          6.41058        0.64501        0.89615
C          5.83449        0.20703       -0.47719
C          8.48558        1.25258        1.98769
C          7.80834        1.44152        3.19724
C          6.42584        1.22671        3.24887
C          5.72685        0.83241        2.08971
C          7.66169        1.52217       -1.48162
C          8.20454        2.51743       -2.28414
C          7.37974        3.34765       -3.05084
C          5.99030        3.17510       -2.99887
C          5.43960        2.14972       -2.20450
C          6.27048        1.32783       -1.45736
N          5.07180        3.98688       -3.69916
N          6.56598       -4.71824       -1.51088
N          5.65427        1.38953        4.42156
C         -5.27881        2.11420       -6.61348
C         -4.10014        2.78143       -6.25661
C         -3.09811        3.04056       -7.20490
C         -3.30224        2.61062       -8.52645
C         -4.48509        1.96762       -8.89274
C         -5.47775        1.72799       -7.94563
C         -1.85500        3.75639       -6.81699
C         -0.59696        3.31217       -7.25631
C          0.56840        3.97989       -6.88810
C          0.51937        5.12727       -6.07960
C         -0.73929        5.57482       -5.64536
C         -1.90296        4.89821       -6.00049
C          1.75787        5.85362       -5.69632
C          2.89761        5.15713       -5.26410
C          4.06666        5.83914       -4.90201
C          4.11097        7.23611       -5.00525
C          2.98360        7.93846       -5.42296
C          1.81435        7.25589       -5.75821
C         -6.36056        1.77946       -5.62340
C          5.30276        5.15160       -4.38939
C         -4.72192        4.61590        5.72083
C         -3.46228        4.03184        5.91187
C         -2.43895        4.71643        6.58836
C         -2.70793        6.01103        7.06541
C         -3.96233        6.59325        6.88843
C         -4.97140        5.89844        6.22760
C         -1.11072        4.08956        6.81304
C         -0.50276        3.27868        5.83958
C          0.74649        2.70266        6.05940
C          1.44074        2.91130        7.26305
C          0.83137        3.72200        8.23617
C         -0.41542        4.29751        8.01649
C          2.77164        2.30069        7.51532
C          3.73278        2.19572        6.49536
C          5.00052        1.65541        6.74995
C          5.32021        1.22100        8.04357
C          4.36995        1.29943        9.05739
C          3.10824        1.83249        8.79717
C         -5.86368        3.92492        5.02488
C          6.08651        1.55939        5.71298
C         -4.08385       -7.06128        1.00869
C         -2.79828       -7.26953        0.50261
C         -2.25297       -8.55118        0.36053
C         -3.02841       -9.64771        0.77166
C         -4.31063       -9.45118        1.28917
C         -4.84864       -8.16697        1.40553
C         -0.87591       -8.66463       -0.18433
C         -0.48130       -7.82033       -1.23663
C          0.84413       -7.75150       -1.64138
C          1.83519       -8.52309       -1.01084
C          1.42770       -9.43831       -0.02655
C          0.09400       -9.50881        0.37952
C          3.26618       -8.26691       -1.31495
C          3.67847       -6.93959       -1.48992
C          5.01531       -6.60104       -1.71560
C          5.97171       -7.62287       -1.80159
C          5.57453       -8.95236       -1.64350
C          4.23981       -9.27612       -1.39119
C         -4.50291       -5.61982        1.10251
C          5.29125       -5.12471       -1.81103
O          6.42120        5.63769       -4.55781
O          4.38575       -4.33739       -2.09219
O          7.27446        1.61194        6.03437
O         -7.54406        1.72116       -5.95631
O         -7.03307        4.22139        5.27503
O         -3.64996       -4.73291        1.17591
C         -4.30754       -0.44115        0.22927
C          4.33601       -0.07824       -0.52406
O          3.56259       -0.08366        0.41063
O         -3.49640       -0.01432        1.02406
H         -8.61317        1.43198       -3.99024
H         -9.74138        0.65789       -1.91432
H         -4.78933        0.63342       -2.20317
H         -9.53396       -0.26965        0.49918
H         -9.65722       -2.85213        0.90654
H         -8.44346       -4.99251        1.17010
H         -4.69311       -2.95681        0.70394
H         -9.52342        1.37923        2.47734
H         -8.22633        2.80473        4.04894
H         -4.56833        1.39451        2.27785
H         -4.51072        2.90831        3.90435
H         -4.90351        1.47058       -4.24953
H         -6.46067       -6.16428        0.95453
H          9.08455       -3.97694       -1.59153
H          9.98323       -1.70669       -1.16904
H          5.07936       -2.51506       -1.08372
H          9.49921        0.77928       -0.54429
H          9.55871        1.41748        1.94792
H          8.33900        1.73886        4.08919
H          4.65868        0.66490        2.13404
H          9.28028        2.66697       -2.31043
H          7.79796        4.13145       -3.66453
H          4.36350        2.01416       -2.18932
H          4.10125        3.75966       -3.53481
H          7.24140       -5.43657       -1.29146
H          4.66374        1.22947        4.30184
H         -3.94892        3.11608       -5.23452
H         -2.54220        2.80916       -9.27582
H         -4.63323        1.65771       -9.92258
H         -6.40324        1.23226       -8.21695
H         -0.52921        2.42574       -7.87987
H          1.52673        3.61793       -7.24864
H         -0.80607        6.45306       -5.01029
H         -2.86272        5.27182       -5.65623
H          2.85844        4.07243       -5.22150
H          5.02784        7.75219       -4.74347
H          3.01484        9.02136       -5.49262
H          0.94545        7.81014       -6.09927
H         -3.27741        3.01176        5.58865
H         -1.92364        6.57008        7.56569
H         -4.14921        7.59495        7.26290
H         -5.95518        6.33273        6.09073
H         -1.00434        3.10813        4.89175
H          1.17986        2.06976        5.29084
H          1.34635        3.91778        9.17143
H         -0.86221        4.90514        8.79721
H          3.49987        2.60016        5.51476
H          6.31136        0.82492        8.23338
H          4.60917        0.94213       10.05423
H          2.37092        1.87571        9.59238
H         -2.21136       -6.39755        0.24128
H         -2.63596      -10.65554        0.67350
H         -4.89775      -10.30759        1.60584
H         -5.83798       -8.04307        1.83649
H         -1.22204       -7.20119       -1.73262
H          1.11955       -7.08023       -2.44860
H          2.16928      -10.04986        0.47909
H         -0.17945      -10.17450        1.19302
H          2.96075       -6.13211       -1.41353
H          7.01465       -7.40565       -2.01301
H          6.31270       -9.74428       -1.72324
H          3.95164      -10.31642       -1.27286
O         -3.92764       -1.14036       -0.86036
O          3.93374       -0.36716       -1.77888
H         -2.95628       -1.20556       -0.83098
H          2.98167       -0.56741       -1.73473
