# Supplementary material for: Programmable synthesis of organic cages with reduced symmetry
Source: Chem Sci. 2024 Apr 1;15(17):6536–43. doi: 10.1039/d4sc00889h (PMC11062111; doi:10.1039/d4sc00889h)
Supplement: SC-015-D4SC00889H-s002 [file SC-015-D4SC00889H-s002.zip › S.I/S.I.Models.all/geometry.cages_without_tBus/1.EMPTY/1.B3LYP.EMPTY/1.C12.B3LYP.xyz]

182
/Users/kga08/Desktop/keith/0.empty.cage.opts/1.cage.b3lyp/conf_34.log	Energy: -3141657.7721196
C          6.73205       -2.00485        2.68290
C          8.07764       -2.29797        2.43289
C          8.56639       -2.19744        1.12521
C          7.73448       -1.81156        0.08328
C          6.38291       -1.50458        0.33799
C          5.88711       -1.59920        1.63000
C          8.13083       -1.69265       -1.38767
C          7.17037       -2.61486       -2.13017
C          5.81878       -2.31402       -1.90515
C          5.61560       -1.10691       -0.95017
C          7.50612       -3.70946       -2.91994
C          6.50041       -4.50881       -3.46815
C          5.15127       -4.21723       -3.22527
C          4.80780       -3.10039       -2.44152
C          7.77745       -0.26645       -1.78987
C          8.64329        0.69271       -2.30106
C          8.19300        1.98852       -2.57869
C          6.85403        2.31741       -2.33253
C          5.97389        1.34464       -1.81994
C          6.43192        0.06324       -1.55665
N          6.29621        3.58872       -2.57826
N          6.13157       -2.08929        3.95753
N          4.17935       -5.10493       -3.74187
C         -7.43004       -2.17335        0.14776
C         -8.71665       -1.67828        0.39682
C         -8.88004       -0.33593        0.75119
C         -7.78252        0.50737        0.85842
C         -6.49098        0.01219        0.61340
C         -6.31305       -1.32056        0.26781
C         -7.81042        1.98247        1.22712
C         -7.11740        2.71695        0.08677
C         -5.81403        2.25854       -0.16981
C         -5.38688        1.09808        0.77565
C         -7.64563        3.75806       -0.66490
C         -6.89210        4.36100       -1.67665
C         -5.59131        3.90781       -1.93000
C         -5.05125        2.85459       -1.16446
C         -6.88668        2.13181        2.42879
C         -7.23545        2.68432        3.65267
C         -6.29141        2.80841        4.67578
C         -4.97934        2.37251        4.45287
C         -4.62587        1.79263        3.21658
C         -5.57438        1.67058        2.20797
N         -3.94830        2.48742        5.41350
N         -7.17055       -3.50558       -0.24210
N         -4.75963        4.46141       -2.92820
C          5.71045       -2.53550        6.30441
C          4.64605       -1.63169        6.41694
C          3.79209       -1.64687        7.53176
C          4.03100       -2.59881        8.53788
C          5.09816       -3.49120        8.43947
C          5.94298       -3.45808        7.33312
C          2.68001       -0.66986        7.65177
C          1.94129       -0.25759        6.52956
C          0.91242        0.67344        6.64610
C          0.57648        1.23223        7.89057
C          1.30746        0.80990        9.01448
C          2.33631       -0.11865        8.89784
C         -0.49820        2.24883        8.02326
C         -1.67567        2.17460        7.25958
C         -2.69087        3.12980        7.40217
C         -2.53664        4.16735        8.33236
C         -1.36993        4.26031        9.08483
C         -0.35905        3.31308        8.93094
C          6.65898       -2.55144        5.13648
C         -3.98881        3.10048        6.64073
C          5.98201        5.93417       -3.06005
C          4.66542        5.78925       -3.51454
C          3.80018        6.89041       -3.59905
C          4.28588        8.15155       -3.21720
C          5.60587        8.30707       -2.79112
C          6.45809        7.20721       -2.72022
C          2.40465        6.70900       -4.07597
C          2.12562        5.92131       -5.20491
C          0.81759        5.73406       -5.64252
C         -0.26336        6.31390       -4.95852
C          0.01535        7.10137       -3.82939
C          1.32534        7.30230       -3.40125
C         -1.65879        6.09668       -5.42044
C         -2.67882        5.78902       -4.50613
C         -3.99666        5.59010       -4.93630
C         -4.30929        5.72760       -6.29552
C         -3.30288        6.01634       -7.21335
C         -1.98789        6.19350       -6.78247
C          6.91840        4.76662       -2.91240
C         -5.12089        5.24172       -4.00097
C          2.01774       -6.13451       -4.21740
C          0.68500       -6.15797       -3.79458
C         -0.16691       -7.23099       -4.08730
C          0.35062       -8.28836       -4.85678
C          1.66823       -8.25969       -5.31292
C          2.50934       -7.19261       -4.99482
C         -1.56542       -7.22771       -3.58713
C         -2.60868       -7.84528       -4.29822
C         -3.92048       -7.80655       -3.83167
C         -4.24635       -7.13872       -2.63958
C         -3.20221       -6.53398       -1.92078
C         -1.89146       -6.58342       -2.38057
C         -5.64518       -7.05882       -2.14942
C         -6.14119       -5.85499       -1.62394
C         -7.45516       -5.75330       -1.15001
C         -8.29308       -6.87573       -1.21543
C         -7.81546       -8.07518       -1.73675
C         -6.50350       -8.16893       -2.20162
C          2.81818       -4.93909       -3.77703
C         -8.06072       -4.47910       -0.62321
O         -5.00055        3.62652        7.10701
O         -9.28307       -4.34643       -0.54965
O         -6.27245        5.61707       -4.21772
O          7.80999       -2.97398        5.25303
O          8.13467        4.88634       -3.05581
O          2.25385       -3.90010       -3.42899
C         -4.00019        0.55096        0.44835
O         -3.04924        0.47107        1.19702
C          4.13647       -0.76848       -0.78217
O         -3.92933        0.12474       -0.83090
O          3.48460       -0.81757        0.23978
O          3.58460       -0.39860       -1.95633
H          8.71895       -2.60897        3.24425
H          9.60878       -2.43154        0.92790
H          4.84825       -1.37146        1.82978
H          9.17961       -1.93750       -1.56426
H          8.54835       -3.95387       -3.10316
H          6.76547       -5.36806       -4.07800
H          3.76512       -2.88006       -2.27822
H          9.68441        0.44159       -2.48326
H          8.86512        2.73913       -2.96842
H          4.93706        1.61181       -1.64712
H          5.31167        3.66145       -2.36404
H          5.14323       -1.88107        3.96625
H          4.53585       -6.00719       -4.02258
H         -9.56774       -2.33582        0.30457
H         -9.87863        0.04691        0.94181
H         -5.32498       -1.71538        0.05601
H         -8.81860        2.35313        1.41971
H         -8.65315        4.11296       -0.46746
H         -7.30489        5.16279       -2.27058
H         -4.04794        2.50490       -1.38299
H         -8.25053        3.03378        3.81933
H         -6.55620        3.24825        5.62507
H         -3.61302        1.44864        3.05294
H         -3.03880        2.18415        5.09470
H         -6.19238       -3.75257       -0.27337
H         -3.81532        4.10211       -2.94333
H          4.50190       -0.86207        5.66481
H          3.36839       -2.64900        9.39603
H          5.26549       -4.21918        9.22725
H          6.78160       -4.13970        7.24610
H          2.16550       -0.67741        5.55369
H          0.37760        0.98472        5.75391
H          1.06191        1.20553        9.99501
H          2.89340       -0.40434        9.78464
H         -1.81126        1.32679        6.59444
H         -3.33775        4.88838        8.44734
H         -1.24241        5.07570        9.79010
H          0.55498        3.40675        9.50845
H          4.29477        4.81390       -3.81532
H          3.63394        9.01733       -3.28182
H          5.97029        9.29208       -2.51635
H          7.48552        7.31484       -2.39012
H          2.94252        5.46239       -5.75382
H          0.62992        5.11445       -6.51428
H         -0.80045        7.57389       -3.29036
H          1.51214        7.90971       -2.52067
H         -2.43100        5.71613       -3.45116
H         -5.33701        5.59441       -6.61468
H         -3.54229        6.11128       -8.26795
H         -1.21294        6.43853       -7.50220
H          0.32378       -5.30400       -3.23456
H         -0.27277       -9.14668       -5.08629
H          2.04593       -9.07984       -5.91535
H          3.52415       -7.18877       -5.38151
H         -2.40202       -8.33116       -5.24673
H         -4.70769       -8.26673       -4.42130
H         -3.41478       -6.04468       -0.97505
H         -1.10745       -6.13459       -1.77971
H         -5.49055       -4.98634       -1.64909
H         -9.31289       -6.78524       -0.85953
H         -8.46504       -8.94402       -1.77736
H         -6.13450       -9.11267       -2.59135
H         -3.02705       -0.21562       -0.96756
H          2.64218       -0.22230       -1.78603
