# Supplementary material for: Programmable synthesis of organic cages with reduced symmetry
Source: Chem Sci. 2024 Apr 1;15(17):6536–43. doi: 10.1039/d4sc00889h (PMC11062111; doi:10.1039/d4sc00889h)
Supplement: SC-015-D4SC00889H-s002 [file SC-015-D4SC00889H-s002.zip › S.I/S.I.Models.all/geometry.cages_without_tBus/1.EMPTY/1.B3LYP.EMPTY/1.C13.B3LYP.xyz]

182
/Users/kga08/Desktop/keith/0.empty.cage.opts/1.cage.b3lyp/conf_67.log	Energy: -3141656.7879338
C          5.80183       -2.60377       -3.34051
C          7.18882       -2.53679       -3.52484
C          7.93552       -1.61063       -2.79057
C          7.31548       -0.75831       -1.88633
C          5.92281       -0.81318       -1.71406
C          5.16936       -1.73066       -2.43234
C          7.99967        0.25540       -0.98234
C          7.32778        1.59638       -1.24361
C          5.93802        1.58035       -1.04197
C          5.40547        0.17890       -0.63409
C          7.96038        2.77914       -1.60340
C          7.23190        3.96489       -1.73078
C          5.85304        3.95935       -1.48325
C          5.20403        2.75436       -1.15110
C          7.59773       -0.12917        0.43929
C          8.46660       -0.41189        1.48396
C          7.97766       -0.74280        2.75252
C          6.59429       -0.78675        2.96041
C          5.70779       -0.50476        1.90100
C          6.20493       -0.17774        0.64754
N          5.99742       -1.11483        4.19661
N          4.96946       -3.50811       -4.03325
N          5.06415        5.13403       -1.49130
C         -6.31724        3.49046        1.34282
C         -7.70252        3.34985        1.50381
C         -8.28866        2.08896        1.36430
C         -7.51273        0.97574        1.07364
C         -6.12165        1.11051        0.93108
C         -5.52602        2.35841        1.05898
C         -8.02075       -0.43750        0.82737
C         -7.25535       -1.34919        1.77370
C         -5.86036       -1.25448        1.64205
C         -5.42464       -0.22895        0.55750
C         -7.80438       -2.24080        2.68539
C         -6.98331       -3.05858        3.46708
C         -5.59162       -2.97750        3.32396
C         -5.03209       -2.06427        2.40696
C         -7.53670       -0.79570       -0.57348
C         -8.34169       -1.17724       -1.63767
C         -7.78524       -1.45805       -2.88957
C         -6.40052       -1.35016       -3.05950
C         -5.57805       -0.96905       -1.97937
C         -6.14182       -0.69043       -0.74163
N         -5.74429       -1.61780       -4.28024
N         -5.64509        4.72922        1.45257
N         -4.68641       -3.76767        4.06490
C          4.16442       -5.38062       -5.34080
C          2.95224       -4.77938       -5.69981
C          1.87904       -5.54345       -6.18296
C          2.04650       -6.93270       -6.30013
C          3.26151       -7.53394       -5.96875
C          4.32304       -6.76381       -5.49960
C          0.59650       -4.88629       -6.54233
C          0.57618       -3.69806       -7.29086
C         -0.62512       -3.06304       -7.59432
C         -1.84941       -3.58325       -7.14483
C         -1.82985       -4.77781       -6.40642
C         -0.63006       -5.42216       -6.11802
C         -3.12611       -2.87461       -7.41654
C         -4.06454       -2.69668       -6.38872
C         -5.27004       -2.02310       -6.61773
C         -5.56240       -1.54881       -7.90334
C         -4.63356       -1.70918       -8.92904
C         -3.42167       -2.35842       -8.68845
C          5.32432       -4.60177       -4.78668
C         -6.28272       -1.78606       -5.53237
C          5.63623       -1.68425        6.52599
C          4.41392       -2.33215        6.30793
C          3.55869       -2.65471        7.37420
C          3.96229       -2.30943        8.67538
C          5.18588       -1.67900        8.90115
C          6.02740       -1.37256        7.83481
C          2.27107       -3.35254        7.12848
C          1.50515       -3.08542        5.98083
C          0.30564       -3.75006        5.74412
C         -0.18466       -4.70866        6.64689
C          0.57718       -4.96960        7.79882
C          1.77849       -4.30816        8.03341
C         -1.45838       -5.42850        6.39222
C         -2.54562       -4.78211        5.78059
C         -3.75179       -5.45505        5.54799
C         -3.88575       -6.79099        5.95014
C         -2.81303       -7.44693        6.54727
C         -1.61016       -6.77554        6.76354
C          6.58868       -1.33635        5.41482
C         -4.95587       -4.80653        4.92236
C          4.42930        7.48424       -1.74025
C          3.12282        7.33444       -1.25147
C          2.34321        8.45411       -0.92132
C          2.89257        9.73422       -1.10968
C          4.17824        9.89129       -1.62246
C          4.94421        8.77349       -1.93775
C          0.97018        8.32151       -0.36733
C          0.57865        9.11294        0.72538
C         -0.71534        9.05449        1.22816
C         -1.68542        8.21524        0.65163
C         -1.28498        7.40236       -0.42305
C          0.01812        7.44860       -0.91784
C         -3.08481        8.23483        1.15400
C         -3.90587        7.09424        1.12209
C         -5.22859        7.14075        1.58471
C         -5.74132        8.34576        2.08585
C         -4.93946        9.48095        2.12866
C         -3.62793        9.42841        1.66284
C          5.37483        6.35066       -2.04303
C         -6.19204        5.98368        1.55042
O         -7.48786       -1.72819       -5.77726
O         -7.40548        6.18643        1.61954
O         -6.09230       -5.21337        5.16593
O          6.48754       -4.95159       -4.98454
O          7.80054       -1.24617        5.61553
O          6.39086        6.54180       -2.71280
C         -3.90660       -0.09698        0.48060
O         -3.19504       -0.35101       -0.46846
C          3.88436        0.14449       -0.51693
O         -3.39577        0.34711        1.64887
O          3.22932       -0.16766        0.45531
O          3.29901        0.50816       -1.67763
H          7.66828       -3.20953       -4.22027
H          9.01232       -1.56657       -2.92702
H          4.09238       -1.78496       -2.31174
H          9.08146        0.28832       -1.12223
H          9.03372        2.79237       -1.77024
H          7.72255        4.88671       -2.00549
H          4.13089        2.76073       -0.99279
H          9.54002       -0.37438        1.32079
H          8.65018       -0.95626        3.57006
H          4.63931       -0.54382        2.06778
H          4.98751       -1.09951        4.19075
H          3.98333       -3.41334       -3.83521
H          4.21112        5.07629       -0.95482
H         -8.30402        4.21806        1.72391
H         -9.36416        1.98651        1.47834
H         -4.45362        2.47827        0.94689
H         -9.10311       -0.52399        0.93640
H         -8.88311       -2.31284        2.79167
H         -7.40691       -3.75944        4.17030
H         -3.95238       -1.99954        2.31932
H         -9.41673       -1.25588       -1.50231
H         -8.40841       -1.74427       -3.72397
H         -4.50808       -0.88865       -2.11973
H         -4.73712       -1.54986       -4.24021
H         -4.63712        4.66916        1.46625
H         -3.71163       -3.60785        3.85363
H          2.82730       -3.70413       -5.61304
H          1.22940       -7.53934       -6.67841
H          3.37974       -8.60723       -6.08093
H          5.27279       -7.21818       -5.23986
H          1.50974       -3.27208       -7.64627
H         -0.61214       -2.13854       -8.16384
H         -2.76439       -5.21069       -6.06219
H         -0.64199       -6.33754       -5.53399
H         -3.84078       -3.09796       -5.40479
H         -6.50875       -1.04870       -8.07753
H         -4.85388       -1.33110       -9.92257
H         -2.71042       -2.49169       -9.49790
H          4.13697       -2.64792        5.30691
H          3.30740       -2.52257        9.51423
H          5.47866       -1.41984        9.91391
H          6.98482       -0.88990        7.99575
H          1.84422       -2.33936        5.26882
H         -0.24778       -3.53285        4.83572
H          0.22040       -5.69030        8.52792
H          2.34988       -4.55106        8.92383
H         -2.45550       -3.72689        5.54146
H         -4.83068       -7.29573        5.78426
H         -2.90915       -8.48776        6.84040
H         -0.77495       -7.30503        7.21063
H          2.68482        6.35025       -1.11080
H          2.29511       10.60890       -0.87284
H          4.58249       10.88721       -1.77468
H          5.94991        8.87406       -2.32845
H          1.30378        9.76783        1.19868
H         -0.97048        9.65987        2.09173
H         -2.00912        6.75783       -0.91202
H          0.28343        6.83502       -1.77394
H         -3.49517        6.17502        0.71543
H         -6.76929        8.37023        2.42739
H         -5.33909       10.41465        2.51198
H         -3.02691       10.33138        1.66629
H         -2.43012        0.40242        1.53450
H          2.33622        0.45922       -1.53912
