# Supplementary material for: Programmable synthesis of organic cages with reduced symmetry
Source: Chem Sci. 2024 Apr 1;15(17):6536–43. doi: 10.1039/d4sc00889h (PMC11062111; doi:10.1039/d4sc00889h)
Supplement: SC-015-D4SC00889H-s002 [file SC-015-D4SC00889H-s002.zip › S.I/S.I.Models.all/geometry.cages_without_tBus/1.EMPTY/1.B3LYP.EMPTY/1.C2.B3LYP.xyz]

182
/Users/kga08/Desktop/keith/0.empty.cage.opts/1.cage.b3lyp/conf_127.log	Energy: -3141652.1916716
C         -7.82038       -1.52147       -1.95537
C         -9.17646       -1.26964       -1.71091
C         -9.53810       -0.38662       -0.68762
C         -8.56881        0.24741        0.07835
C         -7.20743        0.01621       -0.18629
C         -6.83541       -0.87156       -1.18556
C         -8.81419        1.18931        1.25286
C         -8.06749        0.57265        2.43295
C         -6.69988        0.34508        2.19066
C         -6.27051        0.80070        0.76982
C         -8.62235        0.22908        3.65981
C         -7.82630       -0.35943        4.64501
C         -6.47128       -0.60847        4.39753
C         -5.90066       -0.24905        3.16133
C         -8.07469        2.47955        0.92931
C         -8.60876        3.76328        0.89586
C         -7.78682        4.85160        0.59917
C         -6.42270        4.66134        0.33603
C         -5.87877        3.36278        0.37211
C         -6.71145        2.28918        0.66444
N         -5.64752        5.80778        0.05165
N         -7.35451       -2.42303       -2.93906
N         -5.70433       -1.18283        5.44015
C          7.75522       -2.38024        2.29764
C          9.09031       -2.57741        1.93738
C          9.55421       -2.11682        0.69957
C          8.68689       -1.46644       -0.16968
C          7.34873       -1.24137        0.20860
C          6.88177       -1.69426        1.43468
C          9.02661       -0.95797       -1.57098
C          8.68227        0.52571       -1.56722
C          7.35644        0.78736       -1.19205
C          6.54141       -0.49836       -0.88635
C          9.53138        1.58386       -1.87336
C          9.06560        2.89896       -1.79187
C          7.74673        3.15891       -1.39809
C          6.88411        2.08910       -1.09476
C          8.01775       -1.63040       -2.49848
C          8.30675       -2.44074       -3.59118
C          7.26958       -3.04342       -4.30511
C          5.93480       -2.84421       -3.92361
C          5.63728       -2.00928       -2.83069
C          6.68003       -1.40392       -2.13858
N          4.93799       -3.50878       -4.67186
N          7.29981       -2.83670        3.56319
N          7.30627        4.50406       -1.37055
C         -7.26776       -3.91722       -4.87410
C         -5.86800       -3.96724       -4.94180
C         -5.21138       -4.85857       -5.80659
C         -5.99496       -5.69642       -6.61915
C         -7.38648       -5.64495       -6.56714
C         -8.02277       -4.76033       -5.70182
C         -3.72785       -4.93044       -5.86494
C         -2.92227       -3.78484       -5.74899
C         -1.53337       -3.87051       -5.81691
C         -0.88909       -5.10518       -6.00518
C         -1.69556       -6.25104       -6.11427
C         -3.08185       -6.16577       -6.04509
C          0.59115       -5.21203       -6.08215
C          1.41974       -4.40111       -5.29464
C          2.81544       -4.51495       -5.33866
C          3.39789       -5.47374       -6.18057
C          2.58711       -6.28047       -6.97799
C          1.20092       -6.15022       -6.93488
C         -8.05257       -3.00570       -3.96461
C          3.59439       -3.61834       -4.41195
C         -3.77404        7.24906       -0.57555
C         -2.37973        7.35015       -0.55001
C         -1.71951        8.56057       -0.79713
C         -2.49987        9.69268       -1.08616
C         -3.89181        9.60259       -1.12192
C         -4.53531        8.38956       -0.86960
C         -0.23491        8.58525       -0.78291
C          0.47214        7.81372        0.15505
C          1.85490        7.70241        0.09516
C          2.59358        8.35536       -0.90682
C          1.89601        9.18584       -1.79924
C          0.50735        9.29939       -1.73784
C          4.04676        8.08564       -1.05172
C          4.51697        6.78616       -0.82427
C          5.86211        6.44453       -0.99146
C          6.77634        7.43583       -1.37473
C          6.32540        8.73915       -1.59413
C          4.97609        9.06375       -1.44417
C         -4.33231        5.87266       -0.33121
C          6.18979        4.99715       -0.74457
C         -3.88691       -2.32085        6.62193
C         -2.52460       -2.63148        6.55788
C         -1.80935       -3.06725        7.68117
C         -2.50134       -3.19340        8.89746
C         -3.86401       -2.90309        8.97045
C         -4.56187       -2.46884        7.84244
C         -0.35876       -3.35917        7.55320
C          0.56439       -3.00153        8.54971
C          1.93369       -3.18491        8.36044
C          2.43285       -3.73511        7.16816
C          1.50254       -4.14687        6.19792
C          0.13890       -3.96155        6.38509
C          3.88906       -3.82352        6.88891
C          4.35000       -3.57998        5.58889
C          5.71015       -3.60876        5.26616
C          6.64351       -3.91028        6.26760
C          6.19995       -4.16515        7.56694
C          4.84086       -4.11656        7.88058
C         -4.50664       -1.84232        5.33438
C          6.03445       -3.29430        3.83032
O          3.03256       -3.02951       -3.48674
O          5.17193       -3.40896        2.95883
O          5.44755        4.30206       -0.04856
O         -9.25849       -2.82638       -4.14466
O         -3.61560        4.87799       -0.45969
O         -3.93093       -2.02146        4.26013
C         -4.78344        0.67993        0.44570
C          5.09448       -0.14865       -0.54359
O          4.54918       -0.26671        0.53300
O         -3.88314        0.48172        1.23309
H         -9.92789       -1.76111       -2.31037
H        -10.59095       -0.20600       -0.48928
H         -5.78951       -1.05816       -1.40074
H         -9.87498        1.34523        1.45690
H         -9.67596        0.40890        3.85305
H         -8.26198       -0.63334        5.60201
H         -4.85633       -0.43478        2.98249
H         -9.66343        3.92368        1.09968
H         -8.20738        5.85318        0.57001
H         -4.82929        3.23483        0.15991
H         -6.12637        6.68705        0.18435
H         -6.37742       -2.66245       -2.85776
H         -6.10145       -1.09107        6.36368
H          9.76257       -3.10085        2.61114
H         10.58931       -2.28362        0.41561
H          5.85831       -1.53218        1.72510
H         10.06199       -1.15530       -1.85461
H         10.55847        1.39377       -2.17110
H          9.73132        3.72385       -2.03001
H          5.87023        2.30595       -0.79933
H          9.33715       -2.61846       -3.88513
H          7.49953       -3.68358       -5.15255
H          4.60568       -1.85332       -2.56113
H          5.27815       -3.97820       -5.49815
H          7.96505       -2.80043        4.32184
H          7.84752        5.15015       -1.92712
H         -5.25538       -3.31672       -4.32519
H         -5.50918       -6.37458       -7.31330
H         -7.97486       -6.29357       -7.20872
H         -9.10369       -4.70513       -5.64942
H         -3.38571       -2.80897       -5.63934
H         -0.94424       -2.96066       -5.75510
H         -1.23205       -7.22666       -6.22183
H         -3.66981       -7.07652       -6.10046
H          0.99256       -3.68315       -4.60388
H          4.47160       -5.63103       -6.20619
H          3.03980       -7.01788       -7.63331
H          0.58604       -6.77410       -7.57566
H         -1.81189        6.44662       -0.36323
H         -2.01811       10.64785       -1.27207
H         -4.48172       10.48408       -1.35280
H         -5.61779        8.34500       -0.94235
H         -0.06891        7.29375        0.93927
H          2.37027        7.09814        0.83486
H          2.43506        9.69911       -2.59003
H         -0.00874        9.89962       -2.48132
H          3.82920        5.99894       -0.54092
H          7.83561        7.21910       -1.47811
H          7.03474        9.51100       -1.87603
H          4.64812       10.08520       -1.61197
H         -2.02281       -2.50007        5.60679
H         -1.97866       -3.54374        9.78235
H         -4.39062       -3.02747        9.91151
H         -5.62729       -2.27830        7.93006
H          0.21482       -2.52341        9.45998
H          2.62401       -2.84438        9.12646
H          1.85108       -4.62337        5.28727
H         -0.55180       -4.29543        5.61727
H          3.65240       -3.33110        4.79866
H          7.70558       -3.97763        6.05047
H          6.92036       -4.41372        8.34005
H          4.51713       -4.32924        8.89496
O         -4.54303        0.89706       -0.86488
O          4.45348        0.37867       -1.60769
H         -3.57726        0.85817       -0.98503
H          3.55127        0.59851       -1.31413
