# Supplementary material for: Programmable synthesis of organic cages with reduced symmetry
Source: Chem Sci. 2024 Apr 1;15(17):6536–43. doi: 10.1039/d4sc00889h (PMC11062111; doi:10.1039/d4sc00889h)
Supplement: SC-015-D4SC00889H-s002 [file SC-015-D4SC00889H-s002.zip › S.I/S.I.Models.all/geometry.cages_without_tBus/1.EMPTY/1.B3LYP.EMPTY/1.C3.B3LYP.xyz]

182
/Users/kga08/Desktop/keith/0.empty.cage.opts/1.cage.b3lyp/conf_33.log	Energy: -3141656.5060628
C         -8.05992       -1.74979       -1.18180
C         -9.32766       -1.73536       -0.58937
C         -9.50480       -1.06468        0.62651
C         -8.44172       -0.42007        1.24390
C         -7.16477       -0.43839        0.64849
C         -6.97763       -1.09737       -0.55786
C         -8.49577        0.33487        2.57019
C         -7.45386       -0.33487        3.45823
C         -6.16921       -0.37007        2.89423
C         -6.10672        0.31115        1.49867
C         -7.67577       -0.90953        4.70475
C         -6.62593       -1.53395        5.37888
C         -5.34847       -1.59318        4.80394
C         -5.11686       -1.00297        3.54729
C         -7.96910        1.73270        2.27270
C         -8.62443        2.93831        2.50019
C         -8.01184        4.14268        2.14808
C         -6.73923        4.14592        1.56009
C         -6.07512        2.92644        1.32570
C         -6.69130        1.73752        1.69479
N         -6.16032        5.39830        1.25144
N         -7.77038       -2.38998       -2.40719
N         -4.33620       -2.24259        5.54445
C          7.94566       -1.90735        1.27488
C          9.21103       -2.00194        0.68438
C          9.41622       -1.44440       -0.58296
C          8.38308       -0.80427       -1.25330
C          7.10865       -0.71174       -0.65952
C          6.89376       -1.25798        0.59771
C          8.46975       -0.16639       -2.63795
C          8.01333        1.27526       -2.45935
C          6.74087        1.39185       -1.88002
C          6.08628        0.01657       -1.57015
C          8.72757        2.42157       -2.79023
C          8.18334        3.68117       -2.53055
C          6.92190        3.79725       -1.93209
C          6.19335        2.63815       -1.60282
C          7.39415       -0.85527       -3.46809
C          7.58559       -1.54148       -4.66198
C          6.50587       -2.17024       -5.28189
C          5.22878       -2.12166       -4.70502
C          5.02762       -1.41580       -3.50376
C          6.11097       -0.78070       -2.90485
N          4.18865       -2.78861       -5.38875
N          7.63066       -2.43089        2.54863
N          6.40680        5.09802       -1.72231
C         -7.88238       -3.86122       -4.34684
C         -6.49732       -3.88445       -4.55722
C         -5.93982       -4.46810       -5.70660
C         -6.81345       -5.03975       -6.64803
C         -8.19269       -5.02561       -6.44492
C         -8.72912       -4.44450       -5.29932
C         -4.46891       -4.48289       -5.91945
C         -3.92550       -4.40250       -7.21354
C         -2.54970       -4.42268       -7.42072
C         -1.65431       -4.51268       -6.34203
C         -2.19464       -4.58315       -5.04734
C         -3.57131       -4.57485       -4.84137
C         -0.18619       -4.54535       -6.56614
C          0.68994       -3.85046       -5.72110
C          2.07539       -3.87374       -5.92474
C          2.59930       -4.63385       -6.98133
C          1.73936       -5.32931       -7.83023
C          0.36101       -5.28101       -7.63208
C         -8.53869       -3.26576       -3.12803
C          2.91566       -3.07404       -4.96385
C         -4.54542        7.08617        0.52449
C         -3.17013        7.30066        0.39982
C         -2.62808        8.58469        0.26618
C         -3.51248        9.67569        0.23627
C         -4.88907        9.47286        0.35040
C         -5.41356        8.18669        0.49879
C         -1.15518        8.71660        0.13081
C         -0.31306        7.89174        0.89609
C          1.05685        7.86446        0.67538
C          1.64669        8.65835       -0.32331
C          0.81825        9.54413       -1.03177
C         -0.55871        9.57409       -0.80761
C          3.08112        8.47171       -0.65941
C          3.61069        7.17504       -0.64022
C          4.93867        6.91096       -0.98645
C          5.77619        7.97793       -1.34182
C          5.26557        9.27755       -1.35870
C          3.93169        9.52636       -1.03060
C         -4.96278        5.64481        0.63041
C          5.33608        5.46015       -0.94632
C         -2.25741       -3.34426        6.17725
C         -0.87215       -3.37605        5.97365
C         -0.01325       -4.01397        6.87893
C         -0.57822       -4.63564        8.00644
C         -1.95728       -4.63022        8.20626
C         -2.80010       -3.99195        7.29719
C          1.45489       -4.03800        6.65370
C          2.35410       -3.87212        7.72009
C          3.72960       -3.90284        7.51223
C          4.26877       -4.11276        6.23087
C          3.36728       -4.28019        5.16524
C          1.99115       -4.23761        5.37080
C          5.73935       -4.15451        6.01892
C          6.31159       -3.69279        4.82206
C          7.69669       -3.72660        4.61322
C          8.52798       -4.24311        5.61663
C          7.97692       -4.70256        6.80942
C          6.59795       -4.66129        7.01005
C         -3.07539       -2.61070        5.14724
C          8.36963       -3.26421        3.34666
O          2.46088       -2.69951       -3.88161
O          9.51723       -3.62223        3.07474
O          4.68776        4.65534       -0.27471
O         -9.69678       -3.55995       -2.82585
O         -4.22677        4.75481        0.19970
O         -2.61192       -2.35479        4.03453
C         -4.68955        0.35528        0.93141
C          4.67296        0.17179       -1.01358
O          4.26997       -0.19047        0.07199
O         -4.31265       -0.09287       -0.13131
H        -10.15103       -2.24104       -1.07171
H        -10.48847       -1.05115        1.08774
H         -5.99834       -1.11742       -1.01749
H         -9.49261        0.33992        3.01459
H         -8.66484       -0.88253        5.15264
H         -6.80185       -1.98675        6.35093
H         -4.12450       -1.04649        3.12804
H         -9.61334        2.94837        2.94925
H         -8.52534        5.08273        2.33063
H         -5.09344        2.94775        0.88216
H         -6.65636        6.19995        1.61482
H         -6.86023       -2.17076       -2.78428
H         -4.58644       -2.45170        6.49965
H         10.01119       -2.50351        1.20810
H         10.39812       -1.51608       -1.04252
H          5.91586       -1.19250        1.05619
H          9.46433       -0.24720       -3.08010
H          9.71092        2.34218       -3.24449
H          8.74351        4.57570       -2.78830
H          5.22052        2.74595       -1.15148
H          8.57367       -1.59882       -5.10920
H          6.65769       -2.71136       -6.21190
H          4.03508       -1.37717       -3.08370
H          4.43162       -3.09582       -6.31890
H          6.72795       -2.14932        2.90175
H          6.85950        5.83023       -2.25064
H         -5.82039       -3.45588       -3.82552
H         -6.40918       -5.52235       -7.53192
H         -8.84961       -5.47950       -7.18045
H         -9.79830       -4.43365       -5.12192
H         -4.58474       -4.29294       -8.06878
H         -2.16468       -4.33513       -8.43218
H         -1.53110       -4.68171       -4.19364
H         -3.95054       -4.67495       -3.82918
H          0.30547       -3.25885       -4.89788
H          3.66971       -4.72334       -7.13881
H          2.14813       -5.92494       -8.64032
H         -0.29561       -5.84317       -8.28869
H         -2.52318        6.43202        0.38006
H         -3.12317       10.68466        0.13780
H         -5.56109       10.32489        0.32149
H         -6.49054        8.05702        0.55346
H         -0.73996        7.25996        1.66853
H          1.67897        7.21339        1.28111
H          1.24175       10.16902       -1.81254
H         -1.18220       10.22224       -1.41654
H          2.98124        6.33256       -0.38131
H          6.82452        7.82013       -1.57799
H          5.91707       10.10539       -1.62060
H          3.55701       10.54550       -1.04126
H         -0.47351       -2.87138        5.10081
H          0.06432       -5.15251        8.71239
H         -2.38037       -5.13958        9.06632
H         -3.87249       -4.03832        7.46016
H          1.97304       -3.68465        8.71939
H          4.39263       -3.73196        8.35436
H          3.74225       -4.48007        4.16632
H          1.32398       -4.39713        4.52924
H          5.64672       -3.31494        4.05224
H          9.59692       -4.27761        5.44104
H          8.62178       -5.10496        7.58454
H          6.18139       -5.05081        7.93326
O         -3.84662        0.99087        1.77026
O          3.86622        0.79508       -1.89632
H         -2.96964        0.99192        1.34681
H          2.98823        0.86423       -1.48055
