# Supplementary material for: Programmable synthesis of organic cages with reduced symmetry
Source: Chem Sci. 2024 Apr 1;15(17):6536–43. doi: 10.1039/d4sc00889h (PMC11062111; doi:10.1039/d4sc00889h)
Supplement: SC-015-D4SC00889H-s002 [file SC-015-D4SC00889H-s002.zip › S.I/S.I.Models.all/geometry.cages_without_tBus/1.EMPTY/1.B3LYP.EMPTY/1.C4.B3LYP.xyz]

182
/Users/kga08/Desktop/keith/0.empty.cage.opts/1.cage.b3lyp/conf_132.log	Energy: -3141653.7836192
C          8.49230       -1.29287       -1.69234
C          9.79062       -0.95049       -1.30283
C          9.99275       -0.05934       -0.24189
C          8.90234        0.48901        0.42470
C          7.60016        0.16845        0.00705
C          7.38899       -0.71972       -1.03558
C          8.93658        1.40800        1.64247
C          8.13253        2.65051        1.27659
C          6.82556        2.36508        0.85690
C          6.50082        0.84808        0.86097
C          8.54921        3.97493        1.36376
C          7.66431        5.00681        1.04312
C          6.35387        4.71837        0.63575
C          5.93229        3.37986        0.53870
C          8.10814        0.69554        2.71262
C          8.53868        0.35549        3.98954
C          7.67353       -0.30413        4.86544
C          6.37211       -0.62758        4.46066
C          5.92852       -0.28148        3.17021
C          6.79643        0.38125        2.30997
N          5.53468       -1.27327        5.39965
N          8.29733       -2.17364       -2.78842
N          5.49286        5.80571        0.36653
C         -7.21270        2.97552       -1.43184
C         -8.54592        2.71023       -1.77252
C         -8.98733        1.38645       -1.84712
C         -8.11853        0.33486       -1.59245
C         -6.77594        0.59575       -1.26992
C         -6.32628        1.90720       -1.18117
C         -8.47285       -1.14499       -1.59591
C         -8.08545       -1.66171       -0.21532
C         -6.73990       -1.42866        0.13008
C         -5.96174       -0.70372       -1.00320
C         -8.93282       -2.30430        0.67541
C         -8.47061       -2.72099        1.92715
C         -7.13710       -2.47999        2.27997
C         -6.27055       -1.83303        1.37421
C         -7.51424       -1.81096       -2.56951
C         -7.86349       -2.58900       -3.66706
C         -6.86689       -3.16388       -4.45416
C         -5.51401       -2.96620       -4.14394
C         -5.15597       -2.17154       -3.03660
C         -6.16182       -1.59518       -2.26636
N         -4.56773       -3.57797       -4.99576
N         -6.68954        4.28367       -1.30898
N         -6.58667       -2.84159        3.53192
C          7.05464       -3.63636       -4.31587
C          5.73721       -3.82170       -4.74350
C          5.43270       -4.43060       -5.96612
C          6.49738       -4.89906       -6.75376
C          7.81747       -4.73077       -6.32961
C          8.10688       -4.09175       -5.12082
C          4.00287       -4.55470       -6.34828
C          3.12993       -3.48015       -6.10568
C          1.76277       -3.60414       -6.31207
C          1.20406       -4.81238       -6.76250
C          2.08274       -5.86600       -7.06767
C          3.45760       -5.73872       -6.86891
C         -0.27072       -4.96720       -6.84184
C         -1.08356       -4.32288       -5.89874
C         -2.47634       -4.44649       -5.91207
C         -3.07700       -5.25847       -6.88613
C         -2.28238       -5.90893       -7.83074
C         -0.89529       -5.76411       -7.81613
C          7.19261       -2.96492       -2.97845
C         -3.21303       -3.69953       -4.82949
C          3.65418       -2.45499        6.41027
C          2.26953       -2.64523        6.32907
C          1.53511       -3.16277        7.40371
C          2.22937       -3.50312        8.57836
C          3.61093       -3.33796        8.66207
C          4.32853       -2.81677        7.58530
C          0.06417       -3.34171        7.30040
C         -0.77759       -3.06697        8.39081
C         -2.15555       -3.23258        8.29442
C         -2.75418       -3.68900        7.10686
C         -1.91136       -3.96215        6.01599
C         -0.53314       -3.78865        6.10959
C         -4.22542       -3.88203        7.02462
C         -4.93029       -3.64333        5.83222
C         -6.31798       -3.82604        5.75928
C         -7.01171       -4.26616        6.89579
C         -6.32800       -4.50483        8.08365
C         -4.94894       -4.31656        8.14884
C          4.31673       -1.87042        5.19128
C         -7.15110       -3.60234        4.52300
C          3.53548        7.11035       -0.28700
C          2.14353        7.06463       -0.43047
C          1.37523        8.23274       -0.51214
C          2.04110        9.46998       -0.45780
C          3.42878        9.52668       -0.33788
C          4.18076        8.35496       -0.25294
C         -0.10198        8.15915       -0.64753
C         -0.71031        7.19174       -1.46494
C         -2.09475        7.12830       -1.59717
C         -2.93258        8.02327       -0.91003
C         -2.32196        8.98303       -0.08347
C         -0.93811        9.05347        0.04072
C         -4.41078        7.97633       -1.05543
C         -5.09032        6.76166       -1.25267
C         -6.48366        6.72439       -1.39840
C         -7.21049        7.92286       -1.35206
C         -6.55249        9.13197       -1.15186
C         -5.16691        9.16051       -1.00801
C          4.23374        5.78188       -0.17885
C         -7.28999        5.47349       -1.63515
O         -2.60688       -3.22042       -3.86901
O         -8.43439        5.55023       -2.08600
O         -8.28574       -4.07802        4.44463
O          6.30567       -3.08667       -2.13259
O          3.76086       -1.91873        4.09328
O          3.67085        4.74714       -0.54148
C         -4.48114       -0.44332       -0.74131
O         -3.83065       -0.82071        0.21048
C          5.08617        0.60440        0.33890
O         -3.92314        0.26759       -1.74340
O          4.13129        0.20536        0.97023
O          4.98187        0.94198       -0.96415
H         10.64240       -1.38682       -1.81640
H         11.00424        0.18866        0.06673
H          6.39394       -0.98092       -1.35601
H          9.95028        1.63864        1.97493
H          9.55864        4.21234        1.68687
H          7.99270        6.04018        1.11396
H          4.92556        3.17556        0.21119
H          9.54808        0.59742        4.30964
H          8.01394       -0.57133        5.86221
H          4.92643       -0.52790        2.86739
H          5.87332       -1.25654        6.35069
H          8.98859       -2.14136       -3.52474
H          5.83802        6.70382        0.67248
H         -9.21881        3.53015       -1.97033
H        -10.02446        1.18476       -2.09999
H         -5.29152        2.12516       -0.93998
H         -9.52107       -1.32921       -1.83777
H         -9.96947       -2.48363        0.40402
H         -9.12650       -3.22206        2.62242
H         -5.23777       -1.65975        1.64692
H         -8.90871       -2.75579       -3.91015
H         -7.14046       -3.77582       -5.30935
H         -4.10952       -2.02284       -2.82089
H         -4.95927       -3.97472       -5.83728
H         -5.76969        4.33604       -0.89599
H         -5.67083       -2.45809        3.71502
H          4.93982       -3.49355       -4.08774
H          6.29479       -5.37740       -7.70750
H          8.63005       -5.09793       -6.94886
H          9.14102       -3.98846       -4.80456
H          3.53062       -2.53572       -5.75124
H          1.11952       -2.75116       -6.12174
H          1.68505       -6.81703       -7.40882
H          4.10456       -6.58958       -7.06168
H         -0.64233       -3.72659       -5.10936
H         -4.15002       -5.42144       -6.91292
H         -2.74997       -6.53431       -8.58472
H         -0.29702       -6.26276       -8.57246
H          1.77049       -2.35686        5.41112
H          1.68841       -3.92626        9.41905
H          4.13489       -3.63052        9.56658
H          5.40794       -2.73110        7.66711
H         -0.35297       -2.68793        9.31541
H         -2.77735       -2.97538        9.14607
H         -2.33140       -4.34848        5.09239
H          0.09072       -4.03657        5.25635
H         -4.36741       -3.31877        4.96248
H         -8.08241       -4.41617        6.82374
H         -6.86778       -4.84846        8.96064
H         -4.42291       -4.53432        9.07258
H          1.66691        6.09140       -0.45220
H          1.47177       10.39072       -0.53882
H          3.92981       10.48946       -0.32385
H          5.26220        8.43102       -0.19253
H         -0.09181        6.50275       -2.03194
H         -2.52541        6.39494       -2.27199
H         -2.93691        9.66670        0.49301
H         -0.50249        9.79211        0.70673
H         -4.50431        5.84888       -1.29888
H         -8.28586        7.88278       -1.47863
H         -7.11757       10.05831       -1.11919
H         -4.66272       10.11344       -0.88553
H         -2.97940        0.37219       -1.52635
H          4.05433        0.79379       -1.22113
