# Supplementary material for: Programmable synthesis of organic cages with reduced symmetry
Source: Chem Sci. 2024 Apr 1;15(17):6536–43. doi: 10.1039/d4sc00889h (PMC11062111; doi:10.1039/d4sc00889h)
Supplement: SC-015-D4SC00889H-s002 [file SC-015-D4SC00889H-s002.zip › S.I/S.I.Models.all/geometry.cages_without_tBus/1.EMPTY/1.B3LYP.EMPTY/1.C5.B3LYP.xyz]

182
/Users/kga08/Desktop/keith/0.empty.cage.opts/1.cage.b3lyp/conf_32.log	Energy: -3141658.8376558
C         -7.32551       -3.13698       -0.78114
C         -8.55137       -3.31796       -0.12977
C         -8.82399       -2.58337        1.02837
C         -7.89593       -1.68386        1.53265
C         -6.66144       -1.49893        0.87951
C         -6.38021       -2.22146       -0.27297
C         -8.07052       -0.83186        2.78455
C         -6.89062       -1.17649        3.68009
C         -5.64172       -0.99901        3.06566
C         -5.76182       -0.46224        1.60802
C         -6.96138       -1.65524        4.98290
C         -5.79030       -1.97956        5.66511
C         -4.54184       -1.83222        5.04406
C         -4.46392       -1.33085        3.73023
C         -7.86273        0.60590        2.33559
C         -8.76445        1.65037        2.48331
C         -8.46659        2.92429        1.99239
C         -7.24504        3.14488        1.34205
C         -6.32494        2.08541        1.19686
C         -6.63073        0.82635        1.69752
N         -6.86683        4.39663        0.80582
N         -6.95486       -3.83518       -1.95251
N         -3.40928       -2.19889        5.80289
C          8.36854       -0.20336        1.24822
C          9.59727       -0.02810        0.60285
C          9.61090        0.39221       -0.73279
C          8.42541        0.63213       -1.41467
C          7.18889        0.44655       -0.76510
C          7.16310        0.03527        0.55874
C          8.29757        1.08880       -2.86612
C          7.45491        2.35800       -2.82851
C          6.21349        2.18932       -2.19706
C          5.98243        0.73885       -1.69288
C          7.80586        3.60641       -3.33091
C          6.92790        4.68358       -3.19637
C          5.69463        4.51709       -2.55078
C          5.33638        3.25530       -2.04088
C          7.44062        0.03086       -3.55053
C          7.78431       -0.71805       -4.67059
C          6.89998       -1.67857       -5.16333
C          5.66817       -1.89954       -4.53125
C          5.31616       -1.14245       -3.39797
C          6.20002       -0.17759       -2.92896
N          4.81533       -2.87519       -5.09286
N          8.23278       -0.61313        2.59199
N          4.84008        5.63922       -2.47036
C         -6.90320       -5.45721       -3.77480
C         -5.52564       -5.34510       -4.00411
C         -4.91949       -5.95813       -5.11257
C         -5.72734       -6.69923       -5.99080
C         -7.09807       -6.82211       -5.76542
C         -7.68590       -6.20867       -4.66274
C         -3.45897       -5.82834       -5.34638
C         -2.79934       -4.60515       -5.14197
C         -1.43268       -4.47902       -5.36930
C         -0.66170       -5.57266       -5.80045
C         -1.32292       -6.79663       -6.00210
C         -2.69209       -6.92063       -5.78495
C          0.79994       -5.43672       -6.02834
C          1.55969       -4.53418       -5.27158
C          2.93419       -4.37418       -5.47851
C          3.58026       -5.16326       -6.44103
C          2.84023       -6.07317       -7.19589
C          1.46606       -6.20237       -7.00256
C         -7.61068       -4.85854       -2.58772
C          3.62343       -3.35485       -4.61192
C         -6.84242        6.78068        0.25878
C         -5.47208        6.84545       -0.02343
C         -4.89884        7.99233       -0.59876
C         -5.73974        9.08114       -0.88668
C         -7.10433        9.02500       -0.60792
C         -7.65621        7.88493       -0.03187
C         -3.44370        8.05791       -0.89081
C         -2.50265        7.40351       -0.07743
C         -1.14197        7.45931       -0.36299
C         -0.66086        8.18103       -1.46819
C         -1.59848        8.84560       -2.27526
C         -2.96018        8.78033       -1.99578
C          0.79042        8.22427       -1.77877
C          1.57844        7.07537       -1.63602
C          2.94452        7.08012       -1.94003
C          3.54737        8.27176       -2.36817
C          2.77571        9.42523       -2.51004
C          1.41036        9.40312       -2.22854
C         -7.52088        5.59967        0.90101
C          3.66269        5.76805       -1.77808
C         -1.17551       -2.88535        6.46772
C          0.19526       -2.68904        6.26286
C          1.14869       -3.12834        7.19356
C          0.68844       -3.78664        8.34850
C         -0.67115       -4.01366        8.54812
C         -1.60604       -3.57049        7.61399
C          2.60074       -2.91031        6.96591
C          3.55758       -3.81833        7.45323
C          4.91845       -3.61653        7.24258
C          5.38238       -2.50292        6.52366
C          4.42775       -1.59492        6.03511
C          3.06807       -1.79134        6.25547
C          6.83140       -2.28972        6.27821
C          7.27623       -1.84021        5.02590
C          8.63522       -1.61654        4.76860
C          9.57068       -1.86989        5.78093
C          9.14521       -2.32503        7.02675
C          7.78853       -2.53245        7.27726
C         -2.10794       -2.36761        5.40344
C          9.16634       -1.15250        3.43714
O          3.11194       -2.97279       -3.55781
O         10.36119       -1.25542        3.15384
O          3.18178        4.87088       -1.08313
O         -8.71558       -5.27807       -2.23786
O         -8.60831        5.73702        1.46400
O         -1.70532       -2.10696        4.26856
C          4.59567        0.56202       -1.07766
O          4.33613        0.23396        0.06130
C         -4.39167       -0.20351        0.98798
O          3.62478        0.82713       -1.97527
O         -3.91627       -0.74339        0.01117
O         -3.71225        0.73520        1.67944
H         -9.26925       -4.02059       -0.52491
H         -9.77489       -2.72216        1.53524
H         -5.43164       -2.09012       -0.77696
H         -9.03403       -0.98894        3.27249
H         -7.92452       -1.78767        5.46688
H         -5.84530       -2.36233        6.68056
H         -3.49215       -1.21024        3.27661
H         -9.71612        1.47992        2.97883
H         -9.16534        3.73898        2.10395
H         -5.37451        2.27510        0.70954
H         -6.02043        4.38374        0.25523
H         -6.09219       -3.52128       -2.37288
H         -3.60366       -2.37969        6.77669
H         10.51649       -0.21911        1.13728
H         10.56337        0.53285       -1.23629
H          6.21641       -0.11239        1.06120
H          9.26403        1.23322       -3.35222
H          8.76230        3.74920       -3.82540
H          7.20399        5.65746       -3.59150
H          4.38006        3.14390       -1.55649
H          8.74020       -0.56207       -5.16205
H          7.17005       -2.26172       -6.03956
H          4.35996       -1.31893       -2.93277
H          5.10637       -3.21786       -5.99692
H          7.29627       -0.52254        2.95621
H          5.11305        6.42048       -3.04885
H         -4.88599       -4.82721       -3.29608
H         -5.28026       -7.16552       -6.86323
H         -7.70934       -7.39349       -6.45713
H         -8.74818       -6.30176       -4.46895
H         -3.36850       -3.73300       -4.83476
H         -0.96539       -3.50855       -5.23728
H         -0.75674       -7.67293       -6.30152
H         -3.16623       -7.88729       -5.92509
H          1.09761       -3.94424       -4.48880
H          4.65382       -5.10534       -6.59318
H          3.33837       -6.68292       -7.94305
H          0.90472       -6.89265       -7.62395
H         -4.82169        6.00868        0.21057
H         -5.31752        9.98858       -1.30589
H         -7.73553        9.87962       -0.83087
H         -8.71248        7.82970        0.20409
H         -2.83246        6.86859        0.80776
H         -0.44022        6.96085        0.29864
H         -1.26235        9.38895       -3.15320
H         -3.65879        9.27124       -2.66585
H          1.13381        6.14273       -1.30856
H          4.61394        8.32746       -2.56387
H          3.24522       10.35014       -2.82987
H          0.82630       10.31255       -2.33064
H          0.50295       -2.20015        5.34564
H          1.39742       -4.11250        9.10248
H         -1.00562       -4.53816        9.43758
H         -2.65500       -3.79529        7.77984
H          3.23503       -4.71295        7.97617
H          5.62773       -4.35207        7.60988
H          4.75516       -0.70642        5.50384
H          2.36393       -1.04883        5.89393
H          6.53335       -1.72211        4.24365
H         10.62169       -1.70711        5.57125
H          9.87213       -2.51164        7.81121
H          7.46580       -2.86707        8.25836
H          2.77352        0.69837       -1.52013
H         -2.84661        0.83816        1.24508
