# Supplementary material for: Programmable synthesis of organic cages with reduced symmetry
Source: Chem Sci. 2024 Apr 1;15(17):6536–43. doi: 10.1039/d4sc00889h (PMC11062111; doi:10.1039/d4sc00889h)
Supplement: SC-015-D4SC00889H-s002 [file SC-015-D4SC00889H-s002.zip › S.I/S.I.Models.all/geometry.cages_without_tBus/1.EMPTY/1.B3LYP.EMPTY/1.C6.B3LYP.xyz]

182
/Users/kga08/Desktop/keith/0.empty.cage.opts/1.cage.b3lyp/conf_130.log	Energy: -3141653.8841463
C         -7.14943       -2.16405       -3.26290
C         -8.54991       -2.18356       -3.26520
C         -9.26602       -1.50589       -2.27350
C         -8.58801       -0.80270       -1.28315
C         -7.18483       -0.78071       -1.28928
C         -6.46186       -1.45873       -2.25971
C         -9.20126       -0.04815       -0.10677
C         -8.59304       -0.68596        1.14301
C         -7.18491       -0.67974        1.16104
C         -6.58218        0.00001       -0.09394
C         -9.29584       -1.24211        2.20513
C         -8.60518       -1.80599        3.28233
C         -7.20629       -1.81130        3.29178
C         -6.48968       -1.23920        2.22482
C         -8.63459        1.36757       -0.15695
C         -9.35133        2.55919       -0.19465
C         -8.67451        3.78299       -0.19309
C         -7.27512        3.81623       -0.14607
C         -6.54860        2.61286       -0.11479
C         -7.23222        1.40628       -0.13406
N         -6.62372        5.07204       -0.19066
N         -6.45850       -2.90240       -4.25292
N         -6.54026       -2.35133        4.41929
C          6.48128       -1.23207        3.65684
C          7.88238       -1.19975        3.63265
C          8.54254       -0.74703        2.48911
C          7.82445       -0.32742        1.37911
C          6.42006       -0.35280        1.39635
C          5.74937       -0.80669        2.52745
C          8.41612        0.15808        0.06699
C          7.81202        1.52537       -0.19834
C          6.40781        1.53225       -0.22222
C          5.79955        0.11947        0.04458
C          8.51789        2.69747       -0.42494
C          7.84599        3.89226       -0.68824
C          6.44461        3.90617       -0.72508
C          5.72498        2.71460       -0.48878
C          7.84486       -0.75965       -1.00262
C          8.59381       -1.51373       -1.89273
C          7.96808       -2.34062       -2.82722
C          6.56930       -2.40636       -2.85795
C          5.80331       -1.63299       -1.95854
C          6.43776       -0.80832       -1.03330
N          5.86151       -3.24581       -3.75299
N          5.74610       -1.65452        4.79103
N          5.69769        5.07577       -1.00544
C         -4.62221       -3.75691       -5.62395
C         -3.23217       -3.91336       -5.64491
C         -2.60393       -4.82617       -6.50096
C         -3.41517       -5.57674       -7.37117
C         -4.79956       -5.40956       -7.37774
C         -5.41141       -4.50730       -6.50653
C         -1.12756       -4.98462       -6.47365
C         -0.40558       -4.82120       -5.27817
C          0.97830       -4.96218       -5.24538
C          1.70148       -5.28133       -6.40622
C          0.98115       -5.44290       -7.60235
C         -0.40218       -5.29570       -7.63612
C          3.17369       -5.47173       -6.37127
C          4.00249       -4.64218       -5.59583
C          5.39094       -4.83053       -5.56968
C          5.95819       -5.85781       -6.33864
C          5.14871       -6.68926       -7.10551
C          3.76836       -6.49968       -7.12219
C         -5.14695       -2.75755       -4.63017
C          6.36545       -3.97700       -4.79948
C         -4.82382        6.72581       -0.16419
C         -3.43955        6.84868       -0.32419
C         -2.83892        8.07058       -0.65159
C         -3.67217        9.19588       -0.78803
C         -5.04985        9.09115       -0.59913
C         -5.63484        7.86153       -0.29349
C         -1.36967        8.15349       -0.85318
C         -0.65001        9.31852       -0.53798
C          0.72525        9.39035       -0.73795
C          1.44365        8.29862       -1.25514
C          0.72776        7.12951       -1.55932
C         -0.64873        7.06113       -1.36761
C          2.90510        8.39545       -1.49949
C          3.77059        7.32553       -1.21222
C          5.14874        7.43071       -1.44407
C          5.66779        8.62545       -1.96544
C          4.82099        9.68839       -2.26114
C          3.45144        9.57615       -2.02996
C         -5.31951        5.33983        0.14221
C          6.16268        6.36287       -1.12527
C         -4.74718       -3.20856        5.83965
C         -3.36061       -3.15378        6.01998
C         -2.76651       -3.46413        7.24923
C         -3.60309       -3.85830        8.30848
C         -4.98386       -3.94082        8.13179
C         -5.56300       -3.61530        6.90458
C         -1.29501       -3.35824        7.41710
C         -0.41734       -3.74063        6.38834
C          0.96181       -3.62609        6.53824
C          1.52356       -3.11735        7.72147
C          0.64368       -2.73085        8.74792
C         -0.73438       -2.85282        8.60145
C          2.99386       -3.00282        7.90033
C          3.84388       -2.68849        6.82504
C          5.23055       -2.59436        7.00279
C          5.77727       -2.82357        8.27427
C          4.94778       -3.12732        9.34842
C          3.56998       -3.21934        9.16406
C         -5.24594       -2.80283        4.47962
C          6.22403       -2.28724        5.91234
O          7.55905       -3.97851       -5.10799
O          7.41058       -2.58385        6.06304
O          7.35122        6.66419       -1.00139
O         -4.40319       -1.89248       -4.16441
O         -4.55899        4.49642        0.62043
O         -4.49854       -2.84568        3.50173
C          4.27504        0.15325        0.08003
O          3.51314       -0.43652       -0.65688
C         -5.05756        0.08037       -0.16487
O          3.82547        0.96042        1.06460
O         -4.26178       -0.31017        0.66236
O         -4.65450        0.67490       -1.30760
H         -9.08201       -2.72812       -4.04016
H        -10.35183       -1.53392       -2.27983
H         -5.38468       -1.44307       -2.27834
H        -10.29248       -0.07166       -0.10699
H        -10.38206       -1.24543        2.20021
H         -9.15520       -2.24453        4.11034
H         -5.41434       -1.24330        2.23897
H        -10.43716        2.54533       -0.21908
H         -9.23673        4.71209       -0.22306
H         -5.47226        2.65480       -0.08647
H         -7.16600        5.82904       -0.58157
H         -6.98628       -3.64405       -4.68989
H         -7.07318       -2.35911        5.27693
H          8.43816       -1.52905        4.49642
H          9.62857       -0.72494        2.47311
H          4.66521       -0.82813        2.56162
H          9.50733        0.17097        0.07374
H          9.60404        2.68978       -0.40436
H          8.39219        4.80536       -0.86413
H          4.64026        2.74165       -0.50029
H          9.67883       -1.46767       -1.86240
H          8.54724       -2.92899       -3.52136
H          4.72268       -1.68118       -1.99185
H          4.87667       -3.34814       -3.55353
H          4.76390       -1.41957        4.77967
H          4.71331        4.92737       -1.17665
H         -2.64698       -3.28880       -4.98068
H         -2.96411       -6.30844       -8.03396
H         -5.40781       -5.99149       -8.06307
H         -6.48939       -4.38281       -6.54965
H         -0.93500       -4.61378       -4.35379
H          1.49921       -4.86128       -4.29796
H          1.51313       -5.65814       -8.52395
H         -0.92019       -5.39480       -8.58500
H          3.54400       -3.81715       -5.05837
H          7.03417       -5.98384       -6.32088
H          5.59154       -7.49189       -7.68714
H          3.14057       -7.16474       -7.70666
H         -2.83691        5.96085       -0.17507
H         -3.24467       10.15519       -1.06188
H         -5.67427        9.97346       -0.69877
H         -6.70779        7.81253       -0.13247
H         -1.16474       10.17056       -0.10497
H          1.25379       10.29782       -0.46247
H          1.24678        6.27784       -1.98888
H         -1.17437        6.15613       -1.65445
H          3.35133        6.43445       -0.75400
H          6.73665        8.69902       -2.12677
H          5.22601       10.60548       -2.67764
H          2.79347       10.40263       -2.27918
H         -2.75248       -2.83125        5.18290
H         -3.16834       -4.12559        9.26670
H         -5.61281       -4.27072        8.95273
H         -6.63826       -3.71198        6.78679
H         -0.81703       -4.16216        5.47117
H          1.60943       -3.96866        5.73693
H          1.03959       -2.30017        9.66215
H         -1.38471       -2.51761        9.40373
H          3.39927       -2.52961        5.84716
H          6.85219       -2.76195        8.39533
H          5.37461       -3.30536       10.33058
H          2.93558       -3.48976       10.00179
H          2.85236        0.93933        1.02732
H         -3.68106        0.69338       -1.28987
