# Supplementary material for: Programmable synthesis of organic cages with reduced symmetry
Source: Chem Sci. 2024 Apr 1;15(17):6536–43. doi: 10.1039/d4sc00889h (PMC11062111; doi:10.1039/d4sc00889h)
Supplement: SC-015-D4SC00889H-s002 [file SC-015-D4SC00889H-s002.zip › S.I/S.I.Models.all/geometry.cages_without_tBus/1.EMPTY/1.B3LYP.EMPTY/1.C7.B3LYP.xyz]

182
/Users/kga08/Desktop/keith/0.empty.cage.opts/1.cage.b3lyp/conf_76.log	Energy: -3141652.3928826
C         -7.58076       -2.26581       -2.09531
C         -8.95606       -2.02880       -1.97178
C         -9.41968       -0.90411       -1.28257
C         -8.51501       -0.00885       -0.72115
C         -7.13765       -0.23873       -0.86425
C         -6.66345       -1.35616       -1.53706
C         -8.84313        1.21280        0.13493
C         -8.14044        0.95066        1.46728
C         -6.75473        0.72451        1.34763
C         -6.26808        0.81047       -0.12199
C         -8.74908        0.87752        2.71280
C         -8.00681        0.55642        3.85552
C         -6.63610        0.30193        3.73066
C         -6.00892        0.40308        2.47263
C         -8.11955        2.39820       -0.49044
C         -8.67841        3.60995       -0.88488
C         -7.86767        4.61083       -1.42576
C         -6.48827        4.40584       -1.57152
C         -5.91924        3.18500       -1.16305
C         -6.73989        2.19646       -0.63560
N         -5.71454        5.45629       -2.11755
N         -7.15809       -3.45415       -2.73916
N         -5.80576       -0.07714        4.80959
C          6.63591       -0.30072        3.73089
C          8.00662       -0.55519        3.85590
C          8.74895       -0.87669        2.71332
C          8.14035       -0.95027        1.46780
C          6.75466       -0.72415        1.34801
C          6.00880       -0.40230        2.47286
C          8.84310       -1.21285        0.13557
C          8.51503        0.00853       -0.72091
C          7.13768        0.23838       -0.86415
C          6.26808       -0.81057       -0.12159
C          9.41974        0.90360       -1.28257
C          8.95617        2.02809       -1.97214
C          7.58089        2.26510       -2.09577
C          6.66353        1.35564       -1.53728
C          8.11955       -2.39844       -0.48945
C          8.67841       -3.61031       -0.88351
C          7.86769       -4.61135       -1.42413
C          6.48830       -4.40638       -1.57003
C          5.91926       -3.18541       -1.16195
C          6.73990       -2.19673       -0.63475
N          5.71459       -5.45698       -2.11580
N          5.80554        0.07873        4.80965
N          7.15825        3.45328       -2.73996
C         -5.66847       -5.16386       -3.67160
C         -4.35179       -5.62513       -3.58263
C         -3.97859       -6.90040       -4.02452
C         -4.96942       -7.71624       -4.59592
C         -6.28535       -7.26174       -4.70175
C         -6.64535       -5.99371       -4.23902
C         -2.55604       -7.30693       -3.89062
C         -1.83115       -6.92794       -2.74749
C         -0.46334       -7.14748       -2.65957
C          0.24359       -7.75526       -3.71137
C         -0.49179       -8.20809       -4.81924
C         -1.86711       -7.98845       -4.90716
C          1.72721       -7.81343       -3.66493
C          2.42423       -6.71914       -3.13788
C          3.82085       -6.68224       -3.08335
C          4.54987       -7.77127       -3.58246
C          3.87012       -8.86868       -4.11567
C          2.47511       -8.89542       -4.15860
C         -5.88977       -3.76632       -3.15916
C          4.40595       -5.41216       -2.52435
C         -3.82074        6.68129       -3.08530
C         -2.42412        6.71813       -3.13984
C         -1.72705        7.81227       -3.66715
C         -2.47490        8.89417       -4.16107
C         -3.86992        8.86749       -4.11814
C         -4.54971        7.77024       -3.58467
C         -0.24343        7.75404       -3.71355
C          0.46346        7.14645       -2.66161
C          1.83127        6.92687       -2.74944
C          2.55620        7.30563       -3.89263
C          1.86731        7.98696       -4.90932
C          0.49200        8.20663       -4.82149
C          3.97876        6.89910       -4.02638
C          4.35196        5.62392       -3.58422
C          5.66867        5.16267       -3.67300
C          6.64556        5.99243       -4.24053
C          6.28556        7.26035       -4.70354
C          4.96961        7.71484       -4.59788
C         -4.40587        5.41137       -2.52598
C          5.88998        3.76525       -3.16027
C         -5.03760       -1.02420        6.90739
C         -3.73101       -0.52347        6.83346
C         -2.70477       -1.06111        7.62732
C         -3.01669       -2.12191        8.49428
C         -4.31966       -2.61049        8.58617
C         -5.33219       -2.05815        7.80645
C         -1.32293       -0.51621        7.57463
C         -1.08781        0.86842        7.56054
C          0.20902        1.37540        7.56732
C          1.32263        0.51882        7.57445
C          1.08751       -0.86582        7.56090
C         -0.20933       -1.37280        7.56786
C          2.70447        1.06373        7.62695
C          3.73071        0.52577        6.83332
C          5.03731        1.02652        6.90709
C          5.33189        2.06082        7.80577
C          4.31934        2.61347        8.58524
C          3.01637        2.12487        8.49351
C         -6.17094       -0.51570        6.05802
C          6.17067        0.51767        6.05795
O          3.70762       -4.40022       -2.43393
O          7.33339        0.54257        6.46263
O          4.94549        2.97637       -3.09444
O         -4.94522       -2.97751       -3.09333
O         -3.70755        4.39946       -2.43524
O         -7.33367       -0.54041        6.46268
C         -4.76931        0.62548       -0.34857
C          4.76930       -0.62578       -0.34825
O          3.90884       -0.54049        0.50330
O         -3.90888        0.54018        0.50300
H         -9.66653       -2.72696       -2.40574
H        -10.48846       -0.74015       -1.17942
H         -5.60897       -1.54167       -1.65382
H         -9.91606        1.37810        0.24789
H         -9.81659        1.05702        2.80607
H         -8.48170        0.48036        4.82239
H         -4.94679        0.21637        2.38243
H         -9.74522        3.78247       -0.77591
H         -8.31050        5.55232       -1.73924
H         -4.85935        3.03904       -1.29060
H         -6.19180        6.34232       -2.20106
H         -7.85989       -4.17653       -2.81862
H         -4.83812       -0.22504        4.55855
H          8.48146       -0.47879        4.82276
H          9.81644       -1.05618        2.80671
H          4.94666       -0.21563        2.38255
H          9.91603       -1.37812        0.24863
H         10.48852        0.73964       -1.17934
H          9.66667        2.72610       -2.40630
H          5.60906        1.54114       -1.65412
H          9.74521       -3.78282       -0.77444
H          8.31052       -5.55294       -1.73732
H          4.85938       -3.03947       -1.28960
H          6.19183       -6.34304       -2.19902
H          4.83790        0.22654        4.55853
H          7.86000        4.17570       -2.81943
H         -3.60748       -4.94985       -3.17863
H         -4.71529       -8.71296       -4.94415
H         -7.03931       -7.90197       -5.14908
H         -7.67142       -5.65835       -4.35947
H         -2.34641       -6.45084       -1.91993
H          0.06718       -6.83852       -1.76460
H          0.02400       -8.67825       -5.65137
H         -2.39648       -8.29229       -5.80550
H          1.88570       -5.84797       -2.78586
H          5.63586       -7.77061       -3.59767
H          4.43499       -9.70989       -4.50507
H          1.96655       -9.76404       -4.56610
H         -1.88562        5.84701       -2.78762
H         -1.96631        9.76269       -4.56876
H         -4.43476        9.70864       -4.50773
H         -5.63570        7.76963       -3.59988
H         -0.06709        6.83768       -1.76659
H          2.34650        6.44994       -1.92177
H          2.39671        8.29062       -5.80770
H         -0.02376        8.67664       -5.65372
H          3.60764        4.94871       -3.18012
H          7.67165        5.65707       -4.36083
H          7.03953        7.90052       -5.15095
H          4.71547        8.71149       -4.94633
H         -3.49684        0.29879        6.16333
H         -2.23825       -2.54286        9.12295
H         -4.54517       -3.41949        9.27411
H         -6.35142       -2.42228        7.87129
H         -1.92829        1.55596        7.57322
H          0.36015        2.45065        7.56077
H          1.92798       -1.55335        7.57387
H         -0.36045       -2.44805        7.56173
H          3.49655       -0.29673        6.16350
H          6.35112        2.42495        7.87049
H          4.54484        3.42273        9.27287
H          2.23792        2.54606        9.12200
O         -4.47147        0.60080       -1.66261
O          4.47147       -0.60139       -1.66230
H         -3.50527        0.50368       -1.73649
H          3.50526       -0.50446       -1.73622
