# Supplementary material for: Programmable synthesis of organic cages with reduced symmetry
Source: Chem Sci. 2024 Apr 1;15(17):6536–43. doi: 10.1039/d4sc00889h (PMC11062111; doi:10.1039/d4sc00889h)
Supplement: SC-015-D4SC00889H-s002 [file SC-015-D4SC00889H-s002.zip › S.I/S.I.Models.all/geometry.cages_without_tBus/1.EMPTY/1.B3LYP.EMPTY/1.C8.B3LYP.xyz]

182
/Users/kga08/Desktop/keith/0.empty.cage.opts/1.cage.b3lyp/conf_73.log	Energy: -3141654.8944051
C          5.33774       -3.71175        3.81814
C          6.62072       -3.73978        4.38328
C          7.55712       -2.75766        4.06043
C          7.21961       -1.74455        3.16962
C          5.93620       -1.71315        2.60655
C          4.98876       -2.68014        2.92449
C          8.11458       -0.60691        2.70607
C          8.14151       -0.67643        1.18229
C          6.86692       -0.61172        0.59185
C          5.72506       -0.51114        1.64047
C          9.27171       -0.75094        0.37923
C          9.16049       -0.73896       -1.01548
C          7.89283       -0.64133       -1.60295
C          6.74308       -0.58305       -0.78927
C          7.36563        0.68225        3.02993
C          7.86149        1.74668        3.76931
C          7.10985        2.91439        3.93367
C          5.84737        3.00724        3.33455
C          5.32753        1.91643        2.60844
C          6.08064        0.75876        2.45872
N          5.03720        4.16464        3.40318
N          4.45108       -4.75102        4.17636
N          7.67552       -0.57622       -2.99665
C         -5.03070        0.68824       -5.47351
C         -6.30079        0.98897       -5.98658
C         -7.40346        1.08090       -5.13659
C         -7.24505        0.87121       -3.77084
C         -5.97448        0.57341       -3.25775
C         -4.86487        0.48402       -4.09095
C         -8.32989        0.94850       -2.70616
C         -7.84809        1.98739       -1.69503
C         -6.58015        1.70882       -1.14785
C         -5.96944        0.40090       -1.71407
C         -8.55340        3.10674       -1.27538
C         -8.02857        3.95820       -0.29667
C         -6.77916        3.66754        0.26424
C         -6.05052        2.54367       -0.17397
C         -8.29730       -0.38021       -1.95617
C         -9.36496       -1.24652       -1.75022
C         -9.19577       -2.39043       -0.96217
C         -7.95486       -2.66177       -0.37813
C         -6.86531       -1.80296       -0.61052
C         -7.04108       -0.67741       -1.40136
N         -7.79703       -3.83422        0.40493
N         -3.96074        0.61372       -6.39230
N         -6.17511        4.44590        1.27710
C          2.50980       -6.23312        4.22926
C          1.11550       -6.26127        4.13157
C          0.36962       -7.38479        4.51048
C          1.06108       -8.50754        4.99491
C          2.45282       -8.49200        5.09448
C          3.18275       -7.36438        4.71360
C         -1.10448       -7.35354        4.33524
C         -1.82042       -6.18084        4.62881
C         -3.16646       -6.06547        4.30905
C         -3.85486       -7.11430        3.67435
C         -3.16272       -8.31740        3.45984
C         -1.81179       -8.43574        3.78685
C         -5.22741       -6.88876        3.15370
C         -5.53250       -5.63789        2.60324
C         -6.77465       -5.36376        2.02513
C         -7.75997       -6.36043        2.01660
C         -7.47805       -7.60800        2.57836
C         -6.22538       -7.87763        3.13332
C          3.17871       -4.98417        3.72166
C         -6.90826       -3.98573        1.43853
C          4.36265        6.49987        3.60707
C          2.98186        6.27327        3.68976
C          2.06681        7.33088        3.54679
C          2.57113        8.61896        3.29566
C          3.94321        8.85010        3.21701
C          4.83946        7.79942        3.38555
C          0.60155        7.12085        3.67949
C         -0.03870        5.97662        3.17448
C         -1.41792        5.81248        3.29169
C         -2.21450        6.78399        3.92141
C         -1.57138        7.92469        4.43158
C         -0.19609        8.08859        4.31425
C         -3.68684        6.63215        4.05385
C         -4.46125        6.07298        3.02314
C         -5.85511        5.97921        3.13664
C         -6.48956        6.45955        4.29016
C         -5.73184        6.99371        5.32821
C         -4.34513        7.07787        5.21331
C          5.40444        5.42973        3.79055
C         -6.74299        5.42136        2.05758
C          8.01277       -0.64370       -5.41564
C          6.64803       -0.57054       -5.72445
C          6.20186       -0.43138       -7.04860
C          7.16421       -0.37611       -8.07129
C          8.52409       -0.45679       -7.77532
C          8.95017       -0.59150       -6.45690
C          4.75086       -0.33644       -7.35378
C          4.28229        0.48511       -8.39353
C          2.92256        0.59062       -8.67144
C          1.97084       -0.11626       -7.91782
C          2.43868       -0.94200       -6.88171
C          3.79854       -1.05224       -6.60811
C          0.51812        0.00507       -8.20215
C         -0.41463        0.02836       -7.15679
C         -1.78862        0.14201       -7.40041
C         -2.24431        0.21483       -8.72520
C         -1.32742        0.19599       -9.77591
C          0.03923        0.09768       -9.52079
C          8.56565       -0.77880       -4.01931
C         -2.68290        0.15780       -6.18886
O         -6.19881       -3.06488        1.84667
O         -2.26169       -0.20962       -5.09029
O         -7.90361        5.81206        1.92595
O          2.58715       -4.22872        2.94770
O          6.51876        5.70906        4.23487
O          9.75470       -1.04492       -3.83537
C         -4.57179        0.03995       -1.21723
O         -3.83482        0.73519       -0.54956
C          4.31824       -0.55049        1.05072
O         -4.19342       -1.17817       -1.65458
O          3.39789        0.19064        1.32566
O          4.16784       -1.57943        0.19158
H          6.88959       -4.53626        5.07184
H          8.54864       -2.79082        4.50232
H          3.99861       -2.67817        2.49696
H          9.11127       -0.64004        3.14956
H         10.25720       -0.80676        0.83311
H         10.03721       -0.79518       -1.64315
H          5.76648       -0.53299       -1.25764
H          8.85010        1.68326        4.21545
H          7.50178        3.75036        4.49259
H          4.34434        1.98651        2.16143
H          4.14303        4.08328        2.93896
H          4.80614       -5.38934        4.87406
H          6.73345       -0.32672       -3.25738
H         -6.42820        1.14566       -7.05427
H         -8.38220        1.31428       -5.54551
H         -3.88227        0.24461       -3.71622
H         -9.31390        1.18182       -3.11658
H         -9.52954        3.32344       -1.70042
H         -8.58234        4.82064        0.04284
H         -5.08092        2.32845        0.25575
H        -10.33699       -1.02992       -2.18377
H        -10.03307       -3.06025       -0.78891
H         -5.91057       -2.03474       -0.16700
H         -8.36149       -4.63022        0.14430
H         -4.18227        0.94075       -7.32111
H         -5.26192        4.12361        1.56578
H          0.61935       -5.39350        3.71334
H          0.50868       -9.39030        5.30277
H          2.97530       -9.36857        5.46459
H          4.26696       -7.39944        4.76161
H         -1.31273       -5.34795        5.10518
H         -3.68977       -5.14428        4.54431
H         -3.66347       -9.14648        2.96865
H         -1.28586       -9.35520        3.54708
H         -4.78411       -4.85560        2.58003
H         -8.74787       -6.17433        1.60494
H         -8.24509       -8.37614        2.58862
H         -6.02972       -8.85370        3.56717
H          2.60459        5.28299        3.92829
H          1.88037        9.44303        3.14914
H          4.31163        9.85234        3.02115
H          5.91016        7.96369        3.34528
H          0.54403        5.21328        2.66753
H         -1.87850        4.91058        2.89978
H         -2.15716        8.70261        4.91097
H          0.26772        8.97612        4.73287
H         -3.96734        5.76952        2.10476
H         -7.57005        6.40115        4.35662
H         -6.22026        7.34350        6.23246
H         -3.76385        7.48341        6.03517
H          5.89499       -0.61572       -4.94450
H          6.84433       -0.29348       -9.10509
H          9.25337       -0.42065       -8.57867
H         10.00342       -0.65702       -6.21051
H          4.98613        1.07687       -8.97042
H          2.59396        1.25926       -9.46124
H          1.73251       -1.52880       -6.30244
H          4.12462       -1.72780       -5.82332
H         -0.08496       -0.02321       -6.12556
H         -3.30333        0.25451       -8.96076
H         -1.68293        0.24125      -10.80045
H          0.73810        0.06227      -10.35066
H         -3.28774       -1.32914       -1.32968
H          3.24023       -1.56858       -0.10538
