# Supplementary material for: Programmable synthesis of organic cages with reduced symmetry
Source: Chem Sci. 2024 Apr 1;15(17):6536–43. doi: 10.1039/d4sc00889h (PMC11062111; doi:10.1039/d4sc00889h)
Supplement: SC-015-D4SC00889H-s002 [file SC-015-D4SC00889H-s002.zip › S.I/S.I.Models.all/geometry.cages_without_tBus/1.EMPTY/1.B3LYP.EMPTY/1.C9.B3LYP.xyz]

182
/Users/kga08/Desktop/keith/0.empty.cage.opts/1.cage.b3lyp/conf_26.log	Energy: -3141658.2102593
C         -6.11871        3.91239       -1.73029
C         -7.31362        4.01051       -2.45399
C         -7.86949        2.85911       -3.02081
C         -7.24582        1.62651       -2.87672
C         -6.03647        1.53166       -2.16738
C         -5.47806        2.66493       -1.59385
C         -7.76872        0.28393       -3.37160
C         -6.65670       -0.33779       -4.20487
C         -5.44182       -0.46541       -3.51625
C         -5.51198        0.07298       -2.06078
C         -6.75270       -0.78992       -5.51657
C         -5.64874       -1.38212       -6.13103
C         -4.44036       -1.52939       -5.43429
C         -4.33513       -1.06067       -4.11103
C         -7.88368       -0.58056       -2.11831
C         -9.03983       -1.19036       -1.65128
C         -9.02618       -1.94064       -0.47006
C         -7.82803       -2.07245        0.24056
C         -6.65146       -1.45503       -0.23029
C         -6.67793       -0.71051       -1.40101
N         -7.70191       -2.81439        1.43606
N         -5.48818        5.01729       -1.11828
N         -3.37255       -2.15687       -6.11218
C          7.82810       -2.07227       -0.24089
C          9.02625       -1.94051        0.46974
C          9.03988       -1.19045        1.65109
C          7.88370       -0.58079        2.11824
C          6.67795       -0.71068        1.40093
C          6.65150       -1.45499        0.23009
C          7.76871        0.28349        3.37168
C          6.65672       -0.33839        4.20486
C          5.44185       -0.46594        3.51623
C          5.51198        0.07267        2.06083
C          6.75273       -0.79071        5.51649
C          5.64879       -1.38302        6.13086
C          4.44040       -1.53021        5.43411
C          4.33516       -1.06129        4.11091
C          7.24576        1.62614        2.87701
C          7.86940        2.85873        3.02128
C          7.31350        4.01020        2.45463
C          6.11860        3.91214        1.73090
C          5.47798        2.66468        1.59426
C          6.03642        1.53136        2.16765
N          5.48806        5.01712        1.11903
N          7.70199       -2.81398       -1.43653
N          3.37261       -2.15783        6.11190
C         -5.09161        7.16669       -0.07530
C         -3.70614        7.16875       -0.27824
C         -2.86878        8.02485        0.45379
C         -3.45186        8.87803        1.40494
C         -4.83409        8.89567        1.59490
C         -5.65671        8.05363        0.85069
C         -1.40144        8.02761        0.22170
C         -0.87518        8.02432       -1.08049
C          0.50005        8.03291       -1.29755
C          1.40133        8.02762       -0.22060
C          0.87508        8.02422        1.08159
C         -0.50015        8.03280        1.29865
C          2.86868        8.02487       -0.45269
C          3.70603        7.16868        0.27924
C          5.09150        7.16664        0.07628
C          5.65660        8.05368       -0.84961
C          4.83399        8.89582       -1.59371
C          3.45175        8.87816       -1.40374
C         -6.02124        6.24781       -0.81756
C          6.02113        6.24766        0.81843
C         -8.20942       -3.97363        3.52071
C         -6.91576       -3.84018        4.04122
C         -6.52745       -4.49673        5.21999
C         -7.47960       -5.29022        5.88212
C         -8.77366       -5.41918        5.37886
C         -9.14166       -4.76499        4.20609
C         -5.13923       -4.36526        5.73239
C         -4.42071       -3.16473        5.59814
C         -3.10123       -3.06338        6.02777
C         -2.44297       -4.15627        6.61633
C         -3.16919       -5.34831        6.77607
C         -4.48744       -5.45121        6.34146
C         -1.01770       -4.06635        7.02360
C         -0.10097       -3.35196        6.24112
C          1.25491       -3.27721        6.58093
C          1.71048       -3.94401        7.72790
C          0.80829       -4.65358        8.52057
C         -0.54109       -4.71413        8.17695
C         -8.68436       -3.30332        2.25693
C          2.14091       -2.51985        5.62799
C         -1.25487       -3.27623       -6.58136
C          0.10101       -3.35101       -6.24157
C          1.01776       -4.06520       -7.02419
C          0.54117       -4.71277       -8.17768
C         -0.80822       -4.65220       -8.52128
C         -1.71043       -3.94281       -7.72847
C          2.44303       -4.15516       -6.61695
C          3.16928       -5.34715       -6.77692
C          4.48754       -5.45009       -6.34234
C          5.13931       -4.36425       -5.73307
C          4.42075       -3.16376       -5.59858
C          3.10127       -3.06236       -6.02819
C          6.52754       -4.49578       -5.22070
C          6.91584       -3.83943       -4.04181
C          8.20950       -3.97295       -3.52133
C          9.14174       -4.76417       -4.20686
C          8.77376       -5.41815       -5.37975
C          7.47969       -5.28912       -5.88298
C         -2.14090       -2.51910       -5.62827
C          8.68444       -3.30288       -2.25741
O          7.17155        6.58377        1.09759
O          9.88627       -3.22281       -1.99688
O          1.75461       -2.25114        4.48873
O         -7.17164        6.58396       -1.09672
O         -9.88620       -3.22309        1.99647
O         -1.75468       -2.25072       -4.48891
C          4.15390       -0.03153        1.37224
O          3.86315       -0.74213        0.43305
C         -4.15392       -0.03120       -1.37215
O          3.24217        0.76824        1.96380
O         -3.86323       -0.74164       -0.43282
O         -3.24221        0.76865       -1.96363
H         -7.80292        4.96826       -2.55253
H         -8.80352        2.93382       -3.57056
H         -4.54730        2.60770       -1.04022
H         -8.71147        0.36961       -3.91467
H         -7.68611       -0.69251       -6.06323
H         -5.72980       -1.74098       -7.15345
H         -3.39386       -1.16893       -3.59589
H         -9.96882       -1.08608       -2.20487
H         -9.92427       -2.41275       -0.10012
H         -5.72923       -1.55853        0.32627
H         -6.74826       -2.97759        1.72222
H         -4.58737        4.81708       -0.70654
H         -3.55274       -2.35996       -7.08454
H          9.92435       -2.41252        0.09970
H          9.96887       -1.08623        2.20469
H          5.72926       -1.55846       -0.32646
H          8.71146        0.36913        3.91475
H          7.68614       -0.69336        6.06316
H          5.72985       -1.74202        7.15323
H          3.39389       -1.16949        3.59577
H          8.80342        2.93338        3.57104
H          7.80278        4.96794        2.55331
H          4.54725        2.60751        1.04061
H          4.58724        4.81697        0.70731
H          6.74835       -2.97706       -1.72276
H          3.55284       -2.36117        7.08420
H         -3.26103        6.50842       -1.01680
H         -2.82035        9.55207        1.97554
H         -5.26951        9.57410        2.32201
H         -6.73295        8.06119        0.98342
H         -1.54971        8.03347       -1.93148
H          0.88026        8.02629       -2.31469
H          1.54961        8.03330        1.93258
H         -0.88036        8.02611        2.31579
H          3.26092        6.50827        1.01772
H          6.73284        8.06124       -0.98236
H          5.26941        9.57432       -2.32075
H          2.82025        9.55227       -1.97426
H         -6.17641       -3.22227        3.54245
H         -7.21167       -5.78997        6.80760
H         -9.49887       -6.02927        5.90841
H        -10.14404       -4.85396        3.80362
H         -4.90460       -2.29090        5.17279
H         -2.58156       -2.11594        5.92389
H         -2.68400       -6.22023        7.20392
H         -5.00205       -6.40211        6.43804
H         -0.42092       -2.86481        5.32730
H          2.76137       -3.95303        8.00034
H          1.16191       -5.16710        9.40905
H         -1.23188       -5.25888        8.81291
H          0.42095       -2.86403       -5.32765
H          1.23198       -5.25736       -8.81375
H         -1.16182       -5.16554       -9.40987
H         -2.76132       -3.95182       -8.00089
H          2.68412       -6.21900       -7.20493
H          5.00217       -6.40097       -6.43910
H          4.90462       -2.29000       -5.17307
H          2.58157       -2.11496       -5.92413
H          6.17647       -3.22163       -3.54294
H         10.14412       -4.85320       -3.80439
H          9.49898       -6.02813       -5.90940
H          7.21177       -5.78871       -6.80855
H          2.39794        0.62951        1.49849
H         -2.39802        0.63004       -1.49822
