# Supplementary material for: Programmable synthesis of organic cages with reduced symmetry
Source: Chem Sci. 2024 Apr 1;15(17):6536–43. doi: 10.1039/d4sc00889h (PMC11062111; doi:10.1039/d4sc00889h)
Supplement: SC-015-D4SC00889H-s002 [file SC-015-D4SC00889H-s002.zip › S.I/S.I.Models.all/geometry.cages_without_tBus/1.EMPTY/1.M06.EMPTY/1.C1.M06.xyz]

182
/Users/kga08/Desktop/keith/39.cage.in/outfiles/conf.in.M06.log	Energy: -3138102.3292777
C         -7.31153        2.02432       -3.16844
C         -8.70875        1.99706       -3.16026
C         -9.39367        1.33369       -2.13945
C         -8.68473        0.70074       -1.12769
C         -7.27873        0.71485       -1.14282
C         -6.58837        1.37178       -2.15302
C         -9.28519       -0.04181        0.06035
C         -8.69820       -1.44358        0.00058
C         -7.29808       -1.45938       -0.01635
C         -6.67553       -0.04997        0.05205
C         -9.39582       -2.64377       -0.06107
C         -8.69786       -3.84957       -0.15491
C         -7.29856       -3.86195       -0.19345
C         -6.59111       -2.64856       -0.12473
C         -8.68695        0.62191        1.29184
C         -9.37584        1.22933        2.33452
C         -8.66903        1.82452        3.38189
C         -7.26952        1.82558        3.38508
C         -6.57115        1.22285        2.32421
C         -7.28616        0.62027        1.29940
N         -6.60014        2.46071        4.45134
N         -6.66024        2.68692       -4.23104
N         -6.64432       -5.10871       -0.26273
C          7.28915       -3.88048        0.20321
C          8.68942       -3.87685        0.16924
C          9.39651       -2.67614        0.07325
C          8.70905       -1.46991        0.00339
C          7.30954       -1.47856        0.01890
C          6.59289       -2.66093        0.13049
C          9.30156       -0.06982       -0.06323
C          8.70323        0.68124        1.12189
C          7.29777        0.69741        1.13766
C          6.69130       -0.06883       -0.05339
C          9.40979        1.32376        2.12985
C          8.72356        1.99323        3.14605
C          7.32548        2.01965        3.15513
C          6.60528        1.36076        2.14147
C          8.70340        0.59181       -1.29726
C          9.38896        1.19559       -2.34482
C          8.67987        1.79587       -3.38797
C          7.27963        1.80677       -3.38426
C          6.58527        1.20447       -2.32048
C          7.30302        0.59692       -1.30106
N          6.61024        2.44372       -4.44879
N          6.62577       -5.12151        0.27951
N          6.67606        2.69155        4.21212
C         -4.90386        3.79875       -5.51351
C         -3.51799        3.87843       -5.65951
C         -2.93000        4.43363       -6.80076
C         -3.77309        4.92399       -7.80875
C         -5.73163        4.30270       -6.52208
C         -1.44849        4.46399       -6.91190
C         -0.66436        4.64083       -5.76211
C          0.72018        4.55828       -5.82195
C          1.37597        4.29870       -7.03448
C          0.59863        4.18171       -8.19484
C         -0.79202        4.26159       -8.13402
C          2.84598        4.08455       -7.04776
C          3.43666        3.39202       -5.98678
C          4.80982        3.14498       -5.94644
C          5.61986        3.58703       -6.99737
C          3.66962        4.52112       -8.09570
C         -5.38125        3.16506       -4.23081
C          5.28287        2.34954       -4.75705
C         -4.81297        3.08294        5.99881
C         -3.42545        3.17578        6.11892
C         -2.82326        3.90294        7.15065
C         -3.65410        4.54542        8.08020
C         -5.62840        3.71885        6.94088
C         -1.34061        3.98064        7.21246
C         -0.56673        2.88668        6.79708
C          0.81753        2.97183        6.73875
C          1.48374        4.15320        7.09692
C          0.71727        5.22749        7.56905
C         -0.67350        5.14297        7.62409
C          2.95328        4.25642        6.90534
C          3.53024        3.66263        5.77882
C          4.90395        3.72452        5.54001
C          5.72816        4.41029        6.43782
C          3.79048        4.94521        7.79505
C         -5.30303        2.26466        4.83101
C          5.36263        3.06187        4.26580
C         -4.86515       -6.76172       -0.53361
C         -3.47974       -6.92610       -0.48714
C         -2.89235       -8.19250       -0.40223
C         -3.73432       -9.31356       -0.37034
C         -5.69172       -7.89028       -0.51650
C         -1.41214       -8.29897       -0.32868
C         -0.77522       -9.24623        0.48497
C          0.61192       -9.24952        0.62770
C          1.40507       -8.30555       -0.03907
C          0.76955       -7.39765       -0.89941
C         -0.61138       -7.39401       -1.04110
C          2.86864       -8.19961        0.19430
C          3.45612       -6.93156        0.23360
C          4.82327       -6.76261        0.45797
C          5.63016       -7.88541        0.66800
C          3.68969       -9.31700        0.40579
C         -5.34102       -5.33252       -0.60263
C          5.29345       -5.33117        0.49470
O          4.48775        1.68778       -4.11458
O          4.49207       -4.43300        0.67900
O          4.56694        2.85823        3.36750
O         -4.63041        3.07337       -3.27725
O         -4.54703        1.49876        4.26122
O         -4.56914       -4.44454       -0.91631
H         -9.26495        2.50256       -3.95193
H        -10.48503        1.32150       -2.13598
H         -5.50735        1.39075       -2.16277
H        -10.38082       -0.03467        0.05855
H        -10.48707       -2.64867       -0.04373
H         -9.24596       -4.79230       -0.20494
H         -5.50731       -2.66326       -0.14622
H        -10.46714        1.24231        2.33996
H         -9.21024        2.29273        4.20617
H         -5.48737        1.22162        2.33425
H         -7.15128        3.11882        4.98846
H         -7.20866        2.81632       -5.07245
H         -7.20713       -5.91225       -0.01194
H          9.23205       -4.82264        0.22309
H         10.48774       -2.69059        0.05883
H          5.50964       -2.66602        0.14912
H         10.39723       -0.06595       -0.06230
H         10.50120        1.31352        2.12824
H          9.28052        2.50298        3.93458
H          5.52492        1.37812        2.14859
H         10.48029        1.20397       -2.35680
H          9.22070        2.26229       -4.21362
H          5.50230        1.20830       -2.32310
H          7.18099        3.04381       -5.03208
H          7.20170       -5.93699        0.10806
H          7.24988        2.89673        5.02123
H         -2.89990        3.47063       -4.85956
H         -3.34293        5.37767       -8.70363
H         -6.81915        4.29103       -6.42775
H         -1.14520        4.84879       -4.80509
H          1.30429        4.69970       -4.91118
H          1.08146        3.96996       -9.15089
H         -1.37562        4.11073       -9.04419
H          2.82495        3.00036       -5.17380
H          6.69186        3.38088       -7.01760
H          3.23642        5.07032       -8.93395
H         -2.81744        2.67616        5.36487
H         -3.21320        5.10744        8.90567
H         -6.71662        3.64107        6.90211
H         -1.05530        1.95190        6.51821
H          1.39341        2.10451        6.41202
H          1.20858        6.16221        7.84643
H         -1.24905        6.01409        7.94301
H          2.90790        3.15539        5.04125
H          6.80200        4.50700        6.26588
H          3.36740        5.41408        8.68564
H         -2.86142       -6.02841       -0.49506
H         -3.30305      -10.31509       -0.31821
H         -6.77778       -7.80611       -0.58840
H         -1.37329       -9.95738        1.05812
H          1.07743       -9.96255        1.31093
H          1.36649       -6.68327       -1.46839
H         -1.07671       -6.67735       -1.71967
H          2.84661       -6.03572        0.11459
H          6.69637       -7.79006        0.88309
H          3.26064      -10.32035        0.37319
C          5.05495       -9.15691        0.64177
H          5.68032      -10.03445        0.80965
C          5.04164        4.27263       -8.06690
H          5.66982        4.61440       -8.89029
C         -5.15864        4.86333       -7.66426
H         -5.80161        5.26822       -8.44657
C          5.16310        5.01963        7.55943
H          5.80248        5.56076        8.25784
C         -5.04123        4.44722        7.97615
H         -5.67440        4.93435        8.71851
C         -5.11888       -9.15996       -0.43479
H         -5.76099      -10.04142       -0.43194
C          5.17162       -0.14327       -0.12418
C         -5.15621       -0.12027        0.12778
O          4.39126        0.28691        0.68061
O         -4.37431        0.33296       -0.66274
O          4.77249       -0.78811       -1.22251
H          3.80083       -0.81751       -1.22092
O         -4.75978       -0.78259        1.21653
H         -3.78791       -0.80352        1.22253
