# Supplementary material for: Programmable synthesis of organic cages with reduced symmetry
Source: Chem Sci. 2024 Apr 1;15(17):6536–43. doi: 10.1039/d4sc00889h (PMC11062111; doi:10.1039/d4sc00889h)
Supplement: SC-015-D4SC00889H-s002 [file SC-015-D4SC00889H-s002.zip › S.I/S.I.Models.all/geometry.cages_without_tBus/1.EMPTY/1.M06.EMPTY/1.C10.M06.xyz]

182
/Users/kga08/Desktop/keith/0.empty.cage.opts/3.cage.m06-2x/conf_25.log	Energy: -3138106.6755338
C          7.40057       -1.72369        1.50514
C          8.66279       -1.81871        0.91136
C          8.84924       -1.32681       -0.38436
C          7.80011       -0.74809       -1.07849
C          6.52965       -0.64310       -0.48065
C          6.33156       -1.12784        0.80412
C          7.86490       -0.20851       -2.49966
C          6.80517       -0.98176       -3.25998
C          5.52674       -0.89614       -2.69029
C          5.49560        0.00086       -1.43030
C          7.01433       -1.77611       -4.37609
C          5.97008       -2.53229       -4.91113
C          4.70809       -2.50262       -4.30517
C          4.48305       -1.65710       -3.20077
C          7.38424        1.22453       -2.41521
C          8.08759        2.35057       -2.81079
C          7.55349        3.62604       -2.61657
C          6.29849        3.76830       -2.01126
C          5.57257        2.62066       -1.63042
C          6.11430        1.35930       -1.83674
N          5.71467        5.02140       -1.73845
N          7.11280       -2.20376        2.79747
N          3.63796       -3.30622       -4.75002
C         -7.72932       -1.35999       -1.70245
C         -9.05211       -1.37392       -1.25154
C         -9.33798       -0.91136        0.03893
C         -8.32759       -0.44641        0.86597
C         -6.99363       -0.45128        0.41573
C         -6.69771       -0.90386       -0.85882
C         -8.50462        0.13940        2.26135
C         -7.90456        1.53634        2.17886
C         -6.57558        1.54732        1.73338
C         -6.02214        0.13605        1.45520
C         -8.54459        2.73913        2.44997
C         -7.86900        3.94586        2.25428
C         -6.55271        3.95406        1.78020
C         -5.89811        2.73776        1.51910
C         -7.58954       -0.66394        3.16927
C         -7.94704       -1.36440        4.31529
C         -6.97242       -2.04746        5.04326
C         -5.63452       -2.04249        4.62711
C         -5.27536       -1.35568        3.45420
C         -6.25469       -0.66853        2.74991
N         -4.69609       -2.72312        5.42474
N         -7.32723       -1.77873       -2.98213
N         -5.90725        5.19536        1.61091
C          7.28274       -3.40874        4.90779
C          5.90400       -3.47632        5.12536
C          5.38673       -3.93042        6.34735
C          6.28680       -4.32113        7.34929
C          7.66240       -4.26247        7.13526
C          8.16263       -3.81339        5.91719
C          3.91915       -3.99025        6.57508
C          3.03116       -4.26526        5.52472
C          1.65641       -4.28436        5.73574
C          1.11885       -4.03788        7.00708
C          2.00591       -3.78517        8.06254
C          3.38047       -3.75765        7.84921
C         -0.35033       -4.00444        7.22178
C         -1.18659       -3.44288        6.25246
C         -2.56769       -3.35319        6.44380
C         -3.12981       -3.83699        7.63033
C         -2.30780       -4.41147        8.59933
C         -0.93132       -4.49341        8.40134
C          7.90830       -2.95817        3.61145
C         -3.33453       -2.65607        5.34768
C          5.37694        7.43608       -1.61398
C          4.01994        7.37711       -1.28647
C          3.33080        8.52575       -0.86907
C          4.03375        9.73630       -0.78688
C          5.38495        9.80113       -1.11939
C          6.05572        8.65745       -1.53935
C          1.88677        8.46707       -0.52456
C          1.35701        9.27738        0.49059
C          0.00713        9.21945        0.82345
C         -0.85991        8.34331        0.15677
C         -0.33307        7.54062       -0.86557
C          1.01473        7.60294       -1.20199
C         -2.29127        8.23763        0.53760
C         -2.92207        6.99062        0.52441
C         -4.25866        6.84615        0.90086
C         -4.99706        7.97374        1.27410
C         -4.38110        9.22527        1.28376
C         -3.03993        9.35802        0.92810
C          6.18776        6.25623       -2.08659
C         -4.79067        5.43788        0.86387
C          2.47999       -5.24779       -5.68040
C          1.21097       -4.66621       -5.75854
C          0.08277       -5.45423       -6.03426
C          0.25321       -6.83568       -6.20752
C          1.51622       -7.41705       -6.12930
C          2.63080       -6.62468       -5.87946
C         -1.27480       -4.86183       -6.15297
C         -2.18169       -5.35823       -7.10122
C         -3.47367       -4.85276       -7.19074
C         -3.90835       -3.83335       -6.33210
C         -2.99535       -3.32092       -5.39872
C         -1.69996       -3.82416       -5.31212
C         -5.30551       -3.33249       -6.39914
C         -5.99239       -2.99098       -5.22684
C         -7.31632       -2.54517       -5.27180
C         -7.97754       -2.45781       -6.50013
C         -7.30230       -2.78518       -7.67303
C         -5.97759       -3.21655       -7.62465
C          3.75340       -4.47668       -5.45252
C         -8.09634       -2.18039       -4.03568
O         -2.73998       -2.06882        4.46152
O         -9.31205       -2.22959       -4.01426
O         -4.21184        4.57967        0.22229
O          9.05680       -3.26024        3.34355
O          7.21179        6.43371       -2.71985
O          4.81270       -4.91343       -5.86031
C          4.08868        0.18082       -0.88518
C         -4.54586        0.12793        1.08609
O         -4.05151       -0.41089        0.13256
O          3.71219       -0.06768        0.22809
H          9.48458       -2.27489        1.45286
H          9.83282       -1.40574       -0.85119
H          5.35266       -1.05914        1.27400
H          8.86192       -0.30011       -2.94430
H          8.00489       -1.82881       -4.83149
H          6.14265       -3.16568       -5.77433
H          3.48919       -1.62235       -2.75081
H          9.07393        2.24574       -3.26643
H          8.10961        4.50587       -2.91975
H          4.58554        2.74257       -1.17991
H          4.88950        4.99637       -1.15150
H          6.19945       -1.95124        3.15398
H          2.73598       -3.11425       -4.32924
H         -9.84488       -1.72735       -1.90372
H        -10.37205       -0.90818        0.38890
H         -5.67080       -0.90658       -1.21747
H         -9.54841        0.13991        2.59424
H         -9.57733        2.74662        2.80274
H         -8.37332        4.89159        2.46086
H         -4.87536        2.74918        1.16194
H         -8.98448       -1.37544        4.65381
H         -7.25133       -2.58282        5.95299
H         -4.23861       -1.35397        3.13780
H         -5.09102       -3.27320        6.17669
H         -6.33712       -1.67257       -3.16606
H         -6.31486        5.97568        2.11136
H          5.20096       -3.18387        4.34312
H          5.90622       -4.69952        8.29933
H          8.34717       -4.57942        7.92271
H          9.23466       -3.77072        5.72497
H          3.41841       -4.48900        4.52923
H          0.99010       -4.51432        4.90246
H          1.61461       -3.56547        9.05758
H          4.04228       -3.51455        8.68195
H         -0.77087       -3.02548        5.33486
H         -4.19806       -3.75866        7.83804
H         -2.74665       -4.79267        9.52193
H         -0.30131       -4.95106        9.16628
H          3.46974        6.43645       -1.35940
H          3.50918       10.64409       -0.48462
H          5.91346       10.75324       -1.05960
H          7.10938        8.68792       -1.81620
H          2.01566        9.94062        1.05365
H         -0.37007        9.83798        1.63992
H         -0.99239        6.87337       -1.42326
H          1.38748        6.98724       -2.02246
H         -2.37160        6.09311        0.24115
H         -6.05448        7.90349        1.53602
H         -4.95708       10.10840        1.56222
H         -2.57595       10.34611        0.93025
H          1.09051       -3.58425       -5.66195
H         -0.61941       -7.46421       -6.39228
H          1.62869       -8.49348       -6.26370
H          3.63184       -7.05335       -5.83460
H         -1.87048       -6.15093       -7.78356
H         -4.16367       -5.27549       -7.92306
H         -3.29906       -2.51188       -4.73185
H         -1.01798       -3.42101       -4.56100
H         -5.48796       -3.13319       -4.26873
H         -9.01669       -2.12787       -6.51635
H         -7.80869       -2.69985       -8.63523
H         -5.45340       -3.45588       -8.55154
O          3.27603        0.68663       -1.81520
O         -3.81379        0.77361        1.99443
H          2.39358        0.79540       -1.42194
H         -2.87957        0.71253        1.73272
