# Supplementary material for: Programmable synthesis of organic cages with reduced symmetry
Source: Chem Sci. 2024 Apr 1;15(17):6536–43. doi: 10.1039/d4sc00889h (PMC11062111; doi:10.1039/d4sc00889h)
Supplement: SC-015-D4SC00889H-s002 [file SC-015-D4SC00889H-s002.zip › S.I/S.I.Models.all/geometry.cages_without_tBus/1.EMPTY/1.M06.EMPTY/1.C11.M06.xyz]

182
/Users/kga08/Desktop/keith/0.empty.cage.opts/3.cage.m06-2x/conf_42.log	Energy: -3138104.5871321
C         -6.61576        0.96678       -3.24047
C         -8.01267        0.97011       -3.16931
C         -8.64242        0.56336       -1.98743
C         -7.89658        0.15097       -0.89333
C         -6.49437        0.14150       -0.97035
C         -5.85725        0.55696       -2.12734
C         -8.43408       -0.29584        0.45842
C         -7.85128       -1.67732        0.70192
C         -6.45358       -1.70715        0.64246
C         -5.82615       -0.32890        0.33819
C         -8.54790       -2.85258        0.95664
C         -7.85111       -4.04748        1.14282
C         -6.45212       -4.07567        1.08153
C         -5.74482       -2.88289        0.84319
C         -7.77425        0.62405        1.47574
C         -8.43022        1.43980        2.38392
C         -7.71109        2.27628        3.24506
C         -6.31428        2.28666        3.17945
C         -5.64394        1.45010        2.26547
C         -6.36788        0.62302        1.42104
N         -5.49687        3.10003        3.98544
N         -5.88952        1.35224       -4.38094
N         -5.80988       -5.32192        1.21822
C          7.03438       -3.40139       -1.19944
C          8.41210       -3.16246       -1.24470
C          8.91483       -1.87251       -1.06468
C          8.04087       -0.81515       -0.84573
C          6.66122       -1.05300       -0.81794
C          6.14712       -2.33011       -0.99108
C          8.40849        0.62842       -0.55160
C          7.78291        0.92679        0.80566
C          6.39347        0.70459        0.85890
C          5.83400        0.20844       -0.49019
C          8.45557        1.37625        1.93020
C          7.77026        1.60792        3.12771
C          6.39152        1.38233        3.18332
C          5.70218        0.93345        2.03893
C          7.64423        1.49307       -1.53970
C          8.17462        2.46237       -2.37789
C          7.33888        3.25262       -3.17422
C          5.95273        3.06759       -3.11510
C          5.41545        2.06609       -2.28368
C          6.25711        1.28464       -1.50915
N          5.02903        3.84204       -3.83955
N          6.58394       -4.73351       -1.30594
N          5.61744        1.58339        4.34186
C         -5.26769        1.82708       -6.66408
C         -4.10059        2.52089       -6.33328
C         -3.10281        2.74310       -7.29122
C         -3.29787        2.25476       -8.59070
C         -4.47392        1.58718       -8.93065
C         -5.46439        1.38061       -7.97420
C         -1.86561        3.48295       -6.93118
C         -0.60813        3.02830       -7.35195
C          0.55146        3.71517       -7.00306
C          0.48756        4.88916       -6.23991
C         -0.77095        5.34919       -5.82791
C         -1.92845        4.65174       -6.15989
C          1.72033        5.63473       -5.87629
C          2.85932        4.95695       -5.42161
C          4.01716        5.65972       -5.07579
C          4.05574        7.05021       -5.21845
C          2.92648        7.73304       -5.66107
C          1.76441        7.03220       -5.97917
C         -6.34597        1.52200       -5.65877
C          5.25693        4.99598       -4.53681
C         -4.73644        4.78076        5.55712
C         -3.47531        4.21060        5.75727
C         -2.46374        4.91982        6.42037
C         -2.74274        6.21851        6.87127
C         -4.00089        6.78636        6.68166
C         -5.00187        6.06755        6.03542
C         -1.12936        4.31067        6.66018
C         -0.52362        3.47371        5.71196
C          0.73100        2.91607        5.94612
C          1.42186        3.17130        7.13922
C          0.81417        4.00713        8.08765
C         -0.43638        4.56697        7.85219
C          2.75790        2.57808        7.40806
C          3.70808        2.43292        6.38648
C          4.97591        1.91030        6.65981
C          5.30874        1.53464        7.96506
C          4.36610        1.65336        8.98138
C          3.10212        2.17044        8.70532
C         -5.87330        4.06281        4.87692
C          6.05814        1.77338        5.62111
C         -4.03913       -7.00269        1.20865
C         -2.75789       -7.22618        0.70592
C         -2.20900       -8.50953        0.63271
C         -2.97259       -9.58607        1.10508
C         -4.25279       -9.37032        1.61730
C         -4.79581       -8.08494        1.66889
C         -0.83091       -8.64308        0.09489
C         -0.43832       -7.83634       -0.98384
C          0.88835       -7.77832       -1.38386
C          1.87265       -8.52532       -0.71998
C          1.46793       -9.40518        0.29275
C          0.13285       -9.46383        0.69506
C          3.30489       -8.27249       -1.02174
C          3.70706       -6.95094       -1.24025
C          5.04345       -6.61752       -1.45819
C          6.00674       -7.63119       -1.49673
C          5.61640       -8.95617       -1.29681
C          4.28137       -9.27747       -1.04825
C         -4.46564       -5.55856        1.23208
C          5.31545       -5.14238       -1.59953
O          6.35624        5.49302       -4.69090
O          4.41919       -4.37594       -1.90351
O          7.23295        1.81109        5.93605
O         -7.51046        1.40552       -5.98900
O         -7.03050        4.36031        5.10887
O         -3.62598       -4.67629        1.21937
C         -4.31252       -0.45339        0.24709
C          4.34574       -0.09893       -0.54026
O          3.57826       -0.07901        0.38373
O         -3.51303       -0.01222        1.02762
H         -8.59780        1.28107       -4.02932
H         -9.73256        0.57325       -1.93144
H         -4.76969        0.54966       -2.20215
H         -9.52817       -0.27482        0.51090
H         -9.63812       -2.84733        1.00570
H         -8.40050       -4.97206        1.33050
H         -4.66248       -2.90890        0.79444
H         -9.52105        1.43887        2.42706
H         -8.22663        2.92005        3.95039
H         -4.55692        1.45781        2.22952
H         -4.50380        3.01951        3.80238
H         -4.88276        1.34404       -4.26750
H         -6.41939       -6.13106        1.19226
H          9.09707       -3.99570       -1.41178
H          9.99229       -1.70080       -1.08678
H          5.07869       -2.51947       -0.97058
H          9.48888        0.80918       -0.57037
H          9.53223        1.55136        1.88706
H          8.30146        1.95107        4.00949
H          4.62972        0.75871        2.09128
H          9.25362        2.62462       -2.40998
H          7.75494        4.01918       -3.82002
H          4.33450        1.92052       -2.25955
H          4.05750        3.59850       -3.68771
H          7.26256       -5.44735       -1.06882
H          4.62192        1.43477        4.22514
H         -3.95104        2.90293       -5.32050
H         -2.53102        2.42541       -9.34871
H         -4.61833        1.22928       -9.95075
H         -6.39153        0.86228       -8.22123
H         -0.53555        2.11552       -7.94649
H          1.52033        3.34457       -7.34383
H         -0.84296        6.25683       -5.22558
H         -2.89828        5.02975       -5.83040
H          2.82493        3.86732       -5.34463
H          4.97509        7.57925       -4.96575
H          2.95037        8.81866       -5.76282
H          0.88576        7.57115       -6.33852
H         -3.27607        3.18214        5.44688
H         -1.95946        6.79585        7.36527
H         -4.19813        7.79816        7.03780
H         -5.99693        6.48767        5.88743
H         -1.03220        3.26607        4.76861
H          1.17193        2.25884        5.19423
H          1.33389        4.23611        9.01951
H         -0.88825        5.20293        8.61528
H          3.46215        2.78948        5.38325
H          6.30973        1.15015        8.16198
H          4.61437        1.34072        9.99634
H          2.36530        2.24936        9.50638
H         -2.17594       -6.35998        0.39107
H         -2.56957      -10.59980        1.06028
H         -4.83639      -10.21560        1.98382
H         -5.78981       -7.94186        2.09777
H         -1.18296       -7.23139       -1.50369
H          1.17123       -7.12858       -2.21371
H          2.21452       -9.99876        0.82425
H         -0.14698      -10.10281        1.53512
H          2.97941       -6.14011       -1.20473
H          7.05717       -7.41205       -1.69848
H          6.36379       -9.74931       -1.33816
H          3.99407      -10.31897       -0.89088
O         -3.94382       -1.17777       -0.81092
O          3.96569       -0.43806       -1.77313
H         -2.97565       -1.26564       -0.79568
H          3.01917       -0.65873       -1.75097
