# Supplementary material for: Programmable synthesis of organic cages with reduced symmetry
Source: Chem Sci. 2024 Apr 1;15(17):6536–43. doi: 10.1039/d4sc00889h (PMC11062111; doi:10.1039/d4sc00889h)
Supplement: SC-015-D4SC00889H-s002 [file SC-015-D4SC00889H-s002.zip › S.I/S.I.Models.all/geometry.cages_without_tBus/1.EMPTY/1.M06.EMPTY/1.C12.M06.xyz]

182
/Users/kga08/Desktop/keith/0.empty.cage.opts/3.cage.m06-2x/conf_34.log	Energy: -3138107.4064443
C          6.70623       -1.88527        2.74453
C          8.05349       -2.17775        2.51414
C          8.55162       -2.12025        1.20721
C          7.72613       -1.77751        0.14852
C          6.37208       -1.47011        0.38338
C          5.86688       -1.52235        1.67237
C          8.13051       -1.71041       -1.31930
C          7.18089       -2.66235       -2.02897
C          5.83007       -2.35998       -1.81926
C          5.61822       -1.12745       -0.91675
C          7.52091       -3.78617       -2.77209
C          6.51696       -4.60767       -3.28722
C          5.16724       -4.31454       -3.05717
C          4.82012       -3.16834       -2.32079
C          7.77000       -0.30604       -1.77311
C          8.62783        0.64300       -2.31036
C          8.16489        1.92390       -2.63241
C          6.82303        2.24771       -2.40430
C          5.95094        1.28381       -1.86486
C          6.42221        0.01891       -1.55859
N          6.25790        3.50135       -2.69054
N          6.09935       -1.92950        4.01218
N          4.20247       -5.22049       -3.53870
C         -7.40521       -2.17744        0.20941
C         -8.69302       -1.67936        0.43728
C         -8.86430       -0.32698        0.74731
C         -7.77210        0.52239        0.83025
C         -6.48011        0.02395        0.60567
C         -6.29362       -1.31628        0.30412
C         -7.80245        2.00420        1.15147
C         -7.10621        2.69928       -0.00575
C         -5.80422        2.23094       -0.24031
C         -5.38556        1.10882        0.73807
C         -7.62586        3.71707       -0.79096
C         -6.86298        4.28463       -1.81577
C         -5.56294        3.82200       -2.04601
C         -5.03239        2.79128       -1.24613
C         -6.88297        2.19030        2.34624
C         -7.23259        2.78147        3.54894
C         -6.28913        2.93886        4.56817
C         -4.97825        2.49683        4.36187
C         -4.62451        1.87614        3.14620
C         -5.57148        1.72187        2.14298
N         -3.95122        2.64304        5.31427
N         -7.14053       -3.51568       -0.13488
N         -4.72941        4.34072       -3.05380
C          5.67902       -2.31455        6.36348
C          4.61507       -1.41150        6.44274
C          3.76937       -1.39169        7.56038
C          4.01286       -2.30295        8.59846
C          5.08051       -3.19604        8.52899
C          5.92077       -3.19852        7.41928
C          2.65348       -0.41493        7.65102
C          1.92200       -0.03660        6.51587
C          0.88769        0.89086        6.60615
C          0.54979        1.47569        7.83472
C          1.27537        1.08932        8.97130
C          2.30697        0.16151        8.88151
C         -0.53002        2.49108        7.93875
C         -1.69523        2.39834        7.16347
C         -2.70945        3.35352        7.28147
C         -2.57085        4.40649        8.19173
C         -1.41345        4.51586        8.95544
C         -0.40113        3.56730        8.82895
C          6.62635       -2.36693        5.19358
C         -4.00160        3.30635        6.50751
C          5.95020        5.83285       -3.21047
C          4.64140        5.67136       -3.67204
C          3.77928        6.76876       -3.78705
C          4.25657        8.03798       -3.43261
C          5.57255        8.20706       -3.00233
C          6.42454        7.11019       -2.89869
C          2.38700        6.57128       -4.26633
C          2.12178        5.75145       -5.37209
C          0.81718        5.54644       -5.81013
C         -0.26434        6.13821       -5.14315
C          0.00051        6.95758       -4.03710
C          1.30744        7.17966       -3.61162
C         -1.65698        5.89588       -5.60012
C         -2.67159        5.61186       -4.67625
C         -3.98197        5.38487       -5.10492
C         -4.29628        5.47262       -6.46462
C         -3.29226        5.74022       -7.39070
C         -1.98083        5.94280       -6.96317
C          6.88653        4.66923       -3.02311
C         -5.10510        5.05410       -4.15992
C          2.04551       -6.24996       -3.99318
C          0.71407       -6.25271       -3.57494
C         -0.13643       -7.32982       -3.84459
C          0.37751       -8.40785       -4.58172
C          1.69704       -8.39858       -5.03045
C          2.53947       -7.32656       -4.73682
C         -1.53843       -7.30950       -3.35200
C         -2.57000       -7.96367       -4.04119
C         -3.88385       -7.91103       -3.58304
C         -4.21345       -7.19323       -2.42496
C         -3.18099       -6.55103       -1.72758
C         -1.86837       -6.61332       -2.17925
C         -5.61501       -7.10013       -1.94419
C         -6.10860       -5.88433       -1.45148
C         -7.42316       -5.77532       -0.99060
C         -8.26336       -6.89315       -1.03389
C         -7.78430       -8.10553       -1.52163
C         -6.47030       -8.20970       -1.97604
C          2.84966       -5.04342       -3.58568
C         -8.03138       -4.48444       -0.50371
O         -4.99872        3.85764        6.93568
O         -9.23930       -4.34586       -0.45636
O         -6.25098        5.38018       -4.40257
O          7.75927       -2.79321        5.31809
O          8.09126        4.79039       -3.13427
O          2.29348       -4.00523       -3.27550
C         -4.00692        0.54879        0.42382
O         -3.06919        0.48995        1.17205
C          4.14044       -0.79316       -0.78238
O         -3.94298        0.09121       -0.82874
O          3.49058       -0.80320        0.22797
O          3.60701       -0.48478       -1.96573
H          8.69851       -2.45651        3.34142
H          9.60176       -2.35557        1.02406
H          4.82064       -1.29404        1.86349
H          9.18583       -1.95594       -1.48144
H          8.56901       -4.03659       -2.94455
H          6.78366       -5.49495       -3.86457
H          3.77321       -2.93690       -2.15763
H          9.67748        0.39552       -2.47936
H          8.83770        2.66887       -3.04658
H          4.90540        1.54902       -1.70269
H          5.26494        3.57137       -2.50245
H          5.11031       -1.71103        4.01532
H          4.55747       -6.13331       -3.79687
H         -9.54859       -2.34283        0.36665
H         -9.86983        0.05951        0.92339
H         -5.29771       -1.71653        0.10821
H         -8.81485        2.38255        1.33044
H         -8.63793        4.08329       -0.60930
H         -7.27412        5.07488       -2.43608
H         -4.02223        2.43213       -1.44748
H         -8.25272        3.13810        3.70324
H         -6.56271        3.41161        5.50518
H         -3.60473        1.52720        2.99947
H         -3.04070        2.31318        5.01669
H         -6.16134       -3.77170       -0.14127
H         -3.77380        4.00381       -3.04227
H          4.46000       -0.66960        5.65609
H          3.35028       -2.32114        9.46541
H          5.25345       -3.89781        9.34576
H          6.76763       -3.88180        7.34973
H          2.15590       -0.48126        5.54684
H          0.34878        1.17880        5.70159
H          1.02376        1.51403        9.94453
H          2.86480       -0.10459        9.78094
H         -1.81873        1.53639        6.50334
H         -3.38114        5.12985        8.28317
H         -1.29439        5.34701        9.65148
H          0.51102        3.67039        9.41895
H          4.27011        4.68250       -3.95126
H          3.59723        8.90367       -3.52048
H          5.93492        9.20372       -2.74755
H          7.45587        7.22349       -2.56247
H          2.94956        5.27788       -5.90365
H          0.63216        4.90049       -6.67058
H         -0.82663        7.43882       -3.51136
H          1.49177        7.81705       -2.74457
H         -2.42190        5.57557       -3.61288
H         -5.32914        5.31723       -6.77805
H         -3.53141        5.79743       -8.45328
H         -1.20002        6.16840       -7.69197
H          0.35338       -5.37741       -3.03471
H         -0.25379       -9.27222       -4.79407
H          2.07646       -9.24044       -5.61058
H          3.56367       -7.33765       -5.11463
H         -2.35251       -8.49518       -4.96912
H         -4.67166       -8.40520       -4.15481
H         -3.40424       -6.01676       -0.80218
H         -1.08468       -6.12882       -1.59563
H         -5.45129       -5.01295       -1.48917
H         -9.29113       -6.78858       -0.68588
H         -8.43705       -8.97892       -1.54596
H         -6.09611       -9.16656       -2.34499
H         -3.04957       -0.26236       -0.97769
H          2.66082       -0.30388       -1.83546
