# Supplementary material for: Programmable synthesis of organic cages with reduced symmetry
Source: Chem Sci. 2024 Apr 1;15(17):6536–43. doi: 10.1039/d4sc00889h (PMC11062111; doi:10.1039/d4sc00889h)
Supplement: SC-015-D4SC00889H-s002 [file SC-015-D4SC00889H-s002.zip › S.I/S.I.Models.all/geometry.cages_without_tBus/1.EMPTY/1.M06.EMPTY/1.C13.M06.xyz]

182
/Users/kga08/Desktop/keith/0.empty.cage.opts/3.cage.m06-2x/conf_67.log	Energy: -3138106.1561254
C          5.79821       -2.41247       -3.42439
C          7.18186       -2.32607       -3.61458
C          7.92625       -1.41658       -2.85748
C          7.30508       -0.59962       -1.92493
C          5.91593       -0.67372       -1.74762
C          5.16512       -1.57378       -2.48664
C          7.98029        0.38801       -0.99245
C          7.29202        1.72479       -1.20308
C          5.90543        1.68070       -0.99848
C          5.39727        0.26834       -0.63913
C          7.90456        2.92914       -1.51603
C          7.15540        4.10593       -1.59421
C          5.77893        4.06946       -1.34416
C          5.15097        2.84294       -1.06033
C          7.58692       -0.04850        0.41217
C          8.45978       -0.35551        1.44334
C          7.97661       -0.73479        2.70063
C          6.59619       -0.80341        2.90913
C          5.70491       -0.49660        1.86131
C          6.19627       -0.12088        0.62120
N          6.00752       -1.17808        4.12979
N          4.97401       -3.30195       -4.13497
N          4.97643        5.22800       -1.30958
C         -6.34709        3.37302        1.45880
C         -7.72895        3.21025        1.61638
C         -8.30130        1.94725        1.44259
C         -7.51311        0.85366        1.12209
C         -6.12594        1.01059        0.98363
C         -5.54396        2.25894        1.14401
C         -7.99845       -0.55535        0.83619
C         -7.21849       -1.47880        1.75229
C         -5.82761       -1.35535        1.62106
C         -5.41487       -0.29839        0.57312
C         -7.74698       -2.40798        2.63487
C         -6.90704       -3.23505        3.38606
C         -5.51880       -3.12602        3.24093
C         -4.98100       -2.17316        2.35324
C         -7.50804       -0.86411       -0.56982
C         -8.30400       -1.22983       -1.64332
C         -7.73998       -1.46932       -2.90044
C         -6.35858       -1.33673       -3.06435
C         -5.54489       -0.96955       -1.97365
C         -6.11581       -0.73211       -0.73243
N         -5.69937       -1.56223       -4.28581
N         -5.69243        4.61193        1.59973
N         -4.60036       -3.92295        3.94748
C          4.19827       -5.16270       -5.46381
C          2.98412       -4.56464       -5.80893
C          1.92424       -5.33127       -6.30928
C          2.10466       -6.71288       -6.45948
C          3.32589       -7.30787       -6.14388
C          4.37686       -6.53606       -5.65537
C          0.63439       -4.67958       -6.65140
C          0.60691       -3.47483       -7.36731
C         -0.60029       -2.84426       -7.65365
C         -1.81376       -3.38890       -7.21260
C         -1.78693       -4.59894       -6.50562
C         -0.58143       -5.24076       -6.23844
C         -3.09688       -2.68358       -7.46054
C         -4.02862       -2.54411       -6.42439
C         -5.23471       -1.87149       -6.63278
C         -5.53813       -1.36319       -7.89924
C         -4.61355       -1.48783       -8.93311
C         -3.39721       -2.13436       -8.71431
C          5.34802       -4.38334       -4.88581
C         -6.24411       -1.67027       -5.53526
C          5.67664       -1.83136        6.43518
C          4.45951       -2.47550        6.19848
C          3.62582       -2.85495        7.25938
C          4.04183       -2.57215        8.56851
C          5.26213       -1.94284        8.80957
C          6.08599       -1.57955        7.74797
C          2.34034       -3.55186        6.99693
C          1.57032       -3.24674        5.86516
C          0.37380       -3.91008        5.61239
C         -0.09802       -4.90332        6.48241
C          0.66824       -5.20287        7.61830
C          1.86464       -4.54000        7.87083
C         -1.36632       -5.62639        6.20732
C         -2.45372       -4.97223        5.61067
C         -3.64906       -5.65173        5.36087
C         -3.77499       -6.99594        5.72546
C         -2.69859       -7.65853        6.30709
C         -1.50414       -6.98093        6.54401
C          6.61400       -1.42616        5.32833
C         -4.86114       -4.99704        4.75269
C          4.30597        7.56155       -1.53007
C          3.00643        7.38038       -1.04275
C          2.21681        8.48340       -0.69140
C          2.74504        9.77253       -0.85568
C          4.02569        9.95811       -1.36925
C          4.80462        8.85652       -1.70748
C          0.84663        8.32200       -0.13852
C          0.44374        9.10124        0.95527
C         -0.84877        9.01508        1.45655
C         -1.79645        8.15916        0.87433
C         -1.38437        7.35902       -0.20152
C         -0.08276        7.43349       -0.69554
C         -3.19742        8.14826        1.37480
C         -3.99742        6.99708        1.31544
C         -5.31827        7.01906        1.77541
C         -5.85352        8.20219        2.29581
C         -5.06956        9.34798        2.36481
C         -3.75598        9.32183        1.90446
C          5.26387        6.44392       -1.86020
C         -6.26495        5.84707        1.71084
O         -7.43413       -1.58773       -5.77277
O         -7.46706        6.02850        1.76909
O         -5.97745       -5.43055        4.96658
O          6.50104       -4.72606       -5.06292
O          7.81042       -1.31959        5.52252
O          6.25258        6.65313       -2.53803
C         -3.90506       -0.13184        0.51172
O         -3.19812       -0.32634       -0.43977
C          3.88160        0.21763       -0.53016
O         -3.41685        0.26765        1.68820
O          3.23972       -0.12583        0.42541
O          3.30562        0.60664       -1.66953
H          7.66950       -2.97223       -4.33777
H          9.00689       -1.35829       -2.99972
H          4.08366       -1.64381       -2.35834
H          9.06540        0.43845       -1.13435
H          8.98239        2.96637       -1.68419
H          7.63719        5.04933       -1.83195
H          4.07248        2.82640       -0.89619
H          9.53741       -0.29908        1.27864
H          8.66080       -0.96845        3.51015
H          4.63265       -0.55660        2.03428
H          4.99467       -1.18150        4.12920
H          3.98215       -3.21073       -3.94966
H          4.13020        5.15315       -0.75900
H         -8.34896        4.06490        1.86339
H         -9.38063        1.82821        1.55390
H         -4.46738        2.39665        1.03140
H         -9.08344       -0.66326        0.94210
H         -8.82895       -2.50407        2.74246
H         -7.32299       -3.96667        4.07065
H         -3.89687       -2.08723        2.26134
H         -9.38291       -1.32990       -1.51089
H         -8.36387       -1.74754       -3.74425
H         -4.47116       -0.86902       -2.11595
H         -4.68868       -1.50598       -4.24294
H         -4.68096        4.56907        1.62382
H         -3.62480       -3.73477        3.75005
H          2.84305       -3.48721       -5.69385
H          1.28753       -7.32160       -6.85147
H          3.45738       -8.38164       -6.28281
H          5.33911       -6.98344       -5.40387
H          1.54290       -3.02962       -7.71053
H         -0.60032       -1.90116       -8.20364
H         -2.72327       -5.04666       -6.16670
H         -0.58065       -6.17708       -5.67700
H         -3.79492       -2.97289       -5.44695
H         -6.49503       -0.86278       -8.05197
H         -4.84100       -1.08122       -9.91929
H         -2.68097       -2.23837       -9.53168
H          4.16562       -2.74076        5.18063
H          3.39647       -2.83558        9.40818
H          5.56806       -1.73054        9.83468
H          7.04883       -1.09616        7.91598
H          1.90388       -2.46991        5.17491
H         -0.19245       -3.66251        4.71276
H          0.31929       -5.95899        8.32354
H          2.44674       -4.80896        8.75387
H         -2.36878       -3.90541        5.39175
H         -4.72232       -7.50355        5.54251
H         -2.78592       -8.71224        6.57453
H         -0.66016       -7.51496        6.98367
H          2.58024        6.38203       -0.91707
H          2.13229       10.63799       -0.59721
H          4.41709       10.96700       -1.50468
H          5.81319        8.97556       -2.10288
H          1.16022        9.77356        1.43078
H         -1.12063        9.61693        2.32465
H         -2.09973        6.69692       -0.69273
H          0.19955        6.82540       -1.55747
H         -3.56991        6.08699        0.88895
H         -6.88960        8.20230        2.63339
H         -5.48579       10.27278        2.76585
H         -3.16331       10.23702        1.93075
H         -2.45253        0.35672        1.60263
H          2.34144        0.55306       -1.55723
