# Supplementary material for: Programmable synthesis of organic cages with reduced symmetry
Source: Chem Sci. 2024 Apr 1;15(17):6536–43. doi: 10.1039/d4sc00889h (PMC11062111; doi:10.1039/d4sc00889h)
Supplement: SC-015-D4SC00889H-s002 [file SC-015-D4SC00889H-s002.zip › S.I/S.I.Models.all/geometry.cages_without_tBus/1.EMPTY/1.M06.EMPTY/1.C2.M06.xyz]

182
/Users/kga08/Desktop/keith/0.empty.cage.opts/3.cage.m06-2x/conf_127.log	Energy: -3138103.1221548
C         -7.76648       -1.55044       -2.00974
C         -9.12754       -1.31647       -1.78485
C         -9.51758       -0.44073       -0.76598
C         -8.56934        0.20431        0.01329
C         -7.20350       -0.00851       -0.23283
C         -6.80284       -0.88694       -1.22680
C         -8.83988        1.13579        1.18489
C         -8.10163        0.52321        2.36719
C         -6.73044        0.31346        2.14001
C         -6.29527        0.77655        0.73447
C         -8.66525        0.16758        3.58475
C         -7.87131       -0.41497        4.57403
C         -6.51187       -0.64428        4.34267
C         -5.93287       -0.27343        3.11474
C         -8.10979        2.43059        0.87729
C         -8.64986        3.71037        0.84553
C         -7.82748        4.80214        0.56851
C         -6.45923        4.62390        0.32603
C         -5.91032        3.32866        0.35961
C         -6.74434        2.25172        0.63053
N         -5.69001        5.77288        0.06360
N         -7.27874       -2.44339       -2.98342
N         -5.75106       -1.21699        5.38319
C          7.74190       -2.30290        2.35594
C          9.08028       -2.49594        2.01325
C          9.56001       -2.03987        0.78077
C          8.70201       -1.39864       -0.10150
C          7.35929       -1.17911        0.25771
C          6.87651       -1.62680        1.47805
C          9.05585       -0.89790       -1.49748
C          8.69908        0.57867       -1.50683
C          7.36789        0.82757       -1.15233
C          6.56785       -0.45561       -0.84799
C          9.53894        1.64440       -1.80547
C          9.05355        2.95197       -1.73656
C          7.72720        3.19974       -1.36534
C          6.87499        2.12138       -1.06743
C          8.06509       -1.58214       -2.42892
C          8.36826       -2.39976       -3.51064
C          7.33942       -3.01092       -4.22722
C          6.00070       -2.81603       -3.86264
C          5.68978       -1.97567       -2.77917
C          6.72493       -1.36153       -2.08542
N          5.01833       -3.48816       -4.61300
N          7.26930       -2.76176        3.60758
N          7.27334        4.53456       -1.34813
C         -7.16048       -3.90541       -4.93022
C         -5.76285       -3.95256       -4.97235
C         -5.09817       -4.84578       -5.82485
C         -5.86585       -5.68324       -6.64784
C         -7.25721       -5.62970       -6.62131
C         -7.90510       -4.74278       -5.76774
C         -3.61365       -4.91982       -5.86128
C         -2.81354       -3.77686       -5.72030
C         -1.42439       -3.86368       -5.77180
C         -0.78468       -5.09636       -5.96699
C         -1.58589       -6.23999       -6.09882
C         -2.97237       -6.15350       -6.04673
C          0.69668       -5.20370       -6.02871
C          1.51433       -4.38199       -5.24506
C          2.90719       -4.49903       -5.27995
C          3.49904       -5.46547       -6.10038
C          2.69606       -6.28283       -6.89383
C          1.31058       -6.15194       -6.86251
C         -7.95772       -2.98923       -4.03370
C          3.68067       -3.59245       -4.35520
C         -3.81774        7.21356       -0.53754
C         -2.42590        7.30985       -0.51112
C         -1.77059        8.52186       -0.75014
C         -2.54786        9.65471       -1.03101
C         -3.93891        9.56604       -1.06540
C         -4.58070        8.35126       -0.82151
C         -0.28583        8.54860       -0.73792
C          0.41882        7.75617        0.18011
C          1.80131        7.65117        0.11691
C          2.53208        8.33215       -0.86829
C          1.83654        9.17991       -1.74098
C          0.44790        9.28736       -1.67609
C          3.98672        8.07218       -1.01916
C          4.46322        6.77677       -0.79631
C          5.80764        6.44971       -0.97436
C          6.71331        7.44352       -1.35910
C          6.25346        8.74387       -1.57205
C          4.90341        9.05728       -1.41396
C         -4.37781        5.83341       -0.30674
C          6.14862        5.00277       -0.73206
C         -3.93844       -2.35892        6.55106
C         -2.57686       -2.65937        6.48679
C         -1.87187       -3.11173        7.60707
C         -2.56927       -3.26663        8.81375
C         -3.93359       -2.98772        8.88235
C         -4.62411       -2.53506        7.75789
C         -0.41837       -3.39284        7.48527
C          0.48634       -3.07175        8.50653
C          1.85804       -3.24424        8.32667
C          2.36742       -3.74497        7.12058
C          1.45543       -4.11902        6.12216
C          0.08971       -3.94498        6.30022
C          3.82732       -3.82138        6.85549
C          4.29820       -3.54410        5.56846
C          5.66032       -3.56224        5.26612
C          6.58328       -3.88776        6.26499
C          6.12664       -4.17611        7.55188
C          4.76472       -4.13661        7.85005
C         -4.55378       -1.86179        5.26639
C          6.00247       -3.21547        3.84019
O          3.11819       -3.00481       -3.44949
O          5.15879       -3.30564        2.96763
O          5.41397        4.30435       -0.05747
O         -9.13874       -2.78638       -4.24781
O         -3.66729        4.85266       -0.43509
O         -3.97571       -2.01707        4.20646
C         -4.81079        0.67732        0.41634
C          5.11894       -0.10906       -0.53580
O          4.56768       -0.22089        0.52504
O         -3.92604        0.46412        1.19932
H         -9.87101       -1.81978       -2.39452
H        -10.58054       -0.27495       -0.58065
H         -5.74589       -1.06244       -1.42790
H         -9.90863        1.28052        1.37765
H         -9.72823        0.33416        3.76768
H         -8.31338       -0.70088        5.53042
H         -4.87863       -0.44382        2.94284
H         -9.71307        3.86518        1.03673
H         -8.25166        5.80779        0.53959
H         -4.85166        3.19579        0.16441
H         -6.17242        6.65368        0.19478
H         -6.30636       -2.70290       -2.87586
H         -6.15334       -1.14322        6.30920
H          9.74708       -3.01562        2.70356
H         10.60431       -2.20410        0.50929
H          5.84234       -1.46872        1.75558
H         10.10021       -1.08963       -1.76776
H         10.57763        1.46495       -2.08823
H          9.71313        3.78983       -1.97021
H          5.84599        2.31847       -0.78672
H          9.40709       -2.57662       -3.79451
H          7.57820       -3.66000       -5.07202
H          4.65174       -1.81625       -2.51150
H          5.36367       -3.96384       -5.43691
H          7.92510       -2.74688        4.37914
H          7.81902        5.19430       -1.88950
H         -5.15655       -3.29727       -4.34338
H         -5.36553       -6.36820       -7.33430
H         -7.83811       -6.28092       -7.27547
H         -8.99263       -4.68179       -5.73187
H         -3.28169       -2.79796       -5.60073
H         -0.82982       -2.95219       -5.68857
H         -1.11837       -7.21912       -6.21475
H         -3.56591       -7.06596       -6.12376
H          1.08037       -3.64911       -4.56339
H          4.57895       -5.62023       -6.11695
H          3.15632       -7.03224       -7.53853
H          0.69662       -6.78858       -7.50166
H         -1.85538        6.39884       -0.32851
H         -2.06144       10.61488       -1.21355
H         -4.53212       10.45313       -1.29005
H         -5.66922        8.30652       -0.88899
H         -0.12516        7.21029        0.95269
H          2.32328        7.02504        0.84214
H          2.37873        9.71683       -2.52179
H         -0.07569        9.90746       -2.40636
H          3.78028        5.97848       -0.50581
H          7.77791        7.23057       -1.47467
H          6.95899        9.52458       -1.85852
H          4.56280       10.08107       -1.58035
H         -2.06744       -2.50784        5.53488
H         -2.04602       -3.63117        9.69981
H         -4.46929       -3.13459        9.82084
H         -5.69637       -2.34830        7.84029
H          0.11985       -2.63113        9.43576
H          2.54393       -2.93443        9.11751
H          1.82035       -4.55616        5.19148
H         -0.59583       -4.24731        5.50694
H          3.60551       -3.27818        4.77004
H          7.65334       -3.94513        6.05583
H          6.84207       -4.44391        8.33025
H          4.42593       -4.37400        8.86030
O         -4.57241        0.92818       -0.87298
O          4.50320        0.40041       -1.60465
H         -3.61039        0.90702       -1.01202
H          3.59317        0.62799       -1.34950
