# Supplementary material for: Programmable synthesis of organic cages with reduced symmetry
Source: Chem Sci. 2024 Apr 1;15(17):6536–43. doi: 10.1039/d4sc00889h (PMC11062111; doi:10.1039/d4sc00889h)
Supplement: SC-015-D4SC00889H-s002 [file SC-015-D4SC00889H-s002.zip › S.I/S.I.Models.all/geometry.cages_without_tBus/1.EMPTY/1.M06.EMPTY/1.C3.M06.xyz]

182
/Users/kga08/Desktop/keith/0.empty.cage.opts/3.cage.m06-2x/conf_33.log	Energy: -3138107.0181979
C         -8.04532       -1.70525       -1.24881
C         -9.31952       -1.68248       -0.67544
C         -9.51262       -1.00425        0.53382
C         -8.45770       -0.36125        1.16132
C         -7.17343       -0.38706        0.58447
C         -6.97012       -1.05329       -0.61345
C         -8.52758        0.39716        2.48007
C         -7.50193       -0.27212        3.38024
C         -6.21354       -0.31217        2.83204
C         -6.13342        0.35793        1.44338
C         -7.73820       -0.84465        4.62363
C         -6.69541       -1.46872        5.30668
C         -5.41250       -1.53176        4.74774
C         -5.16774       -0.94562        3.49299
C         -7.99055        1.78679        2.18434
C         -8.63805        2.99809        2.39513
C         -8.00666        4.19245        2.04680
C         -6.72610        4.18421        1.47907
C         -6.07215        2.95792        1.25852
C         -6.70727        1.77951        1.62571
N         -6.13629        5.42580        1.17399
N         -7.74200       -2.35510       -2.45985
N         -4.41409       -2.18154        5.49633
C          7.90715       -1.88657        1.35712
C          9.17850       -1.99440        0.78670
C          9.40550       -1.45551       -0.48504
C          8.38666       -0.82151       -1.17760
C          7.10549       -0.71457       -0.60355
C          6.86867       -1.24183        0.65616
C          8.49554       -0.20633       -2.56647
C          8.04276        1.23502       -2.41411
C          6.76506        1.36116       -1.85509
C          6.10812        0.00085       -1.53558
C          8.76289        2.37519       -2.74741
C          8.21438        3.63589       -2.50903
C          6.94573        3.76236       -1.93146
C          6.21268        2.60860       -1.59809
C          7.42958       -0.90143       -3.39627
C          7.62875       -1.61038       -4.57400
C          6.55021       -2.24294       -5.18961
C          5.26836       -2.17767       -4.62823
C          5.06053       -1.44938       -3.44308
C          6.14337       -0.81051       -2.84951
N          4.23641       -2.85291       -5.30496
N          7.57261       -2.39354        2.62689
N          6.43328        5.06143       -1.74286
C         -7.82745       -3.87709       -4.35074
C         -6.44230       -3.90189       -4.53804
C         -5.87453       -4.51204       -5.66536
C         -6.73239       -5.10691       -6.60250
C         -8.11341       -5.09212       -6.41761
C         -8.66337       -4.48411       -5.29324
C         -4.40042       -4.53157       -5.86074
C         -3.84796       -4.51729       -7.15027
C         -2.47048       -4.54598       -7.34108
C         -1.59222       -4.57842       -6.24883
C         -2.14133       -4.58086       -4.95902
C         -3.51989       -4.56416       -4.76906
C         -0.12180       -4.62325       -6.45558
C          0.74470       -3.90285       -5.62586
C          2.12832       -3.94019       -5.82014
C          2.66163       -4.73713       -6.83957
C          1.80828       -5.46044       -7.67056
C          0.42943       -5.39815       -7.48741
C         -8.49742       -3.25740       -3.14959
C          2.96611       -3.11359       -4.87718
C         -4.49365        7.08721        0.47307
C         -3.11865        7.29200        0.36116
C         -2.57698        8.57094        0.20366
C         -3.45540        9.66175        0.13936
C         -4.83266        9.46494        0.24314
C         -5.36007        8.18348        0.41236
C         -1.10310        8.69767        0.07377
C         -0.27112        7.86999        0.84224
C          1.09841        7.83676        0.62392
C          1.68795        8.62848       -0.37281
C          0.87003        9.51607       -1.08491
C         -0.50692        9.55120       -0.86396
C          3.12191        8.43483       -0.70756
C          3.64471        7.13819       -0.67471
C          4.96822        6.87280       -1.02537
C          5.80772        7.92957       -1.39297
C          5.30144        9.22985       -1.42049
C          3.96965        9.48331       -1.09163
C         -4.91639        5.64730        0.60346
C          5.36439        5.42011       -0.97425
C         -2.34649       -3.28332        6.13556
C         -0.96286       -3.31301        5.94054
C         -0.11799       -3.96149        6.84800
C         -0.69168       -4.59595        7.96039
C         -2.07169       -4.59321        8.14664
C         -2.90345       -3.94198        7.23754
C          1.35256       -3.98513        6.63850
C          2.23473       -3.85494        7.72014
C          3.61189       -3.88812        7.52753
C          4.15982       -4.06458        6.24803
C          3.27535       -4.19415        5.16690
C          1.89745       -4.14906        5.35734
C          5.63332       -4.11382        6.05277
C          6.21908       -3.65139        4.86572
C          7.60391       -3.69533        4.67928
C          8.42058       -4.22186        5.68509
C          7.85277       -4.68233        6.86891
C          6.47244       -4.63008        7.05142
C         -3.15617       -2.53966        5.10353
C          8.29466       -3.23787        3.41853
O          2.50917       -2.70871       -3.82391
O          9.42414       -3.60986        3.15757
O          4.71924        4.62968       -0.30941
O         -9.63737       -3.55822       -2.84606
O         -4.17007        4.75711        0.23762
O         -2.68628       -2.27631        4.01172
C         -4.71108        0.40262        0.90419
C          4.69018        0.17463       -1.01218
O          4.27543       -0.16810        0.06199
O         -4.32873       -0.03952       -0.14548
H        -10.14516       -2.18786       -1.16654
H        -10.50717       -0.98422        0.98355
H         -5.98152       -1.08353       -1.06581
H         -9.53411        0.40797        2.91266
H         -8.73663       -0.81580        5.06326
H         -6.87981       -1.92223        6.28259
H         -4.16829       -0.98777        3.07402
H         -9.63840        3.02003        2.83089
H         -8.51354        5.14409        2.21820
H         -5.07817        2.95637        0.82713
H         -6.64800        6.23974        1.49356
H         -6.83295       -2.13063       -2.84400
H         -4.67313       -2.39986        6.45008
H          9.97633       -2.49268        1.32802
H         10.39803       -1.53813       -0.93202
H          5.88144       -1.16827        1.10674
H          9.49939       -0.29811       -2.99563
H          9.75752        2.28925       -3.18818
H          8.77910        4.53295       -2.76993
H          5.22675        2.71336       -1.15902
H          8.62546       -1.68272       -5.01249
H          6.70494       -2.80522       -6.11260
H          4.06140       -1.39234       -3.02404
H          4.48418       -3.18986       -6.22656
H          6.67033       -2.09716        2.97704
H          6.89338        5.79419       -2.26964
H         -5.77164       -3.45292       -3.80327
H         -6.31354       -5.61064       -7.47496
H         -8.76303       -5.56803       -7.15311
H         -9.74012       -4.47034       -5.12387
H         -4.50270       -4.45683       -8.02091
H         -2.07027       -4.51379       -8.35612
H         -1.48158       -4.63062       -4.09081
H         -3.91366       -4.60780       -3.75226
H          0.35427       -3.27984       -4.81956
H          3.73875       -4.83189       -6.98633
H          2.22419       -6.08940       -8.45829
H         -0.22840       -5.98223       -8.13346
H         -2.47024        6.41569        0.37058
H         -3.05909       10.67200        0.01952
H         -5.50594       10.32113        0.18822
H         -6.44341        8.05589        0.46070
H         -0.70681        7.23499        1.61532
H          1.72154        7.17739        1.23011
H          1.30274       10.14170       -1.86812
H         -1.13225       10.20384       -1.47652
H          3.01224        6.29387       -0.40035
H          6.85888        7.76368       -1.63711
H          5.95682       10.05725       -1.69480
H          3.59158       10.50728       -1.11387
H         -0.55433       -2.79826        5.06949
H         -0.05152       -5.12276        8.67037
H         -2.50596       -5.11510        8.99996
H         -3.98299       -3.98449        7.39168
H          1.83860       -3.69627        8.72484
H          4.27067       -3.74837        8.38593
H          3.66456       -4.36400        4.16166
H          1.23396       -4.27730        4.50012
H          5.56331       -3.26361        4.08409
H          9.49676       -4.26390        5.51710
H          8.48723       -5.09553        7.65390
H          6.03846       -5.02037        7.97318
O         -3.89253        1.02809        1.75096
O          3.91546        0.78309       -1.91119
H         -3.00244        1.04205        1.36030
H          3.02428        0.87417       -1.53347
