# Supplementary material for: Programmable synthesis of organic cages with reduced symmetry
Source: Chem Sci. 2024 Apr 1;15(17):6536–43. doi: 10.1039/d4sc00889h (PMC11062111; doi:10.1039/d4sc00889h)
Supplement: SC-015-D4SC00889H-s002 [file SC-015-D4SC00889H-s002.zip › S.I/S.I.Models.all/geometry.cages_without_tBus/1.EMPTY/1.M06.EMPTY/1.C4.M06.xyz]

182
/Users/kga08/Desktop/keith/0.empty.cage.opts/3.cage.m06-2x/conf_132.log	Energy: -3138104.4448506
C          8.44012       -1.33022       -1.76378
C          9.74677       -1.01544       -1.38349
C          9.97987       -0.13723       -0.31957
C          8.90837        0.42594        0.36193
C          7.59914        0.13120       -0.04391
C          7.35589       -0.74281       -1.08980
C          8.96777        1.33321        1.58200
C          8.17654        2.58451        1.23423
C          6.86480        2.31591        0.82727
C          6.52569        0.81270        0.82367
C          8.60379        3.90355        1.33021
C          7.72183        4.94231        1.02864
C          6.40494        4.67036        0.63567
C          5.97306        3.33708        0.53076
C          8.14066        0.62643        2.65098
C          8.57474        0.27373        3.92155
C          7.70399       -0.37483        4.79868
C          6.39502       -0.67336        4.40504
C          5.94859       -0.31571        3.11961
C          6.82292        0.33466        2.25807
N          5.55813       -1.31079        5.34155
N          8.21859       -2.20003       -2.85549
N          5.55302        5.76225        0.38496
C         -7.17024        3.04169       -1.38687
C         -8.50979        2.79814       -1.71275
C         -8.97588        1.48267       -1.78177
C         -8.12307        0.41848       -1.53733
C         -6.77482        0.65759       -1.22986
C         -6.30035        1.95874       -1.14692
C         -8.49900       -1.05160       -1.53356
C         -8.10395       -1.56781       -0.15939
C         -6.75245       -1.35250        0.16966
C         -5.98505       -0.64571       -0.96882
C         -8.94863       -2.19423        0.74170
C         -8.47643       -2.61402        1.98877
C         -7.13721       -2.39207        2.32475
C         -6.27321       -1.76015        1.40699
C         -7.56077       -1.73145       -2.51101
C         -7.92621       -2.50971       -3.60142
C         -6.93978       -3.09836       -4.38935
C         -5.58355       -2.91655       -4.09042
C         -5.21007       -2.12183       -2.98985
C         -6.20623       -1.53131       -2.21963
N         -4.65347       -3.54415       -4.93974
N         -6.62757        4.33683       -1.26991
N         -6.57836       -2.75981        3.56511
C          6.94406       -3.65352       -4.35276
C          5.62311       -3.83819       -4.75991
C          5.30828       -4.46396       -5.96871
C          6.35966       -4.94733       -6.76026
C          7.68395       -4.77637       -6.35372
C          7.98646       -4.12159       -5.15775
C          3.87416       -4.58970       -6.33365
C          3.01008       -3.51301       -6.08458
C          1.64109       -3.63719       -6.27367
C          1.08165       -4.84668       -6.71114
C          1.95043       -5.90280       -7.02165
C          3.32738       -5.77557       -6.84028
C         -0.39470       -5.00067       -6.77025
C         -1.19222       -4.33052       -5.83566
C         -2.58193       -4.45655       -5.83401
C         -3.19617       -5.29211       -6.77400
C         -2.41353       -5.96785       -7.70991
C         -1.02729       -5.82276       -7.71398
C          7.09854       -2.96321       -3.02517
C         -3.30890       -3.68483       -4.76011
C          3.66966       -2.47149        6.34317
C          2.28583       -2.64813        6.26559
C          1.56158       -3.18426        7.33504
C          2.26050       -3.55774        8.49334
C          3.64317       -3.40681        8.56868
C          4.35361       -2.86542        7.49814
C          0.08835       -3.35146        7.24235
C         -0.73339       -3.11733        8.35367
C         -2.11258       -3.27444        8.26807
C         -2.72241       -3.68023        7.07136
C         -1.89969       -3.91150        5.95939
C         -0.52015       -3.74625        6.04227
C         -4.19564       -3.86759        6.99999
C         -4.90702       -3.60716        5.81908
C         -6.29273       -3.78594        5.76161
C         -6.97825       -4.24446        6.89183
C         -6.28473       -4.50478        8.06883
C         -4.90564       -4.31873        8.12253
C          4.32835       -1.86613        5.12970
C         -7.13570       -3.54354        4.53341
C          3.60757        7.07249       -0.26331
C          2.21867        7.02989       -0.40915
C          1.46134        8.20258       -0.48892
C          2.13122        9.43450       -0.43391
C          3.51815        9.48431       -0.31362
C          4.26201        8.30828       -0.22789
C         -0.01639        8.13864       -0.62561
C         -0.62634        7.15840       -1.42133
C         -2.01059        7.10513       -1.55633
C         -2.83623        8.02458       -0.89328
C         -2.22423        8.99639       -0.08715
C         -0.84066        9.05609        0.04039
C         -4.31476        7.99118       -1.04594
C         -5.00190        6.78307       -1.23878
C         -6.39178        6.76524       -1.39061
C         -7.10710        7.96740       -1.36020
C         -6.43813        9.17062       -1.16440
C         -5.05412        9.18271       -1.01062
C          4.30117        5.73898       -0.16070
C         -7.21032        5.51985       -1.62578
O         -2.70371       -3.21383       -3.81410
O         -8.33167        5.60435       -2.09188
O         -8.25298       -4.02096        4.45254
O          6.21986       -3.05090       -2.18739
O          3.75983       -1.86866        4.05365
O          3.73977        4.72147       -0.52443
C         -4.50152       -0.40642       -0.73662
O         -3.85190       -0.79466        0.19610
C          5.11404        0.58808        0.29988
O         -3.96051        0.28870       -1.73890
O          4.17825        0.15514        0.91481
O          5.00743        0.97543       -0.97339
H         10.58657       -1.46722       -1.91426
H         11.00405        0.09012       -0.01868
H          6.34380       -0.97975       -1.39864
H          9.99121        1.54914        1.90813
H          9.62306        4.13173        1.64660
H          8.05735        5.97846        1.10485
H          4.95610        3.13139        0.21551
H          9.59509        0.49898        4.23682
H          8.04627       -0.65423        5.79708
H          4.93562       -0.54336        2.81784
H          5.91063       -1.32927        6.29043
H          8.91522       -2.20199       -3.59165
H          5.90438        6.66099        0.69132
H         -9.17950        3.62932       -1.90412
H        -10.02423        1.29742       -2.02296
H         -5.25418        2.16110       -0.91365
H         -9.55618       -1.22252       -1.76474
H         -9.99588       -2.35976        0.48178
H         -9.13952       -3.10450        2.69323
H         -5.23043       -1.60231        1.67352
H         -8.97978       -2.66693       -3.83818
H         -7.22366       -3.71440       -5.24475
H         -4.15652       -1.97802       -2.77241
H         -5.04706       -3.93769       -5.78527
H         -5.71009        4.38483       -0.84431
H         -5.66090       -2.37493        3.75266
H          4.82917       -3.49350       -4.09694
H          6.14194       -5.44298       -7.70849
H          8.49296       -5.15602       -6.97897
H          9.02933       -4.01239       -4.85241
H          3.41963       -2.56424       -5.73389
H          0.99528       -2.78070       -6.07516
H          1.54395       -6.85899       -7.35627
H          3.97738       -6.63038       -7.03789
H         -0.74071       -3.70817       -5.06287
H         -4.27544       -5.45366       -6.78224
H         -2.89184       -6.61723       -8.44389
H         -0.43280       -6.34607       -8.46506
H          1.77954       -2.33531        5.35142
H          1.71913       -3.99692        9.33322
H          4.17557       -3.72593        9.46530
H          5.43953       -2.78504        7.57359
H         -0.29103       -2.77849        9.29223
H         -2.72727       -3.05239        9.14178
H         -2.33705       -4.25727        5.02113
H          0.09699       -3.95918        5.16754
H         -4.34879       -3.26729        4.94419
H         -8.05575       -4.39242        6.82359
H         -6.81842       -4.86466        8.94923
H         -4.36757       -4.55208        9.04248
H          1.73541        6.05237       -0.43612
H          1.56259       10.36277       -0.51373
H          4.02697       10.44868       -0.29824
H          5.34920        8.37692       -0.16106
H         -0.00793        6.44605       -1.97038
H         -2.45091        6.35482       -2.21539
H         -2.83906        9.70420        0.47080
H         -0.39548        9.81030        0.69188
H         -4.42291        5.85781       -1.27613
H         -8.18787        7.93505       -1.49585
H         -6.99484       10.10817       -1.14244
H         -4.53610       10.13499       -0.88814
H         -3.00968        0.38735       -1.56139
H          4.08718        0.83917       -1.25524
