# Supplementary material for: Programmable synthesis of organic cages with reduced symmetry
Source: Chem Sci. 2024 Apr 1;15(17):6536–43. doi: 10.1039/d4sc00889h (PMC11062111; doi:10.1039/d4sc00889h)
Supplement: SC-015-D4SC00889H-s002 [file SC-015-D4SC00889H-s002.zip › S.I/S.I.Models.all/geometry.cages_without_tBus/1.EMPTY/1.M06.EMPTY/1.C5.M06.xyz]

182
/Users/kga08/Desktop/keith/0.empty.cage.opts/3.cage.m06-2x/conf_32.log	Energy: -3138109.0768494
C         -7.29851       -3.11538       -0.85543
C         -8.53282       -3.29972       -0.22516
C         -8.82400       -2.57389        0.93405
C         -7.90487       -1.68066        1.45859
C         -6.66129       -1.49164        0.82650
C         -6.36138       -2.20468       -0.32520
C         -8.09890       -0.83978        2.71013
C         -6.93422       -1.18898        3.61665
C         -5.68087       -1.00598        3.01960
C         -5.78146       -0.46549        1.57298
C         -7.01842       -1.67787        4.91355
C         -5.85314       -2.00509        5.60211
C         -4.59872       -1.85193        4.99759
C         -4.50828       -1.34073        3.68981
C         -7.88316        0.59610        2.27315
C         -8.78358        1.64043        2.40839
C         -8.47339        2.91455        1.92569
C         -7.24272        3.13460        1.29569
C         -6.32403        2.07336        1.16381
C         -6.64256        0.81625        1.65596
N         -6.85411        4.38220        0.77126
N         -6.91089       -3.80269       -2.02138
N         -3.47851       -2.22575        5.76114
C          8.32890       -0.21188        1.30866
C          9.56596       -0.03568        0.68417
C          9.60221        0.39562       -0.64751
C          8.42978        0.64367       -1.34393
C          7.18380        0.45571       -0.71562
C          7.13516        0.03409        0.60272
C          8.32606        1.11236       -2.78906
C          7.48635        2.37846       -2.75119
C          6.23848        2.20292       -2.14078
C          6.00203        0.75742       -1.65610
C          7.84234        3.63222       -3.23251
C          6.95927        4.70347       -3.09616
C          5.71763        4.52996       -2.47147
C          5.35578        3.26253       -1.98158
C          7.47835        0.06520       -3.49175
C          7.83299       -0.67818       -4.61040
C          6.94889       -1.62962       -5.11779
C          5.70840       -1.84955       -4.50545
C          5.34708       -1.09893       -3.37217
C          6.23126       -0.14247       -2.88959
N          4.86291       -2.81538       -5.08116
N          8.17387       -0.63193        2.64180
N          4.86542        5.64675       -2.38847
C         -6.84034       -5.41734       -3.83995
C         -5.46457       -5.29641       -4.05520
C         -4.85206       -5.90868       -5.15747
C         -5.64648       -6.65315       -6.04044
C         -7.01764       -6.78212       -5.82673
C         -7.61467       -6.17125       -4.72822
C         -3.39037       -5.77307       -5.38187
C         -2.73821       -4.55385       -5.15129
C         -1.37115       -4.42220       -5.37077
C         -0.60272       -5.50689       -5.81909
C         -1.25638       -6.72700       -6.04622
C         -2.62572       -6.85672       -5.83632
C          0.86024       -5.36496       -6.04008
C          1.60827       -4.45621       -5.28348
C          2.98066       -4.29646       -5.48593
C          3.63636       -5.08370       -6.43831
C          2.90473       -5.99882       -7.19369
C          1.53116       -6.13237       -7.00524
C         -7.55926       -4.82356       -2.65474
C          3.66393       -3.27329       -4.61571
C         -6.81859        6.76521        0.25494
C         -5.44816        6.82334       -0.01215
C         -4.86927        7.97524       -0.56514
C         -5.69889        9.07134       -0.84334
C         -7.06511        9.01981       -0.57578
C         -7.62591        7.87373       -0.02199
C         -3.41084        8.03920       -0.84494
C         -2.48660        7.34596       -0.04972
C         -1.12362        7.40236       -0.32191
C         -0.63347        8.16319       -1.39275
C         -1.55428        8.86535       -2.18212
C         -2.91824        8.79941       -1.91630
C          0.82087        8.20913       -1.68886
C          1.60138        7.05606       -1.56191
C          2.96676        7.06916       -1.85552
C          3.57767        8.26399       -2.25071
C          2.81074        9.42191       -2.37394
C          1.44366        9.39496       -2.10634
C         -7.50700        5.57773        0.87900
C          3.68391        5.75209       -1.71258
C         -1.25502       -2.92491        6.42038
C          0.11365       -2.73180        6.21763
C          1.05826       -3.19369        7.14270
C          0.59469       -3.86905        8.28275
C         -0.76568       -4.09043        8.47753
C         -1.69489       -3.62490        7.54967
C          2.51296       -2.97968        6.92309
C          3.46021       -3.88579        7.42375
C          4.82234       -3.68602        7.22252
C          5.28725       -2.57753        6.50189
C          4.34215       -1.67218        5.99850
C          2.98109       -1.86701        6.20905
C          6.73881       -2.36473        6.27087
C          7.19180       -1.89994        5.02981
C          8.55161       -1.67810        4.79376
C          9.47822       -1.94689        5.80592
C          9.04107       -2.41597        7.04192
C          7.68215       -2.62306        7.27508
C         -2.18366       -2.38747        5.36017
C          9.09567       -1.20138        3.47010
O          3.14089       -2.88186       -3.58817
O         10.27429       -1.32321        3.19138
O          3.19689        4.85043       -1.05473
O         -8.65050       -5.24532       -2.31772
O         -8.58487        5.71188        1.42827
O         -1.77974       -2.11406        4.24485
C          4.60625        0.58182       -1.07531
O          4.33262        0.24695        0.04559
C         -4.40293       -0.20055        0.98855
O          3.66731        0.85659       -1.98179
O         -3.91433       -0.73757        0.03159
O         -3.75210        0.72852        1.69115
H         -9.25282       -3.99997       -0.63503
H         -9.78737       -2.71595        1.42741
H         -5.40163       -2.07300       -0.82013
H         -9.07339       -1.00053        3.18426
H         -7.99084       -1.81656        5.38889
H         -5.91489       -2.39760        6.61902
H         -3.52984       -1.21085        3.23732
H         -9.74855        1.46999        2.88935
H         -9.18004        3.73038        2.03099
H         -5.36098        2.26260        0.68739
H         -6.00082        4.37368        0.22604
H         -6.04347       -3.48451       -2.43538
H         -3.67752       -2.42000        6.73430
H         10.48311       -0.23185        1.23145
H         10.56687        0.53898       -1.13808
H          6.17858       -0.11763        1.09729
H          9.30364        1.25952       -3.26126
H          8.81019        3.78378       -3.71349
H          7.23752        5.68814       -3.47696
H          4.38964        3.13271       -1.50750
H          8.80055       -0.52372       -5.09095
H          7.22555       -2.21246       -5.99855
H          4.38083       -1.26782       -2.91043
H          5.16933       -3.17120       -5.97813
H          7.23650       -0.52679        3.00760
H          5.14863        6.44503       -2.94327
H         -4.82855       -4.76695       -3.34245
H         -5.18637       -7.12118       -6.91260
H         -7.62364       -7.35985       -6.52566
H         -8.68332       -6.26850       -4.53690
H         -3.31386       -3.68531       -4.82583
H         -0.90082       -3.45032       -5.21511
H         -0.68398       -7.59962       -6.36462
H         -3.10334       -7.82469       -5.99881
H          1.13865       -3.85764       -4.50230
H          4.71537       -5.01827       -6.58913
H          3.41130       -6.61228       -7.93947
H          0.97206       -6.83313       -7.62717
H         -4.80028        5.97462        0.21557
H         -5.26586        9.98645       -1.24991
H         -7.69256        9.88551       -0.79096
H         -8.68965        7.81675        0.20839
H         -2.83141        6.77403        0.81336
H         -0.42573        6.86874        0.32580
H         -1.20246        9.44447       -3.03794
H         -3.61262        9.32569       -2.57303
H          1.15148        6.11159       -1.25317
H          4.65092        8.31979       -2.44128
H          3.28704       10.35681       -2.67106
H          0.85668       10.31089       -2.19623
H          0.42525       -2.22401        5.30386
H          1.30495       -4.21637        9.03439
H         -1.10658       -4.63065        9.36129
H         -2.75179       -3.84178        7.71260
H          3.13012       -4.77940        7.95542
H          5.53430       -4.42057        7.60346
H          4.67748       -0.78425        5.45929
H          2.27479       -1.12557        5.83269
H          6.45145       -1.76537        4.23890
H         10.53681       -1.78364        5.60262
H          9.76299       -2.61618        7.83457
H          7.34546       -2.97286        8.25281
H          2.79745        0.73258       -1.56592
H         -2.87219        0.84854        1.29542
