# Supplementary material for: Programmable synthesis of organic cages with reduced symmetry
Source: Chem Sci. 2024 Apr 1;15(17):6536–43. doi: 10.1039/d4sc00889h (PMC11062111; doi:10.1039/d4sc00889h)
Supplement: SC-015-D4SC00889H-s002 [file SC-015-D4SC00889H-s002.zip › S.I/S.I.Models.all/geometry.cages_without_tBus/1.EMPTY/1.M06.EMPTY/1.C6.M06.xyz]

182
/Users/kga08/Desktop/keith/0.empty.cage.opts/3.cage.m06-2x/conf_130.log	Energy: -3138104.3811709
C         -7.14141       -1.88038       -3.43983
C         -8.54051       -1.89565       -3.45262
C         -9.26545       -1.31079       -2.41092
C         -8.59491       -0.69791       -1.35929
C         -7.19446       -0.67903       -1.35535
C         -6.46213       -1.26992       -2.37260
C         -9.20860       -0.04766       -0.12780
C         -8.60481       -0.78785        1.06112
C         -7.19867       -0.78307        1.08316
C         -6.59831       -0.00873       -0.10404
C         -9.30814       -1.42784        2.07234
C         -8.61724       -2.07446        3.10060
C         -7.22006       -2.07698        3.11588
C         -6.50290       -1.42237        2.09884
C         -8.63724        1.36091       -0.05530
C         -9.34555        2.55438        0.01424
C         -8.65860        3.76609        0.12434
C         -7.26035        3.78850        0.17198
C         -6.54256        2.58287        0.09740
C         -7.23716        1.39023       -0.02919
N         -6.60575        5.03480        0.24367
N         -6.44426       -2.51410       -4.48829
N         -6.55716       -2.70650        4.19027
C          6.46078       -1.61486        3.52559
C          7.86058       -1.58381        3.51272
C          8.53100       -1.01685        2.42766
C          7.82193       -0.48196        1.36506
C          6.41943       -0.50410        1.37278
C          5.73895       -1.07091        2.44297
C          8.41729        0.13448        0.11633
C          7.81561        1.51849       -0.00619
C          6.41325        1.52646       -0.03242
C          5.80959        0.10330        0.08366
C          8.51866        2.70664       -0.11321
C          7.84364        3.91982       -0.25832
C          6.44377        3.93535       -0.30029
C          5.72792        2.72517       -0.18323
C          7.84574       -0.66208       -1.04106
C          8.59270       -1.31771       -2.00413
C          7.96497       -2.03625       -3.02316
C          6.56778       -2.09243       -3.06422
C          5.80388       -1.41745       -2.08808
C          6.43960       -0.70269       -1.07879
N          5.86076       -2.82215       -4.04338
N          5.72173       -2.15190        4.60060
N          5.69686        5.11982       -0.46660
C         -4.60349       -3.17926       -5.94121
C         -3.21427       -3.31423       -5.97697
C         -2.58238       -4.10913       -6.93768
C         -3.38355       -4.75710       -7.89092
C         -4.76898       -4.60761       -7.87671
C         -5.38743       -3.82326       -6.90332
C         -1.10365       -4.25419       -6.93241
C         -0.38281       -4.20897       -5.72958
C          1.00193       -4.34206       -5.71699
C          1.71639       -4.53254       -6.90755
C          0.99720       -4.57323       -8.11114
C         -0.38687       -4.43476       -8.12386
C          3.19015       -4.71743       -6.89848
C          4.01281       -3.98617       -6.02812
C          5.39850       -4.17272       -6.03181
C          5.97060       -5.09182       -6.91915
C          5.16383       -5.82716       -7.78028
C          3.78376       -5.64119       -7.77041
C         -5.14046       -2.30589       -4.83872
C          6.37132       -3.41159       -5.16507
C         -4.80455        6.66293        0.44375
C         -3.42124        6.79612        0.31120
C         -2.82195        8.04520        0.12405
C         -3.65029        9.17839        0.10165
C         -5.02921        9.05625        0.26259
C         -5.61556        7.80183        0.42901
C         -1.35026        8.14860       -0.05454
C         -0.64250        9.28242        0.36939
C          0.73358        9.37527        0.18793
C          1.45403        8.33548       -0.41786
C          0.75018        7.19612       -0.83020
C         -0.62708        7.10733       -0.65593
C          2.91700        8.45799       -0.64255
C          3.77785        7.36450       -0.46327
C          5.15335        7.49871       -0.67566
C          5.67565        8.73726       -1.06654
C          4.82996        9.82437       -1.25626
C          3.46058        9.68637       -1.04387
C         -5.30509        5.25172        0.59914
C          6.16805        6.40330       -0.45966
C         -4.76317       -3.67778        5.52218
C         -3.37743       -3.65852        5.69419
C         -2.78590       -4.09798        6.88187
C         -3.61949       -4.58352        7.90097
C         -5.00132       -4.62899        7.72676
C         -5.58059       -4.17495        6.54209
C         -1.31169       -4.03251        7.04942
C         -0.45234       -4.28909        5.97120
C          0.92887       -4.21387        6.12230
C          1.50097       -3.87349        7.35636
C          0.63971       -3.61187        8.43263
C         -0.74064       -3.69360        8.28369
C          2.97486       -3.80739        7.53548
C          3.82015       -3.38586        6.49731
C          5.20580       -3.34220        6.67751
C          5.75788       -3.73141        7.90336
C          4.92985       -4.14263        8.94163
C          3.55012       -4.18204        8.75853
C         -5.26158       -3.13797        4.20725
C          6.19862       -2.92807        5.61990
O          7.54920       -3.36834       -5.47097
O          7.36377       -3.26668        5.71699
O          7.34215        6.68752       -0.30941
O         -4.41552       -1.49863       -4.28590
O         -4.55440        4.36999        0.97545
O         -4.51443       -3.06753        3.24899
C          4.29098        0.13530        0.13456
O          3.53700       -0.39646       -0.63446
C         -5.07932        0.07043       -0.18114
O          3.85731        0.85270        1.17338
O         -4.29183       -0.41049        0.58730
O         -4.68914        0.76699       -1.25080
H         -9.06727       -2.37049       -4.28240
H        -10.35638       -1.33792       -2.42748
H         -5.37834       -1.25600       -2.37106
H        -10.30404       -0.06748       -0.13182
H        -10.39954       -1.43163        2.06507
H         -9.16865       -2.58204        3.89425
H         -5.42188       -1.42422        2.11274
H        -10.43667        2.55009       -0.00972
H         -9.21451        4.70394        0.17821
H         -5.45932        2.60573        0.12764
H         -7.14768        5.83551       -0.05801
H         -6.96405       -3.20925       -5.01001
H         -7.09715       -2.81398        5.04014
H          8.41880       -2.00124        4.34304
H          9.62231       -0.99704        2.42073
H          4.64831       -1.09399        2.46739
H          9.51270        0.14430        0.12583
H          9.60994        2.69902       -0.09108
H          8.39752        4.84755       -0.34255
H          4.63709        2.75102       -0.19815
H          9.68293       -1.27893       -1.96696
H          8.55263       -2.55023       -3.77514
H          4.71774       -1.46137       -2.13249
H          4.87308       -2.95158       -3.85952
H          4.74127       -1.89939        4.62913
H          4.70913        4.99144       -0.65053
H         -2.63223       -2.76588       -5.23595
H         -2.92151       -5.39934       -8.64257
H         -5.37505       -5.11188       -8.63013
H         -6.47257       -3.70666       -6.92682
H         -0.91378       -4.09897       -4.78286
H          1.53140       -4.33446       -4.76239
H          1.53107       -4.68989       -9.05590
H         -0.91372       -4.44105       -9.07951
H          3.54915       -3.23480       -5.38442
H          7.05356       -5.21227       -6.91738
H          5.61008       -6.55359       -8.46044
H          3.15262       -6.23337       -8.43518
H         -2.81777        5.89001        0.36758
H         -3.21635       10.16625       -0.06153
H         -5.65585        9.94866        0.25119
H         -6.69620        7.73463        0.56917
H         -1.16871       10.09582        0.87158
H          1.26162       10.26108        0.54545
H          1.28065        6.38298       -1.32938
H         -1.15150        6.22437       -1.02382
H          3.35299        6.42343       -0.10562
H          6.75177        8.82578       -1.21279
H          5.23722       10.78469       -1.57462
H          2.79760       10.53753       -1.20842
H         -2.76675       -3.26317        4.88173
H         -3.18041       -4.95169        8.82999
H         -5.63407       -5.03092        8.51881
H         -6.66377       -4.24021        6.42327
H         -0.86888       -4.58080        5.00551
H          1.57071       -4.45471        5.27293
H          1.05299       -3.31254        9.39705
H         -1.38524       -3.45865        9.13265
H          3.37100       -3.10151        5.54298
H          6.84109       -3.70636        8.01899
H          5.36027       -4.44633        9.89657
H          2.91018       -4.53541        9.56842
H          2.88510        0.84479        1.16354
H         -3.71740        0.78553       -1.26319
