# Supplementary material for: Programmable synthesis of organic cages with reduced symmetry
Source: Chem Sci. 2024 Apr 1;15(17):6536–43. doi: 10.1039/d4sc00889h (PMC11062111; doi:10.1039/d4sc00889h)
Supplement: SC-015-D4SC00889H-s002 [file SC-015-D4SC00889H-s002.zip › S.I/S.I.Models.all/geometry.cages_without_tBus/1.EMPTY/1.M06.EMPTY/1.C7.M06.xyz]

182
/Users/kga08/Desktop/keith/0.empty.cage.opts/3.cage.m06-2x/conf_76.log	Energy: -3138102.9701406
C         -7.57148       -2.27611       -2.06647
C         -8.94634       -2.04612       -1.93959
C         -9.41864       -0.92651       -1.25011
C         -8.51977       -0.02453       -0.69367
C         -7.14428       -0.24613       -0.84169
C         -6.66061       -1.35921       -1.51242
C         -8.84818        1.19152        0.16281
C         -8.13713        0.92995        1.48636
C         -6.75233        0.71006        1.35688
C         -6.28214        0.79951       -0.10724
C         -8.73572        0.84893        2.73371
C         -7.98312        0.52586        3.86923
C         -6.61396        0.27853        3.73443
C         -5.99677        0.38755        2.47285
C         -8.13260        2.37575       -0.46426
C         -8.69096        3.58716       -0.85574
C         -7.87934        4.58393       -1.40027
C         -6.50155        4.38042       -1.55072
C         -5.93364        3.16001       -1.14383
C         -6.75614        2.17532       -0.61504
N         -5.73152        5.42425       -2.10048
N         -7.14330       -3.45491       -2.71156
N         -5.77834       -0.10123        4.80168
C          6.61355       -0.27786        3.73474
C          7.98270       -0.52517        3.86974
C          8.73543       -0.84845        2.73437
C          8.13698       -0.92973        1.48696
C          6.75220       -0.70987        1.35729
C          5.99650       -0.38714        2.47311
C          8.84818       -1.19154        0.16354
C          8.51985        0.02436       -0.69319
C          7.14436        0.24594       -0.84139
C          6.28216       -0.79957       -0.10685
C          9.41877        0.92625       -1.24970
C          8.94654        2.04575       -1.93941
C          7.57169        2.27573       -2.06644
C          6.66076        1.35892       -1.51233
C          8.13267       -2.37588       -0.46340
C          8.69107       -3.58735       -0.85462
C          7.87951       -4.58422       -1.39905
C          6.50174       -4.38075       -1.54967
C          5.93378       -3.16027       -1.14304
C          6.75622       -2.17549       -0.61435
N          5.73175       -5.42466       -2.09931
N          5.77784        0.10209        4.80184
N          7.14357        3.45442       -2.71176
C         -5.64133       -5.13394       -3.65708
C         -4.32218       -5.57997       -3.57197
C         -3.94292       -6.84647       -4.02642
C         -4.92379       -7.66464       -4.60487
C         -6.24311       -7.22169       -4.70474
C         -6.61210       -5.96188       -4.22940
C         -2.51741       -7.24432       -3.89639
C         -1.79492       -6.85114       -2.75988
C         -0.42699       -7.06665       -2.67420
C          0.27253       -7.68317       -3.72220
C         -0.45931       -8.14651       -4.82414
C         -1.83499       -7.93060       -4.91000
C          1.75630       -7.74197       -3.67669
C          2.45066       -6.65244       -3.14238
C          3.84464       -6.62362       -3.08888
C          4.57340       -7.70596       -3.59305
C          3.89304       -8.79789       -4.13482
C          2.49898       -8.82018       -4.17870
C         -5.87584       -3.74166       -3.13159
C          4.43601       -5.35709       -2.52406
C         -3.84435        6.62308       -3.09006
C         -2.45036        6.65189       -3.14353
C         -1.75598        7.74136       -3.67792
C         -2.49863        8.81953       -4.18006
C         -3.89270        8.79725       -4.13621
C         -4.57308        7.70539       -3.59435
C         -0.27221        7.68253       -3.72337
C          0.42727        7.06612       -2.67528
C          1.79520        6.85060       -2.76088
C          2.51774        7.24364       -3.89739
C          1.83536        7.92981       -4.91111
C          0.45968        8.14574       -4.82533
C          3.94325        6.84577       -4.02732
C          4.32249        5.57934       -3.57265
C          5.64164        5.13329       -3.65765
C          6.61244        5.96115       -4.23005
C          6.24347        7.22088       -4.70560
C          4.92414        7.66385       -4.60585
C         -4.43574        5.35663       -2.52511
C          5.87613        3.74110       -3.13192
C         -5.00960       -1.07911        6.87658
C         -3.71379       -0.55909        6.80675
C         -2.68583       -1.09353        7.59570
C         -2.98200       -2.16420        8.45138
C         -4.27794       -2.66942        8.53917
C         -5.29526       -2.12223        7.76287
C         -1.31074       -0.53181        7.54713
C         -1.09890        0.85377        7.53328
C          0.19069        1.37753        7.54213
C          1.31009        0.53324        7.54705
C          1.09825       -0.85235        7.53352
C         -0.19134       -1.37610        7.54244
C          2.68518        1.09497        7.59555
C          3.71317        0.56034        6.80675
C          5.00898        1.08037        6.87652
C          5.29462        2.12368        7.76259
C          4.27727        2.67106        8.53873
C          2.98132        2.16583        8.45099
C         -6.14830       -0.57679        6.02834
C          6.14772        0.57785        6.02845
O          3.75532       -4.35001       -2.44715
O          7.29946        0.64407        6.41458
O          4.94948        2.95444       -3.05919
O         -4.94920       -2.95497       -3.05900
O         -3.75507        4.34954       -2.44810
O         -7.30006       -0.64296        6.41444
C         -4.79072        0.62552       -0.35408
C          4.79076       -0.62569       -0.35383
O          3.93300       -0.54967        0.48427
O         -3.93304        0.54936        0.48408
H         -9.65406       -2.75498       -2.37371
H        -10.49351       -0.77050       -1.14268
H         -5.59695       -1.53182       -1.62273
H         -9.92508        1.35347        0.28320
H         -9.80847        1.02413        2.83523
H         -8.45709        0.44632        4.84255
H         -4.92888        0.20230        2.37920
H         -9.76212        3.76248       -0.74197
H         -8.32145        5.53118       -1.71525
H         -4.86845        3.00285       -1.26732
H         -6.19952        6.31893       -2.17920
H         -7.84017       -4.18462       -2.80428
H         -4.80255       -0.21855        4.55456
H          8.45655       -0.44544        4.84311
H          9.80817       -1.02364        2.83605
H          4.92863       -0.20191        2.37930
H          9.92506       -1.35346        0.28407
H         10.49362        0.77025       -1.14215
H          9.65429        2.75453       -2.37359
H          5.59712        1.53151       -1.62276
H          9.76222       -3.76264       -0.74072
H          8.32166       -5.53152       -1.71383
H          4.86859       -3.00315       -1.26665
H          6.19978       -6.31934       -2.17793
H          4.80206        0.21936        4.55463
H          7.84045        4.18411       -2.80456
H         -3.57958       -4.89825       -3.15707
H         -4.65774       -8.66014       -4.96580
H         -6.99571       -7.86698       -5.15931
H         -7.64698       -5.63194       -4.34114
H         -2.31277       -6.36193       -1.93338
H          0.11084       -6.74404       -1.78137
H          0.06028       -8.62670       -5.65575
H         -2.37180       -8.24530       -5.80716
H          1.91079       -5.77734       -2.78082
H          5.66518       -7.70615       -3.60331
H          4.45922       -9.64098       -4.53229
H          1.98375       -9.68722       -4.59681
H         -1.91052        5.77681       -2.78186
H         -1.98339        9.68652       -4.59824
H         -4.45886        9.64031       -4.53378
H         -5.66486        7.70558       -3.60464
H         -0.11061        6.74362       -1.78243
H          2.31300        6.36148       -1.93430
H          2.37221        8.24441       -5.80828
H         -0.05987        8.62584       -5.65702
H          3.57988        4.89768       -3.15767
H          7.64733        5.63120       -4.34170
H          6.99608        7.86611       -5.16024
H          4.65811        8.65930       -4.96695
H         -3.48635        0.27601        6.13933
H         -2.19223       -2.58408        9.07708
H         -4.49475       -3.49113        9.22281
H         -6.31701       -2.49867        7.82040
H         -1.95489        1.53144        7.54310
H          0.33155        2.46006        7.53838
H          1.95424       -1.53002        7.54352
H         -0.33220       -2.45864        7.53893
H          3.48575       -0.27490        6.13951
H          6.31637        2.50012        7.82010
H          4.49405        3.49291        9.22219
H          2.19152        2.58585        9.07656
O         -4.51473        0.60269       -1.65786
O          4.51488       -0.60292       -1.65763
H         -3.55260        0.51538       -1.76636
H          3.55274       -0.51573       -1.76622
