# Supplementary material for: Programmable synthesis of organic cages with reduced symmetry
Source: Chem Sci. 2024 Apr 1;15(17):6536–43. doi: 10.1039/d4sc00889h (PMC11062111; doi:10.1039/d4sc00889h)
Supplement: SC-015-D4SC00889H-s002 [file SC-015-D4SC00889H-s002.zip › S.I/S.I.Models.all/geometry.cages_without_tBus/1.EMPTY/1.M06.EMPTY/1.C8.M06.xyz]

182
/Users/kga08/Desktop/keith/0.empty.cage.opts/3.cage.m06-2x/conf_73.log	Energy: -3138105.2116923
C          5.37970       -3.76353        3.71049
C          6.66983       -3.80053        4.25545
C          7.60428       -2.81612        3.93880
C          7.25645       -1.78983        3.06928
C          5.96826       -1.75050        2.52497
C          5.02159       -2.71847        2.83847
C          8.13867       -0.64389        2.61530
C          8.14161       -0.68524        1.09462
C          6.85838       -0.61694        0.52809
C          5.74142       -0.54040        1.59033
C          9.25619       -0.73541        0.27195
C          9.11783       -0.69604       -1.11972
C          7.84122       -0.59368       -1.68243
C          6.70696       -0.56146       -0.84769
C          7.38868        0.63152        2.97132
C          7.88736        1.68399        3.72133
C          7.12929        2.84274        3.91720
C          5.85927        2.93832        3.33909
C          5.33749        1.85745        2.60056
C          6.09617        0.71001        2.42021
N          5.04502        4.08358        3.44073
N          4.49943       -4.80197        4.06555
N          7.60294       -0.49942       -3.06599
C         -5.08041        0.84978       -5.42923
C         -6.35571        1.16318       -5.91734
C         -7.45137        1.22551       -5.05723
C         -7.27969        0.96898       -3.70236
C         -6.00526        0.65793       -3.21511
C         -4.90193        0.59953       -4.05734
C         -8.34708        1.00637       -2.62378
C         -7.85268        2.00612       -1.58581
C         -6.57736        1.71039       -1.06842
C         -5.97917        0.43347       -1.68890
C         -8.55309        3.10438       -1.11346
C         -8.01467        3.91771       -0.10993
C         -6.75816        3.61000        0.42051
C         -6.03475        2.50579       -0.07138
C         -8.29858       -0.34326       -1.92175
C         -9.35900       -1.21750       -1.72260
C         -9.16903       -2.38346       -0.97453
C         -7.91760       -2.67112       -0.42560
C         -6.83590       -1.80221       -0.65134
C         -7.03341       -0.65402       -1.40115
N         -7.74394       -3.85761        0.32160
N         -4.02234        0.80720       -6.35556
N         -6.14385        4.34691        1.45023
C          2.56137       -6.27381        4.11086
C          1.17015       -6.29748        4.00871
C          0.42861       -7.42359        4.37953
C          1.11649       -8.54833        4.85652
C          2.50692       -8.53310        4.96051
C          3.23577       -7.40284        4.58825
C         -1.04481       -7.39228        4.20136
C         -1.75416       -6.21662        4.48702
C         -3.09877       -6.10133        4.16486
C         -3.78309       -7.15357        3.53721
C         -3.09731       -8.35786        3.32915
C         -1.74742       -8.47645        3.65909
C         -5.15417       -6.92863        3.01252
C         -5.46202       -5.67225        2.48262
C         -6.69952       -5.40402        1.89855
C         -7.67608       -6.40414        1.86348
C         -7.38947       -7.65774        2.40683
C         -6.13989       -7.92504        2.96726
C          3.23300       -5.02274        3.60770
C         -6.83994       -4.01663        1.33187
C          4.37092        6.40548        3.70623
C          2.99683        6.16165        3.79688
C          2.07733        7.21782        3.71104
C          2.56602        8.51770        3.51077
C          3.93413        8.76337        3.42276
C          4.83832        7.71257        3.53404
C          0.61525        6.99160        3.85221
C         -0.01643        5.85926        3.31856
C         -1.39271        5.68093        3.44434
C         -2.18429        6.62517        4.11386
C         -1.54951        7.75344        4.65356
C         -0.17777        7.93327        4.52456
C         -3.65375        6.45762        4.25915
C         -4.43125        5.91307        3.22680
C         -5.81971        5.80909        3.35783
C         -6.44594        6.25884        4.52446
C         -5.68155        6.77796        5.56444
C         -4.29814        6.87582        5.43312
C          5.42421        5.33640        3.83373
C         -6.71885        5.27036        2.27633
C          7.91620       -0.53699       -5.48010
C          6.55165       -0.45447       -5.77242
C          6.10219       -0.27309       -7.08775
C          7.05454       -0.18807       -8.11371
C          8.41555       -0.28220       -7.83114
C          8.84827       -0.45797       -6.52034
C          4.64992       -0.16296       -7.38278
C          4.18754        0.66844       -8.41351
C          2.82776        0.78867       -8.68234
C          1.87867        0.08613       -7.92667
C          2.34030       -0.74965       -6.89945
C          3.70020       -0.87418       -6.63480
C          0.42549        0.22518       -8.19976
C         -0.49837        0.21421       -7.14941
C         -1.86871        0.34891       -7.38598
C         -2.33344        0.47415       -8.69988
C         -1.42259        0.48650       -9.75508
C         -0.05658        0.36946       -9.50973
C          8.47775       -0.71664       -4.09058
C         -2.75974        0.32178       -6.17060
O         -6.12590       -3.11521        1.73204
O         -2.34481       -0.09687       -5.10500
O         -7.87781        5.63108        2.18942
O          2.64842       -4.27261        2.84688
O          6.53983        5.61247        4.23392
O          9.64546       -1.01824       -3.92626
C         -4.57487        0.05757       -1.24228
O         -3.83184        0.73376       -0.58347
C          4.33365       -0.58935        1.01831
O         -4.21529       -1.13363       -1.72139
O          3.42425        0.14032        1.30737
O          4.18693       -1.60510        0.16626
H          6.94483       -4.61306        4.93088
H          8.60558       -2.85717        4.37068
H          4.02198       -2.69764        2.41748
H          9.14576       -0.67965        3.04512
H         10.25467       -0.79300        0.70928
H          9.99118       -0.73247       -1.76293
H          5.71682       -0.50504       -1.30105
H          8.88704        1.61862        4.15487
H          7.52937        3.67058        4.49281
H          4.34248        1.93434        2.16722
H          4.13342        4.00302        3.00476
H          4.85317       -5.44789        4.76112
H          6.66506       -0.21256       -3.31402
H         -6.49082        1.35614       -6.98335
H         -8.43868        1.47262       -5.45105
H         -3.91217        0.35246       -3.68778
H         -9.34155        1.25221       -3.01209
H         -9.54058        3.33548       -1.51729
H         -8.57148        4.76902        0.26823
H         -5.05450        2.27854        0.34234
H        -10.34477       -0.98857       -2.13111
H        -10.00336       -3.06580       -0.80302
H         -5.86349       -2.04177       -0.23472
H         -8.31893       -4.65047        0.06270
H         -4.24012        1.18084       -7.27071
H         -5.21497        4.03148        1.70443
H          0.67250       -5.42042        3.59334
H          0.55908       -9.43791        5.15628
H          3.03164       -9.41563        5.32808
H          4.32562       -7.43414        4.64219
H         -1.24025       -5.37694        4.95805
H         -3.62424       -5.17233        4.39103
H         -3.60323       -9.19287        2.84059
H         -1.21818       -9.40287        3.42716
H         -4.71851       -4.87553        2.48005
H         -8.66533       -6.21958        1.43953
H         -8.15288       -8.43653        2.39575
H         -5.93598       -8.91225        3.38647
H          2.62592        5.15245        3.99293
H          1.86259        9.34595        3.41126
H          4.29416        9.78081        3.26587
H          5.91410        7.88243        3.48765
H          0.57143        5.11326        2.78021
H         -1.85509        4.78525        3.02515
H         -2.14012        8.51309        5.16823
H          0.28720        8.81658        4.96532
H         -3.94086        5.62523        2.29361
H         -7.53141        6.18891        4.59781
H         -6.16363        7.10854        6.48517
H         -3.70580        7.27416        6.25850
H          5.79969       -0.52616       -4.98467
H          6.72543       -0.06915       -9.14728
H          9.14260       -0.22296       -8.64187
H          9.90800       -0.53510       -6.27781
H          4.89840        1.25745       -8.99540
H          2.49811        1.46696       -9.47133
H          1.62738       -1.33374       -6.31489
H          4.02721       -1.55773       -5.84936
H         -0.16506        0.11791       -6.11529
H         -3.39901        0.53605       -8.92737
H         -1.78399        0.57376      -10.78019
H          0.64249        0.36185      -10.34786
H         -3.30123       -1.31164       -1.44246
H          3.26056       -1.62354       -0.12815
