# Supplementary material for: Programmable synthesis of organic cages with reduced symmetry
Source: Chem Sci. 2024 Apr 1;15(17):6536–43. doi: 10.1039/d4sc00889h (PMC11062111; doi:10.1039/d4sc00889h)
Supplement: SC-015-D4SC00889H-s002 [file SC-015-D4SC00889H-s002.zip › S.I/S.I.Models.all/geometry.cages_without_tBus/1.EMPTY/1.M06.EMPTY/1.C9.M06.xyz]

182
/Users/kga08/Desktop/keith/0.empty.cage.opts/3.cage.m06-2x/conf_26.log	Energy: -3138108.1825919
C         -6.09655        3.89806       -1.69878
C         -7.29697        4.00562       -2.40895
C         -7.86478        2.86188       -2.97919
C         -7.24552        1.62761       -2.85086
C         -6.03162        1.52399       -2.15424
C         -5.46155        2.64746       -1.57743
C         -7.77442        0.29263       -3.34731
C         -6.67188       -0.32604       -4.18829
C         -5.45560       -0.45544       -3.50813
C         -5.51582        0.07248       -2.05938
C         -6.77346       -0.77705       -5.49861
C         -5.67084       -1.36716       -6.11510
C         -4.45925       -1.51518       -5.42652
C         -4.34977       -1.04881       -4.10414
C         -7.87858       -0.57403       -2.09961
C         -9.02966       -1.18211       -1.62496
C         -9.00485       -1.93748       -0.44714
C         -7.80166       -2.07538        0.24983
C         -6.62946       -1.45707       -0.22859
C         -6.66719       -0.70884       -1.39471
N         -7.66748       -2.81978        1.43693
N         -5.46056        4.99240       -1.08581
N         -3.39844       -2.13842       -6.10797
C          7.80174       -2.07397       -0.25713
C          9.00492       -1.93855        0.44035
C          9.02954       -1.18796        1.62123
C          7.87832       -0.58208        2.09835
C          6.66693       -0.71447        1.39299
C          6.62934       -1.45805        0.22390
C          7.77398        0.27976        3.34938
C          6.67161       -0.34233        4.18804
C          5.45535       -0.46935        3.50741
C          5.51540        0.06403        2.06068
C          6.77326       -0.79836        5.49662
C          5.67072       -1.39101        6.11085
C          4.45913       -1.53655        5.42172
C          4.34962       -1.06515        4.10113
C          7.24478        1.61651        2.85798
C          7.86387        2.85038        2.99096
C          7.29597        3.99611        2.42484
C          6.09573        3.89097        1.71404
C          5.46081        2.64079        1.58811
C          6.03092        1.51528        2.16093
N          5.45992        4.98749        1.10478
N          7.66769       -2.81339       -1.44732
N          3.39839       -2.16258        6.10070
C         -5.07460        7.12344       -0.01767
C         -3.69509        7.13029       -0.23858
C         -2.85825        7.98476        0.49062
C         -3.43113        8.82959        1.45127
C         -4.81048        8.84265        1.65520
C         -5.63596        8.00043        0.91529
C         -1.39319        7.99155        0.24592
C         -0.88374        7.98965       -1.05999
C          0.48905        8.00056       -1.28865
C          1.39378        7.99182       -0.21829
C          0.88433        7.98647        1.08761
C         -0.48845        7.99709        1.31630
C          2.85884        7.98531       -0.46303
C          3.69540        7.12834        0.26354
C          5.07490        7.12167        0.04257
C          5.63653        8.00132       -0.88773
C          4.81132        8.84609       -1.62504
C          3.43197        8.83288       -1.42111
C         -6.00814        6.20171       -0.75415
C          6.00818        6.19730        0.77608
C         -8.17100       -3.94920        3.52830
C         -6.87667       -3.81375        4.03813
C         -6.48750       -4.47335        5.21194
C         -7.43348       -5.26595        5.87768
C         -8.73047       -5.39206        5.38353
C         -9.10254       -4.73529        4.21405
C         -5.09616       -4.34609        5.71852
C         -4.37305       -3.15415        5.56388
C         -3.05277       -3.05732        5.99058
C         -2.40766       -4.14714        6.59258
C         -3.13768       -5.33085        6.77042
C         -4.45702       -5.42901        6.33940
C         -0.98125       -4.06165        6.99810
C         -0.06877       -3.34234        6.21931
C          1.28386       -3.27430        6.56188
C          1.74270       -3.94817        7.69904
C          0.84165       -4.66293        8.48722
C         -0.50690       -4.71911        8.14347
C         -8.65044       -3.27216        2.26794
C          2.17258       -2.51277        5.61169
C         -1.28382       -3.24811       -6.57363
C          0.06879       -3.31750       -6.23128
C          0.98139       -4.03337       -7.01309
C          0.50718       -4.68594       -8.16131
C         -0.84136       -4.62842       -8.50490
C         -1.74252       -3.91715       -7.71371
C          2.40780       -4.12044       -6.60791
C          3.13795       -5.30331       -6.79078
C          4.45733       -5.40314       -6.36025
C          5.09636       -4.32278       -5.73482
C          4.37311       -3.13160       -5.57509
C          3.05280       -3.03311       -6.00131
C          6.48776       -4.45193       -5.22888
C          6.87680       -3.79737       -4.05222
C          8.17123       -3.93458       -3.54310
C          9.10295       -4.71739       -4.23236
C          8.73100       -5.36918       -5.40465
C          7.43392       -5.24133       -5.89815
C         -2.17270       -2.49067       -5.62030
C          8.65065       -3.26293       -2.27983
O          7.15770        6.51289        1.01537
O          9.83954       -3.15481       -2.04195
O          1.78924       -2.23941        4.48865
O         -7.15746        6.51859       -0.99273
O         -9.83934       -3.16241        2.03087
O         -1.78950       -2.22204       -4.49607
C          4.15153       -0.03919        1.39591
O          3.85793       -0.74596        0.47010
C         -4.15201       -0.03264       -1.39475
O          3.26001        0.75166        1.99594
O         -3.85857       -0.74172       -0.47067
O         -3.26043        0.75987       -1.99250
H         -7.78703        4.97004       -2.50102
H         -8.80847        2.94495       -3.52149
H         -4.52176        2.58163       -1.02799
H         -8.72530        0.38237       -3.88395
H         -7.71359       -0.67988       -6.04422
H         -5.75328       -1.72744       -7.14240
H         -3.40508       -1.15269       -3.58107
H         -9.96795       -1.07273       -2.17207
H         -9.90661       -2.41214       -0.07296
H         -5.70034       -1.56750        0.32620
H         -6.71210       -3.01255        1.70842
H         -4.54380        4.79778       -0.70045
H         -3.57822       -2.34455       -7.08265
H          9.90678       -2.41144        0.06420
H          9.96782       -1.08052        2.16873
H          5.70020       -1.56669       -0.33120
H          8.72487        0.36770        3.88631
H          7.71337       -0.70314        6.04260
H          5.75322       -1.75519        7.13675
H          3.40495       -1.16716        3.57765
H          8.80748        2.93157        3.53368
H          7.78590        4.96025        2.52051
H          4.52115        2.57686        1.03821
H          4.54292        4.79444        0.71919
H          6.71231       -3.00438       -1.72002
H          3.57820       -2.37278        7.07451
H         -3.25087        6.47035       -0.98786
H         -2.79034        9.50322        2.02347
H         -5.24289        9.51895        2.39357
H         -6.71737        7.99957        1.05649
H         -1.57181        7.99657       -1.90768
H          0.86577        7.99771       -2.31332
H          1.57241        7.99089        1.93531
H         -0.86517        7.99152        2.34097
H          3.25096        6.46628        1.01082
H          6.71793        8.00049       -1.02898
H          5.24395        9.52449       -2.36135
H          2.79138        9.50845       -1.99124
H         -6.13584       -3.19079        3.53383
H         -7.15737       -5.77194        6.80432
H         -9.45685       -6.00427        5.91928
H        -10.11250       -4.81888        3.81249
H         -4.85339       -2.28036        5.12008
H         -2.52011       -2.11242        5.87023
H         -2.65521       -6.20364        7.21395
H         -4.98449       -6.37772        6.45188
H         -0.38958       -2.84291        5.30421
H          2.79905       -3.95618        7.97302
H          1.19731       -5.18641        9.37525
H         -1.20223       -5.27248        8.77717
H          0.38953       -2.82193       -5.31405
H          1.20260       -5.23649       -8.79736
H         -1.19692       -5.14810       -9.39520
H         -2.79884       -3.92407       -7.98780
H          2.65556       -6.17427       -7.23797
H          4.98492       -6.35130       -6.47677
H          4.85339       -2.25964       -5.12764
H          2.52003       -2.08880       -5.87695
H          6.13570       -3.17699       -3.54514
H         10.11296       -4.80237       -3.83123
H          9.45754       -5.97882       -5.94313
H          7.15788       -5.74336       -6.82697
H          2.40041        0.62602        1.55958
H         -2.40090        0.63316       -1.55630
