# Supplementary material for: Programmable synthesis of organic cages with reduced symmetry
Source: Chem Sci. 2024 Apr 1;15(17):6536–43. doi: 10.1039/d4sc00889h (PMC11062111; doi:10.1039/d4sc00889h)
Supplement: SC-015-D4SC00889H-s002 [file SC-015-D4SC00889H-s002.zip › S.I/S.I.Models.all/geometry.cages_without_tBus/1.EMPTY/1.M06.EMPTY/3.cage_jaws_distance.py]

# Run:   python distance_autode.py > angles.txt

# THIS VERSION OPTIMISED FOR EMPTY CAGE
# will need to manually check which conformations have which atom numbering
# input folder should contain xyz files named conf_#.xyz

# Get distance between acid central carbons.
# Get the offset angle between the two carboxylic acid carbons with respect to the distal bridgehead carbon in the triptycene. (Get both angles and average the two). This is a measure of how offset the top and bottom triptcyenes are.

import autode
from autode.species import Species
from autode.input_output import xyz_file_to_atoms
import os

for filename in os.listdir(os.getcwd()):
    if not filename.endswith('.xyz'):
        continue
    species = Species(name=filename.rstrip('.xyz'), charge=0, mult=1, atoms=xyz_file_to_atoms(filename))
    species_ID = filename.rstrip('.xyz')
    species_ID = int(species_ID.split('conf_')[1])
    # print(species_ID)

# Note: autode uses 'coding' indexing, so if taking atom numbers from e.g. avogadro, you must subtract 1

# defining the atom numbers of the interested atoms. If you do not manage to normalise your numbering between conformers before this point, you must define atoms numbers for individual conformers, which is tedious.
# conf 1,11
    confs1 = [1,11]
    if species_ID in confs1:
        leg1U = species.distance(107,129)
        leg1D = species.distance(111,121)
        leg2U = species.distance(106,137)
        leg2D = species.distance(109,116)
        leg3U = species.distance(108,134)
        leg3D = species.distance(110,124)
        trip1 = 29
        trip2 = 6
        CO2A = 113
        CO2B = 112

# conf 2,3,5,7,8,12,13
    confs2 = [2,3,5,7,8,12,13]
    if species_ID in confs2:
        leg1U = species.distance(111,123)
        leg1D = species.distance(107,131)
        leg2U = species.distance(110,126)
        leg2D = species.distance(108,136)
        leg3U = species.distance(109,118)
        leg3D = species.distance(106,139)
        trip1 = 29
        trip2 = 6
        CO2A = 112
        CO2B = 114

# conf 4,6,9
    confs3 = [4,6,9]
    if species_ID in confs3:
        leg1U = species.distance(110,124)
        leg1D = species.distance(108,134)
        leg2U = species.distance(109,116)
        leg2D = species.distance(106,137)
        leg3U = species.distance(111,121)
        leg3D = species.distance(107,129)
        trip1 = 29
        trip2 = 6
        CO2A = 113
        CO2B = 112

# conf 10
    confs4 = [10]
    if species_ID in confs4:
        leg1U = species.distance(103,106)
        leg1D = species.distance(100,127)
        leg2U = species.distance(105,111)
        leg2D = species.distance(101,119)
        leg3U = species.distance(104,114)
        leg3D = species.distance(102,124)
        trip1 = 29
        trip2 = 6
        CO2A = 174
        CO2B = 175

   
    leg_list = [leg1U, leg1D, leg2U, leg2D, leg3U, leg3D]
    

# extra data: offset angle and acid-acid (carbon) distance.
    dista = round(species.distance(CO2A, CO2B),2)
    offset_angle_1 = round(abs(species.angle(trip2, CO2B,CO2A).to('deg')),2)
    offset_angle_2 = round(abs(species.angle(trip1,CO2A, CO2B).to('deg')),2)
    av_ang = round((offset_angle_1 + offset_angle_2)/2,2)

    for i, leg_dist in enumerate(leg_list):
        #print(f'{species.name}, {leg_dist:.3f}')
        # this overwrites the existing distances in leg_list with 0 (carbonyl out) or 1 (carbonyl in). 3A threshold cos close is ~2.3 A, and far is ~4.8. So using self-correcting threshold of 6 A above.
        if leg_dist < 3:
            leg_list[i] = 0
        else:
            leg_list[i] = 1

# DEFAULT VALUES FOR LATER ANALYSIS (does nothing in this program)
    lig_1="Ax"
    lig_2="Ax"
    print(f'{species.name},{leg_list[0]}{leg_list[1]},{leg_list[2]}{leg_list[3]},{leg_list[4]}{leg_list[5]},{lig_1}{lig_2},{dista},{offset_angle_1},{offset_angle_2},{av_ang}')
