# Supplementary material for: Programmable synthesis of organic cages with reduced symmetry
Source: Chem Sci. 2024 Apr 1;15(17):6536–43. doi: 10.1039/d4sc00889h (PMC11062111; doi:10.1039/d4sc00889h)
Supplement: SC-015-D4SC00889H-s002 [file SC-015-D4SC00889H-s002.zip › S.I/S.I.Models.all/geometry.cages_without_tBus/1.EMPTY/1.M06.EMPTY/4.angles_processing.py]

import sys, os
from glob import glob
import re
import pandas as pd
import numpy as np

# Ensure full print format in the output file
pd.set_option('display.max_rows', None)
pd.set_option('display.max_columns', None)
pd.set_option('display.width', None)

# Read in the finalenergies.csv file with data extracted from the xyz files
df1 = pd.read_csv("finalenergies.csv", header=None)
df1.columns = ['conf', 'energy']
df1['conf'] = df1['conf'].str.split("_").str.get(1)
df1['energy'] = df1['energy'].astype('float')

# IMPORTANT: If OpenBabel used to convert log file to xyz file, then the energies are already in kcal/mol. So reconverted here to hartrees. Comment this out if energies already supplied in hartrees.
df1['energy'] = df1['energy'] / 627.5096080305927

# Read in the angles.txt file generated by running the 3.cage_jaws_distance.py (single folder)

df2 = pd.read_csv("angles.txt", header=None)
df2.columns = ['conf', 'leg1','leg2','leg3', 'bind','dist','ang1','ang2','av-ang']
# Ensure numbers are strings
df2['leg1'] = df2['leg1'].astype('str')
df2['leg2'] = df2['leg2'].astype('str')
df2['leg3'] = df2['leg3'].astype('str')
# NOTE: double check split type here if 
df2['conf'] = df2['conf'].str.split("_").str.get(1)
# Ensure columns being merged are of same type to avoid NaN errors

df2['conf'] = df2['conf'].astype('int')
df1['conf'] = df1['conf'].astype('int')
# Fix leading zeroes
df2['leg1'] = df2['leg1'].apply(lambda x: '00' if x=='0' else x)
df2['leg2'] = df2['leg2'].apply(lambda x: '00' if x=='0' else x)
df2['leg3'] = df2['leg3'].apply(lambda x: '00' if x=='0' else x)
df2['leg1'] = df2['leg1'].apply(lambda x: '01' if x=='1' else x)
df2['leg2'] = df2['leg2'].apply(lambda x: '01' if x=='1' else x)
df2['leg3'] = df2['leg3'].apply(lambda x: '01' if x=='1' else x) 

# merge dataframes
df3 = pd.merge(df1, df2, how='left', on ='conf')
df3 = df3.sort_values(['energy'], ascending=True)
df3 = df3.reset_index(drop=False)  # reset old index!!

# process data
df3['relative_energy'] = df3['energy'] - df3.loc[0].at['energy']
df3['relative_en_jmol'] = df3['relative_energy'] * 2625000
df3['relative_en_kjmol'] = df3['relative_en_jmol'] / 1000
df3['exp'] = np.exp((-df3['relative_en_jmol']/(8.314*300)))
sume = df3['exp'].sum()
df3['weighted_boltz'] = df3['exp'] / sume

# Highlight lowest energy version of each unique cage conformer
# First reorder the leg values 'alphabetically' to minimise symmetrical duplicates counted
df4 = df3
df4['legstring'] = ""
df4['NEW'] = 0   # column that keeps count of new conformers
for ind, row in df3.iterrows():
    stringsort = []	# reset temp list each loop
    stringsort.append(df4.iloc[ind]['leg1'])
    stringsort.append(df4.iloc[ind]['leg2'])
    stringsort.append(df4.iloc[ind]['leg3'])
# if more "10" strings than "01" strings, reverse all strings 01 to 10. This removes symmetry conflicts.
    if stringsort.count("10") > stringsort.count("01"):
        for index, entry in enumerate(stringsort):
            one = stringsort[index][0]
            two = stringsort[index][1]
            stringsort[index] = str(two + one)
    stringsort.sort()    # now alphabetically sort the new strings
    # then replace legs values so they are in "alphabetical" order
    df4.at[ind, 'leg1'] = str(stringsort[0])
    df4.at[ind, 'leg2'] = str(stringsort[1])
    df4.at[ind, 'leg3'] = str(stringsort[2])
    df4.at[ind, 'legstring'] = str(stringsort[0] + stringsort[1] + stringsort[2])

# remove non-binding cages
# df4 = df4[df4.columns.drop(list(df4.filter(regex = '-nb')))]
#df4 = df4[~df4.bind.str.contains("-nb")]

# then highlight each first instance of a new "leg type"
# To do this, need to sort by the legstring col, mark the NEW column with 1 everytime a new conformer is found, then resort by energy column
df4 = df4.sort_values(['legstring','energy'], ascending=[True,True])
df4 = df4.reset_index(drop=False)  # reset old index!!
list_legs = []
for ind in range(0,len(df4)):
    if ind == 0:
        df4.at[0, 'NEW'] = 1  #first row always new conformer --> 1
        list_legs.append(df4.iloc[ind]['legstring'])
    if (ind+1) != len(df4):	# prevent reading past end of dataframe
        # if next column different, mark it
        if df4.iloc[ind+1]['legstring'] != df4.iloc[ind]['legstring']:
            df4.at[ind+1, 'NEW'] = 1
            list_legs.append(df4.iloc[ind+1]['legstring'])


# remove angular outliers beyond 0.1% (wider than three Standard Deviations.
#y = df4['av-ang']
#removed_outliers = y.between(y.quantile(.001), y.quantile(.999))
#index_names = df4[~removed_outliers].index
#print(index_names)
#df4.drop(index_names, inplace=True)


# average values for matching legstrings, and print to output.
print("legstring, count, av dist, av angle")
for leg_type in list_legs:
    sum_dist = df4.loc[df4['legstring'] == leg_type, 'dist'].sum()
    count = len(df4.loc[df4['legstring'] == leg_type, 'dist'])
    av_dist = sum_dist/count
    av_angle = df4.loc[df4['legstring'] == leg_type, 'av-ang'].sum() / count

    print(f'{leg_type}, {count}, {round(av_dist,2)}, {round(av_angle,2)}')

df4 = df4.sort_values(['energy'], ascending=True)

# Lose boring columns
df4 = df4.drop(['relative_en_jmol'], axis=1)
df4 = df4.drop(['level_0'], axis=1)
df4 = df4.drop(['index'], axis=1)
df4 = df4.drop(['exp'], axis=1)


pd.set_option('display.max_rows', None)
pd.set_option('display.max_columns', None)
pd.set_option('display.width', None)
print("")
print(df4)
print("")
# Then also print the lowest energy unique conformers
df5 = df4[df4['NEW'] == 1]
print(df5)
print("")
print("Unique conformers: ")
print(df5['conf'].tolist())
