# Supplementary material for: Programmable synthesis of organic cages with reduced symmetry
Source: Chem Sci. 2024 Apr 1;15(17):6536–43. doi: 10.1039/d4sc00889h (PMC11062111; doi:10.1039/d4sc00889h)
Supplement: SC-015-D4SC00889H-s002 [file SC-015-D4SC00889H-s002.zip › S.I/S.I.Models.all/geometry.cages_without_tBus/1.EMPTY/1.M06.EMPTY/finalenergies.csv]

conf_1	-3138102.3292777
conf_2	-3138103.1221548
conf_3	-3138107.0181979
conf_4	-3138104.4448506
conf_5	-3138109.0768494
conf_6	-3138104.3811709
conf_7	-3138102.9701406
conf_8	-3138105.2116923
conf_9	-3138108.1825919
conf_10	-3138106.6755338
conf_11	-3138104.5871321
conf_12	-3138107.4064443
conf_13	-3138106.1561254
