# Supplementary material for: Programmable synthesis of organic cages with reduced symmetry
Source: Chem Sci. 2024 Apr 1;15(17):6536–43. doi: 10.1039/d4sc00889h (PMC11062111; doi:10.1039/d4sc00889h)
Supplement: SC-015-D4SC00889H-s002 [file SC-015-D4SC00889H-s002.zip › S.I/S.I.Models.all/geometry.cages_without_tBus/1.EMPTY/1.PBE0.EMPTY/1.C1.PBE0.xyz]

182
C:\Users\keith.andrews\Desktop\CAGES_ARCUS\6.cage.in\conf.in.pbe0.log	Energy: -3135985.5177695
C         -7.25041        1.58928       -3.40626
C         -8.65045        1.60216       -3.39233
C         -9.34971        1.09081       -2.29827
C         -8.65809        0.56646       -1.21400
C         -7.25288        0.56026       -1.22397
C         -6.54723        1.06176       -2.30818
C         -9.27067       -0.02793        0.04364
C         -8.68814       -1.42417        0.15237
C         -7.28804       -1.44336        0.16011
C         -6.66069       -0.04304        0.05994
C         -9.38466       -2.62607        0.20835
C         -8.68919       -3.83456        0.26879
C         -7.28770       -3.85130        0.26575
C         -6.58392       -2.63640        0.20462
C         -8.68248        0.77281        1.18969
C         -9.37337        1.49251        2.15785
C         -8.67225        2.21998        3.12060
C         -7.27078        2.24010        3.11829
C         -6.57274        1.50998        2.14108
C         -7.28249        0.77909        1.20137
N         -6.61286        2.98903        4.10366
N         -6.59520        2.12430       -4.52551
N         -6.63497       -5.09022        0.32744
C          7.27289       -3.88091        0.38728
C          8.67432       -3.87252        0.36907
C          9.37545       -2.67365        0.23185
C          8.68452       -1.47408        0.10348
C          7.28464       -1.48754        0.10406
C          6.57482       -2.66818        0.25687
C          9.27185       -0.08085       -0.01252
C          8.66057        0.71140        1.13171
C          7.25543        0.72207        1.13400
C          6.66191       -0.08786       -0.02994
C          9.35317        1.39843        2.12031
C          8.65514        2.10028        3.10374
C          7.25489        2.11880        3.10156
C          6.55057        1.41856        2.10532
C          8.68700        0.52766       -1.27324
C          9.38186        1.08793       -2.33898
C          8.68484        1.65119       -3.40889
C          7.28338        1.66618       -3.41778
C          6.58119        1.10126       -2.33927
C          7.28672        0.53190       -1.29094
N          6.62930        2.24699       -4.51304
N          6.61446       -5.11102        0.52274
N          6.60328        2.84462        4.10944
C         -4.82931        2.76762       -6.07990
C         -3.45506        2.98308       -6.19429
C         -2.88752        3.57536       -7.32655
C         -3.74332        3.94708       -8.37438
C         -5.66754        3.14469       -7.13549
C         -1.41908        3.74954       -7.38076
C         -0.70784        4.05051       -6.20897
C          0.67855        4.08163       -6.20056
C          1.41678        3.81320       -7.36352
C          0.70729        3.58170       -8.55097
C         -0.68550        3.55045       -8.55943
C          2.89054        3.70191       -7.29128
C          3.46842        3.13808       -6.14999
C          4.84821        2.97133       -6.02025
C          5.68311        3.37998       -7.06710
C          3.74319        4.10381       -8.33028
C         -5.26204        2.09177       -4.80959
C          5.28699        2.31342       -4.74276
C         -4.82867        4.04043        5.39751
C         -3.45319        4.04145        5.63515
C         -2.87392        4.81040        6.64893
C         -3.72041        5.60344        7.43819
C         -5.65714        4.83956        6.19419
C         -1.40380        4.78153        6.81509
C         -0.69510        3.59513        6.57047
C          0.69158        3.57494        6.57507
C          1.43259        4.74016        6.82522
C          0.72665        5.90989        7.14210
C         -0.66629        5.93030        7.13682
C          2.90402        4.72650        6.66897
C          3.46654        3.95224        5.64975
C          4.84262        3.91513        5.41862
C          5.68867        4.68027        6.23006
C          3.76786        5.48596        7.47219
C         -5.27074        3.18355        4.24577
C          5.26566        3.06580        4.25272
C         -4.85891       -6.75755        0.50596
C         -3.47949       -6.95915        0.43321
C         -2.90684       -8.22999        0.54055
C         -3.76389       -9.32446        0.72949
C         -5.69810       -7.86219        0.69363
C         -1.43334       -8.35638        0.48949
C         -0.73286       -9.25055        1.31211
C          0.65968       -9.24983        1.34953
C          1.40255       -8.35573        0.56475
C          0.70016       -7.51153       -0.30916
C         -0.68629       -7.51128       -0.34552
C          2.87146       -8.22981        0.69189
C          3.45227       -6.96203        0.59179
C          4.82713       -6.76231        0.72708
C          5.65302       -7.86407        0.97964
C          3.71541       -9.32193        0.94395
C         -5.29424       -5.32255        0.41505
C          5.27219       -5.33184        0.61755
O          4.45073        1.87348       -3.96748
O          4.44114       -4.43579        0.60203
O          4.42220        2.60850        3.49708
O         -4.43037        1.56635       -4.08594
O         -4.43788        2.69334        3.49754
O         -4.45714       -4.43198        0.41984
H         -9.19936        2.01260       -4.24411
H        -10.44236        1.10303       -2.29920
H         -5.46451        1.04986       -2.31834
H        -10.36699       -0.01882        0.03063
H        -10.47733       -2.63028        0.20320
H         -9.24235       -4.77616        0.31899
H         -5.49977       -2.66339        0.21277
H        -10.46600        1.49689        2.16561
H         -9.22107        2.78408        3.87934
H         -5.48829        1.52704        2.15628
H         -7.21514        3.41367        4.79709
H         -7.19288        2.60503       -5.18568
H         -7.24214       -5.89929        0.30488
H          9.22309       -4.81281        0.46780
H         10.46809       -2.68299        0.23064
H          5.49035       -2.69030        0.26387
H         10.36821       -0.07342       -0.00028
H         10.44583        1.39520        2.12907
H          9.20546        2.64259        3.87733
H          5.46778        1.42997        2.10413
H         10.47453        1.09353       -2.34190
H          9.23695        2.08678       -4.24589
H          5.49709        1.11018       -2.36345
H          7.23666        2.66438       -5.20632
H          7.21552       -5.92501        0.51840
H          7.21184        3.24435        4.81198
H         -2.82607        2.64122       -5.37137
H         -3.33448        4.42075       -9.27010
H         -6.74576        2.96828       -7.10468
H         -1.25129        4.26231       -5.28576
H          1.20040        4.31758       -5.27075
H          1.25078        3.36200       -9.47309
H         -1.20745        3.30712       -9.48803
H          2.84452        2.77929       -5.33069
H          6.76807        3.25622       -7.02386
H          3.32695        4.55846       -9.23240
H         -2.83276        3.43717        4.97235
H         -3.30340        6.20864        8.24660
H         -6.73646        4.89430        6.03146
H         -1.24068        2.67073        6.36976
H          1.21184        2.63540        6.37732
H          1.27232        6.83649        7.33601
H         -1.18571        6.87267        7.32670
H          2.83271        3.37473        4.97573
H          6.77006        4.70592        6.07389
H          3.36315        6.09449        8.28438
H         -2.85197       -6.07430        0.32088
H         -3.35084      -10.33299        0.80707
H         -6.78246       -7.75610        0.77836
H         -1.28355       -9.91766        1.97967
H          1.17389       -9.91628        2.04616
H          1.25031       -6.84072       -0.97239
H         -1.20113       -6.83995       -1.03611
H          2.83396       -6.07797        0.43207
H          6.73166       -7.75662        1.11908
H          3.29715      -10.32862        1.01700
C          5.08964       -9.13559        1.08520
H          5.73372       -9.99543        1.28175
C          5.12318        3.94429       -8.21311
H          5.77496        4.26462       -9.02882
C         -5.11700        3.73157       -8.27487
H         -5.77067        4.02408       -9.09952
C          5.14405        5.45797        7.25189
H          5.80460        6.05437        7.88502
C         -5.09554        5.61344        7.20962
H         -5.74179        6.23637        7.83184
C         -5.14338       -9.13722        0.80199
H         -5.79847       -9.99888        0.94747
C          5.14527       -0.16304       -0.11577
C         -5.14402       -0.08961        0.16499
O          4.35302        0.31266        0.65532
O         -4.35033        0.30789       -0.64791
O          4.75947       -0.86002       -1.18416
H          3.78822       -0.88197       -1.18488
O         -4.75990       -0.64264        1.31501
H         -3.78850       -0.64638        1.32821
