# Supplementary material for: Programmable synthesis of organic cages with reduced symmetry
Source: Chem Sci. 2024 Apr 1;15(17):6536–43. doi: 10.1039/d4sc00889h (PMC11062111; doi:10.1039/d4sc00889h)
Supplement: SC-015-D4SC00889H-s002 [file SC-015-D4SC00889H-s002.zip › S.I/S.I.Models.all/geometry.cages_without_tBus/1.EMPTY/1.PBE0.EMPTY/1.C10.PBE0.xyz]

182
/Users/kga08/Desktop/keith/0.best.cage.confs/4.cage.pbe0/conf_25.log	Energy: -3135989.6092504
C          7.16937       -2.08955        1.60904
C          8.44232       -2.25591        1.05248
C          8.69935       -1.76874       -0.23019
C          7.70943       -1.12104       -0.95140
C          6.43200       -0.93834       -0.39046
C          6.16414       -1.42058        0.88257
C          7.84992       -0.57964       -2.36009
C          6.76585       -1.27015       -3.15424
C          5.47909       -1.09769       -2.62415
C          5.47148       -0.21624       -1.35588
C          6.95392       -2.07011       -4.27034
C          5.87737       -2.74026       -4.84942
C          4.59772       -2.61419       -4.29353
C          4.39997       -1.76818       -3.18471
C          7.46748        0.87746       -2.27614
C          8.25779        1.95443       -2.64605
C          7.80976        3.26082       -2.45498
C          6.55422        3.48693       -1.87645
C          5.74092        2.39137       -1.52335
C          6.19531        1.09596       -1.72894
N          6.06068        4.77102       -1.60763
N          6.81603       -2.57572        2.87502
N          3.48853       -3.31584       -4.79019
C         -7.76988       -0.61726       -1.93070
C         -9.09950       -0.52989       -1.50680
C         -9.37228       -0.15635       -0.18707
C         -8.34222        0.12643        0.69783
C         -7.00504        0.02690        0.27097
C         -6.72264       -0.34378       -1.03214
C         -8.49398        0.58938        2.13617
C         -7.75602        1.91296        2.19938
C         -6.41901        1.82611        1.79038
C         -6.00440        0.40430        1.37236
C         -8.27755        3.14722        2.56784
C         -7.47224        4.28544        2.52313
C         -6.13869        4.19764        2.10233
C         -5.61067        2.94988        1.72965
C         -7.68951       -0.38332        2.97358
C         -8.14125       -1.13607        4.05110
C         -7.26593       -1.99354        4.71752
C         -5.93232       -2.11159        4.30407
C         -5.47884       -1.36290        3.20528
C         -6.35412       -0.49732        2.56782
N         -5.08297       -2.95095        5.03637
N         -7.38179       -0.96557       -3.22805
N         -5.37561        5.37133        2.06711
C          6.86505       -3.79540        4.97591
C          5.47586       -3.89276        5.09423
C          4.87624       -4.40830        6.25314
C          5.71285       -4.82352        7.30065
C          7.09770       -4.72742        7.19208
C          7.67630       -4.22279        6.03321
C          3.40388       -4.51855        6.36404
C          2.59829       -4.69530        5.22834
C          1.21519       -4.77559        5.33284
C          0.57766       -4.69728        6.57970
C          1.38057       -4.54080        7.71819
C          2.76335       -4.44600        7.61106
C         -0.89699       -4.74790        6.68054
C         -1.68472       -4.08530        5.73471
C         -3.07906       -4.08034        5.81641
C         -3.70752       -4.78696        6.84864
C         -2.93507       -5.46141        7.79235
C         -1.54420       -5.43473        7.71908
C          7.57118       -3.30674        3.74422
C         -3.78531       -3.27300        4.76769
C          5.89587        7.19392       -1.43468
C          4.56519        7.20361       -1.00743
C          3.95247        8.38577       -0.56696
C          4.70663        9.56855       -0.56753
C          6.02946        9.56935       -1.00164
C          6.62280        8.39044       -1.43818
C          2.54668        8.38218       -0.10738
C          2.12983        9.20543        0.94959
C          0.81622        9.18124        1.40413
C         -0.13402        8.33037        0.82143
C          0.27812        7.52335       -0.25011
C          1.59011        7.54845       -0.70514
C         -1.51654        8.24817        1.33985
C         -2.18863        7.02298        1.33030
C         -3.48605        6.88875        1.82791
C         -4.13249        8.00988        2.36140
C         -3.47668        9.23981        2.37683
C         -2.18416        9.36228        1.87196
C          6.62996        5.97383       -1.91219
C         -4.05239        5.50033        1.76754
C          2.18762       -5.06046       -5.88426
C          0.97285       -4.36996       -5.94486
C         -0.21249       -5.03533       -6.29510
C         -0.15485       -6.41344       -6.55341
C          1.05127       -7.10506       -6.48975
C          2.22315       -6.43013       -6.17196
C         -1.50429       -4.32276       -6.41113
C         -2.41744       -4.67508       -7.41693
C         -3.65664       -4.05534       -7.51243
C         -4.03800       -3.05868       -6.60241
C         -3.11645       -2.68911       -5.61058
C         -1.87280       -3.30597       -5.51847
C         -5.38121       -2.44266       -6.67730
C         -6.07944       -2.11826       -5.50684
C         -7.36379       -1.56784       -5.55600
C         -7.97466       -1.35460       -6.79567
C         -7.28861       -1.66110       -7.96684
C         -6.00406       -2.19755       -7.91061
C          3.51217       -4.41893       -5.59774
C         -8.14837       -1.22104       -4.32529
O         -3.19132       -2.90749        3.76420
O         -9.36761       -1.16007       -4.33909
O         -3.33699        4.56028        1.45283
O          8.75058       -3.56818        3.56331
O          7.68528        6.08812       -2.51611
O          4.53638       -4.89968       -6.05531
C          4.06648        0.04691       -0.84538
C         -4.52976        0.30979        1.01454
O         -4.06550       -0.07834       -0.02735
O          3.63679       -0.21095        0.24971
H          9.21245       -2.76732        1.62376
H          9.69090       -1.90627       -0.66861
H          5.17356       -1.28833        1.31653
H          8.85092       -0.73581       -2.77853
H          7.95479       -2.19415       -4.69103
H          6.02558       -3.38819       -5.70841
H          3.39489       -1.65894       -2.77213
H          9.24591        1.78244       -3.07986
H          8.42498        4.11054       -2.73728
H          4.75396        2.58007       -1.09554
H          5.20624        4.79619       -1.06614
H          5.87445       -2.35027        3.16955
H          2.59811       -3.08576       -4.36552
H         -9.90174       -0.74101       -2.21028
H        -10.41092       -0.07838        0.14415
H         -5.68750       -0.41817       -1.36266
H         -9.54099        0.66553        2.45218
H         -9.31864        3.23155        2.88844
H         -7.88513        5.25432        2.81602
H         -4.57345        2.89691        1.41711
H         -9.17977       -1.05686        4.38123
H         -7.62106       -2.57580        5.57179
H         -4.44255       -1.46439        2.89965
H         -5.46551       -3.29014        5.90965
H         -6.38129       -0.95161       -3.38013
H         -5.88250        6.21980        2.28358
H          4.82781       -3.57878        4.27312
H          5.27635       -5.25332        8.20440
H          7.73013       -5.06356        8.01672
H          8.75935       -4.15602        5.91917
H          3.05850       -4.79685        4.24320
H          0.61933       -4.92819        4.43008
H          0.91359       -4.45125        8.70184
H          3.35162       -4.27943        8.51572
H         -1.22299       -3.52447        4.92051
H         -4.79634       -4.84287        6.92510
H         -3.42509       -6.02156        8.59159
H         -0.95322       -5.97417        8.46294
H          3.96997        6.28734       -1.00609
H          4.24281       10.50396       -0.24704
H          6.59912       10.50125       -1.00554
H          7.65598        8.36837       -1.78779
H          2.85462        9.84915        1.45288
H          0.53607        9.80549        2.25566
H         -0.44598        6.87724       -0.75093
H          1.86926        6.92489       -1.55756
H         -1.70191        6.12182        0.95528
H         -5.13662        7.94949        2.78788
H         -3.98185       10.11576        2.78931
H         -1.69420       10.33856        1.87915
H          0.94362       -3.28936       -5.78044
H         -1.07317       -6.95266       -6.79545
H          1.07439       -8.17834       -6.69098
H          3.18433       -6.94557       -6.14164
H         -2.15104       -5.44677       -8.14246
H         -4.35170       -4.37120       -8.29359
H         -3.37262       -1.90013       -4.89958
H         -1.18743       -3.00943       -4.72081
H         -5.61832       -2.35984       -4.54603
H         -8.98556       -0.94368       -6.81930
H         -7.75585       -1.47639       -8.93672
H         -5.47117       -2.41941       -8.83791
O          3.31944        0.63317       -1.78037
O         -3.76051        0.70779        2.02534
H          2.43720        0.78245       -1.40145
H         -2.83465        0.61915        1.74472
