# Supplementary material for: Programmable synthesis of organic cages with reduced symmetry
Source: Chem Sci. 2024 Apr 1;15(17):6536–43. doi: 10.1039/d4sc00889h (PMC11062111; doi:10.1039/d4sc00889h)
Supplement: SC-015-D4SC00889H-s002 [file SC-015-D4SC00889H-s002.zip › S.I/S.I.Models.all/geometry.cages_without_tBus/1.EMPTY/1.PBE0.EMPTY/1.C11.PBE0.xyz]

182
/Users/kga08/Desktop/keith/0.best.cage.confs/4.cage.pbe0/conf_42.log	Energy: -3135986.9490244
C         -6.59404        1.25994       -3.16167
C         -7.99165        1.26018       -3.09178
C         -8.62370        0.76137       -1.94967
C         -7.88045        0.25957       -0.89097
C         -6.47858        0.25033       -0.96705
C         -5.83944        0.75742       -2.08574
C         -8.42056       -0.29211        0.41406
C         -7.84731       -1.68707        0.54360
C         -6.44919       -1.72091        0.48359
C         -5.81301       -0.32989        0.29485
C         -8.55265       -2.87405        0.70192
C         -7.86717       -4.08543        0.79191
C         -6.46790       -4.11785        0.73079
C         -5.75330       -2.91495        0.59137
C         -7.75995        0.53459        1.50052
C         -8.41266        1.27806        2.47224
C         -7.68988        2.03343        3.39913
C         -6.29202        2.03669        3.34027
C         -5.62667        1.27339        2.36306
C         -6.35427        0.52824        1.44887
N         -5.47928        2.77222        4.21135
N         -5.87214        1.73252       -4.26324
N         -5.83064       -5.36587        0.77232
C          6.97753       -3.30423       -1.51042
C          8.35899       -3.07626       -1.53541
C          8.87372       -1.81233       -1.24761
C          8.01236       -0.76792       -0.93505
C          6.63008       -0.99184       -0.92874
C          6.10436       -2.24257       -1.21502
C          8.39651        0.63317       -0.51092
C          7.77624        0.80827        0.86421
C          6.38490        0.59974        0.89597
C          5.81729        0.24053       -0.48854
C          8.45355        1.13298        2.02921
C          7.77008        1.25124        3.24176
C          6.38725        1.04126        3.27551
C          5.69527        0.71901        2.09253
C          7.64596        1.59290       -1.40952
C          8.18981        2.63126       -2.15220
C          7.36629        3.50083       -2.87127
C          5.97777        3.32521       -2.83553
C          5.42757        2.25818       -2.10189
C          6.25670        1.39907       -1.39980
N          5.07215        4.17079       -3.48610
N          6.51546       -4.60974       -1.73200
N          5.62210        1.13383        4.44570
C         -5.24196        2.43282       -6.47613
C         -4.06349        3.07100       -6.07845
C         -3.06028        3.37821       -7.00695
C         -3.26040        3.02465       -8.34917
C         -4.44454        2.41201       -8.75474
C         -5.44067        2.12628       -7.82632
C         -1.82361        4.06915       -6.57850
C         -0.56660        3.65250       -7.03959
C          0.59438        4.30320       -6.63548
C          0.53807        5.40728       -5.77289
C         -0.71949        5.82740       -5.31645
C         -1.87836        5.16380       -5.70375
C          1.76913        6.11743       -5.35992
C          2.90988        5.40541       -4.96637
C          4.07608        6.07280       -4.57943
C          4.11878        7.47045       -4.62100
C          2.98863        8.18799       -4.99904
C          1.82015        7.51898       -5.35685
C         -6.32441        2.05079       -5.51168
C          5.30946        5.36550       -4.10289
C         -4.70895        4.30733        5.91160
C         -3.44957        3.71650        6.05744
C         -2.43287        4.34986        6.78636
C         -2.70629        5.60197        7.35844
C         -3.96021        6.19211        7.22258
C         -4.96485        5.54487        6.51168
C         -1.11031        3.71146        6.97067
C         -0.50680        2.95659        5.95352
C          0.74012        2.36755        6.13935
C          1.43142        2.50379        7.35249
C          0.82562        3.25707        8.36956
C         -0.41661        3.84909        8.18235
C          2.75578        1.88009        7.57130
C          3.70979        1.81480        6.54495
C          4.97640        1.26772        6.77366
C          5.30201        0.78187        8.04467
C          4.35650        0.81687        9.06331
C          3.09617        1.36098        8.82995
C         -5.84668        3.66556        5.17343
C          6.05790        1.22166        5.73567
C         -4.08041       -7.05298        0.62646
C         -2.80281       -7.25698        0.10626
C         -2.25870       -8.53513       -0.04824
C         -3.02824       -9.63332        0.36225
C         -4.30366       -9.44070        0.89333
C         -4.83955       -8.15890        1.02534
C         -0.88851       -8.63920       -0.59593
C         -0.48875       -7.75601       -1.61088
C          0.83774       -7.67187       -2.00247
C          1.82078       -8.46916       -1.39708
C          1.40770       -9.42608       -0.45948
C          0.07317       -9.50977       -0.06451
C          3.24785       -8.18955       -1.66836
C          3.64498       -6.85220       -1.76169
C          4.97776       -6.48596       -1.94796
C          5.94606       -7.48842       -2.08075
C          5.56400       -8.82774       -2.00343
C          4.23202       -9.18086       -1.78651
C         -4.49092       -5.61469        0.73354
C          5.22875       -5.00623       -1.94245
O          6.41696        5.86086       -4.23244
O          4.29889       -4.22326       -2.06885
O          7.23550        1.24108        6.05731
O         -7.49542        2.00179       -5.85001
O         -7.00501        3.96042        5.42331
O         -3.64066       -4.73670        0.73982
C         -4.30094       -0.44218        0.19041
C          4.32504       -0.03279       -0.56346
O          3.54998       -0.05700        0.35816
O         -3.49511       -0.03616        0.98816
H         -8.56884        1.63966       -3.93166
H         -9.71512        0.76860       -1.89424
H         -4.75115        0.74876       -2.16114
H         -9.51529       -0.26973        0.46659
H         -9.64412       -2.86344        0.74984
H         -8.42592       -5.01829        0.90327
H         -4.67009       -2.95839        0.54307
H         -9.50483        1.28200        2.51242
H         -8.19543        2.62744        4.15644
H         -4.53813        1.26705        2.32586
H         -4.48618        2.68861        4.03309
H         -4.86584        1.70171       -4.15532
H         -6.44613       -6.16839        0.72091
H          9.03857       -3.89911       -1.77116
H          9.95423       -1.65085       -1.25578
H          5.03465       -2.42827       -1.22240
H          9.47970        0.80177       -0.51394
H          9.53400        1.29542        2.00422
H          8.29874        1.49127        4.16069
H          4.61946        0.55014        2.11776
H          9.27193        2.78344       -2.16592
H          7.78473        4.32663       -3.44145
H          4.34462        2.12219       -2.09671
H          4.09771        3.92834       -3.35613
H          7.21589       -5.33631       -1.65334
H          4.62609        1.00307        4.31637
H         -3.91009        3.34597       -5.03147
H         -2.49100        3.26181       -9.08769
H         -4.59197        2.16086       -9.80749
H         -6.37655        1.65155       -8.12694
H         -0.49566        2.79583       -7.71411
H          1.56121        3.96163       -7.01328
H         -0.78982        6.67880       -4.63529
H         -2.84620        5.51501       -5.33773
H          2.87070        4.31265       -4.97117
H          5.04430        7.97605       -4.33965
H          3.01701        9.27970       -5.01992
H          0.94144        8.08894       -5.66761
H         -3.25613        2.72021        5.65165
H         -1.92073        6.12641        7.90681
H         -4.15186        7.16821        7.67375
H         -5.95900        5.98228        6.40546
H         -1.01256        2.83950        4.99214
H          1.17587        1.77700        5.32994
H          1.34277        3.39617        9.32141
H         -0.86370        4.41747        9.00084
H          3.46915        2.25682        5.57463
H          6.30250        0.37936        8.21209
H          4.60044        0.41651       10.04985
H          2.35812        1.37431        9.63487
H         -2.21920       -6.37340       -0.15468
H         -2.63365      -10.64660        0.25435
H         -4.89097      -10.30468        1.21204
H         -5.83113       -8.04023        1.47003
H         -1.22965       -7.11048       -2.08732
H          1.12303       -6.96051       -2.78057
H          2.15039      -10.06418        0.02584
H         -0.20834      -10.21224        0.72388
H          2.91506       -6.04978       -1.64872
H          6.99807       -7.25088       -2.25863
H          6.31815       -9.60963       -2.11640
H          3.95350      -10.23579       -1.72622
O         -3.93565       -1.09835       -0.90984
O          3.94328       -0.27267       -1.81678
H         -2.96681       -1.17197       -0.89966
H          2.99139       -0.46687       -1.80318
