# Supplementary material for: Programmable synthesis of organic cages with reduced symmetry
Source: Chem Sci. 2024 Apr 1;15(17):6536–43. doi: 10.1039/d4sc00889h (PMC11062111; doi:10.1039/d4sc00889h)
Supplement: SC-015-D4SC00889H-s002 [file SC-015-D4SC00889H-s002.zip › S.I/S.I.Models.all/geometry.cages_without_tBus/1.EMPTY/1.PBE0.EMPTY/1.C12..PBE0.xyz]

182
/Users/kga08/Desktop/keith/0.best.cage.confs/4.cage.pbe0/conf_34.log	Energy: -3135989.8575622
C          6.66731       -2.15619        2.60563
C          8.00686       -2.46579        2.34862
C          8.50502       -2.32492        1.05048
C          7.68666       -1.88474        0.02146
C          6.34158       -1.56374        0.28274
C          5.83744       -1.69603        1.56602
C          8.08707       -1.72216       -1.43433
C          7.11806       -2.59831       -2.20194
C          5.77422       -2.28355       -1.96537
C          5.58956       -1.11472       -0.98125
C          7.43177       -3.67387       -3.02410
C          6.41167       -4.43992       -3.58778
C          5.06816       -4.13691       -3.33053
C          4.74929       -3.03524       -2.51864
C          7.75705       -0.28664       -1.78434
C          8.63594        0.67908       -2.25549
C          8.20182        1.98714       -2.48678
C          6.86614        2.32344       -2.23875
C          5.97448        1.34465       -1.76475
C          6.41715        0.05203       -1.54407
N          6.33332        3.59980       -2.44091
N          6.06869       -2.27959        3.86448
N          4.08529       -4.97929       -3.86622
C         -7.42904       -2.09404        0.10414
C         -8.70718       -1.58722        0.36724
C         -8.85402       -0.25345        0.75127
C         -7.74672        0.57236        0.87403
C         -6.46426        0.06592        0.61657
C         -6.30324       -1.25891        0.24130
C         -7.75310        2.03123        1.26823
C         -7.05307        2.76972        0.14758
C         -5.75815        2.29702       -0.11518
C         -5.35252        1.12181        0.79938
C         -7.56384        3.83010       -0.58615
C         -6.79931        4.43719       -1.58396
C         -5.50351        3.97439       -1.83974
C         -4.98322        2.90039       -1.09330
C         -6.82977        2.14378        2.46236
C         -7.16324        2.68267        3.69481
C         -6.21291        2.77356        4.71270
C         -4.91053        2.31732        4.47993
C         -4.57425        1.75213        3.23444
C         -5.52796        1.66485        2.23002
N         -3.88704        2.39895        5.43405
N         -7.19491       -3.40753       -0.31895
N         -4.67316        4.53064       -2.82063
C          5.64548       -2.79487        6.18208
C          4.59015       -1.88714        6.31266
C          3.74722       -1.91016        7.43243
C          3.98430       -2.87694        8.42162
C          5.04064       -3.77694        8.30274
C          5.87826       -3.73295        7.19313
C          2.65285       -0.92491        7.57745
C          1.92735       -0.46597        6.46753
C          0.91313        0.47501        6.61089
C          0.58530        0.99915        7.87010
C          1.30416        0.53148        8.98073
C          2.31496       -0.41034        8.83799
C         -0.46892        2.02459        8.03406
C         -1.63428        2.00683        7.25334
C         -2.63423        2.96826        7.43099
C         -2.47669        3.95673        8.40899
C         -1.31918        3.99597        9.17753
C         -0.32418        3.04022        8.99176
C          6.58756       -2.79574        5.01501
C         -3.92199        2.99318        6.66158
C          6.04823        5.94346       -2.86059
C          4.73383        5.81262       -3.31694
C          3.87498        6.91688       -3.37841
C          4.36337        8.16603       -2.96984
C          5.68312        8.30787       -2.54364
C          6.53078        7.20477       -2.49748
C          2.48655        6.74919       -3.86200
C          2.21450        5.98480       -5.00581
C          0.91073        5.81277       -5.45661
C         -0.16988        6.38106       -4.76727
C          0.10144        7.14142       -3.62068
C          1.40778        7.33186       -3.18214
C         -1.55748        6.18431       -5.24228
C         -2.58359        5.86509       -4.34278
C         -3.89802        5.69283       -4.78556
C         -4.20247        5.86961       -6.13949
C         -3.18834        6.16736       -7.04378
C         -1.87542        6.31674       -6.60160
C          6.97202        4.76924       -2.73866
C         -5.02616        5.33742       -3.86571
C          1.92207       -5.98214       -4.32477
C          0.59247       -6.01308       -3.90199
C         -0.27484       -7.04974       -4.26135
C          0.22523       -8.06147       -5.09668
C          1.54213       -8.02516       -5.54957
C          2.39814       -6.99410       -5.16638
C         -1.66768       -7.05510       -3.76100
C         -2.71144       -7.65562       -4.48136
C         -4.02059       -7.62366       -4.01194
C         -4.34038       -6.98021       -2.80769
C         -3.29588       -6.39335       -2.07898
C         -1.98826       -6.43558       -2.54272
C         -5.73242       -6.90394       -2.31517
C         -6.20795       -5.71884       -1.73782
C         -7.51765       -5.61812       -1.26045
C         -8.37215       -6.72096       -1.37216
C         -7.91406       -7.90318       -1.94432
C         -6.60588       -7.99603       -2.41512
C          2.73159       -4.82895       -3.80996
C         -8.10100       -4.36076       -0.68376
O         -4.91035        3.54191        7.12365
O         -9.30897       -4.22877       -0.56525
O         -6.16308        5.72582       -4.07618
O          7.71643       -3.25048        5.11193
O          8.17970        4.87964       -2.86919
O          2.17888       -3.84869       -3.33305
C         -3.98497        0.55482        0.45857
O         -3.05020        0.43094        1.20762
C          4.12233       -0.75883       -0.81083
O         -3.92304        0.17154       -0.81659
O          3.47904       -0.81868        0.20573
O          3.58663       -0.36225       -1.96416
H          8.63880       -2.82391        3.15779
H          9.54971       -2.57302        0.84688
H          4.79445       -1.45490        1.76727
H          9.13697       -1.97823       -1.61857
H          8.47534       -3.93158       -3.21965
H          6.66151       -5.29225       -4.22489
H          3.70355       -2.80125       -2.34534
H          9.68112        0.42015       -2.44215
H          8.88714        2.75171       -2.84584
H          4.93372        1.61995       -1.58643
H          5.34350        3.68018       -2.24320
H          5.08723       -2.03254        3.88919
H          4.43133       -5.84277       -4.26502
H         -9.57012       -2.23939        0.26021
H         -9.85295        0.14100        0.95294
H         -5.31507       -1.66466        0.01638
H         -8.75968        2.41563        1.46979
H         -8.57286        4.19735       -0.38341
H         -7.20057        5.25796       -2.17325
H         -3.97787        2.53910       -1.31636
H         -8.17726        3.04978        3.87181
H         -6.46348        3.20735        5.67699
H         -3.56325        1.38791        3.05666
H         -2.98517        2.05965        5.12294
H         -6.21870       -3.66074       -0.39721
H         -3.72607        4.17223       -2.83772
H          4.44164       -1.10391        5.56515
H          3.32471       -2.93264        9.29035
H          5.20726       -4.52263        9.08327
H          6.71880       -4.42102        7.08723
H          2.15114       -0.85879        5.47300
H          0.38109        0.82339        5.72257
H          1.06220        0.90416        9.97840
H          2.86610       -0.73705        9.72250
H         -1.77200        1.19149        6.53830
H         -3.27637        4.68605        8.54756
H         -1.18609        4.77982        9.92643
H          0.58843        3.08986        9.58951
H          4.35539        4.83841       -3.63707
H          3.70959        9.04029       -3.01443
H          6.05336        9.29177       -2.24699
H          7.56666        7.29978       -2.16619
H          3.03916        5.53041       -5.56031
H          0.72516        5.21050       -6.34916
H         -0.72243        7.60577       -3.07321
H          1.59277        7.92601       -2.28396
H         -2.34068        5.75960       -3.28204
H         -5.23796        5.75825       -6.46641
H         -3.42143        6.29215       -8.10357
H         -1.08777        6.57050       -7.31493
H          0.24954       -5.18484       -3.28095
H         -0.41513       -8.89797       -5.38448
H          1.90984       -8.81693       -6.20573
H          3.42114       -6.98789       -5.55101
H         -2.50691       -8.12767       -5.44477
H         -4.81508       -8.07362       -4.61194
H         -3.50655       -5.91922       -1.11754
H         -1.19791       -5.99507       -1.93216
H         -5.53589       -4.85737       -1.72161
H         -9.39648       -6.62470       -1.00852
H         -8.58063       -8.76496       -2.02193
H         -6.24965       -8.93276       -2.85010
H         -3.03442       -0.18993       -0.97173
H          2.64808       -0.17019       -1.80241
