# Supplementary material for: Programmable synthesis of organic cages with reduced symmetry
Source: Chem Sci. 2024 Apr 1;15(17):6536–43. doi: 10.1039/d4sc00889h (PMC11062111; doi:10.1039/d4sc00889h)
Supplement: SC-015-D4SC00889H-s002 [file SC-015-D4SC00889H-s002.zip › S.I/S.I.Models.all/geometry.cages_without_tBus/1.EMPTY/1.PBE0.EMPTY/1.C13.PBE0.xyz]

182
/Users/kga08/Desktop/keith/0.best.cage.confs/4.cage.pbe0/conf_67.log	Energy: -3135988.5857637
C          5.86460       -2.61118       -3.16140
C          7.26140       -2.58970       -3.24881
C          7.98814       -1.70932       -2.44510
C          7.33870       -0.85833       -1.56266
C          5.93865       -0.87331       -1.48094
C          5.20504       -1.74350       -2.27084
C          7.98876        0.10674       -0.59736
C          7.37525        1.46400       -0.86043
C          5.97627        1.47984       -0.76082
C          5.38564        0.09764       -0.41895
C          8.05885        2.63915       -1.13240
C          7.36979        3.84240       -1.28918
C          5.97494        3.86635       -1.16098
C          5.27914        2.66986       -0.90274
C          7.48737       -0.29709        0.77493
C          8.27801       -0.62856        1.86417
C          7.69796       -0.97963        3.08493
C          6.30420       -0.99874        3.20109
C          5.49833       -0.66240        2.09644
C          6.08523       -0.31123        0.89054
N          5.63447       -1.35139        4.37866
N          5.05914       -3.45791       -3.92979
N          5.21450        5.03859       -1.25699
C         -6.18882        3.48833        1.41107
C         -7.58323        3.38450        1.49637
C         -8.20549        2.16832        1.21240
C         -7.45608        1.05886        0.85290
C         -6.05809        1.15342        0.78788
C         -5.42671        2.35799        1.05825
C         -7.99371       -0.29834        0.45735
C         -7.30962       -1.31011        1.34823
C         -5.90946       -1.24922        1.29467
C         -5.39109       -0.16090        0.33374
C         -7.92881       -2.26011        2.14696
C         -7.17151       -3.16322        2.89476
C         -5.77367       -3.10868        2.83609
C         -5.14487       -2.14283        2.02780
C         -7.45095       -0.54783       -0.93526
C         -8.20733       -0.80644       -2.06800
C         -7.59127       -1.00396       -3.30550
C         -6.19703       -0.94302       -3.39314
C         -5.42598       -0.68275       -2.24417
C         -6.04824       -0.48192       -1.02174
N         -5.49340       -1.13683       -4.58741
N         -5.49119        4.67953        1.64979
N         -4.93962       -3.96923        3.55810
C          4.28057       -5.20248       -5.38873
C          3.11093       -4.53306       -5.75760
C          2.04194       -5.21820       -6.34831
C          2.16751       -6.59804       -6.56181
C          3.34355       -7.26502       -6.22226
C          4.40424       -6.57149       -5.64729
C          0.81072       -4.48773       -6.72102
C          0.87988       -3.25306       -7.38217
C         -0.27565       -2.54953       -7.70364
C         -1.53906       -3.04607       -7.35414
C         -1.60851       -4.28428       -6.69962
C         -0.45414       -4.99863       -6.39859
C         -2.76612       -2.27218       -7.64367
C         -3.75000       -2.12417       -6.65805
C         -4.91463       -1.39349       -6.90628
C         -5.12127       -0.83033       -8.16976
C         -4.14430       -0.95923       -9.15236
C         -2.97154       -1.66604       -8.89095
C          5.42883       -4.50628       -4.72409
C         -5.97278       -1.19226       -5.86456
C          5.14437       -2.00373        6.64940
C          3.93974       -2.63822        6.33457
C          3.03756       -3.02199        7.33665
C          3.37165       -2.74588        8.67116
C          4.57573       -2.12294        8.99204
C          5.46796       -1.76068        7.98841
C          1.77596       -3.71284        6.99150
C          1.07811       -3.40588        5.81367
C         -0.10326       -4.06125        5.48753
C         -0.63761       -5.05190        6.32513
C          0.05961       -5.35764        7.50357
C          1.24052       -4.70206        7.82986
C         -1.89486       -5.75112        5.98073
C         -2.93243       -5.07707        5.32148
C         -4.13108       -5.72383        5.00774
C         -4.30939       -7.06274        5.37191
C         -3.28338       -7.74765        6.01414
C         -2.08705       -7.10040        6.31454
C          6.15429       -1.61208        5.61297
C         -5.28253       -5.03645        4.33759
C          4.62034        7.39819       -1.34119
C          3.34890        7.23474       -0.77800
C          2.48109        8.32593       -0.63899
C          2.90526        9.58601       -1.08629
C          4.16170        9.75208       -1.66205
C          5.01900        8.66530       -1.78286
C          1.14403        8.19178       -0.01703
C          0.74369        9.09315        0.97910
C         -0.53072        9.03657        1.52584
C         -1.47574        8.09645        1.08307
C         -1.06070        7.17638        0.10695
C          0.22621        7.21427       -0.42391
C         -2.86203        8.11815        1.61034
C         -3.70060        6.99406        1.54679
C         -5.01715        7.04221        2.01771
C         -5.50809        8.23005        2.57144
C         -4.69019        9.34978        2.64851
C         -3.38683        9.29696        2.16554
C          5.65686        6.31622       -1.43815
C         -6.00369        5.91350        1.92348
O         -7.14912       -1.06672       -6.16351
O         -7.19553        6.12614        2.08475
O         -6.42685       -5.43420        4.48523
O          6.57978       -4.88051       -4.87618
O          7.34081       -1.52794        5.88749
O          6.82419        6.59966       -1.65871
C         -3.87517       -0.06955        0.34702
O         -3.13326       -0.24127       -0.58601
C          3.86704        0.11230       -0.40059
O         -3.42212        0.23239        1.56366
O          3.15330       -0.17644        0.52557
O          3.37564        0.49516       -1.57889
H          7.76348       -3.26897       -3.93355
H          9.07898       -1.69881       -2.50931
H          4.11479       -1.76379       -2.22226
H          9.08264        0.11119       -0.66734
H          9.14837        2.62994       -1.21664
H          7.89970        4.76702       -1.50050
H          4.19102        2.69681       -0.81915
H          9.36676       -0.61404        1.77088
H          8.31111       -1.23148        3.94666
H          4.41315       -0.67725        2.18931
H          4.62430       -1.34338        4.31132
H          4.06267       -3.33787       -3.79612
H          4.21498        4.91202       -1.16179
H         -8.16489        4.25840        1.77590
H         -9.29454        2.09681        1.26762
H         -4.33987        2.44659        1.00661
H         -9.08727       -0.35520        0.50572
H         -9.01965       -2.30914        2.18981
H         -7.64916       -3.91585        3.51693
H         -4.05422       -2.10362        2.00190
H         -9.29675       -0.85345       -1.99568
H         -8.17772       -1.19376       -4.20132
H         -4.34038       -0.63330       -2.31710
H         -4.48516       -1.12773       -4.49315
H         -4.48316        4.60307        1.60652
H         -3.94797       -3.81129        3.43031
H          3.01407       -3.45689       -5.59176
H          1.34464       -7.14782       -7.02481
H          3.43272       -8.33692       -6.41245
H          5.33302       -7.07808       -5.37821
H          1.85414       -2.84213       -7.65784
H         -0.19578       -1.58519       -8.21118
H         -2.58320       -4.69884       -6.43101
H         -0.53327       -5.95728       -5.88029
H         -3.59158       -2.59605       -5.68480
H         -6.04700       -0.28374       -8.35942
H         -4.29747       -0.50862      -10.13553
H         -2.21623       -1.77461       -9.67296
H          3.71114       -2.89672        5.29775
H          2.67350       -3.01027        9.46840
H          4.81613       -1.91530       10.03709
H          6.42225       -1.28473        8.22081
H          1.45697       -2.62987        5.14474
H         -0.61072       -3.80750        4.55406
H         -0.33529       -6.11245        8.18705
H          1.76493       -4.97687        8.74765
H         -2.80828       -4.01300        5.10574
H         -5.25904       -7.54801        5.14009
H         -3.41218       -8.79894        6.28093
H         -1.28345       -7.65491        6.80398
H          3.02425        6.26930       -0.38080
H          2.23108       10.44052       -0.99203
H          4.47364       10.73756       -2.01482
H          6.01803        8.77348       -2.20758
H          1.45058        9.84278        1.34242
H         -0.78833        9.73907        2.32000
H         -1.76353        6.43735       -0.28324
H          0.50524        6.50349       -1.20579
H         -3.30634        6.07842        1.10082
H         -6.54096        8.25163        2.92145
H         -5.07367       10.28045        3.07231
H         -2.77673       10.20077        2.19739
H         -2.45263        0.27441        1.51440
H          2.40640        0.48290       -1.51127
