# Supplementary material for: Programmable synthesis of organic cages with reduced symmetry
Source: Chem Sci. 2024 Apr 1;15(17):6536–43. doi: 10.1039/d4sc00889h (PMC11062111; doi:10.1039/d4sc00889h)
Supplement: SC-015-D4SC00889H-s002 [file SC-015-D4SC00889H-s002.zip › S.I/S.I.Models.all/geometry.cages_without_tBus/1.EMPTY/1.PBE0.EMPTY/1.C2.PBE0.xyz]

182
/Users/kga08/Desktop/keith/0.best.cage.confs/4.cage.pbe0/conf_127.log	Energy: -3135986.0773699
C         -7.72692       -2.07361       -1.71230
C         -9.09030       -1.90118       -1.44326
C         -9.49549       -0.92263       -0.53280
C         -8.56207       -0.11888        0.10489
C         -7.19572       -0.28883       -0.16642
C         -6.77952       -1.26168       -1.06113
C         -8.84747        0.94995        1.13951
C         -8.04941        0.54167        2.36302
C         -6.67416        0.38087        2.12425
C         -6.30032        0.65637        0.65556
C         -8.56190        0.32178        3.63441
C         -7.71015       -0.05089        4.67251
C         -6.33798       -0.20653        4.44081
C         -5.81622        0.00837        3.15157
C         -8.19479        2.22075        0.63779
C         -8.79820        3.45944        0.45655
C         -8.04059        4.54573        0.01956
C         -6.67023        4.40225       -0.23567
C         -6.05953        3.14915       -0.05304
C         -6.82760        2.07647        0.37411
N         -5.95687        5.52954       -0.66380
N         -7.22750       -3.01812       -2.61754
N         -5.53486       -0.56963        5.53043
C          7.83567       -1.79551        2.54509
C          9.18052       -1.97225        2.20897
C          9.62639       -1.67383        0.91863
C          8.73338       -1.20072       -0.03335
C          7.38682       -0.99508        0.31509
C          6.93560       -1.29049        1.59123
C          9.04572       -0.88791       -1.48741
C          8.61764        0.54926       -1.69830
C          7.28079        0.78451       -1.35692
C          6.54680       -0.47320       -0.86043
C          9.39945        1.60180       -2.15968
C          8.85188        2.88020       -2.27083
C          7.51809        3.11718       -1.91300
C          6.72864        2.05298       -1.44405
C          8.08138       -1.74146       -2.29015
C          8.40934       -2.69304       -3.24813
C          7.40406       -3.44887       -3.85005
C          6.06192       -3.26545       -3.49041
C          5.72697       -2.29412       -2.53212
C          6.73603       -1.53653       -1.95514
N          5.10146       -4.07225       -4.11238
N          7.40555       -2.09510        3.84970
N          7.00764        4.41366       -2.06725
C         -7.08090       -4.84877       -4.21100
C         -5.68233       -4.90445       -4.20734
C         -4.98864       -5.76141       -5.07367
C         -5.73058       -6.57077       -5.94768
C         -7.12172       -6.52642       -5.95307
C         -7.79604       -5.67235       -5.08821
C         -3.50968       -5.82063       -5.08110
C         -2.72655       -4.66621       -4.93356
C         -1.33801       -4.72832       -4.99129
C         -0.67269       -5.94748       -5.19334
C         -1.45793       -7.10420       -5.31757
C         -2.84459       -7.04207       -5.26584
C          0.80381       -6.01951       -5.28109
C          1.61719       -5.11633       -4.58718
C          3.01187       -5.17849       -4.66010
C          3.61412       -6.18145       -5.42915
C          2.81917       -7.08457       -6.13025
C          1.43177       -7.00253       -6.06381
C         -7.90771       -3.97436       -3.31010
C          3.76457       -4.15756       -3.85545
C         -4.14485        6.95236       -1.44903
C         -2.75674        7.09170       -1.47522
C         -2.13893        8.27756       -1.88392
C         -2.95761        9.34365       -2.28566
C         -4.34546        9.21392       -2.26985
C         -4.94641        8.02562       -1.85507
C         -0.66114        8.33641       -1.91076
C          0.08107        7.66520       -0.92702
C          1.46184        7.57244       -1.01198
C          2.16158        8.14636       -2.08458
C          1.42968        8.88306       -3.02680
C          0.04224        8.97654       -2.94131
C          3.61015        7.88780       -2.23725
C          4.10517        6.62735       -1.88996
C          5.45079        6.29117       -2.04251
C          6.34006        7.25143       -2.53924
C          5.86349        8.51571       -2.88527
C          4.51303        8.83327       -2.74554
C         -4.64417        5.60262       -1.02419
C          5.79628        4.88288       -1.65398
C         -3.59556       -1.05431        6.91716
C         -2.25329       -1.43714        6.90751
C         -1.55828       -1.73070        8.08526
C         -2.24881       -1.63061        9.30234
C         -3.58847       -1.24782        9.32534
C         -4.26604       -0.95538        8.14238
C         -0.12538       -2.08894        8.00459
C          0.80707       -1.63395        8.94823
C          2.17052       -1.85927        8.77506
C          2.65048       -2.54891        7.65237
C          1.70941       -3.06649        6.74874
C          0.35180       -2.84061        6.92012
C          4.09605       -2.66016        7.35770
C          4.51920       -2.57125        6.02830
C          5.86879       -2.60792        5.67593
C          6.83181       -2.76392        6.67918
C          6.42589       -2.86879        8.00958
C          5.07536       -2.80943        8.35123
C         -4.18153       -0.72414        5.57307
C          6.13892       -2.45238        4.20774
O          3.18518       -3.45825       -3.03824
O          5.23580       -2.60194        3.39979
O          4.99328        4.20730       -1.02753
O         -9.11741       -4.12698       -3.23563
O         -3.88254        4.64715       -0.99869
O         -3.45708       -0.61250        4.59626
C         -4.82748        0.55174        0.29440
C          5.08711       -0.15866       -0.57375
O          4.54833       -0.15761        0.50277
O         -3.90953        0.37618        1.05227
H         -9.81650       -2.53380       -1.94691
H        -10.56024       -0.79441       -0.32243
H         -5.72061       -1.40103       -1.28452
H         -9.91737        1.06871        1.34728
H         -9.63104        0.44271        3.82437
H         -8.11488       -0.21780        5.67432
H         -4.75365       -0.11016        2.97680
H         -9.86437        3.58743        0.65822
H         -8.51863        5.51827       -0.12382
H         -4.99905        3.05319       -0.26355
H         -6.48216        6.39478       -0.67327
H         -6.23173       -2.95675       -2.78418
H         -6.03847       -0.73950        6.39139
H          9.88189       -2.35787        2.95314
H         10.67615       -1.82863        0.65778
H          5.89423       -1.14418        1.85036
H         10.09557       -1.06679       -1.74788
H         10.44372        1.43327       -2.43343
H          9.46875        3.70491       -2.63731
H          5.69712        2.25162       -1.17143
H          9.45325       -2.86049       -3.52397
H          7.66541       -4.20014       -4.59990
H          4.68211       -2.15504       -2.27412
H          5.46099       -4.66993       -4.84494
H          8.10721       -2.04638        4.57740
H          7.59819        5.05186       -2.58497
H         -5.09417       -4.31347       -3.50071
H         -5.20768       -7.22826       -6.64572
H         -7.68294       -7.15899       -6.64434
H         -8.88575       -5.62308       -5.07046
H         -3.21115       -3.69447       -4.81184
H         -0.76323       -3.80309       -4.91202
H         -0.97733       -8.07781       -5.43360
H         -3.42230       -7.96557       -5.34661
H          1.18297       -4.34600       -3.94773
H          4.69935       -6.29493       -5.48224
H          3.28824       -7.86200       -6.73695
H          0.82797       -7.70563       -6.64110
H         -2.15993        6.22309       -1.19389
H         -2.50667       10.28707       -2.60255
H         -4.97008       10.05092       -2.58941
H         -6.03607        7.94722       -1.88548
H         -0.43398        7.20333       -0.08206
H          2.00961        7.03934       -0.23203
H          1.94370        9.33866       -3.87659
H         -0.50610        9.50367       -3.72580
H          3.43639        5.85338       -1.51193
H          7.40752        7.04483       -2.64973
H          6.55878        9.26825       -3.26349
H          4.16224        9.83233       -3.01518
H         -1.74792       -1.46590        5.94113
H         -1.73762       -1.86457       10.23918
H         -4.11309       -1.17140       10.28019
H         -5.30698       -0.62874        8.20451
H          0.46931       -1.03981        9.80072
H          2.87606       -1.43667        9.49442
H          2.04746       -3.65388        5.89247
H         -0.35361       -3.25348        6.19581
H          3.79643       -2.43566        5.22301
H          7.89794       -2.82402        6.44606
H          7.17515       -3.00416        8.79266
H          4.77967       -2.89804        9.39934
O         -4.64055        0.71413       -1.01611
O          4.43801        0.17049       -1.68985
H         -3.68396        0.67393       -1.18154
H          3.52218        0.38211       -1.44423
