# Supplementary material for: Programmable synthesis of organic cages with reduced symmetry
Source: Chem Sci. 2024 Apr 1;15(17):6536–43. doi: 10.1039/d4sc00889h (PMC11062111; doi:10.1039/d4sc00889h)
Supplement: SC-015-D4SC00889H-s002 [file SC-015-D4SC00889H-s002.zip › S.I/S.I.Models.all/geometry.cages_without_tBus/1.EMPTY/1.PBE0.EMPTY/1.C3.PBE0.xyz]

182
/Users/kga08/Desktop/keith/0.best.cage.confs/4.cage.pbe0/conf_33.log	Energy: -3135990.2672820
C         -8.01215       -1.78371       -1.24912
C         -9.28763       -1.78604       -0.67524
C         -9.48937       -1.13817        0.54657
C         -8.44126       -0.49908        1.19114
C         -7.15721       -0.50019        0.61567
C         -6.94612       -1.13616       -0.59684
C         -8.51945        0.22970        2.51977
C         -7.48996       -0.44231        3.40442
C         -6.20010       -0.45570        2.85736
C         -6.12476        0.23741        1.48333
C         -7.72006       -1.04094        4.63664
C         -6.67104       -1.65964        5.31316
C         -5.38478       -1.69110        4.75764
C         -5.14891       -1.08339        3.51240
C         -7.99989        1.62590        2.25054
C         -8.66320        2.82480        2.48227
C         -8.04984        4.03384        2.15618
C         -6.76889        4.05174        1.58883
C         -6.10063        2.83840        1.34696
C         -6.71619        1.64453        1.69158
N         -6.19306        5.29617        1.30027
N         -7.70542       -2.40276       -2.46683
N         -4.37981       -2.33124        5.49165
C          7.93324       -1.87289        1.32248
C          9.20631       -1.95691        0.74917
C          9.42682       -1.39949       -0.51327
C          8.39952       -0.76924       -1.19863
C          7.11808       -0.68740       -0.62326
C          6.88834       -1.23341        0.62917
C          8.49865       -0.13529       -2.57376
C          8.02858        1.29292       -2.40076
C          6.74970        1.39504       -1.83929
C          6.10959        0.02641       -1.53778
C          8.73255        2.44794       -2.71809
C          8.16695        3.69767       -2.46860
C          6.89444        3.80033       -1.89186
C          6.18276        2.63144       -1.56803
C          7.44396       -0.82924       -3.40971
C          7.65058       -1.51747       -4.59840
C          6.58019       -2.14829       -5.22808
C          5.29618       -2.10212       -4.66848
C          5.08309       -1.39994       -3.46953
C          6.15629       -0.76155       -2.86156
N          4.27187       -2.76698       -5.35188
N          7.60946       -2.39967        2.57866
N          6.36585        5.08204       -1.68707
C         -7.80501       -3.80484       -4.43967
C         -6.42047       -3.81386       -4.63526
C         -5.84745       -4.38843       -5.77853
C         -6.70490       -4.96560       -6.72827
C         -8.08444       -4.96577       -6.53966
C         -8.63640       -4.39247       -5.39940
C         -4.37996       -4.39106       -5.97635
C         -3.82722       -4.35628       -7.26602
C         -2.45151       -4.37327       -7.46037
C         -1.56707       -4.41475       -6.37261
C         -2.11633       -4.43521       -5.08231
C         -3.49315       -4.42973       -4.88903
C         -0.10314       -4.45041       -6.58369
C          0.76604       -3.75061       -5.73925
C          2.15007       -3.77690       -5.93369
C          2.68059       -4.54407       -6.97851
C          1.82754       -5.24643       -7.82580
C          0.44967       -5.19550       -7.63717
C         -8.47974       -3.22269       -3.23020
C          2.97750       -2.96984       -4.97454
C         -4.57199        6.98629        0.63845
C         -3.20281        7.21624        0.50500
C         -2.67926        8.50252        0.34588
C         -3.57617        9.57997        0.30289
C         -4.94766        9.36142        0.42828
C         -5.45377        8.07249        0.59834
C         -1.21539        8.64783        0.19342
C         -0.35938        7.81402        0.92903
C          1.00460        7.79595        0.68403
C          1.57186        8.61015       -0.30818
C          0.73133        9.50709       -0.98274
C         -0.64008        9.52625       -0.73553
C          2.99334        8.42882       -0.67463
C          3.51846        7.13305       -0.67774
C          4.83558        6.86776       -1.05259
C          5.66709        7.93388       -1.41606
C          5.16046        9.23331       -1.41288
C          3.83602        9.48316       -1.05532
C         -4.96304        5.54391        0.76775
C          5.21647        5.41572       -1.03599
C         -2.27118       -3.31639        6.16425
C         -0.88786       -3.33376        5.96342
C         -0.02690       -3.97314        6.86231
C         -0.58779       -4.61217        7.97931
C         -1.96529       -4.61904        8.17737
C         -2.80998       -3.97739        7.27523
C          1.43626       -3.98310        6.64281
C          2.32754       -3.87147        7.72004
C          3.70220       -3.89757        7.51957
C          4.24699       -4.04688        6.23467
C          3.35367       -4.15410        5.15740
C          1.97802       -4.11730        5.35608
C          5.71316       -4.09256        6.03234
C          6.29482       -3.61650        4.84875
C          7.67847       -3.65623        4.64969
C          8.49916       -4.19288        5.64780
C          7.93849       -4.66792        6.82819
C          6.56024       -4.62007        7.01952
C         -3.08563       -2.57806        5.14063
C          8.36416       -3.18085        3.40019
O          2.49336       -2.52751       -3.94385
O          9.52379       -3.48671        3.16759
O          4.49262        4.59737       -0.48804
O         -9.64646       -3.48216       -2.97769
O         -4.18325        4.66575        0.42957
O         -2.59012       -2.22243        4.08206
C         -4.70432        0.29875        0.94573
C          4.69304        0.17108       -1.00660
O          4.28542       -0.19793        0.06526
O         -4.31256       -0.14560       -0.10324
H        -10.10331       -2.29264       -1.18534
H        -10.48580       -1.13794        0.99557
H         -5.95188       -1.13944       -1.04167
H         -9.52667        0.22144        2.95253
H         -8.72115       -1.03390        5.07416
H         -6.85267       -2.13097        6.28269
H         -4.14339       -1.10873        3.10343
H         -9.66492        2.82448        2.91857
H         -8.57136        4.97575        2.34527
H         -5.10522        2.87072        0.91636
H         -6.73249        6.10034        1.59570
H         -6.77147       -2.21508       -2.80716
H         -4.66197       -2.63297        6.41483
H         10.00572       -2.45578        1.29149
H         10.42138       -1.46391       -0.96176
H          5.89563       -1.17218        1.07338
H          9.50359       -0.20791       -3.00581
H          9.72985        2.38102       -3.15927
H          8.72120        4.60496       -2.72234
H          5.19677        2.72826       -1.12519
H          8.64982       -1.57256       -5.03676
H          6.74315       -2.69199       -6.16235
H          4.07859       -1.36562       -3.05807
H          4.54117       -3.13875       -6.25314
H          6.68042       -2.16551        2.90317
H          6.88742        5.83610       -2.11554
H         -5.74888       -3.37577       -3.89380
H         -6.28552       -5.44409       -7.61565
H         -8.73309       -5.42776       -7.28721
H         -9.71369       -4.38973       -5.22613
H         -4.48310       -4.28849       -8.13642
H         -2.05637       -4.32383       -8.47762
H         -1.45578       -4.49269       -4.21410
H         -3.88195       -4.48934       -3.87007
H          0.37962       -3.14749       -4.91552
H          3.75794       -4.63093       -7.13813
H          2.24385       -5.85175       -8.63376
H         -0.20652       -5.76621       -8.29809
H         -2.54507        6.34621        0.49783
H         -3.19867       10.59840        0.18347
H         -5.63514       10.20925        0.39024
H         -6.53576        7.93260        0.66462
H         -0.77306        7.16078        1.70026
H          1.64335        7.12937        1.26731
H          1.14246       10.15391       -1.76162
H         -1.28032       10.18778       -1.32429
H          2.89283        6.28036       -0.41183
H          6.71410        7.77978       -1.68895
H          5.81194       10.06579       -1.68737
H          3.46070       10.50933       -1.05299
H         -0.49513       -2.81228        5.08859
H          0.06086       -5.13535        8.68547
H         -2.38834       -5.14216        9.03754
H         -3.88744       -4.02820        7.44836
H          1.93918       -3.73243        8.73156
H          4.36416       -3.77345        8.37912
H          3.73597       -4.30243        4.14505
H          1.31189       -4.23107        4.49775
H          5.63084       -3.21674        4.07918
H          9.57539       -4.22967        5.47206
H          8.57891       -5.09028        7.60568
H          6.13277       -5.02259        7.94014
O         -3.89542        0.93280        1.79167
O          3.90743        0.78316       -1.88996
H         -3.00802        0.94833        1.39646
H          3.02057        0.85119       -1.49899
