# Supplementary material for: Programmable synthesis of organic cages with reduced symmetry
Source: Chem Sci. 2024 Apr 1;15(17):6536–43. doi: 10.1039/d4sc00889h (PMC11062111; doi:10.1039/d4sc00889h)
Supplement: SC-015-D4SC00889H-s002 [file SC-015-D4SC00889H-s002.zip › S.I/S.I.Models.all/geometry.cages_without_tBus/1.EMPTY/1.PBE0.EMPTY/1.C4.PBE0.xyz]

182
/Users/kga08/Desktop/keith/0.best.cage.confs/4.cage.pbe0/conf_132.log	Energy: -3135987.1765908
C          8.31956       -1.85161       -1.39644
C          9.64463       -1.47533       -1.14618
C          9.92542       -0.35441       -0.36042
C          8.88753        0.40141        0.17255
C          7.56408        0.04023       -0.10900
C          7.27203       -1.07767       -0.87011
C          8.99604        1.59630        1.10059
C          8.21857        2.72402        0.45011
C          6.89100        2.38778        0.15877
C          6.52519        0.95053        0.56124
C          8.66911        4.01102        0.18047
C          7.79785        4.95443       -0.36477
C          6.46529        4.61886       -0.64036
C          6.01192        3.31592       -0.37689
C          8.18717        1.22329        2.33346
C          8.64307        1.21353        3.64509
C          7.78115        0.85139        4.68088
C          6.45531        0.49427        4.40664
C          5.99008        0.50198        3.07999
C          6.85449        0.87034        2.05955
N          5.62740        0.15502        5.48532
N          8.06139       -2.97565       -2.19790
N          5.62195        5.61197       -1.15450
C         -7.10759        2.56883       -2.14044
C         -8.45261        2.25913       -2.37938
C         -8.92988        0.98066       -2.09030
C         -8.08338        0.01125       -1.57585
C         -6.72983        0.30843       -1.35610
C         -6.24482        1.57976       -1.62807
C         -8.47273       -1.39321       -1.17349
C         -8.06787       -1.52272        0.28025
C         -6.71087       -1.24615        0.52647
C         -5.94843       -0.88335       -0.76267
C         -8.90816       -1.86874        1.32606
C         -8.42519       -1.94003        2.63346
C         -7.07871       -1.65401        2.88680
C         -6.22060       -1.30942        1.82351
C         -7.55707       -2.32174       -1.93547
C         -7.94646       -3.36305       -2.76754
C         -6.98010       -4.15881       -3.37591
C         -5.61744       -3.92142       -3.15236
C         -5.22095       -2.86205       -2.31526
C         -6.19619       -2.06840       -1.72310
N         -4.70951       -4.77162       -3.79447
N         -6.56096        3.83755       -2.38055
N         -6.51613       -1.68284        4.17095
C          6.77276       -4.71777       -3.33094
C          5.46922       -5.00699       -3.73356
C          5.18291       -6.00609       -4.66632
C          6.25295       -6.74913       -5.18557
C          7.56115       -6.47172       -4.78715
C          7.83227       -5.45706       -3.86744
C          3.76260       -6.23303       -5.01204
C          2.90723       -5.12910       -5.15178
C          1.53788       -5.29691       -5.28713
C          0.96349       -6.57695       -5.28388
C          1.82509       -7.68277       -5.22777
C          3.20214       -7.51461       -5.09726
C         -0.50789       -6.72611       -5.25836
C         -1.27852       -5.78413       -4.56720
C         -2.66727       -5.88825       -4.47841
C         -3.30831       -6.97555       -5.08562
C         -2.55556       -7.92194       -5.77861
C         -1.17051       -7.80158       -5.86830
C          6.87049       -3.63196       -2.30202
C         -3.35302       -4.81439       -3.68181
C          3.71130       -0.57791        6.78816
C          2.32625       -0.76128        6.76928
C          1.59935       -0.98499        7.94252
C          2.30211       -1.03178        9.15715
C          3.68464       -0.86882        9.18534
C          4.39483       -0.64308        8.00791
C          0.13175       -1.16651        7.89581
C         -0.69250       -0.66685        8.91451
C         -2.07043       -0.83966        8.87100
C         -2.68490       -1.52650        7.81212
C         -1.86007       -2.02106        6.79050
C         -0.48182       -1.84198        6.82997
C         -4.15113       -1.73057        7.79354
C         -4.86805       -1.78178        6.58840
C         -6.25295       -1.97936        6.57734
C         -6.93171       -2.13575        7.79182
C         -6.23594       -2.08600        8.99360
C         -4.85876       -1.88701        8.99549
C          4.35327       -0.33093        5.45350
C         -7.10552       -2.05753        5.34123
C          3.66081        6.74405       -2.03711
C          2.27219        6.67300       -2.17529
C          1.51593        7.78320       -2.56269
C          2.19170        8.98544       -2.82530
C          3.57727        9.06176       -2.71023
C          4.31710        7.94826       -2.31772
C          0.04497        7.68533       -2.68573
C         -0.56644        6.52153       -3.17583
C         -1.94867        6.43309       -3.29858
C         -2.77895        7.50211       -2.92925
C         -2.16568        8.66034       -2.42619
C         -0.78423        8.75238       -2.31132
C         -4.25029        7.43137       -3.07701
C         -4.94567        6.22113       -2.93171
C         -6.33552        6.16379       -3.07872
C         -7.04210        7.33312       -3.38461
C         -6.36778        8.53930       -3.52907
C         -4.98538        8.58841       -3.37864
C          4.33500        5.48137       -1.58688
C         -7.16497        4.91670       -2.95635
O         -2.70803       -4.03684       -2.99426
O         -8.32163        4.90995       -3.34922
O         -8.26661       -2.43043        5.42012
O          5.88785       -3.34502       -1.63473
O          3.73295       -0.54393        4.42358
O          3.72800        4.42079       -1.59636
C         -4.46338       -0.60300       -0.61175
O         -3.81126       -0.70815        0.39526
C          5.10232        0.61047        0.14582
O         -3.92236       -0.22855       -1.77007
O          4.18438        0.32815        0.87123
O          4.96151        0.67781       -1.17798
H         10.46495       -2.06808       -1.55885
H         10.96427       -0.08324       -0.15737
H          6.24897       -1.37476       -1.07037
H         10.03208        1.86776        1.33527
H          9.70190        4.29105        0.40140
H          8.15582        5.96616       -0.57229
H          4.98145        3.06689       -0.60945
H          9.67653        1.48793        3.87015
H          8.14422        0.84496        5.71209
H          4.96464        0.22515        2.86776
H          6.02703        0.32276        6.39948
H          8.82520       -3.29609       -2.78032
H          6.01379        6.54473       -1.16422
H         -9.11026        3.02355       -2.78334
H         -9.98324        0.74826       -2.26546
H         -5.19370        1.82486       -1.46571
H         -9.53499       -1.60637       -1.34041
H         -9.96129       -2.08496        1.12983
H         -9.07828       -2.21123        3.45824
H         -5.16969       -1.09760        2.01756
H         -9.00652       -3.56254       -2.94069
H         -7.28439       -4.98081       -4.02904
H         -4.15929       -2.68723       -2.16505
H         -5.13232       -5.43470       -4.43097
H         -5.61148        3.96422       -2.05422
H         -5.55840       -1.36060        4.22079
H          4.66210       -4.44022       -3.26845
H          6.06461       -7.53927       -5.91660
H          8.38542       -7.05773       -5.19970
H          8.86590       -5.28027       -3.55865
H          3.32464       -4.11989       -5.14345
H          0.90006       -4.41650       -5.38906
H          1.41031       -8.69351       -5.22035
H          3.84208       -8.39400       -4.99055
H         -0.80545       -4.94977       -4.04740
H         -4.38852       -7.12275       -5.01261
H         -3.05742       -8.76773       -6.25342
H         -0.59970       -8.54658       -6.42733
H          1.82339       -0.70397        5.80257
H          1.76401       -1.22562       10.08779
H          4.21862       -0.93158       10.13593
H          5.48178       -0.54540        8.06311
H         -0.25192       -0.10615        9.74206
H         -2.68289       -0.40825        9.66554
H         -2.29651       -2.58698        5.96429
H          0.13257       -2.26561        6.03233
H         -4.30953       -1.66084        5.65717
H         -8.00984       -2.29917        7.76329
H         -6.76771       -2.21351        9.93908
H         -4.31865       -1.87791        9.94438
H          1.78994        5.72125       -1.94680
H          1.62915        9.86411       -3.14895
H          4.08975        9.99827       -2.94028
H          5.40455        8.03773       -2.25926
H          0.05179        5.68108       -3.49942
H         -2.38515        5.52601       -3.72285
H         -2.78082        9.49896       -2.09341
H         -0.34349        9.66044       -1.89366
H         -4.36923        5.32142       -2.70322
H         -8.12385        7.26654       -3.50801
H         -6.92061        9.44946       -3.77178
H         -4.46327        9.53631       -3.52345
H         -2.97236       -0.09009       -1.61982
H          4.03603        0.46672       -1.38448
