# Supplementary material for: Programmable synthesis of organic cages with reduced symmetry
Source: Chem Sci. 2024 Apr 1;15(17):6536–43. doi: 10.1039/d4sc00889h (PMC11062111; doi:10.1039/d4sc00889h)
Supplement: SC-015-D4SC00889H-s002 [file SC-015-D4SC00889H-s002.zip › S.I/S.I.Models.all/geometry.cages_without_tBus/1.EMPTY/1.PBE0.EMPTY/1.C5.PBE0.xyz]

182
/Users/kga08/Desktop/keith/0.best.cage.confs/4.cage.pbe0/conf_32.log	Energy: -3135992.2778600
C         -7.29852       -3.11374       -0.79948
C         -8.52967       -3.29473       -0.16007
C         -8.81306       -2.56908        0.99853
C         -7.88861       -1.67651        1.51735
C         -6.64945       -1.49143        0.87750
C         -6.35788       -2.20553       -0.27521
C         -8.07078       -0.83601        2.76457
C         -6.90468       -1.18619        3.66013
C         -5.65428       -1.00688        3.05464
C         -5.76080       -0.46923        1.61098
C         -6.98189       -1.67484        4.95750
C         -5.81508       -2.00376        5.64080
C         -4.56352       -1.85308        5.02865
C         -4.48138       -1.34461        3.72007
C         -7.85515        0.59366        2.32474
C         -8.75375        1.63990        2.46495
C         -8.44578        2.91049        1.97807
C         -7.21959        3.12854        1.33766
C         -6.30403        2.06666        1.20083
C         -6.61887        0.81062        1.69819
N         -6.83960        4.37126        0.81434
N         -6.92554       -3.80346       -1.96026
N         -3.44291       -2.22817        5.77719
C          8.34592       -0.23503        1.27652
C          9.57974       -0.06083        0.64244
C          9.60885        0.36267       -0.68971
C          8.43199        0.60549       -1.38232
C          7.19109        0.41988       -0.74543
C          7.15016        0.00662        0.57521
C          8.31817        1.06376       -2.82446
C          7.48031        2.32502       -2.78794
C          6.23626        2.15263       -2.16780
C          6.00231        0.71381       -1.67301
C          7.83251        3.57611       -3.27913
C          6.95089        4.64800       -3.14714
C          5.71227        4.47729       -2.51458
C          5.35700        3.21387       -2.01227
C          7.46901        0.01528       -3.51248
C          7.81618       -0.73438       -4.62938
C          6.92967       -1.68663       -5.12884
C          5.69194       -1.90178       -4.50818
C          5.34082       -1.14720       -3.37557
C          6.22550       -0.18943       -2.90074
N          4.84187       -2.86351       -5.06621
N          8.20073       -0.64944        2.60460
N          4.86066        5.58523       -2.42921
C         -6.88770       -5.38307       -3.79993
C         -5.51208       -5.26852       -4.02218
C         -4.90160       -5.88192       -5.12488
C         -5.70319       -6.62359       -6.00513
C         -7.07316       -6.74762       -5.78700
C         -7.66525       -6.13508       -4.68798
C         -3.44600       -5.75173       -5.35168
C         -2.78161       -4.54118       -5.10625
C         -1.41625       -4.41488       -5.33078
C         -0.65381       -5.49521       -5.80151
C         -1.31956       -6.70702       -6.04168
C         -2.68690       -6.83169       -5.82581
C          0.80170       -5.35803       -6.03220
C          1.55976       -4.44979       -5.28494
C          2.93104       -4.28963       -5.49477
C          3.57605       -5.07956       -6.45378
C          2.83746       -5.99415       -7.20108
C          1.46623       -6.12719       -7.00134
C         -7.60095       -4.78594       -2.62138
C          3.61254       -3.26544       -4.63529
C         -6.82238        6.73698        0.25452
C         -5.45506        6.79055       -0.03111
C         -4.87225        7.93893       -0.58722
C         -5.70016        9.04079       -0.85166
C         -7.06248        8.99610       -0.56858
C         -7.62409        7.85292       -0.01200
C         -3.42278        7.99326       -0.88163
C         -2.49314        7.27873       -0.11065
C         -1.13398        7.32842       -0.39583
C         -0.64488        8.10342       -1.45780
C         -1.57108        8.82540       -2.22387
C         -2.93126        8.76661       -1.94484
C          0.80095        8.14387       -1.76581
C          1.58015        6.98900       -1.64743
C          2.94350        6.99206       -1.95110
C          3.55381        8.18594       -2.35361
C          2.79113        9.34614       -2.46979
C          1.42741        9.32661       -2.18856
C         -7.51152        5.55714        0.87683
C          3.64653        5.67377       -1.81537
C         -1.20986       -2.85140        6.45192
C          0.15846       -2.66146        6.24309
C          1.11154       -3.11508        7.16389
C          0.65260       -3.78024        8.31257
C         -0.70598       -3.99792        8.51773
C         -1.64039       -3.54092        7.59254
C          2.55882       -2.90283        6.93560
C          3.51360       -3.78768        7.46138
C          4.87349       -3.58675        7.25664
C          5.33712       -2.49686        6.50622
C          4.38469       -1.61389        5.97552
C          3.02567       -1.81024        6.18902
C          6.78208       -2.28183        6.27513
C          7.23656       -1.83216        5.02920
C          8.59453       -1.60362        4.78709
C          9.52018       -1.85149        5.80636
C          9.08487       -2.30662        7.04715
C          7.72824       -2.51958        7.28295
C         -2.13700       -2.31716        5.39736
C          9.13596       -1.13679        3.46605
O          3.06332       -2.82150       -3.63816
O         10.32924       -1.19580        3.21241
O          3.12288        4.75016       -1.21035
O         -8.71656       -5.17226       -2.30750
O         -8.61169        5.68545        1.39138
O         -1.72412       -1.98270        4.29749
C          4.61449        0.53769       -1.07807
O          4.35137        0.20189        0.04856
C         -4.38818       -0.21273        1.01351
O          3.66763        0.80951       -1.97357
O         -3.90885       -0.75592        0.05137
O         -3.72787        0.71480        1.70517
H         -9.24810       -3.99803       -0.57296
H         -9.77458       -2.70939        1.49866
H         -5.39662       -2.06971       -0.76937
H         -9.04283       -0.99295        3.24642
H         -7.95339       -1.81096        5.43826
H         -5.87356       -2.39480        6.65991
H         -3.49999       -1.22247        3.26933
H         -9.71587        1.47070        2.95480
H         -9.14478        3.73580        2.08255
H         -5.34393        2.25402        0.71654
H         -5.96565        4.37127        0.30423
H         -6.03866       -3.51837       -2.35546
H         -3.64619       -2.47916        6.73568
H         10.49743       -0.25738        1.19215
H         10.57184        0.50373       -1.18696
H          6.19003       -0.13920        1.06833
H          9.29271        1.20923       -3.30503
H          8.79873        3.72414       -3.76726
H          7.22754        5.63016       -3.53935
H          4.39012        3.09838       -1.53291
H          8.78214       -0.58185       -5.11653
H          7.20157       -2.27214       -6.01103
H          4.37335       -1.32092       -2.91499
H          5.17029       -3.26827       -5.93337
H          7.25213       -0.59929        2.95149
H          5.17301        6.40313       -2.93650
H         -4.87157       -4.74027       -3.31158
H         -5.24898       -7.09321       -6.88055
H         -7.68394       -7.32379       -6.48559
H         -8.73469       -6.22763       -4.49228
H         -3.34835       -3.67141       -4.76574
H         -0.94078       -3.44658       -5.16244
H         -0.75598       -7.58040       -6.37643
H         -3.16873       -7.79662       -5.99933
H          1.10039       -3.84595       -4.50092
H          4.65433       -5.01652       -6.61934
H          3.33765       -6.60879       -7.95249
H          0.90294       -6.82921       -7.61962
H         -4.80797        5.93697        0.18334
H         -5.26737        9.95610       -1.26043
H         -7.68794        9.86753       -0.77439
H         -8.68644        7.80016        0.23073
H         -2.83147        6.69440        0.74787
H         -0.43539        6.77750        0.23797
H         -1.22611        9.41617       -3.07561
H         -3.62658        9.31088       -2.58729
H          1.13258        6.04359       -1.33641
H          4.62562        8.24084       -2.55911
H          3.26924       10.27997       -2.77312
H          0.84597       10.24763       -2.27229
H          0.46071       -2.15892        5.32267
H          1.36615       -4.12225        9.06477
H         -1.04208       -4.52918        9.41064
H         -2.69660       -3.75623        7.77025
H          3.18988       -4.66903        8.01868
H          5.58708       -4.30907        7.65977
H          4.71364       -0.73766        5.41191
H          2.31736       -1.08185        5.78909
H          6.49384       -1.71241        4.23721
H         10.57848       -1.68163        5.60101
H          9.80847       -2.49058        7.84441
H          7.39484       -2.85662        8.26719
H          2.80721        0.68223       -1.54076
H         -2.85400        0.82235        1.29413
