# Supplementary material for: Programmable synthesis of organic cages with reduced symmetry
Source: Chem Sci. 2024 Apr 1;15(17):6536–43. doi: 10.1039/d4sc00889h (PMC11062111; doi:10.1039/d4sc00889h)
Supplement: SC-015-D4SC00889H-s002 [file SC-015-D4SC00889H-s002.zip › S.I/S.I.Models.all/geometry.cages_without_tBus/1.EMPTY/1.PBE0.EMPTY/1.C6.PBE0.xyz]

182
/Users/kga08/Desktop/keith/0.best.cage.confs/4.cage.pbe0/conf_130.log	Energy: -3135986.8044023
C         -7.11854       -1.96804       -3.38355
C         -8.51923       -1.98280       -3.40383
C         -9.24918       -1.35713       -2.39110
C         -8.58740       -0.70750       -1.35545
C         -7.18701       -0.68754       -1.34549
C         -6.45017       -1.31195       -2.33739
C         -9.20717       -0.02286       -0.15107
C         -8.60952       -0.72762        1.05676
C         -7.20402       -0.72330        1.08191
C         -6.59663        0.01849       -0.11653
C         -9.31131       -1.34762        2.08218
C         -8.62166       -1.97151        3.12398
C         -7.22278       -1.97830        3.13897
C         -6.50958       -1.34642        2.10628
C         -8.63864        1.38312       -0.11633
C         -9.34275        2.58148       -0.08542
C         -8.65517        3.79470       -0.01045
C         -7.25568        3.81657        0.04559
C         -6.54507        2.60590        0.01641
C         -7.23925        1.41245       -0.08247
N         -6.59769        5.05380        0.08894
N         -6.41919       -2.63397       -4.39959
N         -6.56261       -2.58921        4.21590
C          6.42533       -1.45155        3.60141
C          7.82599       -1.42115        3.58677
C          8.49650       -0.90293        2.48065
C          7.78909       -0.41735        1.39324
C          6.38673       -0.44188        1.39773
C          5.70594       -0.95888        2.49307
C          8.38753        0.14113        0.12554
C          7.78716        1.51241       -0.06135
C          6.38509        1.51951       -0.09433
C          5.78104        0.10518        0.08248
C          8.49256        2.69437       -0.21644
C          7.82065        3.89850       -0.41679
C          6.42051        3.91512       -0.46667
C          5.70305        2.71221       -0.30132
C          7.82539       -0.70458       -0.99345
C          8.57734       -1.40233       -1.92337
C          7.95493       -2.16537       -2.90964
C          6.55713       -2.22801       -2.95416
C          5.78987       -1.51061       -2.01294
C          6.42042       -0.74874       -1.03557
N          5.86414       -2.99685       -3.90305
N          5.69206       -1.94460        4.69208
N          5.68591        5.09184       -0.68035
C         -4.57071       -3.46382       -5.75295
C         -3.18362       -3.61867       -5.79001
C         -2.55476       -4.42828       -6.73977
C         -3.36376       -5.07907       -7.68526
C         -4.74720       -4.91669       -7.67051
C         -5.35905       -4.11483       -6.70838
C         -1.08299       -4.58024       -6.72799
C         -0.36112       -4.49411       -5.52700
C          1.02194       -4.62643       -5.50626
C          1.74246       -4.85853       -6.68652
C          1.02252       -4.94233       -7.88816
C         -0.36027       -4.80451       -7.90904
C          3.21028       -5.04017       -6.66725
C          4.03015       -4.28630       -5.81346
C          5.41673       -4.46972       -5.80111
C          5.99098       -5.41516       -6.66011
C          5.19015       -6.17189       -7.50643
C          3.81098       -5.98644       -7.51089
C         -5.08111       -2.57590       -4.65708
C          6.38582       -3.69596       -4.95215
C         -4.78949        6.68390        0.14730
C         -3.40819        6.82211       -0.00003
C         -2.80668        8.06726       -0.20250
C         -3.63772        9.19918       -0.22731
C         -5.01464        9.07620       -0.05480
C         -5.59987        7.82430        0.12812
C         -1.34192        8.16231       -0.39104
C         -0.62488        9.30609       -0.00971
C          0.74995        9.38637       -0.19728
C          1.46778        8.32445       -0.76826
C          0.75468        7.17569       -1.13875
C         -0.62094        7.09949       -0.95847
C          2.92448        8.43186       -1.00089
C          3.78162        7.33932       -0.79836
C          5.15722        7.45428       -1.02395
C          5.68201        8.67962       -1.45399
C          4.84319        9.76678       -1.66483
C          3.47540        9.64526       -1.43876
C         -5.27074        5.27382        0.31501
C          6.16624        6.36532       -0.79299
C         -4.77217       -3.47255        5.60469
C         -3.38948       -3.43844        5.79766
C         -2.80423       -3.85980        6.99465
C         -3.64670       -4.34508        8.00737
C         -5.02513       -4.40626        7.81588
C         -5.59535       -3.96967        6.62120
C         -1.33876       -3.77253        7.17453
C         -0.46356       -4.01554        6.10500
C          0.91357       -3.91523        6.26582
C          1.47388       -3.56136        7.50228
C          0.59639       -3.31323        8.56959
C         -0.77974       -3.42094        8.41133
C          2.93863       -3.46801        7.69310
C          3.79083       -3.05427        6.65702
C          5.17434       -2.97921        6.84816
C          5.71521       -3.32819        8.09201
C          4.88380       -3.73464        9.12784
C          3.50861       -3.80648        8.93008
C         -5.24747       -2.94425        4.28372
C          6.17598       -2.56996        5.80507
O          7.57996       -3.73229       -5.20918
O          7.36373       -2.78885        5.98866
O          7.35388        6.64419       -0.72951
O         -4.30316       -1.87457       -4.02729
O         -4.47862        4.38636        0.59526
O         -4.46359       -2.81552        3.35632
C          4.26371        0.13396        0.11885
O          3.51517       -0.43463       -0.63387
C         -5.07950        0.11036       -0.17706
O          3.81909        0.89323        1.12007
O         -4.29588       -0.30710        0.63583
O         -4.68174        0.74773       -1.27770
H         -9.04478       -2.49117       -4.21633
H        -10.34124       -1.38514       -2.41477
H         -5.36601       -1.29311       -2.34232
H        -10.30329       -0.04440       -0.16040
H        -10.40397       -1.35329        2.07510
H         -9.17679       -2.46031        3.92872
H         -5.42680       -1.35349        2.11405
H        -10.43503        2.57968       -0.11525
H         -9.21301        4.73448        0.00808
H         -5.46182        2.63662        0.06134
H         -7.16860        5.85949       -0.13300
H         -6.97554       -3.24535       -4.98326
H         -7.12713       -2.74914        5.04048
H          8.37459       -1.80631        4.44098
H          9.58905       -0.88284        2.47387
H          4.61463       -0.97871        2.51688
H          9.48346        0.15338        0.14058
H          9.58490        2.68581       -0.18739
H          8.36720        4.82875       -0.53891
H          4.61182        2.73830       -0.32227
H          9.66857       -1.35920       -1.88395
H          8.53786       -2.71494       -3.64276
H          4.70197       -1.55288       -2.05117
H          4.86469       -3.06230       -3.75674
H          4.69352       -1.78481        4.65157
H          4.68844        4.96551       -0.79820
H         -2.60172       -3.06694       -5.05087
H         -2.91024       -5.73528       -8.43130
H         -5.35932       -5.42782       -8.41667
H         -6.44540       -3.99927       -6.73515
H         -0.89228       -4.35124       -4.58380
H          1.54709       -4.58594       -4.54904
H          1.55683       -5.09146       -8.82913
H         -0.88282       -4.84446       -8.86729
H          3.55928       -3.52008       -5.19194
H          7.07504       -5.53501       -6.64487
H          5.64139       -6.91760       -8.16467
H          3.18461       -6.59809       -8.16388
H         -2.80873        5.91302        0.05871
H         -3.20805       10.18791       -0.40214
H         -5.64288        9.96937       -0.07098
H         -6.68138        7.76323        0.27306
H         -1.14411       10.14054        0.46658
H          1.28101       10.28294        0.13047
H          1.27814        6.34202       -1.61284
H         -1.14821        6.20518       -1.29624
H          3.35140        6.41113       -0.41302
H          6.75874        8.75352       -1.61175
H          5.25545       10.71647       -2.01280
H          2.81777       10.49768       -1.62277
H         -2.77721       -3.04181        4.98640
H         -3.21713       -4.70081        8.94669
H         -5.66408       -4.80779        8.60536
H         -6.67817       -4.04669        6.49458
H         -0.86562       -4.31780        5.13543
H          1.56422       -4.14852        5.41987
H          0.99447       -3.00180        9.53756
H         -1.43322       -3.19355        9.25668
H          3.34316       -2.79473        5.69441
H          6.79736       -3.27560        8.21765
H          5.30940       -4.00971       10.09537
H          2.86701       -4.15649        9.74123
H          2.84787        0.87475        1.09404
H         -3.71099        0.78004       -1.26306
