# Supplementary material for: Programmable synthesis of organic cages with reduced symmetry
Source: Chem Sci. 2024 Apr 1;15(17):6536–43. doi: 10.1039/d4sc00889h (PMC11062111; doi:10.1039/d4sc00889h)
Supplement: SC-015-D4SC00889H-s002 [file SC-015-D4SC00889H-s002.zip › S.I/S.I.Models.all/geometry.cages_without_tBus/1.EMPTY/1.PBE0.EMPTY/1.C7.PBE0.xyz]

182
/Users/kga08/Desktop/keith/0.best.cage.confs/4.cage.pbe0/conf_76.log	Energy: -3135985.9141609
C         -7.41600       -2.45011       -2.08568
C         -8.80190       -2.27580       -1.97447
C         -9.32598       -1.17771       -1.29087
C         -8.47219       -0.24221       -0.71821
C         -7.08734       -0.40646       -0.85109
C         -6.55256       -1.49532       -1.52102
C         -8.85960        0.95154        0.13553
C         -8.15556        0.71481        1.46151
C         -6.76220        0.55421        1.34651
C         -6.27640        0.66864       -0.10675
C         -8.76257        0.60057        2.70318
C         -8.00891        0.30310        3.84260
C         -6.62782        0.11715        3.72230
C         -6.00487        0.26120        2.46871
C         -8.18895        2.16207       -0.47865
C         -8.79482        3.34736       -0.87975
C         -8.02277        4.38111       -1.41015
C         -6.63411        4.24070       -1.53818
C         -6.02068        3.04546       -1.12495
C         -6.80277        2.02218       -0.61171
N         -5.90626        5.30555       -2.08641
N         -6.93735       -3.59398       -2.74028
N         -5.79421       -0.23663        4.79118
C          6.62768       -0.11707        3.72245
C          8.00878       -0.30301        3.84281
C          8.76247       -0.60051        2.70342
C          8.15550       -0.71478        1.46173
C          6.76215       -0.55417        1.34668
C          6.00478       -0.26115        2.46885
C          8.85958       -0.95151        0.13578
C          8.47221        0.24223       -0.71798
C          7.08736        0.40648       -0.85092
C          6.27640       -0.66861       -0.10660
C          9.32602        1.17773       -1.29061
C          8.80198        2.27581       -1.97425
C          7.41608        2.45010       -2.08553
C          6.55261        1.49532       -1.52090
C          8.18896       -2.16204       -0.47842
C          8.79485       -3.34733       -0.87952
C          8.02282       -4.38108       -1.40995
C          6.63417       -4.24067       -1.53804
C          6.02072       -3.04543       -1.12482
C          6.80279       -2.02215       -0.61154
N          5.90634       -5.30551       -2.08631
N          5.79404        0.23673        4.79130
N          6.93744        3.59395       -2.74018
C         -5.39559       -5.26467       -3.62487
C         -4.08407       -5.73008       -3.52551
C         -3.68267       -6.94728       -4.08341
C         -4.64114       -7.70249       -4.77527
C         -5.95366       -7.24473       -4.88726
C         -6.34024       -6.03194       -4.31603
C         -2.26486       -7.34758       -3.94681
C         -1.57052       -7.04170       -2.76607
C         -0.20166       -7.23829       -2.66981
C          0.53333       -7.75053       -3.74987
C         -0.17138       -8.14009       -4.89790
C         -1.54750       -7.94177       -4.99490
C          2.01145       -7.76451       -3.68717
C          2.65924       -6.69154       -3.06825
C          4.05016       -6.60114       -3.00244
C          4.82466       -7.61741       -3.57449
C          4.19400       -8.69626       -4.19448
C          2.80305       -8.77277       -4.25633
C         -5.63867       -3.92739       -2.98835
C          4.57050       -5.35050       -2.35401
C         -4.05004        6.60118       -3.00245
C         -2.65912        6.69156       -3.06826
C         -2.01131        7.76451       -3.68717
C         -2.80289        8.77279       -4.25633
C         -4.19383        8.69631       -4.19449
C         -4.82452        7.61747       -3.57450
C         -0.53318        7.75050       -3.74988
C          0.20180        7.23826       -2.66981
C          1.57065        7.04164       -2.76607
C          2.26499        7.34751       -3.94682
C          1.54765        7.94170       -4.99491
C          0.17153        8.14004       -4.89792
C          3.68280        6.94719       -4.08343
C          4.08418        5.72996       -3.52556
C          5.39569        5.26454       -3.62495
C          6.34035        6.03180       -4.31611
C          5.95378        7.24461       -4.88732
C          4.64128        7.70240       -4.77529
C         -4.57040        5.35056       -2.35400
C          5.63877        3.92723       -2.98850
C         -4.99665       -1.16666        6.86713
C         -3.70764       -0.63124        6.77989
C         -2.66232       -1.13985        7.56326
C         -2.93550       -2.20669        8.43226
C         -4.22272       -2.72809        8.53898
C         -5.25600       -2.20350        7.76985
C         -1.30297       -0.55679        7.50142
C         -1.11278        0.83244        7.48420
C          0.16615        1.37870        7.49363
C          1.30272        0.55681        7.50146
C          1.11253       -0.83242        7.48421
C         -0.16640       -1.37869        7.49360
C          2.66206        1.13986        7.56334
C          3.70740        0.63127        6.77997
C          4.99641        1.16669        6.86727
C          5.25574        2.20350        7.77001
C          4.22245        2.72807        8.53913
C          2.93523        2.20668        8.43238
C         -6.14632       -0.69388        6.02759
C          6.14611        0.69391        6.02774
O          3.80177       -4.43741       -2.09018
O          7.29691        0.76811        6.42749
O          4.69160        3.21278       -2.69495
O         -4.69148       -3.21304       -2.69460
O         -3.80168        4.43748       -2.09011
O         -7.29713       -0.76809        6.42729
C         -4.77878        0.54451       -0.33444
C          4.77877       -0.54454       -0.33431
O          3.92836       -0.46012        0.51485
O         -3.92838        0.45986        0.51472
H         -9.47820       -3.01228       -2.41626
H        -10.40875       -1.06511       -1.19706
H         -5.48227       -1.63421       -1.62732
H         -9.94430        1.06847        0.24381
H         -9.84416        0.72828        2.79460
H         -8.48320        0.18978        4.81443
H         -4.92807        0.12561        2.37533
H         -9.87574        3.47349       -0.78211
H         -8.50499        5.30818       -1.73114
H         -4.94587        2.94857       -1.23676
H         -6.44809        6.13196       -2.30442
H         -7.64246       -4.27422       -2.99506
H         -4.81550       -0.32999        4.54767
H          8.48303       -0.18966        4.81465
H          9.84406       -0.72820        2.79488
H          4.92797       -0.12557        2.37544
H          9.94429       -1.06844        0.24410
H         10.40879        1.06513       -1.19674
H          9.47829        3.01229       -2.41602
H          5.48233        1.63419       -1.62726
H          9.87576       -3.47347       -0.78182
H          8.50505       -5.30814       -1.73094
H          4.94591       -2.94855       -1.23668
H          6.44816       -6.13194       -2.30425
H          4.81534        0.33011        4.54776
H          7.64252        4.27430       -2.99477
H         -3.36292       -5.08964       -3.01648
H         -4.36341       -8.66169       -5.21885
H         -6.68886       -7.84225       -5.43072
H         -7.37073       -5.69151       -4.44578
H         -2.11259       -6.63204       -1.91115
H          0.31141       -6.97932       -1.74116
H          0.37208       -8.54137       -5.75682
H         -2.05833       -8.19129       -5.92810
H          2.08498       -5.86538       -2.64759
H          5.91695       -7.58034       -3.57294
H          4.79865       -9.48842       -4.64137
H          2.32927       -9.62947       -4.74171
H         -2.08487        5.86538       -2.64760
H         -2.32908        9.62948       -4.74172
H         -4.79847        9.48849       -4.64137
H         -5.91681        7.58044       -3.57294
H         -0.31128        6.97931       -1.74116
H          2.11272        6.63198       -1.91115
H          2.05847        8.19121       -5.92812
H         -0.37194        8.54132       -5.75683
H          3.36302        5.08953       -3.01654
H          7.37082        5.69132       -4.44590
H          6.68898        7.84212       -5.43079
H          4.36355        8.66161       -5.21885
H         -3.49889        0.20025        6.10118
H         -2.13396       -2.60941        9.05579
H         -4.42086       -3.54657        9.23463
H         -6.27279       -2.59333        7.84401
H         -1.98015        1.49697        7.49454
H          0.28545        2.46475        7.48993
H          1.97990       -1.49695        7.49455
H         -0.28570       -2.46473        7.48988
H          3.49867       -0.20021        6.10125
H          6.27253        2.59332        7.84420
H          4.42058        3.54654        9.23480
H          2.13368        2.60939        9.05589
O         -4.48406        0.56422       -1.63216
O          4.48410       -0.56381       -1.63205
H         -3.51856        0.49748       -1.71755
H          3.51860       -0.49708       -1.71745
