# Supplementary material for: Programmable synthesis of organic cages with reduced symmetry
Source: Chem Sci. 2024 Apr 1;15(17):6536–43. doi: 10.1039/d4sc00889h (PMC11062111; doi:10.1039/d4sc00889h)
Supplement: SC-015-D4SC00889H-s002 [file SC-015-D4SC00889H-s002.zip › S.I/S.I.Models.all/geometry.cages_without_tBus/1.EMPTY/1.PBE0.EMPTY/1.C8.PBE0.xyz]

182
/Users/kga08/Desktop/keith/0.best.cage.confs/4.cage.pbe0/conf_73.log	Energy: -3135988.0357767
C          5.57508       -4.85196        1.95584
C          6.86405       -5.02898        2.47615
C          7.73564       -3.94820        2.59224
C          7.32807       -2.68384        2.18522
C          6.04053       -2.50511        1.66624
C          5.15785       -3.57044        1.55358
C          8.13797       -1.40958        2.23943
C          8.15044       -0.84896        0.83140
C          6.86898       -0.64694        0.29436
C          5.74384       -1.04453        1.26982
C          9.27046       -0.49228        0.09537
C          9.13780        0.07437       -1.17440
C          7.86032        0.28640       -1.70582
C          6.72314       -0.07984       -0.96107
C          7.31400       -0.42118        3.04015
C          7.74820        0.28112        4.15320
C          6.92562        1.23177        4.75938
C          5.65368        1.48027        4.23088
C          5.19768        0.74410        3.12049
C          6.02284       -0.20149        2.52776
N          4.79037        2.45912        4.74549
N          4.75531       -5.98229        1.84840
N          7.62940        0.85463       -2.96396
C         -5.13910        2.95767       -4.58294
C         -6.43741        3.34741       -4.93954
C         -7.53265        2.95118       -4.17405
C         -7.34062        2.15839       -3.04897
C         -6.04381        1.76705       -2.69499
C         -4.94266        2.16249       -3.44109
C         -8.40467        1.65824       -2.09585
C         -7.99228        2.15598       -0.72124
C         -6.69596        1.76506       -0.33805
C         -5.99735        0.91823       -1.41262
C         -8.77423        2.89952        0.14965
C         -8.29503        3.25512        1.41370
C         -7.01139        2.85386        1.79860
C         -6.20904        2.11377        0.91073
C         -8.24783        0.15142       -2.02822
C         -9.23175       -0.80454       -2.24845
C         -8.94542       -2.15766       -2.05755
C         -7.67244       -2.56018       -1.63767
C         -6.67069       -1.59472       -1.43780
C         -6.96304       -0.25695       -1.64547
N         -7.41976       -3.92822       -1.45090
N         -4.08319        3.37827       -5.39990
N         -6.44970        3.13883        3.04900
C          2.88601       -7.43314        1.29575
C          1.49991       -7.47274        1.14355
C          0.80401       -8.67936        1.02035
C          1.53881       -9.87358        1.04441
C          2.92435       -9.84600        1.19607
C          3.60425       -8.63462        1.32086
C         -0.66062       -8.62692        0.82249
C         -1.41848       -7.67242        1.51726
C         -2.75554       -7.46705        1.21581
C         -3.39055       -8.20247        0.20278
C         -2.66085       -9.22147       -0.42550
C         -1.31749       -9.43157       -0.11915
C         -4.74379       -7.80539       -0.24389
C         -5.04998       -6.44223       -0.27334
C         -6.27729       -5.96451       -0.73175
C         -7.24675       -6.87955       -1.15847
C         -6.96063       -8.24489       -1.12816
C         -5.72180       -8.70856       -0.68502
C          3.49092       -6.06105        1.34635
C         -6.40183       -4.46914       -0.72380
C          4.01312        4.47106        5.86239
C          2.64901        4.16043        5.85585
C          1.69023        5.13426        6.17559
C          2.13102        6.43425        6.46871
C          3.48684        6.74827        6.47300
C          4.42868        5.76730        6.18797
C          0.24513        4.81909        6.23840
C         -0.37244        3.94982        5.32704
C         -1.74058        3.69904        5.38936
C         -2.54364        4.30042        6.37041
C         -1.92113        5.15721        7.29043
C         -0.55814        5.41158        7.22485
C         -4.00272        4.06314        6.44587
C         -4.77916        3.93546        5.28527
C         -6.16595        3.76882        5.36067
C         -6.79267        3.73704        6.61071
C         -6.03123        3.83687        7.76999
C         -4.65046        3.99777        7.68938
C          5.10570        3.47819        5.59733
C         -7.05108        3.66331        4.15452
C          7.93520        2.00201       -5.07682
C          6.57559        2.28154       -5.24641
C          6.08996        2.83988       -6.43681
C          7.00622        3.12927       -7.45897
C          8.36386        2.86656       -7.29331
C          8.83010        2.30691       -6.10860
C          4.64571        3.10814       -6.61119
C          4.19396        4.23620       -7.31212
C          2.83590        4.47490       -7.48881
C          1.87140        3.59401       -6.97630
C          2.32476        2.46788       -6.27217
C          3.68187        2.23095       -6.09193
C          0.42453        3.83227       -7.17672
C         -0.50816        3.40297       -6.22643
C         -1.88075        3.59412       -6.40299
C         -2.33852        4.23205       -7.56235
C         -1.42256        4.67346       -8.51446
C         -0.05718        4.47700       -8.32726
C          8.52455        1.41590       -3.82585
C         -2.76225        3.05356       -5.31368
O         -5.58675       -3.79286       -0.11399
O         -2.29233        2.36537       -4.41961
O         -8.22278        4.00357        4.19836
O          2.85536       -5.09148        0.95942
O          6.20724        3.62307        6.10358
O          9.72924        1.44370       -3.62792
C         -4.57819        0.46817       -1.10798
O         -3.91295        0.78533       -0.15507
C          4.34780       -0.92954        0.68278
O         -4.10986       -0.33273       -2.06278
O          3.40333       -0.38007        1.18921
O          4.25603       -1.56360       -0.48507
H          7.18876       -6.02500        2.78834
H          8.73829       -4.09868        2.99923
H          4.15713       -3.45398        1.14836
H          9.14389       -1.55611        2.64969
H         10.26883       -0.64760        0.51188
H         10.01055        0.36096       -1.75572
H          5.73320        0.08316       -1.38985
H          8.74954        0.10341        4.55327
H          7.27075        1.80132        5.61784
H          4.20126        0.92517        2.71895
H          3.88196        2.50896        4.30000
H          5.15607       -6.83965        2.20765
H          6.66279        0.84176       -3.26194
H         -6.59160        3.96484       -5.82835
H         -8.53889        3.26503       -4.46163
H         -3.93107        1.86321       -3.18418
H         -9.41630        1.97296       -2.37768
H         -9.78107        3.20413       -0.14699
H         -8.91007        3.82279        2.10771
H         -5.20688        1.80669        1.20710
H        -10.23571       -0.50046       -2.55414
H         -9.72453       -2.90658       -2.22046
H         -5.68627       -1.91773       -1.11726
H         -8.06778       -4.56453       -1.89759
H         -4.35259        3.98864       -6.16006
H         -5.50678        2.79262        3.17718
H          0.97094       -6.52043        1.08453
H          1.02199      -10.83208        0.95435
H          3.48556      -10.78285        1.21033
H          4.69419       -8.64684        1.40085
H         -0.94638       -7.07193        2.29793
H         -3.31628       -6.70873        1.76624
H         -3.12693       -9.81314       -1.21721
H         -0.75379      -10.18545       -0.67425
H         -4.31211       -5.70202        0.03674
H         -8.23236       -6.55554       -1.50269
H         -7.71979       -8.96063       -1.45111
H         -5.52171       -9.78261       -0.66635
H          2.31751        3.13674        5.66150
H          1.39733        7.21325        6.68654
H          3.80852        7.76670        6.70179
H          5.49793        5.98365        6.21009
H          0.22135        3.47655        4.54122
H         -2.18933        3.01289        4.66702
H         -2.51802        5.65110        8.06020
H         -0.10558        6.07768        7.96255
H         -4.28750        4.03003        4.31344
H         -7.87792        3.62880        6.65077
H         -6.51527        3.78761        8.74792
H         -4.06192        4.06464        8.60699
H          5.86225        2.11445       -4.43578
H          6.64707        3.54659       -8.40235
H          9.06258        3.09309       -8.10168
H          9.88977        2.09560       -5.95682
H          4.91679        4.95579       -7.70326
H          2.52121        5.37939       -8.01387
H          1.60502        1.74335       -5.88557
H          3.99847        1.32569       -5.56868
H         -0.18653        2.90901       -5.30846
H         -3.40272        4.38052       -7.75996
H         -1.78019        5.16203       -9.42325
H          0.64118        4.80457       -9.10032
H         -3.19844       -0.57165       -1.82589
H          3.33534       -1.49123       -0.78727
