# Supplementary material for: Programmable synthesis of organic cages with reduced symmetry
Source: Chem Sci. 2024 Apr 1;15(17):6536–43. doi: 10.1039/d4sc00889h (PMC11062111; doi:10.1039/d4sc00889h)
Supplement: SC-015-D4SC00889H-s002 [file SC-015-D4SC00889H-s002.zip › S.I/S.I.Models.all/geometry.cages_without_tBus/1.EMPTY/1.PBE0.EMPTY/1.C9.PBE0.xyz]

182
/Users/kga08/Desktop/keith/0.best.cage.confs/4.cage.pbe0/conf_26.log	Energy: -3135990.8814129
C         -6.13487        3.91944       -1.62380
C         -7.34746        4.01949       -2.31539
C         -7.91476        2.87517       -2.88005
C         -7.28663        1.64362       -2.76250
C         -6.06375        1.54579       -2.08159
C         -5.49200        2.67284       -1.51390
C         -7.81474        0.31137       -3.25094
C         -6.72456       -0.30415       -4.10066
C         -5.49925       -0.43048       -3.43514
C         -5.54034        0.10005       -1.99018
C         -6.84401       -0.76130       -5.40728
C         -5.75222       -1.35545       -6.03712
C         -4.53200       -1.50155       -5.36308
C         -4.40547       -1.02822       -4.04567
C         -7.90081       -0.55270       -2.00645
C         -9.04182       -1.17139       -1.51911
C         -8.99816       -1.92553       -0.34354
C         -7.78605       -2.05540        0.34207
C         -6.62538       -1.42921       -0.15121
C         -6.68176       -0.68026       -1.31536
N         -7.63604       -2.78799        1.52511
N         -5.50255        5.01176       -1.01888
N         -3.48347       -2.13082       -6.04382
C          7.78612       -2.05522       -0.34216
C          8.99823       -1.92534        0.34346
C          9.04187       -1.17125        1.51906
C          7.90084       -0.55261        2.00643
C          6.68180       -0.68017        1.31533
C          6.62543       -1.42908        0.15115
C          7.81476        0.31139        3.25096
C          6.72460       -0.30421        4.10065
C          5.49928       -0.43053        3.43513
C          5.54036        0.10008        1.99020
C          6.84407       -0.76142        5.40725
C          5.75230       -1.35565        6.03706
C          4.53208       -1.50175        5.36302
C          4.40553       -1.02834        4.04563
C          7.28660        1.64365        2.76260
C          7.91469        2.87522        2.88021
C          7.34733        4.01955        2.31563
C          6.13473        3.91951        1.62407
C          5.49191        2.67288        1.51410
C          6.06372        1.54582        2.08170
N          5.50234        5.01184        1.01924
N          7.63613       -2.78775       -1.52523
N          3.48357       -2.13110        6.04373
C         -5.08364        7.14580        0.00907
C         -3.70390        7.13215       -0.21284
C         -2.85049        7.98047        0.50451
C         -3.40970        8.83947        1.46139
C         -4.78744        8.87331        1.66861
C         -5.62767        8.04022        0.93670
C         -1.39335        7.97340        0.24764
C         -0.89475        7.96682       -1.06297
C          0.47434        7.97794       -1.30631
C          1.39301        7.97341       -0.24728
C          0.89441        7.96688        1.06333
C         -0.47468        7.97799        1.30667
C          2.85015        7.98048       -0.50414
C          3.70357        7.13222        0.21325
C          5.08332        7.14589       -0.00863
C          5.62734        8.04028       -0.93630
C          4.78710        8.87331       -1.66827
C          3.40936        8.83945       -1.46107
C         -6.02695        6.23705       -0.71854
C          6.02664        6.23721        0.71904
C         -8.09150       -4.03194        3.55539
C         -6.79175       -3.89474        4.05155
C         -6.38459       -4.54028        5.22688
C         -7.32242       -5.32963        5.90942
C         -8.62251       -5.46492        5.42870
C         -9.00956       -4.81977        4.25878
C         -4.99508       -4.39805        5.71575
C         -4.27717       -3.20656        5.53048
C         -2.95686       -3.09107        5.94753
C         -2.29863       -4.16043        6.57301
C         -3.02265       -5.34400        6.77939
C         -4.34216       -5.46094        6.35795
C         -0.87901       -4.05247        6.97443
C          0.02369       -3.32335        6.19316
C          1.37526       -3.22647        6.53289
C          1.84280       -3.88406        7.67726
C          0.95457       -4.60900        8.46875
C         -0.39182       -4.69268        8.12492
C         -8.59105       -3.37296        2.30017
C          2.24179       -2.45324        5.58192
C         -1.37512       -3.22609       -6.53307
C         -0.02355       -3.32295       -6.19335
C          0.87917       -4.05199       -6.97468
C          0.39200       -4.69212       -8.12522
C         -0.95440       -4.60845       -8.46904
C         -1.84264       -3.88360       -7.67749
C          2.29879       -4.15994       -6.57327
C          3.02285       -5.34348       -6.77975
C          4.34236       -5.46041       -6.35831
C          4.99525       -4.39757       -5.71601
C          4.27731       -3.20610       -5.53065
C          2.95700       -3.09062       -5.94770
C          6.38475       -4.53980       -5.22714
C          6.79189       -3.89436       -4.05175
C          8.09164       -4.03156       -3.55559
C          9.00972       -4.81930       -4.25904
C          8.62271       -5.46435       -5.42903
C          7.32261       -5.32906       -5.90975
C         -2.24167       -2.45295       -5.58204
C          8.59115       -3.37268       -2.30030
O          7.16874        6.57676        0.97967
O          9.77948       -3.38266       -2.01744
O          1.83022       -2.14532        4.47329
O         -7.16903        6.57659       -0.97927
O         -9.77938       -3.38295        2.01731
O         -1.83010       -2.14508       -4.47340
C          4.17307        0.00410        1.33522
O          3.87323       -0.68350        0.39298
C         -4.17305        0.00403       -1.33521
O          3.28626        0.78184        1.95433
O         -3.87321       -0.68367       -0.39305
O         -3.28626        0.78188       -1.95421
H         -7.84344        4.98434       -2.38907
H         -8.86785        2.95295       -3.40904
H         -4.54260        2.61204       -0.97937
H         -8.77253        0.39786       -3.77712
H         -7.79314       -0.66562       -5.93988
H         -5.85049       -1.72085       -7.06267
H         -3.44831       -1.13685       -3.54404
H         -9.98820       -1.06837       -2.05593
H         -9.88933       -2.40976        0.04830
H         -5.68204       -1.53129        0.38396
H         -6.67927       -2.87225        1.84106
H         -4.58888        4.81569       -0.62833
H         -3.68695       -2.37742       -7.00374
H          9.88941       -2.40952       -0.04841
H          9.98824       -1.06822        2.05588
H          5.68210       -1.53114       -0.38404
H          8.77254        0.39788        3.77714
H          7.79320       -0.66575        5.93984
H          5.85060       -1.72110        7.06259
H          3.44837       -1.13698        3.54401
H          8.86778        2.95300        3.40919
H          7.84327        4.98442        2.38937
H          4.54250        2.61208        0.97959
H          4.58869        4.81574        0.62867
H          6.67936       -2.87200       -1.84119
H          3.68707       -2.37774        7.00363
H         -3.27188        6.45951       -0.95869
H         -2.75871        9.51084        2.02637
H         -5.20832        9.56226        2.40436
H         -6.70963        8.05915        1.08056
H         -1.59076        7.97389       -1.90532
H          0.83810        7.97412       -2.33664
H          1.59042        7.97400        1.90568
H         -0.83843        7.97421        2.33699
H          3.27155        6.45961        0.95913
H          6.70930        8.05923       -1.08014
H          5.20797        9.56223       -2.40404
H          2.75836        9.51078       -2.02608
H         -6.05063       -3.28411        3.53174
H         -7.03665       -5.82614        6.83928
H         -9.34216       -6.07616        5.97781
H        -10.02343       -4.91039        3.86584
H         -4.76453       -2.34345        5.07139
H         -2.43361       -2.14328        5.80315
H         -2.53378       -6.20522        7.24034
H         -4.86104       -6.41204        6.49614
H         -0.30141       -2.83392        5.27352
H          2.89880       -3.86978        7.95736
H          1.31889       -5.11877        9.36318
H         -1.07656       -5.25357        8.76496
H          0.30154       -2.83359       -5.27367
H          1.07675       -5.25295       -8.76530
H         -1.31871       -5.11816       -9.36351
H         -2.89865       -3.86931       -7.95759
H          2.53401       -6.20467       -7.24076
H          4.86127       -6.41149       -6.49657
H          4.76464       -2.34302       -5.07149
H          2.43372       -2.14285       -5.80325
H          6.05074       -3.28379       -3.53188
H         10.02360       -4.90993       -3.86610
H          9.34238       -6.07553       -5.97818
H          7.03686       -5.82550       -6.83965
H          2.42920        0.65909        1.51340
H         -2.42920        0.65910       -1.51328
