# Supplementary material for: Programmable synthesis of organic cages with reduced symmetry
Source: Chem Sci. 2024 Apr 1;15(17):6536–43. doi: 10.1039/d4sc00889h (PMC11062111; doi:10.1039/d4sc00889h)
Supplement: SC-015-D4SC00889H-s002 [file SC-015-D4SC00889H-s002.zip › S.I/S.I.Models.all/geometry.cages_without_tBus/1.EMPTY/1.PBE0.EMPTY/finalenergies.csv]

conf_1	-3135985.5177695
conf_2	-3135986.0773699
conf_3	-3135990.2672820
conf_4	-3135987.1765908
conf_5	-3135992.2778600
conf_6	-3135986.8044023
conf_7	-3135985.9141609
conf_8	-3135988.0357767
conf_9	-3135990.8814129
conf_10	-3135989.6092504
conf_11	-3135986.9490244
conf_12	-3135989.8575622
conf_13	-3135988.5857637
