# Supplementary material for: Programmable synthesis of organic cages with reduced symmetry
Source: Chem Sci. 2024 Apr 1;15(17):6536–43. doi: 10.1039/d4sc00889h (PMC11062111; doi:10.1039/d4sc00889h)
Supplement: SC-015-D4SC00889H-s002 [file SC-015-D4SC00889H-s002.zip › S.I/S.I.Models.all/molecular.dynamics/conformers.for.md/C1/npt.gro]

Generic title
 6617
    1MOL     H1    1   2.127   2.573   1.979 -1.9243 -1.3285 -0.7910
    1MOL     O1    2   2.061   2.643   1.968 -0.3529  0.2412 -0.3504
    1MOL     C1    3   1.957   2.605   2.043  0.9967  0.7318  0.2725
    1MOL     C2    4   1.840   2.711   2.046 -0.0557  0.4360 -0.2729
    1MOL     O2    5   1.961   2.497   2.099 -0.1212  0.0525 -0.0844
    1MOL     C3    6   1.884   2.843   2.111  0.9734  0.5315  0.2410
    1MOL     C4    7   1.702   2.679   2.117  0.2802 -0.6927 -0.7157
    1MOL     C5    8   1.791   2.746   1.902 -0.4119 -0.1349  0.4407
    1MOL     C6    9   2.006   2.862   2.180 -0.3685  0.0924 -0.9618
    1MOL     C7   10   1.790   2.941   2.113  0.3574 -0.4978 -1.2504
    1MOL     C8   11   1.666   2.556   2.171 -0.1708 -0.7603  0.1971
    1MOL     C9   12   1.610   2.785   2.113  0.4726 -0.9883  0.4527
    1MOL    C10   13   1.812   2.676   1.780 -0.2285 -0.1348  0.4051
    1MOL    C11   14   1.702   2.857   1.898  0.8485 -0.2077  0.2872
    1MOL     H2   15   2.086   2.790   2.192  0.6750  1.1650 -1.3574
    1MOL    C12   16   2.034   2.987   2.235 -0.5426  0.2435  0.1993
    1MOL    C13   17   1.820   3.069   2.164  1.6217 -0.0126 -0.6455
    1MOL    C14   18   1.663   2.913   2.037 -0.3262  0.4559 -0.0677
    1MOL     H3   19   1.740   2.476   2.179 -1.1647 -1.8119 -0.8404
    1MOL    C15   20   1.526   2.535   2.202 -0.1039 -0.3471  1.2570
    1MOL    C16   21   1.482   2.773   2.165 -0.0659  0.3851  0.1742
    1MOL     H4   22   1.859   2.579   1.787 -1.8351 -0.8290  2.2798
    1MOL    C17   23   1.765   2.732   1.656 -0.0608  0.1039 -0.0353
    1MOL    C18   24   1.647   2.902   1.773  0.2248  0.7111  0.9845
    1MOL     N1   25   2.146   3.013   2.306 -0.3144  0.2733 -0.1594
    1MOL    C19   26   1.937   3.094   2.225  0.0058  0.0459 -0.9242
    1MOL     H5   27   1.745   3.147   2.160 -0.5214 -1.9576  0.6633
    1MOL     H6   28   1.595   2.998   2.026 -1.2510 -0.3464 -0.5906
    1MOL     N2   29   1.480   2.410   2.226 -0.3422  0.1586 -0.3510
    1MOL    C20   30   1.439   2.644   2.204 -0.2242 -0.1450  0.3015
    1MOL     H7   31   1.406   2.851   2.161  3.4153  3.8435 -3.0431
    1MOL     N3   32   1.777   2.663   1.536 -0.3984 -0.2913  0.1376
    1MOL    C21   33   1.685   2.838   1.655  0.5718  0.1913  0.2842
    1MOL     H8   34   1.579   2.986   1.778  1.0895  1.6508 -2.2692
    1MOL     H9   35   2.197   3.098   2.284  1.0148  0.0589  1.8997
    1MOL    C22   36   2.230   2.927   2.373 -0.3622  0.2411 -0.0989
    1MOL    H10   37   1.958   3.194   2.261  0.5475 -0.0107 -1.0709
    1MOL    H11   38   1.383   2.397   2.202 -0.7346 -2.2291  2.4041
    1MOL    C23   39   1.540   2.298   2.286 -0.0116 -0.0637 -0.2662
    1MOL    H12   40   1.335   2.631   2.233 -0.0604 -1.0581  0.5012
    1MOL    H13   41   1.696   2.661   1.475  0.0075  2.7331 -0.5680
    1MOL    C24   42   1.846   2.553   1.508 -0.0891  0.7253 -0.0834
    1MOL    H14   43   1.664   2.870   1.554  2.7547  0.9719  0.0443
    1MOL     O3   44   2.185   2.814   2.403 -0.1298 -0.1101 -0.3060
    1MOL    C25   45   2.378   2.949   2.387  0.5898  0.5121 -0.2042
    1MOL     O4   46   1.660   2.313   2.318  0.2832 -0.2605  0.2347
    1MOL    C26   47   1.453   2.180   2.321  0.6756 -0.7849 -0.0731
    1MOL     O5   48   1.929   2.518   1.585 -0.6197  0.0425  0.3409
    1MOL    C27   49   1.815   2.463   1.396  0.0440  0.1673  1.1851
    1MOL    C28   50   2.437   3.078   2.400  0.5868  0.5198  0.3603
    1MOL    C29   51   2.463   2.842   2.390 -0.6512  0.4330 -0.7497
    1MOL    C30   52   1.311   2.176   2.315  0.1417 -0.8374  0.3907
    1MOL    C31   53   1.521   2.067   2.358  0.1235 -0.1207  0.6019
    1MOL    C32   54   1.745   2.513   1.281  0.6855 -0.2646  0.0317
    1MOL    C33   55   1.873   2.336   1.392  0.1453  0.1857  0.3921
    1MOL    H15   56   2.374   3.167   2.401 -1.8086 -1.1287  1.4646
    1MOL    C34   57   2.573   3.084   2.425 -0.3923  0.7271 -0.1764
    1MOL    H16   58   2.424   2.740   2.393 -1.3550  0.6987 -0.9109
    1MOL    C35   59   2.608   2.846   2.398  0.2275  0.2086 -0.1290
    1MOL    H17   60   1.249   2.262   2.292 -1.3563 -1.6133  1.4522
    1MOL    C36   61   1.247   2.062   2.358 -0.5885  0.3093 -0.0167
    1MOL    H18   62   1.630   2.071   2.354  0.0816  1.1318  0.4781
    1MOL    C37   63   1.467   1.946   2.396 -0.1121 -0.6204  0.6692
    1MOL    H19   64   1.705   2.614   1.280  0.7934 -0.2184  0.2200
    1MOL    C38   65   1.737   2.431   1.169 -0.1143 -0.4935  0.5666
    1MOL    H20   66   1.927   2.299   1.479 -0.9309 -0.5456  0.7538
    1MOL    C39   67   1.866   2.247   1.284  0.1125 -0.2669  0.7691
    1MOL    H21   68   2.614   3.181   2.450  1.0067  0.2549 -0.5779
    1MOL    C40   69   2.659   2.975   2.417  0.8199 -0.0135  0.1962
    1MOL    C41   70   2.699   2.737   2.391 -0.5525  0.3466 -0.3909
    1MOL    H22   71   1.139   2.048   2.355 -0.3158 -2.4024  1.6689
    1MOL    C42   72   1.324   1.948   2.400 -0.0726  0.2710 -0.0322
    1MOL    C43   73   1.551   1.831   2.432 -0.9546  0.4164  0.4204
    1MOL    H23   74   1.680   2.463   1.083 -0.5807 -1.2097  0.6051
    1MOL    C44   75   1.789   2.297   1.171  1.2719  0.0542 -0.0370
    1MOL    C45   76   1.927   2.116   1.283 -0.5523  0.0841 -1.1059
    1MOL    H24   77   2.763   2.996   2.441  1.1029 -0.8013 -0.3195
    1MOL    C46   78   2.836   2.746   2.360  0.1813  0.9323 -0.2884
    1MOL    C47   79   2.650   2.608   2.396  0.0244  0.7210  0.0028
    1MOL    H25   80   1.266   1.858   2.414  0.8073 -0.3265 -0.2260
    1MOL    C48   81   1.689   1.841   2.450 -0.0985 -0.4646 -0.8346
    1MOL    C49   82   1.501   1.704   2.442 -0.8838  0.2811 -0.0765
    1MOL    H26   83   1.779   2.239   1.080  0.8268 -0.8507  0.5840
    1MOL    C50   84   1.994   2.069   1.396  0.0794  0.4830 -0.3128
    1MOL    C51   85   1.937   2.035   1.165  1.0144  0.0427 -0.1399
    1MOL    H27   86   2.892   2.839   2.357  0.2025  0.8707 -1.7766
    1MOL    C52   87   2.910   2.627   2.338 -0.4163 -0.1302 -0.2434
    1MOL    H28   88   2.548   2.590   2.429 -0.4107  1.9244 -0.6874
    1MOL    C53   89   2.721   2.487   2.374 -0.3662 -1.1526  0.0446
    1MOL    H29   90   1.734   1.940   2.456 -2.0748  0.4381 -0.5731
    1MOL    C54   91   1.775   1.731   2.474 -0.1015  0.0968 -1.0447
    1MOL    H30   92   1.393   1.695   2.436 -1.0146  2.3736 -1.1942
    1MOL    C55   93   1.582   1.590   2.462 -0.0801  0.1586 -0.0759
    1MOL    H31   94   1.998   2.127   1.488  1.5304  0.2275 -0.2123
    1MOL    C56   95   2.053   1.946   1.402 -0.1289  0.4437  0.1026
    1MOL    H32   96   1.901   2.073   1.069  1.0056  2.0267  0.6140
    1MOL    C57   97   1.994   1.911   1.163  0.5451 -0.0512  0.1924
    1MOL    H33   98   3.018   2.634   2.334 -0.4650  2.2414  1.7119
    1MOL    C58   99   2.855   2.492   2.343  0.3352  0.5374 -0.8209
    1MOL    H34  100   2.667   2.396   2.396  0.0101 -1.5795 -0.7975
    1MOL    H35  101   1.882   1.745   2.486 -0.4462  3.3427 -1.2093
    1MOL    C59  102   1.724   1.599   2.468  0.0232  0.4070  0.5623
    1MOL    H36  103   1.533   1.493   2.467  1.6360 -0.7072  0.3059
    1MOL    H37  104   2.102   1.920   1.495  1.3496  0.3006 -0.6946
    1MOL    C60  105   2.061   1.863   1.285 -0.6314 -0.6790 -0.0936
    1MOL    H38  106   1.999   1.852   1.071 -1.2272 -0.6868  0.4853
    1MOL    C61  107   2.934   2.373   2.321 -0.5778  0.5723  0.1030
    1MOL    C62  108   1.807   1.479   2.468  0.0717 -0.1883 -0.5775
    1MOL    C63  109   2.147   1.746   1.281 -0.2939 -0.0617 -0.2266
    1MOL    C64  110   3.073   2.371   2.310 -0.0386 -0.3358  0.0734
    1MOL    C65  111   2.863   2.251   2.293  0.1127  0.4563 -0.7579
    1MOL    C66  112   1.754   1.350   2.469  0.6584  0.1170 -0.1590
    1MOL    C67  113   1.948   1.496   2.465 -0.8422  0.1467 -0.1758
    1MOL    C68  114   2.139   1.651   1.175 -0.1527  0.2621  0.1507
    1MOL    C69  115   2.247   1.730   1.377 -0.2998  0.3827 -0.1993
    1MOL    H39  116   3.131   2.462   2.324 -2.2774  1.3320 -1.1679
    1MOL    C70  117   3.140   2.249   2.284  0.0146 -0.4352  0.2997
    1MOL    H40  118   2.755   2.240   2.286  0.0341  1.3948 -1.0883
    1MOL    C71  119   2.926   2.129   2.270 -0.3610 -0.1206 -0.5318
    1MOL    H41  120   1.650   1.322   2.484  0.2168  1.5168 -0.5581
    1MOL    C72  121   1.836   1.240   2.454 -0.7046  0.3270 -0.0252
    1MOL    H42  122   1.997   1.592   2.476 -2.4543  1.0769 -0.9364
    1MOL    C73  123   2.033   1.382   2.438  0.2971 -0.4991 -0.2850
    1MOL    H43  124   2.067   1.666   1.094  0.8507 -1.0246 -1.0139
    1MOL    C74  125   2.226   1.542   1.176  0.3927 -0.3066 -0.2778
    1MOL    H44  126   2.267   1.808   1.449  0.1948 -0.1027  0.1878
    1MOL    C75  127   2.339   1.624   1.372 -0.0109 -0.6107  0.4140
    1MOL    H45  128   3.244   2.240   2.255  0.0086  3.4325 -1.1362
    1MOL    C76  129   3.070   2.132   2.260 -0.0936  0.5005 -0.5565
    1MOL    C77  130   2.840   2.008   2.234  0.9961  0.0527  0.1318
    1MOL    H46  131   1.802   1.137   2.463  0.3928 -0.2510 -2.0843
    1MOL    C78  132   1.976   1.256   2.429  0.6336  0.7527 -0.5846
    1MOL    C79  133   2.179   1.400   2.406  0.5149 -0.2938  0.2642
    1MOL    H47  134   2.229   1.468   1.096 -1.3393 -1.9693  1.1521
    1MOL    C80  135   2.327   1.520   1.276  0.2712 -0.1776  0.0362
    1MOL    C81  136   2.441   1.626   1.480 -0.3998 -0.2167  0.0019
    1MOL    H48  137   3.127   2.044   2.233  1.0734  0.5740  1.5357
    1MOL     O6  138   2.722   2.020   2.209  0.0325 -0.2556  0.6410
    1MOL     N4  139   2.904   1.897   2.184  0.2492  0.7417  0.0507
    1MOL    H49  140   2.030   1.163   2.416  0.3897  0.5660 -0.2630
    1MOL     O7  141   2.232   1.509   2.406 -0.2046 -0.1499 -0.5964
    1MOL     N5  142   2.241   1.316   2.314 -0.2729 -0.2407 -0.4429
    1MOL    H50  143   2.395   1.437   1.288  0.9271  0.4755  0.9022
    1MOL     O8  144   2.469   1.726   1.539 -0.2242  0.6193  0.6463
    1MOL     N6  145   2.503   1.507   1.525 -0.3731  0.2539  0.6728
    1MOL    H51  146   3.004   1.908   2.197  0.3056  1.9243 -1.1700
    1MOL    C82  147   2.856   1.773   2.140 -1.2603 -0.3378 -0.0520
    1MOL    H52  148   2.198   1.226   2.298 -1.8158  0.0621  1.6702
    1MOL    C83  149   2.364   1.326   2.245  0.3826 -0.4230 -1.0696
    1MOL    H53  150   2.488   1.421   1.475 -0.4700 -0.3307  1.6913
    1MOL    C84  151   2.566   1.484   1.642  0.0989 -0.6134  0.6788
    1MOL    C85  152   2.946   1.669   2.150  0.0649 -0.1756 -0.0603
    1MOL    C86  153   2.725   1.754   2.093 -0.1644 -0.0965  0.1099
    1MOL    C87  154   2.452   1.217   2.248 -0.0574  0.2064  0.5669
    1MOL    C88  155   2.379   1.443   2.166 -0.0332  0.2283  0.3803
    1MOL    C89  156   2.646   1.369   1.650  0.4033  0.2607  0.0015
    1MOL    C90  157   2.535   1.559   1.754 -0.7483  0.1420 -0.2251
    1MOL    H54  158   3.051   1.689   2.171  0.4055  0.5826 -2.3669
    1MOL    C91  159   2.908   1.540   2.111 -0.3142  1.2010  0.4150
    1MOL    H55  160   2.653   1.835   2.082  0.5161  0.8410  2.2055
    1MOL    C92  161   2.680   1.626   2.063 -1.1571  0.8010  0.2761
    1MOL    H56  162   2.430   1.130   2.310  2.7842 -1.0439 -0.0726
    1MOL    C93  163   2.574   1.235   2.184 -0.4724  0.5002  0.3953
    1MOL    H57  164   2.307   1.523   2.169 -0.5021 -0.2074  0.8750
    1MOL    C94  165   2.505   1.457   2.101  0.0001 -0.5066  0.1121
    1MOL    H58  166   2.653   1.306   1.562  0.7280 -1.5597  1.3180
    1MOL    C95  167   2.698   1.330   1.778 -0.6376 -0.3818 -0.1821
    1MOL    H59  168   2.471   1.647   1.749 -0.9422 -0.0426 -0.9955
    1MOL    C96  169   2.583   1.517   1.879  0.1485 -0.0610  0.1651
    1MOL    H60  170   2.979   1.458   2.115 -0.6382  0.8683 -0.5393
    1MOL    C97  171   2.776   1.519   2.066  0.8289  0.0291  0.0122
    1MOL    C98  172   2.544   1.579   2.014 -0.0657 -0.2400 -0.1472
    1MOL    H61  173   2.653   1.162   2.197 -0.1142  0.9593  0.7846
    1MOL    C99  174   2.602   1.352   2.111 -0.1290 -0.6779  0.9373
    1MOL    H62  175   2.738   1.229   1.791  0.4064 -0.0321 -0.6040
    1MOL   C100  176   2.674   1.410   1.890 -0.0815 -0.2214  0.4940
    1MOL   C101  177   2.725   1.380   2.028 -0.2229  0.5104  0.1165
    1MOL   C102  178   2.432   1.689   2.016 -0.2060  0.1442 -0.2368
    1MOL    H63  179   2.810   1.310   2.039  1.0333  1.8205 -1.1094
    1MOL     O9  180   2.427   1.770   2.127  0.6962 -0.8617 -0.0693
    1MOL    O10  181   2.350   1.715   1.930  0.3082  0.2201 -0.3121
    1MOL    H64  182   2.349   1.824   2.104  1.6306 -0.2057 -1.7865
    1THF     C1  183   2.160   1.612   2.801 -0.1827  0.3088 -0.4956
    1THF     H1  184   2.117   1.540   2.871  0.6316 -2.1842 -2.4594
    1THF     H2  185   2.230   1.559   2.736 -1.2645 -1.9287  0.1078
    1THF     C2  186   2.220   1.738   2.865 -0.0296  0.8971  0.4846
    1THF     H3  187   2.297   1.786   2.803  0.1533  0.4106  0.3365
    1THF     H4  188   2.259   1.714   2.964  0.1700  1.8693  0.6513
    1THF     C3  189   2.102   1.841   2.880  0.3235  0.3552 -0.3505
    1THF     H5  190   2.130   1.943   2.851  3.1321 -0.1786  0.3210
    1THF     H6  191   2.057   1.838   2.979  0.3456 -0.1504 -0.3564
    1THF     C4  192   1.995   1.786   2.788  0.0937  0.3370  0.2844
    1THF     H7  193   1.957   1.863   2.720  2.6747  0.6077 -0.9016
    1THF     H8  194   1.905   1.749   2.836 -0.0955 -0.2459 -0.5157
    1THF     O1  195   2.063   1.677   2.716  0.0961 -0.4717  0.2438
    1THF     C1  196   0.727   0.533   2.588 -0.0946  0.2586  0.2964
    1THF     H1  197   0.824   0.578   2.612 -0.8190  2.3021 -0.5099
    1THF     H2  198   0.684   0.484   2.675  0.1299 -1.6112 -0.6354
    1THF     C2  199   0.741   0.450   2.457 -0.3094  0.1497 -0.1025
    1THF     H3  200   0.689   0.354   2.465  0.9087 -0.4618  0.6247
    1THF     H4  201   0.848   0.432   2.441  0.3394  2.8147  0.9003
    1THF     C3  202   0.684   0.536   2.343 -0.4541 -0.5243  0.0847
    1THF     H5  203   0.639   0.475   2.264 -0.0525  2.0306 -2.2289
    1THF     H6  204   0.758   0.609   2.306 -1.2360  1.1839  1.7841
    1THF     C4  205   0.577   0.615   2.419 -0.6502 -0.5918 -0.6876
    1THF     H7  206   0.491   0.551   2.440 -0.7968 -0.0468  0.4267
    1THF     H8  207   0.552   0.707   2.366  4.6359  1.9540  0.8656
    1THF     O1  208   0.639   0.644   2.548 -0.7281 -0.0784  0.1563
    1THF     C1  209   3.101   2.134   1.097 -0.1328 -0.2257 -0.1280
    1THF     H1  210   2.992   2.121   1.094 -0.6916  3.2028  1.7484
    1THF     H2  211   3.131   2.226   1.046  0.2073 -1.0067 -1.3410
    1THF     C2  212   3.149   2.002   1.039  0.4782  0.6806  0.5951
    1THF     H3  213   3.234   2.010   0.970 -1.3860 -0.6687 -1.9275
    1THF     H4  214   3.076   1.953   0.974  2.7060  0.4650 -1.8667
    1THF     C3  215   3.202   1.909   1.152  0.0066  0.5844  0.0173
    1THF     H5  216   3.308   1.885   1.147  0.0381  0.9290 -0.9645
    1THF     H6  217   3.162   1.808   1.162 -1.1996  1.0786  0.2706
    1THF     C4  218   3.170   1.992   1.277  0.3245 -0.4265 -0.7631
    1THF     H7  219   3.248   1.981   1.354 -0.4093  0.8325  0.1891
    1THF     H8  220   3.075   1.957   1.317 -0.4934  1.1945 -1.2241
    1THF     O1  221   3.160   2.127   1.223 -0.2412 -0.3219 -0.0825
    1THF     C1  222   1.458   1.870   0.636  0.1403  0.6191 -0.0620
    1THF     H1  223   1.436   1.774   0.685  2.4524 -0.1831 -0.5287
    1THF     H2  224   1.423   1.868   0.533  0.9801 -3.9193 -0.3935
    1THF     C2  225   1.613   1.892   0.639 -0.3354 -0.4637 -0.6725
    1THF     H3  226   1.644   1.932   0.542 -1.1919  0.8951 -0.3983
    1THF     H4  227   1.666   1.798   0.655  3.5514  1.7134 -0.2714
    1THF     C3  228   1.633   1.994   0.747 -0.0232  0.5999  0.5843
    1THF     H5  229   1.661   2.089   0.701 -2.7914  0.7671 -0.9105
    1THF     H6  230   1.715   1.963   0.812 -0.1052  0.6340  0.7050
    1THF     C4  231   1.500   2.005   0.820 -0.6380  0.1688 -0.2543
    1THF     H7  232   1.488   2.108   0.853  1.8398  0.6589 -0.7985
    1THF     H8  233   1.493   1.930   0.899 -0.0407 -0.7935 -1.1098
    1THF     O1  234   1.398   1.974   0.715  0.0871 -0.2102  0.4149
    1THF     C1  235   0.270   3.500   1.320 -0.4710  1.7708  0.3438
    1THF     H1  236   0.284   3.607   1.308  2.8529  1.5041  1.2597
    1THF     H2  237   0.235   3.481   1.422  1.4170 -0.8484  0.5720
    1THF     C2  238   0.383   3.408   1.271 -0.2227 -0.5394 -0.2459
    1THF     H3  239   0.447   3.356   1.343  2.0606  1.8730 -0.4428
    1THF     H4  240   0.451   3.471   1.213 -2.1193  0.7971 -1.0418
    1THF     C3  241   0.306   3.308   1.184  0.1766 -0.7195  0.8714
    1THF     H5  242   0.251   3.239   1.248 -0.4086 -0.3332  0.7886
    1THF     H6  243   0.367   3.256   1.110  0.4617 -0.4101  0.8850
    1THF     C4  244   0.197   3.398   1.122 -1.2927  0.2547 -0.4713
    1THF     H7  245   0.105   3.343   1.099 -0.8945 -0.6218 -0.0064
    1THF     H8  246   0.234   3.454   1.036 -3.8152  0.3477 -1.5660
    1THF     O1  247   0.162   3.481   1.229 -0.4838 -0.2174 -0.1534
    1THF     C1  248   1.653   0.198   2.461  0.3256 -0.6983  0.5687
    1THF     H1  249   1.704   0.232   2.551 -0.4649 -0.5070  0.9557
    1THF     H2  250   1.558   0.146   2.480  0.2232 -0.7710 -0.1230
    1THF     C2  251   1.745   0.098   2.386 -0.3207 -0.3498 -0.0977
    1THF     H3  252   1.731  -0.005   2.421 -1.4221  0.0468  0.6526
    1THF     H4  253   1.845   0.138   2.404  0.5059 -2.4268  0.1360
    1THF     C3  254   1.699   0.120   2.244  0.2879 -0.1627 -0.0416
    1THF     H5  255   1.648   0.028   2.214 -0.1159 -0.1806  0.7016
    1THF     H6  256   1.787   0.137   2.182 -0.2257 -0.6411 -0.9230
    1THF     C4  257   1.614   0.248   2.241  0.4782 -0.3585 -0.0156
    1THF     H7  258   1.511   0.211   2.237  0.7448 -1.3068  1.4408
    1THF     H8  259   1.642   0.314   2.159  0.9621 -1.5324 -0.8169
    1THF     O1  260   1.633   0.307   2.371  0.1842  0.2931 -0.9788
    1THF     C1  261   0.046   0.041   2.781 -0.7981 -0.3302  0.1962
    1THF     H1  262   0.127  -0.020   2.823  1.3187  3.1042  1.2945
    1THF     H2  263   0.093   0.113   2.713 -0.8768 -0.5548 -0.0969
    1THF     C2  264  -0.039   0.109   2.884  0.0414 -0.2499 -0.4938
    1THF     H3  265  -0.016   0.209   2.922  0.1600 -0.3011 -0.4315
    1THF     H4  266  -0.051   0.050   2.975  1.6226  1.0359  0.5803
    1THF     C3  267  -0.176   0.127   2.813  0.1525  0.1452 -0.7267
    1THF     H5  268  -0.197   0.231   2.787 -1.5076  0.2462  0.9880
    1THF     H6  269  -0.254   0.096   2.882  1.3372  1.8985  1.4693
    1THF     C4  270  -0.164   0.033   2.690 -0.2165 -0.0115 -0.0018
    1THF     H7  271  -0.163   0.089   2.596  2.0150  1.0257  0.6163
    1THF     H8  272  -0.249  -0.034   2.677 -1.0338  1.1870 -0.9814
    1THF     O1  273  -0.040  -0.034   2.701  0.0121 -0.4592 -0.2883
    1THF     C1  274   3.063   3.674   0.366 -0.5559  0.0127 -1.1928
    1THF     H1  275   2.975   3.695   0.304 -2.0663  0.4512  1.0450
    1THF     H2  276   3.088   3.568   0.372  2.1326  0.6800 -0.0934
    1THF     C2  277   3.045   3.738   0.508 -0.3595 -0.1635 -0.0956
    1THF     H3  278   3.086   3.673   0.586 -0.7259 -0.9828 -0.5808
    1THF     H4  279   2.938   3.749   0.530 -0.6233  0.0551 -1.4487
    1THF     C3  280   3.093   3.878   0.498 -0.2005 -0.3163 -0.1336
    1THF     H5  281   3.154   3.925   0.576  3.2058  0.0117 -2.9021
    1THF     H6  282   2.997   3.929   0.486  0.1227  0.3839  0.2253
    1THF     C4  283   3.178   3.875   0.367 -0.6344 -0.1235 -0.0903
    1THF     H7  284   3.282   3.891   0.398 -0.9701 -1.0505  1.5417
    1THF     H8  285   3.157   3.949   0.289  1.4941 -1.7585 -2.2980
    1THF     O1  286   3.173   3.745   0.312 -0.0154 -0.2030  0.2623
    1THF     C1  287   2.204   2.368   3.053 -0.7370 -0.2490  0.0084
    1THF     H1  288   2.144   2.413   3.133  0.0740  1.8191 -0.5150
    1THF     H2  289   2.200   2.421   2.958 -1.1861 -0.2174  0.0448
    1THF     C2  290   2.156   2.226   3.035 -0.3493 -0.4442  0.0608
    1THF     H3  291   2.104   2.213   2.941 -1.8971 -0.2693  0.8743
    1THF     H4  292   2.082   2.187   3.105 -0.7226  0.1017 -0.0342
    1THF     C3  293   2.281   2.140   3.037 -0.1962  0.2828  0.0617
    1THF     H5  294   2.287   2.078   2.947  1.3281  2.2478 -1.2494
    1THF     H6  295   2.277   2.076   3.126 -1.8792 -0.0767 -0.2629
    1THF     C4  296   2.400   2.234   3.044 -0.3427  0.2281 -0.2351
    1THF     H7  297   2.433   2.261   2.943 -0.6477  0.8455 -0.1723
    1THF     H8  298   2.484   2.192   3.101 -1.1797 -0.0579  0.7943
    1THF     O1  299   2.341   2.354   3.099  0.4874  0.3048 -0.7524
    1THF     C1  300   2.082   3.710   0.416  1.0873  0.2471 -0.3522
    1THF     H1  301   2.185   3.696   0.381  1.1407 -0.2389 -0.0015
    1THF     H2  302   2.059   3.813   0.444 -0.6055  0.4807 -2.4636
    1THF     C2  303   2.042   3.612   0.529  0.0004 -0.3319  0.3016
    1THF     H3  304   2.028   3.663   0.625  0.2251  0.5621 -0.1336
    1THF     H4  305   2.114   3.535   0.555 -0.6191 -0.5989  1.2551
    1THF     C3  306   1.912   3.545   0.480  0.3867 -0.3637 -0.6949
    1THF     H5  307   1.838   3.544   0.561  1.3755  1.9125  0.2755
    1THF     H6  308   1.930   3.439   0.462 -2.8729 -1.0954  0.0528
    1THF     C4  309   1.864   3.624   0.356 -0.0415  0.2744 -0.1611
    1THF     H7  310   1.791   3.700   0.383  0.8249  0.8195  0.6897
    1THF     H8  311   1.826   3.548   0.287 -1.5574  2.0966 -1.3634
    1THF     O1  312   1.996   3.675   0.305  0.1312 -0.3680  0.3285
    1THF     C1  313   1.933   1.686   0.732  0.3062 -0.0098 -0.0747
    1THF     H1  314   1.881   1.700   0.827  2.6658  0.6016  1.1753
    1THF     H2  315   1.864   1.644   0.659  0.1904  0.6245 -0.3372
    1THF     C2  316   2.050   1.588   0.755 -0.4642  0.1942 -0.7025
    1THF     H3  317   2.036   1.492   0.706 -0.2899 -0.8374  1.2372
    1THF     H4  318   2.063   1.574   0.862  1.0947 -1.6293 -1.1087
    1THF     C3  319   2.167   1.657   0.695  0.2194  0.0490 -0.1988
    1THF     H5  320   2.173   1.630   0.589 -0.8693  0.9447 -0.4937
    1THF     H6  321   2.263   1.633   0.741  0.2905  2.0848  0.7359
    1THF     C4  322   2.129   1.797   0.712 -0.7041  0.5715  0.4755
    1THF     H7  323   2.189   1.857   0.644 -1.2385  1.1655  0.5202
    1THF     H8  324   2.141   1.836   0.814 -0.8000 -1.5764  1.3458
    1THF     O1  325   1.990   1.805   0.688  0.4362  0.3180 -0.0874
    1THF     C1  326   1.219   1.003   2.153  0.5994  0.8944  0.4068
    1THF     H1  327   1.225   0.958   2.054 -1.6800  2.5124 -0.5031
    1THF     H2  328   1.143   0.957   2.217 -1.6854  2.9193 -0.7479
    1THF     C2  329   1.205   1.154   2.132  0.2314  0.2261  0.9584
    1THF     H3  330   1.119   1.192   2.188 -0.1753 -1.7553  1.7042
    1THF     H4  331   1.186   1.183   2.028  2.5745  2.8686  1.1975
    1THF     C3  332   1.327   1.217   2.179  0.2532 -0.6720 -0.5247
    1THF     H5  333   1.302   1.260   2.276 -0.6153  0.0962 -1.0957
    1THF     H6  334   1.366   1.290   2.109  0.3744  0.2765  0.5203
    1THF     C4  335   1.426   1.100   2.197 -0.8230 -0.4510  0.3363
    1THF     H7  336   1.496   1.120   2.278 -0.5187  4.5300 -0.9770
    1THF     H8  337   1.495   1.086   2.113  0.0942  1.8358  0.6690
    1THF     O1  338   1.345   0.984   2.215  0.4901  0.4579  0.1596
    1THF     C1  339   1.851   0.776   2.316 -0.8624 -0.7773  0.1918
    1THF     H1  340   1.927   0.699   2.305  1.0091  1.2034 -1.2104
    1THF     H2  341   1.896   0.876   2.327 -0.2372 -1.0375  0.0116
    1THF     C2  342   1.758   0.745   2.437  0.7388 -0.1609  0.0782
    1THF     H3  343   1.750   0.819   2.517 -0.3429 -0.0117 -0.1572
    1THF     H4  344   1.794   0.662   2.497  2.7296  0.5534 -0.0620
    1THF     C3  345   1.621   0.731   2.375 -0.6215 -0.1515 -0.2413
    1THF     H5  346   1.550   0.774   2.446  1.4781  1.7820  0.7321
    1THF     H6  347   1.596   0.627   2.353  1.1891 -0.7398  0.3850
    1THF     C4  348   1.622   0.804   2.239 -0.4956 -0.5848  0.7450
    1THF     H7  349   1.602   0.910   2.258  0.5489 -0.5314  1.5727
    1THF     H8  350   1.547   0.765   2.170 -0.0170  0.4899 -0.3975
    1THF     O1  351   1.765   0.783   2.198 -0.2949  0.1606 -0.0559
    1THF     C1  352   0.278   2.964   0.971 -0.2626  0.2695  0.8003
    1THF     H1  353   0.298   2.865   0.927 -0.9837  0.4873 -0.0377
    1THF     H2  354   0.376   2.994   1.009  1.2695 -1.2310 -1.7651
    1THF     C2  355   0.165   2.961   1.075  1.0549 -0.3987 -0.4813
    1THF     H3  356   0.186   3.048   1.136 -1.0297 -1.9353  2.5375
    1THF     H4  357   0.165   2.869   1.134  1.0659  0.4813  0.9068
    1THF     C3  358   0.038   2.980   0.999 -0.2154 -0.1951  0.2317
    1THF     H5  359  -0.034   3.049   1.044  1.4025 -0.6449  3.6397
    1THF     H6  360  -0.008   2.882   0.983  0.2510 -0.2240 -0.9728
    1THF     C4  361   0.078   3.034   0.865 -0.1938  0.0508 -0.0439
    1THF     H7  362   0.031   3.131   0.843 -1.7297 -0.4784  0.8034
    1THF     H8  363   0.046   2.963   0.788  1.0312  1.1388 -1.5773
    1THF     O1  364   0.221   3.058   0.872 -0.6161  0.2012  0.1088
    1THF     C1  365   0.170   0.531   3.272 -0.0879 -0.2539  0.2185
    1THF     H1  366   0.221   0.446   3.225  0.7336  0.5424 -0.3329
    1THF     H2  367   0.139   0.606   3.199  1.2251  0.3009  0.2217
    1THF     C2  368   0.250   0.602   3.385  0.6260  0.9415  0.1772
    1THF     H3  369   0.323   0.670   3.340 -0.2668  1.7236 -0.1182
    1THF     H4  370   0.297   0.518   3.436 -2.0556 -1.4076 -1.0671
    1THF     C3  371   0.142   0.667   3.475  0.2940 -0.2652 -0.3898
    1THF     H5  372   0.111   0.756   3.419  0.4963  1.6424  2.4251
    1THF     H6  373   0.166   0.698   3.577 -1.5033 -3.5223  1.0812
    1THF     C4  374   0.033   0.557   3.467 -0.8210 -0.3201 -0.2047
    1THF     H7  375  -0.069   0.597   3.472 -0.5878  0.2197  0.1667
    1THF     H8  376   0.043   0.486   3.549 -0.6871  1.0202  0.9518
    1THF     O1  377   0.062   0.471   3.355 -0.0403 -0.0938  0.1137
    1THF     C1  378   0.747   2.954   2.847  0.2151  0.7106 -0.6817
    1THF     H1  379   0.727   2.849   2.871  1.9674  0.2738 -1.0248
    1THF     H2  380   0.781   3.012   2.934 -0.4426  0.4704 -0.2622
    1THF     C2  381   0.622   3.012   2.785  0.8495  0.2270  0.8102
    1THF     H3  382   0.621   3.121   2.793 -0.7313  0.3720 -1.0116
    1THF     H4  383   0.526   2.968   2.815  0.6047 -0.0790 -0.3959
    1THF     C3  384   0.647   2.986   2.633  0.0615  0.1400 -0.4172
    1THF     H5  385   0.610   3.070   2.574 -0.8107  0.3801  0.4603
    1THF     H6  386   0.595   2.898   2.594  0.4292  0.1253 -0.8721
    1THF     C4  387   0.793   2.975   2.611  0.0411 -0.3025  0.2415
    1THF     H7  388   0.828   3.069   2.567  1.2241 -1.2601 -0.9342
    1THF     H8  389   0.825   2.889   2.551 -0.2620  0.5389 -1.1609
    1THF     O1  390   0.852   2.963   2.747 -0.5676 -0.1792 -0.1724
    1THF     C1  391   3.043   3.695   1.129  0.6909 -0.3676 -0.5247
    1THF     H1  392   3.071   3.700   1.235  3.0835 -1.1210 -1.1124
    1THF     H2  393   3.008   3.605   1.078 -0.7469  0.5913 -1.2885
    1THF     C2  394   3.154   3.759   1.043  0.5096  0.3545  0.6187
    1THF     H3  395   3.220   3.685   0.997  2.3672  1.4462  1.4364
    1THF     H4  396   3.219   3.829   1.097 -0.1179  0.2018  1.5812
    1THF     C3  397   3.073   3.837   0.933  0.2090  0.2292  0.1301
    1THF     H5  398   3.050   3.776   0.845  0.8024  0.1051  0.0606
    1THF     H6  399   3.119   3.927   0.892 -0.6946  0.7555  0.2593
    1THF     C4  400   2.937   3.872   1.002 -0.4033  1.0463  1.5188
    1THF     H7  401   2.848   3.872   0.939  0.4759 -1.4134  0.2072
    1THF     H8  402   2.947   3.971   1.048  0.7933  1.3893  0.5287
    1THF     O1  403   2.921   3.782   1.108 -1.1998 -0.4914  0.3041
    1THF     C1  404   3.402   1.227   0.510  0.0334  0.4541 -0.1259
    1THF     H1  405   3.463   1.193   0.594 -1.3864 -1.5873  0.1157
    1THF     H2  406   3.407   1.153   0.431  0.3262  0.7751 -0.4084
    1THF     C2  407   3.455   1.364   0.465 -0.2609 -0.4893 -0.3342
    1THF     H3  408   3.417   1.372   0.364 -3.1472 -0.3921  0.7197
    1THF     H4  409   3.563   1.375   0.476 -0.1839  0.5359 -2.0416
    1THF     C3  410   3.390   1.466   0.566 -0.7283 -0.5323  0.2050
    1THF     H5  411   3.352   1.559   0.523  2.5419  0.9644  0.4284
    1THF     H6  412   3.461   1.478   0.647 -0.2911 -1.9153  0.0493
    1THF     C4  413   3.272   1.394   0.615  0.2801  0.0622 -0.7987
    1THF     H7  414   3.185   1.446   0.573  0.9279  1.1321 -0.8404
    1THF     H8  415   3.272   1.377   0.723  0.1111 -1.4833 -1.0298
    1THF     O1  416   3.278   1.256   0.563 -0.7318 -0.2100  0.2398
    1THF     C1  417   2.677   2.844   0.147 -0.6856 -0.3059 -0.6582
    1THF     H1  418   2.734   2.933   0.119 -0.9620  0.2421  0.5041
    1THF     H2  419   2.715   2.755   0.095  1.3342  0.6904 -0.9484
    1THF     C2  420   2.524   2.868   0.125 -0.1162  0.0573  0.0251
    1THF     H3  421   2.483   2.770   0.100  0.9957 -0.7178  1.1952
    1THF     H4  422   2.504   2.942   0.047 -0.0377  1.4542  1.2955
    1THF     C3  423   2.475   2.905   0.266 -0.6699  0.4328 -0.0874
    1THF     H5  424   2.372   2.877   0.291 -0.0383 -3.3642 -1.4586
    1THF     H6  425   2.478   3.014   0.264 -0.3580  0.4162 -0.6771
    1THF     C4  426   2.574   2.847   0.365  0.3363  0.7322 -0.0453
    1THF     H7  427   2.535   2.750   0.396  1.2998 -0.1767 -1.5855
    1THF     H8  428   2.588   2.915   0.449  0.5836 -1.9528  2.1395
    1THF     O1  429   2.698   2.835   0.296 -0.2431  0.1311  0.0904
    1THF     C1  430   0.807   3.050   0.633 -0.8638  0.6050 -0.2090
    1THF     H1  431   0.808   2.981   0.549  2.0894  0.9395 -0.4786
    1THF     H2  432   0.899   3.108   0.643  1.0586 -2.1760 -1.2044
    1THF     C2  433   0.777   2.974   0.758  0.4667 -0.6710  0.2862
    1THF     H3  434   0.834   3.015   0.842 -1.4717 -1.3774  2.0233
    1THF     H4  435   0.800   2.867   0.760  0.1830 -0.7277  1.0359
    1THF     C3  436   0.623   2.991   0.791  0.3938 -0.1222  0.1788
    1THF     H5  437   0.593   3.048   0.879 -1.8089 -1.1311  0.1269
    1THF     H6  438   0.559   2.903   0.785  0.6588 -0.3805  1.1315
    1THF     C4  439   0.575   3.077   0.671 -0.4476 -0.5165  0.6957
    1THF     H7  440   0.509   3.159   0.700 -0.4541  0.1874 -1.2760
    1THF     H8  441   0.535   3.016   0.591 -4.4820  1.6845  0.9187
    1THF     O1  442   0.695   3.136   0.614  0.4683  0.3127  0.2654
    1THF     C1  443   2.081   3.075   0.103  1.0375  0.5642  0.0337
    1THF     H1  444   2.127   3.058   0.201  0.4721 -1.4215 -0.0308
    1THF     H2  445   2.021   2.988   0.077 -0.7210  0.9414  2.6348
    1THF     C2  446   2.182   3.104  -0.009 -0.2538 -0.2289  0.7850
    1THF     H3  447   2.212   3.014  -0.064  0.7498  1.2066 -1.0711
    1THF     H4  448   2.271   3.153   0.031 -0.1296  0.3618 -0.2242
    1THF     C3  449   2.105   3.195  -0.106  0.1848  0.1198  0.1812
    1THF     H5  450   2.074   3.137  -0.194 -0.7424  1.3344 -0.3026
    1THF     H6  451   2.161   3.281  -0.141 -2.2506  1.2282 -1.0658
    1THF     C4  452   1.976   3.229  -0.038  0.8938  0.2353  0.2611
    1THF     H7  453   1.895   3.174  -0.087 -0.3255  0.1009  2.3807
    1THF     H8  454   1.954   3.336  -0.039  1.3536  0.3361 -2.2516
    1THF     O1  455   1.995   3.192   0.095 -0.1317  0.1591 -0.2726
    1THF     C1  456   1.236   0.134   1.323  0.4224 -0.2572 -0.3999
    1THF     H1  457   1.139   0.129   1.373  0.1754 -0.2207 -0.8684
    1THF     H2  458   1.230   0.053   1.249 -1.9144 -1.0799  0.6447
    1THF     C2  459   1.363   0.096   1.411  0.2342 -0.3534  0.0841
    1THF     H3  460   1.401  -0.002   1.382  2.1357 -0.0308  1.4089
    1THF     H4  461   1.342   0.091   1.517  1.9581 -0.7727  0.4196
    1THF     C3  462   1.464   0.209   1.380  0.3451 -0.7955  0.8937
    1THF     H5  463   1.556   0.173   1.334  2.5772  2.6240  2.5156
    1THF     H6  464   1.511   0.254   1.468 -0.3561  0.4922  0.6048
    1THF     C4  465   1.383   0.319   1.312 -0.2388 -0.2578 -0.1369
    1THF     H7  466   1.433   0.355   1.221  0.2839  1.0753  0.6625
    1THF     H8  467   1.362   0.400   1.383 -1.2666  0.9078 -1.7128
    1THF     O1  468   1.259   0.265   1.263 -0.3043  0.0097 -0.1525
    1THF     C1  469   0.413   0.563   2.828 -0.2331 -0.0476  0.2016
    1THF     H1  470   0.367   0.655   2.791 -1.7661 -0.3674  1.2320
    1THF     H2  471   0.518   0.576   2.856  0.0810 -0.8983 -0.5345
    1THF     C2  472   0.405   0.446   2.729  0.0548 -0.5003 -0.3918
    1THF     H3  473   0.499   0.393   2.740  1.5426  2.3297  1.2560
    1THF     H4  474   0.396   0.489   2.629  0.5307 -0.8475 -0.5837
    1THF     C3  475   0.284   0.369   2.771 -0.2788 -0.2038  0.0624
    1THF     H5  476   0.322   0.270   2.794  2.2798  0.6262 -0.3973
    1THF     H6  477   0.213   0.354   2.689 -0.1101  1.7431 -0.4759
    1THF     C4  478   0.229   0.432   2.900 -0.3087  0.1678  0.3783
    1THF     H7  479   0.217   0.353   2.974 -0.1702 -1.5773 -1.4088
    1THF     H8  480   0.136   0.488   2.888 -0.2995  0.1127  0.0258
    1THF     O1  481   0.332   0.522   2.939  0.0203  0.3537  0.3509
    1THF     C1  482   1.811   2.017   1.802  0.3714 -0.6529  0.0557
    1THF     H1  483   1.881   1.934   1.802  1.9157  0.6147  1.2883
    1THF     H2  484   1.716   1.986   1.758  0.4099 -0.3954 -0.2115
    1THF     C2  485   1.882   2.131   1.728  0.0698  0.3364 -0.4444
    1THF     H3  486   1.819   2.141   1.640 -1.3998  0.1504  0.5664
    1THF     H4  487   1.981   2.100   1.694  0.2661 -0.0159  0.4280
    1THF     C3  488   1.893   2.257   1.808  0.0670  0.0964  0.1546
    1THF     H5  489   1.838   2.338   1.760 -0.2970 -1.0804 -1.4219
    1THF     H6  490   1.999   2.287   1.806  0.3610 -1.0310 -2.3914
    1THF     C4  491   1.834   2.218   1.942 -0.3692 -0.7776 -0.0094
    1THF     H7  492   1.740   2.267   1.969  0.1912 -0.6213  1.7030
    1THF     H8  493   1.903   2.238   2.024  0.2870 -0.7272 -0.5707
    1THF     O1  494   1.808   2.073   1.937 -0.0427 -0.5540 -0.3170
    1THF     C1  495   0.392   0.050   3.930 -0.8236 -0.1151  0.1224
    1THF     H1  496   0.328  -0.027   3.975 -2.2482  0.0631 -1.5321
    1THF     H2  497   0.337   0.119   3.864  0.7965 -0.8901 -2.0733
    1THF     C2  498   0.513  -0.005   3.859 -0.4114 -0.8835 -0.2971
    1THF     H3  499   0.500   0.001   3.751 -0.3219  3.6259 -0.1359
    1THF     H4  500   0.532  -0.110   3.881 -0.0364 -0.5149  1.1916
    1THF     C3  501   0.632   0.086   3.900  0.1490 -0.6828 -0.0124
    1THF     H5  502   0.700   0.122   3.822 -3.8768  2.5564 -2.1717
    1THF     H6  503   0.698   0.029   3.965 -0.0339  1.4995  2.1327
    1THF     C4  504   0.571   0.198   3.991 -0.1038  0.0744 -0.0659
    1THF     H7  505   0.549   0.293   3.942 -0.5656  0.9396  1.7998
    1THF     H8  506   0.639   0.222   4.074  1.8351  0.7772 -1.8001
    1THF     O1  507   0.445   0.145   4.031 -0.1499  0.3058  0.1024
    1THF     C1  508   0.106   1.469   3.761 -0.2003 -0.0824 -0.0357
    1THF     H1  509   0.010   1.430   3.728 -0.5391 -0.8787  1.7997
    1THF     H2  510   0.183   1.469   3.683 -0.8028  0.3352 -0.6336
    1THF     C2  511   0.172   1.379   3.870 -0.3305  0.1908  0.2064
    1THF     H3  512   0.249   1.323   3.816 -1.2595 -0.2932 -0.6206
    1THF     H4  513   0.103   1.311   3.921 -0.8011  1.9232  1.9553
    1THF     C3  514   0.236   1.478   3.965 -0.2351 -0.3821 -0.0846
    1THF     H5  515   0.339   1.490   3.930 -0.2573 -1.3696 -0.4988
    1THF     H6  516   0.240   1.455   4.071 -3.8542  0.7512  0.3908
    1THF     C4  517   0.166   1.611   3.940 -0.3305 -0.1937 -1.1367
    1THF     H7  518   0.242   1.690   3.945 -0.1401 -0.4762  0.8060
    1THF     H8  519   0.096   1.622   4.023  1.5534  0.2941  0.4278
    1THF     O1  520   0.090   1.601   3.816  0.0406  0.1129 -0.4928
    1THF     C1  521   0.219   0.193   1.698 -0.4474 -0.1494 -0.7092
    1THF     H1  522   0.150   0.181   1.614  0.6897  0.3068 -1.7108
    1THF     H2  523   0.293   0.117   1.725 -0.1028  0.7194  0.9078
    1THF     C2  524   0.119   0.209   1.815  0.3674 -0.2706  0.1747
    1THF     H3  525   0.172   0.182   1.908 -1.4438  2.0712  1.9432
    1THF     H4  526   0.028   0.155   1.788 -2.0134  3.2169  0.9036
    1THF     C3  527   0.103   0.362   1.817  0.0943 -0.2360 -0.3731
    1THF     H5  528   0.153   0.396   1.907  0.1196 -0.3224 -0.3552
    1THF     H6  529  -0.004   0.385   1.826  0.7468  1.6945  2.9961
    1THF     C4  530   0.176   0.416   1.697 -0.7386 -0.1452 -0.1500
    1THF     H7  531   0.223   0.515   1.700  0.3939 -0.6330 -1.2541
    1THF     H8  532   0.121   0.406   1.603  0.7338  1.1607 -1.1811
    1THF     O1  533   0.278   0.321   1.687 -0.0778  0.0818 -0.0769
    1THF     C1  534   0.807   1.080   3.571 -0.4873 -0.0219  0.3698
    1THF     H1  535   0.827   1.110   3.674  0.8018 -0.2995  0.2109
    1THF     H2  536   0.700   1.061   3.559 -0.2588 -0.7765 -0.5248
    1THF     C2  537   0.891   0.965   3.505  0.0807  0.3857 -0.5451
    1THF     H3  538   0.843   0.867   3.515  0.2959  0.1261 -1.9514
    1THF     H4  539   0.994   0.971   3.539 -0.2979 -1.6846  1.1153
    1THF     C3  540   0.879   1.007   3.360  0.0741  0.0230  0.2605
    1THF     H5  541   0.789   0.967   3.315  0.4860 -0.8223  0.1846
    1THF     H6  542   0.964   0.979   3.296 -1.4325 -0.2921 -1.6323
    1THF     C4  543   0.849   1.158   3.358  0.3930  0.3960  0.4297
    1THF     H7  544   0.755   1.175   3.303  0.6087 -0.3228 -0.1693
    1THF     H8  545   0.929   1.208   3.304 -0.3898 -0.2990 -1.4262
    1THF     O1  546   0.849   1.191   3.496 -0.0375 -0.1593 -1.1083
    1THF     C1  547   1.767   1.459   0.918  0.1510 -0.8142 -0.5571
    1THF     H1  548   1.817   1.465   0.821 -1.5623  3.8613 -1.2729
    1THF     H2  549   1.735   1.359   0.948 -1.7361  0.2288  1.0929
    1THF     C2  550   1.640   1.551   0.895  0.2833 -0.7390 -0.0550
    1THF     H3  551   1.548   1.493   0.897 -0.9070  1.1417  0.8144
    1THF     H4  552   1.643   1.598   0.797 -1.4656 -1.4508 -0.4617
    1THF     C3  553   1.650   1.655   1.011 -0.4706 -0.1793 -0.1541
    1THF     H5  554   1.549   1.685   1.041 -0.1234  0.2747  0.5826
    1THF     H6  555   1.700   1.741   0.966 -1.1833 -0.7830 -2.1494
    1THF     C4  556   1.746   1.602   1.116  0.3429  0.1847  0.3857
    1THF     H7  557   1.693   1.537   1.186 -0.5232  3.0048  2.4439
    1THF     H8  558   1.805   1.682   1.162  3.2925 -1.6165 -0.1064
    1THF     O1  559   1.842   1.530   1.024  0.2359 -0.1781  0.0369
    1THF     C1  560   0.315   2.499   3.293 -0.2364 -0.0463 -0.2684
    1THF     H1  561   0.288   2.604   3.309 -0.3753 -0.2605  1.0074
    1THF     H2  562   0.267   2.458   3.204  1.2641 -3.4288  0.3935
    1THF     C2  563   0.288   2.421   3.421 -0.1325 -0.4700 -0.0308
    1THF     H3  564   0.253   2.321   3.398  0.5621 -0.4897 -1.0313
    1THF     H4  565   0.219   2.480   3.482  0.3046 -0.0900  0.1002
    1THF     C3  566   0.424   2.401   3.490  0.0168  0.1705  0.5867
    1THF     H5  567   0.436   2.300   3.529 -0.3393  0.4250  1.3573
    1THF     H6  568   0.421   2.463   3.580  1.7590  0.5205  0.4220
    1THF     C4  569   0.529   2.450   3.390  0.4171 -0.2976  0.0236
    1THF     H7  570   0.599   2.369   3.366 -0.3202 -1.3033  1.1826
    1THF     H8  571   0.570   2.547   3.421 -0.0746 -0.2270  0.4577
    1THF     O1  572   0.455   2.476   3.266 -0.0902  0.3579 -0.4741
    1THF     C1  573   0.488   0.275   3.418 -0.4123  0.0102  0.4401
    1THF     H1  574   0.485   0.377   3.378  1.3004 -0.5117 -1.1234
    1THF     H2  575   0.396   0.244   3.467 -0.6643 -0.9892 -0.6414
    1THF     C2  576   0.599   0.263   3.526 -0.4671 -0.1812 -0.6169
    1THF     H3  577   0.557   0.259   3.626 -1.2095 -1.9501 -0.9904
    1THF     H4  578   0.685   0.329   3.509 -0.3371 -0.1811  0.0493
    1THF     C3  579   0.659   0.125   3.500  0.2737 -0.9048 -0.0910
    1THF     H5  580   0.643   0.050   3.577  0.3827 -0.4578  0.3766
    1THF     H6  581   0.767   0.130   3.480  0.3021  2.9737  0.5865
    1THF     C4  582   0.589   0.070   3.377  0.1345  0.4037  0.5963
    1THF     H7  583   0.517  -0.011   3.390  0.0218 -0.1496 -2.8471
    1THF     H8  584   0.666   0.038   3.306 -1.0446 -0.5619 -0.2744
    1THF     O1  585   0.517   0.178   3.317  0.1043 -0.1861  0.0506
    1THF     C1  586   1.579   3.283   0.386  0.1788  0.3397  0.5955
    1THF     H1  587   1.555   3.346   0.472  0.2130  1.2747 -0.0722
    1THF     H2  588   1.490   3.267   0.325  0.6818 -0.1644 -0.0044
    1THF     C2  589   1.639   3.144   0.407  0.6675 -0.3094 -0.5348
    1THF     H3  590   1.571   3.058   0.403 -0.0541  0.1750  1.0460
    1THF     H4  591   1.694   3.146   0.502  1.2232  0.0034 -0.8632
    1THF     C3  592   1.730   3.124   0.284  0.4321 -0.1215 -0.0937
    1THF     H5  593   1.681   3.061   0.210  2.3782 -0.5181 -1.0638
    1THF     H6  594   1.818   3.065   0.307  0.4463 -0.9403 -2.1340
    1THF     C4  595   1.763   3.265   0.242  0.1375 -0.5275 -0.8548
    1THF     H7  596   1.769   3.273   0.134 -0.9363  1.4681 -0.7865
    1THF     H8  597   1.860   3.298   0.282  0.2579 -1.8964  0.0042
    1THF     O1  598   1.665   3.348   0.294 -0.1055 -0.6672 -0.0257
    1THF     C1  599   3.527   0.061   2.529 -0.3053 -0.1067  0.3721
    1THF     H1  600   3.509   0.028   2.427 -2.8710  1.3252  0.3155
    1THF     H2  601   3.559  -0.031   2.579  1.4264 -0.2349 -0.9105
    1THF     C2  602   3.407   0.148   2.573  0.1581  0.0080 -0.0289
    1THF     H3  603   3.367   0.118   2.670  0.4595 -0.5062 -0.0622
    1THF     H4  604   3.321   0.129   2.508 -1.6578 -0.4516  2.4486
    1THF     C3  605   3.464   0.293   2.562  0.0311 -0.2934 -0.1427
    1THF     H5  606   3.406   0.359   2.627 -1.8185 -2.1213  0.1337
    1THF     H6  607   3.455   0.331   2.460 -1.3225 -2.2824 -0.8122
    1THF     C4  608   3.612   0.272   2.603 -0.1584  0.0735 -0.2823
    1THF     H7  609   3.615   0.248   2.709 -1.2784 -1.3438 -0.5617
    1THF     H8  610   3.681   0.349   2.567  0.1101 -1.3318 -2.9276
    1THF     O1  611   3.639   0.151   2.533 -0.5291 -0.2550  0.2319
    1THF     C1  612   2.698   0.368   1.416 -0.3123  0.5897 -0.4764
    1THF     H1  613   2.619   0.438   1.389  0.9706  2.3628  0.2889
    1THF     H2  614   2.645   0.274   1.434  3.8088 -1.2314  3.1047
    1THF     C2  615   2.772   0.409   1.538 -0.0906 -0.0485  0.4836
    1THF     H3  616   2.805   0.326   1.601 -2.2605 -2.4376 -1.4212
    1THF     H4  617   2.718   0.491   1.586 -2.6099 -1.4754  0.1264
    1THF     C3  618   2.898   0.478   1.487 -0.1429  0.0656 -0.2860
    1THF     H5  619   2.979   0.420   1.533 -0.0752  0.0159 -0.4687
    1THF     H6  620   2.910   0.581   1.520 -0.3367  0.0297 -0.1018
    1THF     C4  621   2.888   0.471   1.334  0.2579 -0.5670 -0.2893
    1THF     H7  622   2.978   0.429   1.288 -0.9758  0.3767 -3.6721
    1THF     H8  623   2.854   0.567   1.296 -0.5058 -0.2626  1.1411
    1THF     O1  624   2.794   0.366   1.312 -0.3529  0.0762  0.0274
    1THF     C1  625   2.872   1.636   4.078 -0.5812 -0.4223  0.4707
    1THF     H1  626   2.915   1.599   3.985 -1.4258 -0.1937 -0.0254
    1THF     H2  627   2.763   1.642   4.063 -0.7412  0.8524  2.0067
    1THF     C2  628   2.943   1.768   4.122  0.3560  0.3672 -0.0093
    1THF     H3  629   2.881   1.841   4.173  0.6846  2.2531 -2.2283
    1THF     H4  630   2.985   1.813   4.032  1.4600 -1.0396 -0.2262
    1THF     C3  631   3.060   1.720   4.216 -0.4065 -0.1677  0.5445
    1THF     H5  632   3.060   1.763   4.316  3.7035  1.8374 -0.2060
    1THF     H6  633   3.159   1.736   4.173 -0.5214  3.6648  1.5226
    1THF     C4  634   3.035   1.569   4.228 -1.0566 -0.2757 -0.3313
    1THF     H7  635   3.048   1.532   4.330  0.7522 -0.7140 -0.7149
    1THF     H8  636   3.109   1.511   4.172 -1.0533 -1.1988  0.6255
    1THF     O1  637   2.905   1.543   4.179 -0.0594  0.3794  0.2229
    1THF     C1  638   3.673   1.030   3.724  0.3617 -0.1121  0.2067
    1THF     H1  639   3.767   1.038   3.779  0.5070  2.4274 -0.3628
    1THF     H2  640   3.646   0.927   3.699  0.8318  0.4242 -2.6572
    1THF     C2  641   3.694   1.119   3.599  0.9889 -0.2418  0.1104
    1THF     H3  642   3.688   1.081   3.496  0.1313 -2.1302  0.8284
    1THF     H4  643   3.790   1.169   3.611 -0.0605  1.5531  1.3386
    1THF     C3  644   3.586   1.225   3.623  0.6260 -0.3371  1.2453
    1THF     H5  645   3.502   1.180   3.570  0.5457  0.7655  0.4369
    1THF     H6  646   3.607   1.326   3.590  1.6974 -0.3229  1.9292
    1THF     C4  647   3.559   1.230   3.774  0.1743  0.0143 -0.0019
    1THF     H7  648   3.459   1.260   3.805  0.4989  2.4141 -1.1366
    1THF     H8  649   3.634   1.289   3.827  0.6228 -1.1712  0.6950
    1THF     O1  650   3.573   1.095   3.809 -0.1585  0.7672 -0.1284
    1THF     C1  651   2.469   2.155   0.559 -0.4503  0.0466  0.3758
    1THF     H1  652   2.560   2.119   0.609 -0.4638  1.2229  1.2732
    1THF     H2  653   2.381   2.181   0.618 -0.6661 -1.4824  0.7579
    1THF     C2  654   2.441   2.060   0.442 -0.5524  0.3765 -0.6803
    1THF     H3  655   2.360   1.989   0.458 -0.1290 -0.1756 -0.9887
    1THF     H4  656   2.525   2.002   0.405 -2.3224 -1.2205 -2.2931
    1THF     C3  657   2.384   2.155   0.334 -0.3184 -0.2791  1.0802
    1THF     H5  658   2.276   2.142   0.330 -0.2305 -0.4253 -1.5819
    1THF     H6  659   2.410   2.129   0.231  0.0114 -1.0954  1.3583
    1THF     C4  660   2.415   2.295   0.380 -0.7461 -0.8576 -0.1884
    1THF     H7  661   2.321   2.339   0.415 -0.7757 -0.4237 -0.8180
    1THF     H8  662   2.457   2.367   0.310 -3.0844  0.9056  0.1416
    1THF     O1  663   2.505   2.274   0.490 -0.1285  0.3612 -0.1207
    1THF     C1  664   3.694   1.287   3.246  0.0416  0.4133 -0.7723
    1THF     H1  665   3.598   1.301   3.294 -0.3497  0.9688 -1.7054
    1THF     H2  666   3.703   1.187   3.201 -1.6710 -0.1944  0.2004
    1THF     C2  667   3.802   1.318   3.351  0.0700 -0.2744 -0.1624
    1THF     H3  668   3.853   1.227   3.383  0.1121 -0.1409  0.1429
    1THF     H4  669   3.765   1.361   3.444  0.9890  2.1666 -0.8615
    1THF     C3  670   3.906   1.410   3.288 -0.3346 -0.1528 -0.0637
    1THF     H5  671   4.005   1.363   3.288  0.2665  1.0990 -0.2135
    1THF     H6  672   3.912   1.503   3.344 -2.0865 -0.9014  1.4123
    1THF     C4  673   3.858   1.419   3.143  0.4760 -0.3943  0.3280
    1THF     H7  674   3.907   1.338   3.088  2.1817  1.1949 -0.5281
    1THF     H8  675   3.876   1.517   3.099 -0.2924 -1.6134 -2.8133
    1THF     O1  676   3.710   1.389   3.149 -1.0288  0.2958  0.0084
    1THF     C1  677   0.084   3.595   2.179 -0.2275  0.0682 -0.4256
    1THF     H1  678   0.034   3.658   2.104  0.0410  1.3573  0.4718
    1THF     H2  679   0.191   3.611   2.170 -0.1434  0.6043  1.4566
    1THF     C2  680   0.045   3.441   2.163  0.5239 -0.7837  0.3372
    1THF     H3  681   0.124   3.382   2.117  0.0668 -1.3779  0.3125
    1THF     H4  682  -0.042   3.444   2.097  0.6222 -1.3705  0.1823
    1THF     C3  683   0.010   3.399   2.309 -0.8333  0.3554  0.4840
    1THF     H5  684   0.096   3.338   2.337 -0.0161  1.5321  0.5614
    1THF     H6  685  -0.081   3.339   2.314  0.0642 -1.1623 -0.8089
    1THF     C4  686  -0.024   3.526   2.381 -0.5926 -0.2913  0.3679
    1THF     H7  687   0.007   3.525   2.486  1.0858 -1.1155 -0.1138
    1THF     H8  688  -0.128   3.560   2.379  0.3942  3.0046  1.2352
    1THF     O1  689   0.042   3.636   2.313  0.0983  0.4966 -0.1696
    1THF     C1  690   3.559   1.937   3.111  0.5735 -0.0809  0.0221
    1THF     H1  691   3.479   1.934   3.036  0.4598  1.1245  0.0878
    1THF     H2  692   3.527   1.968   3.210 -1.7303  0.1668 -0.7629
    1THF     C2  693   3.677   2.027   3.069 -0.7642 -0.2021  0.0127
    1THF     H3  694   3.667   2.129   3.109 -0.1247 -0.2178  0.2126
    1THF     H4  695   3.669   2.045   2.961  2.1226  1.6757  0.0597
    1THF     C3  696   3.803   1.951   3.105 -0.3433  0.1462  0.0042
    1THF     H5  697   3.864   2.017   3.168 -0.5345  1.8490 -1.5835
    1THF     H6  698   3.847   1.921   3.010  0.5412 -0.9980  0.7605
    1THF     C4  699   3.751   1.826   3.171  0.0957 -0.0488 -0.5841
    1THF     H7  700   3.741   1.858   3.275  0.9141  0.8213 -0.7684
    1THF     H8  701   3.821   1.743   3.179 -2.1401 -1.9374  0.0395
    1THF     O1  702   3.626   1.805   3.112  0.3935  0.4601  0.1320
    1THF     C1  703   2.616   3.371   3.232  0.5043 -0.5579  0.1176
    1THF     H1  704   2.603   3.410   3.333  0.8333  0.2438 -0.1459
    1THF     H2  705   2.515   3.360   3.191  1.0561 -1.1721 -1.1184
    1THF     C2  706   2.695   3.238   3.228  0.4929 -0.4457 -0.8233
    1THF     H3  707   2.625   3.154   3.235 -0.2354  0.2012 -0.2465
    1THF     H4  708   2.774   3.234   3.302  0.6168 -0.0298 -0.9324
    1THF     C3  709   2.762   3.234   3.085 -0.7871 -0.0828 -0.3597
    1THF     H5  710   2.711   3.159   3.024 -1.7540  1.9357 -2.1228
    1THF     H6  711   2.866   3.203   3.087  0.0485  2.2910 -2.7817
    1THF     C4  712   2.747   3.374   3.026 -0.4562 -0.3221  0.1323
    1THF     H7  713   2.675   3.372   2.944  0.4722 -0.0078 -0.7056
    1THF     H8  714   2.836   3.415   2.978 -1.2575 -0.2037 -1.2726
    1THF     O1  715   2.695   3.457   3.135  0.2024  1.1480 -0.2098
    1THF     C1  716   0.347   0.525   0.312  0.0221  0.5800  0.2248
    1THF     H1  717   0.437   0.505   0.371  1.2921 -0.5955 -2.0398
    1THF     H2  718   0.258   0.514   0.375 -1.3834 -0.6452 -1.9048
    1THF     C2  719   0.352   0.409   0.201  0.0422  0.4106 -0.0525
    1THF     H3  720   0.249   0.371   0.199  0.5949 -1.1221 -0.1893
    1THF     H4  721   0.427   0.333   0.226  0.0739  0.8309  1.1592
    1THF     C3  722   0.389   0.487   0.071  0.8841 -0.6675 -0.1152
    1THF     H5  723   0.291   0.495   0.022  0.0100 -0.0423  1.7004
    1THF     H6  724   0.460   0.430   0.011 -0.3620 -3.0213  0.5813
    1THF     C4  725   0.425   0.630   0.120  0.0949  0.7969  0.5195
    1THF     H7  726   0.402   0.704   0.043  1.9272 -0.4775 -1.2816
    1THF     H8  727   0.533   0.632   0.136 -0.0478  1.2997  1.4901
    1THF     O1  728   0.349   0.644   0.239 -1.0027  0.2250 -0.7394
    1THF     C1  729   1.674   2.563   3.289  0.0345 -0.2564  0.5144
    1THF     H1  730   1.660   2.664   3.249  2.0378 -0.0074  0.3950
    1THF     H2  731   1.598   2.532   3.362 -0.2198 -0.5813  0.1127
    1THF     C2  732   1.807   2.572   3.367 -0.1425  0.2834 -0.1793
    1THF     H3  733   1.785   2.544   3.470  0.8389 -0.7602 -0.2389
    1THF     H4  734   1.842   2.674   3.385  2.0027 -0.7660  2.0130
    1THF     C3  735   1.903   2.479   3.285 -0.2532 -0.1534 -0.4922
    1THF     H5  736   1.901   2.383   3.337 -1.1778  0.0362 -0.1516
    1THF     H6  737   2.008   2.507   3.286  0.2984 -2.1931  2.0782
    1THF     C4  738   1.841   2.460   3.155 -0.5587 -0.1553 -0.4910
    1THF     H7  739   1.868   2.363   3.110 -0.2881 -0.8759  1.1797
    1THF     H8  740   1.874   2.538   3.086 -0.7138 -0.3023 -0.7322
    1THF     O1  741   1.695   2.473   3.179 -0.1436  0.7104  0.4752
    1THF     C1  742   3.172   0.673   0.609 -0.0106 -0.7854  0.6042
    1THF     H1  743   3.076   0.726   0.616  1.5129  1.8479  2.4839
    1THF     H2  744   3.174   0.579   0.663 -0.9628 -0.6705  0.8460
    1THF     C2  745   3.285   0.769   0.654 -0.3231  0.4443 -0.2345
    1THF     H3  746   3.373   0.707   0.674  0.3531  1.4977  0.0630
    1THF     H4  747   3.266   0.817   0.750 -0.1842 -0.0966  0.0662
    1THF     C3  748   3.328   0.848   0.534  0.4141  0.1049  0.8029
    1THF     H5  749   3.433   0.855   0.505 -0.2816 -1.1451 -2.1402
    1THF     H6  750   3.286   0.949   0.540  0.8536  0.2310  1.9278
    1THF     C4  751   3.249   0.776   0.415  0.1908 -0.2188 -0.4731
    1THF     H7  752   3.320   0.766   0.333 -0.2582  0.8300 -1.0019
    1THF     H8  753   3.171   0.845   0.381  1.7358  1.5888 -0.4546
    1THF     O1  754   3.201   0.655   0.467  0.4367 -0.3726 -0.1434
    1THF     C1  755   3.775   0.766   3.418 -0.2482 -0.0940  0.2772
    1THF     H1  756   3.815   0.665   3.404  0.2608 -0.1713  2.1089
    1THF     H2  757   3.797   0.815   3.514 -0.3843  2.5038 -0.9778
    1THF     C2  758   3.627   0.762   3.385 -0.2989 -0.0525  0.1077
    1THF     H3  759   3.578   0.778   3.481 -1.8664  0.3060 -0.7406
    1THF     H4  760   3.591   0.669   3.341  0.4668  0.7772 -2.3959
    1THF     C3  761   3.613   0.884   3.293 -0.9333 -0.4705  0.1103
    1THF     H5  762   3.605   0.974   3.354 -1.2576 -1.6022  1.7934
    1THF     H6  763   3.531   0.876   3.222 -1.0874  1.2833  0.0759
    1THF     C4  764   3.741   0.883   3.219  0.1834  0.4233 -1.1692
    1THF     H7  765   3.775   0.980   3.181  0.2600  0.2480 -1.5382
    1THF     H8  766   3.730   0.823   3.129 -1.9085  0.2189 -0.8100
    1THF     O1  767   3.836   0.840   3.310 -0.9028  0.3240  0.7375
    1THF     C1  768   3.811   0.683   1.652  0.1808 -0.1934  1.0794
    1THF     H1  769   3.760   0.645   1.741 -1.6556  0.6892  0.4165
    1THF     H2  770   3.743   0.742   1.590  0.8407 -0.2658  0.2792
    1THF     C2  771   3.889   0.580   1.568 -0.6924 -0.1994 -0.5562
    1THF     H3  772   3.836   0.546   1.479 -2.8991  1.9376 -0.1007
    1THF     H4  773   3.934   0.497   1.624 -0.5650 -0.0832 -0.4864
    1THF     C3  774   4.008   0.657   1.509  0.4550  0.2042 -0.1147
    1THF     H5  775   3.970   0.699   1.415  0.2285  0.2999  0.0180
    1THF     H6  776   4.091   0.588   1.497  0.2930 -0.1244  0.6756
    1THF     C4  777   4.036   0.771   1.613 -0.0349  0.3109  0.0775
    1THF     H7  778   4.044   0.872   1.573  0.3491  0.1809 -0.1773
    1THF     H8  779   4.126   0.737   1.664 -1.0037 -2.9196 -0.2251
    1THF     O1  780   3.916   0.765   1.705 -0.2202  0.2033 -0.0739
    1THF     C1  781   3.528   3.774   0.984 -0.1971 -0.1194 -0.0546
    1THF     H1  782   3.500   3.673   1.015  0.7690 -0.1955  0.5968
    1THF     H2  783   3.628   3.773   0.939 -0.9714 -2.2827 -1.8556
    1THF     C2  784   3.545   3.864   1.107  0.6159  1.2384  0.0285
    1THF     H3  785   3.647   3.862   1.146 -0.2541 -1.5010  2.3501
    1THF     H4  786   3.482   3.824   1.187 -1.1812  0.7204 -1.5913
    1THF     C3  787   3.488   4.001   1.058  0.1407  0.0878  0.1191
    1THF     H5  788   3.578   4.056   1.032  2.0130 -2.6791  0.5807
    1THF     H6  789   3.431   4.061   1.129 -0.6252 -0.1149 -0.3062
    1THF     C4  790   3.416   3.979   0.916 -0.0854  0.0812  0.0627
    1THF     H7  791   3.471   4.044   0.848 -1.7899  2.2581  0.7037
    1THF     H8  792   3.315   4.018   0.924 -0.2018  0.2896 -2.0498
    1THF     O1  793   3.437   3.835   0.890 -0.2293 -0.2012 -0.5941
    1THF     C1  794   3.692   3.142   0.738  0.8895 -0.3091  0.3402
    1THF     H1  795   3.625   3.196   0.671  0.0747 -0.4065  1.0727
    1THF     H2  796   3.798   3.154   0.711  0.2549  1.2599 -1.6222
    1THF     C2  797   3.659   2.997   0.726  0.4169 -0.3273 -0.1801
    1THF     H3  798   3.719   2.950   0.648  0.1102 -1.0453  0.0112
    1THF     H4  799   3.553   2.980   0.709  0.1932 -3.4827  3.5297
    1THF     C3  800   3.695   2.941   0.865 -0.0276  0.1728 -0.1285
    1THF     H5  801   3.805   2.943   0.866  0.0184 -0.4816 -2.4526
    1THF     H6  802   3.655   2.844   0.894  0.5849  0.7068  2.7272
    1THF     C4  803   3.648   3.053   0.951 -0.2605  0.6706  0.5391
    1THF     H7  804   3.693   3.057   1.050 -0.7410  1.0531  0.7487
    1THF     H8  805   3.539   3.043   0.957 -0.3001 -0.1495 -1.3286
    1THF     O1  806   3.681   3.169   0.874 -0.1827  0.2753  0.0405
    1THF     C1  807   0.395   0.689   0.755  0.8173 -0.3833 -0.0612
    1THF     H1  808   0.359   0.601   0.809 -0.3805 -0.8795 -1.6464
    1THF     H2  809   0.496   0.722   0.782 -0.2141  3.3731 -0.5271
    1THF     C2  810   0.308   0.807   0.793 -0.0955  0.1176 -0.4831
    1THF     H3  811   0.360   0.902   0.805 -2.6786  1.3916  1.0688
    1THF     H4  812   0.257   0.798   0.889  0.1630  0.2666 -0.3306
    1THF     C3  813   0.203   0.812   0.681 -0.5654 -0.0889 -0.0979
    1THF     H5  814   0.158   0.911   0.666 -2.6917 -0.8690  0.9500
    1THF     H6  815   0.130   0.736   0.707 -1.1198  0.0198 -1.3004
    1THF     C4  816   0.289   0.762   0.562 -0.0162  0.5273  0.2342
    1THF     H7  817   0.344   0.843   0.514  1.6543 -0.7269  0.0079
    1THF     H8  818   0.230   0.708   0.487 -4.0960  2.2038  2.0973
    1THF     O1  819   0.384   0.666   0.616  0.3524  0.2867  0.0076
    1THF     C1  820   0.442   2.648   1.024 -0.8113  0.4743 -1.0795
    1THF     H1  821   0.461   2.733   0.958 -0.1529  1.6436  0.6008
    1THF     H2  822   0.530   2.583   1.024  0.6035  2.3014  1.4852
    1THF     C2  823   0.312   2.576   0.994 -0.3217 -0.1261 -0.5895
    1THF     H3  824   0.306   2.506   0.911 -0.6200  0.7178 -1.2900
    1THF     H4  825   0.253   2.667   0.979  2.3833  1.3680 -2.6310
    1THF     C3  826   0.275   2.510   1.119 -0.2903  0.0050  0.5839
    1THF     H5  827   0.321   2.411   1.122 -0.8642 -0.2859 -0.2066
    1THF     H6  828   0.169   2.502   1.141 -0.9758  0.9767 -2.1372
    1THF     C4  829   0.335   2.604   1.228  0.3552 -0.3115  0.5667
    1THF     H7  830   0.384   2.546   1.307  1.5784 -0.8712 -0.5866
    1THF     H8  831   0.242   2.653   1.260  0.4997  0.7024 -0.5095
    1THF     O1  832   0.430   2.692   1.164 -0.1482 -0.3617 -0.3457
    1THF     C1  833   1.108   2.754   3.578 -0.2012  0.3138  0.1490
    1THF     H1  834   1.210   2.719   3.561  0.0555 -0.2828  2.8280
    1THF     H2  835   1.074   2.687   3.657 -1.0298  0.0872 -0.3871
    1THF     C2  836   1.033   2.756   3.439  0.5220  0.2721 -0.2081
    1THF     H3  837   0.938   2.703   3.442  1.5173 -1.4719  1.1482
    1THF     H4  838   1.090   2.700   3.365  0.2435 -0.4122  0.0969
    1THF     C3  839   1.008   2.910   3.417 -0.1705 -0.0123  0.5899
    1THF     H5  840   0.911   2.935   3.373 -0.0010 -2.0127 -0.9995
    1THF     H6  841   1.090   2.958   3.363  0.1282  0.9349  1.8528
    1THF     C4  842   1.008   2.964   3.561  1.0734  0.4156  0.3856
    1THF     H7  843   0.913   2.943   3.611  0.0024  0.2747 -1.6763
    1THF     H8  844   1.029   3.071   3.566  0.3650  0.5989 -0.4564
    1THF     O1  845   1.108   2.888   3.630 -0.3873  0.1495 -0.0931
    1THF     C1  846   3.171   0.700   1.633 -0.2750  0.2628 -0.4578
    1THF     H1  847   3.114   0.789   1.606 -1.2884 -1.5455 -4.5112
    1THF     H2  848   3.147   0.626   1.557 -1.7939  0.3551 -0.0789
    1THF     C2  849   3.146   0.654   1.776  0.0287  0.4136 -0.6714
    1THF     H3  850   3.160   0.547   1.789 -1.3749 -0.2107 -3.7125
    1THF     H4  851   3.042   0.668   1.805  0.1565 -2.1127  1.1092
    1THF     C3  852   3.252   0.723   1.857 -0.4032  0.8448  0.3778
    1THF     H5  853   3.297   0.653   1.928 -0.4245  2.3798  1.9234
    1THF     H6  854   3.199   0.804   1.907 -0.3011  0.4447  1.1474
    1THF     C4  855   3.352   0.777   1.752  0.2752 -0.8527  0.0137
    1THF     H7  856   3.453   0.738   1.766  0.9248  0.1600 -1.6795
    1THF     H8  857   3.352   0.886   1.745  0.7434 -0.5914  3.1298
    1THF     O1  858   3.310   0.724   1.627  0.1178 -0.1949 -0.4511
    1THF     C1  859   1.892   3.761   3.581 -0.1391 -0.0795  0.1168
    1THF     H1  860   1.927   3.858   3.543 -0.6048 -0.4746 -1.3282
    1THF     H2  861   1.848   3.707   3.498  0.1149 -0.7401  0.4110
    1THF     C2  862   1.797   3.760   3.699  0.0714 -0.2806 -0.2416
    1THF     H3  863   1.705   3.702   3.686  0.2761 -0.0952 -2.8041
    1THF     H4  864   1.759   3.860   3.721 -0.1298  0.4407 -3.5125
    1THF     C3  865   1.877   3.709   3.812 -0.7495 -0.1709 -0.8251
    1THF     H5  866   1.819   3.646   3.880  1.8708 -1.6410  0.1108
    1THF     H6  867   1.937   3.786   3.861 -2.6673  0.2163  1.0026
    1THF     C4  868   1.981   3.612   3.744  0.6454  0.3062 -0.4351
    1THF     H7  869   1.936   3.513   3.730 -0.8053  0.5976  1.8627
    1THF     H8  870   2.073   3.601   3.802  0.6827 -2.2482 -0.9284
    1THF     O1  871   2.010   3.677   3.618  0.0880  0.0909  0.1170
    1THF     C1  872   0.640   3.981   0.966 -0.1451  0.5523 -0.2749
    1THF     H1  873   0.743   4.009   0.990 -0.7109  0.5835  2.3330
    1THF     H2  874   0.617   4.031   0.872  1.4089  2.5891  0.3949
    1THF     C2  875   0.548   4.034   1.080  0.4030 -0.0597  0.1844
    1THF     H3  876   0.479   4.107   1.039  0.3560 -1.3483 -2.1308
    1THF     H4  877   0.601   4.079   1.164 -0.3555  0.2503  0.5006
    1THF     C3  878   0.469   3.908   1.124  0.1323 -1.0347 -0.0258
    1THF     H5  879   0.363   3.931   1.127  0.0717 -1.4075  1.0465
    1THF     H6  880   0.499   3.881   1.226  0.9106  0.3947  0.1372
    1THF     C4  881   0.496   3.798   1.014 -0.1671  0.1543  0.0712
    1THF     H7  882   0.421   3.792   0.936 -1.1648  1.7751  0.8717
    1THF     H8  883   0.498   3.698   1.057  0.1466  0.4959  0.8630
    1THF     O1  884   0.626   3.837   0.967 -0.8993 -0.1192 -0.1059
    1THF     C1  885   0.426   3.756   2.683  1.4938 -0.0312 -0.5048
    1THF     H1  886   0.479   3.698   2.758  1.7716 -0.9226 -1.3764
    1THF     H2  887   0.474   3.853   2.670 -0.1268  0.6699 -1.4892
    1THF     C2  888   0.275   3.777   2.728 -0.2675 -0.2685  0.0240
    1THF     H3  889   0.263   3.853   2.805  1.4875 -0.2449  0.2942
    1THF     H4  890   0.251   3.689   2.789 -0.0962  0.6302  1.4090
    1THF     C3  891   0.195   3.768   2.603  0.3706  0.7942 -0.3166
    1THF     H5  892   0.142   3.861   2.580 -1.6958  0.1807  1.7352
    1THF     H6  893   0.121   3.687   2.606 -0.0001  1.0640 -1.7007
    1THF     C4  894   0.300   3.742   2.496  0.6173 -0.4213  0.4176
    1THF     H7  895   0.321   3.840   2.451 -0.1967 -0.2731  0.3470
    1THF     H8  896   0.266   3.673   2.419 -0.1258 -3.0026  2.9828
    1THF     O1  897   0.413   3.686   2.558 -0.2909  0.3752  0.1256
    1THF     C1  898   0.755   1.057   2.821 -0.0199 -0.7090  0.1647
    1THF     H1  899   0.762   0.951   2.845 -1.1925 -0.3077  2.4492
    1THF     H2  900   0.688   1.074   2.736 -0.6062  3.6369  1.3668
    1THF     C2  901   0.895   1.110   2.805 -0.0228  0.0228 -0.0474
    1THF     H3  902   0.905   1.181   2.723  0.6623 -0.1308 -0.1018
    1THF     H4  903   0.969   1.036   2.773 -0.2982  0.2362 -1.1776
    1THF     C3  904   0.937   1.172   2.942 -0.0840  0.5131  0.4376
    1THF     H5  905   0.964   1.276   2.924  0.4383  0.3028  0.0191
    1THF     H6  906   1.024   1.128   2.991  0.0348 -0.9228 -1.0332
    1THF     C4  907   0.811   1.157   3.027  0.1001 -0.4441 -0.7439
    1THF     H7  908   0.786   1.248   3.084 -1.8341 -1.5336  0.1759
    1THF     H8  909   0.823   1.069   3.091 -1.2515  0.0663  0.2398
    1THF     O1  910   0.706   1.121   2.938  0.7858 -0.0233 -0.3622
    1THF     C1  911   0.145   4.001   3.421 -0.2587 -0.2481 -0.5084
    1THF     H1  912   0.072   3.921   3.430 -1.2897  0.7863  0.4500
    1THF     H2  913   0.244   3.975   3.382 -0.2844 -0.1078 -0.6655
    1THF     C2  914   0.152   4.083   3.553  0.5538  0.6295 -0.4024
    1THF     H3  915   0.252   4.082   3.597  0.6580  1.4183 -0.6134
    1THF     H4  916   0.083   4.052   3.631  2.2360 -0.0329  0.8523
    1THF     C3  917   0.129   4.229   3.497  0.7226  0.4206 -0.3069
    1THF     H5  918   0.211   4.294   3.530  0.9403  0.7371 -1.4569
    1THF     H6  919   0.039   4.269   3.544 -0.1767 -1.6413 -0.2343
    1THF     C4  920   0.141   4.222   3.347 -0.0896 -1.1712  0.3802
    1THF     H7  921   0.243   4.243   3.315 -0.6773  0.9682 -0.1585
    1THF     H8  922   0.084   4.295   3.290 -0.4333  0.0345  2.2411
    1THF     O1  923   0.110   4.088   3.317  0.4490  0.2945 -0.1427
    1THF     C1  924   0.267   3.959   0.357  0.5594 -0.3823  0.5378
    1THF     H1  925   0.350   3.936   0.425  2.0985 -1.1259 -1.5238
    1THF     H2  926   0.216   3.865   0.335  0.3948 -0.8160  2.5940
    1THF     C2  927   0.331   4.031   0.239 -0.8340 -0.2222  0.6323
    1THF     H3  928   0.378   3.960   0.171 -0.0685  2.3325 -1.5929
    1THF     H4  929   0.397   4.114   0.264  1.0191 -1.5697  0.3159
    1THF     C3  930   0.206   4.099   0.178  0.1613 -0.3604 -0.0147
    1THF     H5  931   0.167   4.029   0.104  0.2934  0.1086 -0.5277
    1THF     H6  932   0.235   4.194   0.133  0.2335 -0.3076  0.1428
    1THF     C4  933   0.110   4.115   0.297 -0.4024  0.0846  0.2309
    1THF     H7  934   0.014   4.063   0.283 -0.6003  0.2956  0.7758
    1THF     H8  935   0.096   4.221   0.320 -2.4470 -0.2476  0.6047
    1THF     O1  936   0.170   4.044   0.415  0.4900 -0.1675 -0.2917
    1THF     C1  937   3.408   0.405   0.945 -0.2909 -0.8282 -0.1045
    1THF     H1  938   3.437   0.326   0.875  2.2117  0.2436 -0.3595
    1THF     H2  939   3.495   0.431   1.005 -0.0666  0.4191 -0.9574
    1THF     C2  940   3.298   0.372   1.038  0.5180 -0.3630  0.0508
    1THF     H3  941   3.337   0.313   1.121  0.1425 -0.0167  0.4702
    1THF     H4  942   3.216   0.318   0.991  0.2791 -2.1061  2.3776
    1THF     C3  943   3.238   0.508   1.073 -0.1208  0.0483  0.4209
    1THF     H5  944   3.286   0.553   1.160 -1.1236  0.4160  0.7889
    1THF     H6  945   3.131   0.502   1.097 -0.4720 -1.7985 -1.4388
    1THF     C4  946   3.257   0.586   0.947  0.1474  0.1132  0.6620
    1THF     H7  947   3.293   0.688   0.962  0.0269  0.3788 -0.8283
    1THF     H8  948   3.165   0.586   0.888  1.2992 -0.2007 -1.1578
    1THF     O1  949   3.362   0.517   0.870 -0.0852  0.1418  0.1549
    1THF     C1  950   3.472   1.670   0.162 -0.7401 -0.4579  0.6773
    1THF     H1  951   3.468   1.566   0.196 -0.1589 -0.0584  2.0299
    1THF     H2  952   3.373   1.714   0.177  0.8529  3.1209  1.3252
    1THF     C2  953   3.525   1.668   0.024  0.3648  0.8156 -0.4098
    1THF     H3  954   3.466   1.730  -0.044  1.0149 -0.1584 -1.8824
    1THF     H4  955   3.512   1.569  -0.021 -1.4617  1.8971 -2.3535
    1THF     C3  956   3.673   1.709   0.019 -0.5758  0.2469  0.0117
    1THF     H5  957   3.697   1.762  -0.073 -2.1202  0.1066 -0.4895
    1THF     H6  958   3.735   1.620   0.027 -1.5594 -0.2843  2.4334
    1THF     C4  959   3.677   1.790   0.148  0.2734 -0.2572  0.2739
    1THF     H7  960   3.639   1.891   0.133 -1.4775 -0.8640  0.5230
    1THF     H8  961   3.772   1.794   0.201 -0.5017  0.4695  1.6254
    1THF     O1  962   3.573   1.730   0.235  0.1101 -0.1363  0.0040
    1THF     C1  963   2.325   2.445   2.655  0.1888 -0.2140  0.4350
    1THF     H1  964   2.323   2.435   2.546  0.9027  0.7951  0.3139
    1THF     H2  965   2.281   2.366   2.716 -0.9116 -0.0854 -0.1939
    1THF     C2  966   2.247   2.562   2.699  0.3405 -0.4323 -0.3645
    1THF     H3  967   2.191   2.535   2.788 -0.7512  1.0635 -0.5607
    1THF     H4  968   2.175   2.594   2.623 -1.3662 -1.0977  0.9271
    1THF     C3  969   2.344   2.674   2.748  0.5906  0.8913  0.2634
    1THF     H5  970   2.308   2.737   2.829  0.1910 -1.4227  1.9540
    1THF     H6  971   2.371   2.734   2.661 -0.9932 -0.8265 -1.5020
    1THF     C4  972   2.461   2.594   2.784 -1.0069  0.4114  0.3050
    1THF     H7  973   2.450   2.561   2.887 -1.7228 -1.0324 -0.2213
    1THF     H8  974   2.556   2.647   2.776 -1.1544  0.6467  0.1062
    1THF     O1  975   2.456   2.475   2.698  0.0263 -0.8515 -0.3104
    1THF     C1  976   2.760   1.243   3.957  0.4309 -0.1681 -0.5127
    1THF     H1  977   2.694   1.322   3.993  2.3328  0.9706  0.5584
    1THF     H2  978   2.792   1.185   4.044 -2.1531  0.0132  0.5907
    1THF     C2  979   2.887   1.301   3.914 -0.2069  0.4362 -1.0272
    1THF     H3  980   2.946   1.344   3.995  2.8292 -0.8584 -2.4693
    1THF     H4  981   2.858   1.384   3.849  1.6563  0.8608 -1.3608
    1THF     C3  982   2.950   1.183   3.843  0.6032  1.2247  0.4879
    1THF     H5  983   3.012   1.131   3.916  1.7720  1.6096 -0.2030
    1THF     H6  984   3.004   1.217   3.754 -0.7111  0.3089 -0.6788
    1THF     C4  985   2.828   1.108   3.781  0.4208 -0.2466  0.2305
    1THF     H7  986   2.838   1.002   3.806 -0.4819 -0.5362 -0.5821
    1THF     H8  987   2.811   1.111   3.673 -1.6953  0.6290  0.5748
    1THF     O1  988   2.712   1.158   3.855 -0.5157 -0.3010 -0.2721
    1THF     C1  989   1.448   1.828   4.071 -0.3965  0.4847 -0.4840
    1THF     H1  990   1.420   1.881   3.980 -0.8284  1.1234  0.0158
    1THF     H2  991   1.547   1.852   4.110 -0.4990 -1.5203  1.1074
    1THF     C2  992   1.443   1.679   4.043  0.0596 -0.1540  0.0466
    1THF     H3  993   1.543   1.635   4.050  0.5226  0.8468 -0.2123
    1THF     H4  994   1.392   1.643   3.953 -1.6518 -0.3996  1.1035
    1THF     C3  995   1.368   1.624   4.158  0.2327 -0.1699 -0.6793
    1THF     H5  996   1.411   1.533   4.199 -0.4847 -0.0987  0.2577
    1THF     H6  997   1.264   1.610   4.126 -0.0034 -1.8489  0.7944
    1THF     C4  998   1.364   1.735   4.260 -0.2525 -0.2498  0.3795
    1THF     H7  999   1.448   1.737   4.330 -0.5992 -0.0821  0.7934
    1THF     H8 1000   1.272   1.727   4.317  0.4672 -1.6243  1.3779
    1THF     O1 1001   1.359   1.852   4.176 -0.4422 -0.3849  0.1400
    1THF     C1 1002   2.881   3.428   3.590  0.1869 -0.3907  0.0439
    1THF     H1 1003   2.874   3.451   3.696 -1.3996  0.9064 -0.3304
    1THF     H2 1004   2.894   3.320   3.577  0.9300 -0.4213  0.9962
    1THF     C2 1005   2.968   3.530   3.523 -0.1784  0.3417  0.3232
    1THF     H3 1006   2.995   3.500   3.422  0.6459  0.4737  0.5013
    1THF     H4 1007   3.062   3.546   3.576 -0.4652  2.8775  0.1545
    1THF     C3 1008   2.877   3.651   3.518 -0.6423  0.0022 -0.3113
    1THF     H5 1009   2.882   3.684   3.414  2.1592  2.4552  0.5588
    1THF     H6 1010   2.902   3.726   3.594 -3.4234  0.1834  0.5089
    1THF     C4 1011   2.732   3.599   3.546 -0.4299  0.4260 -0.2574
    1THF     H7 1012   2.662   3.634   3.470 -1.7130 -0.6507  0.3955
    1THF     H8 1013   2.703   3.619   3.649  0.4596 -0.0273  0.0851
    1THF     O1 1014   2.756   3.461   3.540  0.2514  0.2835  0.1990
    1THF     C1 1015   1.978   2.141   0.746  0.4010  0.2640  0.6907
    1THF     H1 1016   2.030   2.068   0.809  2.5921  1.3251  0.1521
    1THF     H2 1017   1.886   2.111   0.695  0.3121 -1.0336  1.5777
    1THF     C2 1018   2.082   2.187   0.650 -0.3300  0.8387 -0.0550
    1THF     H3 1019   2.034   2.221   0.558  1.0582 -1.5163 -1.6865
    1THF     H4 1020   2.150   2.105   0.628 -0.5448  0.4238  0.8127
    1THF     C3 1021   2.146   2.303   0.724 -0.5155  0.0699  0.4767
    1THF     H5 1022   2.133   2.395   0.667  1.4955 -0.1449 -0.3699
    1THF     H6 1023   2.254   2.297   0.735 -0.4435  2.4051  1.2121
    1THF     C4 1024   2.065   2.317   0.859 -0.6852 -0.4812 -0.0377
    1THF     H7 1025   2.060   2.415   0.909  1.5276 -0.9010  1.0802
    1THF     H8 1026   2.111   2.248   0.930  0.5629 -2.0903 -2.3468
    1THF     O1 1027   1.941   2.252   0.836  0.1722 -0.0794  0.5808
    1THF     C1 1028   0.609   1.696   2.524  0.0513 -0.0890  0.3946
    1THF     H1 1029   0.611   1.776   2.598  1.1267  1.5284 -1.3470
    1THF     H2 1030   0.643   1.748   2.434 -0.5075  2.8342  1.7991
    1THF     C2 1031   0.464   1.649   2.484 -0.1917 -0.2715 -0.4535
    1THF     H3 1032   0.422   1.713   2.406  0.1701 -0.4179 -0.7745
    1THF     H4 1033   0.397   1.643   2.570 -0.8810  1.7530 -0.8363
    1THF     C3 1034   0.492   1.509   2.426 -0.6571 -0.1248 -0.3621
    1THF     H5 1035   0.514   1.521   2.320  0.7391 -2.2591 -0.3494
    1THF     H6 1036   0.407   1.441   2.438 -0.8869  0.1012 -0.7179
    1THF     C4 1037   0.621   1.465   2.489 -0.5607  0.8889 -0.8413
    1THF     H7 1038   0.679   1.419   2.409 -2.7337 -4.2775  0.3519
    1THF     H8 1039   0.615   1.379   2.557  1.5639  0.9774 -0.5301
    1THF     O1 1040   0.682   1.572   2.558 -0.3901  0.5621  0.3704
    1THF     C1 1041   3.163   0.333   2.064  0.5675  0.2974  0.0023
    1THF     H1 1042   3.150   0.364   1.960  3.3891 -0.1512 -0.5253
    1THF     H2 1043   3.225   0.244   2.079 -2.0800 -1.6780 -0.4321
    1THF     C2 1044   3.019   0.331   2.128 -0.2564  0.4597  0.6220
    1THF     H3 1045   3.029   0.263   2.213 -0.9278  1.0134  1.1456
    1THF     H4 1046   2.949   0.298   2.051 -1.1822  1.4327  1.0389
    1THF     C3 1047   2.995   0.479   2.167  0.4444 -0.0197 -0.4986
    1THF     H5 1048   2.961   0.493   2.270 -0.8256  3.1962 -1.2785
    1THF     H6 1049   2.907   0.524   2.119 -0.1540  1.5001  1.9283
    1THF     C4 1050   3.130   0.553   2.152  1.2357  0.5565  0.0741
    1THF     H7 1051   3.143   0.615   2.241 -1.8376  1.3281  0.0446
    1THF     H8 1052   3.123   0.610   2.060 -2.1359  1.6535  0.9618
    1THF     O1 1053   3.226   0.447   2.135  0.2443 -0.2122 -0.5843
    1THF     C1 1054   3.021   3.521   2.546 -0.4166 -0.2143 -0.5463
    1THF     H1 1055   2.982   3.623   2.543 -1.2961 -0.5477 -0.4342
    1THF     H2 1056   2.956   3.465   2.478 -0.4535  0.6563 -1.2422
    1THF     C2 1057   2.997   3.471   2.687  0.5748  0.9315  0.2771
    1THF     H3 1058   2.926   3.388   2.685  0.4039  1.0835 -0.0074
    1THF     H4 1059   2.952   3.551   2.746 -0.2454 -0.3200  1.3828
    1THF     C3 1060   3.128   3.426   2.745  0.1103 -0.1005 -0.3397
    1THF     H5 1061   3.145   3.318   2.750 -0.7902 -0.2555 -0.6339
    1THF     H6 1062   3.129   3.466   2.847 -1.6225 -1.8684  0.4149
    1THF     C4 1063   3.229   3.490   2.650  0.2034  0.3023  0.7116
    1THF     H7 1064   3.320   3.432   2.634 -0.6827 -1.1640  0.9194
    1THF     H8 1065   3.249   3.588   2.694  0.4825 -0.0762  1.4353
    1THF     O1 1066   3.161   3.514   2.526 -0.3437 -0.3455 -0.0859
    1THF     C1 1067   1.101   1.532   1.518 -0.2015  0.5355 -0.3787
    1THF     H1 1068   1.165   1.457   1.564 -0.2818  1.1461  0.7283
    1THF     H2 1069   1.150   1.587   1.437  0.1536  1.7070  0.6276
    1THF     C2 1070   1.028   1.609   1.619 -0.0348  0.0474  0.5170
    1THF     H3 1071   1.051   1.716   1.631 -1.3836  0.7926 -3.0535
    1THF     H4 1072   1.050   1.570   1.719 -0.0148 -1.5268 -0.0905
    1THF     C3 1073   0.878   1.584   1.585 -0.3373  0.8355 -0.0848
    1THF     H5 1074   0.845   1.658   1.512 -0.1197  0.5713 -0.4579
    1THF     H6 1075   0.808   1.585   1.669  1.1883  1.6115  1.1999
    1THF     C4 1076   0.879   1.451   1.509 -0.0373  0.1778 -0.6064
    1THF     H7 1077   0.796   1.443   1.438 -2.0398  1.5944  1.4897
    1THF     H8 1078   0.875   1.367   1.579 -1.7551  3.5947  3.6503
    1THF     O1 1079   1.003   1.455   1.449 -0.6468 -0.5427  0.0880
    1THF     C1 1080   2.255   2.602   1.605  0.5700 -0.2646  0.2934
    1THF     H1 1081   2.186   2.655   1.670  0.4037  0.3381 -0.3748
    1THF     H2 1082   2.220   2.608   1.501  0.5941  1.6805  0.3799
    1THF     C2 1083   2.266   2.454   1.657 -0.4047 -1.0570  0.0185
    1THF     H3 1084   2.243   2.381   1.579  1.9911 -0.4059 -1.3612
    1THF     H4 1085   2.199   2.438   1.741 -0.9643  1.1845  0.0357
    1THF     C3 1086   2.419   2.447   1.697 -0.4164 -0.0933  0.2583
    1THF     H5 1087   2.473   2.385   1.624  0.5959  1.4920 -0.3646
    1THF     H6 1088   2.422   2.407   1.799  3.0940  2.5251  1.2658
    1THF     C4 1089   2.469   2.587   1.714  0.0206 -0.5147 -0.1315
    1THF     H7 1090   2.575   2.599   1.690 -0.4503 -0.7609 -2.4507
    1THF     H8 1091   2.447   2.619   1.817  0.5690 -0.3018 -0.0792
    1THF     O1 1092   2.385   2.658   1.619 -0.2415  0.4093 -0.0932
    1THF     C1 1093   0.221   2.054   0.660 -0.5857 -0.2645  0.3759
    1THF     H1 1094   0.272   1.968   0.615  1.1502  1.3141 -0.7608
    1THF     H2 1095   0.116   2.028   0.674 -0.9161  0.1680 -1.1874
    1THF     C2 1096   0.235   2.182   0.572  0.2573  0.4720 -0.7931
    1THF     H3 1097   0.151   2.182   0.503 -1.2863 -0.8311  1.0483
    1THF     H4 1098   0.333   2.178   0.522  1.0186 -1.3369  0.7931
    1THF     C3 1099   0.240   2.297   0.665 -0.2799 -1.0583  0.2150
    1THF     H5 1100   0.143   2.339   0.693 -0.0743 -0.9653  0.7949
    1THF     H6 1101   0.299   2.379   0.624  0.4199 -2.3220 -1.3546
    1THF     C4 1102   0.301   2.236   0.788 -0.8670  0.3250 -0.2525
    1THF     H7 1103   0.268   2.275   0.884 -0.2397  0.7631 -0.2124
    1THF     H8 1104   0.410   2.248   0.789 -0.2298 -4.3309 -1.1484
    1THF     O1 1105   0.281   2.092   0.786  0.1066  0.2967  0.3439
    1THF     C1 1106   4.002   0.933   1.201 -0.1400 -0.5453  0.4393
    1THF     H1 1107   3.949   0.837   1.197  0.3407 -0.7577 -1.3628
    1THF     H2 1108   3.936   1.018   1.186 -0.9989 -1.5419 -1.5974
    1THF     C2 1109   4.107   0.934   1.094  0.1155  0.0803 -0.0062
    1THF     H3 1110   4.133   1.036   1.062  0.3336 -0.2789 -1.0076
    1THF     H4 1111   4.086   0.879   1.002  0.7433 -0.4061  0.1413
    1THF     C3 1112   4.230   0.879   1.169 -0.5112 -1.2294 -0.6829
    1THF     H5 1113   4.329   0.917   1.143 -1.5965  2.6541  0.5030
    1THF     H6 1114   4.242   0.773   1.145 -0.0287 -1.8956  2.3707
    1THF     C4 1115   4.197   0.899   1.320  0.4401 -0.0614  0.1371
    1THF     H7 1116   4.268   0.972   1.359 -0.7576 -0.1216  2.4798
    1THF     H8 1117   4.208   0.805   1.375 -2.0814 -0.0494  0.7179
    1THF     O1 1118   4.074   0.961   1.321  0.0085 -0.0496 -0.2917
    1THF     C1 1119   0.053   3.473   3.885  0.0643 -0.5156 -0.0917
    1THF     H1 1120   0.043   3.479   3.994 -1.9645  0.2295 -0.2885
    1THF     H2 1121   0.070   3.573   3.844  1.1640 -0.6636 -0.0152
    1THF     C2 1122  -0.075   3.416   3.819 -0.2417 -0.2047  0.2414
    1THF     H3 1123  -0.144   3.497   3.800  0.6394  0.6133  0.4904
    1THF     H4 1124  -0.125   3.337   3.876  0.3300 -0.3839  0.5060
    1THF     C3 1125  -0.027   3.347   3.686 -0.6671  0.0148  0.0953
    1THF     H5 1126  -0.048   3.406   3.597 -3.4983  0.5754  1.0844
    1THF     H6 1127  -0.058   3.242   3.679 -3.4879  0.8175  0.1344
    1THF     C4 1128   0.129   3.330   3.708 -0.0670  0.1748 -0.0450
    1THF     H7 1129   0.191   3.383   3.634  0.8653 -1.9572 -0.8191
    1THF     H8 1130   0.144   3.222   3.701  1.2080  0.3168  0.3359
    1THF     O1 1131   0.155   3.382   3.840  0.6134  0.3077 -0.2352
    1THF     C1 1132   1.415   1.261   1.147  0.2022  0.1267  0.6249
    1THF     H1 1133   1.491   1.242   1.070 -1.4344  3.5038 -1.9536
    1THF     H2 1134   1.370   1.165   1.173  1.6912 -1.2266 -1.5471
    1THF     C2 1135   1.312   1.360   1.095  0.4291 -0.0829  0.0874
    1THF     H3 1136   1.232   1.322   1.030  1.2281 -0.3193 -0.7720
    1THF     H4 1137   1.351   1.450   1.047  0.5653 -0.3729 -0.3525
    1THF     C3 1138   1.254   1.412   1.231  0.0338  0.2604 -0.2123
    1THF     H5 1139   1.155   1.369   1.244 -0.2051 -0.3083 -3.4699
    1THF     H6 1140   1.244   1.521   1.229  0.3707  0.3392  1.5870
    1THF     C4 1141   1.350   1.364   1.341 -0.1923 -0.0953 -0.0657
    1THF     H7 1142   1.308   1.280   1.395  0.8169  0.4522  1.6098
    1THF     H8 1143   1.378   1.446   1.408  3.8864 -0.3844 -1.2982
    1THF     O1 1144   1.466   1.315   1.263  0.4533  0.2532  0.0502
    1THF     C1 1145   3.316   3.124   1.220 -0.4124 -0.5220  0.2676
    1THF     H1 1146   3.416   3.081   1.212  1.0408  2.0867  3.1686
    1THF     H2 1147   3.246   3.049   1.256 -0.3597 -1.2342 -1.1103
    1THF     C2 1148   3.276   3.180   1.089  0.3947 -0.7916 -0.0369
    1THF     H3 1149   3.168   3.170   1.076  0.1360  1.4167  0.1740
    1THF     H4 1150   3.323   3.132   1.003  1.1951  1.4537 -0.8955
    1THF     C3 1151   3.312   3.331   1.088  0.7880  0.1724  0.0108
    1THF     H5 1152   3.244   3.391   1.027 -0.3812 -0.3438  0.7942
    1THF     H6 1153   3.412   3.344   1.045  0.6973 -1.0585 -0.5887
    1THF     C4 1154   3.321   3.365   1.239 -0.2640  0.4540 -0.0984
    1THF     H7 1155   3.235   3.422   1.275 -1.5136 -1.7351  0.4529
    1THF     H8 1156   3.412   3.420   1.264  0.7396 -0.2226 -2.1403
    1THF     O1 1157   3.313   3.240   1.310 -0.5713  0.0565  0.4875
    1THF     C1 1158   1.097   0.877   1.783  0.0689  0.3444  0.1921
    1THF     H1 1159   1.075   0.826   1.689  0.9735 -0.3119  0.3403
    1THF     H2 1160   1.167   0.814   1.838  0.1461  0.7223  0.5267
    1THF     C2 1161   0.957   0.899   1.843 -0.0653  0.2140 -0.1527
    1THF     H3 1162   0.964   0.922   1.950 -2.4269  1.6346 -0.2617
    1THF     H4 1163   0.893   0.813   1.820 -1.0586  1.3446 -1.6850
    1THF     C3 1164   0.914   1.017   1.767 -0.0424  0.3092  0.8087
    1THF     H5 1165   0.838   1.077   1.816  1.3844  0.9578  2.2798
    1THF     H6 1166   0.872   0.980   1.673 -0.8434  1.0945  0.8492
    1THF     C4 1167   1.037   1.101   1.741  0.2066 -0.0945 -0.0719
    1THF     H7 1168   1.038   1.194   1.798  0.1962 -0.3660  0.3748
    1THF     H8 1169   1.047   1.133   1.637  2.0912  0.6308  0.3011
    1THF     O1 1170   1.150   1.011   1.764 -0.1169 -0.3844  0.1004
    1THF     C1 1171   2.451   3.856   1.858  0.3005  0.5731  0.2126
    1THF     H1 1172   2.501   3.952   1.846 -0.1917  1.0754  2.0829
    1THF     H2 1173   2.517   3.798   1.923 -0.3607  1.6417  1.8598
    1THF     C2 1174   2.426   3.783   1.733  0.9435  0.3428 -0.3077
    1THF     H3 1175   2.505   3.711   1.712  2.0190  1.3168  0.3511
    1THF     H4 1176   2.418   3.852   1.648 -1.9770  0.7392  0.2234
    1THF     C3 1177   2.290   3.710   1.753  0.2719  0.3511 -0.0334
    1THF     H5 1178   2.298   3.608   1.793  1.7051  0.9794  1.3056
    1THF     H6 1179   2.238   3.707   1.657  2.3370 -0.4029 -1.1591
    1THF     C4 1180   2.217   3.797   1.855  0.5774 -0.2226 -0.1036
    1THF     H7 1181   2.152   3.739   1.920 -2.2450  1.6569 -1.1587
    1THF     H8 1182   2.156   3.870   1.800  1.2952  0.1147 -0.4691
    1THF     O1 1183   2.322   3.869   1.921 -0.7929  0.4062  0.3951
    1THF     C1 1184   1.958   2.338   2.665  0.1770  0.5146  0.3646
    1THF     H1 1185   1.891   2.251   2.668  0.7022  0.0615 -1.0091
    1THF     H2 1186   2.017   2.339   2.757  0.0939 -0.6412  0.4420
    1THF     C2 1187   1.892   2.475   2.639 -0.3940  0.5761 -0.1535
    1THF     H3 1188   1.952   2.556   2.683  1.8401 -0.7908 -0.6277
    1THF     H4 1189   1.789   2.469   2.676 -0.0969  1.2947  0.8324
    1THF     C3 1190   1.883   2.490   2.488  0.5248  0.6180 -0.2290
    1THF     H5 1191   1.940   2.581   2.471  0.5391  1.4688  3.8488
    1THF     H6 1192   1.780   2.501   2.454  1.2559  0.1131 -2.6737
    1THF     C4 1193   1.959   2.372   2.426  0.2215  0.4277  0.0803
    1THF     H7 1194   2.027   2.414   2.351  1.1744  0.6743  1.0782
    1THF     H8 1195   1.893   2.295   2.385 -1.4025  0.6402  2.2202
    1THF     O1 1196   2.030   2.317   2.546  0.0548 -0.5493 -0.0272
    1THF     C1 1197   3.447   3.823   1.498  0.0939  0.3313  0.1645
    1THF     H1 1198   3.487   3.894   1.425  0.4911  0.4636  0.5118
    1THF     H2 1199   3.412   3.869   1.591 -0.7534  0.9052 -0.4220
    1THF     C2 1200   3.541   3.714   1.547  0.0891  0.4441 -0.0810
    1THF     H3 1201   3.581   3.740   1.645 -0.2375 -0.9347  0.4337
    1THF     H4 1202   3.621   3.711   1.473 -0.4168  0.9897 -0.6584
    1THF     C3 1203   3.458   3.590   1.553 -0.7227  0.0575 -0.4889
    1THF     H5 1204   3.453   3.547   1.653  1.0977 -2.3946 -1.4070
    1THF     H6 1205   3.492   3.511   1.486  1.1332  0.3494  0.0707
    1THF     C4 1206   3.321   3.634   1.516  1.0197 -0.5084  0.2055
    1THF     H7 1207   3.257   3.657   1.601 -2.9421 -2.8334 -1.9623
    1THF     H8 1208   3.270   3.561   1.452  1.0362 -0.9274  0.6630
    1THF     O1 1209   3.341   3.752   1.436 -0.5437 -0.0016  0.0669
    1THF     C1 1210   1.975   3.110   1.337  0.4618  0.3882  0.2283
    1THF     H1 1211   1.911   3.177   1.394  1.3427  1.4512 -0.0172
    1THF     H2 1212   1.934   3.117   1.236 -3.5564  0.4745  1.7989
    1THF     C2 1213   1.982   2.968   1.387  0.7194 -0.3207 -0.3337
    1THF     H3 1214   1.975   2.888   1.313 -1.4338  0.7562 -1.3321
    1THF     H4 1215   1.899   2.956   1.456 -0.2932  0.6469 -1.3701
    1THF     C3 1216   2.117   2.959   1.454 -0.3220 -0.1501 -1.1622
    1THF     H5 1217   2.167   2.863   1.436 -3.1792 -1.5304 -1.9805
    1THF     H6 1218   2.114   2.979   1.561 -1.3215  0.4287 -1.2980
    1THF     C4 1219   2.191   3.071   1.374 -0.7047 -0.0734  0.0498
    1THF     H7 1220   2.228   3.024   1.283  1.7961 -0.6908  1.3474
    1THF     H8 1221   2.272   3.122   1.428 -0.4991 -1.7263  1.3270
    1THF     O1 1222   2.099   3.167   1.331  0.5185 -0.5279  0.0007
    1THF     C1 1223   2.869   0.223   3.247  0.8395 -1.0142 -0.3025
    1THF     H1 1224   2.884   0.141   3.177  0.8090 -1.8231  0.6342
    1THF     H2 1225   2.907   0.189   3.343  1.7100  1.3711  0.2355
    1THF     C2 1226   2.717   0.266   3.241 -0.2279  0.4880 -0.4976
    1THF     H3 1227   2.664   0.246   3.335 -0.1451  1.2029 -0.2954
    1THF     H4 1228   2.672   0.204   3.164  1.4903 -2.1331  0.5571
    1THF     C3 1229   2.707   0.414   3.217 -0.2704 -0.4333  0.1756
    1THF     H5 1230   2.715   0.463   3.314  1.9807  0.3266 -0.3749
    1THF     H6 1231   2.624   0.448   3.154  0.2894  1.6257  0.5085
    1THF     C4 1232   2.844   0.438   3.143 -0.0593  0.2702  0.2549
    1THF     H7 1233   2.885   0.539   3.145 -0.0388  0.2846 -0.8277
    1THF     H8 1234   2.831   0.408   3.039  2.9009 -1.1211  0.2367
    1THF     O1 1235   2.934   0.342   3.202  0.5794  0.2770 -0.5438
    1THF     C1 1236   3.165   2.637   3.556  0.3784  0.9174  0.9524
    1THF     H1 1237   3.097   2.677   3.480 -0.4060 -0.9001  0.6780
    1THF     H2 1238   3.267   2.676   3.555  0.0214  1.8859  1.3395
    1THF     C2 1239   3.157   2.485   3.555 -0.1088  0.2697  0.3508
    1THF     H3 1240   3.252   2.441   3.586  0.5026  1.0378 -0.4039
    1THF     H4 1241   3.123   2.441   3.461 -1.6595 -2.1244  1.9904
    1THF     C3 1242   3.058   2.458   3.661 -0.3193  0.1833  0.3098
    1THF     H5 1243   3.080   2.356   3.694  1.8563  0.5847  0.1672
    1THF     H6 1244   2.961   2.454   3.612 -1.1134 -1.8244  1.9854
    1THF     C4 1245   3.073   2.567   3.769  0.0104  0.1526  0.1252
    1THF     H7 1246   3.163   2.537   3.823  0.1619  0.4969  0.0592
    1THF     H8 1247   2.979   2.586   3.821  0.8536  0.6120  1.4893
    1THF     O1 1248   3.102   2.675   3.685 -0.2679  0.7177 -0.3921
    1THF     C1 1249   2.932   1.194   3.086  0.2626  0.6734 -0.0144
    1THF     H1 1250   3.041   1.203   3.093  0.7174 -2.0492 -2.6878
    1THF     H2 1251   2.875   1.286   3.101 -2.2112 -0.9105  0.6079
    1THF     C2 1252   2.883   1.075   3.179  0.4311 -0.5919 -0.2223
    1THF     H3 1253   2.813   1.107   3.256 -0.4838  2.8098 -2.3193
    1THF     H4 1254   2.974   1.029   3.216 -0.5597 -2.0377  0.4938
    1THF     C3 1255   2.816   0.978   3.083  0.5812  0.7025 -0.0714
    1THF     H5 1256   2.709   0.997   3.070  0.5148 -1.2592 -2.9057
    1THF     H6 1257   2.827   0.881   3.131 -2.5579  1.3026  1.9966
    1THF     C4 1258   2.882   1.006   2.943 -0.0086  0.0885  0.3640
    1THF     H7 1259   2.823   0.975   2.856  2.2390 -2.2745 -0.3977
    1THF     H8 1260   2.978   0.954   2.933 -0.0979 -0.2495  1.2360
    1THF     O1 1261   2.909   1.149   2.946  0.3935  0.1932 -0.1276
    1THF     C1 1262   3.839   1.970   2.476 -0.4864 -0.3114 -0.4462
    1THF     H1 1263   3.746   1.921   2.507  0.3984 -1.6038  0.2131
    1THF     H2 1264   3.865   1.928   2.379  1.0587 -1.8949  0.6209
    1THF     C2 1265   3.957   1.949   2.570  0.3278 -0.4365  0.1862
    1THF     H3 1266   4.014   1.856   2.560  1.5340  0.4253 -1.2254
    1THF     H4 1267   3.920   1.959   2.672  0.6549  2.2227  0.0786
    1THF     C3 1268   4.039   2.076   2.543  0.3058  0.8300  0.1245
    1THF     H5 1269   4.115   2.051   2.469 -0.3932  1.8186 -0.9565
    1THF     H6 1270   4.094   2.106   2.632  1.1218  0.9832 -0.4263
    1THF     C4 1271   3.934   2.179   2.488 -0.0230 -0.7099  0.1811
    1THF     H7 1272   3.966   2.217   2.390 -1.9559  2.0141  0.5659
    1THF     H8 1273   3.910   2.260   2.557 -0.4637  0.3051 -1.1301
    1THF     O1 1274   3.814   2.109   2.466 -0.0195  0.2834  0.4791
    1THF     C1 1275   1.779   1.419   0.014 -0.1171  0.6185 -0.2266
    1THF     H1 1276   1.876   1.384  -0.023 -0.5841 -0.0134 -0.8672
    1THF     H2 1277   1.780   1.527  -0.000  0.2060  0.5257 -0.9606
    1THF     C2 1278   1.751   1.382   0.158  0.0272  0.5019 -0.5440
    1THF     H3 1279   1.686   1.461   0.196 -0.5099 -0.6511  0.9928
    1THF     H4 1280   1.842   1.381   0.219 -2.0069  1.0937  2.6273
    1THF     C3 1281   1.683   1.242   0.148  0.0922 -0.4692 -0.0089
    1THF     H5 1282   1.581   1.255   0.185  0.8042  0.8669  1.5801
    1THF     H6 1283   1.740   1.169   0.206 -0.2688 -0.4136  0.4165
    1THF     C4 1284   1.682   1.218  -0.004  0.5320 -0.1776  0.3816
    1THF     H7 1285   1.596   1.163  -0.043 -0.7669  2.1176 -0.0535
    1THF     H8 1286   1.772   1.172  -0.044 -0.4700  0.6675 -2.9668
    1THF     O1 1287   1.678   1.352  -0.059 -0.1541  0.2388  0.5247
    1THF     C1 1288   3.925   3.582   1.192  0.3462 -0.0885 -0.1952
    1THF     H1 1289   3.973   3.636   1.109 -1.4823 -0.1063 -1.2759
    1THF     H2 1290   3.992   3.584   1.278  2.4341 -0.8641 -1.7414
    1THF     C2 1291   3.881   3.437   1.152 -0.5796 -0.0376  0.2711
    1THF     H3 1292   3.929   3.367   1.220  0.8425  0.6169 -0.0334
    1THF     H4 1293   3.919   3.416   1.052 -1.6004 -1.6824  0.2050
    1THF     C3 1294   3.728   3.427   1.159  0.8567 -0.1378 -0.4927
    1THF     H5 1295   3.692   3.333   1.203 -1.2468  1.5823  1.5748
    1THF     H6 1296   3.684   3.446   1.061 -0.4774 -0.7911 -0.0300
    1THF     C4 1297   3.699   3.549   1.247  0.2546 -0.6940  0.2433
    1THF     H7 1298   3.706   3.521   1.352  1.8291 -0.7372  0.1321
    1THF     H8 1299   3.602   3.598   1.231  0.3766 -0.1668  1.0757
    1THF     O1 1300   3.798   3.643   1.224 -0.1346  0.1094 -0.0194
    1THF     C1 1301   2.458   2.374   1.201  0.1249 -0.2207  0.2924
    1THF     H1 1302   2.527   2.296   1.233  2.0738  0.2305 -2.5370
    1THF     H2 1303   2.509   2.461   1.158 -1.0448 -0.6794 -2.1245
    1THF     C2 1304   2.368   2.413   1.309  0.1645 -0.6438  0.2265
    1THF     H3 1305   2.312   2.504   1.286 -0.8352 -0.9239  1.4909
    1THF     H4 1306   2.416   2.443   1.402 -1.0889  1.0092  0.3674
    1THF     C3 1307   2.261   2.308   1.323 -0.2091 -0.7202  0.0890
    1THF     H5 1308   2.163   2.356   1.331  0.6002  1.1806 -1.1341
    1THF     H6 1309   2.276   2.249   1.414  2.8217 -0.0585  0.0643
    1THF     C4 1310   2.275   2.234   1.193  0.4639  0.8286 -0.9092
    1THF     H7 1311   2.174   2.231   1.151 -0.5232 -3.1896  1.4830
    1THF     H8 1312   2.314   2.133   1.208  1.0096  1.2999  0.9998
    1THF     O1 1313   2.364   2.306   1.111 -0.5733  0.0687 -0.4021
    1THF     C1 1314   3.120   2.024   2.862  0.3994  0.0130 -0.4097
    1THF     H1 1315   3.206   1.957   2.855 -0.2371 -1.1254  2.3095
    1THF     H2 1316   3.146   2.110   2.924  1.2899 -1.2564  1.0095
    1THF     C2 1317   2.994   1.952   2.925 -0.1609 -0.4220 -0.0462
    1THF     H3 1318   2.954   2.029   2.991  1.7068  2.3338 -2.0254
    1THF     H4 1319   3.021   1.865   2.985  1.0057 -0.4187 -0.5451
    1THF     C3 1320   2.904   1.908   2.805  0.1383 -0.0570 -0.4524
    1THF     H5 1321   2.809   1.961   2.817  0.9005  0.9571  1.5145
    1THF     H6 1322   2.884   1.801   2.798 -1.4635  0.2331 -0.6351
    1THF     C4 1323   2.974   1.959   2.681  0.3965  0.1823  0.0157
    1THF     H7 1324   2.904   2.000   2.608 -0.6050 -0.1914  0.7545
    1THF     H8 1325   3.039   1.883   2.637  1.2589  1.5228 -1.0452
    1THF     O1 1326   3.071   2.063   2.729 -0.0324  0.3056  0.5460
    1THF     C1 1327   3.685   0.994   0.363  0.1283  0.1073 -0.4558
    1THF     H1 1328   3.616   1.018   0.445 -0.1092 -2.5956  0.1995
    1THF     H2 1329   3.688   1.075   0.291  0.4115  0.7230  0.2415
    1THF     C2 1330   3.644   0.874   0.284  1.0280  0.0798  0.1295
    1THF     H3 1331   3.586   0.906   0.197  0.7092 -0.2521  0.2164
    1THF     H4 1332   3.588   0.804   0.347  0.4080 -0.4127 -0.9450
    1THF     C3 1333   3.777   0.816   0.241  0.2460  0.0120 -0.7730
    1THF     H5 1334   3.799   0.841   0.138  0.2387  2.9074 -0.1066
    1THF     H6 1335   3.782   0.708   0.253 -1.5283 -0.0885 -0.7061
    1THF     C4 1336   3.894   0.886   0.315 -0.1728  0.4194 -0.2306
    1THF     H7 1337   3.964   0.941   0.252 -0.3573  0.0476 -0.7641
    1THF     H8 1338   3.950   0.805   0.363 -0.0871 -0.1858 -1.3275
    1THF     O1 1339   3.816   0.971   0.415  0.0703  0.2681  0.3537
    1THF     C1 1340   1.757   2.549   0.829 -0.2938  0.0289 -0.1900
    1THF     H1 1341   1.734   2.442   0.834 -3.2869  0.5930 -0.8991
    1THF     H2 1342   1.829   2.572   0.908 -1.0915  3.8415 -0.4975
    1THF     C2 1343   1.630   2.633   0.834  0.2623  0.2456  0.7675
    1THF     H3 1344   1.617   2.657   0.939 -2.3197 -0.3749  0.6274
    1THF     H4 1345   1.543   2.580   0.795  0.0774  0.3851  0.9929
    1THF     C3 1346   1.664   2.754   0.753 -0.4034  0.0377 -0.7742
    1THF     H5 1347   1.715   2.837   0.804  2.8686 -0.7793 -2.6050
    1THF     H6 1348   1.574   2.801   0.713 -0.1069  1.1164 -0.1967
    1THF     C4 1349   1.748   2.701   0.641  0.4915  0.1338  0.0031
    1THF     H7 1350   1.827   2.769   0.607  0.5174  1.0977  1.8863
    1THF     H8 1351   1.684   2.671   0.558  0.9629 -3.8971  0.9760
    1THF     O1 1352   1.815   2.578   0.695 -0.1853 -0.1345  0.1057
    1THF     C1 1353   2.581   0.030   0.379  0.3838 -0.4485  0.2810
    1THF     H1 1354   2.593   0.029   0.271 -0.9204  3.3223  0.0435
    1THF     H2 1355   2.582   0.134   0.411  2.3431 -0.1060 -0.7902
    1THF     C2 1356   2.685  -0.046   0.452 -0.0409 -0.1117 -0.0217
    1THF     H3 1357   2.709   0.000   0.548  0.1330  1.1983 -0.6930
    1THF     H4 1358   2.779  -0.054   0.397 -0.6583 -3.3869 -0.7044
    1THF     C3 1359   2.622  -0.190   0.470 -0.0078  0.2052 -0.8337
    1THF     H5 1360   2.620  -0.223   0.574  0.0956 -0.6799 -1.1077
    1THF     H6 1361   2.688  -0.257   0.416  0.3357  1.6570 -2.2667
    1THF     C4 1362   2.485  -0.184   0.408 -0.2307  0.0099 -0.6880
    1THF     H7 1363   2.415  -0.249   0.461 -0.7911  1.2820  0.1572
    1THF     H8 1364   2.480  -0.204   0.301  0.7875  0.6051 -0.8582
    1THF     O1 1365   2.459  -0.042   0.420 -0.3212  0.1967  0.2184
    1THF     C1 1366   2.798   0.769   1.780 -0.2545 -0.1088 -0.5418
    1THF     H1 1367   2.842   0.861   1.819 -0.3861  0.4415 -1.6640
    1THF     H2 1368   2.864   0.727   1.703  0.3669  2.3701 -1.4086
    1THF     C2 1369   2.660   0.803   1.728 -0.7376 -0.2110 -0.2914
    1THF     H3 1370   2.653   0.777   1.622  0.1390 -2.3514  0.1379
    1THF     H4 1371   2.638   0.909   1.740  0.1158 -0.0066 -0.4678
    1THF     C3 1372   2.560   0.727   1.808 -0.1661 -0.2815  0.2142
    1THF     H5 1373   2.475   0.679   1.758  0.6907 -0.4247 -1.1089
    1THF     H6 1374   2.514   0.792   1.882  1.8426  1.5392 -0.0912
    1THF     C4 1375   2.643   0.618   1.880 -0.4472 -0.3357 -0.1343
    1THF     H7 1376   2.643   0.524   1.824 -0.2948  0.4256 -1.4192
    1THF     H8 1377   2.594   0.594   1.975  0.2657  0.5417  0.4485
    1THF     O1 1378   2.774   0.676   1.887  0.1243 -0.0140  0.2123
    1THF     C1 1379   3.506   1.751   3.698  0.5794 -1.0631  0.1501
    1THF     H1 1380   3.585   1.821   3.727  0.2913 -0.3156 -0.8762
    1THF     H2 1381   3.433   1.743   3.779 -0.1823  0.5816 -0.3709
    1THF     C2 1382   3.567   1.615   3.656 -0.2911 -0.6997 -0.5552
    1THF     H3 1383   3.479   1.553   3.641 -0.5699 -0.7554  1.2321
    1THF     H4 1384   3.635   1.567   3.726 -1.5661 -0.6366  0.7544
    1THF     C3 1385   3.627   1.639   3.516  0.3133  0.4806  0.0192
    1THF     H5 1386   3.614   1.548   3.457  2.8403  1.2377 -1.7662
    1THF     H6 1387   3.733   1.663   3.530  0.4464  0.4951 -1.0094
    1THF     C4 1388   3.546   1.763   3.467  0.3503 -0.0420 -0.3643
    1THF     H7 1389   3.489   1.744   3.375  1.9263 -0.0062 -1.3621
    1THF     H8 1390   3.613   1.842   3.431 -0.3780  0.2690 -1.0663
    1THF     O1 1391   3.460   1.810   3.568  0.1592 -0.5137 -0.0226
    1THF     C1 1392   2.580   3.518   2.623  0.8084 -0.7787  0.6933
    1THF     H1 1393   2.633   3.547   2.715 -1.5891  2.6823  1.0750
    1THF     H2 1394   2.618   3.426   2.578  1.6293 -1.2726  2.3424
    1THF     C2 1395   2.590   3.643   2.535 -0.0384  0.0160 -0.4273
    1THF     H3 1396   2.555   3.628   2.433 -1.1388 -1.1443  0.1075
    1THF     H4 1397   2.692   3.681   2.527 -0.3433  1.5584  2.3491
    1THF     C3 1398   2.490   3.737   2.606  0.5857  0.2326  0.4847
    1THF     H5 1399   2.451   3.815   2.540  0.7786 -0.1486 -0.0752
    1THF     H6 1400   2.538   3.782   2.694  1.9600  3.0807 -1.6351
    1THF     C4 1401   2.378   3.635   2.640  0.5064 -0.0266 -1.1278
    1THF     H7 1402   2.300   3.640   2.564 -1.0337  0.7327  0.4766
    1THF     H8 1403   2.334   3.650   2.738 -1.0826 -2.1042 -1.4927
    1THF     O1 1404   2.442   3.508   2.647 -0.0966 -0.1000 -0.4552
    1THF     C1 1405   2.538   2.079   2.668 -0.3289  0.5280 -0.0193
    1THF     H1 1406   2.581   2.165   2.719  1.0292  0.5494 -1.1609
    1THF     H2 1407   2.586   1.984   2.694  0.2957  1.3579  1.9609
    1THF     C2 1408   2.553   2.089   2.513 -0.2541  0.4241 -0.4633
    1THF     H3 1409   2.649   2.043   2.489  0.4960  0.4125  2.3602
    1THF     H4 1410   2.543   2.195   2.487 -1.8621  0.6451  0.9738
    1THF     C3 1411   2.436   2.021   2.460 -0.5294  0.1516  0.0679
    1THF     H5 1412   2.464   1.917   2.442  0.5886  0.1186  1.8749
    1THF     H6 1413   2.414   2.063   2.362  0.6409  1.0493  0.1827
    1THF     C4 1414   2.335   2.043   2.568  0.2331 -0.7570  1.0247
    1THF     H7 1415   2.271   1.955   2.577 -0.4432 -0.2110  1.5519
    1THF     H8 1416   2.279   2.134   2.543 -0.1713 -1.0360  0.9016
    1THF     O1 1417   2.400   2.068   2.695 -0.1403 -0.4160 -0.1483
    1THF     C1 1418   1.839   3.672   1.756  0.0162  0.1558 -0.1436
    1THF     H1 1419   1.814   3.565   1.755 -1.1082  0.4009 -2.2466
    1THF     H2 1420   1.883   3.697   1.853 -0.3810  0.7594 -0.1223
    1THF     C2 1421   1.728   3.774   1.716  0.3095  0.4882  0.7502
    1THF     H3 1422   1.758   3.874   1.750  0.2135  0.0078  2.2620
    1THF     H4 1423   1.635   3.736   1.756 -0.0605  1.8987  1.2821
    1THF     C3 1424   1.731   3.776   1.560  0.4144 -0.1258  0.3403
    1THF     H5 1425   1.725   3.880   1.525  0.6088 -0.8521 -1.9323
    1THF     H6 1426   1.648   3.720   1.517  0.7101  1.3606 -2.2915
    1THF     C4 1427   1.864   3.709   1.532  0.5859  0.1118  0.6874
    1THF     H7 1428   1.914   3.765   1.453 -2.3841  0.8895 -0.7140
    1THF     H8 1429   1.837   3.609   1.497  1.7336 -0.3216  1.0305
    1THF     O1 1430   1.942   3.700   1.655 -0.3396 -0.2742  0.3358
    1THF     C1 1431   0.782   1.796   0.640 -0.1109 -0.1819 -0.2624
    1THF     H1 1432   0.869   1.829   0.583 -0.3338  1.6715  0.4313
    1THF     H2 1433   0.766   1.688   0.644 -0.8741 -0.2026 -2.9446
    1THF     C2 1434   0.661   1.854   0.576 -0.6048 -0.6351 -0.3935
    1THF     H3 1435   0.573   1.807   0.621  1.2341 -2.4538  1.3556
    1THF     H4 1436   0.647   1.834   0.470  1.5244  1.0415 -1.0097
    1THF     C3 1437   0.669   1.998   0.622 -0.1417  0.1900  0.0187
    1THF     H5 1438   0.568   2.040   0.629  0.4288  1.2909  1.7583
    1THF     H6 1439   0.723   2.069   0.558  1.3483 -0.6650  0.3152
    1THF     C4 1440   0.741   1.980   0.759 -0.0833 -0.3248  0.5418
    1THF     H7 1441   0.666   2.000   0.836 -1.7002 -4.3042  0.1218
    1THF     H8 1442   0.826   2.047   0.775  0.3196 -1.2119  2.2308
    1THF     O1 1443   0.790   1.847   0.775 -0.3350 -0.0132 -0.3676
    1THF     C1 1444   3.548   3.654   2.919 -0.9561  0.0958 -0.6285
    1THF     H1 1445   3.498   3.562   2.949 -1.6052  0.5345 -0.3303
    1THF     H2 1446   3.646   3.624   2.883 -1.0108 -0.0550 -0.6500
    1THF     C2 1447   3.574   3.744   3.044  0.2869 -0.3949  0.8918
    1THF     H3 1448   3.674   3.788   3.038 -0.1392  0.4280 -0.2919
    1THF     H4 1449   3.556   3.693   3.139 -0.8383 -0.3705  0.7002
    1THF     C3 1450   3.479   3.862   3.019  0.4759  0.1810 -0.0617
    1THF     H5 1451   3.511   3.956   3.065  0.0974 -0.3567  1.3241
    1THF     H6 1452   3.379   3.842   3.058  1.1387 -0.8400  1.1353
    1THF     C4 1453   3.463   3.864   2.864  0.4541 -0.7046  0.6002
    1THF     H7 1454   3.545   3.926   2.827 -2.7148  1.7674 -2.7736
    1THF     H8 1455   3.372   3.907   2.821  0.8739  1.2901  1.6255
    1THF     O1 1456   3.477   3.725   2.823  0.2023 -0.7863  0.1787
    1THF     C1 1457   2.575   0.547   3.571  0.6781  0.5536  0.5010
    1THF     H1 1458   2.608   0.445   3.551 -0.5767 -0.0346  1.3819
    1THF     H2 1459   2.510   0.583   3.490  1.2559  1.0661  0.2574
    1THF     C2 1460   2.704   0.632   3.584 -0.4870 -0.1441  0.0963
    1THF     H3 1461   2.687   0.730   3.539 -2.9493 -1.3530 -1.7981
    1THF     H4 1462   2.785   0.572   3.541 -0.5957 -0.4390  0.3042
    1THF     C3 1463   2.726   0.641   3.729  0.1242 -0.7932  0.4514
    1THF     H5 1464   2.709   0.744   3.762  0.4366 -0.9018  0.9697
    1THF     H6 1465   2.825   0.613   3.768  0.5042 -0.2636 -0.1237
    1THF     C4 1466   2.626   0.548   3.795 -0.0104  0.7918  0.0175
    1THF     H7 1467   2.594   0.580   3.895  0.3056 -0.9850  0.7186
    1THF     H8 1468   2.666   0.446   3.796 -1.4960  0.1837 -1.6220
    1THF     O1 1469   2.518   0.543   3.702  0.1497  0.0531 -0.2713
    1THF     C1 1470   4.077   0.624   2.463  0.5911 -0.1956 -0.2083
    1THF     H1 1471   4.157   0.692   2.494 -1.1462  1.9279 -0.2026
    1THF     H2 1472   4.016   0.667   2.383  1.2492  1.8058  0.3405
    1THF     C2 1473   3.981   0.599   2.586 -0.5484  0.5902  0.1202
    1THF     H3 1474   3.875   0.623   2.572 -0.4927  0.2000 -0.9674
    1THF     H4 1475   4.028   0.658   2.665 -0.8609 -0.3544  1.0252
    1THF     C3 1476   3.989   0.442   2.611  0.3352 -0.4395  0.3148
    1THF     H5 1477   3.889   0.406   2.636 -1.2510  2.5904 -1.4065
    1THF     H6 1478   4.060   0.417   2.690  0.4233 -1.4623 -0.0766
    1THF     C4 1479   4.045   0.391   2.481 -0.2566 -0.6731  0.8825
    1THF     H7 1480   3.970   0.356   2.409 -0.8282 -1.2500  1.7453
    1THF     H8 1481   4.108   0.304   2.500  1.5833  0.3951 -0.1145
    1THF     O1 1482   4.128   0.495   2.434  0.0657 -0.2386  0.1428
    1THF     C1 1483   1.388   2.288   1.259 -0.4622  0.3486 -0.1530
    1THF     H1 1484   1.321   2.217   1.309  1.0329 -0.1874  1.1138
    1THF     H2 1485   1.478   2.308   1.316  1.0102 -2.8370 -1.2490
    1THF     C2 1486   1.311   2.421   1.223  0.4233 -0.2434 -0.7959
    1THF     H3 1487   1.327   2.496   1.301 -0.8096  0.6310 -1.3834
    1THF     H4 1488   1.206   2.396   1.236  0.1336  0.7066 -1.2780
    1THF     C3 1489   1.341   2.460   1.083  0.3550 -0.1577  0.0160
    1THF     H5 1490   1.424   2.530   1.076 -0.9040  1.6361  2.1463
    1THF     H6 1491   1.273   2.511   1.014 -0.7725 -2.2634 -0.4586
    1THF     C4 1492   1.370   2.324   1.022 -0.5148 -0.1163  0.1705
    1THF     H7 1493   1.425   2.333   0.928 -1.4870 -3.2377 -0.7880
    1THF     H8 1494   1.271   2.279   1.009 -0.3795 -1.4166  3.0824
    1THF     O1 1495   1.444   2.251   1.123 -0.0909  0.1517 -0.5941
    1THF     C1 1496   2.968   0.098   1.363  0.0377  0.8692 -0.1355
    1THF     H1 1497   2.860   0.117   1.356  0.1214  1.0736 -0.9690
    1THF     H2 1498   3.016   0.142   1.450  2.0693 -1.0241 -0.2776
    1THF     C2 1499   3.053   0.127   1.242 -0.3412  0.6049  0.1663
    1THF     H3 1500   3.096   0.227   1.255  0.8048  0.0706  0.5098
    1THF     H4 1501   3.001   0.108   1.148 -0.3856 -1.1623  0.5339
    1THF     C3 1502   3.167   0.022   1.241  0.3477 -0.1233  0.2036
    1THF     H5 1503   3.266   0.063   1.263  0.1952 -0.0128  0.6886
    1THF     H6 1504   3.176  -0.020   1.141  1.6449 -1.3575  0.8234
    1THF     C4 1505   3.126  -0.084   1.342 -0.4266  0.4085 -0.4525
    1THF     H7 1506   3.190  -0.096   1.430 -0.8751  0.9854 -0.0454
    1THF     H8 1507   3.118  -0.177   1.284 -0.6945 -0.5574  1.1122
    1THF     O1 1508   2.991  -0.046   1.381  0.5442  0.5093  0.4839
    1THF     C1 1509   0.317   2.165   2.381  0.3964  0.5627  0.2264
    1THF     H1 1510   0.211   2.151   2.359 -0.0513  1.0426  1.9972
    1THF     H2 1511   0.382   2.173   2.293 -0.7349  0.5879 -0.6188
    1THF     C2 1512   0.363   2.037   2.453 -0.8938 -0.0023 -0.1859
    1THF     H3 1513   0.466   2.008   2.433 -0.4419 -0.8066  3.0434
    1THF     H4 1514   0.293   1.953   2.446  0.3333 -0.9237 -1.5449
    1THF     C3 1515   0.355   2.078   2.599  0.1984  0.4267  0.4359
    1THF     H5 1516   0.433   2.024   2.653 -0.7429  0.0060  1.3824
    1THF     H6 1517   0.260   2.058   2.649 -0.2937 -0.2004 -0.7176
    1THF     C4 1518   0.385   2.231   2.599  0.3648 -0.1281  0.0131
    1THF     H7 1519   0.489   2.262   2.612  0.7698 -1.8734  1.0217
    1THF     H8 1520   0.340   2.286   2.682 -0.1293 -0.5498  0.0302
    1THF     O1 1521   0.330   2.279   2.479  0.3811  1.0862  0.1049
    1THF     C1 1522   2.686   1.581   2.662 -0.7450 -0.0693 -0.1186
    1THF     H1 1523   2.686   1.472   2.648  0.6145  0.1779 -2.3331
    1THF     H2 1524   2.732   1.621   2.752  0.5604 -1.3760 -0.1859
    1THF     C2 1525   2.538   1.619   2.649 -0.7728 -0.9282  0.1906
    1THF     H3 1526   2.524   1.725   2.673  2.1761 -0.3264 -0.5641
    1THF     H4 1527   2.482   1.551   2.714  2.7822 -2.1044  2.1842
    1THF     C3 1528   2.514   1.612   2.494 -0.0107 -0.0112  0.1577
    1THF     H5 1529   2.435   1.675   2.454 -0.7284 -2.7285 -2.9824
    1THF     H6 1530   2.482   1.513   2.461 -2.5163  0.2651  1.6612
    1THF     C4 1531   2.652   1.631   2.428 -0.1118  0.5242 -0.0966
    1THF     H7 1532   2.649   1.720   2.365 -3.8221 -0.8067 -1.8919
    1THF     H8 1533   2.681   1.543   2.370 -0.9494  1.4447 -1.9535
    1THF     O1 1534   2.742   1.644   2.539 -0.1804  0.1031  0.1652
    1THF     C1 1535   1.585   3.063   3.976 -0.7123 -0.2540 -0.5082
    1THF     H1 1536   1.660   3.007   4.032 -2.1737 -0.3501  1.4204
    1THF     H2 1537   1.644   3.146   3.937 -0.7055 -1.0102 -2.1489
    1THF     C2 1538   1.463   3.114   4.061 -0.1297 -0.0820  0.5196
    1THF     H3 1539   1.443   3.221   4.055  3.2004  0.6677  1.7843
    1THF     H4 1540   1.484   3.100   4.168  1.2292 -1.8404  0.0464
    1THF     C3 1541   1.348   3.032   4.010  0.0996 -0.0408 -0.4298
    1THF     H5 1542   1.271   3.096   3.967  0.5900  0.1870 -0.9719
    1THF     H6 1543   1.297   2.978   4.091 -1.2041  0.6384 -0.7812
    1THF     C4 1544   1.396   2.939   3.903  0.1590 -0.8054  0.4108
    1THF     H7 1545   1.335   2.943   3.812  1.3773 -0.5172 -0.4055
    1THF     H8 1546   1.400   2.833   3.931  2.1399 -1.3124 -1.6014
    1THF     O1 1547   1.532   2.982   3.872 -0.0023 -0.1405  0.0957
    1THF     C1 1548   0.546   1.548   2.887  0.4230  0.0563 -0.0241
    1THF     H1 1549   0.446   1.525   2.924  0.7459  0.4166  1.1082
    1THF     H2 1550   0.533   1.558   2.779 -1.3313  0.8429  0.2474
    1THF     C2 1551   0.663   1.459   2.925  0.7940 -0.2042 -0.7716
    1THF     H3 1552   0.682   1.367   2.869  1.5839 -1.2460  1.1579
    1THF     H4 1553   0.644   1.433   3.030 -0.7095  0.6789 -0.8107
    1THF     C3 1554   0.775   1.558   2.919 -0.3156  0.0975 -0.3849
    1THF     H5 1555   0.813   1.568   2.817  0.4420  0.0278 -0.1149
    1THF     H6 1556   0.855   1.529   2.988 -0.2786  1.5998  0.2273
    1THF     C4 1557   0.721   1.694   2.959  0.3029 -0.2250  0.2074
    1THF     H7 1558   0.776   1.773   2.907 -1.1648  0.7237  0.0584
    1THF     H8 1559   0.723   1.705   3.067 -0.2241 -1.6663  0.3812
    1THF     O1 1560   0.578   1.687   2.923 -0.0002  0.2185 -0.3863
    1THF     C1 1561   1.944   1.731   0.321  0.0579 -0.4058 -0.9606
    1THF     H1 1562   1.997   1.666   0.251  1.0825 -2.0711  1.3124
    1THF     H2 1563   1.932   1.677   0.415 -0.5381  3.0955  1.0323
    1THF     C2 1564   1.810   1.777   0.267 -0.2910  0.5591  0.0723
    1THF     H3 1565   1.734   1.743   0.338 -1.7884  0.5046 -1.5207
    1THF     H4 1566   1.800   1.729   0.170 -0.0552  1.8270 -0.5944
    1THF     C3 1567   1.826   1.932   0.266  0.1656  0.7680  0.0255
    1THF     H5 1568   1.731   1.981   0.286  0.2246  0.5896  0.7561
    1THF     H6 1569   1.873   1.962   0.172 -0.8224  2.7007  0.1235
    1THF     C4 1570   1.938   1.964   0.361 -0.4420  0.6513 -0.3670
    1THF     H7 1571   1.904   1.982   0.464  0.6569 -0.7902  0.2662
    1THF     H8 1572   1.999   2.052   0.337 -0.2664  0.2905 -1.2502
    1THF     O1 1573   2.018   1.846   0.356 -0.3167 -0.1009  0.0399
    1THF     C1 1574   3.503   2.802   1.448 -0.5173  0.2759  0.5856
    1THF     H1 1575   3.447   2.807   1.354  1.5182 -2.9201 -0.8515
    1THF     H2 1576   3.516   2.695   1.467  1.4375  0.1828 -1.1653
    1THF     C2 1577   3.425   2.871   1.557  0.9114  0.1720  0.3373
    1THF     H3 1578   3.435   2.819   1.653 -0.8679 -0.8489  0.0012
    1THF     H4 1579   3.317   2.881   1.544  0.8227 -3.0116 -1.7708
    1THF     C3 1580   3.491   3.006   1.567 -0.1632  0.1169  0.2587
    1THF     H5 1581   3.520   3.039   1.667  0.4697  2.1921 -0.5670
    1THF     H6 1582   3.430   3.091   1.535 -0.5943  0.2543  1.4224
    1THF     C4 1583   3.614   3.006   1.471 -0.1656 -0.1846 -0.1619
    1THF     H7 1584   3.696   3.043   1.533  1.3776 -0.8431 -1.7913
    1THF     H8 1585   3.585   3.056   1.378  1.1070 -1.1892 -1.1117
    1THF     O1 1586   3.628   2.873   1.440 -0.3504  0.3758  0.9464
    1THF     C1 1587   1.199   0.218   0.448  0.0873 -0.2857 -0.0523
    1THF     H1 1588   1.245   0.239   0.351  0.1008  3.2751  0.6483
    1THF     H2 1589   1.136   0.306   0.469 -3.8188 -3.1871  1.0109
    1THF     C2 1590   1.281   0.176   0.563 -0.1657 -0.8272  1.2585
    1THF     H3 1591   1.303   0.264   0.625 -0.7523 -0.4292  0.9102
    1THF     H4 1592   1.377   0.139   0.525 -0.1699  0.4525 -0.0625
    1THF     C3 1593   1.181   0.101   0.653 -0.0432  0.9248 -0.7038
    1THF     H5 1594   1.154   0.165   0.738 -2.2680 -0.1379 -0.5702
    1THF     H6 1595   1.222   0.012   0.701 -0.3424  1.9396  1.4965
    1THF     C4 1596   1.054   0.082   0.567  0.2367 -0.2549  0.1746
    1THF     H7 1597   0.972   0.149   0.594  0.8299 -0.6605  3.1644
    1THF     H8 1598   1.019  -0.021   0.558  1.3751 -0.6523  0.1317
    1THF     O1 1599   1.097   0.119   0.430  0.1038  0.6790  0.0198
    1THF     C1 1600   0.371   3.449   1.660 -0.0815  0.4783  0.1653
    1THF     H1 1601   0.424   3.467   1.566 -0.8310 -0.6659 -0.4878
    1THF     H2 1602   0.270   3.422   1.630  0.7518 -0.3893 -1.9821
    1THF     C2 1603   0.379   3.560   1.761  0.0962  0.5491  0.6828
    1THF     H3 1604   0.285   3.615   1.772 -0.2470  0.4007 -1.4538
    1THF     H4 1605   0.439   3.644   1.725  2.1917 -1.6742 -1.1699
    1THF     C3 1606   0.415   3.493   1.898  0.4142  0.3927 -0.1035
    1THF     H5 1607   0.349   3.514   1.983  0.4244 -2.0618  0.5593
    1THF     H6 1608   0.517   3.512   1.932 -0.3927  2.1193  1.4353
    1THF     C4 1609   0.396   3.342   1.862 -0.3018 -0.0989  0.3333
    1THF     H7 1610   0.300   3.299   1.892  0.7561 -0.2471  3.8138
    1THF     H8 1611   0.468   3.284   1.920 -1.3942 -1.0571  0.7600
    1THF     O1 1612   0.429   3.335   1.724 -0.3938  0.1537 -0.1805
    1THF     C1 1613   0.790   0.975   0.361 -0.1368 -0.0136 -0.5761
    1THF     H1 1614   0.899   0.979   0.371 -0.1692  1.4588 -0.7515
    1THF     H2 1615   0.757   1.035   0.276 -0.6039 -1.3853 -1.3868
    1THF     C2 1616   0.724   1.027   0.488 -0.1488 -0.9724 -0.3862
    1THF     H3 1617   0.670   1.118   0.461  0.6492 -0.5961 -0.7487
    1THF     H4 1618   0.797   1.046   0.567 -3.2546 -1.0318  2.6249
    1THF     C3 1619   0.625   0.915   0.540 -0.4233 -0.3591 -0.5681
    1THF     H5 1620   0.529   0.946   0.581  0.0048 -0.1108  0.2478
    1THF     H6 1621   0.677   0.853   0.612  0.7771  2.4928  1.0909
    1THF     C4 1622   0.617   0.825   0.417  0.5718 -0.6770  0.6288
    1THF     H7 1623   0.531   0.857   0.358 -0.0641 -0.1452  1.8501
    1THF     H8 1624   0.609   0.719   0.444  0.0107 -0.6682  0.4912
    1THF     O1 1625   0.744   0.845   0.340  0.5829 -1.1000  0.7331
    1THF     C1 1626   1.115   0.371   2.860  0.9564 -0.2434  0.3004
    1THF     H1 1627   1.076   0.315   2.775  3.2944 -0.6209 -0.5600
    1THF     H2 1628   1.060   0.462   2.884  0.6562 -0.0177 -1.1920
    1THF     C2 1629   1.263   0.407   2.835 -0.0346 -0.5712 -0.0035
    1THF     H3 1630   1.285   0.506   2.877 -0.5082 -0.0972 -0.8628
    1THF     H4 1631   1.269   0.417   2.727 -0.4676 -0.2498 -0.0003
    1THF     C3 1632   1.352   0.304   2.908  0.9795 -1.0732 -0.0498
    1THF     H5 1633   1.421   0.355   2.976 -0.8143 -2.9669  3.3308
    1THF     H6 1634   1.409   0.251   2.831  1.4664 -0.7034  0.0560
    1THF     C4 1635   1.253   0.209   2.970  0.0442 -0.2476  0.2961
    1THF     H7 1636   1.278   0.176   3.071  3.0944 -2.0075 -0.9827
    1THF     H8 1637   1.235   0.125   2.902 -0.8702  1.1127 -1.1862
    1THF     O1 1638   1.127   0.287   2.979  0.2184  0.3936 -0.2336
    1THF     C1 1639   0.019   3.545   0.820  0.2708 -0.3045  0.0248
    1THF     H1 1640  -0.075   3.597   0.803 -0.5828 -1.3349  1.4969
    1THF     H2 1641   0.035   3.523   0.926  0.1871 -1.0507 -0.1100
    1THF     C2 1642   0.145   3.619   0.773 -0.5099  0.0159 -0.3293
    1THF     H3 1643   0.212   3.636   0.858  1.0175  2.2778 -1.9416
    1THF     H4 1644   0.138   3.719   0.729  1.1362  0.0168 -0.6293
    1THF     C3 1645   0.218   3.515   0.684  0.0830 -1.0691 -0.0336
    1THF     H5 1646   0.323   3.503   0.712 -0.0121 -2.5223 -0.2604
    1THF     H6 1647   0.218   3.549   0.580  0.3196 -1.0909 -0.0414
    1THF     C4 1648   0.137   3.382   0.704 -0.1425 -0.1614 -0.3819
    1THF     H7 1649   0.176   3.320   0.784  0.2338 -1.4939 -1.5707
    1THF     H8 1650   0.121   3.330   0.609  1.1976  0.9506 -1.2437
    1THF     O1 1651   0.012   3.424   0.742  0.1819  0.0324 -0.5636
    1THF     C1 1652   1.900   0.927   1.933 -0.2500  0.3961 -0.3568
    1THF     H1 1653   1.843   0.834   1.926 -0.3590  0.3001  1.6114
    1THF     H2 1654   1.934   0.953   2.034 -0.8980 -0.1810  0.0116
    1THF     C2 1655   1.822   1.042   1.867 -0.1829  0.4083  0.1206
    1THF     H3 1656   1.875   1.133   1.896 -3.7748  2.4132  0.7129
    1THF     H4 1657   1.719   1.039   1.901  0.0387 -0.7101  0.6962
    1THF     C3 1658   1.846   1.023   1.724  0.1265 -0.2491  0.5980
    1THF     H5 1659   1.848   1.121   1.677 -1.7917 -0.9385 -0.9904
    1THF     H6 1660   1.759   0.969   1.685  0.3820 -0.2550  0.0441
    1THF     C4 1661   1.971   0.944   1.711  0.3396 -0.2115 -1.1143
    1THF     H7 1662   2.045   1.004   1.656 -0.0631  0.4196 -0.9796
    1THF     H8 1663   1.956   0.850   1.657 -2.7300 -0.0290 -0.6741
    1THF     O1 1664   2.011   0.915   1.846  0.1313  0.1482 -0.1607
    1THF     C1 1665   2.297   0.838   1.012 -0.4359  0.6596  0.2923
    1THF     H1 1666   2.306   0.784   1.107 -1.6598  1.7651  1.0614
    1THF     H2 1667   2.381   0.906   0.995  2.3918 -2.8262 -0.4180
    1THF     C2 1668   2.169   0.922   1.012 -0.1465 -0.3503  0.6223
    1THF     H3 1669   2.201   1.026   1.016 -1.0227  0.1081 -2.3986
    1THF     H4 1670   2.104   0.891   1.094 -2.7483  1.2570 -0.7504
    1THF     C3 1671   2.109   0.893   0.875 -0.1590 -0.4572 -0.0254
    1THF     H5 1672   2.145   0.954   0.792 -0.7279  1.1292  0.8817
    1THF     H6 1673   2.002   0.912   0.880 -0.4007 -1.3866 -1.2967
    1THF     C4 1674   2.145   0.749   0.843 -0.4964  0.7928 -0.3615
    1THF     H7 1675   2.149   0.714   0.740  2.2428 -1.1492  0.3654
    1THF     H8 1676   2.080   0.680   0.896  0.5690  0.7016  0.8775
    1THF     O1 1677   2.281   0.747   0.899  0.1687 -0.4227  0.0953
    1THF     C1 1678   3.303   3.431   3.163  1.3772 -0.3080 -0.2223
    1THF     H1 1679   3.318   3.414   3.270 -0.6670  2.2192  0.5305
    1THF     H2 1680   3.395   3.418   3.106  1.7671  0.7223  0.1532
    1THF     C2 1681   3.235   3.568   3.148  0.0454  0.5295  0.4559
    1THF     H3 1682   3.277   3.619   3.061  0.3055 -1.6466 -0.7126
    1THF     H4 1683   3.250   3.626   3.239  0.6723 -0.9878  1.3382
    1THF     C3 1684   3.082   3.536   3.126  0.0150 -0.4083 -0.0053
    1THF     H5 1685   3.035   3.573   3.034  0.7189 -0.4893 -0.4032
    1THF     H6 1686   3.026   3.581   3.209 -0.4044 -1.0805  0.0783
    1THF     C4 1687   3.073   3.391   3.149 -0.0704 -0.4852 -0.0738
    1THF     H7 1688   3.002   3.353   3.074 -0.0172  0.5742 -0.6703
    1THF     H8 1689   3.046   3.361   3.250  0.0906 -1.8582 -0.4229
    1THF     O1 1690   3.203   3.337   3.119  0.0235 -0.1293 -0.2686
    1THF     C1 1691   3.451   3.106   3.885 -0.0308 -0.0795 -0.7995
    1THF     H1 1692   3.402   3.168   3.961 -0.7319  0.4238 -1.6545
    1THF     H2 1693   3.409   3.121   3.786  0.5387  0.9343 -0.8996
    1THF     C2 1694   3.458   2.957   3.907 -0.0181 -0.0905  0.7110
    1THF     H3 1695   3.397   2.897   3.839  1.2716 -0.0447 -0.4912
    1THF     H4 1696   3.435   2.945   4.013 -0.2980  1.4698  0.8387
    1THF     C3 1697   3.609   2.921   3.891  0.2092 -0.3369  0.7608
    1THF     H5 1698   3.627   2.829   3.836 -0.1664  0.3713 -0.5680
    1THF     H6 1699   3.668   2.903   3.981  2.6201  0.2351 -0.6664
    1THF     C4 1700   3.678   3.047   3.845  0.3242 -0.3084  0.4888
    1THF     H7 1701   3.697   3.046   3.738 -0.0398 -1.2845  0.4312
    1THF     H8 1702   3.778   3.061   3.887  1.0445  0.8789 -1.5822
    1THF     O1 1703   3.589   3.159   3.884 -0.3247  0.2810  0.5200
    1THF     C1 1704   1.547   0.964   0.866 -0.0250  0.4090  0.2013
    1THF     H1 1705   1.555   0.857   0.842 -2.0071  0.7077 -1.9048
    1THF     H2 1706   1.463   0.990   0.930 -0.5954 -0.1308 -0.3235
    1THF     C2 1707   1.532   1.057   0.742 -0.1505 -0.3320  0.3115
    1THF     H3 1708   1.438   1.111   0.746 -0.6558 -1.3119  2.2855
    1THF     H4 1709   1.536   0.997   0.651 -0.0507  0.8338 -0.4642
    1THF     C3 1710   1.653   1.152   0.741  0.2250 -0.0272 -0.6342
    1THF     H5 1711   1.625   1.251   0.778  0.5073  1.5281 -4.3605
    1THF     H6 1712   1.695   1.151   0.640 -2.0920  0.4135 -1.6495
    1THF     C4 1713   1.748   1.084   0.834  0.4308 -1.0516  0.1642
    1THF     H7 1714   1.814   1.152   0.888 -0.2174  0.7054 -1.2243
    1THF     H8 1715   1.813   1.012   0.783 -0.4025 -0.8903 -1.1373
    1THF     O1 1716   1.672   1.003   0.923 -0.1729  0.1235 -0.0160
    1THF     C1 1717   1.782   2.840   2.747  0.7616 -0.4304 -0.1260
    1THF     H1 1718   1.770   2.732   2.733  0.3422 -0.2891 -0.8834
    1THF     H2 1719   1.715   2.879   2.825  0.2739  0.9789 -1.2352
    1THF     C2 1720   1.733   2.904   2.614 -0.2838 -0.7246  0.4679
    1THF     H3 1721   1.690   3.003   2.628  0.8784 -0.4858  2.6717
    1THF     H4 1722   1.665   2.830   2.571  0.3859 -0.7892 -0.4940
    1THF     C3 1723   1.856   2.919   2.526 -0.4368  0.4407 -0.8844
    1THF     H5 1724   1.874   3.023   2.495  0.9034 -0.3839 -2.9720
    1THF     H6 1725   1.854   2.849   2.443 -0.7783 -0.0052 -0.5029
    1THF     C4 1726   1.971   2.866   2.615 -0.3443  0.3426 -0.1970
    1THF     H7 1727   2.061   2.926   2.596  0.4099 -0.8668 -0.4572
    1THF     H8 1728   1.993   2.767   2.575  2.0051  0.6643  0.1940
    1THF     O1 1729   1.920   2.879   2.749 -0.2925  0.0592 -0.3791
    1THF     C1 1730   3.202   1.907   1.988  0.6236 -0.1268 -0.0158
    1THF     H1 1731   3.193   1.818   1.925  0.6410 -0.2439  0.1442
    1THF     H2 1732   3.147   1.880   2.079  0.6057 -1.4554 -0.4073
    1THF     C2 1733   3.151   2.031   1.921  0.0466  0.1504  1.3999
    1THF     H3 1734   3.075   2.076   1.986 -1.1325  0.0338  0.1175
    1THF     H4 1735   3.098   2.023   1.826 -0.2759  1.9688  1.3992
    1THF     C3 1736   3.271   2.122   1.898  0.4983  0.2251  0.8226
    1THF     H5 1737   3.255   2.230   1.904  0.1840  0.2118  0.2890
    1THF     H6 1738   3.322   2.109   1.802 -0.6904  1.2466  0.0375
    1THF     C4 1739   3.369   2.068   2.004  0.1115  0.1791  0.6724
    1THF     H7 1740   3.348   2.123   2.096  1.0311 -0.1976  1.1148
    1THF     H8 1741   3.473   2.089   1.977 -0.6220  2.9023 -0.2813
    1THF     O1 1742   3.340   1.923   2.009 -0.2190  0.3448  0.4549
    1THF     C1 1743   2.813   2.301   0.916 -0.0061 -0.6449  0.2792
    1THF     H1 1744   2.844   2.265   1.015  0.9300 -0.8192 -0.0752
    1THF     H2 1745   2.791   2.408   0.919 -1.2992 -0.8479 -1.4920
    1THF     C2 1746   2.697   2.227   0.862  1.1499 -0.2800  0.4006
    1THF     H3 1747   2.645   2.274   0.778  1.8602  1.6264  1.0124
    1THF     H4 1748   2.626   2.218   0.944 -1.4370 -1.9405 -1.9222
    1THF     C3 1749   2.759   2.098   0.821  0.0682 -1.4604 -0.3012
    1THF     H5 1750   2.699   2.028   0.762 -0.3757 -0.9785 -0.4239
    1THF     H6 1751   2.783   2.045   0.914 -0.3416  1.1879  1.3749
    1THF     C4 1752   2.890   2.144   0.762  0.7229 -0.0966  0.2130
    1THF     H7 1753   2.896   2.138   0.653  1.7676  0.6809  0.2138
    1THF     H8 1754   2.973   2.080   0.792 -0.8770 -2.3231 -0.0525
    1THF     O1 1755   2.919   2.272   0.826 -0.4498  1.0028 -0.0107
    1THF     C1 1756   1.031   2.368   0.322  0.0351  0.9746 -0.3844
    1THF     H1 1757   0.974   2.461   0.316 -1.1907  0.1831 -1.2138
    1THF     H2 1758   1.088   2.366   0.415  2.6577 -0.8100 -1.9602
    1THF     C2 1759   1.130   2.366   0.202 -0.0518 -0.9093 -0.1669
    1THF     H3 1760   1.230   2.349   0.242  0.1745 -1.2341 -0.8657
    1THF     H4 1761   1.143   2.461   0.150  2.1909 -1.1603 -0.1262
    1THF     C3 1762   1.094   2.253   0.107 -0.5175  0.1250 -0.1155
    1THF     H5 1763   1.179   2.193   0.072 -1.2145 -0.9620  0.0389
    1THF     H6 1764   1.042   2.300   0.024 -0.0706  1.7464  0.5112
    1THF     C4 1765   1.010   2.166   0.189  0.4958 -0.5442 -0.5126
    1THF     H7 1766   1.075   2.096   0.242 -0.6442 -0.6638  0.7817
    1THF     H8 1767   0.940   2.102   0.134 -0.2723 -1.4403  1.4545
    1THF     O1 1768   0.948   2.249   0.293 -0.8267  0.2898  0.2232
    1THF     C1 1769   0.829   0.342   3.095 -0.6120  0.1280  0.3162
    1THF     H1 1770   0.926   0.390   3.077 -0.6159 -0.5659 -1.7811
    1THF     H2 1771   0.813   0.235   3.083  0.9645  0.0216 -1.2269
    1THF     C2 1772   0.721   0.421   3.012  0.6659  0.0801 -0.3411
    1THF     H3 1773   0.630   0.360   3.010 -0.0700  1.1058  0.9708
    1THF     H4 1774   0.751   0.459   2.914  0.0854 -0.0062 -0.5564
    1THF     C3 1775   0.668   0.540   3.098 -0.8641 -0.2952 -0.3959
    1THF     H5 1776   0.559   0.546   3.108 -0.9139 -1.5895 -0.0522
    1THF     H6 1777   0.707   0.635   3.060  0.1558 -0.8061 -0.6330
    1THF     C4 1778   0.735   0.516   3.239  0.3260 -0.3349  0.8263
    1THF     H7 1779   0.663   0.509   3.321 -2.9200  1.7840 -1.7139
    1THF     H8 1780   0.804   0.599   3.256  0.2221  0.2134 -1.2950
    1THF     O1 1781   0.793   0.384   3.232  0.1186  0.0385 -0.5024
    1THF     C1 1782   2.002   1.100   0.531 -0.1717 -0.5524  0.0846
    1THF     H1 1783   1.951   1.113   0.627  1.3155  0.4372  0.7786
    1THF     H2 1784   1.964   1.009   0.486 -0.3400  0.1385 -1.1750
    1THF     C2 1785   2.146   1.071   0.541 -0.2443  0.3140 -0.3414
    1THF     H3 1786   2.171   0.967   0.559 -0.6865 -0.0658 -1.8618
    1THF     H4 1787   2.191   1.126   0.625  0.1625 -2.0524  1.0194
    1THF     C3 1788   2.207   1.127   0.410 -0.0152  0.6605  0.2085
    1THF     H5 1789   2.238   1.061   0.329 -0.3149  0.1388  0.5202
    1THF     H6 1790   2.294   1.188   0.438  0.6902 -0.2357 -0.0181
    1THF     C4 1791   2.088   1.214   0.356 -0.6851 -0.2181 -0.7235
    1THF     H7 1792   2.050   1.169   0.264  0.1422 -0.4415 -0.9599
    1THF     H8 1793   2.120   1.316   0.333  2.4354 -0.9250  0.2433
    1THF     O1 1794   1.986   1.222   0.452  0.0357 -0.3650  0.2650
    1THF     C1 1795   0.770   3.795   3.954 -0.2331 -0.4867 -0.1315
    1THF     H1 1796   0.758   3.904   3.945  1.1077 -0.3279 -0.1423
    1THF     H2 1797   0.687   3.745   3.905 -0.4709 -2.3800  2.1158
    1THF     C2 1798   0.806   3.751   4.090 -0.1337  0.8262  0.5471
    1THF     H3 1799   0.779   3.648   4.111  0.9328  0.0225 -1.8841
    1THF     H4 1800   0.745   3.809   4.161  0.3247  0.7960  0.9670
    1THF     C3 1801   0.961   3.760   4.092  0.5269 -0.0353 -0.6088
    1THF     H5 1802   1.005   3.662   4.108  0.3231  0.0175  0.2573
    1THF     H6 1803   0.999   3.835   4.162  0.3786 -0.5129 -0.0180
    1THF     C4 1804   0.997   3.805   3.950  0.0220 -0.0656  0.3797
    1THF     H7 1805   1.089   3.769   3.901 -0.6399  1.8118 -2.3833
    1THF     H8 1806   0.992   3.914   3.945  0.7977 -0.0370  0.0435
    1THF     O1 1807   0.882   3.764   3.876 -0.8395  0.1667  0.1442
    1THF     C1 1808   2.584   4.071   2.801  0.2239  0.1222  0.3913
    1THF     H1 1809   2.596   3.964   2.785  0.3506  0.4097 -1.5366
    1THF     H2 1810   2.539   4.089   2.899 -2.8540  1.0597 -1.1123
    1THF     C2 1811   2.493   4.144   2.698 -0.3596  0.3011 -0.2961
    1THF     H3 1812   2.387   4.137   2.723 -0.2213  1.6333  0.7211
    1THF     H4 1813   2.514   4.100   2.600 -2.5705 -4.3323  1.1608
    1THF     C3 1814   2.554   4.280   2.704  0.4307 -0.5375  0.2748
    1THF     H5 1815   2.509   4.330   2.791 -0.1952  1.0286 -0.9285
    1THF     H6 1816   2.545   4.331   2.608  4.2737 -2.6804 -1.3200
    1THF     C4 1817   2.705   4.257   2.739 -0.8574  0.0813 -0.6884
    1THF     H7 1818   2.746   4.326   2.813  0.9391  0.0889 -1.6647
    1THF     H8 1819   2.755   4.263   2.643  0.5943  4.2601  0.2196
    1THF     O1 1820   2.719   4.131   2.800  0.6180  0.1163  0.2274
    1THF     C1 1821   1.754   2.353   0.367 -0.0961  0.4912  0.3641
    1THF     H1 1822   1.855   2.325   0.334  0.0348  1.3688  0.0043
    1THF     H2 1823   1.756   2.453   0.411 -1.1390  0.3631  0.7052
    1THF     C2 1824   1.681   2.263   0.466 -0.5465  1.0131 -0.0034
    1THF     H3 1825   1.684   2.294   0.571 -0.8644  0.9825  0.0155
    1THF     H4 1826   1.724   2.162   0.463  0.8510  1.5368  1.3343
    1THF     C3 1827   1.539   2.258   0.416  0.1311  0.0776  0.4840
    1THF     H5 1828   1.473   2.333   0.459 -2.1767 -1.8322  0.3569
    1THF     H6 1829   1.481   2.168   0.437 -1.7801  0.6530 -2.1690
    1THF     C4 1830   1.555   2.277   0.260 -0.4016 -0.7432  0.6401
    1THF     H7 1831   1.466   2.320   0.212  0.8780 -0.0817 -1.1903
    1THF     H8 1832   1.573   2.179   0.217  2.1052 -0.4572  0.9864
    1THF     O1 1833   1.669   2.368   0.248 -0.3351 -0.4554  0.3782
    1THF     C1 1834   0.607   2.672   1.480  0.3513 -0.3946  0.2205
    1THF     H1 1835   0.512   2.645   1.527  1.8689 -1.2091  2.8770
    1THF     H2 1836   0.589   2.676   1.372  0.2561  1.3409  0.2818
    1THF     C2 1837   0.720   2.574   1.507  0.1656 -0.2284 -0.2823
    1THF     H3 1838   0.753   2.511   1.424 -2.8475 -1.2615 -0.7347
    1THF     H4 1839   0.700   2.504   1.587  2.3270 -0.7591 -0.1671
    1THF     C3 1840   0.837   2.660   1.543  0.3276  0.2732 -0.4408
    1THF     H5 1841   0.920   2.642   1.475 -1.7900 -2.4687 -2.3984
    1THF     H6 1842   0.861   2.654   1.649  0.3942  3.6056 -0.2006
    1THF     C4 1843   0.790   2.806   1.512 -0.0386 -0.0878 -0.2705
    1THF     H7 1844   0.811   2.833   1.408 -0.8249 -0.3542 -0.4960
    1THF     H8 1845   0.834   2.880   1.579 -3.6072  0.9456  1.0491
    1THF     O1 1846   0.647   2.804   1.532  0.4149  0.3125 -0.0761
    1THF     C1 1847   4.018   0.003   2.083 -0.5066 -0.4234  0.4010
    1THF     H1 1848   4.125   0.019   2.066  0.0545 -2.7069  1.5420
    1THF     H2 1849   3.951   0.023   1.999 -0.4261  1.9448  0.8626
    1THF     C2 1850   3.968   0.093   2.195  0.5627  0.0610 -0.2626
    1THF     H3 1851   3.897   0.168   2.161 -0.2592 -0.5466  0.0895
    1THF     H4 1852   4.051   0.149   2.238 -0.3195  1.0717  0.1674
    1THF     C3 1853   3.917   0.004   2.304  0.2025  0.1318 -0.3080
    1THF     H5 1854   3.809  -0.017   2.298  0.2538 -0.4288  0.6644
    1THF     H6 1855   3.943   0.045   2.401  0.3457  0.1737 -0.3647
    1THF     C4 1856   4.001  -0.126   2.275  0.1966 -0.3262  0.0693
    1THF     H7 1857   3.958  -0.221   2.309 -3.4364  0.6609 -1.4917
    1THF     H8 1858   4.100  -0.115   2.319 -0.1117  3.4290  0.0008
    1THF     O1 1859   4.013  -0.132   2.133  0.4360  0.3586 -0.3695
    1THF     C1 1860   0.494   3.041   3.117  0.7644  0.1340 -1.1118
    1THF     H1 1861   0.522   3.141   3.085 -1.4135  1.3471  0.6273
    1THF     H2 1862   0.475   2.974   3.033  0.9881  0.0630 -1.1055
    1THF     C2 1863   0.367   3.067   3.205  0.3983  0.0004  0.4720
    1THF     H3 1864   0.283   3.011   3.165  0.0751  1.7590 -1.3731
    1THF     H4 1865   0.334   3.171   3.200 -0.7944 -0.1069  4.4019
    1THF     C3 1866   0.403   3.028   3.345 -0.6764 -0.4000  0.1009
    1THF     H5 1867   0.344   2.938   3.364 -1.3433  0.4771  2.3449
    1THF     H6 1868   0.382   3.104   3.421  0.5367  0.3067 -0.2693
    1THF     C4 1869   0.556   2.991   3.339 -0.8386 -1.2779  0.1589
    1THF     H7 1870   0.586   2.905   3.398  1.2080 -0.4404  0.4097
    1THF     H8 1871   0.611   3.071   3.390 -1.4993 -1.0685  0.5459
    1THF     O1 1872   0.595   2.977   3.205 -0.2966  0.5003  0.1714
    1THF     C1 1873   2.997   2.699   0.413 -0.5597 -0.9355 -0.2394
    1THF     H1 1874   3.028   2.801   0.437  0.0846 -1.9700  3.6577
    1THF     H2 1875   2.930   2.703   0.326 -1.8989 -1.5784  0.7475
    1THF     C2 1876   2.935   2.629   0.536 -0.4072 -0.0839  0.8668
    1THF     H3 1877   2.848   2.585   0.487 -0.7068 -0.3695  1.6462
    1THF     H4 1878   2.900   2.699   0.612 -2.1116 -0.8923  0.8623
    1THF     C3 1879   3.038   2.526   0.574  0.2654 -0.4951  0.1558
    1THF     H5 1880   2.994   2.429   0.592 -0.9080  0.1380  0.7367
    1THF     H6 1881   3.099   2.557   0.660 -1.5235 -0.3621  1.3971
    1THF     C4 1882   3.137   2.510   0.463 -0.2109  0.0702 -0.6831
    1THF     H7 1883   3.125   2.424   0.397  0.3130  0.4403 -1.2646
    1THF     H8 1884   3.241   2.521   0.496 -0.3740 -0.0588 -0.1308
    1THF     O1 1885   3.118   2.620   0.377  0.7507 -0.4915  0.4307
    1THF     C1 1886   3.416   0.117   1.533  0.1512  0.2127 -0.2672
    1THF     H1 1887   3.421   0.021   1.585 -1.8034 -0.0269 -0.5104
    1THF     H2 1888   3.470   0.116   1.438  0.7404  1.2831  0.0429
    1THF     C2 1889   3.481   0.234   1.608 -0.1938  0.1348  0.0497
    1THF     H3 1890   3.537   0.289   1.532  1.3328  0.4068  1.3586
    1THF     H4 1891   3.543   0.205   1.693  1.8370  1.4086 -0.9659
    1THF     C3 1892   3.366   0.324   1.650  0.5974 -0.4446 -0.0906
    1THF     H5 1893   3.386   0.425   1.616 -1.1292  0.5892  1.8298
    1THF     H6 1894   3.355   0.333   1.759 -1.7728  2.8077 -0.5568
    1THF     C4 1895   3.239   0.270   1.583 -0.4294  0.8440  0.4509
    1THF     H7 1896   3.208   0.342   1.507 -0.0272  1.3240  0.7401
    1THF     H8 1897   3.157   0.253   1.654  1.1194 -1.5347  1.7441
    1THF     O1 1898   3.274   0.144   1.522  0.0198  0.7288  0.3410
    1THF     C1 1899   0.150   0.654   2.065 -0.8128  0.9978 -1.0071
    1THF     H1 1900   0.221   0.706   2.130  1.0760  0.8740 -2.9172
    1THF     H2 1901   0.204   0.633   1.972 -1.0635 -0.9174 -0.7435
    1THF     C2 1902   0.026   0.742   2.047  0.3202  0.2144 -0.1319
    1THF     H3 1903   0.027   0.809   1.961  0.8206 -0.5671 -0.7449
    1THF     H4 1904   0.022   0.809   2.133  0.4509 -0.6781  0.5736
    1THF     C3 1905  -0.091   0.640   2.048 -0.1651 -0.1792 -0.0258
    1THF     H5 1906  -0.133   0.638   1.947  2.7569  0.1371 -1.3101
    1THF     H6 1907  -0.176   0.674   2.107 -1.4405 -0.4473 -1.6664
    1THF     C4 1908  -0.030   0.512   2.108 -0.1759  0.1837 -0.0590
    1THF     H7 1909  -0.062   0.433   2.039 -2.3736  0.2720  0.8432
    1THF     H8 1910  -0.063   0.491   2.209  1.0341  0.8505  0.4928
    1THF     O1 1911   0.114   0.527   2.115  0.8292  0.3342 -0.1350
    1THF     C1 1912   3.655   0.419   3.520 -0.0746  0.8571 -0.0324
    1THF     H1 1913   3.588   0.470   3.589 -1.3100 -0.4322 -0.2550
    1THF     H2 1914   3.648   0.450   3.416 -1.4215  0.6000 -0.0252
    1THF     C2 1915   3.638   0.265   3.540  0.5709  0.8470 -0.7254
    1THF     H3 1916   3.671   0.210   3.452  0.7850  0.0222 -0.1462
    1THF     H4 1917   3.542   0.218   3.565  1.0904 -1.3096 -2.5875
    1THF     C3 1918   3.722   0.228   3.665 -0.4407 -0.0866  0.4965
    1THF     H5 1919   3.763   0.129   3.647 -0.9286  0.0942 -1.7294
    1THF     H6 1920   3.655   0.225   3.751 -0.8848  4.5912  0.4593
    1THF     C4 1921   3.821   0.336   3.669 -0.3382  0.1779  0.3607
    1THF     H7 1922   3.924   0.304   3.650 -0.1281  1.1700 -0.2144
    1THF     H8 1923   3.810   0.398   3.758 -3.2336 -0.3874  0.4355
    1THF     O1 1924   3.790   0.427   3.562 -0.5226  0.1408 -0.7031
    1THF     C1 1925   0.456   0.812   1.488  0.2339 -0.3457 -0.6814
    1THF     H1 1926   0.420   0.845   1.391  1.4377 -1.2599 -1.4587
    1THF     H2 1927   0.440   0.894   1.558  0.4162  0.2445 -1.3265
    1THF     C2 1928   0.608   0.769   1.477  0.3065 -0.2661 -0.7459
    1THF     H3 1929   0.655   0.839   1.547 -1.4780  0.2997 -0.0855
    1THF     H4 1930   0.639   0.783   1.374  1.2761  1.8630 -0.1867
    1THF     C3 1931   0.617   0.630   1.519 -1.0205  0.1227 -0.4692
    1THF     H5 1932   0.697   0.607   1.589 -2.3582 -0.7828  0.7919
    1THF     H6 1933   0.637   0.570   1.430  2.5239  1.1487 -0.4275
    1THF     C4 1934   0.477   0.601   1.582 -0.0210  0.0810  0.1574
    1THF     H7 1935   0.485   0.628   1.688 -1.7270 -1.5074  0.7220
    1THF     H8 1936   0.437   0.500   1.573  0.3286  0.0773 -1.5849
    1THF     O1 1937   0.385   0.695   1.519  0.6080  0.5985  0.2161
    1THF     C1 1938   0.001   0.356   0.633  0.5743  0.5514 -0.3539
    1THF     H1 1939   0.020   0.411   0.725  3.8206 -2.4270  0.9238
    1THF     H2 1940   0.084   0.285   0.623  2.5690  2.9939 -1.7505
    1THF     C2 1941  -0.001   0.449   0.506 -0.7117  0.4968 -0.1265
    1THF     H3 1942   0.035   0.400   0.416 -1.4125  0.4914 -0.4001
    1THF     H4 1943   0.063   0.536   0.520  0.0113 -0.1627  0.7821
    1THF     C3 1944  -0.151   0.490   0.487  0.3579  0.3533 -0.3639
    1THF     H5 1945  -0.190   0.496   0.386 -0.6868 -0.4086 -0.0172
    1THF     H6 1946  -0.169   0.583   0.541  1.2242 -0.4674  1.4184
    1THF     C4 1947  -0.224   0.371   0.551 -0.1662  0.3368  0.0854
    1THF     H7 1948  -0.268   0.298   0.483  0.8591  0.9750 -1.2982
    1THF     H8 1949  -0.302   0.417   0.612 -1.2701 -0.4475 -0.7202
    1THF     O1 1950  -0.129   0.300   0.637 -0.4872  0.0753  0.0427
    1THF     C1 1951   2.767   1.805   1.737  0.1603 -0.3708  0.1828
    1THF     H1 1952   2.748   1.827   1.842  2.6776 -0.6164  0.7230
    1THF     H2 1953   2.680   1.812   1.670 -2.2910 -1.8502  3.1159
    1THF     C2 1954   2.853   1.674   1.719 -0.3553  0.0890 -0.5576
    1THF     H3 1955   2.811   1.618   1.635 -1.2683 -0.2372  0.1119
    1THF     H4 1956   2.874   1.613   1.807  0.0279  0.0860 -0.6487
    1THF     C3 1957   2.988   1.726   1.679 -1.0051 -0.2721 -0.1621
    1THF     H5 1958   3.041   1.658   1.611 -0.4369  1.4125 -1.4220
    1THF     H6 1959   3.044   1.744   1.771 -0.4797 -1.6667 -0.1914
    1THF     C4 1960   2.964   1.859   1.610  0.4643 -0.5461  0.3017
    1THF     H7 1961   2.935   1.841   1.506  0.5724  1.1821 -0.0487
    1THF     H8 1962   3.051   1.926   1.611  0.2893 -0.3186  1.2629
    1THF     O1 1963   2.852   1.912   1.691 -0.3934 -0.0523  0.1937
    1THF     C1 1964   0.105   1.016   3.727 -0.7452  0.5697  0.3634
    1THF     H1 1965   0.116   1.053   3.829  0.1832  1.2130  0.0330
    1THF     H2 1966   0.148   0.916   3.712 -1.0398  0.1816  2.0638
    1THF     C2 1967   0.150   1.115   3.620  0.7860  0.6652  0.0415
    1THF     H3 1968   0.244   1.072   3.585 -0.2516 -2.2377  0.6978
    1THF     H4 1969   0.151   1.217   3.659 -2.7858  1.3993 -1.6311
    1THF     C3 1970   0.036   1.120   3.512 -0.1950 -0.2468 -0.2624
    1THF     H5 1971   0.075   1.107   3.411  2.0278  0.0427  0.5388
    1THF     H6 1972  -0.018   1.214   3.520  0.3296 -0.0844  1.5346
    1THF     C4 1973  -0.059   1.006   3.553  0.4552  0.3335  0.1892
    1THF     H7 1974  -0.037   0.911   3.503 -3.2645  0.3606 -1.6545
    1THF     H8 1975  -0.157   1.042   3.522  1.6091  1.8113 -1.9174
    1THF     O1 1976  -0.040   1.013   3.697 -0.0759 -0.2660 -0.3909
    1THF     C1 1977   2.527   3.017   2.053 -0.0865  0.3600 -1.1270
    1THF     H1 1978   2.597   3.078   1.996 -1.0838  0.6348 -2.0715
    1THF     H2 1979   2.554   3.012   2.159 -1.0497 -0.3156 -0.9128
    1THF     C2 1980   2.504   2.872   2.007 -0.2086  0.1159  0.1066
    1THF     H3 1981   2.542   2.801   2.080 -3.1736  0.8775  2.5123
    1THF     H4 1982   2.549   2.855   1.909  1.6130  2.1489  0.5494
    1THF     C3 1983   2.353   2.851   2.004  0.4942 -0.5602 -0.5638
    1THF     H5 1984   2.308   2.819   2.098  1.5867 -0.5581 -0.0242
    1THF     H6 1985   2.324   2.780   1.926 -0.2158 -0.2506 -0.5771
    1THF     C4 1986   2.309   2.992   1.968 -0.4473 -0.4344 -0.1671
    1THF     H7 1987   2.208   3.018   2.001 -0.4899  1.9421 -2.0437
    1THF     H8 1988   2.311   3.011   1.861  2.1612  0.1258 -0.0507
    1THF     O1 1989   2.397   3.080   2.043  0.3007 -0.3738  0.4538
    1THF     C1 1990   0.203   3.853   1.917  0.1633 -0.6239 -0.8054
    1THF     H1 1991   0.098   3.882   1.912  0.3706  0.1434 -0.8594
    1THF     H2 1992   0.205   3.747   1.893 -1.8221 -1.4900  2.5136
    1THF     C2 1993   0.265   3.872   2.059 -0.3818 -0.3625 -0.5169
    1THF     H3 1994   0.318   3.786   2.101  1.5484 -0.1088 -2.3749
    1THF     H4 1995   0.178   3.897   2.121 -0.2606 -0.2940 -0.3763
    1THF     C3 1996   0.364   3.989   2.043 -0.2615 -0.4622 -0.4359
    1THF     H5 1997   0.457   3.987   2.100 -0.6716  0.5981  0.2722
    1THF     H6 1998   0.330   4.090   2.065  1.2565 -0.3399  1.5461
    1THF     C4 1999   0.396   3.994   1.890 -0.6381 -0.6626  0.5098
    1THF     H7 2000   0.483   3.929   1.880 -0.2332 -0.1582  0.7093
    1THF     H8 2001   0.423   4.092   1.849  3.6392 -2.7188 -1.8793
    1THF     O1 2002   0.278   3.941   1.821  0.0860 -0.3543  0.2411
    1THF     C1 2003   1.400   3.545   0.915  0.4407  0.1437 -0.3626
    1THF     H1 2004   1.468   3.476   0.864  1.3932  0.4058  0.5435
    1THF     H2 2005   1.405   3.645   0.872  2.3339 -0.3575 -1.3644
    1THF     C2 2006   1.445   3.554   1.062 -0.0690  0.5454  0.5774
    1THF     H3 2007   1.418   3.648   1.109 -2.0488 -0.2985  1.1900
    1THF     H4 2008   1.552   3.536   1.070 -0.0433  0.4070 -0.0721
    1THF     C3 2009   1.372   3.447   1.136  0.1305  0.2564 -0.3735
    1THF     H5 2010   1.338   3.474   1.236 -1.7427  0.2893 -1.0002
    1THF     H6 2011   1.433   3.356   1.146 -1.5500 -0.8678 -0.1766
    1THF     C4 2012   1.251   3.411   1.045  0.2394  0.4380  0.3164
    1THF     H7 2013   1.154   3.429   1.092 -0.1387  1.2792 -0.7686
    1THF     H8 2014   1.255   3.306   1.014 -1.7158 -0.3693  2.6438
    1THF     O1 2015   1.262   3.495   0.931 -0.3922 -0.3649  0.1119
    1THF     C1 2016   3.841   0.944   2.574 -0.0620 -0.1199  0.0822
    1THF     H1 2017   3.771   0.861   2.589  1.4496 -1.4864 -0.3598
    1THF     H2 2018   3.934   0.928   2.628  0.9074  0.4816 -1.3844
    1THF     C2 2019   3.796   1.081   2.615 -0.2828  0.0912 -0.1275
    1THF     H3 2020   3.793   1.092   2.724 -0.7565  1.5308 -0.2783
    1THF     H4 2021   3.693   1.086   2.579 -0.5169  0.3907  0.5619
    1THF     C3 2022   3.875   1.173   2.529 -0.6316 -0.8047 -0.0399
    1THF     H5 2023   3.956   1.199   2.598 -1.1672 -1.7353  0.9491
    1THF     H6 2024   3.825   1.263   2.495 -1.7137 -0.8980  1.2398
    1THF     C4 2025   3.934   1.088   2.415 -0.3784 -0.0209  0.0875
    1THF     H7 2026   4.042   1.075   2.428 -0.4175 -0.4818 -0.0428
    1THF     H8 2027   3.918   1.136   2.318 -1.3311  0.9768  0.7284
    1THF     O1 2028   3.876   0.960   2.434 -0.6152  0.6426 -0.3963
    1THF     C1 2029   0.790   3.347   2.963  0.5044  0.3570 -0.3703
    1THF     H1 2030   0.772   3.241   2.948  1.3351 -0.1686  2.0436
    1THF     H2 2031   0.895   3.373   2.980 -0.0953  1.6406  1.5878
    1THF     C2 2032   0.692   3.408   3.066  0.5845 -0.1799 -0.0012
    1THF     H3 2033   0.739   3.488   3.123 -2.5254  2.2393 -0.7297
    1THF     H4 2034   0.669   3.339   3.148  0.3987  1.7784  1.6469
    1THF     C3 2035   0.562   3.450   2.989  0.8110 -0.6131 -0.3143
    1THF     H5 2036   0.544   3.556   3.009 -0.8331 -0.6588 -1.4699
    1THF     H6 2037   0.472   3.391   3.005  0.6773  0.0377  1.4933
    1THF     C4 2038   0.601   3.436   2.843 -1.0721  0.2351 -0.2299
    1THF     H7 2039   0.561   3.511   2.774  0.9219  0.6935 -0.9249
    1THF     H8 2040   0.574   3.340   2.800 -3.8773  0.6158  0.5842
    1THF     O1 2041   0.745   3.424   2.847 -0.5026  0.8286 -0.1204
    1THF     C1 2042   4.025   2.793   1.349 -0.2088  0.6760  0.0599
    1THF     H1 2043   3.950   2.728   1.393  0.9543  0.5898  1.9748
    1THF     H2 2044   4.079   2.735   1.274  0.1115  0.0255  0.7926
    1THF     C2 2045   4.116   2.854   1.457 -0.2264  0.2641  0.1267
    1THF     H3 2046   4.219   2.827   1.434 -0.8193 -0.8170 -1.3692
    1THF     H4 2047   4.087   2.818   1.556 -0.1967 -0.3357 -0.0825
    1THF     C3 2048   4.113   3.001   1.438 -0.4771  0.4345  0.3564
    1THF     H5 2049   4.197   3.035   1.377 -0.2261  2.3400  1.7158
    1THF     H6 2050   4.117   3.055   1.532  0.0793  0.4217  0.3431
    1THF     C4 2051   3.992   3.030   1.341  0.2671  0.7665  0.2083
    1THF     H7 2052   4.010   3.105   1.264  0.6976 -0.4220 -0.8758
    1THF     H8 2053   3.907   3.050   1.407 -0.1165 -0.9322  0.2422
    1THF     O1 2054   3.963   2.900   1.273 -0.1202  0.8042  0.0992
    1THF     C1 2055   1.599   3.375   3.672  0.0915 -0.6469 -0.1672
    1THF     H1 2056   1.543   3.300   3.729 -1.3117 -1.5493 -2.6913
    1THF     H2 2057   1.546   3.470   3.684  1.6787  0.2153  0.1660
    1THF     C2 2058   1.621   3.335   3.530 -0.0508  0.3193  0.5273
    1THF     H3 2059   1.650   3.422   3.471  1.6509 -0.5833  0.0145
    1THF     H4 2060   1.535   3.292   3.478 -0.7313  2.3072 -0.0588
    1THF     C3 2061   1.748   3.243   3.538 -0.2308 -0.1270  0.7784
    1THF     H5 2062   1.822   3.267   3.462 -0.3050  1.2448  1.1173
    1THF     H6 2063   1.726   3.136   3.539  1.3760 -0.5260 -1.7687
    1THF     C4 2064   1.801   3.279   3.677  0.2198  0.3094  0.0585
    1THF     H7 2065   1.907   3.306   3.673  0.4947 -0.3681  2.1795
    1THF     H8 2066   1.783   3.202   3.752  0.8042  0.1868  0.0799
    1THF     O1 2067   1.725   3.395   3.720  0.0227 -0.1941  0.2240
    1THF     C1 2068   1.837   0.348   4.074  0.2695  0.8655  0.3051
    1THF     H1 2069   1.778   0.303   3.994  0.3599  2.6215 -0.7812
    1THF     H2 2070   1.821   0.318   4.178  0.8916  2.4729  0.8884
    1THF     C2 2071   1.798   0.494   4.075 -0.0692  0.1041  0.0035
    1THF     H3 2072   1.781   0.530   4.177  2.4858 -0.5748  0.7028
    1THF     H4 2073   1.703   0.512   4.025 -0.0076  0.3183 -0.0414
    1THF     C3 2074   1.908   0.576   4.015  0.0360  0.4518  0.5225
    1THF     H5 2075   1.903   0.682   4.039 -0.9327  0.6432 -0.4517
    1THF     H6 2076   1.894   0.566   3.907 -1.4243 -0.9145  0.8176
    1THF     C4 2077   2.029   0.494   4.060 -0.1325  1.0122  1.2743
    1THF     H7 2078   2.054   0.519   4.163 -1.2858  0.4206  1.7086
    1THF     H8 2079   2.114   0.505   3.992  1.0625  0.2827  2.6121
    1THF     O1 2080   1.978   0.353   4.036  0.1998  0.4795  0.2473
    1THF     C1 2081   1.055   1.148   0.834  0.1338 -0.6079 -0.1385
    1THF     H1 2082   1.020   1.245   0.870 -3.2925 -2.7056  2.4628
    1THF     H2 2083   1.071   1.132   0.726 -2.2333  0.4221 -0.6597
    1THF     C2 2084   0.951   1.051   0.883 -0.1119 -0.4314 -0.0656
    1THF     H3 2085   0.895   1.018   0.795 -1.1474 -0.2784  0.5380
    1THF     H4 2086   0.871   1.085   0.949  0.4118 -1.4603  1.1229
    1THF     C3 2087   1.025   0.935   0.945  0.5473  0.7999  0.1277
    1THF     H5 2088   1.001   0.845   0.888 -0.7406  1.6867 -0.7469
    1THF     H6 2089   0.994   0.913   1.048 -2.5722  2.1774 -0.4371
    1THF     C4 2090   1.175   0.970   0.943  0.1460  0.0752  1.1448
    1THF     H7 2091   1.222   0.899   0.875  1.6000 -1.6616  3.8588
    1THF     H8 2092   1.226   0.950   1.038 -0.6931 -0.9197  1.3959
    1THF     O1 2093   1.172   1.107   0.903  0.9270 -0.3813 -0.0948
    1THF     C1 2094   1.374   0.718   0.024 -0.7722 -0.8056 -0.6808
    1THF     H1 2095   1.296   0.787  -0.009  0.2518  1.0484  0.6696
    1THF     H2 2096   1.463   0.732  -0.039  0.5659 -4.8434  0.1582
    1THF     C2 2097   1.326   0.566   0.018 -0.9350  0.0479  0.2781
    1THF     H3 2098   1.404   0.511  -0.035 -0.3935  0.9434  0.1323
    1THF     H4 2099   1.228   0.551  -0.027 -1.0939  2.8244 -0.4164
    1THF     C3 2100   1.347   0.510   0.156  0.2231 -0.1198 -0.2502
    1THF     H5 2101   1.400   0.414   0.159  1.9010  0.7968  0.1217
    1THF     H6 2102   1.249   0.512   0.204 -0.8584  1.1262 -2.4640
    1THF     C4 2103   1.437   0.617   0.224 -0.8580  0.3588 -0.4247
    1THF     H7 2104   1.539   0.591   0.194 -0.6823 -0.6996  1.0470
    1THF     H8 2105   1.427   0.630   0.332  1.3078  0.8773 -0.2613
    1THF     O1 2106   1.405   0.737   0.164 -0.4880 -1.1173  0.4692
    1THF     C1 2107   3.529   1.824   0.932 -0.3977 -0.2773  0.3368
    1THF     H1 2108   3.511   1.876   0.838  0.2621 -0.3174  0.1869
    1THF     H2 2109   3.551   1.898   1.010 -1.2293  0.4928 -0.1559
    1THF     C2 2110   3.655   1.744   0.916 -0.9493  0.4326  0.2730
    1THF     H3 2111   3.700   1.729   1.014 -0.3602 -0.4246 -0.1281
    1THF     H4 2112   3.733   1.793   0.858  2.9260 -1.3374  3.7307
    1THF     C3 2113   3.601   1.620   0.854  0.6768  0.8859  0.3792
    1THF     H5 2114   3.660   1.528   0.852  0.8194  0.9872 -0.8199
    1THF     H6 2115   3.596   1.642   0.747  1.0411 -1.8298 -0.2446
    1THF     C4 2116   3.455   1.599   0.907  0.0807 -0.2426 -0.0445
    1THF     H7 2117   3.455   1.532   0.993 -0.0488  0.7678  0.7484
    1THF     H8 2118   3.387   1.561   0.831  1.8378  0.8513 -2.2551
    1THF     O1 2119   3.418   1.728   0.956  0.0275  0.7000 -0.5823
    1THF     C1 2120   0.412   3.376   2.429  0.0862  0.1533  0.3193
    1THF     H1 2121   0.308   3.345   2.436  0.3096 -0.4740  1.0008
    1THF     H2 2122   0.447   3.434   2.516  2.6436 -0.2936 -0.3648
    1THF     C2 2123   0.455   3.458   2.308 -0.5303  0.0464  1.0794
    1THF     H3 2124   0.449   3.565   2.333 -1.0320  0.1069  0.7048
    1THF     H4 2125   0.396   3.436   2.219 -0.8156 -1.4231  1.6225
    1THF     C3 2126   0.602   3.418   2.280  0.2753 -0.4283 -0.6973
    1THF     H5 2127   0.655   3.508   2.312  0.2548 -0.6550 -0.0272
    1THF     H6 2128   0.631   3.375   2.184  1.5790 -0.7267 -0.1836
    1THF     C4 2129   0.634   3.308   2.382 -0.0781  0.3056  0.4872
    1THF     H7 2130   0.696   3.350   2.462 -2.4619  0.9368  2.0669
    1THF     H8 2131   0.684   3.226   2.329 -1.3387  0.7365 -1.4059
    1THF     O1 2132   0.504   3.265   2.430 -0.2274  0.0340  0.3411
    1THF     C1 2133   2.427   2.459   3.967 -0.6140 -0.9052 -1.0432
    1THF     H1 2134   2.396   2.547   3.909  2.1518  2.1201  1.8091
    1THF     H2 2135   2.498   2.485   4.047 -0.0112 -0.5156 -1.6911
    1THF     C2 2136   2.478   2.354   3.863 -0.3833  0.8657 -0.6278
    1THF     H3 2137   2.587   2.348   3.856 -0.5986 -0.1089 -4.6806
    1THF     H4 2138   2.446   2.402   3.770 -0.9713 -1.7476 -1.8033
    1THF     C3 2139   2.389   2.230   3.882  0.0343  0.4827 -0.1207
    1THF     H5 2140   2.441   2.149   3.933  0.5875  0.6658 -0.3975
    1THF     H6 2141   2.348   2.186   3.790 -2.1842 -0.1838  1.1420
    1THF     C4 2142   2.271   2.287   3.964 -0.6266 -0.9311 -0.2710
    1THF     H7 2143   2.243   2.220   4.046 -1.0035 -1.3124 -0.7068
    1THF     H8 2144   2.178   2.302   3.909 -0.2771  1.0528 -0.3560
    1THF     O1 2145   2.310   2.409   4.023 -0.0878 -0.2957 -0.5564
    1THF     C1 2146   0.312   1.748   1.675 -0.3023  0.0452 -0.2358
    1THF     H1 2147   0.342   1.733   1.571 -0.5203  0.2377 -0.3284
    1THF     H2 2148   0.308   1.856   1.694 -1.7093  0.4747 -2.7410
    1THF     C2 2149   0.408   1.678   1.770  0.5713  0.0204 -0.0039
    1THF     H3 2150   0.427   1.744   1.855 -2.6156  2.9917 -1.5049
    1THF     H4 2151   0.510   1.662   1.733  0.7699 -0.0464  0.5789
    1THF     C3 2152   0.341   1.547   1.809 -0.0209  0.1808  0.0748
    1THF     H5 2153   0.320   1.542   1.916  2.3672  0.7136  0.6114
    1THF     H6 2154   0.405   1.462   1.783 -1.5476 -1.6619  2.1619
    1THF     C4 2155   0.216   1.547   1.735  0.4528  0.1833  0.7186
    1THF     H7 2156   0.129   1.507   1.789  1.1579  0.5613  2.1513
    1THF     H8 2157   0.226   1.492   1.641 -2.5886  1.9442 -0.7068
    1THF     O1 2158   0.182   1.685   1.695  0.3126  0.2333 -0.2852
    1THF     C1 2159   0.851   1.493   0.901  0.1458 -0.1124 -1.3249
    1THF     H1 2160   0.956   1.472   0.880  0.8977 -0.4164  2.3884
    1THF     H2 2161   0.825   1.599   0.903 -1.6220 -0.5321 -1.0014
    1THF     C2 2162   0.821   1.429   1.044 -0.1121 -0.2228  0.1895
    1THF     H3 2163   0.802   1.516   1.107 -1.4457  0.3477 -0.9613
    1THF     H4 2164   0.905   1.365   1.071  0.2123  0.0217 -0.2364
    1THF     C3 2165   0.694   1.348   1.034 -0.4763  0.4175  0.4488
    1THF     H5 2166   0.613   1.368   1.104 -1.4577 -1.1247 -0.2217
    1THF     H6 2167   0.723   1.245   1.056 -2.3053 -0.9655 -3.1806
    1THF     C4 2168   0.645   1.363   0.888 -0.8036  1.0851 -0.6337
    1THF     H7 2169   0.572   1.443   0.874 -0.6343  1.2527 -0.5599
    1THF     H8 2170   0.609   1.271   0.840 -0.1186  0.9154 -0.8262
    1THF     O1 2171   0.756   1.422   0.815  0.2887 -1.1474 -0.0327
    1THF     C1 2172   0.859   1.182   2.371 -0.3156 -0.2881 -0.4929
    1THF     H1 2173   0.947   1.190   2.436  0.3331  1.5621 -1.5418
    1THF     H2 2174   0.846   1.282   2.327  1.1644 -0.7592 -2.0859
    1THF     C2 2175   0.737   1.115   2.439 -0.4228 -0.2981 -0.4288
    1THF     H3 2176   0.653   1.162   2.389  0.3142  0.2627 -1.1667
    1THF     H4 2177   0.725   1.144   2.543 -0.9069  0.6643 -0.7530
    1THF     C3 2178   0.752   0.963   2.399  0.3342 -0.5137 -0.2996
    1THF     H5 2179   0.664   0.931   2.344  0.5613 -0.2101 -0.8474
    1THF     H6 2180   0.757   0.904   2.491 -1.9731 -1.0863 -0.5019
    1THF     C4 2181   0.878   0.960   2.306 -0.3710 -0.0843  0.3022
    1THF     H7 2182   0.871   0.896   2.218 -0.5818  0.3602 -0.0095
    1THF     H8 2183   0.961   0.920   2.364 -0.8514 -0.7383  0.5404
    1THF     O1 2184   0.902   1.094   2.267  0.5030  0.2196 -0.3396
    1THF     C1 2185   1.990   0.687   0.446 -0.0178 -0.5536  0.2079
    1THF     H1 2186   2.035   0.752   0.522 -0.8666 -1.2695  1.3432
    1THF     H2 2187   2.037   0.589   0.453 -2.1395 -1.5447  1.0143
    1THF     C2 2188   2.001   0.741   0.301  0.2289 -0.0947 -0.0736
    1THF     H3 2189   2.014   0.658   0.232  0.2033  0.0570 -0.2595
    1THF     H4 2190   2.086   0.809   0.297 -1.3768  2.1044  1.4245
    1THF     C3 2191   1.873   0.814   0.268  0.4724 -0.0727  0.6104
    1THF     H5 2192   1.826   0.793   0.171  0.4099  0.3003  0.5593
    1THF     H6 2193   1.891   0.921   0.279  1.7109 -0.3270  1.1079
    1THF     C4 2194   1.772   0.768   0.380  0.1096 -0.4440  0.4299
    1THF     H7 2195   1.685   0.724   0.331  0.1813 -0.6930  0.5280
    1THF     H8 2196   1.737   0.851   0.443 -1.2039 -0.2701 -0.5102
    1THF     O1 2197   1.846   0.666   0.460  0.6598  0.2077 -0.2424
    1THF     C1 2198   1.632   2.020   1.418 -0.4998  0.1824  0.0416
    1THF     H1 2199   1.625   2.124   1.387  2.2658  1.1570  2.3963
    1THF     H2 2200   1.719   2.026   1.485 -0.3218  0.7043 -0.2358
    1THF     C2 2201   1.655   1.912   1.310  0.0622 -0.0741 -0.7574
    1THF     H3 2202   1.761   1.885   1.307  0.1928  0.2597  0.4023
    1THF     H4 2203   1.624   1.957   1.216 -0.3531  0.1613 -0.5065
    1THF     C3 2204   1.570   1.795   1.353 -0.2627 -0.2345 -0.3591
    1THF     H5 2205   1.631   1.708   1.380 -0.1805 -0.2942 -0.7254
    1THF     H6 2206   1.501   1.775   1.271 -1.5871  1.7648  0.2563
    1THF     C4 2207   1.494   1.837   1.483  0.0433 -0.0412 -0.4474
    1THF     H7 2208   1.553   1.788   1.562 -0.2856 -0.0385 -0.1991
    1THF     H8 2209   1.388   1.811   1.491  0.2451 -0.3477  1.4584
    1THF     O1 2210   1.510   1.978   1.494  0.0758  0.8479  0.0994
    1THF     C1 2211   0.663   3.701   0.520  0.2382  0.3716  0.0385
    1THF     H1 2212   0.565   3.654   0.522  2.1317 -3.8353 -0.4904
    1THF     H2 2213   0.747   3.634   0.502 -0.5568  0.0355 -2.6652
    1THF     C2 2214   0.693   3.795   0.636  0.7039  0.8959  0.8890
    1THF     H3 2215   0.719   3.738   0.725 -3.1521 -1.5446  0.5574
    1THF     H4 2216   0.612   3.866   0.656  0.2427  0.0988  1.8859
    1THF     C3 2217   0.806   3.873   0.578 -0.5209  0.7238  0.1041
    1THF     H5 2218   0.906   3.834   0.594 -0.7148  0.2701  0.2263
    1THF     H6 2219   0.800   3.971   0.626  2.2922  0.3940  1.1773
    1THF     C4 2220   0.772   3.883   0.427  0.1663 -0.1481  0.8808
    1THF     H7 2221   0.849   3.850   0.357  2.1613  0.7419  2.6183
    1THF     H8 2222   0.735   3.981   0.396 -1.2039 -1.1134 -0.6223
    1THF     O1 2223   0.656   3.793   0.409  0.7462 -0.0115  0.2860
    1THF     C1 2224   3.576   1.619   1.486 -0.5185  0.0914 -0.0325
    1THF     H1 2225   3.671   1.576   1.518 -0.9008 -1.8588 -1.4466
    1THF     H2 2226   3.507   1.547   1.531 -0.7482  0.7155  0.6232
    1THF     C2 2227   3.557   1.610   1.336  0.3203  0.0811  1.3230
    1THF     H3 2228   3.475   1.544   1.307  0.3061  1.3226 -1.7339
    1THF     H4 2229   3.654   1.581   1.295 -0.4786 -0.5692 -0.1580
    1THF     C3 2230   3.527   1.749   1.286  0.8221 -0.0220  0.2368
    1THF     H5 2231   3.449   1.737   1.210  2.3593  1.2461 -1.6062
    1THF     H6 2232   3.607   1.799   1.231 -0.9041  0.9700 -1.4497
    1THF     C4 2233   3.476   1.818   1.412 -0.0476  0.1253  0.0803
    1THF     H7 2234   3.367   1.808   1.419  0.1913 -1.5408  2.0675
    1THF     H8 2235   3.498   1.924   1.402 -0.2693  0.2881  1.1812
    1THF     O1 2236   3.543   1.754   1.520 -0.0969  0.1891 -0.0824
    1THF     C1 2237   3.982   0.841   2.961 -0.2079 -0.0802 -0.4457
    1THF     H1 2238   3.896   0.800   3.016  0.8225  0.8113  1.8813
    1THF     H2 2239   4.013   0.773   2.881  0.1696 -1.2226  0.6498
    1THF     C2 2240   4.102   0.888   3.044 -0.7526 -0.7994 -0.9462
    1THF     H3 2241   4.186   0.879   2.975 -0.0677 -0.3810 -0.1751
    1THF     H4 2242   4.116   0.820   3.129  1.5278  0.3146 -0.3947
    1THF     C3 2243   4.060   1.040   3.077 -1.1309  0.1791 -0.2626
    1THF     H5 2244   4.137   1.117   3.086 -1.4757  0.4844  0.0936
    1THF     H6 2245   4.010   1.039   3.174 -2.6238  0.6206 -1.0216
    1THF     C4 2246   3.952   1.074   2.976 -0.2659  0.2453  0.0475
    1THF     H7 2247   3.977   1.155   2.908  0.2003 -0.7012 -0.9318
    1THF     H8 2248   3.857   1.094   3.026 -1.4855  1.5704 -2.6578
    1THF     O1 2249   3.951   0.966   2.894  0.6757  0.1085  0.4986
    1THF     C1 2250   2.280   3.814   3.071  0.5320  0.2673 -0.0852
    1THF     H1 2251   2.271   3.906   3.014  1.0538  0.8595  0.7702
    1THF     H2 2252   2.187   3.784   3.119  0.1906  1.4585  0.0109
    1THF     C2 2253   2.393   3.822   3.178  0.0705 -0.0179  0.0302
    1THF     H3 2254   2.348   3.884   3.256  0.8100 -0.0122  0.4470
    1THF     H4 2255   2.479   3.870   3.131 -0.3772 -0.4847 -1.2943
    1THF     C3 2256   2.424   3.680   3.228  0.3771  0.7445  0.1146
    1THF     H5 2257   2.366   3.638   3.311 -1.3449  1.7977 -0.5309
    1THF     H6 2258   2.530   3.670   3.248  0.5933  1.4458 -0.6733
    1THF     C4 2259   2.390   3.607   3.096  0.4885 -0.3535 -0.1984
    1THF     H7 2260   2.333   3.517   3.115  3.0717 -1.9585  0.2494
    1THF     H8 2261   2.478   3.567   3.045 -1.1295 -2.3071 -1.5316
    1THF     O1 2262   2.315   3.696   3.006 -0.6478 -0.1446 -0.0551
    1THF     C1 2263   2.479   2.528   0.815 -0.0318 -0.4550 -0.3939
    1THF     H1 2264   2.562   2.520   0.887 -0.2384  1.6211  0.1027
    1THF     H2 2265   2.442   2.428   0.794  0.6634 -0.3200 -2.3591
    1THF     C2 2266   2.519   2.587   0.676  0.4359  0.1267 -0.3465
    1THF     H3 2267   2.546   2.506   0.607  1.3604  0.4181 -0.3212
    1THF     H4 2268   2.611   2.645   0.677  0.5306  0.0393 -2.0619
    1THF     C3 2269   2.385   2.663   0.633  0.2784  0.2272 -0.0328
    1THF     H5 2270   2.336   2.625   0.543 -0.2253  2.8318 -0.8999
    1THF     H6 2271   2.412   2.768   0.622  0.7777 -0.1811 -3.0796
    1THF     C4 2272   2.289   2.658   0.753  0.2402 -1.5538 -0.5964
    1THF     H7 2273   2.229   2.568   0.737 -1.2895 -0.8057  0.7503
    1THF     H8 2274   2.231   2.748   0.774  0.7491 -1.7090  1.6365
    1THF     O1 2275   2.381   2.618   0.861 -0.2950 -0.2524 -0.3599
    1THF     C1 2276   0.770   0.149   1.385 -0.5003  1.0835 -0.3403
    1THF     H1 2277   0.768   0.072   1.308 -1.1637 -0.3705  1.0989
    1THF     H2 2278   0.875   0.156   1.413 -0.2349  1.0729 -1.3414
    1THF     C2 2279   0.666   0.122   1.496  0.0699  0.2516 -0.2915
    1THF     H3 2280   0.720   0.156   1.585 -1.4262 -0.9478  1.1166
    1THF     H4 2281   0.642   0.016   1.510 -1.0049  0.8328  2.5566
    1THF     C3 2282   0.545   0.208   1.455 -0.3482  1.0727 -0.3055
    1THF     H5 2283   0.530   0.279   1.536  1.2134  0.8770  0.1706
    1THF     H6 2284   0.449   0.158   1.445  0.6630 -0.8192 -0.6922
    1THF     C4 2285   0.587   0.280   1.331  0.4276  0.5649  0.1599
    1THF     H7 2286   0.548   0.382   1.331  1.5158  0.9972  0.9540
    1THF     H8 2287   0.552   0.234   1.238  0.2987  0.0977  0.4363
    1THF     O1 2288   0.730   0.276   1.333 -0.0095 -0.0911  0.2358
    1THF     C1 2289   1.433   3.359   2.957 -0.4043 -0.1297  0.2623
    1THF     H1 2290   1.330   3.382   2.982 -0.2295  0.0948  0.7779
    1THF     H2 2291   1.448   3.316   2.857 -0.2015  0.6570 -0.0467
    1THF     C2 2292   1.516   3.289   3.066 -0.3134 -0.0042  0.8126
    1THF     H3 2293   1.609   3.247   3.026 -1.2559 -0.2416 -1.1915
    1THF     H4 2294   1.466   3.201   3.107  3.5767 -4.3608 -3.0726
    1THF     C3 2295   1.561   3.397   3.161  0.7660 -0.5031 -0.2415
    1THF     H5 2296   1.660   3.378   3.205  0.1142 -1.6709  0.7804
    1THF     H6 2297   1.482   3.399   3.237  1.2527  1.2375  0.2467
    1THF     C4 2298   1.552   3.531   3.082 -0.6445  0.4611  0.6047
    1THF     H7 2299   1.651   3.573   3.062  0.3246 -2.0988 -0.2622
    1THF     H8 2300   1.477   3.601   3.118 -1.4716 -0.4187  0.6232
    1THF     O1 2301   1.497   3.487   2.952 -0.7571 -0.0961 -0.2198
    1THF     C1 2302   2.031   0.976   3.895 -0.0271 -0.2657  0.0939
    1THF     H1 2303   2.137   0.950   3.880 -0.3441 -1.9850  0.6723
    1THF     H2 2304   1.967   0.887   3.888  2.1347 -1.9771  1.3115
    1THF     C2 2305   2.009   1.101   3.812  0.3933 -0.9744  0.0036
    1THF     H3 2306   1.901   1.114   3.809  0.2539 -1.6135  1.5174
    1THF     H4 2307   2.043   1.089   3.709 -0.2228  1.5882 -0.5261
    1THF     C3 2308   2.084   1.215   3.881  0.2084 -0.1332  0.0673
    1THF     H5 2309   2.038   1.314   3.877  0.4300  0.0633  2.1783
    1THF     H6 2310   2.179   1.226   3.829  0.1909 -2.2805 -0.4923
    1THF     C4 2311   2.087   1.160   4.028  0.6302  0.3124  0.1119
    1THF     H7 2312   2.016   1.225   4.079  0.7410 -1.3542  2.4735
    1THF     H8 2313   2.187   1.159   4.073  1.3762 -0.8266 -1.5494
    1THF     O1 2314   2.023   1.027   4.029  0.3428 -0.1062  0.0830
    1THF     C1 2315   0.513   0.631   3.738  0.0332  0.1808  0.6784
    1THF     H1 2316   0.432   0.575   3.786 -1.3793  0.0475 -1.7439
    1THF     H2 2317   0.605   0.633   3.797  0.5160 -0.7404 -0.0337
    1THF     C2 2318   0.448   0.770   3.740  0.2786  1.0294 -0.2282
    1THF     H3 2319   0.491   0.833   3.818 -0.0410 -0.1277  0.8926
    1THF     H4 2320   0.341   0.779   3.761 -0.1401 -0.7376 -1.5265
    1THF     C3 2321   0.471   0.825   3.596  0.3228  0.4572  0.3258
    1THF     H5 2322   0.505   0.928   3.604  0.5593  0.1900  3.4163
    1THF     H6 2323   0.375   0.825   3.544  0.7091 -0.6966 -0.4162
    1THF     C4 2324   0.562   0.727   3.530 -0.2043  0.2957 -0.3793
    1THF     H7 2325   0.665   0.762   3.535 -0.3750  0.8184 -0.5061
    1THF     H8 2326   0.532   0.716   3.426  3.2493  0.1850 -1.4244
    1THF     O1 2327   0.538   0.601   3.596 -0.6556 -0.0060 -0.1419
    1THF     C1 2328   1.682   0.183   1.913  0.0296  0.0353 -0.2887
    1THF     H1 2329   1.672   0.281   1.961 -2.3120 -1.0211  1.4591
    1THF     H2 2330   1.779   0.134   1.930  0.6637  0.8577 -1.4715
    1THF     C2 2331   1.668   0.218   1.761  1.0541 -0.2706  0.1618
    1THF     H3 2332   1.764   0.259   1.728  0.8146 -2.2223 -3.1626
    1THF     H4 2333   1.597   0.300   1.749  2.2084  0.9724  1.4175
    1THF     C3 2334   1.635   0.081   1.704 -0.6182 -0.4378 -0.2299
    1THF     H5 2335   1.722   0.016   1.692  0.7063  1.3931 -0.8116
    1THF     H6 2336   1.576   0.094   1.614  0.0224 -2.7402 -1.0040
    1THF     C4 2337   1.536   0.028   1.813  0.4824  0.3714 -0.3744
    1THF     H7 2338   1.548  -0.079   1.829 -2.1208  0.3737  1.9003
    1THF     H8 2339   1.432   0.056   1.796  0.8856  0.9410 -1.9829
    1THF     O1 2340   1.583   0.092   1.943 -0.0461  0.2548  0.3590
    1THF     C1 2341   0.596   2.966   1.253 -0.0632  0.2295 -0.2824
    1THF     H1 2342   0.589   2.960   1.144 -0.0326 -2.7125 -0.1561
    1THF     H2 2343   0.656   2.885   1.293 -0.5070 -0.3059 -0.6807
    1THF     C2 2344   0.459   2.968   1.323 -0.0763 -0.2622 -0.2725
    1THF     H3 2345   0.434   2.867   1.357 -1.7093 -0.0649 -0.8500
    1THF     H4 2346   0.381   2.996   1.251  1.5839  0.1525 -1.9397
    1THF     C3 2347   0.471   3.075   1.439  0.7565  0.0003  0.0820
    1THF     H5 2348   0.441   3.035   1.536 -0.3590 -1.6094 -0.9035
    1THF     H6 2349   0.394   3.151   1.423  0.5532 -0.5529 -1.6216
    1THF     C4 2350   0.613   3.127   1.423 -0.6369  0.0765 -0.4012
    1THF     H7 2351   0.677   3.081   1.500  1.6520  3.0828 -0.4270
    1THF     H8 2352   0.608   3.235   1.438  3.7888  0.7468 -2.8346
    1THF     O1 2353   0.668   3.082   1.295  0.1807 -0.6869 -0.4098
    1THF     C1 2354   3.289   1.352   1.906 -0.1905  0.3455 -0.6134
    1THF     H1 2355   3.340   1.258   1.886 -0.1647  0.0180  0.9648
    1THF     H2 2356   3.181   1.338   1.896 -0.2923  0.6065  0.1192
    1THF     C2 2357   3.349   1.461   1.805  0.0503  0.1569 -0.5160
    1THF     H3 2358   3.264   1.494   1.745 -2.4814  0.3463  3.0361
    1THF     H4 2359   3.430   1.414   1.748  0.2507  1.5281 -1.3849
    1THF     C3 2360   3.387   1.575   1.904 -0.6259 -0.0309 -0.3124
    1THF     H5 2361   3.358   1.677   1.877 -1.7860 -0.1196  0.5326
    1THF     H6 2362   3.496   1.578   1.911 -0.7501 -0.1761  2.0548
    1THF     C4 2363   3.318   1.535   2.046  0.4296  0.0535 -0.1345
    1THF     H7 2364   3.219   1.581   2.051 -0.3164 -1.6346  1.0209
    1THF     H8 2365   3.379   1.560   2.133  1.1566 -0.3715 -0.5206
    1THF     O1 2366   3.315   1.391   2.045 -0.5220 -0.3309 -0.0167
    1THF     C1 2367   3.624   1.230   1.531 -0.3010 -0.3211 -0.2274
    1THF     H1 2368   3.661   1.302   1.457 -1.1043  0.3742  0.0285
    1THF     H2 2369   3.668   1.260   1.627 -0.3886  1.3466 -0.6865
    1THF     C2 2370   3.662   1.088   1.485  0.7424 -0.7307 -0.1659
    1THF     H3 2371   3.765   1.064   1.511  1.0348  0.0566 -0.5771
    1THF     H4 2372   3.655   1.077   1.376 -1.1872 -0.2488 -0.1147
    1THF     C3 2373   3.550   1.005   1.547  0.3326 -0.0352 -0.1505
    1THF     H5 2374   3.578   0.929   1.621 -1.9729 -1.2706 -0.4870
    1THF     H6 2375   3.497   0.951   1.468 -0.8173  0.1960  0.4620
    1THF     C4 2376   3.449   1.100   1.614  0.2928 -0.0447  0.7742
    1THF     H7 2377   3.463   1.105   1.723  1.0538 -1.4126  0.7504
    1THF     H8 2378   3.348   1.077   1.579  1.0114 -1.1572 -0.6358
    1THF     O1 2379   3.478   1.231   1.559 -0.2146  0.1553 -0.2792
    1THF     C1 2380   3.961   2.243   2.890 -0.2395  0.4749  0.5540
    1THF     H1 2381   4.045   2.174   2.884 -1.5829 -0.9692 -1.9393
    1THF     H2 2382   3.877   2.218   2.825  0.3694  0.7148 -0.3247
    1THF     C2 2383   4.027   2.383   2.872  0.1986  0.0865 -1.1460
    1THF     H3 2384   3.961   2.448   2.813  1.0097 -0.2030 -2.3889
    1THF     H4 2385   4.119   2.380   2.814  2.2561 -1.9277  2.1156
    1THF     C3 2386   4.044   2.440   3.017  0.5966 -0.8116  0.0465
    1THF     H5 2387   3.982   2.529   3.021 -0.4630 -1.5593  0.6954
    1THF     H6 2388   4.150   2.465   3.028  0.3721 -0.4731  1.5395
    1THF     C4 2389   4.000   2.329   3.114 -0.5056  0.2244  0.5875
    1THF     H7 2390   3.947   2.374   3.198  0.5888  3.9779 -0.6456
    1THF     H8 2391   4.090   2.277   3.148 -0.2448  0.3576  0.1039
    1THF     O1 2392   3.924   2.239   3.037  0.1526 -0.3865  0.0119
    1THF     C1 2393   3.783   3.700   2.557  0.2857 -0.6740  0.3089
    1THF     H1 2394   3.778   3.678   2.664  1.1593 -3.4279 -0.1715
    1THF     H2 2395   3.885   3.713   2.519 -0.7047  1.8724 -1.6246
    1THF     C2 2396   3.697   3.822   2.524  0.3145 -0.1190  0.8658
    1THF     H3 2397   3.741   3.883   2.445 -0.9856 -1.1867 -0.7280
    1THF     H4 2398   3.685   3.878   2.617 -1.9662 -0.4269  0.7837
    1THF     C3 2399   3.565   3.764   2.482 -0.2231 -0.1322 -0.0089
    1THF     H5 2400   3.555   3.789   2.376 -1.5965 -0.8065 -0.0463
    1THF     H6 2401   3.472   3.799   2.528 -2.3916 -4.4444 -0.8787
    1THF     C4 2402   3.580   3.606   2.495  0.5213 -0.7550 -0.0752
    1THF     H7 2403   3.537   3.558   2.406 -2.1968  0.5199  0.5102
    1THF     H8 2404   3.540   3.567   2.589 -0.6774 -0.1928 -0.3457
    1THF     O1 2405   3.719   3.588   2.490 -1.1535  0.0832 -0.2434
    1THF     C1 2406   3.152   3.899   3.597 -0.2862 -0.2504 -0.1861
    1THF     H1 2407   3.160   3.793   3.624 -1.9898 -0.3919 -0.2161
    1THF     H2 2408   3.052   3.934   3.623  0.5018  1.0962  1.0690
    1THF     C2 2409   3.177   3.913   3.446  0.3692 -1.3729 -0.7577
    1THF     H3 2410   3.136   4.006   3.405 -0.1777  0.4163  3.6204
    1THF     H4 2411   3.126   3.831   3.393  1.5707 -3.9146  1.8902
    1THF     C3 2412   3.330   3.913   3.443  0.7565  0.4676  0.4021
    1THF     H5 2413   3.369   3.969   3.358 -0.6348 -0.3655 -0.8169
    1THF     H6 2414   3.371   3.813   3.424 -0.4448  0.1562 -0.6197
    1THF     C4 2415   3.374   3.972   3.582  0.5159  0.7715  0.5551
    1THF     H7 2416   3.417   4.072   3.572  0.5987  0.4375 -2.8893
    1THF     H8 2417   3.456   3.912   3.624  1.4321  1.0152 -0.8447
    1THF     O1 2418   3.257   3.971   3.670 -0.4837 -0.0165  0.2821
    1THF     C1 2419   2.167   1.881   2.280 -0.0018 -0.3456  0.2010
    1THF     H1 2420   2.134   1.777   2.286  3.5290 -1.5350  0.6129
    1THF     H2 2421   2.265   1.897   2.326  0.4811 -0.2026 -0.8568
    1THF     C2 2422   2.066   1.976   2.344  0.2760 -0.1250 -0.3042
    1THF     H3 2423   2.109   2.046   2.417 -2.2323  0.4571  0.6886
    1THF     H4 2424   1.990   1.920   2.399 -1.1302  1.6340 -0.4073
    1THF     C3 2425   2.006   2.055   2.225 -0.0904 -0.0889 -0.4644
    1THF     H5 2426   2.033   2.160   2.229  1.1017 -0.3872 -0.2246
    1THF     H6 2427   1.899   2.038   2.230 -0.1186 -0.0595 -1.0044
    1THF     C4 2428   2.057   1.983   2.097  0.2079  0.7263 -0.5594
    1THF     H7 2429   2.069   2.048   2.010 -1.7060  0.0653 -1.3574
    1THF     H8 2430   1.978   1.910   2.072 -2.8452  2.1591  4.2351
    1THF     O1 2431   2.183   1.915   2.140  0.7586  0.1570  0.1904
    1THF     C1 2432   3.138   0.794   3.207  0.2055  0.6204  1.4805
    1THF     H1 2433   3.034   0.810   3.236 -0.4262  0.9375 -0.8342
    1THF     H2 2434   3.194   0.888   3.215  0.1421  0.8895 -0.7925
    1THF     C2 2435   3.142   0.747   3.059 -0.3474 -0.2364 -0.3749
    1THF     H3 2436   3.180   0.824   2.991  0.2126  0.3722  0.6007
    1THF     H4 2437   3.048   0.708   3.022  1.4345 -4.6998 -0.4616
    1THF     C3 2438   3.238   0.625   3.070  0.4052  0.3328  0.3689
    1THF     H5 2439   3.341   0.661   3.067  0.2241  1.4972  4.6671
    1THF     H6 2440   3.227   0.538   3.004  0.1656  0.2842  0.4736
    1THF     C4 2441   3.227   0.579   3.214 -0.8498 -0.5963  0.3234
    1THF     H7 2442   3.320   0.528   3.239 -0.6481 -1.4414 -2.0575
    1THF     H8 2443   3.140   0.519   3.244 -1.4544 -0.2372 -0.6881
    1THF     O1 2444   3.204   0.699   3.290  0.6408  0.1077  0.5217
    1THF     C1 2445   1.135   3.499   3.788 -0.0402  0.3938  0.2508
    1THF     H1 2446   1.175   3.556   3.872 -0.5239 -0.5217  1.1057
    1THF     H2 2447   1.095   3.563   3.709  1.0004  2.5577  1.4348
    1THF     C2 2448   1.024   3.396   3.822  0.1512 -0.5367 -0.6317
    1THF     H3 2449   0.934   3.416   3.764  0.5813 -2.3474 -1.9814
    1THF     H4 2450   1.011   3.405   3.930  0.9402 -0.1929 -0.5651
    1THF     C3 2451   1.087   3.258   3.782 -0.1144 -0.1256 -0.6042
    1THF     H5 2452   1.053   3.231   3.682 -2.0611  0.3871 -0.1002
    1THF     H6 2453   1.066   3.173   3.847  0.3663  0.5201  0.4052
    1THF     C4 2454   1.237   3.286   3.764  0.3973 -0.5592 -0.5804
    1THF     H7 2455   1.286   3.236   3.681  1.1396  0.4823 -0.7735
    1THF     H8 2456   1.288   3.273   3.860  1.6489 -1.7536 -1.3952
    1THF     O1 2457   1.243   3.422   3.733  0.1500  0.0649  0.4453
    1THF     C1 2458   2.609   1.117   1.316 -0.2255 -0.2369  0.2587
    1THF     H1 2459   2.683   1.164   1.251  0.5140 -1.5310  0.1476
    1THF     H2 2460   2.659   1.078   1.405  1.7949  1.8061  0.0740
    1THF     C2 2461   2.520   1.011   1.245  0.8160 -0.9628 -0.1966
    1THF     H3 2462   2.555   0.908   1.255  1.1835 -0.7820  0.4384
    1THF     H4 2463   2.508   1.022   1.137 -0.6610  1.3934  0.1581
    1THF     C3 2464   2.384   1.029   1.312 -0.0231 -0.2608  0.1748
    1THF     H5 2465   2.350   0.942   1.369  2.1511 -0.5343  1.0918
    1THF     H6 2466   2.311   1.047   1.233  1.3005  1.6921 -0.6373
    1THF     C4 2467   2.396   1.142   1.414 -0.6761 -0.2366 -0.0076
    1THF     H7 2468   2.417   1.102   1.514 -2.3820  3.2523  1.8756
    1THF     H8 2469   2.309   1.206   1.429 -0.8441 -0.8551  1.7849
    1THF     O1 2470   2.510   1.215   1.367 -0.1265 -0.8399  0.2297
    1THF     C1 2471   3.736   1.936   0.516 -0.2524  0.1575  0.2935
    1THF     H1 2472   3.672   1.873   0.453  1.8465 -0.4538 -1.2905
    1THF     H2 2473   3.675   1.963   0.603  0.1979 -1.6346  1.1866
    1THF     C2 2474   3.805   2.049   0.444 -0.0369 -0.2299 -0.1515
    1THF     H3 2475   3.768   2.149   0.469  2.3304  0.1193  2.2604
    1THF     H4 2476   3.809   2.036   0.336 -2.2651  1.6114 -0.5002
    1THF     C3 2477   3.949   2.044   0.492 -0.0474  0.0720 -0.2442
    1THF     H5 2478   3.960   2.112   0.577  0.5320 -0.9707  0.5280
    1THF     H6 2479   4.022   2.077   0.418 -0.5129 -0.9172 -1.1462
    1THF     C4 2480   3.970   1.896   0.537 -0.2477 -0.5969  0.5062
    1THF     H7 2481   4.034   1.902   0.626 -0.8754  0.5198  0.8955
    1THF     H8 2482   4.019   1.839   0.458 -0.1236  0.0943  0.0815
    1THF     O1 2483   3.839   1.844   0.565  0.3373 -0.4454  0.4795
    1THF     C1 2484   2.452   1.453   3.134 -0.7923 -0.5932  0.0520
    1THF     H1 2485   2.529   1.485   3.063  0.8651  0.7795  2.3924
    1THF     H2 2486   2.436   1.522   3.217 -1.1040  0.3457 -0.7745
    1THF     C2 2487   2.473   1.316   3.189  0.5580  0.0833 -0.4697
    1THF     H3 2488   2.496   1.318   3.296 -0.1475 -0.4033 -0.3090
    1THF     H4 2489   2.548   1.267   3.127  1.7875  0.5770  0.5887
    1THF     C3 2490   2.335   1.251   3.175 -0.0907  0.0404 -0.5823
    1THF     H5 2491   2.274   1.278   3.262 -0.9337 -1.2850 -0.7476
    1THF     H6 2492   2.350   1.144   3.163  2.9750  0.4286 -0.5736
    1THF     C4 2493   2.279   1.308   3.048  0.2897  0.4348  0.1455
    1THF     H7 2494   2.170   1.304   3.043  0.1220  2.5965  1.1611
    1THF     H8 2495   2.325   1.257   2.963 -0.2068  0.0530  0.1034
    1THF     O1 2496   2.334   1.443   3.055 -0.4308  0.2964  0.2635
    1THF     C1 2497   3.128   3.913   2.604  0.1911 -0.8966 -0.4652
    1THF     H1 2498   3.134   3.811   2.568  0.1752 -0.8698 -0.5459
    1THF     H2 2499   3.181   3.918   2.700 -1.7402 -1.1432  0.6501
    1THF     C2 2500   2.981   3.963   2.618 -0.8085 -0.1409  0.9687
    1THF     H3 2501   2.960   4.010   2.715  1.6494  1.7132  0.6588
    1THF     H4 2502   2.932   3.867   2.598  2.9197 -2.5820  3.0507
    1THF     C3 2503   2.968   4.072   2.506 -0.3630 -0.1462 -0.1081
    1THF     H5 2504   2.979   4.172   2.548 -1.9067 -0.3236  0.7330
    1THF     H6 2505   2.873   4.067   2.452 -0.8967  0.5634  0.7427
    1THF     C4 2506   3.088   4.057   2.420  0.3840  0.0864 -0.4508
    1THF     H7 2507   3.123   4.145   2.365  1.8314 -1.0365 -1.3708
    1THF     H8 2508   3.074   3.983   2.341 -0.3277 -1.0662  0.7300
    1THF     O1 2509   3.184   4.005   2.509 -1.1572 -0.3501  0.2384
    1THF     C1 2510   1.047   2.923   2.325 -0.2349  0.1321  0.1310
    1THF     H1 2511   0.993   2.828   2.338 -0.9854  0.7276  1.4782
    1THF     H2 2512   1.129   2.927   2.396  0.7911 -0.0510 -1.0257
    1THF     C2 2513   0.969   3.052   2.319  0.4492 -0.4391 -0.6730
    1THF     H3 2514   0.987   3.106   2.412 -1.1966 -2.5784  0.9452
    1THF     H4 2515   0.862   3.040   2.301  0.7239 -0.2790 -2.6118
    1THF     C3 2516   1.020   3.119   2.192 -0.2234 -0.9421  0.0316
    1THF     H5 2517   1.098   3.190   2.219 -0.5969 -0.9665  1.2019
    1THF     H6 2518   0.942   3.169   2.135 -0.9542 -2.4951 -0.3541
    1THF     C4 2519   1.071   3.006   2.105  0.6072 -0.6260 -0.6385
    1THF     H7 2520   1.143   3.043   2.032  2.8345 -3.5965 -0.0706
    1THF     H8 2521   0.981   2.966   2.058  1.0238 -2.7822  0.2857
    1THF     O1 2522   1.116   2.911   2.200 -0.0635 -0.1063  0.3429
    1THF     C1 2523   0.451   1.109   4.016  0.0650 -0.3968 -0.3693
    1THF     H1 2524   0.363   1.127   4.078  0.8754  1.8054  0.2043
    1THF     H2 2525   0.509   1.027   4.060 -1.6640 -0.0463  2.7155
    1THF     C2 2526   0.524   1.242   4.000  0.3542  0.0129 -0.4915
    1THF     H3 2527   0.616   1.244   4.058  1.0361 -1.3039 -1.4977
    1THF     H4 2528   0.460   1.318   4.045  2.1868  0.9308  0.5991
    1THF     C3 2529   0.553   1.264   3.852  0.2086  0.1593  0.4303
    1THF     H5 2530   0.660   1.281   3.837  0.0165  1.6765  0.7239
    1THF     H6 2531   0.506   1.353   3.810  0.4866  0.3943  0.6154
    1THF     C4 2532   0.511   1.130   3.785  0.3977  0.2474 -0.0361
    1THF     H7 2533   0.593   1.060   3.775  0.3607 -0.1998  2.5009
    1THF     H8 2534   0.454   1.140   3.692  1.2460  0.6764 -0.5112
    1THF     O1 2535   0.420   1.074   3.879  0.1699  0.7108 -0.0951
    1THF     C1 2536   0.352   1.899   3.785 -0.0828 -0.1231 -0.6913
    1THF     H1 2537   0.248   1.866   3.775  0.3726 -2.3571  1.5532
    1THF     H2 2538   0.357   1.992   3.842 -0.4138 -0.2393 -0.4697
    1THF     C2 2539   0.413   1.917   3.647 -0.0258 -0.0464 -0.9666
    1THF     H3 2540   0.443   2.021   3.629  1.7747  0.1989  3.0278
    1THF     H4 2541   0.341   1.885   3.571 -0.2395  1.0429 -1.2264
    1THF     C3 2542   0.535   1.827   3.649  1.1646 -0.0659  0.2480
    1THF     H5 2543   0.620   1.891   3.673  0.6002  0.9244 -0.3674
    1THF     H6 2544   0.552   1.789   3.548  1.6562 -1.2667  0.7730
    1THF     C4 2545   0.510   1.721   3.760 -0.1716 -0.2230 -0.7655
    1THF     H7 2546   0.597   1.684   3.814 -0.6012 -0.6354 -0.3455
    1THF     H8 2547   0.440   1.644   3.725 -0.2068  0.7173 -2.8292
    1THF     O1 2548   0.433   1.798   3.851 -0.4193  0.1168 -0.1246
    1THF     C1 2549   0.344   2.398   1.604 -0.0075  0.5876  0.4300
    1THF     H1 2550   0.353   2.294   1.573  1.6102  0.1260  2.3112
    1THF     H2 2551   0.442   2.447   1.600 -1.0964  2.7717  0.1658
    1THF     C2 2552   0.283   2.405   1.744  0.3317 -1.0113 -0.1968
    1THF     H3 2553   0.354   2.464   1.801 -1.3770 -0.1595  1.0569
    1THF     H4 2554   0.275   2.302   1.779  2.0798 -1.2202 -0.3828
    1THF     C3 2555   0.147   2.474   1.723  0.3550 -0.5173  0.7151
    1THF     H5 2556   0.122   2.547   1.800 -0.3154 -0.0842  0.0922
    1THF     H6 2557   0.063   2.406   1.713 -1.5052  1.4396  2.5860
    1THF     C4 2558   0.154   2.542   1.584  0.1400  0.9771 -0.3341
    1THF     H7 2559   0.173   2.647   1.604 -2.5668  1.2638  1.0280
    1THF     H8 2560   0.057   2.531   1.534  0.0239 -1.0827  0.2767
    1THF     O1 2561   0.265   2.475   1.506  0.3364  0.8901 -0.4822
    1THF     C1 2562   3.313   2.480   1.563  0.0384 -0.0568 -0.0717
    1THF     H1 2563   3.388   2.536   1.619  0.7787 -0.9087 -0.2010
    1THF     H2 2564   3.215   2.525   1.581  0.1672 -0.8546  2.7661
    1THF     C2 2565   3.330   2.325   1.598 -0.1719 -0.0137 -0.1081
    1THF     H3 2566   3.235   2.271   1.592  0.9058 -2.3256  2.2685
    1THF     H4 2567   3.364   2.311   1.701  2.2282 -0.5566 -0.9325
    1THF     C3 2568   3.418   2.267   1.488  0.6095 -0.2873  0.5510
    1THF     H5 2569   3.377   2.172   1.452 -1.9921  0.2731  1.9242
    1THF     H6 2570   3.515   2.236   1.527  1.0502  3.1195  2.2733
    1THF     C4 2571   3.428   2.374   1.380 -0.3253 -1.0803 -0.3987
    1THF     H7 2572   3.407   2.356   1.274  0.9147  0.5212 -0.9460
    1THF     H8 2573   3.531   2.412   1.372 -0.9734  0.3380 -2.4035
    1THF     O1 2574   3.350   2.486   1.423  0.2707 -0.0883 -0.5397
    1THF     C1 2575   0.590   1.775   1.015 -0.5227 -0.2437 -0.0138
    1THF     H1 2576   0.672   1.721   0.968  2.5015  4.9696 -1.1447
    1THF     H2 2577   0.529   1.809   0.931  0.7024 -0.5106 -1.0276
    1THF     C2 2578   0.644   1.888   1.106  0.0532 -0.0593 -0.1862
    1THF     H3 2579   0.597   1.984   1.083 -0.8710 -0.7951 -1.4225
    1THF     H4 2580   0.752   1.903   1.096 -0.1882  2.4346  0.4960
    1THF     C3 2581   0.618   1.835   1.254  0.1991 -0.2231 -0.3722
    1THF     H5 2582   0.525   1.875   1.293 -0.0785 -0.7747 -0.4597
    1THF     H6 2583   0.705   1.860   1.314  1.9988 -1.3847 -2.4014
    1THF     C4 2584   0.581   1.686   1.237 -0.1804  0.0082 -0.4802
    1THF     H7 2585   0.524   1.649   1.323 -2.0266  1.6453 -0.9781
    1THF     H8 2586   0.676   1.632   1.239 -0.4284 -0.7116 -4.2393
    1THF     O1 2587   0.517   1.686   1.110 -0.4955  0.0111 -0.4516
    1THF     C1 2588   2.789   0.774   0.948 -0.1589 -0.6342  0.2291
    1THF     H1 2589   2.838   0.714   1.026 -2.4943 -2.3695  0.4148
    1THF     H2 2590   2.707   0.716   0.905 -0.1162 -0.3791 -0.1988
    1THF     C2 2591   2.874   0.829   0.829  0.7775  0.2950 -0.2646
    1THF     H3 2592   2.823   0.793   0.740  0.6277 -2.4595  0.8991
    1THF     H4 2593   2.977   0.795   0.840  0.3748 -1.4362 -1.7216
    1THF     C3 2594   2.874   0.984   0.845 -0.2471 -0.1206  1.2954
    1THF     H5 2595   2.815   1.030   0.766  0.7926  0.8211  1.0562
    1THF     H6 2596   2.973   1.028   0.831 -1.2840  1.5490 -1.1862
    1THF     C4 2597   2.823   1.012   0.987  0.5061  0.1329  0.6637
    1THF     H7 2598   2.768   1.106   0.986 -0.3788 -0.3779 -1.4400
    1THF     H8 2599   2.902   1.025   1.061  0.5799  0.9762  0.4435
    1THF     O1 2600   2.739   0.895   1.013  0.4868 -0.1727 -0.3369
    1THF     C1 2601   0.156   2.886   1.810  0.7211 -0.7478  0.4028
    1THF     H1 2602   0.137   2.901   1.703 -2.2257 -1.8289  0.7171
    1THF     H2 2603   0.227   2.806   1.830 -0.0807 -1.8744 -1.2039
    1THF     C2 2604   0.020   2.861   1.882 -0.1740 -0.0011  0.0405
    1THF     H3 2605   0.013   2.755   1.909 -2.4656 -0.1493 -1.0030
    1THF     H4 2606  -0.067   2.885   1.820  0.0209 -2.3784 -1.2177
    1THF     C3 2607   0.034   2.949   2.013 -0.0826  0.0141  0.9960
    1THF     H5 2608   0.090   2.898   2.091  1.5224 -0.7639 -0.6067
    1THF     H6 2609  -0.059   2.972   2.064 -0.7162  0.7879 -0.4606
    1THF     C4 2610   0.130   3.060   1.964 -0.5800  0.0012 -0.4159
    1THF     H7 2611   0.195   3.092   2.046 -3.0684  2.1265  0.8005
    1THF     H8 2612   0.070   3.141   1.921 -0.6437 -0.4584 -1.1918
    1THF     O1 2613   0.215   3.002   1.860  0.2494 -0.2308  0.5995
    1THF     C1 2614   1.624   0.386   0.984 -0.5703  0.2655  1.0913
    1THF     H1 2615   1.622   0.346   1.085 -1.7823 -2.6617 -0.0296
    1THF     H2 2616   1.715   0.441   0.956 -0.0550 -0.6129  1.0185
    1THF     C2 2617   1.498   0.463   0.950  0.6993 -0.1096  0.2339
    1THF     H3 2618   1.508   0.532   0.866 -0.2398  0.2153  0.3893
    1THF     H4 2619   1.472   0.528   1.034 -0.7757 -0.3946  0.0126
    1THF     C3 2620   1.395   0.356   0.918  0.2962  0.0294  0.4588
    1THF     H5 2621   1.341   0.379   0.826  0.2233  1.6372  0.8848
    1THF     H6 2622   1.323   0.349   1.000 -0.4553 -0.8135 -0.2500
    1THF     C4 2623   1.472   0.226   0.905  0.7291  0.2472  0.4405
    1THF     H7 2624   1.439   0.163   0.822  3.1607  1.3075 -1.4193
    1THF     H8 2625   1.461   0.173   1.000 -2.1608 -1.1090 -0.6068
    1THF     O1 2626   1.607   0.269   0.892 -0.0749  0.1455  0.2788
    1THF     C1 2627   3.182   0.508   3.673 -0.8514 -0.4957  0.0935
    1THF     H1 2628   3.197   0.594   3.608 -1.1793 -1.2315 -0.9647
    1THF     H2 2629   3.197   0.541   3.776  1.5668  1.2739 -0.7921
    1THF     C2 2630   3.270   0.387   3.642 -0.1192  0.0216  0.3661
    1THF     H3 2631   3.280   0.330   3.735  3.3077  1.1670  0.7395
    1THF     H4 2632   3.368   0.418   3.609 -1.3963  0.2270 -3.4565
    1THF     C3 2633   3.184   0.319   3.529 -0.5944  0.0750  0.3006
    1THF     H5 2634   3.191   0.210   3.529  2.3491  0.2343 -0.0916
    1THF     H6 2635   3.230   0.354   3.437  2.9952  1.1549  2.4415
    1THF     C4 2636   3.043   0.376   3.530 -0.4049  0.1527  0.5704
    1THF     H7 2637   2.963   0.307   3.556  1.7233 -2.3903  0.5262
    1THF     H8 2638   3.020   0.429   3.437 -3.4407 -0.0656  1.1537
    1THF     O1 2639   3.052   0.464   3.647 -0.2151  0.4124  0.0879
    1THF     C1 2640   0.207   2.707   0.403  0.2099 -0.1169  0.6409
    1THF     H1 2641   0.121   2.641   0.390  0.3706  0.2821 -3.0098
    1THF     H2 2642   0.279   2.691   0.322 -1.5974  0.3531 -1.0934
    1THF     C2 2643   0.269   2.686   0.541  0.3577 -0.5348 -0.1254
    1THF     H3 2644   0.378   2.688   0.532  0.5831 -0.8353  2.2714
    1THF     H4 2645   0.234   2.596   0.592  0.0510  0.0668  0.7248
    1THF     C3 2646   0.229   2.809   0.632 -0.5133  0.0082  0.0725
    1THF     H5 2647   0.307   2.840   0.701  1.2356 -1.6025 -1.1129
    1THF     H6 2648   0.139   2.793   0.693 -1.1139  2.5922 -0.1078
    1THF     C4 2649   0.212   2.914   0.522  0.0559  0.4421 -0.6330
    1THF     H7 2650   0.310   2.952   0.491  0.0448  2.6557  1.8845
    1THF     H8 2651   0.152   3.002   0.544 -0.8651 -0.4345  0.4012
    1THF     O1 2652   0.157   2.840   0.410  0.6312 -0.4615  0.0676
    1THF     C1 2653   2.676   0.296   1.008 -0.3296 -0.5004 -0.0432
    1THF     H1 2654   2.749   0.220   1.038  1.5945  0.5476 -1.9239
    1THF     H2 2655   2.654   0.372   1.083  0.8101  0.6934 -0.8999
    1THF     C2 2656   2.542   0.226   0.977 -0.4463  0.4823 -0.7648
    1THF     H3 2657   2.495   0.220   1.075 -0.5665 -0.6996 -0.8821
    1THF     H4 2658   2.554   0.124   0.939  0.5919  0.9579 -1.7420
    1THF     C3 2659   2.469   0.301   0.862 -1.3284 -0.1485  0.0994
    1THF     H5 2660   2.381   0.357   0.894 -1.1656  0.4272 -0.4557
    1THF     H6 2661   2.440   0.233   0.782 -0.9025 -0.2144  0.0043
    1THF     C4 2662   2.582   0.397   0.825  0.0165  0.1515  0.4314
    1THF     H7 2663   2.568   0.497   0.867  1.4417  0.9421 -0.9278
    1THF     H8 2664   2.580   0.402   0.716 -1.0908 -3.8767  0.1864
    1THF     O1 2665   2.706   0.355   0.881 -0.0781  0.0931 -0.3501
    1THF     C1 2666   1.359   2.676   2.551  0.0369  0.5371  0.2186
    1THF     H1 2667   1.385   2.698   2.447 -0.6702  0.2197 -0.0290
    1THF     H2 2668   1.447   2.655   2.612  0.3135 -0.0630 -0.3788
    1THF     C2 2669   1.272   2.552   2.565 -0.1624 -0.4088  0.3942
    1THF     H3 2670   1.337   2.470   2.597 -1.1544 -1.1906  0.4411
    1THF     H4 2671   1.227   2.518   2.471 -0.2414  0.0720  0.2553
    1THF     C3 2672   1.160   2.581   2.663 -0.0813 -0.3824  0.0214
    1THF     H5 2673   1.171   2.528   2.758  1.5217  2.3095  1.3952
    1THF     H6 2674   1.061   2.554   2.625 -0.8177  1.5322  0.5105
    1THF     C4 2675   1.168   2.732   2.683 -0.3985  0.0240  0.1936
    1THF     H7 2676   1.198   2.742   2.787 -1.3417 -0.1483  0.4893
    1THF     H8 2677   1.073   2.779   2.654 -0.1004 -0.0728 -0.9508
    1THF     O1 2678   1.266   2.783   2.594  0.2857  0.1415  0.5444
    1THF     C1 2679   1.027   0.655   2.149  0.1625  0.4189 -0.9725
    1THF     H1 2680   1.107   0.726   2.122  2.6039 -3.1380 -3.6481
    1THF     H2 2681   0.983   0.665   2.248  0.4283 -0.1618 -0.7949
    1THF     C2 2682   1.073   0.510   2.148 -0.4419  0.3640  0.0246
    1THF     H3 2683   1.111   0.489   2.248  0.7760 -1.1734 -0.7312
    1THF     H4 2684   1.154   0.486   2.077 -0.5268  2.4776 -0.8245
    1THF     C3 2685   0.955   0.431   2.090  0.1055 -0.6609 -0.7083
    1THF     H5 2686   0.911   0.380   2.176 -1.5642  0.8805 -0.6367
    1THF     H6 2687   0.984   0.362   2.010 -4.5367 -2.8701 -0.6448
    1THF     C4 2688   0.855   0.534   2.032 -0.2532  0.7061  0.5919
    1THF     H7 2689   0.766   0.551   2.093 -1.1226  1.1758 -0.8008
    1THF     H8 2690   0.837   0.512   1.927  0.4633 -0.1097  0.6330
    1THF     O1 2691   0.935   0.659   2.037  0.4381  1.0138 -0.0033
    1THF     C1 2692   0.818   3.667   3.539 -0.3966 -0.5250 -0.2943
    1THF     H1 2693   0.757   3.600   3.600  1.6679 -1.5516  0.7088
    1THF     H2 2694   0.925   3.647   3.547  0.3800  2.2306 -2.8019
    1THF     C2 2695   0.807   3.818   3.569  0.3021  0.1473  0.5349
    1THF     H3 2696   0.895   3.866   3.611  3.0210 -2.2314 -2.1745
    1THF     H4 2697   0.724   3.817   3.639 -0.9854 -2.3552 -0.9343
    1THF     C3 2698   0.761   3.869   3.434 -0.2164  0.2358 -0.3000
    1THF     H5 2699   0.826   3.950   3.399  1.1803 -0.3620  0.8365
    1THF     H6 2700   0.656   3.896   3.441 -0.7032 -1.1151 -1.9683
    1THF     C4 2701   0.769   3.763   3.328  0.4697  0.3682  0.1694
    1THF     H7 2702   0.860   3.779   3.270 -0.9672 -1.4491 -2.6806
    1THF     H8 2703   0.683   3.761   3.260  0.9296  1.1560 -0.4522
    1THF     O1 2704   0.778   3.639   3.401 -0.1497  0.0762  0.3708
    1THF     C1 2705   2.350   1.381   3.569 -0.9033  0.1079 -0.0720
    1THF     H1 2706   2.369   1.280   3.532 -1.0267  0.3639 -0.8451
    1THF     H2 2707   2.397   1.448   3.496 -1.3668  0.5373  0.0208
    1THF     C2 2708   2.394   1.409   3.705 -0.2064 -0.2971 -0.5501
    1THF     H3 2709   2.492   1.455   3.697 -0.3560 -0.1310 -1.4111
    1THF     H4 2710   2.387   1.321   3.769 -1.6987  1.4453  1.7911
    1THF     C3 2711   2.304   1.523   3.762 -0.0365 -0.5386 -0.0387
    1THF     H5 2712   2.344   1.623   3.743 -2.0121  0.1960 -0.4856
    1THF     H6 2713   2.292   1.507   3.869 -1.4358  3.2099  0.4228
    1THF     C4 2714   2.179   1.509   3.683 -0.2987 -0.4900 -0.0364
    1THF     H7 2715   2.142   1.607   3.654 -0.3065 -0.7528 -0.9384
    1THF     H8 2716   2.100   1.459   3.740 -1.1197  0.5499 -0.2419
    1THF     O1 2717   2.210   1.421   3.571  0.2788 -0.1221  0.0428
    1THF     C1 2718   2.761   2.183   1.521 -0.3571  0.3238  0.3479
    1THF     H1 2719   2.707   2.159   1.613  0.8190  0.2911  1.0435
    1THF     H2 2720   2.804   2.087   1.489 -1.7434 -0.4780  0.8372
    1THF     C2 2721   2.882   2.272   1.554 -0.1037  0.1273 -0.4744
    1THF     H3 2722   2.977   2.225   1.581 -1.6767 -3.7737 -1.3698
    1THF     H4 2723   2.851   2.339   1.634  2.8014  0.4816  0.4149
    1THF     C3 2724   2.900   2.356   1.428 -0.7533 -0.0356  0.2241
    1THF     H5 2725   2.991   2.327   1.375 -0.0143  2.0952  0.2675
    1THF     H6 2726   2.919   2.458   1.462 -0.0891 -0.6103  1.6198
    1THF     C4 2727   2.774   2.339   1.341 -0.2443  0.4877  0.0408
    1THF     H7 2728   2.810   2.296   1.247  0.6233 -0.1276  0.6479
    1THF     H8 2729   2.725   2.436   1.327 -0.0751  0.6344  0.4533
    1THF     O1 2730   2.686   2.249   1.415 -0.1725 -0.2277 -0.1683
    1THF     C1 2731   1.537   4.023   2.720 -0.4870 -0.6246  0.2130
    1THF     H1 2732   1.592   4.019   2.814 -0.5496 -1.2181  0.2234
    1THF     H2 2733   1.517   4.126   2.688 -0.1510 -0.2138  1.2960
    1THF     C2 2734   1.410   3.927   2.720  0.5968 -0.3741  0.8103
    1THF     H3 2735   1.323   3.991   2.733  0.4658 -0.0556 -1.4742
    1THF     H4 2736   1.409   3.842   2.789 -1.9741 -1.2426 -0.2276
    1THF     C3 2737   1.427   3.853   2.587  0.7971 -0.1271 -0.4812
    1THF     H5 2738   1.339   3.869   2.524 -1.0303 -0.3467  1.9730
    1THF     H6 2739   1.426   3.744   2.596 -0.8408 -0.1233 -0.4125
    1THF     C4 2740   1.560   3.891   2.525  0.1291 -0.9638  0.2994
    1THF     H7 2741   1.519   3.953   2.445  1.2801  0.1829  0.5855
    1THF     H8 2742   1.622   3.811   2.482 -1.3838 -0.4626 -2.9673
    1THF     O1 2743   1.623   3.971   2.622 -0.4072 -0.9037 -0.2740
    1THF     C1 2744   1.433   1.195   3.193 -0.0592 -0.5698  0.3314
    1THF     H1 2745   1.383   1.098   3.203  0.2706 -0.6916  0.8211
    1THF     H2 2746   1.530   1.185   3.143  1.9778  3.4668  3.1935
    1THF     C2 2747   1.462   1.268   3.329 -0.1511  0.2338  0.8402
    1THF     H3 2748   1.564   1.305   3.336 -0.7469  1.9947  0.3858
    1THF     H4 2749   1.435   1.191   3.401 -2.9497 -1.4702 -1.8624
    1THF     C3 2750   1.365   1.387   3.331 -0.3300  0.4319  0.3371
    1THF     H5 2751   1.425   1.472   3.298  1.5397  0.2230  3.0687
    1THF     H6 2752   1.329   1.395   3.433  0.2242  0.3060  0.5436
    1THF     C4 2753   1.266   1.353   3.225  0.7657 -0.1565  0.1869
    1THF     H7 2754   1.223   1.442   3.180 -1.2687 -0.3116  1.7723
    1THF     H8 2755   1.195   1.290   3.279 -0.6150 -0.0726 -1.4939
    1THF     O1 2756   1.333   1.274   3.122 -0.3889  0.2072 -0.1001
    1THF     C1 2757   1.297   1.292   1.780 -0.2822 -0.3501 -0.0260
    1THF     H1 2758   1.239   1.269   1.869  0.9847  2.8046  1.6829
    1THF     H2 2759   1.238   1.297   1.688 -0.7823  0.7069  0.3428
    1THF     C2 2760   1.416   1.195   1.745  0.7656 -0.2574  0.3365
    1THF     H3 2761   1.420   1.177   1.638 -0.1764  1.6565 -0.0434
    1THF     H4 2762   1.412   1.098   1.795  0.8644 -1.2667 -1.5790
    1THF     C3 2763   1.538   1.274   1.805  0.1722  0.1847 -0.4045
    1THF     H5 2764   1.631   1.246   1.754 -0.9233 -2.1122 -1.1820
    1THF     H6 2765   1.556   1.256   1.911 -3.6326  0.8175  0.4117
    1THF     C4 2766   1.506   1.418   1.779  0.9298 -0.0721  0.3532
    1THF     H7 2767   1.526   1.446   1.676 -1.3420  2.9144  0.6572
    1THF     H8 2768   1.564   1.482   1.846  4.1375 -0.7980 -1.6353
    1THF     O1 2769   1.362   1.422   1.806  0.2407 -0.0015  0.6393
    1THF     C1 2770   0.196   1.085   2.182  0.0640 -0.7724 -0.8953
    1THF     H1 2771   0.159   1.040   2.275 -1.7606 -0.4403 -1.4490
    1THF     H2 2772   0.243   1.011   2.117 -0.2402 -1.2406 -0.5853
    1THF     C2 2773   0.285   1.203   2.224 -0.3189 -0.4913  0.4973
    1THF     H3 2774   0.389   1.174   2.240 -0.5676 -2.5169 -1.2079
    1THF     H4 2775   0.252   1.247   2.317  2.8509  0.8739  1.0387
    1THF     C3 2776   0.262   1.304   2.115  0.2725 -0.1742  0.0731
    1THF     H5 2777   0.346   1.305   2.045  0.7389 -3.9550  0.4900
    1THF     H6 2778   0.256   1.406   2.153 -1.1636 -0.2967  0.2188
    1THF     C4 2779   0.125   1.262   2.050 -0.0825 -0.5851 -0.3173
    1THF     H7 2780   0.146   1.252   1.943  0.7568  0.4913 -0.2556
    1THF     H8 2781   0.055   1.341   2.078 -1.8155 -2.4195  0.6367
    1THF     O1 2782   0.086   1.137   2.108  0.1347  0.2460  0.7625
    1THF     C1 2783   1.952   1.153   3.205  0.3352 -0.3679  0.1141
    1THF     H1 2784   2.043   1.149   3.265 -0.2054  1.2334  1.0821
    1THF     H2 2785   1.968   1.184   3.101 -0.8679  2.0689  0.6069
    1THF     C2 2786   1.852   1.235   3.276 -0.1871 -0.4261 -0.4341
    1THF     H3 2787   1.763   1.260   3.219 -1.0487  1.8057  1.7935
    1THF     H4 2788   1.895   1.322   3.327  0.2267 -1.1871  0.5398
    1THF     C3 2789   1.808   1.137   3.390 -0.0671 -0.2211  0.6445
    1THF     H5 2790   1.719   1.177   3.438 -1.0475  0.9124 -2.0085
    1THF     H6 2791   1.888   1.132   3.464  1.4953  0.2598 -0.9947
    1THF     C4 2792   1.789   1.005   3.309  0.2400  0.7238  0.0912
    1THF     H7 2793   1.688   1.000   3.267  0.4061 -0.7406 -0.1577
    1THF     H8 2794   1.808   0.930   3.386  0.2776 -0.4389 -1.0332
    1THF     O1 2795   1.885   1.025   3.202 -0.3701 -0.3507 -0.4805
    1THF     C1 2796   3.507   0.711   2.532  0.1309  0.2433 -0.0155
    1THF     H1 2797   3.608   0.731   2.493  1.4048 -1.6144  2.1928
    1THF     H2 2798   3.448   0.677   2.447  0.2663 -1.4142  0.5338
    1THF     C2 2799   3.463   0.837   2.614 -0.3312  0.4144  0.3839
    1THF     H3 2800   3.356   0.831   2.631 -0.1318 -0.8776  1.3520
    1THF     H4 2801   3.498   0.929   2.566  0.9304 -0.5816 -0.6586
    1THF     C3 2802   3.530   0.818   2.752  0.0368  0.4197 -0.0039
    1THF     H5 2803   3.447   0.841   2.818  1.1280 -0.7671  1.8268
    1THF     H6 2804   3.615   0.887   2.752 -0.1481  0.6570 -0.6532
    1THF     C4 2805   3.574   0.670   2.753  0.2291  0.6888 -0.6866
    1THF     H7 2806   3.540   0.617   2.842  0.9601  0.8708 -0.2969
    1THF     H8 2807   3.683   0.668   2.747  0.3341  1.3118  0.9165
    1THF     O1 2808   3.521   0.603   2.630  0.0781 -0.4649 -0.1285
    1THF     C1 2809   2.617   2.878   3.818 -0.3559 -0.5301 -0.1055
    1THF     H1 2810   2.684   2.893   3.903  0.7781  1.6075 -1.3322
    1THF     H2 2811   2.522   2.929   3.837 -0.9639 -2.3107  1.8043
    1THF     C2 2812   2.588   2.730   3.790  0.0081 -0.3445 -0.6497
    1THF     H3 2813   2.480   2.718   3.777 -0.1999  0.2108  0.4580
    1THF     H4 2814   2.621   2.664   3.870  0.5831 -0.5682 -1.0647
    1THF     C3 2815   2.666   2.698   3.664 -0.0824 -0.3548 -0.4267
    1THF     H5 2816   2.608   2.687   3.572  0.0556  1.7381 -0.7891
    1THF     H6 2817   2.723   2.606   3.676 -0.3032 -0.3312  0.8377
    1THF     C4 2818   2.755   2.819   3.640 -0.1446  0.0326 -0.0177
    1THF     H7 2819   2.770   2.838   3.533 -0.0449  0.4395  0.0697
    1THF     H8 2820   2.850   2.806   3.692  0.8381  1.8740 -1.2839
    1THF     O1 2821   2.683   2.927   3.700  0.4923 -0.2418  0.5110
    1THF     C1 2822   3.761   3.175   3.198  0.3881 -0.1660 -0.0193
    1THF     H1 2823   3.714   3.086   3.240 -0.7595 -0.0247 -0.9854
    1THF     H2 2824   3.733   3.189   3.093 -0.4517 -1.7894 -0.0261
    1THF     C2 2825   3.910   3.168   3.212 -0.2802 -0.5057 -0.4162
    1THF     H3 2826   3.951   3.180   3.111  2.3964 -0.6705  0.6301
    1THF     H4 2827   3.917   3.068   3.256 -0.9806 -0.1050  0.6287
    1THF     C3 2828   3.959   3.277   3.308  0.6879  0.1812  0.1388
    1THF     H5 2829   4.006   3.355   3.248  1.0858 -2.1567 -2.7034
    1THF     H6 2830   4.028   3.236   3.381  3.1564 -0.6269 -2.5688
    1THF     C4 2831   3.831   3.329   3.380  0.3640  0.1511  0.1798
    1THF     H7 2832   3.825   3.435   3.403 -3.2175 -0.4279  2.2332
    1THF     H8 2833   3.811   3.285   3.478  0.5721  2.5795  1.3478
    1THF     O1 2834   3.725   3.288   3.285  0.4854 -0.7677 -0.1607
    1THF     C1 2835   0.068   2.778   3.338  1.5374  0.5885 -0.2344
    1THF     H1 2836   0.175   2.774   3.320  1.6548  0.7804  0.4245
    1THF     H2 2837   0.031   2.869   3.290 -1.1307 -1.0725 -1.4405
    1THF     C2 2838   0.031   2.767   3.490  0.0400  0.0456 -0.8886
    1THF     H3 2839   0.042   2.862   3.542  1.7157 -1.8884  2.4423
    1THF     H4 2840   0.102   2.694   3.529 -0.9422 -0.1984  0.4618
    1THF     C3 2841  -0.111   2.712   3.480 -0.3404  0.0119  0.0253
    1THF     H5 2842  -0.184   2.793   3.494  0.4639  1.2186 -2.5099
    1THF     H6 2843  -0.127   2.636   3.557 -0.2442 -0.0417 -0.0079
    1THF     C4 2844  -0.126   2.650   3.337 -0.1273  0.0847 -0.1993
    1THF     H7 2845  -0.192   2.714   3.278 -0.5913 -0.7727 -0.6231
    1THF     H8 2846  -0.159   2.546   3.339 -0.0117  0.0690  1.0448
    1THF     O1 2847   0.010   2.663   3.289  0.3921 -0.1055 -0.2137
    1THF     C1 2848   2.738   3.441   2.211  0.2800 -0.3250  0.3273
    1THF     H1 2849   2.837   3.475   2.180  0.3928  0.9525  2.0026
    1THF     H2 2850   2.727   3.434   2.320  0.4226 -1.6195  0.2604
    1THF     C2 2851   2.725   3.306   2.136 -0.2512 -0.1471  0.4874
    1THF     H3 2852   2.657   3.241   2.191 -1.6904  0.4219 -0.5860
    1THF     H4 2853   2.824   3.261   2.128  0.5973  1.4683  1.7366
    1THF     C3 2854   2.657   3.346   2.007 -0.2407 -0.1288 -0.2171
    1THF     H5 2855   2.571   3.288   1.972 -0.1387  0.1914 -1.0037
    1THF     H6 2856   2.733   3.340   1.928  0.0369  0.3939  0.0094
    1THF     C4 2857   2.617   3.489   2.016 -0.1812  0.5328 -0.8866
    1THF     H7 2858   2.512   3.511   1.992 -1.3502 -0.3203  2.9922
    1THF     H8 2859   2.688   3.554   1.964  0.4568  0.4454 -0.1321
    1THF     O1 2860   2.635   3.523   2.153  0.6109  0.2961  0.3176
    1THF     C1 2861   0.039   1.450   2.465 -0.1761  0.2947  0.7606
    1THF     H1 2862   0.057   1.352   2.420 -0.0831  0.3089  0.7669
    1THF     H2 2863   0.056   1.443   2.573 -0.3517  1.2867  0.8589
    1THF     C2 2864  -0.094   1.517   2.413 -0.1709 -0.0306  0.6114
    1THF     H3 2865  -0.140   1.582   2.487 -1.3050  1.3084 -1.2418
    1THF     H4 2866  -0.161   1.443   2.368  2.7024 -2.8243  0.7215
    1THF     C3 2867  -0.046   1.609   2.302  0.2122 -1.2445  0.4778
    1THF     H5 2868  -0.109   1.698   2.307  1.3007 -0.5254  1.9491
    1THF     H6 2869  -0.058   1.569   2.201  1.2189  2.4272 -1.1670
    1THF     C4 2870   0.103   1.638   2.330  0.0326 -0.3068  0.2376
    1THF     H7 2871   0.116   1.728   2.391 -1.5221 -1.3060  2.0951
    1THF     H8 2872   0.166   1.633   2.241 -0.2417  0.0775  0.0211
    1THF     O1 2873   0.143   1.529   2.414  0.0694  0.2885  0.1615
    1THF     C1 2874   0.805   3.820   1.639  0.3619 -0.1797  0.2440
    1THF     H1 2875   0.843   3.717   1.642 -0.6367 -0.5243  3.2232
    1THF     H2 2876   0.839   3.890   1.716 -2.1232  0.2153  1.0257
    1THF     C2 2877   0.651   3.796   1.638  0.1394  0.4979  0.5109
    1THF     H3 2878   0.594   3.868   1.697  1.0248 -0.6253  2.7974
    1THF     H4 2879   0.629   3.697   1.680  0.7615  0.0225 -0.2710
    1THF     C3 2880   0.594   3.812   1.490  0.3386 -0.3397 -0.2515
    1THF     H5 2881   0.525   3.896   1.487  0.2453 -0.3995  0.1345
    1THF     H6 2882   0.543   3.725   1.448 -0.6775 -0.6964  1.6691
    1THF     C4 2883   0.717   3.825   1.408  0.2309 -0.6639  0.5132
    1THF     H7 2884   0.713   3.891   1.320  0.3231  0.7513  1.5490
    1THF     H8 2885   0.737   3.723   1.376  0.5851 -0.4780  0.1311
    1THF     O1 2886   0.818   3.873   1.500  0.0992  0.4716  0.9626
    1THF     C1 2887   1.582   0.520   3.446  0.1316 -0.5926 -0.3805
    1THF     H1 2888   1.628   0.619   3.444  0.2995 -0.6285  1.0066
    1THF     H2 2889   1.648   0.453   3.501  1.5059 -0.4741 -1.8467
    1THF     C2 2890   1.553   0.469   3.308 -0.2542  0.1180  0.4871
    1THF     H3 2891   1.633   0.406   3.270 -3.2749 -4.4520  1.2673
    1THF     H4 2892   1.532   0.547   3.236 -1.5492 -0.6270  0.0400
    1THF     C3 2893   1.427   0.385   3.329  0.8594 -0.0269  0.0900
    1THF     H5 2894   1.449   0.279   3.322 -0.7743 -0.4102  0.4855
    1THF     H6 2895   1.346   0.404   3.258  1.1404 -1.0339 -0.5085
    1THF     C4 2896   1.380   0.415   3.472  0.0318  0.0157 -0.0075
    1THF     H7 2897   1.392   0.333   3.543  0.3348 -0.1907 -0.2926
    1THF     H8 2898   1.273   0.432   3.458  0.1048  1.8469  1.4565
    1THF     O1 2899   1.455   0.527   3.510 -0.4021 -0.3393 -0.7977
    1THF     C1 2900   3.270   1.975   4.022 -0.4327 -0.0572 -0.1490
    1THF     H1 2901   3.364   1.954   4.074  0.1304  0.8523 -0.7797
    1THF     H2 2902   3.207   1.886   4.025  0.3039 -0.5502  1.3152
    1THF     C2 2903   3.282   2.010   3.866 -0.7711  0.4216  0.9148
    1THF     H3 2904   3.272   1.922   3.802 -2.7706  0.8132  0.6553
    1THF     H4 2905   3.379   2.055   3.843 -1.0064  0.8569  0.7786
    1THF     C3 2906   3.166   2.102   3.833 -0.4724 -0.0333 -0.1341
    1THF     H5 2907   3.083   2.037   3.804 -1.2469  0.6352  0.5511
    1THF     H6 2908   3.196   2.173   3.756 -0.0365 -0.8721 -0.7320
    1THF     C4 2909   3.146   2.171   3.970 -0.5425  0.1093  0.1516
    1THF     H7 2910   3.042   2.182   4.002 -0.4874  2.2681 -0.2868
    1THF     H8 2911   3.205   2.263   3.967 -0.3666  0.2141  4.6605
    1THF     O1 2912   3.202   2.092   4.073  0.0635 -0.1439 -0.0607
    1THF     C1 2913   2.260   0.357   3.120 -0.2701  0.3199 -0.1333
    1THF     H1 2914   2.284   0.423   3.036  0.7729 -0.1390 -0.1990
    1THF     H2 2915   2.292   0.410   3.210  3.1206  0.4035 -1.3378
    1THF     C2 2916   2.323   0.217   3.114 -0.1896 -0.1026 -0.0149
    1THF     H3 2917   2.412   0.199   3.175  0.8494 -0.7663 -1.6914
    1THF     H4 2918   2.350   0.211   3.008  2.4228  1.3472  0.5376
    1THF     C3 2919   2.206   0.121   3.143 -0.5855  0.3112 -0.6060
    1THF     H5 2920   2.208   0.086   3.246  2.7465  1.2043 -0.3085
    1THF     H6 2921   2.217   0.032   3.081 -0.7044 -1.3515  1.7058
    1THF     C4 2922   2.075   0.200   3.122  0.1569  0.5071  0.7667
    1THF     H7 2923   1.997   0.173   3.195 -0.9572  2.1439  0.2195
    1THF     H8 2924   2.049   0.185   3.017  1.2593 -0.8613  0.6778
    1THF     O1 2925   2.117   0.338   3.136  0.5503  0.4276 -0.1685
    1THF     C1 2926   1.105   0.146   1.714  0.1057  0.1443  0.5199
    1THF     H1 2927   1.013   0.205   1.715 -0.7395 -1.0574 -2.3651
    1THF     H2 2928   1.110   0.073   1.633  0.8048 -1.5182  2.0334
    1THF     C2 2929   1.101   0.066   1.842 -0.2616 -0.3084  0.1773
    1THF     H3 2930   1.152  -0.026   1.810 -2.4909 -1.2361 -0.7925
    1THF     H4 2931   1.000   0.039   1.874  0.5425 -2.1627  1.2389
    1THF     C3 2932   1.184   0.138   1.952  0.6205 -0.3085  0.6103
    1THF     H5 2933   1.264   0.068   1.975  0.6662 -0.4991 -0.1107
    1THF     H6 2934   1.129   0.164   2.043  0.2311 -0.9874  0.5732
    1THF     C4 2935   1.235   0.257   1.876 -0.4736  0.1351 -0.7725
    1THF     H7 2936   1.335   0.279   1.915 -0.4897 -0.4662 -0.3837
    1THF     H8 2937   1.160   0.334   1.895 -0.8669 -0.5670  0.6095
    1THF     O1 2938   1.223   0.227   1.737 -0.0813  0.1669 -0.3278
    1THF     C1 2939   1.857   3.155   1.712 -0.4496  0.2041 -0.7694
    1THF     H1 2940   1.762   3.138   1.762 -0.7601 -0.3089 -1.5245
    1THF     H2 2941   1.868   3.099   1.619 -0.2061  0.8981 -1.1642
    1THF     C2 2942   1.970   3.119   1.806 -0.4165 -0.3410  0.0536
    1THF     H3 2943   2.047   3.056   1.760  0.9175  0.6803  0.8197
    1THF     H4 2944   1.933   3.066   1.894 -1.3984 -0.2183 -0.2837
    1THF     C3 2945   2.034   3.253   1.836 -0.3191 -0.8571 -0.4561
    1THF     H5 2946   2.141   3.242   1.856  0.1338  3.3374 -0.0512
    1THF     H6 2947   1.986   3.307   1.918  0.5494 -0.4659 -0.2018
    1THF     C4 2948   2.026   3.332   1.707  0.6459  0.1090 -1.0614
    1THF     H7 2949   2.099   3.292   1.636  2.5450  0.1610  0.8102
    1THF     H8 2950   2.039   3.440   1.718  3.4136 -0.2362 -0.4959
    1THF     O1 2951   1.889   3.292   1.671 -0.0745 -0.2943 -0.5497
    1THF     C1 2952   2.480   0.251   1.781  0.3403 -0.1356 -0.1527
    1THF     H1 2953   2.467   0.359   1.770 -0.1689 -0.4216 -2.5376
    1THF     H2 2954   2.388   0.215   1.829 -0.9206  1.1540 -1.5571
    1THF     C2 2955   2.616   0.209   1.844 -0.0625  0.4852 -1.2063
    1THF     H3 2956   2.600   0.152   1.936 -2.2123 -0.3637 -2.0739
    1THF     H4 2957   2.676   0.300   1.860 -0.1270  0.6762 -2.0464
    1THF     C3 2958   2.689   0.121   1.744  0.7421  0.4030  0.1153
    1THF     H5 2959   2.708   0.021   1.784 -0.1713 -0.5952 -1.8980
    1THF     H6 2960   2.785   0.159   1.709 -0.1337  0.7878 -1.9092
    1THF     C4 2961   2.585   0.092   1.636  0.6567  0.2507  0.7236
    1THF     H7 2962   2.540  -0.008   1.645  0.2282  0.4850  1.1989
    1THF     H8 2963   2.634   0.086   1.539 -0.9378 -3.4955  0.0584
    1THF     O1 2964   2.485   0.198   1.642 -0.3197  0.1145  0.3073
    1THF     C1 2965   4.005   0.290   0.112  0.0645 -0.3461  0.6382
    1THF     H1 2966   4.087   0.345   0.160 -0.1328  0.9171 -0.4272
    1THF     H2 2967   4.038   0.188   0.088  1.9358  0.6181 -1.0932
    1THF     C2 2968   3.949   0.360  -0.013 -0.2659 -1.1036 -0.5931
    1THF     H3 2969   3.939   0.280  -0.086 -1.9244 -3.1087  1.7513
    1THF     H4 2970   4.004   0.445  -0.055  0.7313 -1.1382  0.6234
    1THF     C3 2971   3.804   0.402   0.025 -0.2875 -0.9286  0.8036
    1THF     H5 2972   3.730   0.378  -0.052  0.1522 -3.6375  1.1586
    1THF     H6 2973   3.804   0.508   0.052  1.2696 -0.0618 -2.3587
    1THF     C4 2974   3.768   0.304   0.142 -0.4713  0.6167 -0.2523
    1THF     H7 2975   3.715   0.215   0.105 -3.9261  2.0094  1.1170
    1THF     H8 2976   3.699   0.351   0.213 -1.1202 -2.0745  1.0021
    1THF     O1 2977   3.897   0.272   0.205 -0.0185  0.4280 -0.1502
    1THF     C1 2978   4.030   2.865   2.991 -0.2689  0.3328  0.1241
    1THF     H1 2979   4.108   2.941   2.985  0.6998 -0.6103  0.7601
    1THF     H2 2980   4.042   2.805   3.081  1.7594  0.2290 -0.2076
    1THF     C2 2981   4.028   2.769   2.867 -0.2027 -0.2731  0.6876
    1THF     H3 2982   4.075   2.671   2.879 -1.3254 -0.8628  0.3136
    1THF     H4 2983   4.078   2.831   2.792  0.2823 -1.6549 -0.1478
    1THF     C3 2984   3.879   2.739   2.844  0.6080  0.3144  0.5916
    1THF     H5 2985   3.857   2.633   2.833 -2.2354  0.9431 -0.3441
    1THF     H6 2986   3.842   2.781   2.750 -1.0236 -0.4952  0.8446
    1THF     C4 2987   3.801   2.816   2.949 -0.8204  0.1885 -0.1886
    1THF     H7 2988   3.778   2.748   3.031  1.3625 -0.3926 -0.0218
    1THF     H8 2989   3.712   2.859   2.902 -0.5571 -0.5514 -1.4000
    1THF     O1 2990   3.897   2.919   2.996  0.5231  0.2938 -0.3051
    1THF     C1 2991   1.045   2.709   0.013  0.4286  0.5843  0.2619
    1THF     H1 2992   1.065   2.748   0.113 -2.1331  0.8491  0.7046
    1THF     H2 2993   1.112   2.627  -0.015 -0.3480  0.4612 -1.3215
    1THF     C2 2994   1.033   2.820  -0.086  0.1454 -0.3361  0.2429
    1THF     H3 2995   1.077   2.795  -0.183 -0.2353 -1.6014  0.3775
    1THF     H4 2996   1.058   2.916  -0.042 -0.9158 -0.5719  1.3952
    1THF     C3 2997   0.883   2.830  -0.119  0.3087 -0.2889 -0.0736
    1THF     H5 2998   0.860   2.784  -0.216 -1.0768 -1.5291  0.8149
    1THF     H6 2999   0.859   2.936  -0.120  1.3757 -0.0518 -0.4371
    1THF     C4 3000   0.808   2.754  -0.017  0.3448 -0.2343  0.0993
    1THF     H7 3001   0.709   2.717  -0.043  1.3140 -2.7497 -0.1758
    1THF     H8 3002   0.798   2.815   0.074  0.1138 -1.0194  0.6061
    1THF     O1 3003   0.911   2.652   0.017 -0.1132  0.2594  0.2372
    1THF     C1 3004   2.727   1.613   3.429 -0.4927 -0.4633  0.3201
    1THF     H1 3005   2.649   1.657   3.367  0.6432  2.4144  0.8726
    1THF     H2 3006   2.801   1.688   3.458 -1.6603  0.1155  1.8933
    1THF     C2 3007   2.792   1.487   3.366 -0.0278 -0.5112 -0.2769
    1THF     H3 3008   2.892   1.504   3.325  0.4746 -0.6381  0.8781
    1THF     H4 3009   2.722   1.435   3.300 -0.1712 -0.8171  0.1133
    1THF     C3 3010   2.830   1.395   3.480  0.1030  0.4429 -0.3198
    1THF     H5 3011   2.937   1.378   3.491  0.0130  0.2224  0.2256
    1THF     H6 3012   2.791   1.294   3.463  0.5047  0.1025  0.7134
    1THF     C4 3013   2.749   1.443   3.598 -0.0303 -0.2202  0.1919
    1THF     H7 3014   2.821   1.497   3.660  1.4537 -0.6533 -1.1054
    1THF     H8 3015   2.693   1.362   3.646  0.6807  0.7491  2.7256
    1THF     O1 3016   2.667   1.554   3.547  0.1971 -0.3820 -0.1915
    1THF     C1 3017   1.759   3.453   2.719  1.0004  0.0448 -0.2641
    1THF     H1 3018   1.701   3.502   2.798  2.0791 -0.4622  0.8619
    1THF     H2 3019   1.708   3.483   2.627 -0.7295 -1.3135  0.2129
    1THF     C2 3020   1.766   3.302   2.718 -0.3726  0.3045  0.0569
    1THF     H3 3021   1.679   3.252   2.673  0.3362 -1.0006  0.1195
    1THF     H4 3022   1.773   3.258   2.818 -1.0212 -0.9284 -0.4196
    1THF     C3 3023   1.902   3.265   2.654  0.6325 -0.1148 -0.3000
    1THF     H5 3024   1.878   3.228   2.554 -1.0064  0.2333 -0.0620
    1THF     H6 3025   1.958   3.184   2.701 -1.1534 -1.1330  0.1183
    1THF     C4 3026   1.977   3.402   2.642  0.0595  0.0020 -0.0123
    1THF     H7 3027   1.982   3.418   2.534  3.7631  2.5736  0.4646
    1THF     H8 3028   2.080   3.404   2.677  0.2278 -2.2884 -0.3294
    1THF     O1 3029   1.892   3.495   2.713 -0.6035 -0.7449 -0.4750
    1THF     C1 3030   0.773   2.629   2.429  0.2972  1.0346  0.1201
    1THF     H1 3031   0.876   2.664   2.432  1.0408 -0.9560 -1.0367
    1THF     H2 3032   0.739   2.603   2.529 -0.1612 -0.2868 -0.3749
    1THF     C2 3033   0.751   2.510   2.336  0.6991  0.8842 -0.3635
    1THF     H3 3034   0.775   2.411   2.377 -1.5026  1.3268  2.1865
    1THF     H4 3035   0.802   2.535   2.244  2.0636  0.2445  0.2063
    1THF     C3 3036   0.602   2.533   2.299  0.2738 -0.0097 -0.3269
    1THF     H5 3037   0.543   2.464   2.360  0.6813 -1.2044 -1.2622
    1THF     H6 3038   0.587   2.503   2.195  1.8000 -0.3572 -0.4515
    1THF     C4 3039   0.558   2.677   2.341 -0.0624  0.0249  0.1611
    1THF     H7 3040   0.497   2.675   2.431 -0.0080  1.4375  0.2334
    1THF     H8 3041   0.519   2.730   2.253 -1.0039  0.8595  1.0700
    1THF     O1 3042   0.683   2.739   2.382 -0.5552  0.3562  0.1396
    1THF     C1 3043   2.379   2.002   0.937  0.1942  0.1493  0.7338
    1THF     H1 3044   2.392   2.109   0.950  0.3267  0.3621 -1.1597
    1THF     H2 3045   2.271   1.990   0.926  0.2230  0.2558  0.3485
    1THF     C2 3046   2.423   1.921   1.060 -0.6964 -0.0320  0.0747
    1THF     H3 3047   2.350   1.909   1.140 -0.0291 -1.2785  0.5015
    1THF     H4 3048   2.515   1.961   1.104  0.2528 -0.6009 -1.3513
    1THF     C3 3049   2.453   1.779   0.998 -0.2329 -0.0885  0.0971
    1THF     H5 3050   2.357   1.727   0.989  0.0829 -1.0385  1.8891
    1THF     H6 3051   2.532   1.719   1.043 -0.1419  2.9321  4.2335
    1THF     C4 3052   2.502   1.818   0.856  1.1544 -0.2560  0.0561
    1THF     H7 3053   2.464   1.742   0.787  0.9259 -0.3580  0.2961
    1THF     H8 3054   2.611   1.807   0.859  1.0707 -0.8317  1.2227
    1THF     O1 3055   2.456   1.949   0.824 -0.5104  0.2940 -0.2539
    1THF     C1 3056   1.291   1.916   1.102 -0.1852 -0.1946 -0.3149
    1THF     H1 3057   1.290   1.927   1.211  0.9451  0.1573 -0.3261
    1THF     H2 3058   1.375   1.976   1.065  0.5373 -0.0737  1.4465
    1THF     C2 3059   1.163   1.957   1.032  0.5531  0.0092 -0.6402
    1THF     H3 3060   1.179   2.056   0.989 -2.7193  0.5027 -0.8857
    1THF     H4 3061   1.077   1.961   1.099  0.8573 -0.0497 -0.2457
    1THF     C3 3062   1.143   1.846   0.926  0.2311 -0.1810 -0.1845
    1THF     H5 3063   1.141   1.886   0.825  2.0888  0.1088 -0.1264
    1THF     H6 3064   1.049   1.795   0.947 -1.2673  0.6864 -4.3873
    1THF     C4 3065   1.255   1.752   0.943  0.2662 -0.1648 -0.5439
    1THF     H7 3066   1.341   1.780   0.882  1.0730 -2.1127 -0.3366
    1THF     H8 3067   1.226   1.647   0.934  1.0476 -0.3932 -0.4344
    1THF     O1 3068   1.303   1.772   1.077  0.6007 -0.0168  0.1292
    1THF     C1 3069   0.322   2.672   2.954  0.3607 -0.3142  0.4154
    1THF     H1 3070   0.359   2.774   2.954  0.5483 -0.3814  0.2611
    1THF     H2 3071   0.243   2.663   3.029 -1.4086  0.7475 -1.2806
    1THF     C2 3072   0.443   2.577   2.960  0.1860 -0.1133  0.4735
    1THF     H3 3073   0.407   2.479   2.994 -1.2361 -0.6752 -2.5400
    1THF     H4 3074   0.515   2.619   3.031 -0.3047  2.4180 -0.4832
    1THF     C3 3075   0.496   2.572   2.815  0.3492  0.1851  0.7418
    1THF     H5 3076   0.530   2.475   2.778 -0.3299  0.1101  0.3172
    1THF     H6 3077   0.582   2.638   2.799 -1.0633  2.2086  1.2937
    1THF     C4 3078   0.380   2.625   2.729  0.2688  0.3828 -0.9454
    1THF     H7 3079   0.336   2.553   2.660  0.3548 -0.8216  0.2532
    1THF     H8 3080   0.393   2.725   2.685  0.4575  1.4955  1.5449
    1THF     O1 3081   0.271   2.655   2.825  0.2240  0.3246 -0.1117
    1THF     C1 3082   2.947   0.696   0.141  0.3900  1.4207  0.2693
    1THF     H1 3083   2.970   0.707   0.247 -0.9117  0.6338  0.6466
    1THF     H2 3084   2.896   0.600   0.124  0.7720  0.9910  1.4894
    1THF     C2 3085   3.062   0.710   0.040 -0.2025 -0.3021 -0.1713
    1THF     H3 3086   3.088   0.606   0.020  1.8599  0.2056 -0.2539
    1THF     H4 3087   3.146   0.766   0.083  0.2157 -0.1668 -1.1480
    1THF     C3 3088   3.015   0.780  -0.080  0.2036 -0.3267  0.0672
    1THF     H5 3089   3.000   0.709  -0.162 -2.0142 -0.2140  0.3473
    1THF     H6 3090   3.077   0.864  -0.112  0.0022 -0.2058 -0.0077
    1THF     C4 3091   2.882   0.850  -0.041 -0.0610  0.0723  0.3504
    1THF     H7 3092   2.807   0.810  -0.109  1.3129 -2.6894  0.3616
    1THF     H8 3093   2.893   0.958  -0.043  1.0892 -0.0140  1.2622
    1THF     O1 3094   2.857   0.805   0.094 -0.3007 -0.0084  0.0492
    1THF     C1 3095   1.072   1.985   3.103  0.2328  0.6132  0.5290
    1THF     H1 3096   1.094   2.069   3.036  0.9201 -0.7562 -0.9942
    1THF     H2 3097   1.010   2.020   3.186 -3.6400 -0.6445 -1.7270
    1THF     C2 3098   1.204   1.933   3.158  0.1499  0.4946  1.0423
    1THF     H3 3099   1.190   1.954   3.265 -0.8247  0.0491  1.0041
    1THF     H4 3100   1.295   1.987   3.130  0.9034  0.2591  2.9296
    1THF     C3 3101   1.223   1.785   3.123  0.2218 -0.1431 -0.2773
    1THF     H5 3102   1.271   1.730   3.205  0.7407  0.9491  0.1589
    1THF     H6 3103   1.285   1.766   3.035 -1.4847 -2.0480 -1.1009
    1THF     C4 3104   1.082   1.746   3.084  0.9392 -0.0732 -0.2511
    1THF     H7 3105   1.033   1.698   3.168 -2.4218  0.5799 -1.7567
    1THF     H8 3106   1.080   1.672   3.004  0.9861  0.5536 -0.8417
    1THF     O1 3107   1.014   1.867   3.044 -0.1818 -0.0636  0.0487
    1THF     C1 3108   1.938   3.631   3.024  0.3330 -0.0745 -0.0993
    1THF     H1 3109   1.867   3.643   2.942  0.2003  2.9359  0.3844
    1THF     H2 3110   2.010   3.714   3.021 -0.4045  0.7007  2.6419
    1THF     C2 3111   2.010   3.491   3.031  0.0099 -0.6950  0.4635
    1THF     H3 3112   2.103   3.504   2.976 -1.3581 -0.4788 -1.8698
    1THF     H4 3113   1.952   3.413   2.981  0.2219 -0.4672 -0.1416
    1THF     C3 3114   2.015   3.462   3.185 -0.2003 -0.4837  0.3050
    1THF     H5 3115   2.120   3.451   3.215  0.1537  1.1902 -0.2412
    1THF     H6 3116   1.962   3.376   3.224  0.8627 -1.2406  0.1011
    1THF     C4 3117   1.970   3.595   3.248 -0.6723  0.5666 -0.2090
    1THF     H7 3118   2.050   3.660   3.286 -2.2680  2.7638 -0.5280
    1THF     H8 3119   1.919   3.568   3.340  0.4167 -0.5559  0.0809
    1THF     O1 3120   1.874   3.644   3.147 -0.4742 -0.5069 -0.3723
    1THF     C1 3121   1.760   3.912   0.742  0.0710  0.5634  0.6736
    1THF     H1 3122   1.824   3.923   0.829  1.2545  0.5412 -0.1832
    1THF     H2 3123   1.813   3.891   0.648  1.9195  0.9229  1.6241
    1THF     C2 3124   1.664   4.028   0.723  0.1395 -1.1056  0.4175
    1THF     H3 3125   1.701   4.088   0.640 -1.6451 -0.9216 -0.2829
    1THF     H4 3126   1.658   4.095   0.808 -0.1655 -1.1054  0.3980
    1THF     C3 3127   1.535   3.968   0.681  1.0961  0.3641 -0.2110
    1THF     H5 3128   1.500   4.008   0.585  0.9343  1.9071  0.4773
    1THF     H6 3129   1.457   3.999   0.751 -0.0298  0.0434 -1.3085
    1THF     C4 3130   1.559   3.817   0.677  0.2552 -0.6715  0.0991
    1THF     H7 3131   1.582   3.786   0.575  0.9405  0.0382  0.0363
    1THF     H8 3132   1.475   3.749   0.695 -0.8833  0.4054 -0.9848
    1THF     O1 3133   1.673   3.799   0.764  0.2233 -0.3091  0.0895
    1THF     C1 3134   0.182   0.320   1.225  0.3639 -0.6838  0.3790
    1THF     H1 3135   0.215   0.222   1.260  0.5800 -1.1483 -1.1081
    1THF     H2 3136   0.217   0.390   1.302 -1.2475  0.8388 -0.2335
    1THF     C2 3137   0.026   0.346   1.212  0.3817  0.2627  1.1708
    1THF     H3 3138  -0.013   0.421   1.281 -0.2458  2.4234 -1.4439
    1THF     H4 3139  -0.023   0.250   1.224 -0.9579  0.5258 -1.7563
    1THF     C3 3140   0.008   0.404   1.075 -0.0623 -1.2423 -0.3892
    1THF     H5 3141  -0.065   0.486   1.071 -1.8446 -2.8682 -2.9547
    1THF     H6 3142  -0.031   0.331   1.004 -1.1720  1.0943 -2.2966
    1THF     C4 3143   0.152   0.436   1.024  0.5047 -0.1383  0.7008
    1THF     H7 3144   0.169   0.538   1.057  0.4987 -0.6260  2.2393
    1THF     H8 3145   0.166   0.420   0.917 -1.0046 -4.5973  1.0332
    1THF     O1 3146   0.240   0.349   1.096 -0.1439 -0.1858 -0.0269
    1THF     C1 3147   1.543   2.804   3.441 -0.1538 -0.2405 -0.3493
    1THF     H1 3148   1.549   2.720   3.511  2.0370  2.9440  3.5745
    1THF     H2 3149   1.638   2.838   3.400  1.5479 -1.6244  2.2776
    1THF     C2 3150   1.471   2.922   3.501 -0.3303 -0.1099 -0.3451
    1THF     H3 3151   1.543   2.989   3.548  1.1602 -1.2479 -0.9796
    1THF     H4 3152   1.406   2.888   3.582 -0.7353  0.1268 -0.5674
    1THF     C3 3153   1.390   2.990   3.392 -0.2318 -0.1919 -0.6312
    1THF     H5 3154   1.449   3.070   3.346  2.2125 -1.3409  0.3706
    1THF     H6 3155   1.294   3.034   3.418 -0.8641 -0.6073 -2.2448
    1THF     C4 3156   1.376   2.876   3.296 -0.4213  0.0306 -0.6987
    1THF     H7 3157   1.419   2.912   3.202 -1.0524 -0.1413 -1.0584
    1THF     H8 3158   1.270   2.849   3.294 -0.2454 -1.0207  1.7831
    1THF     O1 3159   1.448   2.763   3.343  0.3104  0.2503  0.1266
    1THF     C1 3160   3.906   3.231   2.575  0.0931 -0.4225 -0.4674
    1THF     H1 3161   3.930   3.145   2.512 -0.6684  0.2413 -1.6799
    1THF     H2 3162   3.984   3.299   2.541  0.7923 -1.3121 -0.6828
    1THF     C2 3163   3.905   3.193   2.723 -0.1233 -0.1592  0.2707
    1THF     H3 3164   3.924   3.281   2.785  0.3006 -0.0558  0.0001
    1THF     H4 3165   3.984   3.119   2.738  2.1522  2.1450 -0.0548
    1THF     C3 3166   3.765   3.145   2.745 -0.3429  0.5958  0.3904
    1THF     H5 3167   3.728   3.168   2.846 -0.8784  0.7595  0.1583
    1THF     H6 3168   3.751   3.041   2.717  2.8726  0.2895 -0.2001
    1THF     C4 3169   3.683   3.222   2.637 -0.4807 -0.1938  0.6456
    1THF     H7 3170   3.643   3.317   2.674 -0.2749  0.6836 -1.3482
    1THF     H8 3171   3.603   3.162   2.592 -0.3948  0.5888 -0.5842
    1THF     O1 3172   3.774   3.270   2.539  0.0771 -0.1436 -0.2125
    1THF     C1 3173   3.476   3.569   0.138  0.5699 -0.0093 -0.1645
    1THF     H1 3174   3.397   3.645   0.146  0.6137  0.3145 -2.3321
    1THF     H2 3175   3.517   3.531   0.232  1.7989  1.7358  0.0287
    1THF     C2 3176   3.588   3.632   0.056 -0.2601  0.5891 -0.1686
    1THF     H3 3177   3.681   3.586   0.090  1.1176  2.6684 -1.0267
    1THF     H4 3178   3.602   3.739   0.068 -1.4107  0.8341 -0.9379
    1THF     C3 3179   3.547   3.570  -0.082  0.5898 -0.5790  0.6440
    1THF     H5 3180   3.625   3.578  -0.158  1.6131 -0.3688  1.7039
    1THF     H6 3181   3.469   3.638  -0.118 -0.2759 -1.7677  0.2322
    1THF     C4 3182   3.482   3.433  -0.063  0.3606  0.3280 -0.1495
    1THF     H7 3183   3.559   3.356  -0.051 -1.0507 -0.8146  1.8693
    1THF     H8 3184   3.397   3.413  -0.129  1.3029 -2.0777 -0.6743
    1THF     O1 3185   3.434   3.445   0.074 -0.0656  0.2562 -0.1134
    1THF     C1 3186   3.844   2.413   1.635  0.0801  1.1060  0.6500
    1THF     H1 3187   3.917   2.340   1.601 -0.3764 -0.2418  2.5029
    1THF     H2 3188   3.754   2.362   1.671  0.7249  0.1788  0.9385
    1THF     C2 3189   3.800   2.518   1.531  0.5639  0.6488  0.2939
    1THF     H3 3190   3.708   2.477   1.489  0.0804  1.8118  0.2163
    1THF     H4 3191   3.879   2.537   1.459  0.1781 -1.1429 -0.6220
    1THF     C3 3192   3.769   2.642   1.622  0.2218  0.3508  0.4278
    1THF     H5 3193   3.663   2.667   1.617 -0.5528 -2.2651  2.5175
    1THF     H6 3194   3.832   2.719   1.577 -0.6950  0.3987 -0.7996
    1THF     C4 3195   3.811   2.603   1.762 -1.0351 -0.1578 -0.7645
    1THF     H7 3196   3.734   2.574   1.834  0.9577 -1.2925  0.9774
    1THF     H8 3197   3.879   2.677   1.805 -1.5966  1.0254 -1.8907
    1THF     O1 3198   3.897   2.492   1.738 -0.1051  0.1322  0.4594
    1THF     C1 3199   2.258   4.023   0.118 -0.6088  0.8835  0.7030
    1THF     H1 3200   2.280   3.946   0.193  0.7701  0.0445 -0.5179
    1THF     H2 3201   2.317   4.114   0.132 -0.2592  0.6500  0.7561
    1THF     C2 3202   2.105   4.053   0.123 -0.3641  0.5586  0.1550
    1THF     H3 3203   2.094   4.158   0.095 -1.4840 -0.0790 -1.8521
    1THF     H4 3204   2.062   4.035   0.222 -3.2857  0.7980 -1.0049
    1THF     C3 3205   2.047   3.958   0.018 -0.5837 -0.6687 -0.5324
    1THF     H5 3206   1.952   3.998  -0.019  0.0655  2.1377  0.7251
    1THF     H6 3207   2.027   3.862   0.066 -1.1024 -0.6074 -0.6231
    1THF     C4 3208   2.156   3.945  -0.084  0.6524 -0.0864  0.4668
    1THF     H7 3209   2.151   4.029  -0.154 -0.5590 -1.0215 -0.6093
    1THF     H8 3210   2.139   3.844  -0.123 -2.3428  0.3522  0.5534
    1THF     O1 3211   2.282   3.957  -0.010  0.2067  0.4146 -0.5304
    1THF     C1 3212   3.607   3.333   2.024  0.6241 -0.1794  0.7954
    1THF     H1 3213   3.600   3.434   1.983 -1.2408 -1.4989 -2.2892
    1THF     H2 3214   3.513   3.277   2.021  1.3817 -1.3625 -1.5613
    1THF     C2 3215   3.648   3.328   2.169 -0.2447 -0.3913 -0.2190
    1THF     H3 3216   3.565   3.314   2.238  0.7065 -0.6628  0.8968
    1THF     H4 3217   3.708   3.412   2.205 -0.6717 -1.6940  3.8762
    1THF     C3 3218   3.744   3.213   2.168  0.1174 -0.3512 -0.5563
    1THF     H5 3219   3.683   3.131   2.207  1.0733 -1.3943 -1.2149
    1THF     H6 3220   3.834   3.218   2.229 -0.5173 -1.5993  0.5227
    1THF     C4 3221   3.779   3.187   2.021  0.2438 -0.8312 -0.4935
    1THF     H7 3222   3.736   3.091   1.993  0.2576 -0.6430 -1.1682
    1THF     H8 3223   3.885   3.199   1.997 -0.1161  2.5421 -0.6219
    1THF     O1 3224   3.707   3.276   1.945  0.7323  0.3208 -0.0555
    1THF     C1 3225   3.197   0.883   3.689  0.2451 -0.7932 -0.1104
    1THF     H1 3226   3.229   0.895   3.793 -2.3338 -0.9081  0.7182
    1THF     H2 3227   3.147   0.790   3.661 -1.6811 -0.3200  1.6465
    1THF     C2 3228   3.316   0.914   3.600 -0.0085 -0.6297  0.3314
    1THF     H3 3229   3.359   0.826   3.552  2.0456 -0.4848  1.8362
    1THF     H4 3230   3.401   0.952   3.656  1.0652 -2.1689 -0.1982
    1THF     C3 3231   3.260   1.016   3.500 -0.0356 -0.1943 -0.0589
    1THF     H5 3232   3.303   1.000   3.401  1.3392 -1.0687  0.6535
    1THF     H6 3233   3.282   1.119   3.529  1.4688 -0.7582  0.8743
    1THF     C4 3234   3.107   1.013   3.515  0.7168 -0.3682  0.3806
    1THF     H7 3235   3.060   0.931   3.460  1.0525 -0.6340  0.4840
    1THF     H8 3236   3.055   1.105   3.488 -0.1840 -0.7605  0.7319
    1THF     O1 3237   3.098   0.981   3.652 -0.7002  0.4635  0.3993
    1THF     C1 3238   1.058   1.600   2.253 -0.3448 -0.3166  0.2892
    1THF     H1 3239   1.077   1.647   2.350  0.3826  1.1282 -0.5352
    1THF     H2 3240   0.968   1.538   2.252 -1.5916  1.4065 -2.9079
    1THF     C2 3241   1.188   1.524   2.219  0.0759  0.1430  0.5694
    1THF     H3 3242   1.174   1.416   2.214 -2.1829  0.3343  2.0394
    1THF     H4 3243   1.260   1.535   2.300 -0.7025 -0.3920  1.3434
    1THF     C3 3244   1.236   1.590   2.083 -0.1438  0.6497 -0.2204
    1THF     H5 3245   1.192   1.533   2.001  0.0576 -1.2233  0.9693
    1THF     H6 3246   1.344   1.582   2.067  0.2880 -2.2909  3.5171
    1THF     C4 3247   1.167   1.722   2.078  0.9021 -0.0201 -0.3035
    1THF     H7 3248   1.134   1.746   1.976  1.3726  0.3358 -0.3727
    1THF     H8 3249   1.223   1.799   2.131 -1.0721  1.4769 -0.3271
    1THF     O1 3250   1.046   1.710   2.158 -0.0580  0.5450 -0.5327
    1THF     C1 3251   2.187   0.211   0.491  0.3729  0.2878 -0.4614
    1THF     H1 3252   2.098   0.191   0.551  2.0524  0.3287  2.1146
    1THF     H2 3253   2.268   0.138   0.500 -1.1895 -1.4686 -0.3756
    1THF     C2 3254   2.251   0.347   0.514  0.1356 -0.5286 -0.3529
    1THF     H3 3255   2.340   0.346   0.578 -1.6675 -0.1485  2.2212
    1THF     H4 3256   2.180   0.417   0.557 -1.7487 -2.5962 -0.0026
    1THF     C3 3257   2.291   0.405   0.377  0.2065 -0.0970  0.0142
    1THF     H5 3258   2.401   0.406   0.374  0.2783 -1.8602  0.9666
    1THF     H6 3259   2.248   0.501   0.350 -0.6151 -0.5512 -0.3229
    1THF     C4 3260   2.245   0.297   0.281  0.4670 -0.1733 -0.2084
    1THF     H7 3261   2.329   0.231   0.255  1.1481  0.2731  0.8237
    1THF     H8 3262   2.191   0.338   0.196  0.3990 -2.9725 -1.5980
    1THF     O1 3263   2.147   0.219   0.351 -0.0460 -0.0348 -0.0524
    1THF     C1 3264   3.964   3.491   1.826 -0.2501  0.6929  0.0625
    1THF     H1 3265   3.980   3.387   1.856 -0.3220 -0.0814 -2.4288
    1THF     H2 3266   3.906   3.548   1.899 -2.8345 -0.2195 -1.1837
    1THF     C2 3267   3.905   3.486   1.688  0.2944 -0.5959  0.4475
    1THF     H3 3268   3.796   3.492   1.694  0.2926  2.1330 -1.4142
    1THF     H4 3269   3.940   3.397   1.635  0.0549 -1.0776  1.0839
    1THF     C3 3270   3.966   3.599   1.611  0.2830  1.1129 -0.0393
    1THF     H5 3271   3.894   3.679   1.594  0.1466  0.7828 -1.0327
    1THF     H6 3272   4.008   3.577   1.513  0.2392  3.3299 -0.5893
    1THF     C4 3273   4.074   3.655   1.702  0.3200 -0.7612  0.0782
    1THF     H7 3274   4.024   3.740   1.750  0.5884 -1.7371  2.1496
    1THF     H8 3275   4.161   3.677   1.641 -0.1782 -0.3664 -0.4934
    1THF     O1 3276   4.093   3.544   1.794 -0.2753 -0.1406  0.2303
    1THF     C1 3277   1.231   3.943   2.162  0.2655 -0.0331  0.0954
    1THF     H1 3278   1.221   3.933   2.054 -0.4106  1.0167  0.0518
    1THF     H2 3279   1.279   4.038   2.186 -0.3715  0.5797 -1.0424
    1THF     C2 3280   1.325   3.829   2.198  0.0917  0.0351  0.8518
    1THF     H3 3281   1.398   3.875   2.264 -0.6415  3.7323 -0.7919
    1THF     H4 3282   1.381   3.786   2.115  0.6725  0.1681  1.1743
    1THF     C3 3283   1.239   3.728   2.272 -0.4697  0.2913  0.3452
    1THF     H5 3284   1.285   3.690   2.364  1.4092  1.0640 -0.2494
    1THF     H6 3285   1.215   3.640   2.212  1.2155 -0.2713  0.4540
    1THF     C4 3286   1.112   3.796   2.323 -0.2059 -0.6930 -0.0499
    1THF     H7 3287   1.133   3.844   2.419 -3.7311  2.0536 -0.5440
    1THF     H8 3288   1.025   3.729   2.315 -0.1156 -0.7161 -0.8844
    1THF     O1 3289   1.104   3.901   2.224  0.5036 -0.0298 -0.0332
    1THF     C1 3290   2.911   1.357   0.889  0.2001 -0.0770 -0.1177
    1THF     H1 3291   2.934   1.263   0.839  1.9602  0.5649 -0.5696
    1THF     H2 3292   2.805   1.356   0.915  0.7107  0.2639  2.1421
    1THF     C2 3293   2.947   1.473   0.792  0.0925  0.6966  0.1216
    1THF     H3 3294   2.851   1.508   0.753 -1.3060 -1.8578  1.1614
    1THF     H4 3295   2.990   1.430   0.702 -0.5703  2.7394 -1.1951
    1THF     C3 3296   3.042   1.559   0.878  0.5833  0.0898 -0.2567
    1THF     H5 3297   2.980   1.642   0.914  0.9262 -0.1648  0.9422
    1THF     H6 3298   3.117   1.605   0.814  1.1558  0.0373  0.3787
    1THF     C4 3299   3.100   1.475   0.989  0.0187 -0.6912  0.6500
    1THF     H7 3300   3.120   1.523   1.085 -1.0095  0.0407  0.5079
    1THF     H8 3301   3.187   1.420   0.952  0.4080  0.0804  0.4206
    1THF     O1 3302   3.000   1.373   1.004  0.5376  0.1331 -0.0597
    1THF     C1 3303   1.308   1.765   2.746 -0.1214 -0.8214  0.2539
    1THF     H1 3304   1.398   1.796   2.692 -0.3102 -2.0491 -0.7899
    1THF     H2 3305   1.314   1.796   2.850  0.3976  1.6031 -0.4638
    1THF     C2 3306   1.283   1.616   2.730  0.3194  0.3858  0.7629
    1THF     H3 3307   1.305   1.559   2.820 -0.6062  2.0775  2.0825
    1THF     H4 3308   1.349   1.578   2.652 -0.3010 -0.8009  0.8144
    1THF     C3 3309   1.139   1.601   2.692  0.2139  0.0868 -0.5926
    1THF     H5 3310   1.086   1.536   2.762 -0.8687  0.1185 -1.3574
    1THF     H6 3311   1.122   1.563   2.591  1.6722  1.8131 -1.5339
    1THF     C4 3312   1.087   1.740   2.695  0.1138  0.9790  0.3927
    1THF     H7 3313   1.055   1.766   2.796 -0.5274  0.2555  0.3789
    1THF     H8 3314   1.006   1.766   2.627 -0.1751  1.3354  0.8764
    1THF     O1 3315   1.198   1.832   2.677  0.1623  0.0725  0.2386
    1THF     C1 3316   0.316   2.857   3.691  0.3569 -0.3140 -0.1686
    1THF     H1 3317   0.334   2.922   3.605  1.6599 -0.9855 -0.4173
    1THF     H2 3318   0.217   2.812   3.696 -1.2965  3.1563  0.1240
    1THF     C2 3319   0.369   2.931   3.815 -0.2640 -0.1360  0.1906
    1THF     H3 3320   0.342   2.875   3.904 -1.4408  1.9913  1.2200
    1THF     H4 3321   0.333   3.034   3.823 -2.3951 -0.9536  1.4268
    1THF     C3 3322   0.530   2.917   3.790  0.1672  0.1305  0.5928
    1THF     H5 3323   0.581   2.910   3.886  1.4371  0.1578 -0.0669
    1THF     H6 3324   0.572   3.007   3.743 -1.1930  0.3296 -0.3009
    1THF     C4 3325   0.552   2.796   3.706  0.6281  0.2224 -0.2071
    1THF     H7 3326   0.604   2.715   3.757 -2.4035 -1.9250 -0.3685
    1THF     H8 3327   0.595   2.817   3.608 -0.5637  0.8389 -0.6198
    1THF     O1 3328   0.415   2.747   3.676  0.2990  0.3198  0.4840
    1THF     C1 3329   1.903   1.516   1.509  0.2018  0.4538  0.3505
    1THF     H1 3330   1.815   1.459   1.477 -1.0038  0.6288  3.1650
    1THF     H2 3331   1.938   1.575   1.424 -2.3086 -0.3215 -1.3049
    1THF     C2 3332   2.019   1.433   1.569 -0.6074 -0.4985 -0.2765
    1THF     H3 3333   2.085   1.397   1.490  1.2587  1.9238  0.0980
    1THF     H4 3334   1.973   1.352   1.625 -0.1683  0.9743  2.2846
    1THF     C3 3335   2.082   1.539   1.664 -0.0309  0.0771 -0.2724
    1THF     H5 3336   2.184   1.556   1.629 -0.2125 -1.6131 -1.7219
    1THF     H6 3337   2.085   1.497   1.764 -2.0260 -0.4804 -0.4214
    1THF     C4 3338   1.992   1.666   1.663  1.2843 -0.6226  0.2077
    1THF     H7 3339   2.029   1.739   1.591  1.5470 -0.4860  0.4833
    1THF     H8 3340   1.977   1.706   1.764  0.9997 -0.2637  0.0232
    1THF     O1 3341   1.870   1.607   1.611  0.0510 -0.1149  0.3911
    1THF     C1 3342   2.179   1.219   1.783 -0.1619  1.2296 -0.2296
    1THF     H1 3343   2.224   1.307   1.734 -0.6087  1.8040  0.3895
    1THF     H2 3344   2.070   1.228   1.777 -0.3050 -0.0789  0.3823
    1THF     C2 3345   2.226   1.211   1.931 -0.2672 -0.4793 -0.6324
    1THF     H3 3346   2.135   1.211   1.992 -0.0948  1.1401 -0.3579
    1THF     H4 3347   2.295   1.293   1.951  0.1719 -1.4762  2.1683
    1THF     C3 3348   2.311   1.083   1.943  0.2609  0.6706  0.2376
    1THF     H5 3349   2.264   0.999   1.994  1.8302  1.1075  2.4783
    1THF     H6 3350   2.407   1.087   1.994  0.5403 -3.0943  0.1471
    1THF     C4 3351   2.338   1.040   1.799 -0.1843 -0.0986  0.5426
    1THF     H7 3352   2.341   0.932   1.782  0.1474  0.3598 -2.5706
    1THF     H8 3353   2.429   1.083   1.757 -0.8253 -2.1058 -3.0909
    1THF     O1 3354   2.231   1.099   1.725  0.2638  0.1568 -0.5283
    1THF     C1 3355   0.786   0.499   0.167 -0.0638  0.2200 -0.4138
    1THF     H1 3356   0.806   0.522   0.062  1.4541  0.7514 -0.0249
    1THF     H2 3357   0.761   0.592   0.218  0.6339  1.0983 -1.6395
    1THF     C2 3358   0.912   0.428   0.230 -0.1537  0.7025  0.0933
    1THF     H3 3359   1.004   0.476   0.264 -0.4387  0.1148  1.7456
    1THF     H4 3360   0.948   0.351   0.161  2.1642 -1.1411  3.2370
    1THF     C3 3361   0.853   0.349   0.345  0.5456  0.2517  0.4221
    1THF     H5 3362   0.875   0.397   0.441  0.4959  2.2408 -0.5481
    1THF     H6 3363   0.895   0.248   0.354 -0.0066  0.2228  2.9973
    1THF     C4 3364   0.702   0.351   0.316  0.7610 -0.6149 -0.4232
    1THF     H7 3365   0.668   0.413   0.400 -0.0023 -0.0070 -1.1763
    1THF     H8 3366   0.653   0.253   0.324  2.4075 -1.4256  0.0025
    1THF     O1 3367   0.681   0.405   0.185  0.5061  0.5437  0.7274
    1THF     C1 3368   0.787   3.454   0.241  0.1235 -0.0375  0.4348
    1THF     H1 3369   0.887   3.439   0.200 -0.2979  1.9129 -1.3742
    1THF     H2 3370   0.779   3.558   0.272  1.8387  0.5822 -1.1782
    1THF     C2 3371   0.756   3.354   0.359  0.3325  1.0499  0.3049
    1THF     H3 3372   0.788   3.388   0.458 -0.1801 -1.2106  1.2737
    1THF     H4 3373   0.804   3.257   0.345 -1.1013 -0.0577  2.8249
    1THF     C3 3374   0.606   3.340   0.359 -0.5360 -0.0898  0.0185
    1THF     H5 3375   0.562   3.399   0.439 -1.9175 -2.2000  0.8655
    1THF     H6 3376   0.571   3.237   0.362 -0.0165 -0.3534 -1.7875
    1THF     C4 3377   0.555   3.396   0.226 -0.6156  0.3022  0.0035
    1THF     H7 3378   0.511   3.496   0.229  0.2647  0.7182 -0.7470
    1THF     H8 3379   0.492   3.322   0.177  1.1355 -1.9327  0.9837
    1THF     O1 3380   0.681   3.418   0.152  0.1217 -0.0213  0.3446
    1THF     C1 3381   3.478   0.688   3.767  0.0002 -0.0628  0.2454
    1THF     H1 3382   3.545   0.693   3.682 -1.1250 -1.5701 -0.7641
    1THF     H2 3383   3.376   0.707   3.734  0.3236 -1.1713 -1.4408
    1THF     C2 3384   3.516   0.775   3.885 -0.7040  0.1863 -0.3641
    1THF     H3 3385   3.464   0.871   3.886 -5.2425 -2.1372 -0.1727
    1THF     H4 3386   3.623   0.794   3.882 -0.7632  0.2903 -1.9108
    1THF     C3 3387   3.477   0.686   4.009 -0.2213  0.2503  0.1018
    1THF     H5 3388   3.385   0.729   4.050 -1.2059 -1.1425 -0.6095
    1THF     H6 3389   3.553   0.698   4.087  0.9797  0.0779 -1.0405
    1THF     C4 3390   3.450   0.541   3.950 -0.5257  0.0365 -0.4532
    1THF     H7 3391   3.342   0.522   3.957 -0.8103  1.5681 -0.4671
    1THF     H8 3392   3.508   0.466   4.004  1.2363  0.7912 -1.2711
    1THF     O1 3393   3.484   0.554   3.806 -0.3432  0.3215 -0.1700
    1THF     C1 3394   2.728   3.578   0.691 -0.1079  0.0993 -0.6958
    1THF     H1 3395   2.811   3.649   0.699  0.6083 -0.6205 -1.5976
    1THF     H2 3396   2.741   3.497   0.762  1.4097 -1.4574 -2.6894
    1THF     C2 3397   2.714   3.517   0.549  0.1377 -0.0693  0.2955
    1THF     H3 3398   2.775   3.426   0.541 -0.4342 -0.5168  0.9509
    1THF     H4 3399   2.755   3.590   0.479 -1.9411 -0.0353 -0.9224
    1THF     C3 3400   2.567   3.504   0.521  0.5612 -0.3747  0.4098
    1THF     H5 3401   2.538   3.401   0.498  2.1461 -0.5008 -1.1072
    1THF     H6 3402   2.543   3.568   0.436  3.2660  1.4920  0.9977
    1THF     C4 3403   2.498   3.560   0.648 -0.4917 -0.1951  0.3592
    1THF     H7 3404   2.479   3.474   0.712  1.3076  0.4377  1.7911
    1THF     H8 3405   2.406   3.616   0.628 -0.3848  0.5343  1.8739
    1THF     O1 3406   2.603   3.642   0.712  0.3620  0.1422 -0.0132
    1THF     C1 3407   3.222   2.683   1.178 -0.1516 -0.4348  0.0089
    1THF     H1 3408   3.246   2.682   1.072  0.7811 -0.0000  0.2148
    1THF     H2 3409   3.304   2.656   1.245 -0.9442 -0.7685  0.8577
    1THF     C2 3410   3.097   2.596   1.202 -0.3181  0.8773 -0.0876
    1THF     H3 3411   3.108   2.524   1.284 -0.9249 -0.3368 -1.0599
    1THF     H4 3412   3.087   2.538   1.110 -0.3964  2.4142 -1.0608
    1THF     C3 3413   2.981   2.693   1.215 -0.0133  0.0817  0.8844
    1THF     H5 3414   2.941   2.688   1.316 -1.2377  1.0731  0.4559
    1THF     H6 3415   2.900   2.664   1.148  0.2746  0.7053  0.2666
    1THF     C4 3416   3.041   2.831   1.188  0.1949 -0.2090  0.6084
    1THF     H7 3417   3.003   2.914   1.249 -0.3199 -0.0546  0.0926
    1THF     H8 3418   3.026   2.858   1.083 -2.2646  0.8910  1.1894
    1THF     O1 3419   3.185   2.816   1.211 -0.4267  0.0047  0.6188
    1THF     C1 3420   3.522   2.415   2.136  0.0154 -0.6378  0.5628
    1THF     H1 3421   3.429   2.462   2.105  0.2502 -0.1915  0.5217
    1THF     H2 3422   3.556   2.485   2.214  0.9734  1.6697 -1.8635
    1THF     C2 3423   3.632   2.398   2.031 -0.5804  0.1990  0.2845
    1THF     H3 3424   3.673   2.496   2.008 -1.6242  0.7534  0.7535
    1THF     H4 3425   3.584   2.356   1.943 -0.6827 -1.4901  1.1168
    1THF     C3 3426   3.725   2.298   2.095 -0.4470 -0.3057  0.7372
    1THF     H5 3427   3.802   2.361   2.141 -1.7849 -0.7782  3.7618
    1THF     H6 3428   3.782   2.231   2.030 -1.3702  3.4063 -4.1314
    1THF     C4 3429   3.646   2.228   2.209  0.5771 -0.2192  0.7541
    1THF     H7 3430   3.673   2.251   2.312  0.0961  1.6734  0.4717
    1THF     H8 3431   3.642   2.119   2.198 -2.6122 -0.1162  0.4424
    1THF     O1 3432   3.507   2.280   2.187  0.2298 -0.1603 -0.2600
    1THF     C1 3433   2.780   3.866   1.603 -0.4344  0.4678  0.0676
    1THF     H1 3434   2.673   3.852   1.586 -0.3413 -1.0265  0.6086
    1THF     H2 3435   2.809   3.970   1.586 -1.9110  1.0172  0.7533
    1THF     C2 3436   2.879   3.772   1.527 -0.0481  0.4630  0.3496
    1THF     H3 3437   2.980   3.810   1.517  0.3975 -0.9476 -0.6734
    1THF     H4 3438   2.845   3.751   1.426 -0.7873  1.1498  0.4521
    1THF     C3 3439   2.871   3.642   1.607 -0.0802 -0.8188 -0.4276
    1THF     H5 3440   2.968   3.593   1.600 -0.3194 -1.5383  1.1141
    1THF     H6 3441   2.804   3.572   1.557 -0.7036 -1.2083  0.9376
    1THF     C4 3442   2.826   3.681   1.748 -0.1332  0.0664 -0.1238
    1THF     H7 3443   2.897   3.663   1.830 -0.8678  1.4456  0.8342
    1THF     H8 3444   2.733   3.626   1.768  0.6089 -0.8160  1.0245
    1THF     O1 3445   2.813   3.825   1.738  0.4531  0.6185  0.2418
    1THF     C1 3446   3.585   0.445   2.029 -0.5078 -0.4279 -0.0869
    1THF     H1 3447   3.643   0.479   1.943  1.2188 -4.0464 -0.4178
    1THF     H2 3448   3.488   0.404   2.003 -0.8690  0.6550 -0.4839
    1THF     C2 3449   3.597   0.539   2.151 -0.3814 -0.6573 -0.0377
    1THF     H3 3450   3.494   0.570   2.172 -0.0583 -0.5734  1.4847
    1THF     H4 3451   3.671   0.618   2.146 -0.9481 -0.1615 -0.7536
    1THF     C3 3452   3.640   0.448   2.261  0.2928  1.0237  0.3589
    1THF     H5 3453   3.586   0.452   2.355  2.0030 -0.3458  1.4481
    1THF     H6 3454   3.744   0.479   2.275  0.2582 -0.2466  3.7610
    1THF     C4 3455   3.640   0.306   2.207  0.2818  0.2584 -0.5420
    1THF     H7 3456   3.538   0.269   2.214  0.8998 -1.2858  0.7431
    1THF     H8 3457   3.708   0.238   2.259 -1.8429 -0.7598  0.9816
    1THF     O1 3458   3.663   0.338   2.067 -0.4486 -0.0258 -0.1067
    1THF     C1 3459   1.397   2.631   3.035 -0.2815 -0.9707  0.2351
    1THF     H1 3460   1.321   2.709   3.045 -0.8349 -1.5307  0.4394
    1THF     H2 3461   1.415   2.577   3.128  0.8139 -1.8735 -0.4912
    1THF     C2 3462   1.530   2.678   2.978  0.4770 -0.0278  0.5701
    1THF     H3 3463   1.602   2.707   3.056  1.8209 -0.6752 -0.3980
    1THF     H4 3464   1.514   2.763   2.911  1.5615 -0.9424 -0.8929
    1THF     C3 3465   1.581   2.567   2.888  0.0234  0.3696 -0.9746
    1THF     H5 3466   1.669   2.518   2.931 -1.4775  0.0618  1.8415
    1THF     H6 3467   1.604   2.606   2.789 -0.0733 -2.1105 -2.0286
    1THF     C4 3468   1.467   2.465   2.890 -0.5761  0.7330  0.2241
    1THF     H7 3469   1.491   2.374   2.945 -0.4561 -0.9786 -2.5675
    1THF     H8 3470   1.437   2.439   2.788  3.3634 -1.4703 -0.4468
    1THF     O1 3471   1.351   2.538   2.948  0.6626  0.4407 -0.2225
    1THF     C1 3472   3.104   0.163   0.615 -0.4550  0.3719  0.6310
    1THF     H1 3473   3.177   0.099   0.566 -0.7521  0.3745  0.1819
    1THF     H2 3474   3.069   0.258   0.573 -2.3352 -0.4414  0.3385
    1THF     C2 3475   3.160   0.186   0.752  0.0443  0.1237 -0.3430
    1THF     H3 3476   3.214   0.280   0.765  0.3027  0.2938 -2.4707
    1THF     H4 3477   3.238   0.115   0.779  0.8939  0.7662 -1.0778
    1THF     C3 3478   3.032   0.186   0.845 -0.9253 -0.1854  0.0721
    1THF     H5 3479   2.996   0.286   0.869  1.9874  0.8198  0.4671
    1THF     H6 3480   3.044   0.152   0.948 -2.3503  0.6876  0.5523
    1THF     C4 3481   2.930   0.106   0.774 -0.4262  0.2267  0.1722
    1THF     H7 3482   2.839   0.166   0.769  0.2652  1.1514 -2.2436
    1THF     H8 3483   2.926   0.009   0.823  0.5970 -0.4122 -0.9674
    1THF     O1 3484   2.981   0.079   0.639 -1.0172 -0.3175 -0.4254
    1THF     C1 3485   2.527   0.849   0.469  0.0167 -0.0116  0.0641
    1THF     H1 3486   2.499   0.905   0.379  2.0031  0.5324 -0.2431
    1THF     H2 3487   2.630   0.814   0.460 -0.4859 -1.6473  0.5143
    1THF     C2 3488   2.441   0.720   0.480  0.1278 -0.0122  0.4317
    1THF     H3 3489   2.480   0.637   0.420 -2.8234 -2.2215  1.4406
    1THF     H4 3490   2.342   0.747   0.442  0.4321 -0.9347 -1.0710
    1THF     C3 3491   2.454   0.693   0.630  0.2816 -0.1082 -0.1578
    1THF     H5 3492   2.541   0.632   0.655  2.5895  2.7641 -0.8949
    1THF     H6 3493   2.365   0.643   0.670 -0.1141  1.5747  1.1316
    1THF     C4 3494   2.464   0.836   0.683 -0.1666  0.5731 -0.2769
    1THF     H7 3495   2.543   0.836   0.759 -0.2173  0.2290 -0.2218
    1THF     H8 3496   2.363   0.857   0.718 -0.9762 -1.0336 -1.5265
    1THF     O1 3497   2.492   0.927   0.583 -0.7152  0.1582  0.1970
    1THF     C1 3498   2.199   3.952   0.692  0.4829  0.4394 -0.0012
    1THF     H1 3499   2.203   3.885   0.606 -0.3131  0.5004 -0.0871
    1THF     H2 3500   2.149   4.042   0.655  0.5365 -0.1923 -1.6454
    1THF     C2 3501   2.336   3.986   0.756  0.3501  0.1584  0.3801
    1THF     H3 3502   2.317   4.083   0.803  0.7563 -0.2312  1.3476
    1THF     H4 3503   2.411   3.988   0.677 -2.0785  2.9672 -1.9955
    1THF     C3 3504   2.356   3.879   0.863 -0.5997 -0.4606 -0.0827
    1THF     H5 3505   2.415   3.916   0.948 -2.5404  1.4255  0.4788
    1THF     H6 3506   2.389   3.790   0.810 -0.9175 -0.6810  0.0884
    1THF     C4 3507   2.211   3.853   0.910 -0.3427 -0.0627 -0.6612
    1THF     H7 3508   2.184   3.925   0.987  0.6421 -1.1323  0.6957
    1THF     H8 3509   2.185   3.750   0.935  0.7077 -0.4106 -0.9809
    1THF     O1 3510   2.130   3.893   0.802  0.3068 -0.2878 -0.0257
    1THF     C1 3511   0.163   3.345   2.707 -0.2335 -0.7114  0.2173
    1THF     H1 3512   0.074   3.347   2.644 -0.5775  1.8150  0.7244
    1THF     H2 3513   0.242   3.415   2.681 -0.1185 -0.5400  0.9889
    1THF     C2 3514   0.215   3.198   2.702 -0.2319  0.1005  0.0994
    1THF     H3 3515   0.317   3.189   2.665 -0.3250 -0.1386 -0.1035
    1THF     H4 3516   0.148   3.135   2.643 -0.9412  1.7617 -0.9207
    1THF     C3 3517   0.208   3.158   2.850  0.3251 -0.0659 -0.5112
    1THF     H5 3518   0.309   3.153   2.891  0.3906 -1.0166 -0.7815
    1THF     H6 3519   0.161   3.060   2.863 -0.4583  0.2278 -1.0695
    1THF     C4 3520   0.122   3.257   2.933 -0.0431 -0.0388 -0.1988
    1THF     H7 3521   0.169   3.291   3.025  1.7366 -0.0527 -1.0884
    1THF     H8 3522   0.024   3.216   2.959  0.1092  0.0419  0.5043
    1THF     O1 3523   0.108   3.366   2.842  0.7788 -0.1684  0.1586
    1THF     C1 3524   0.556   0.919   3.199  0.3717 -0.9888 -0.1802
    1THF     H1 3525   0.655   0.933   3.154  0.2043  0.1793 -0.2082
    1THF     H2 3526   0.550   0.815   3.234 -2.6965 -0.1040  2.1875
    1THF     C2 3527   0.441   0.932   3.099 -0.1807  1.1543 -0.3703
    1THF     H3 3528   0.361   0.869   3.139  0.0400 -0.3674 -2.2726
    1THF     H4 3529   0.477   0.893   3.004 -0.3805 -0.6810  0.2956
    1THF     C3 3530   0.414   1.082   3.102  0.1185  0.1901 -0.1774
    1THF     H5 3531   0.308   1.110   3.106  0.3196  1.4489 -2.7815
    1THF     H6 3532   0.466   1.137   3.024  1.6376 -2.0432 -0.8031
    1THF     C4 3533   0.476   1.135   3.239 -0.8839  1.0657  0.1262
    1THF     H7 3534   0.392   1.170   3.301 -2.2901  0.2784 -1.2788
    1THF     H8 3535   0.555   1.207   3.219 -0.6704  1.0533  0.9065
    1THF     O1 3536   0.531   1.018   3.305  0.0063 -0.0523  0.6662
    1THF     C1 3537   0.932   2.554   1.186  0.0639  0.3036  0.0937
    1THF     H1 3538   0.844   2.572   1.248  0.0724  0.9971 -0.0917
    1THF     H2 3539   0.985   2.462   1.211 -1.4511 -0.6003  0.0453
    1THF     C2 3540   1.022   2.674   1.173  0.4875 -0.3102  0.0215
    1THF     H3 3541   1.113   2.634   1.128 -0.6702 -2.2016 -0.6748
    1THF     H4 3542   1.040   2.720   1.271 -0.2374  0.0564 -0.0174
    1THF     C3 3543   0.946   2.769   1.080 -0.6253  0.6673 -0.6028
    1THF     H5 3544   1.008   2.823   1.010 -0.4589  1.8423  0.4409
    1THF     H6 3545   0.888   2.841   1.138 -0.8086  0.8911 -1.0612
    1THF     C4 3546   0.856   2.671   0.997  0.6760  0.2809  0.5192
    1THF     H7 3547   0.871   2.677   0.889  0.7654 -1.1902  0.4457
    1THF     H8 3548   0.749   2.684   1.014  0.5605 -1.8826  1.6220
    1THF     O1 3549   0.883   2.535   1.053  0.0067 -0.4446  0.5340
    1THF     C1 3550   2.033   2.657   1.142 -0.3777  0.7125  0.2982
    1THF     H1 3551   2.006   2.639   1.246 -1.2797  0.1549 -0.0278
    1THF     H2 3552   2.048   2.556   1.105 -1.5311  0.8470 -0.5718
    1THF     C2 3553   2.161   2.743   1.127 -0.6851 -0.3876 -0.3536
    1THF     H3 3554   2.218   2.681   1.058 -0.6249 -0.7691  0.0368
    1THF     H4 3555   2.226   2.762   1.213  1.2342 -0.3943 -1.7573
    1THF     C3 3556   2.121   2.870   1.054  0.3208 -0.0174 -0.3296
    1THF     H5 3557   2.198   2.895   0.982  1.8022  0.3287  1.3343
    1THF     H6 3558   2.107   2.953   1.124  1.2484  1.0224 -1.3607
    1THF     C4 3559   1.990   2.834   0.994 -0.2367  0.4961  0.4932
    1THF     H7 3560   2.023   2.785   0.902 -1.5298  0.4362  0.0462
    1THF     H8 3561   1.926   2.921   0.975 -1.5220 -0.5020  0.1963
    1THF     O1 3562   1.928   2.728   1.073 -0.5722  0.3276 -0.4028
    1THF     C1 3563   1.396   3.265   2.500  0.1629 -0.0956 -0.2101
    1THF     H1 3564   1.408   3.315   2.596  0.4277 -0.8602  0.1611
    1THF     H2 3565   1.334   3.322   2.431 -0.4579  0.0107  0.4307
    1THF     C2 3566   1.344   3.124   2.507 -0.2883  0.7592  0.0978
    1THF     H3 3567   1.243   3.124   2.466  0.7856  0.2031 -2.6449
    1THF     H4 3568   1.340   3.088   2.611  0.0172  3.0975  0.9511
    1THF     C3 3569   1.423   3.037   2.413 -0.7949 -0.0443 -0.3190
    1THF     H5 3570   1.367   3.002   2.326 -0.6377 -0.7161 -0.1504
    1THF     H6 3571   1.455   2.950   2.470 -2.1366 -0.5740 -0.3657
    1THF     C4 3572   1.539   3.128   2.366 -0.2732 -1.0221  0.8795
    1THF     H7 3573   1.541   3.155   2.260  1.5483  0.2285  1.2295
    1THF     H8 3574   1.638   3.089   2.391  1.2898  1.5429 -1.0538
    1THF     O1 3575   1.522   3.253   2.439  0.1385  0.3507 -0.2434
    1THF     C1 3576   3.527   3.683   0.463 -0.3783 -0.3683  0.0150
    1THF     H1 3577   3.576   3.724   0.375 -0.6749  1.9361  0.8974
    1THF     H2 3578   3.418   3.680   0.453 -0.2641 -0.3804 -1.3106
    1THF     C2 3579   3.559   3.758   0.591  1.1137  0.3481 -0.5239
    1THF     H3 3580   3.472   3.808   0.635  0.1318  0.7492 -2.8165
    1THF     H4 3581   3.648   3.814   0.562  2.2619 -1.2055 -0.0722
    1THF     C3 3582   3.606   3.642   0.687 -0.1983  0.0385 -0.3060
    1THF     H5 3583   3.535   3.629   0.769  0.3429  0.8667  0.3073
    1THF     H6 3584   3.706   3.657   0.728 -0.0603 -2.1158  0.2014
    1THF     C4 3585   3.601   3.512   0.609 -0.2595  0.1535 -0.2128
    1THF     H7 3586   3.523   3.454   0.658  1.0889 -1.7915 -0.3220
    1THF     H8 3587   3.696   3.459   0.614 -0.7723 -0.7441  0.1584
    1THF     O1 3588   3.571   3.544   0.473  0.5981 -0.8412 -0.4076
    1THF     C1 3589   2.180   3.745   1.243 -0.4880 -0.3463 -0.4341
    1THF     H1 3590   2.267   3.773   1.183 -0.9154 -2.1627 -1.9277
    1THF     H2 3591   2.102   3.821   1.232 -1.0535 -0.5407  1.9513
    1THF     C2 3592   2.208   3.701   1.383  0.4177  0.6597  0.6479
    1THF     H3 3593   2.140   3.752   1.451  1.1362 -1.1209  2.7577
    1THF     H4 3594   2.315   3.719   1.401  0.5848  0.5006 -0.1530
    1THF     C3 3595   2.176   3.558   1.403  0.4107  0.5808 -0.0774
    1THF     H5 3596   2.127   3.535   1.498  2.5636  2.1168  1.4582
    1THF     H6 3597   2.264   3.495   1.411  0.3318  0.3399 -1.0226
    1THF     C4 3598   2.077   3.536   1.290  0.0528  0.1345  0.0164
    1THF     H7 3599   1.976   3.567   1.320  0.2530 -0.6746  1.5631
    1THF     H8 3600   2.086   3.432   1.257  0.6220 -0.0939  0.8817
    1THF     O1 3601   2.127   3.618   1.186  0.2025 -0.0152  0.6684
    1THF     C1 3602   1.417   1.881   3.551 -0.1947 -0.0447 -0.3723
    1THF     H1 3603   1.518   1.848   3.526 -0.3832  0.5264 -1.9438
    1THF     H2 3604   1.402   1.986   3.526  2.2131  0.5456  0.5116
    1THF     C2 3605   1.385   1.848   3.697  0.0549 -0.7142 -0.0651
    1THF     H3 3606   1.299   1.908   3.729  1.4602 -0.4799  3.5622
    1THF     H4 3607   1.467   1.876   3.763 -0.6485  0.3602  0.3651
    1THF     C3 3608   1.351   1.698   3.698 -0.4175  0.2952 -0.8768
    1THF     H5 3609   1.261   1.669   3.752 -0.0856 -0.2733 -0.6239
    1THF     H6 3610   1.434   1.636   3.732 -1.3149  0.4571  1.7246
    1THF     C4 3611   1.339   1.669   3.546 -0.1579  0.1203  0.6477
    1THF     H7 3612   1.252   1.605   3.531 -0.1467  0.2228  0.1543
    1THF     H8 3613   1.430   1.619   3.509 -1.3252 -0.6087 -1.3158
    1THF     O1 3614   1.334   1.793   3.481 -0.0332  0.5256  0.0242
    1THF     C1 3615   0.658   0.145   2.676 -0.0879 -0.6338 -0.2819
    1THF     H1 3616   0.577   0.091   2.724 -0.5019 -0.2507 -0.5471
    1THF     H2 3617   0.624   0.220   2.604 -3.1440 -2.8310 -1.1891
    1THF     C2 3618   0.747   0.053   2.598  0.9255 -0.0027  0.8672
    1THF     H3 3619   0.801   0.104   2.517 -2.0651  1.3034 -0.4093
    1THF     H4 3620   0.688  -0.015   2.536  1.1973  1.1421 -0.7004
    1THF     C3 3621   0.837  -0.002   2.709  0.4876 -0.2885 -0.2651
    1THF     H5 3622   0.934  -0.034   2.670  0.5665 -1.2820  0.7190
    1THF     H6 3623   0.800  -0.094   2.754 -0.8237  1.1502  1.6510
    1THF     C4 3624   0.835   0.105   2.818 -0.4716  0.1113 -0.2922
    1THF     H7 3625   0.935   0.148   2.820  0.6766 -2.4609  1.0056
    1THF     H8 3626   0.828   0.075   2.923 -0.5577 -0.3108 -0.4144
    1THF     O1 3627   0.741   0.208   2.775 -0.5003 -0.1696 -0.2699
    1THF     C1 3628   3.624   4.067   1.913 -0.2596  0.2388 -0.4406
    1THF     H1 3629   3.727   4.096   1.896  0.2579 -1.9411 -1.1882
    1THF     H2 3630   3.555   4.145   1.879 -1.1060 -0.6222 -0.7310
    1THF     C2 3631   3.605   4.031   2.066 -0.1342  0.0081 -0.0635
    1THF     H3 3632   3.508   4.056   2.110  0.4022  2.1654 -0.0130
    1THF     H4 3633   3.682   4.077   2.128 -0.2927  1.5863 -0.9742
    1THF     C3 3634   3.619   3.879   2.071  0.5537  0.2091 -0.1302
    1THF     H5 3635   3.528   3.829   2.105 -0.8151  0.3025 -3.4633
    1THF     H6 3636   3.704   3.851   2.135 -0.0536 -0.8931  0.2195
    1THF     C4 3637   3.642   3.828   1.925 -0.0164 -0.6118  0.2877
    1THF     H7 3638   3.572   3.747   1.905 -0.5422  0.4740 -2.6032
    1THF     H8 3639   3.748   3.801   1.919 -0.3495 -2.2836  1.5580
    1THF     O1 3640   3.606   3.944   1.843  0.0873  0.2465  0.7763
    1THF     C1 3641   3.860   0.112   1.380  0.5272  0.5502 -0.1093
    1THF     H1 3642   3.824   0.180   1.302  0.2962  1.7866  1.0557
    1THF     H2 3643   3.965   0.083   1.368  0.6850  0.3085  1.7760
    1THF     C2 3644   3.765  -0.016   1.390 -0.0062 -0.4285 -0.4926
    1THF     H3 3645   3.795  -0.100   1.327  0.6021  0.2419 -1.1023
    1THF     H4 3646   3.661   0.010   1.367 -0.5582 -3.4856 -1.6956
    1THF     C3 3647   3.767  -0.054   1.536 -0.6528 -0.0426 -0.0729
    1THF     H5 3648   3.811  -0.152   1.559 -0.4653 -0.2090 -1.1077
    1THF     H6 3649   3.669  -0.061   1.584 -1.3576  0.7245 -1.3819
    1THF     C4 3650   3.847   0.061   1.608 -0.1588 -0.1979  0.0083
    1THF     H7 3651   3.949   0.024   1.623  0.1839  0.2565 -1.1181
    1THF     H8 3652   3.788   0.086   1.697  0.0322  1.0477 -0.2018
    1THF     O1 3653   3.843   0.169   1.512  0.0949  0.0661 -0.2231
    1THF     C1 3654   3.166   1.480   3.747  0.3169 -0.3679 -0.1824
    1THF     H1 3655   3.101   1.411   3.800  0.9723 -0.4603  0.5168
    1THF     H2 3656   3.259   1.481   3.806 -0.9688  0.8426  1.8920
    1THF     C2 3657   3.108   1.624   3.747 -0.3575  0.9450  0.1274
    1THF     H3 3658   3.172   1.684   3.812  1.7446 -0.2119 -0.8193
    1THF     H4 3659   3.009   1.628   3.793 -0.4873  1.6430 -0.2022
    1THF     C3 3660   3.108   1.671   3.601  0.1417 -0.0684 -0.4404
    1THF     H5 3661   3.161   1.766   3.595  1.7516 -0.7907  1.5047
    1THF     H6 3662   3.007   1.686   3.563  0.3663  1.4196 -0.4732
    1THF     C4 3663   3.182   1.553   3.524 -0.2922  0.1722  0.2227
    1THF     H7 3664   3.282   1.586   3.494 -1.7252  2.5079 -2.2259
    1THF     H8 3665   3.141   1.512   3.431  1.1651  0.1761 -0.4487
    1THF     O1 3666   3.194   1.440   3.616 -0.2351  0.2554 -0.6283
    1THF     C1 3667   1.267   3.750   3.546 -0.2282 -0.0068  0.4275
    1THF     H1 3668   1.307   3.849   3.572  0.3936 -0.2608  0.4338
    1THF     H2 3669   1.198   3.715   3.623  0.1234  1.1085  1.2682
    1THF     C2 3670   1.401   3.672   3.530 -0.1002 -0.1756 -0.5350
    1THF     H3 3671   1.380   3.573   3.571 -0.8586 -0.3596 -1.3517
    1THF     H4 3672   1.486   3.721   3.578  0.9729 -1.3378 -1.2461
    1THF     C3 3673   1.425   3.679   3.385  0.0002  0.2600 -0.2096
    1THF     H5 3674   1.412   3.578   3.348  2.8801 -0.1676 -0.1678
    1THF     H6 3675   1.520   3.713   3.344  0.3115  0.9680  1.0650
    1THF     C4 3676   1.318   3.774   3.322  1.0680 -0.7132  0.0401
    1THF     H7 3677   1.278   3.729   3.231 -0.5211 -1.3553  1.0366
    1THF     H8 3678   1.356   3.875   3.304  0.4957 -0.6528 -0.8449
    1THF     O1 3679   1.204   3.764   3.417 -0.3414 -0.1515  0.2402
    1THF     C1 3680   2.277   3.444   0.282  0.6227 -0.0691 -0.4371
    1THF     H1 3681   2.299   3.338   0.298  0.3093 -0.1283 -0.3799
    1THF     H2 3682   2.230   3.496   0.366  0.4774  0.0981 -0.6232
    1THF     C2 3683   2.192   3.470   0.149  0.1960  0.0187  0.0641
    1THF     H3 3684   2.090   3.492   0.184  0.1016  1.5137 -1.1078
    1THF     H4 3685   2.201   3.377   0.094  1.2897 -0.3021  0.7733
    1THF     C3 3686   2.257   3.584   0.067  0.1457  0.3177  0.1163
    1THF     H5 3687   2.189   3.665   0.041  1.5389  0.7408 -2.3413
    1THF     H6 3688   2.307   3.548  -0.023 -0.1811  0.3193 -0.0660
    1THF     C4 3689   2.354   3.637   0.172  0.1743  0.0731  0.7577
    1THF     H7 3690   2.307   3.711   0.236  1.8274 -0.0517  2.1349
    1THF     H8 3691   2.438   3.680   0.117  0.7935 -0.8493  0.9843
    1THF     O1 3692   2.391   3.524   0.256 -0.3748  0.2764  0.0115
    1THF     C1 3693   3.346   1.479   3.197  0.1159  0.2101 -0.0123
    1THF     H1 3694   3.357   1.446   3.301 -3.9436  1.8876  1.0434
    1THF     H2 3695   3.429   1.446   3.134 -0.9429 -0.7414 -0.9390
    1THF     C2 3696   3.302   1.631   3.186 -0.3737  0.3175  0.2396
    1THF     H3 3697   3.389   1.695   3.171 -0.7297  0.9775  0.9990
    1THF     H4 3698   3.251   1.654   3.280  1.0408 -2.1578  1.6664
    1THF     C3 3699   3.202   1.641   3.074 -0.2508 -0.1061  0.0816
    1THF     H5 3700   3.227   1.702   2.987 -1.1669 -0.5001 -0.4621
    1THF     H6 3701   3.107   1.679   3.111 -0.0483  1.6053 -1.0882
    1THF     C4 3702   3.191   1.493   3.034  0.4703 -0.1007  0.0000
    1THF     H7 3703   3.261   1.481   2.951 -1.0431  0.8232 -1.4517
    1THF     H8 3704   3.089   1.472   2.999  1.5659 -1.5770 -2.4069
    1THF     O1 3705   3.224   1.421   3.155 -0.7094  0.0514  0.2446
    1THF     C1 3706   3.848   2.050   3.977  0.4707 -0.4754 -0.4231
    1THF     H1 3707   3.848   2.147   3.927  0.0172  0.0153  0.5310
    1THF     H2 3708   3.767   2.061   4.049  0.4136 -1.6969 -0.2951
    1THF     C2 3709   3.983   2.003   4.045  0.9451 -0.2719  1.2167
    1THF     H3 3710   3.968   1.989   4.152  1.0367 -2.3869  0.9683
    1THF     H4 3711   4.063   2.075   4.027 -0.1412  0.9612  1.1978
    1THF     C3 3712   4.010   1.867   3.985  0.0503  0.4593 -0.4878
    1THF     H5 3713   3.972   1.794   4.057 -1.9330  0.7566 -1.2131
    1THF     H6 3714   4.116   1.848   3.969 -0.3696 -0.8339 -1.7939
    1THF     C4 3715   3.927   1.846   3.861 -0.2772 -0.6179 -0.3554
    1THF     H7 3716   3.907   1.739   3.860  2.7118 -1.3032  3.1184
    1THF     H8 3717   3.992   1.876   3.779 -0.5110 -2.8810 -1.4042
    1THF     O1 3718   3.814   1.943   3.887  0.1365 -1.0530 -0.1131
    1THF     C1 3719   2.621   2.734   1.133 -0.2181  0.1014 -0.0379
    1THF     H1 3720   2.601   2.762   1.029  0.6806  0.6653 -0.0540
    1THF     H2 3721   2.653   2.630   1.147  0.0158 -0.0562 -1.6160
    1THF     C2 3722   2.495   2.760   1.211 -0.2903 -0.1287 -0.3350
    1THF     H3 3723   2.477   2.665   1.263 -0.3320  2.1365  3.9940
    1THF     H4 3724   2.415   2.782   1.139 -1.4061  0.1058  0.9541
    1THF     C3 3725   2.533   2.862   1.312  0.5628  0.1458  0.1827
    1THF     H5 3726   2.483   2.841   1.406  2.4105 -1.4543  0.8290
    1THF     H6 3727   2.498   2.958   1.272 -3.1253 -1.0539  0.3780
    1THF     C4 3728   2.683   2.860   1.314  0.3580 -0.9902 -0.0993
    1THF     H7 3729   2.710   2.777   1.381 -2.6344 -1.3242  0.7753
    1THF     H8 3730   2.718   2.957   1.351 -0.4448 -0.6944 -0.1207
    1THF     O1 3731   2.713   2.832   1.179 -0.3006  0.1402 -0.1521
    1THF     C1 3732   1.125   3.266   0.207  0.4755  0.5264  0.7094
    1THF     H1 3733   1.080   3.343   0.272 -1.4274  1.5663 -1.7518
    1THF     H2 3734   1.167   3.317   0.120 -0.1958 -2.2620 -1.3357
    1THF     C2 3735   1.019   3.158   0.173  0.0559 -0.2541  0.0942
    1THF     H3 3736   1.050   3.115   0.078  0.4534  0.0945  0.0645
    1THF     H4 3737   0.921   3.198   0.148  0.1602 -0.4812 -0.6692
    1THF     C3 3738   1.025   3.039   0.270  0.6464  0.6855 -0.4184
    1THF     H5 3739   1.025   2.941   0.223  1.3840  0.9790 -1.0246
    1THF     H6 3740   0.947   3.037   0.347  1.9382  0.1374  0.9087
    1THF     C4 3741   1.150   3.072   0.348 -0.1788  0.6123  0.4360
    1THF     H7 3742   1.223   2.990   0.355  0.9401  1.6037  0.4823
    1THF     H8 3743   1.125   3.101   0.450 -0.5657  2.3066 -0.1314
    1THF     O1 3744   1.221   3.187   0.278  0.5702 -0.0952 -0.0452
    1THF     C1 3745   0.258   3.511   3.350  0.1147  0.1431 -0.2091
    1THF     H1 3746   0.279   3.540   3.247  1.8407  0.1809  0.1324
    1THF     H2 3747   0.155   3.480   3.371  0.4352 -0.6181  0.2792
    1THF     C2 3748   0.303   3.625   3.443  0.7315 -0.2628 -0.0376
    1THF     H3 3749   0.221   3.646   3.512  0.2993  1.1321 -0.9571
    1THF     H4 3750   0.322   3.709   3.377 -3.2356  1.2799  0.6248
    1THF     C3 3751   0.437   3.584   3.504 -0.0369  0.3335  0.2014
    1THF     H5 3752   0.429   3.547   3.607  0.5260  0.8346  0.4305
    1THF     H6 3753   0.507   3.668   3.497  0.9178 -0.2377  2.3016
    1THF     C4 3754   0.479   3.457   3.416 -0.0945 -0.7885  0.1601
    1THF     H7 3755   0.550   3.386   3.459  0.1009 -0.1979  0.8115
    1THF     H8 3756   0.518   3.498   3.323 -2.2370  0.4070 -0.2471
    1THF     O1 3757   0.347   3.396   3.370 -0.1965  0.3379  0.5941
    1THF     C1 3758   2.140   2.817   3.718 -0.1998 -0.3263 -0.5011
    1THF     H1 3759   2.235   2.865   3.694  0.7258 -1.3324  1.1306
    1THF     H2 3760   2.142   2.710   3.695  1.2877 -0.1469 -1.2557
    1THF     C2 3761   2.019   2.881   3.645 -0.4995  0.4141 -0.5262
    1THF     H3 3762   1.998   2.840   3.546  2.0800 -0.4508 -0.7629
    1THF     H4 3763   2.017   2.991   3.648  2.5369  0.5486 -1.4248
    1THF     C3 3764   1.903   2.833   3.733  0.4618  0.7237 -0.0837
    1THF     H5 3765   1.867   2.735   3.700 -0.3444  0.8102  0.5229
    1THF     H6 3766   1.823   2.906   3.723  0.7989  0.9218 -1.4530
    1THF     C4 3767   1.965   2.829   3.878 -0.2933  0.1699  0.7394
    1THF     H7 3768   1.942   2.730   3.918 -1.0034 -0.0623 -0.2341
    1THF     H8 3769   1.942   2.911   3.946  3.1845  1.4820  0.4605
    1THF     O1 3770   2.108   2.826   3.860  0.0887  0.8286 -0.6666
    1THF     C1 3771   0.142   1.968   0.214 -0.4222 -0.3812  1.0626
    1THF     H1 3772   0.036   1.996   0.220 -0.0646  2.3095 -3.1821
    1THF     H2 3773   0.201   2.026   0.144  1.4789  0.3227  3.1975
    1THF     C2 3774   0.146   1.809   0.201  0.3883  0.4848 -0.3172
    1THF     H3 3775   0.164   1.781   0.097  2.4494 -0.4681  0.2682
    1THF     H4 3776   0.050   1.763   0.225  0.3220  0.2188 -1.0776
    1THF     C3 3777   0.251   1.759   0.296  0.2939 -0.1867 -0.1278
    1THF     H5 3778   0.328   1.699   0.249  1.0092 -1.0275  2.0511
    1THF     H6 3779   0.205   1.700   0.376 -0.6803  0.7216 -0.0126
    1THF     C4 3780   0.312   1.884   0.361 -0.6008 -0.0591  0.4105
    1THF     H7 3781   0.401   1.929   0.316 -1.0506  0.3208 -0.1008
    1THF     H8 3782   0.329   1.865   0.467  1.6895 -2.0484 -0.2616
    1THF     O1 3783   0.211   1.982   0.341  0.1179 -0.0752 -0.5956
    1THF     C1 3784   0.375   1.208   0.690  0.4107  0.3626 -0.1979
    1THF     H1 3785   0.442   1.293   0.679 -0.7878  1.7441  2.6116
    1THF     H2 3786   0.383   1.153   0.595  0.2243  1.1293 -0.6608
    1THF     C2 3787   0.224   1.252   0.705  0.9258 -0.4069 -0.1679
    1THF     H3 3788   0.156   1.204   0.634 -1.0676 -0.1860  1.5347
    1THF     H4 3789   0.211   1.360   0.691 -3.6283 -0.7905  0.3923
    1THF     C3 3790   0.177   1.224   0.851 -0.3244  0.3884  0.5114
    1THF     H5 3791   0.112   1.137   0.852  0.3598 -0.1303 -0.0756
    1THF     H6 3792   0.122   1.307   0.896  0.6122  1.4148 -0.2069
    1THF     C4 3793   0.315   1.195   0.915  0.5626  0.6508 -0.6014
    1THF     H7 3794   0.300   1.130   1.002  1.8526  0.4007 -0.5566
    1THF     H8 3795   0.367   1.283   0.953 -1.9446  1.8758  0.1275
    1THF     O1 3796   0.402   1.139   0.813  0.7389  0.1092 -0.3454
    1THF     C1 3797   0.048   1.781   2.953  0.0256 -0.0025 -0.0886
    1THF     H1 3798   0.014   1.878   2.990  1.7027  0.9800 -1.0743
    1THF     H2 3799   0.098   1.730   3.036 -0.3897  1.4657  1.0771
    1THF     C2 3800   0.156   1.778   2.845 -0.1732  0.1706 -0.1379
    1THF     H3 3801   0.258   1.757   2.878  0.2718  0.5745 -1.2380
    1THF     H4 3802   0.152   1.878   2.801  1.9104 -1.3060 -3.9289
    1THF     C3 3803   0.105   1.654   2.763 -0.0369 -0.5875  0.3414
    1THF     H5 3804   0.174   1.570   2.749 -0.2678 -1.0465  1.8279
    1THF     H6 3805   0.090   1.703   2.667  0.9563 -0.7271  0.1106
    1THF     C4 3806  -0.025   1.603   2.827  0.4091  0.0109 -0.1353
    1THF     H7 3807  -0.001   1.520   2.894  0.7656  0.6967  0.5867
    1THF     H8 3808  -0.096   1.579   2.747  0.0947  0.4930  0.0049
    1THF     O1 3809  -0.069   1.709   2.913 -0.3313 -0.3238  0.1762
    1THF     C1 3810   2.150   3.907   2.722  0.0817  0.1520 -0.6840
    1THF     H1 3811   2.200   3.830   2.781 -0.4802 -1.5804 -2.3934
    1THF     H2 3812   2.201   4.003   2.728  0.9364 -0.3391 -0.0022
    1THF     C2 3813   2.002   3.918   2.746 -0.5378 -0.4903 -0.2235
    1THF     H3 3814   1.978   4.025   2.743  1.0003 -0.1297 -0.1872
    1THF     H4 3815   1.980   3.885   2.848  0.7628 -0.5325  0.0529
    1THF     C3 3816   1.933   3.829   2.633  0.0672 -0.2015 -0.1509
    1THF     H5 3817   1.861   3.876   2.565 -0.4140 -0.0905  0.4287
    1THF     H6 3818   1.886   3.735   2.665 -0.0188  0.4726  1.7335
    1THF     C4 3819   2.050   3.784   2.550 -0.6519 -0.3611  0.3620
    1THF     H7 3820   2.036   3.796   2.442  2.7828 -0.3828 -0.1221
    1THF     H8 3821   2.071   3.681   2.578  0.7109  0.0720  0.9637
    1THF     O1 3822   2.162   3.860   2.585  0.3133 -0.1673  0.1978
    1THF     C1 3823   1.159   3.147   0.749  0.0382 -0.0711  0.1075
    1THF     H1 3824   1.120   3.061   0.694  0.7029 -0.5640  0.3991
    1THF     H2 3825   1.120   3.157   0.850 -1.1586 -1.1301 -0.2357
    1THF     C2 3826   1.148   3.276   0.670 -0.7872 -0.1147  0.0599
    1THF     H3 3827   1.114   3.359   0.734  1.3316  0.4728  0.4509
    1THF     H4 3828   1.076   3.256   0.591 -0.6471  2.3041 -0.7067
    1THF     C3 3829   1.285   3.301   0.615 -0.3710  0.0925 -0.2528
    1THF     H5 3830   1.318   3.391   0.668 -1.3745  0.7913 -0.7986
    1THF     H6 3831   1.289   3.319   0.507  1.6152 -2.9609 -0.7424
    1THF     C4 3832   1.375   3.185   0.653  0.0645 -0.5455  0.0962
    1THF     H7 3833   1.468   3.221   0.696 -0.8465 -0.7899  2.3612
    1THF     H8 3834   1.383   3.122   0.564  0.3241 -1.8619  1.0372
    1THF     O1 3835   1.302   3.123   0.756 -0.3583  0.0307 -0.4788
    1THF     C1 3836   1.278   0.295   2.418 -0.4070  0.1926  0.0898
    1THF     H1 3837   1.286   0.285   2.309  0.0524 -0.6024  0.1916
    1THF     H2 3838   1.359   0.357   2.457  1.7637 -4.1696  2.9155
    1THF     C2 3839   1.294   0.150   2.472 -0.3241 -0.5393 -0.0228
    1THF     H3 3840   1.342   0.148   2.570 -1.7237 -2.9266  0.6412
    1THF     H4 3841   1.350   0.089   2.401 -0.8619  0.0740 -0.9935
    1THF     C3 3842   1.148   0.097   2.496 -0.2980  0.1846  0.1523
    1THF     H5 3843   1.147   0.051   2.595  0.6773  0.8924  0.5013
    1THF     H6 3844   1.123   0.019   2.423 -1.3836  2.0328 -1.5073
    1THF     C4 3845   1.063   0.225   2.489 -0.5958 -0.2620 -0.5529
    1THF     H7 3846   1.006   0.244   2.580  0.5802  2.1600 -0.2821
    1THF     H8 3847   0.990   0.212   2.408 -1.0556  2.8570 -0.6857
    1THF     O1 3848   1.150   0.339   2.466 -0.4338  0.4951  0.5887
    1THF     C1 3849   2.378   3.349   3.524  0.1454 -0.1726 -0.1482
    1THF     H1 3850   2.381   3.452   3.487  2.3556  0.8488  2.6338
    1THF     H2 3851   2.277   3.307   3.521 -0.8152  2.2071 -2.5532
    1THF     C2 3852   2.425   3.351   3.672  0.1077  0.2047 -0.3351
    1THF     H3 3853   2.335   3.333   3.731 -0.3113 -1.2686 -1.3870
    1THF     H4 3854   2.470   3.450   3.686 -0.4409  0.3388  0.5183
    1THF     C3 3855   2.532   3.241   3.677 -0.0609  0.1370  0.2194
    1THF     H5 3856   2.495   3.175   3.756 -0.7415  0.9038  0.5475
    1THF     H6 3857   2.626   3.275   3.722 -0.0540  2.4802 -1.4803
    1THF     C4 3858   2.536   3.177   3.541 -0.1337  0.2684 -0.3337
    1THF     H7 3859   2.479   3.086   3.563  0.3896  0.1708  0.6291
    1THF     H8 3860   2.641   3.162   3.514 -0.2980 -0.4218 -0.5977
    1THF     O1 3861   2.463   3.262   3.447  0.3222  0.3293 -0.5130
    1THF     C1 3862   0.401   0.275   2.378 -0.3724  0.0734  0.5585
    1THF     H1 3863   0.392   0.344   2.463 -0.6426  0.2098  0.4190
    1THF     H2 3864   0.438   0.318   2.285  0.1035 -1.2110  0.1416
    1THF     C2 3865   0.273   0.203   2.338 -0.1198 -0.4541 -0.7832
    1THF     H3 3866   0.251   0.209   2.232 -1.3179  1.0794 -0.4629
    1THF     H4 3867   0.181   0.247   2.377  0.6414  0.3893  0.1089
    1THF     C3 3868   0.291   0.057   2.391 -0.1122 -0.7824 -0.4306
    1THF     H5 3869   0.310  -0.021   2.317 -1.1360 -0.5848 -0.9154
    1THF     H6 3870   0.195   0.032   2.437 -0.9208  1.5344 -0.8104
    1THF     C4 3871   0.402   0.074   2.498  0.0465 -0.1504  0.1191
    1THF     H7 3872   0.454  -0.022   2.509  2.3203  1.1428  0.8008
    1THF     H8 3873   0.359   0.110   2.592  0.3185 -0.0203  0.1926
    1THF     O1 3874   0.486   0.168   2.432 -0.0003  0.0817 -0.0182
    1THF     C1 3875   1.811   1.060   2.770 -0.1100  0.0724 -0.2346
    1THF     H1 3876   1.755   1.045   2.678  1.0743  0.6134 -1.0605
    1THF     H2 3877   1.821   0.974   2.836  0.0272  0.4532  0.2505
    1THF     C2 3878   1.800   1.197   2.838  0.1599 -0.5082  0.1001
    1THF     H3 3879   1.787   1.181   2.946 -0.5586  1.0504  0.2511
    1THF     H4 3880   1.715   1.250   2.796  0.0313  1.1996  2.4474
    1THF     C3 3881   1.940   1.265   2.823  0.9338  0.6559 -0.5579
    1THF     H5 3882   1.983   1.321   2.907  0.0511 -0.6268  0.7650
    1THF     H6 3883   1.937   1.329   2.734  0.8715  1.2896 -0.1067
    1THF     C4 3884   2.028   1.144   2.795 -0.0457 -0.6008  0.1337
    1THF     H7 3885   2.042   1.082   2.884  2.1869 -2.0205 -1.1520
    1THF     H8 3886   2.123   1.167   2.744 -0.7505  0.6893 -0.6269
    1THF     O1 3887   1.943   1.066   2.713  0.0130 -0.0142 -0.0979
    1THF     C1 3888   0.999   3.218   1.270  0.1628  0.0314  0.3262
    1THF     H1 3889   1.032   3.289   1.193 -1.7285  1.0002  0.3687
    1THF     H2 3890   0.902   3.184   1.235  0.9314 -1.5551 -0.3185
    1THF     C2 3891   1.002   3.286   1.409  0.4591 -0.0400  0.7852
    1THF     H3 3892   0.919   3.248   1.470  0.4285  1.2984  1.6080
    1THF     H4 3893   0.982   3.394   1.412  0.1323 -0.0897  0.3557
    1THF     C3 3894   1.135   3.234   1.465 -0.7274  0.0666 -1.0517
    1THF     H5 3895   1.120   3.170   1.553  3.2356 -0.4228 -0.6602
    1THF     H6 3896   1.200   3.318   1.489  0.6396 -1.2484 -0.0642
    1THF     C4 3897   1.202   3.153   1.354  0.3384 -0.4655 -0.0761
    1THF     H7 3898   1.265   3.066   1.375  1.0075  0.0858  0.2036
    1THF     H8 3899   1.261   3.219   1.291  1.3863 -0.8689  0.4762
    1THF     O1 3900   1.092   3.111   1.270  0.0522 -0.8360  0.2438
    1THF     C1 3901   0.372   0.313   0.611  0.4145 -0.5832 -0.0751
    1THF     H1 3902   0.299   0.380   0.564  1.4984  0.3272 -0.4792
    1THF     H2 3903   0.469   0.354   0.581  0.3570  0.3075  0.9254
    1THF     C2 3904   0.359   0.165   0.572  0.2642 -0.0927  0.3963
    1THF     H3 3905   0.433   0.129   0.500  0.8507  2.3569 -0.2917
    1THF     H4 3906   0.254   0.153   0.542 -0.4908  0.8111  2.6163
    1THF     C3 3907   0.372   0.093   0.704 -0.1644 -0.0660 -0.4424
    1THF     H5 3908   0.472   0.056   0.729  0.2235  2.1701  1.5008
    1THF     H6 3909   0.316  -0.000   0.715  3.2388 -2.1995 -0.2028
    1THF     C4 3910   0.313   0.192   0.805 -0.0829 -0.4873  0.2229
    1THF     H7 3911   0.346   0.172   0.907 -0.9814  2.6020  1.1877
    1THF     H8 3912   0.204   0.183   0.796 -0.1239  1.0033 -1.0300
    1THF     O1 3913   0.358   0.318   0.753 -0.1923 -0.2530  0.0863
    1THF     C1 3914   2.783   1.837   1.251  0.4931 -0.5710 -0.6602
    1THF     H1 3915   2.859   1.868   1.323  0.6351  2.5334 -2.0472
    1THF     H2 3916   2.723   1.924   1.223 -0.5405 -1.7095 -2.0218
    1THF     C2 3917   2.695   1.724   1.302 -0.4675 -0.1370 -0.1063
    1THF     H3 3918   2.590   1.748   1.281 -0.8691 -1.6802  0.0825
    1THF     H4 3919   2.701   1.719   1.410  2.7858 -1.7051 -0.2955
    1THF     C3 3920   2.730   1.589   1.236  0.6092 -0.3744 -0.0058
    1THF     H5 3921   2.647   1.539   1.186 -0.4993 -0.0312  1.4428
    1THF     H6 3922   2.780   1.515   1.299  0.3525 -1.6261 -1.2563
    1THF     C4 3923   2.826   1.642   1.129  0.3369  0.4891 -0.1741
    1THF     H7 3924   2.792   1.617   1.028  1.1665  0.6501 -0.4910
    1THF     H8 3925   2.928   1.610   1.150  0.3352 -0.2288 -1.1900
    1THF     O1 3926   2.841   1.789   1.132 -0.5139  0.0415 -0.0148
    1THF     C1 3927   0.585   2.541   0.735 -0.6737 -0.5576 -0.2858
    1THF     H1 3928   0.488   2.584   0.708 -0.5962  1.6394  2.6409
    1THF     H2 3929   0.595   2.551   0.844  1.9198 -1.6922 -0.4008
    1THF     C2 3930   0.687   2.601   0.646 -0.5983 -0.7275 -0.6344
    1THF     H3 3931   0.783   2.609   0.696  0.1449 -0.2744 -2.1143
    1THF     H4 3932   0.654   2.703   0.629  0.6315 -0.1942  0.1270
    1THF     C3 3933   0.697   2.511   0.520  0.0565  0.5718 -0.1070
    1THF     H5 3934   0.801   2.506   0.489 -0.4315  0.7253 -1.7985
    1THF     H6 3935   0.634   2.557   0.444 -1.0557  0.2206  0.5858
    1THF     C4 3936   0.655   2.372   0.573  0.2060 -0.0355 -0.2756
    1THF     H7 3937   0.738   2.302   0.578 -0.6681 -0.9847  1.3554
    1THF     H8 3938   0.577   2.335   0.506  0.4298  2.1612 -1.8007
    1THF     O1 3939   0.597   2.395   0.711  0.0074  0.0366 -0.0922
    1THF     C1 3940   1.771   3.298   0.819 -0.2775 -0.3597 -0.2899
    1THF     H1 3941   1.760   3.289   0.710 -0.8492  0.2723 -0.2897
    1THF     H2 3942   1.690   3.252   0.876  0.9106 -0.3824  1.3859
    1THF     C2 3943   1.776   3.443   0.853 -0.3502 -0.3872 -0.1546
    1THF     H3 3944   1.679   3.484   0.883 -0.4294 -0.7176  0.0363
    1THF     H4 3945   1.825   3.498   0.772 -2.4584  1.6757 -0.0851
    1THF     C3 3946   1.877   3.460   0.965  0.3711  0.9376  0.3645
    1THF     H5 3947   1.827   3.491   1.057 -0.5362  0.6813 -0.0321
    1THF     H6 3948   1.940   3.543   0.930  2.0270 -0.5432 -0.2374
    1THF     C4 3949   1.948   3.321   0.968 -0.2777 -0.4601  0.8559
    1THF     H7 3950   1.915   3.262   1.053  1.0915 -1.7092  0.5424
    1THF     H8 3951   2.057   3.330   0.969 -0.2199 -0.9583 -0.1259
    1THF     O1 3952   1.903   3.244   0.854 -1.0050  0.8867 -0.8401
    1THF     C1 3953   2.746   2.080   3.826 -0.7284  0.2141  0.0045
    1THF     H1 3954   2.648   2.121   3.851 -1.2507 -1.5838  1.0336
    1THF     H2 3955   2.832   2.125   3.877 -0.1368 -0.2230 -0.5991
    1THF     C2 3956   2.766   2.063   3.681 -0.0190  1.1007 -0.3436
    1THF     H3 3957   2.869   2.038   3.656 -0.2938 -0.2871 -0.1153
    1THF     H4 3958   2.734   2.145   3.617  1.4402  0.9139 -1.3221
    1THF     C3 3959   2.672   1.946   3.654 -0.0093  0.2836 -0.1757
    1THF     H5 3960   2.713   1.884   3.574  0.7584  1.8129 -0.9815
    1THF     H6 3961   2.574   1.978   3.619 -0.1414 -1.5964 -1.5776
    1THF     C4 3962   2.663   1.863   3.777 -0.0852  0.1606 -0.2765
    1THF     H7 3963   2.711   1.766   3.762  0.4189  0.4830 -0.7279
    1THF     H8 3964   2.561   1.844   3.812 -0.0200 -1.8895 -1.1429
    1THF     O1 3965   2.738   1.938   3.874  0.0729  0.3797  0.4414
    1THF     C1 3966   0.568   2.089   1.581 -0.0124 -0.0062 -0.1619
    1THF     H1 3967   0.612   2.026   1.503 -0.9010 -1.8836  0.8137
    1THF     H2 3968   0.496   2.155   1.532 -0.7348 -0.1045  0.7440
    1THF     C2 3969   0.679   2.177   1.650  0.0050  1.0531 -0.2084
    1THF     H3 3970   0.720   2.265   1.598  0.9713  1.2872  0.9333
    1THF     H4 3971   0.769   2.116   1.663 -0.3878  0.6975  0.8403
    1THF     C3 3972   0.612   2.209   1.784 -0.0338  0.3828 -0.0584
    1THF     H5 3973   0.546   2.294   1.766 -1.0914  0.0652  2.1588
    1THF     H6 3974   0.680   2.223   1.868 -1.6950 -1.5048  1.6142
    1THF     C4 3975   0.522   2.082   1.820  0.4032 -0.2905  0.2388
    1THF     H7 3976   0.429   2.102   1.874  1.4099 -2.1243  2.7797
    1THF     H8 3977   0.581   2.003   1.868 -0.3343  0.4818  2.4791
    1THF     O1 3978   0.494   2.028   1.689 -0.6251 -0.2245 -0.0442
    1THF     C1 3979   1.585   1.727   2.980  0.3862 -1.1131 -0.6483
    1THF     H1 3980   1.676   1.776   3.015  0.3212 -1.3541 -0.1397
    1THF     H2 3981   1.503   1.797   3.002  1.7068  0.0185  0.7858
    1THF     C2 3982   1.563   1.600   3.060 -0.4494  0.4839  0.2531
    1THF     H3 3983   1.458   1.572   3.071  0.1247 -0.9286  2.5260
    1THF     H4 3984   1.600   1.613   3.162  1.4227  2.3208 -0.6148
    1THF     C3 3985   1.631   1.489   2.977 -0.6299  0.0752 -1.1312
    1THF     H5 3986   1.568   1.400   2.974 -1.3852  0.5274  0.5725
    1THF     H6 3987   1.723   1.461   3.029 -1.2851  1.5914  0.9437
    1THF     C4 3988   1.664   1.553   2.837  0.0604 -0.6981 -0.2369
    1THF     H7 3989   1.633   1.487   2.755  0.7474  0.1470 -1.1836
    1THF     H8 3990   1.772   1.567   2.835 -0.1101  1.2141  2.0709
    1THF     O1 3991   1.596   1.679   2.843  0.0320 -0.2361  0.6223
    1THF     C1 3992   0.571   1.864   0.038  0.0242  0.4390  0.2418
    1THF     H1 3993   0.633   1.805  -0.031  1.5025  0.5172  1.4893
    1THF     H2 3994   0.466   1.833   0.040  0.6422 -1.7196  1.6639
    1THF     C2 3995   0.577   2.007  -0.006  0.4115 -0.0639 -0.2069
    1THF     H3 3996   0.480   2.028  -0.050  1.2076  0.9850 -1.4892
    1THF     H4 3997   0.653   2.030  -0.080  0.9366  1.6556  0.8257
    1THF     C3 3998   0.594   2.093   0.121  0.3732  0.1380 -1.1733
    1THF     H5 3999   0.497   2.128   0.157  0.8294 -0.2076  0.4358
    1THF     H6 4000   0.660   2.178   0.100  0.2503  0.1518 -1.5052
    1THF     C4 4001   0.658   1.999   0.224  0.0860 -0.0803  0.0110
    1THF     H7 4002   0.610   2.010   0.322  0.9896 -1.3297  0.5985
    1THF     H8 4003   0.766   2.014   0.219  0.1974 -1.0598 -0.6878
    1THF     O1 4004   0.621   1.864   0.173 -0.4967 -0.7939 -0.4370
    1THF     C1 4005   1.773   0.418   2.962 -0.2318 -0.4515  0.3015
    1THF     H1 4006   1.745   0.380   3.061 -1.2237  1.7399  0.9006
    1THF     H2 4007   1.877   0.406   2.933 -0.3448  0.0017 -0.2999
    1THF     C2 4008   1.725   0.558   2.952  0.2571 -0.8086 -0.2646
    1THF     H3 4009   1.811   0.622   2.974  0.6290 -1.0069 -1.1431
    1THF     H4 4010   1.652   0.573   3.032  0.5556 -2.0316  0.2524
    1THF     C3 4011   1.670   0.586   2.813 -0.0759 -0.3347 -0.0158
    1THF     H5 4012   1.751   0.644   2.766  0.7631 -1.5757 -0.1302
    1THF     H6 4013   1.573   0.635   2.805 -1.1051 -1.8067  2.8607
    1THF     C4 4014   1.657   0.442   2.752  0.0935 -0.7563 -0.0168
    1THF     H7 4015   1.738   0.436   2.678  2.2397  2.9435  1.8668
    1THF     H8 4016   1.558   0.425   2.708  0.0979 -0.6689 -0.0617
    1THF     O1 4017   1.691   0.355   2.863 -0.3325  0.5612 -0.3091
    1THF     C1 4018   0.113   1.926   1.930  0.2479  0.6472  0.1742
    1THF     H1 4019   0.200   1.901   1.868 -0.6973  0.0687 -0.9570
    1THF     H2 4020   0.051   1.836   1.933  1.2252 -0.0506  0.1014
    1THF     C2 4021   0.047   2.052   1.872  0.1215 -0.4810  0.2909
    1THF     H3 4022  -0.016   2.024   1.788  1.3551  1.1624 -1.1999
    1THF     H4 4023   0.129   2.119   1.844 -0.2364  0.6833  1.9187
    1THF     C3 4024  -0.030   2.114   1.996 -0.3558 -0.0795  0.1307
    1THF     H5 4025  -0.133   2.076   2.000 -0.9008  1.2382 -0.9774
    1THF     H6 4026  -0.023   2.223   1.999  1.5909 -0.1464 -1.2318
    1THF     C4 4027   0.040   2.060   2.119  0.6024 -0.1324 -0.2459
    1THF     H7 4028  -0.023   1.996   2.180  0.1956  1.1314  0.6701
    1THF     H8 4029   0.076   2.152   2.165  0.5018 -0.1148 -0.2026
    1THF     O1 4030   0.145   1.978   2.063 -0.0677 -0.1369 -0.6927
    1THF     C1 4031   2.337   0.757   4.023  0.7622 -0.6188 -0.7161
    1THF     H1 4032   2.228   0.751   4.019  0.4314  1.3487  3.0680
    1THF     H2 4033   2.384   0.700   3.943  3.3122 -0.8126  0.8793
    1THF     C2 4034   2.400   0.712   4.159  0.7322 -0.5625  0.0106
    1THF     H3 4035   2.403   0.604   4.172  0.2004 -0.8844 -2.2469
    1THF     H4 4036   2.351   0.762   4.243  1.5122  0.2097  0.0161
    1THF     C3 4037   2.535   0.783   4.139  0.4270  0.3307 -0.2110
    1THF     H5 4038   2.609   0.716   4.096  2.0230  1.9303  0.0002
    1THF     H6 4039   2.585   0.808   4.233  2.5998 -0.6369 -1.0923
    1THF     C4 4040   2.511   0.910   4.046  0.1298  0.4967  0.1391
    1THF     H7 4041   2.575   0.908   3.957  2.6693 -1.8376  1.9210
    1THF     H8 4042   2.515   1.006   4.098 -1.7878  0.8202 -0.2413
    1THF     O1 4043   2.373   0.892   4.005  1.2072  0.5802 -0.4195
    1THF     C1 4044   3.443   1.041   3.012 -0.1992  0.4537 -0.1913
    1THF     H1 4045   3.457   0.933   3.014 -0.4012  0.4069 -0.9264
    1THF     H2 4046   3.434   1.082   3.113 -0.7351  0.5471 -0.2727
    1THF     C2 4047   3.326   1.094   2.922 -1.0429 -0.8747 -0.8737
    1THF     H3 4048   3.257   1.152   2.984 -0.2240  1.0529 -1.7088
    1THF     H4 4049   3.274   1.008   2.880 -0.0817 -3.3587  2.8394
    1THF     C3 4050   3.403   1.183   2.826 -0.5288  0.0636  0.3243
    1THF     H5 4051   3.348   1.276   2.810 -0.6810 -0.2610 -1.0399
    1THF     H6 4052   3.413   1.134   2.729  0.6792  1.1856 -0.1415
    1THF     C4 4053   3.545   1.202   2.882  0.3050 -0.1915  0.2549
    1THF     H7 4054   3.536   1.283   2.954 -0.5789  0.0657 -0.1368
    1THF     H8 4055   3.621   1.210   2.803 -0.5808  1.5699 -0.4449
    1THF     O1 4056   3.561   1.084   2.958  0.2170  0.4583  0.4140
    1THF     C1 4057   0.927   2.281   2.620  0.2112 -0.3687 -0.5032
    1THF     H1 4058   0.944   2.292   2.512 -2.2057  0.9638 -0.7833
    1THF     H2 4059   0.979   2.358   2.678  0.6180 -0.8932 -0.1703
    1THF     C2 4060   0.974   2.149   2.683  0.4017 -0.2927  0.2477
    1THF     H3 4061   1.015   2.183   2.778 -0.3966 -0.1685  0.5531
    1THF     H4 4062   1.052   2.101   2.623  0.0650 -2.9164  1.8412
    1THF     C3 4063   0.855   2.067   2.702  0.2093  0.3331 -0.5397
    1THF     H5 4064   0.878   2.001   2.786  0.3903  0.0580 -0.8050
    1THF     H6 4065   0.838   2.006   2.614  1.2320  0.5185 -0.8715
    1THF     C4 4066   0.740   2.168   2.714  0.6759  0.5831  0.0150
    1THF     H7 4067   0.730   2.193   2.820  0.6667  0.8024 -0.0370
    1THF     H8 4068   0.644   2.127   2.681  1.2888 -1.4698  0.7459
    1THF     O1 4069   0.787   2.293   2.648  0.5632 -0.0817 -0.0022
    1THF     C1 4070   3.838   1.660   1.939 -0.0377 -0.0584  0.1159
    1THF     H1 4071   3.937   1.613   1.930 -0.4320 -0.7370 -0.7595
    1THF     H2 4072   3.754   1.591   1.930  0.1655 -0.1684 -1.1468
    1THF     C2 4073   3.819   1.762   1.821  0.0149  0.4618  0.5004
    1THF     H3 4074   3.812   1.720   1.721 -0.1848 -0.7409  1.0168
    1THF     H4 4075   3.907   1.827   1.821  0.8350 -0.6368  0.1998
    1THF     C3 4076   3.693   1.834   1.875 -0.3924 -0.4420 -0.1726
    1THF     H5 4077   3.605   1.784   1.834 -1.1411  1.0143 -0.3605
    1THF     H6 4078   3.691   1.938   1.844  0.0282 -0.4162 -0.1207
    1THF     C4 4079   3.697   1.825   2.030 -0.2367  0.6741 -0.4659
    1THF     H7 4080   3.609   1.767   2.059  1.3115 -0.4820  2.0222
    1THF     H8 4081   3.700   1.920   2.084 -0.5615  0.8854 -0.8102
    1THF     O1 4082   3.820   1.748   2.056  0.7565  0.2049  0.1600
    1THF     C1 4083   1.418   2.855   1.237 -0.3125  0.3855  0.1009
    1THF     H1 4084   1.388   2.763   1.185  1.6365 -1.0646  1.4657
    1THF     H2 4085   1.342   2.891   1.307  0.0309  2.2868 -0.4831
    1THF     C2 4086   1.443   2.962   1.126  0.4948 -0.1541 -0.0768
    1THF     H3 4087   1.397   3.057   1.152  1.7929  0.7451 -0.9790
    1THF     H4 4088   1.397   2.926   1.034 -1.1509  1.1343  0.2359
    1THF     C3 4089   1.593   2.974   1.114 -0.3262  0.6823  0.2103
    1THF     H5 4090   1.628   3.074   1.138 -0.1148  0.2196  1.9078
    1THF     H6 4091   1.621   2.962   1.009 -0.7239  1.1215  0.0561
    1THF     C4 4092   1.652   2.864   1.215 -0.0180  0.6206 -0.6868
    1THF     H7 4093   1.746   2.904   1.254  0.4081 -0.8308 -0.2000
    1THF     H8 4094   1.664   2.771   1.160 -1.1563  0.4037 -0.5863
    1THF     O1 4095   1.544   2.842   1.309  0.3260  0.4192 -0.3477
    1THF     C1 4096   1.365   2.397   3.910  0.4242  0.1107  1.0872
    1THF     H1 4097   1.470   2.368   3.919  0.3318  0.1090  2.2863
    1THF     H2 4098   1.301   2.344   3.982  1.5264  0.0633  2.0520
    1THF     C2 4099   1.315   2.378   3.769 -0.0144 -0.0110  0.0872
    1THF     H3 4100   1.206   2.378   3.768 -0.0252 -0.0643 -1.7468
    1THF     H4 4101   1.357   2.283   3.736  0.3585  0.3078 -0.3749
    1THF     C3 4102   1.376   2.497   3.691 -0.9776 -0.4561  0.5483
    1THF     H5 4103   1.322   2.523   3.599  0.5363 -0.9154 -0.4840
    1THF     H6 4104   1.482   2.482   3.672 -1.1869  0.1005 -1.1937
    1THF     C4 4105   1.382   2.610   3.796  0.0919  0.4008 -0.2070
    1THF     H7 4106   1.301   2.680   3.775  0.5070  0.3766 -1.9773
    1THF     H8 4107   1.483   2.651   3.796  0.4338 -0.3964  1.2383
    1THF     O1 4108   1.346   2.538   3.927  0.4499  0.4919 -0.1835
    1THF     C1 4109   2.937   0.376   3.978  0.6582 -0.1816  0.4789
    1THF     H1 4110   2.844   0.416   4.020  0.2011  0.4753 -1.0975
    1THF     H2 4111   2.972   0.453   3.908 -0.1921 -0.3814 -0.1746
    1THF     C2 4112   2.899   0.253   3.900  0.0911 -0.0595  0.0816
    1THF     H3 4113   2.894   0.283   3.795  2.2608 -0.7810 -0.2531
    1THF     H4 4114   2.798   0.220   3.929  0.8906 -1.9797  0.8073
    1THF     C3 4115   3.006   0.149   3.937  0.7443 -0.3332  0.3386
    1THF     H5 4116   3.045   0.103   3.846 -0.0458  0.0730 -0.2092
    1THF     H6 4117   2.954   0.077   4.001  3.3158 -0.0332  2.9071
    1THF     C4 4118   3.107   0.222   4.023  0.0980  0.2735  0.4285
    1THF     H7 4119   3.198   0.242   3.966 -0.0752  1.6475  0.6125
    1THF     H8 4120   3.132   0.167   4.114 -0.9633  1.5215  1.4993
    1THF     O1 4121   3.037   0.337   4.069  0.2973  0.1988 -0.1138
    1THF     C1 4122   2.165   0.688   3.197 -0.0915  0.3526 -0.1174
    1THF     H1 4123   2.155   0.580   3.190  0.1177  0.4639 -2.4909
    1THF     H2 4124   2.114   0.726   3.287  0.7564  1.0960  0.0626
    1THF     C2 4125   2.113   0.756   3.071  0.2101 -0.3148  0.0524
    1THF     H3 4126   2.023   0.817   3.081 -0.1532 -0.5700 -1.4996
    1THF     H4 4127   2.086   0.674   3.004  0.9626 -1.3707  1.0197
    1THF     C3 4128   2.225   0.844   3.023  0.0508 -0.1321  0.4369
    1THF     H5 4129   2.184   0.943   3.001 -0.2572 -0.3994 -0.1926
    1THF     H6 4130   2.260   0.800   2.930  0.7795 -4.3637  2.5932
    1THF     C4 4131   2.323   0.853   3.142 -0.1706 -0.6043 -0.4653
    1THF     H7 4132   2.289   0.927   3.215  0.9009  1.3609 -1.9204
    1THF     H8 4133   2.426   0.873   3.114 -0.5601  0.1493 -1.3960
    1THF     O1 4134   2.301   0.726   3.203 -0.4032  0.1205 -0.0944
    1THF     C1 4135   1.278   0.680   0.658 -0.1420 -0.2035  0.6317
    1THF     H1 4136   1.352   0.603   0.631 -0.1398  0.6026 -1.7850
    1THF     H2 4137   1.258   0.677   0.765  1.1515  1.0998  0.9267
    1THF     C2 4138   1.156   0.654   0.568  0.6000  0.6279  0.2147
    1THF     H3 4139   1.068   0.619   0.623  2.1108  1.2497  3.0861
    1THF     H4 4140   1.188   0.586   0.488  0.9055  2.1234 -0.9473
    1THF     C3 4141   1.131   0.792   0.501 -0.2515  0.2274 -0.0186
    1THF     H5 4142   1.067   0.847   0.569 -0.1548  0.7787 -0.3692
    1THF     H6 4143   1.089   0.780   0.401 -0.8592  0.8612  0.1586
    1THF     C4 4144   1.273   0.856   0.498  0.3235 -0.5354 -0.2309
    1THF     H7 4145   1.264   0.965   0.492 -1.2588 -0.6603 -0.4854
    1THF     H8 4146   1.320   0.821   0.406 -2.4283 -1.3862 -1.3634
    1THF     O1 4147   1.338   0.809   0.617 -0.5019  0.0165  0.7674
    1THF     C1 4148   2.231   3.429   2.384  0.5128 -0.3347 -0.5330
    1THF     H1 4149   2.161   3.513   2.390 -0.0181 -0.7808 -0.4656
    1THF     H2 4150   2.271   3.403   2.482 -0.1202 -1.7358 -0.6280
    1THF     C2 4151   2.347   3.474   2.290  0.8632  0.1755 -0.2636
    1THF     H3 4152   2.436   3.416   2.314  3.1758  2.8504 -1.9680
    1THF     H4 4153   2.364   3.582   2.294 -1.4114  0.6187 -1.6234
    1THF     C3 4154   2.302   3.431   2.152 -0.5527  0.6388 -0.3733
    1THF     H5 4155   2.369   3.374   2.087 -1.8256  0.1653 -1.2749
    1THF     H6 4156   2.271   3.520   2.097  0.1449 -0.0871 -1.9792
    1THF     C4 4157   2.176   3.342   2.176  0.9556 -0.3442 -0.9592
    1THF     H7 4158   2.184   3.245   2.127  1.2485 -0.8575  0.1088
    1THF     H8 4159   2.080   3.385   2.147 -0.6205 -1.6554  2.0514
    1THF     O1 4160   2.161   3.324   2.319 -0.2243 -0.3284  0.5060
    1THF     C1 4161   2.307   3.135   2.984 -0.6744  0.1599  0.1457
    1THF     H1 4162   2.316   3.029   3.012  0.2092  0.2600  0.2481
    1THF     H2 4163   2.285   3.193   3.074  1.7310  0.6381  0.4646
    1THF     C2 4164   2.199   3.169   2.880  0.4046 -0.2910 -0.3634
    1THF     H3 4165   2.107   3.217   2.914  1.1122  0.8629 -0.0193
    1THF     H4 4166   2.175   3.088   2.811 -0.8286 -0.7116  0.5401
    1THF     C3 4167   2.270   3.274   2.792 -0.4523 -0.0024 -0.8026
    1THF     H5 4168   2.229   3.372   2.817  0.0174  0.0550 -0.2433
    1THF     H6 4169   2.266   3.246   2.687 -0.1857  2.2051 -1.4247
    1THF     C4 4170   2.415   3.279   2.829 -0.0419  0.2827 -0.3951
    1THF     H7 4171   2.435   3.375   2.876  2.0491  0.4891 -1.6774
    1THF     H8 4172   2.486   3.267   2.747 -0.5257  0.2972 -0.8177
    1THF     O1 4173   2.432   3.171   2.926  0.2477 -0.4027 -0.1824
    1THF     C1 4174   2.650   3.902   1.253  0.8576  0.0451 -0.4176
    1THF     H1 4175   2.714   3.936   1.335  0.0019 -3.7835  2.0074
    1THF     H2 4176   2.689   3.816   1.198  2.2963  0.2894  0.2056
    1THF     C2 4177   2.617   4.024   1.163  0.7046 -0.2079  0.0775
    1THF     H3 4178   2.600   4.006   1.057  1.7721 -0.3148 -0.0792
    1THF     H4 4179   2.696   4.100   1.165  0.3458  0.1532  0.6617
    1THF     C3 4180   2.485   4.086   1.232 -0.8114  0.0781  0.4380
    1THF     H5 4181   2.398   4.091   1.165  0.9034  3.2075 -1.6686
    1THF     H6 4182   2.498   4.186   1.273 -1.0882 -0.3334  1.5842
    1THF     C4 4183   2.456   3.986   1.337 -0.8379  0.6726  0.1216
    1THF     H7 4184   2.347   3.974   1.331 -0.5510 -4.6836  2.5182
    1THF     H8 4185   2.492   4.014   1.436  3.1769  1.2554 -1.4345
    1THF     O1 4186   2.523   3.865   1.299 -0.6155  0.2483 -0.4881
    1THF     C1 4187   1.193   0.053   0.115 -0.0952  0.3332  0.2963
    1THF     H1 4188   1.139  -0.024   0.170  0.2147 -0.7533 -0.8980
    1THF     H2 4189   1.218   0.136   0.182  0.4024  0.8680 -0.5465
    1THF     C2 4190   1.101   0.113   0.011 -0.5304 -0.0240  0.4121
    1THF     H3 4191   1.013   0.161   0.054 -1.0011  0.5701 -1.2064
    1THF     H4 4192   1.072   0.035  -0.060 -1.5655 -0.2842  1.1093
    1THF     C3 4193   1.199   0.200  -0.069 -0.6570 -0.0388 -0.7800
    1THF     H5 4194   1.212   0.295  -0.017 -1.0341 -0.2876 -0.2296
    1THF     H6 4195   1.162   0.217  -0.170  0.0101  2.0315 -0.6853
    1THF     C4 4196   1.326   0.107  -0.077  0.6310 -0.4306  0.1399
    1THF     H7 4197   1.414   0.169  -0.058  0.2119  0.6132 -1.2988
    1THF     H8 4198   1.318   0.052  -0.171 -1.1851 -1.1711  0.6990
    1THF     O1 4199   1.312   0.014   0.033  0.0761 -0.0203  0.0698
    1THF     C1 4200   3.267   3.328   1.781  0.3627  1.3698 -0.9996
    1THF     H1 4201   3.309   3.428   1.772  1.5445  1.1540  1.6058
    1THF     H2 4202   3.356   3.266   1.771 -1.5485 -1.5822 -0.3840
    1THF     C2 4203   3.161   3.306   1.673 -0.2221 -0.0920  0.0839
    1THF     H3 4204   3.180   3.210   1.623 -0.6224  0.3898 -1.0165
    1THF     H4 4205   3.152   3.382   1.596 -0.1345 -2.6393 -2.5346
    1THF     C3 4206   3.038   3.304   1.762 -0.4559 -0.4372  0.9324
    1THF     H5 4207   2.961   3.238   1.721 -1.5373  1.2080  0.2625
    1THF     H6 4208   2.996   3.404   1.773 -2.7471 -1.0129 -1.7808
    1THF     C4 4209   3.086   3.244   1.892 -0.6381 -0.0731 -0.0477
    1THF     H7 4210   3.112   3.139   1.881 -1.3212 -0.3466  0.8804
    1THF     H8 4211   3.026   3.258   1.982  0.5826 -0.0803  0.7852
    1THF     O1 4212   3.216   3.310   1.912 -0.3917  0.3317  0.3042
    1THF     C1 4213   2.074   1.536   3.234  0.1430  0.7174 -0.4712
    1THF     H1 4214   2.117   1.439   3.262 -0.1627 -0.2386 -3.1760
    1THF     H2 4215   2.100   1.554   3.130  1.1956  0.3191 -0.2894
    1THF     C2 4216   2.148   1.648   3.311  0.0567 -0.6552  0.1159
    1THF     H3 4217   2.231   1.677   3.246 -0.2589  1.9394  0.8538
    1THF     H4 4218   2.178   1.622   3.413  0.6363  0.6018  0.2647
    1THF     C3 4219   2.048   1.757   3.326  0.3884 -0.1182  0.1962
    1THF     H5 4220   2.064   1.838   3.255 -1.9177  1.0982  0.9997
    1THF     H6 4221   2.044   1.792   3.430 -2.8132  0.1010  0.0550
    1THF     C4 4222   1.913   1.687   3.288  0.1719 -0.2851 -0.3047
    1THF     H7 4223   1.877   1.724   3.192 -1.3432  1.4161  0.8968
    1THF     H8 4224   1.840   1.697   3.368 -0.1536 -0.0190 -0.6349
    1THF     O1 4225   1.934   1.550   3.263  0.2732 -0.0296  0.8137
    1THF     C1 4226   2.749   3.884   3.879 -0.3956 -0.5209 -0.2188
    1THF     H1 4227   2.738   3.983   3.834 -2.7166 -1.4077 -1.7002
    1THF     H2 4228   2.751   3.804   3.805 -2.3217  0.2785 -1.1971
    1THF     C2 4229   2.623   3.855   3.959  0.4729  0.0596  0.1900
    1THF     H3 4230   2.554   3.788   3.909 -1.9126  0.2904  3.0492
    1THF     H4 4231   2.565   3.946   3.973 -0.0815 -0.2994  0.2229
    1THF     C3 4232   2.671   3.809   4.099  0.0071 -1.2597 -0.0282
    1THF     H5 4233   2.663   3.700   4.096 -0.7166 -1.2080 -4.6635
    1THF     H6 4234   2.615   3.865   4.174 -0.4741 -1.2350 -0.4031
    1THF     C4 4235   2.820   3.854   4.104  0.1778  0.1214 -0.2213
    1THF     H7 4236   2.886   3.781   4.152 -0.0137 -0.1099 -0.3037
    1THF     H8 4237   2.824   3.954   4.147 -0.2754  0.9169 -1.9727
    1THF     O1 4238   2.861   3.876   3.965  0.2662  0.0969  0.2579
    1THF     C1 4239   3.937   2.310   0.138  0.1810 -0.6899  0.7648
    1THF     H1 4240   3.880   2.217   0.129  0.3657 -0.6662 -0.7560
    1THF     H2 4241   4.039   2.270   0.140  0.4453 -0.0444  0.3468
    1THF     C2 4242   3.919   2.403   0.255 -0.5259  0.0147 -0.0872
    1THF     H3 4243   4.019   2.421   0.295 -0.6491  0.1226  0.1699
    1THF     H4 4244   3.860   2.357   0.335  0.5668  0.0565  0.7592
    1THF     C3 4245   3.864   2.525   0.189  0.4108  0.2012  0.2112
    1THF     H5 4246   3.913   2.612   0.233  0.1058  0.3725  0.2159
    1THF     H6 4247   3.757   2.538   0.206  0.0597 -3.9060  1.9024
    1THF     C4 4248   3.908   2.522   0.042  0.4288 -0.3316  0.4529
    1THF     H7 4249   4.011   2.560   0.043 -0.2210  1.4722  0.1021
    1THF     H8 4250   3.841   2.572  -0.028  0.7828 -1.1113 -0.4595
    1THF     O1 4251   3.918   2.375   0.018 -0.2377 -0.3541  0.0352
    1THF     C1 4252   4.027   0.839   4.009  0.7013 -0.3867 -0.4781
    1THF     H1 4253   4.050   0.934   3.960  2.2279  0.1747  1.2630
    1THF     H2 4254   4.024   0.847   4.118  0.0957  0.1756 -0.5279
    1THF     C2 4255   4.132   0.740   3.965 -0.5689  0.1987  0.5132
    1THF     H3 4256   4.147   0.665   4.043 -0.8463  0.8924  1.2277
    1THF     H4 4257   4.232   0.780   3.948  0.3479 -3.3052 -3.1608
    1THF     C3 4258   4.070   0.667   3.845  0.5437  0.7228 -0.2165
    1THF     H5 4259   4.070   0.557   3.843  0.9100  0.6660  1.9376
    1THF     H6 4260   4.131   0.693   3.758 -0.6524  0.6015 -1.1011
    1THF     C4 4261   3.925   0.730   3.835 -0.8112  0.3067  0.7717
    1THF     H7 4262   3.847   0.655   3.818 -0.7064  0.5060 -0.6343
    1THF     H8 4263   3.923   0.803   3.754 -0.2381 -2.5207 -1.8918
    1THF     O1 4264   3.899   0.789   3.957 -0.0763 -0.1533 -1.0137
    1THF     C1 4265   2.741   1.866   3.161 -0.3372  0.3909  0.4963
    1THF     H1 4266   2.726   1.833   3.264  2.6482  0.4376  0.9844
    1THF     H2 4267   2.847   1.892   3.151 -0.8971  2.1797 -1.2254
    1THF     C2 4268   2.641   1.976   3.122 -1.1429  0.4329 -0.5552
    1THF     H3 4269   2.696   2.059   3.076  0.8287 -0.8151 -0.5032
    1THF     H4 4270   2.588   2.005   3.213 -1.3458 -3.1143  0.5398
    1THF     C3 4271   2.539   1.910   3.025 -0.2457 -0.5441 -0.4827
    1THF     H5 4272   2.509   1.988   2.954 -2.4596 -0.0244  0.9864
    1THF     H6 4273   2.452   1.874   3.079  1.2570 -1.2180  1.5154
    1THF     C4 4274   2.617   1.794   2.966 -0.3747 -0.1779  0.4941
    1THF     H7 4275   2.674   1.833   2.881 -0.9160 -1.8985 -0.6796
    1THF     H8 4276   2.550   1.711   2.941 -1.3278  0.2840  1.4910
    1THF     O1 4277   2.708   1.756   3.071 -0.2332 -0.3738 -0.0795
    1THF     C1 4278   2.780   0.335   0.234  0.2889 -0.6704  0.4733
    1THF     H1 4279   2.750   0.235   0.202 -2.0839 -0.5752  2.2507
    1THF     H2 4280   2.799   0.404   0.151 -0.3161 -0.7320  0.2809
    1THF     C2 4281   2.884   0.321   0.344  0.0515  0.1749 -0.6383
    1THF     H3 4282   2.975   0.375   0.316  0.5705 -0.8381 -0.9127
    1THF     H4 4283   2.902   0.216   0.369  0.7073  0.4894  0.2209
    1THF     C3 4284   2.825   0.396   0.459  0.3151 -0.9524 -0.2880
    1THF     H5 4285   2.882   0.476   0.507 -1.2922 -1.6137  2.8863
    1THF     H6 4286   2.790   0.338   0.545 -2.1534  0.3443 -0.3675
    1THF     C4 4287   2.702   0.476   0.407 -0.3755 -1.0508 -0.5879
    1THF     H7 4288   2.721   0.581   0.382 -3.2937 -0.7246 -1.6761
    1THF     H8 4289   2.613   0.461   0.470 -1.1250  1.0491 -1.0683
    1THF     O1 4290   2.665   0.396   0.294  0.5246 -0.0585  0.4702
    1THF     C1 4291   3.546   0.578   1.408 -0.3223 -0.0269  0.4361
    1THF     H1 4292   3.622   0.611   1.479 -0.8822  2.8640 -0.2449
    1THF     H2 4293   3.464   0.524   1.456  1.5278 -1.5700  1.9415
    1THF     C2 4294   3.612   0.491   1.300  0.2946 -0.2949 -0.5424
    1THF     H3 4295   3.529   0.441   1.250 -0.2463  3.1825 -3.2751
    1THF     H4 4296   3.687   0.418   1.330  1.1891  0.7150 -0.3098
    1THF     C3 4297   3.674   0.592   1.210  0.3034 -0.2430 -0.2871
    1THF     H5 4298   3.654   0.555   1.109 -0.3600 -1.6902  0.3518
    1THF     H6 4299   3.781   0.612   1.219  0.6978 -1.3506 -2.1558
    1THF     C4 4300   3.594   0.726   1.226 -0.0512 -0.2079  0.2506
    1THF     H7 4301   3.540   0.745   1.133  1.1156 -1.9338 -0.8050
    1THF     H8 4302   3.672   0.798   1.256  0.5335  0.0604 -1.8303
    1THF     O1 4303   3.502   0.693   1.330 -0.2166 -0.1799  0.0026
    1THF     C1 4304   3.319   1.195   4.032 -0.2723  0.2931 -0.1706
    1THF     H1 4305   3.253   1.192   3.945  0.0022  1.3203 -0.4227
    1THF     H2 4306   3.425   1.200   4.009 -0.2195 -0.3201 -0.0755
    1THF     C2 4307   3.297   1.058   4.106  0.4517  0.4056  0.5644
    1THF     H3 4308   3.395   1.013   4.127  1.8542  2.3912 -1.5576
    1THF     H4 4309   3.237   0.994   4.041  1.9182 -0.4659  0.0371
    1THF     C3 4310   3.237   1.086   4.244 -0.4144  0.7948 -0.1239
    1THF     H5 4311   3.311   1.068   4.323 -2.1327 -0.8517  1.1424
    1THF     H6 4312   3.152   1.022   4.268 -0.0546 -0.9112 -3.1990
    1THF     C4 4313   3.192   1.231   4.228  0.2296  0.3701 -0.3315
    1THF     H7 4314   3.215   1.291   4.317  0.0974 -2.2072  1.4780
    1THF     H8 4315   3.086   1.244   4.202  0.4383  0.7804 -0.9985
    1THF     O1 4316   3.269   1.295   4.123  0.1298  0.3594  0.1013
    1THF     C1 4317   1.375   1.131   2.783 -0.3129 -0.6073  0.3637
    1THF     H1 4318   1.279   1.079   2.791  0.2345 -1.8800 -1.0464
    1THF     H2 4319   1.419   1.146   2.882 -3.0877 -0.9175  1.6866
    1THF     C2 4320   1.350   1.265   2.722  0.5904 -0.2596  0.3284
    1THF     H3 4321   1.434   1.333   2.740  0.9957 -0.1556 -1.8107
    1THF     H4 4322   1.253   1.306   2.749  0.4592 -0.6227  0.4080
    1THF     C3 4323   1.362   1.230   2.567  0.1352  0.7572 -0.3175
    1THF     H5 4324   1.420   1.314   2.528  1.7490  0.5430  1.5353
    1THF     H6 4325   1.273   1.205   2.509 -0.2708  0.0363  0.6127
    1THF     C4 4326   1.446   1.100   2.560 -0.1789  0.7431  0.0699
    1THF     H7 4327   1.544   1.120   2.515  0.6540 -0.7096  1.2179
    1THF     H8 4328   1.397   1.020   2.505  0.4150 -0.5733  1.4251
    1THF     O1 4329   1.462   1.058   2.700 -0.3956 -0.4446 -0.2865
    1THF     C1 4330   3.756   1.102   0.024  0.5623  0.5238  0.0972
    1THF     H1 4331   3.809   1.046   0.101  0.8087  0.4946 -0.0948
    1THF     H2 4332   3.720   1.032  -0.052 -0.4846  0.4255  0.6662
    1THF     C2 4333   3.855   1.198  -0.049 -0.0765  0.8178 -0.5051
    1THF     H3 4334   3.822   1.224  -0.149 -1.7717  1.2238  0.1511
    1THF     H4 4335   3.954   1.152  -0.060  0.0047  0.5380  1.1627
    1THF     C3 4336   3.839   1.324   0.043  0.0790 -0.3188  0.3284
    1THF     H5 4337   3.865   1.413  -0.015  0.2953 -1.1851 -0.9347
    1THF     H6 4338   3.911   1.321   0.125  1.5049  1.3281 -0.8159
    1THF     C4 4339   3.697   1.320   0.109 -0.2133  0.8274 -0.3514
    1THF     H7 4340   3.637   1.396   0.058 -0.8221 -1.1010 -2.6126
    1THF     H8 4341   3.700   1.350   0.214 -2.6718  0.8781 -0.2805
    1THF     O1 4342   3.656   1.181   0.085 -0.4096  0.5424 -0.3099
    1THF     C1 4343   1.627   3.965   1.150 -0.3162  0.3456  0.9159
    1THF     H1 4344   1.567   3.950   1.060  0.2232  0.1878  0.5857
    1THF     H2 4345   1.570   4.010   1.232 -0.6471  0.0776  0.8349
    1THF     C2 4346   1.751   4.054   1.110 -0.2364  0.2967  0.4605
    1THF     H3 4347   1.755   4.144   1.171  0.2106 -0.6240  1.8154
    1THF     H4 4348   1.741   4.089   1.007 -0.7381 -0.3469  0.2882
    1THF     C3 4349   1.865   3.959   1.117  0.2864  0.2494 -0.5765
    1THF     H5 4350   1.931   3.989   1.198 -0.7612  1.5099 -0.1799
    1THF     H6 4351   1.912   3.965   1.018  2.0121  2.9471  0.3404
    1THF     C4 4352   1.815   3.815   1.125 -1.3895 -0.0260  0.0061
    1THF     H7 4353   1.870   3.742   1.186 -0.0163  0.0660 -1.1071
    1THF     H8 4354   1.797   3.768   1.028  0.5814  0.9527 -0.8534
    1THF     O1 4355   1.683   3.835   1.190 -0.1079  0.2171 -0.4647
    1THF     C1 4356   3.737   3.848   3.398  0.9093 -0.1783  0.1888
    1THF     H1 4357   3.671   3.840   3.485  0.4580 -1.2698 -0.2388
    1THF     H2 4358   3.757   3.752   3.349 -0.7472 -0.3869 -0.1069
    1THF     C2 4359   3.864   3.921   3.424  0.1125 -0.5349 -0.2556
    1THF     H3 4360   3.958   3.864   3.424  0.5734  0.2064  0.6177
    1THF     H4 4361   3.851   3.956   3.527 -1.9345 -0.9193 -0.3712
    1THF     C3 4362   3.866   4.049   3.341  0.3057 -0.1524 -0.1035
    1THF     H5 4363   3.934   4.052   3.256  0.7407  3.5877  0.3369
    1THF     H6 4364   3.887   4.135   3.405 -1.3023  1.4456 -1.6721
    1THF     C4 4365   3.726   4.056   3.282 -0.9256  0.2362 -0.3433
    1THF     H7 4366   3.719   4.099   3.181 -0.4928 -0.9335 -0.8785
    1THF     H8 4367   3.658   4.109   3.349 -0.8182  1.1838 -0.9677
    1THF     O1 4368   3.672   3.920   3.296 -0.4476 -0.8031 -0.3105
    1THF     C1 4369   3.165   3.695   3.897  0.4465 -0.3975 -0.4148
    1THF     H1 4370   3.259   3.732   3.857  0.1789  2.5047  1.4902
    1THF     H2 4371   3.079   3.744   3.849  1.1674  1.0270 -0.2733
    1THF     C2 4372   3.155   3.701   4.047 -0.0924  1.0762 -0.3235
    1THF     H3 4373   3.097   3.787   4.081 -0.8237  0.7118 -0.6464
    1THF     H4 4374   3.250   3.725   4.096  0.5125  0.8547 -1.3796
    1THF     C3 4375   3.103   3.563   4.092 -0.6685  0.3524 -0.8455
    1THF     H5 4376   3.003   3.584   4.131 -0.0008  0.7380  0.7001
    1THF     H6 4377   3.164   3.509   4.164 -1.7715  0.2631  0.0475
    1THF     C4 4378   3.100   3.480   3.962  0.4705  0.2377  0.3933
    1THF     H7 4379   2.993   3.473   3.940  0.5475 -1.0457  0.4018
    1THF     H8 4380   3.132   3.377   3.975  1.4823  0.6108  0.9586
    1THF     O1 4381   3.165   3.562   3.861 -0.7980 -0.0625 -0.2493
    1THF     C1 4382   0.077   2.192   1.330  0.3167 -0.2868 -0.2927
    1THF     H1 4383  -0.015   2.161   1.280 -0.4952  0.3814  0.7473
    1THF     H2 4384   0.099   2.293   1.295  0.9835 -0.1597  0.4845
    1THF     C2 4385   0.203   2.103   1.297  0.1126  0.3170  0.4229
    1THF     H3 4386   0.297   2.151   1.326 -0.1524  0.6679  0.7011
    1THF     H4 4387   0.204   2.081   1.190  0.8515  2.5183 -0.0463
    1THF     C3 4388   0.190   1.990   1.402  0.0248 -0.2431 -0.4952
    1THF     H5 4389   0.285   1.943   1.426 -0.2492 -1.6178 -2.0343
    1THF     H6 4390   0.118   1.915   1.371  0.4641  0.2287 -2.7456
    1THF     C4 4391   0.126   2.061   1.526  0.0709  0.7284 -0.5229
    1THF     H7 4392   0.207   2.104   1.586  1.0038 -0.9727 -0.5244
    1THF     H8 4393   0.064   1.993   1.585  1.5293  0.9766  1.3568
    1THF     O1 4394   0.052   2.174   1.477 -0.0515 -0.3150 -0.0639
    1THF     C1 4395   0.879   3.223   1.796  0.0525  0.0850  0.3500
    1THF     H1 4396   0.848   3.180   1.700 -0.4893  1.9580 -0.3379
    1THF     H2 4397   0.885   3.149   1.876  1.4006 -1.5698 -1.2170
    1THF     C2 4398   0.777   3.337   1.823  0.0650 -0.3223 -0.4632
    1THF     H3 4399   0.678   3.300   1.852 -0.2395  1.2459  0.5791
    1THF     H4 4400   0.764   3.392   1.729 -0.1117  0.3690 -0.0406
    1THF     C3 4401   0.849   3.425   1.922  0.0579  0.2169  0.1585
    1THF     H5 4402   0.808   3.419   2.023  0.5246 -0.7973  0.3012
    1THF     H6 4403   0.846   3.528   1.887  0.7969 -0.3203 -1.5377
    1THF     C4 4404   0.998   3.388   1.910 -0.7853  0.4056  0.1366
    1THF     H7 4405   1.043   3.357   2.004 -0.5361  3.6851  1.1643
    1THF     H8 4406   1.063   3.465   1.869  1.5557 -1.1612  0.7965
    1THF     O1 4407   1.012   3.287   1.803  0.0772  0.0924 -0.2922
    1THF     C1 4408   1.094   2.412   0.800  0.1873  0.6767  0.1388
    1THF     H1 4409   1.081   2.368   0.899 -1.6083 -0.0104 -0.3759
    1THF     H2 4410   1.074   2.520   0.806 -2.8881  0.0648  2.3940
    1THF     C2 4411   1.006   2.325   0.710 -0.3794  0.3924  0.4210
    1THF     H3 4412   0.972   2.388   0.627 -1.8211  0.3658  0.9772
    1THF     H4 4413   0.924   2.276   0.764  0.4631  0.3975  1.7236
    1THF     C3 4414   1.096   2.213   0.665 -0.0517  0.7024 -0.0043
    1THF     H5 4415   1.068   2.193   0.561 -2.9127  0.7949  0.7153
    1THF     H6 4416   1.068   2.120   0.714  1.4603 -0.2033 -0.7880
    1THF     C4 4417   1.239   2.254   0.694  0.0562 -0.4827 -0.1160
    1THF     H7 4418   1.295   2.258   0.601  0.1123 -0.2046 -0.0702
    1THF     H8 4419   1.294   2.194   0.767 -1.9203 -0.0176  1.8265
    1THF     O1 4420   1.226   2.392   0.750  0.3289  0.2775  0.1880
    1THF     C1 4421   3.253   2.033   0.598 -0.6002 -0.1549  0.0724
    1THF     H1 4422   3.336   2.103   0.584 -0.9929  0.2869 -0.0396
    1THF     H2 4423   3.210   2.043   0.698  1.7101  0.0166  1.1030
    1THF     C2 4424   3.290   1.886   0.564  0.5334  0.2850 -0.0428
    1THF     H3 4425   3.298   1.825   0.654  3.2627  1.6418  0.6857
    1THF     H4 4426   3.390   1.886   0.518  1.4128 -0.7671  1.8173
    1THF     C3 4427   3.178   1.835   0.477  0.3373  0.3579  0.0189
    1THF     H5 4428   3.108   1.777   0.538  1.3653  1.1479  2.0194
    1THF     H6 4429   3.218   1.775   0.395  0.0486 -2.3572  1.8172
    1THF     C4 4430   3.110   1.957   0.417 -0.6825 -0.4255 -0.4794
    1THF     H7 4431   3.003   1.940   0.402 -0.7718 -0.7507  0.5333
    1THF     H8 4432   3.162   1.969   0.321  0.7258 -1.4490  0.1463
    1THF     O1 4433   3.146   2.074   0.505 -0.2955 -0.5893  0.1368
    1THF     C1 4434   2.803   2.349   3.383  0.3784 -1.2843 -0.5589
    1THF     H1 4435   2.890   2.391   3.331 -0.4644 -0.2293 -1.1354
    1THF     H2 4436   2.828   2.267   3.452  0.8775 -1.1413 -0.5658
    1THF     C2 4437   2.701   2.291   3.289  0.0673  0.4467  0.3455
    1THF     H3 4438   2.713   2.183   3.280  2.7062  0.7936 -0.7409
    1THF     H4 4439   2.719   2.336   3.191  2.1419  0.9513  0.9445
    1THF     C3 4440   2.566   2.334   3.349 -0.6378  0.4408  0.6371
    1THF     H5 4441   2.487   2.259   3.361  0.3794 -0.4824  1.7289
    1THF     H6 4442   2.521   2.412   3.288  1.1288  0.8914 -0.1263
    1THF     C4 4443   2.598   2.402   3.478 -0.1897  0.2803 -0.5424
    1THF     H7 4444   2.588   2.340   3.568  0.0516  2.2670  0.9027
    1THF     H8 4445   2.537   2.491   3.496  0.8863  0.4809  2.5169
    1THF     O1 4446   2.732   2.451   3.458  0.0362  0.3838  0.4051
    1THF     C1 4447   1.750   1.957   3.362 -0.1308  0.1589 -1.1581
    1THF     H1 4448   1.854   1.958   3.330 -0.2287 -3.4753 -1.8378
    1THF     H2 4449   1.727   1.877   3.433  0.5773 -0.5222 -1.6913
    1THF     C2 4450   1.666   1.973   3.240  0.7830 -0.2303 -0.1571
    1THF     H3 4451   1.592   1.893   3.243 -0.6906  1.0397 -1.7064
    1THF     H4 4452   1.728   1.971   3.150 -0.8679  0.2754 -1.3241
    1THF     C3 4453   1.601   2.110   3.243  0.7361  0.0447 -0.2000
    1THF     H5 4454   1.492   2.113   3.248  0.6745  1.6519 -1.7369
    1THF     H6 4455   1.618   2.162   3.148 -1.1514 -0.1196 -0.6581
    1THF     C4 4456   1.667   2.184   3.361  0.2703  0.0012 -0.8105
    1THF     H7 4457   1.590   2.241   3.414 -0.8477 -0.5017 -1.8703
    1THF     H8 4458   1.747   2.247   3.321 -1.7987  2.8800 -0.5558
    1THF     O1 4459   1.723   2.079   3.439 -1.2509 -0.3787 -0.4427
    1THF     C1 4460   2.742   3.375   4.063  0.1981  0.0276 -0.5785
    1THF     H1 4461   2.810   3.304   4.014  0.5872 -0.0740  0.1141
    1THF     H2 4462   2.751   3.467   4.004  1.8700 -1.5140 -2.8378
    1THF     C2 4463   2.779   3.394   4.214  0.2457  0.1309  0.1983
    1THF     H3 4464   2.743   3.493   4.241  0.7809  0.0516  1.2608
    1THF     H4 4465   2.888   3.382   4.213  0.0260 -2.0114 -1.4880
    1THF     C3 4466   2.696   3.287   4.280  0.1249 -0.2438 -0.1218
    1THF     H5 4467   2.649   3.320   4.373  2.1562  0.6602  0.6309
    1THF     H6 4468   2.765   3.204   4.298 -0.2858 -0.9300 -1.6725
    1THF     C4 4469   2.601   3.234   4.175  0.0327  0.7170  0.4777
    1THF     H7 4470   2.500   3.217   4.212  0.2836  0.4468  1.0582
    1THF     H8 4471   2.630   3.140   4.127 -2.7431 -0.4005  0.8835
    1THF     O1 4472   2.602   3.330   4.073  0.0294 -0.0742 -0.3057
    1THF     C1 4473   1.722   3.801   2.111 -1.0845  0.2154  0.6926
    1THF     H1 4474   1.757   3.862   2.028 -0.8375  1.1835  1.4910
    1THF     H2 4475   1.622   3.841   2.130 -1.2943 -0.2535  0.5797
    1THF     C2 4476   1.816   3.807   2.234 -0.0332 -0.2710 -0.2409
    1THF     H3 4477   1.752   3.804   2.323 -2.9627 -1.9045 -2.2862
    1THF     H4 4478   1.878   3.896   2.228  0.0133 -0.3736 -1.3931
    1THF     C3 4479   1.902   3.682   2.217  0.3391  0.4277  0.0639
    1THF     H5 4480   1.938   3.637   2.309 -0.1608  0.7099  0.4030
    1THF     H6 4481   1.992   3.702   2.158 -1.2538  0.1289 -2.5623
    1THF     C4 4482   1.813   3.583   2.146  0.1600 -0.2681  0.0530
    1THF     H7 4483   1.751   3.522   2.212 -0.3994  0.2741  0.0309
    1THF     H8 4484   1.877   3.524   2.081  0.0111 -0.5158  0.1323
    1THF     O1 4485   1.728   3.662   2.065  0.4793  0.2270 -0.5796
    1THF     C1 4486   2.799   3.782   2.218 -0.6211 -0.6283  0.1822
    1THF     H1 4487   2.809   3.707   2.139 -2.0656  2.2234 -2.8415
    1THF     H2 4488   2.822   3.739   2.316  1.2192 -2.4591 -1.0050
    1THF     C2 4489   2.664   3.847   2.210 -0.0699 -0.1595 -0.1317
    1THF     H3 4490   2.618   3.868   2.307  1.1597  0.5841  0.3121
    1THF     H4 4491   2.591   3.774   2.175 -0.2160  0.2812 -0.7574
    1THF     C3 4492   2.681   3.970   2.118 -0.3730  0.5977 -0.0459
    1THF     H5 4493   2.641   4.061   2.164 -1.0484  0.2638  0.0318
    1THF     H6 4494   2.628   3.951   2.025  2.6731 -1.6863 -1.3685
    1THF     C4 4495   2.832   3.986   2.100  0.4425 -0.9965  0.3190
    1THF     H7 4496   2.870   4.078   2.145  0.4554 -1.5276  1.4028
    1THF     H8 4497   2.862   3.970   1.996 -2.3562  0.0373 -0.6766
    1THF     O1 4498   2.888   3.887   2.192  0.0050 -0.1716 -0.1708
    1THF     C1 4499   1.035   2.489   2.036 -0.3513 -0.1298 -0.2960
    1THF     H1 4500   0.947   2.515   2.095  0.5825  1.5476  0.3730
    1THF     H2 4501   1.125   2.535   2.079 -0.8378 -0.3543  0.9790
    1THF     C2 4502   1.015   2.532   1.896  0.2677 -0.7463 -0.4834
    1THF     H3 4503   1.114   2.542   1.850  0.5578  0.4390  0.3824
    1THF     H4 4504   0.961   2.625   1.878 -1.1486 -1.1673  1.4281
    1THF     C3 4505   0.944   2.414   1.844 -0.0381  0.1574  0.1584
    1THF     H5 4506   0.955   2.413   1.736  1.1115  2.2228  0.2387
    1THF     H6 4507   0.836   2.417   1.862 -0.0963  2.7563 -0.4768
    1THF     C4 4508   1.008   2.298   1.917 -0.2608 -0.1822  0.2195
    1THF     H7 4509   1.100   2.273   1.863  0.0733 -2.3840  1.7628
    1THF     H8 4510   0.946   2.209   1.928 -0.7609  0.1313 -0.0505
    1THF     O1 4511   1.054   2.346   2.040  0.2746  0.9247 -0.2072
    1THF     C1 4512   0.659   3.306   3.717 -0.3248 -0.1439 -0.5793
    1THF     H1 4513   0.702   3.403   3.692  1.0867 -1.0123 -1.5800
    1THF     H2 4514   0.652   3.247   3.625  1.0017 -2.8543  0.9849
    1THF     C2 4515   0.526   3.315   3.789 -0.9658 -0.2503  0.2462
    1THF     H3 4516   0.452   3.251   3.742  0.4837 -1.6538 -0.1449
    1THF     H4 4517   0.498   3.420   3.798  1.7036  0.5282 -0.1135
    1THF     C3 4518   0.554   3.266   3.933  0.2794 -0.7940  0.5201
    1THF     H5 4519   0.529   3.160   3.946 -2.1645 -0.2659  0.3972
    1THF     H6 4520   0.499   3.330   4.002  0.4024 -0.1263  0.0020
    1THF     C4 4521   0.707   3.275   3.948 -0.3202 -0.4058 -0.2387
    1THF     H7 4522   0.740   3.198   4.019 -0.8230  0.3710  0.8508
    1THF     H8 4523   0.737   3.377   3.974 -1.6000 -0.1227  0.2135
    1THF     O1 4524   0.745   3.248   3.811 -0.5771 -0.1373 -0.5434
    1THF     C1 4525   1.088   3.997   3.009 -0.7329  0.2803  0.4928
    1THF     H1 4526   1.182   4.016   3.062 -0.2710 -1.5606  0.3822
    1THF     H2 4527   1.045   4.095   2.987  2.1263  1.3637 -0.4740
    1THF     C2 4528   0.990   3.913   3.086 -0.0373  0.4230  0.6645
    1THF     H3 4529   0.893   3.958   3.109 -0.4268  0.5461 -1.1306
    1THF     H4 4530   1.043   3.874   3.173 -1.2263 -2.8713 -0.0126
    1THF     C3 4531   0.963   3.798   2.991 -0.1288  0.2481 -0.0623
    1THF     H5 4532   0.888   3.837   2.922  1.2245 -0.2265 -1.8299
    1THF     H6 4533   0.909   3.712   3.033 -2.3591  1.3639 -0.5424
    1THF     C4 4534   1.088   3.779   2.910 -0.6451 -0.3645  0.1580
    1THF     H7 4535   1.071   3.732   2.813  0.5523  0.3338 -0.4026
    1THF     H8 4536   1.175   3.738   2.962  0.0932  2.1998  1.0359
    1THF     O1 4537   1.112   3.920   2.880 -0.2041  0.4412  0.2876
    1THF     C1 4538   3.746   2.093   1.426  0.1056 -0.3788  0.3382
    1THF     H1 4539   3.779   2.197   1.422 -0.4265 -0.2273 -0.1800
    1THF     H2 4540   3.637   2.093   1.421  0.0692 -0.8855  1.1212
    1THF     C2 4541   3.803   2.016   1.544  0.3586 -0.1958  0.1939
    1THF     H3 4542   3.735   1.995   1.626  1.7142 -1.2695  1.0715
    1THF     H4 4543   3.899   2.059   1.576  0.7241 -0.4618 -0.5187
    1THF     C3 4544   3.857   1.890   1.486 -0.0827  0.2274 -0.4061
    1THF     H5 4545   3.777   1.816   1.483 -0.6013  0.7130  0.6980
    1THF     H6 4546   3.944   1.854   1.542 -0.1604  1.1173  0.3198
    1THF     C4 4547   3.898   1.939   1.349 -0.2593  0.3991 -0.7712
    1THF     H7 4548   3.909   1.854   1.281  2.5782 -1.1254  1.4731
    1THF     H8 4549   3.990   1.997   1.357  0.1332 -0.4657  1.6427
    1THF     O1 4550   3.791   2.026   1.310 -0.4601 -0.1197  0.1399
    1THF     C1 4551   0.970   3.385   2.432  0.6226  0.0264  0.2547
    1THF     H1 4552   0.898   3.305   2.418  2.0591 -1.1342 -0.6008
    1THF     H2 4553   1.022   3.404   2.337 -1.1487 -1.5551 -1.0812
    1THF     C2 4554   1.076   3.355   2.542 -0.5540 -0.7744  0.6420
    1THF     H3 4555   1.169   3.397   2.504 -0.0858 -2.2247  0.1301
    1THF     H4 4556   1.090   3.250   2.569  0.7678 -0.0029  3.0190
    1THF     C3 4557   1.024   3.440   2.660 -0.2627 -0.2032 -0.0384
    1THF     H5 4558   1.095   3.480   2.732 -2.2305 -0.9195  2.3876
    1THF     H6 4559   0.951   3.375   2.708  0.1310 -0.5685  0.0656
    1THF     C4 4560   0.938   3.549   2.592  0.3850 -0.3523 -0.6260
    1THF     H7 4561   0.998   3.641   2.591 -0.0136 -0.0924 -1.2950
    1THF     H8 4562   0.844   3.571   2.644  0.3526  1.1121 -1.2633
    1THF     O1 4563   0.909   3.508   2.464  0.4179 -0.7097 -0.4040
    1THF     C1 4564   0.871   0.985   3.965  0.3273 -0.2320  0.7426
    1THF     H1 4565   0.904   1.026   3.869 -2.1680  1.8350  0.7058
    1THF     H2 4566   0.834   1.065   4.030  0.0372  1.4302 -1.3796
    1THF     C2 4567   0.983   0.911   4.033 -0.3689 -0.1490  0.0983
    1THF     H3 4568   1.041   0.986   4.087 -1.4610  0.6990  0.1081
    1THF     H4 4569   1.044   0.860   3.957 -0.7412 -0.0478 -0.2691
    1THF     C3 4570   0.923   0.806   4.120 -0.2673 -0.5188  0.2238
    1THF     H5 4571   0.914   0.846   4.221 -0.6484 -0.7293  0.2738
    1THF     H6 4572   0.967   0.706   4.116 -0.5028 -0.6586  1.0098
    1THF     C4 4573   0.773   0.803   4.076 -0.2689 -0.0624 -0.0938
    1THF     H7 4574   0.724   0.839   4.166 -0.5635 -2.1645  0.6124
    1THF     H8 4575   0.748   0.699   4.053 -0.6566 -0.3379  1.5602
    1THF     O1 4576   0.765   0.894   3.960  0.4391 -0.7426  0.1169
    1THF     C1 4577   3.621   4.019   0.233  0.5029 -0.2939  0.0581
    1THF     H1 4578   3.628   4.102   0.162 -0.3493 -2.6608 -2.8900
    1THF     H2 4579   3.597   3.924   0.185  0.1168 -0.1623 -0.0111
    1THF     C2 4580   3.531   4.058   0.351  0.6887  0.1391 -0.1748
    1THF     H3 4581   3.476   3.968   0.381 -1.1726  1.6084  0.9331
    1THF     H4 4582   3.454   4.132   0.327  1.2928  0.7942 -0.1069
    1THF     C3 4583   3.631   4.112   0.463  0.5632  0.5374  0.1144
    1THF     H5 4584   3.603   4.075   0.562 -2.3458  1.5047 -0.3058
    1THF     H6 4585   3.618   4.220   0.457  0.3184  0.4952 -0.1025
    1THF     C4 4586   3.765   4.066   0.414 -0.2979  0.1758  0.3122
    1THF     H7 4587   3.830   4.013   0.483 -0.7454  0.0805  0.6620
    1THF     H8 4588   3.808   4.163   0.387 -1.0192  0.1795 -0.8859
    1THF     O1 4589   3.753   3.992   0.294  0.1936  0.0536  0.2406
    1THF     C1 4590   2.140   2.545   0.200  0.5719  0.7909 -0.3051
    1THF     H1 4591   2.248   2.538   0.181  1.1165  1.0569  2.4484
    1THF     H2 4592   2.079   2.496   0.124  0.8152 -1.2842  0.7805
    1THF     C2 4593   2.108   2.698   0.210  0.2830  0.1012 -0.0084
    1THF     H3 4594   2.011   2.716   0.165  1.0734  1.1202 -1.3298
    1THF     H4 4595   2.180   2.751   0.147  1.7575 -1.9037 -0.1030
    1THF     C3 4596   2.103   2.731   0.358 -0.5479  0.9515 -0.5669
    1THF     H5 4597   2.036   2.815   0.379 -2.2264 -0.1457 -1.3879
    1THF     H6 4598   2.199   2.762   0.399 -1.5676  2.6524  0.5901
    1THF     C4 4599   2.053   2.595   0.418  0.0417 -0.4282 -0.5829
    1THF     H7 4600   1.944   2.592   0.406  0.0263 -1.9808 -0.1474
    1THF     H8 4601   2.075   2.586   0.524 -1.0699 -0.1642 -0.3242
    1THF     O1 4602   2.109   2.491   0.331 -0.1085 -0.0109  0.6513
    1THF     C1 4603   0.274   1.132   2.576 -0.9927  0.2693 -0.3482
    1THF     H1 4604   0.277   1.238   2.602 -1.2682 -0.1531  1.4588
    1THF     H2 4605   0.235   1.111   2.476 -0.8414  0.2334 -0.4000
    1THF     C2 4606   0.177   1.067   2.678 -0.5150  0.1223 -0.2901
    1THF     H3 4607   0.116   1.003   2.615  1.9829 -2.2674 -0.3882
    1THF     H4 4608   0.117   1.139   2.734  0.5502 -1.1709  2.6310
    1THF     C3 4609   0.280   0.977   2.758  0.4538  0.0181 -0.0884
    1THF     H5 4610   0.225   0.894   2.803  0.6486 -0.8418 -1.4303
    1THF     H6 4611   0.321   1.034   2.842  1.1495 -1.5468  0.6337
    1THF     C4 4612   0.397   0.948   2.665 -0.1872  0.5054  0.2394
    1THF     H7 4613   0.362   0.865   2.604 -0.5984 -0.0389  1.2170
    1THF     H8 4614   0.484   0.931   2.729 -0.4354  0.6770  0.6237
    1THF     O1 4615   0.407   1.071   2.588 -0.0618 -0.6665  0.1138
    1THF     C1 4616   2.851   1.080   0.290 -0.1379 -0.4332  0.2553
    1THF     H1 4617   2.745   1.055   0.282 -0.4187  0.3872  1.2535
    1THF     H2 4618   2.915   1.073   0.202  0.3994  0.6799  0.5417
    1THF     C2 4619   2.909   1.010   0.413  0.6290  0.5067 -0.2521
    1THF     H3 4620   2.949   0.913   0.382 -0.0673 -0.0607  0.6216
    1THF     H4 4621   2.825   0.985   0.478  0.5259 -0.5707 -0.7828
    1THF     C3 4622   3.007   1.110   0.473  0.3859 -0.4716 -0.0719
    1THF     H5 4623   3.100   1.086   0.419  0.5215 -1.2219  0.4968
    1THF     H6 4624   3.026   1.098   0.579  3.7335 -1.3755 -0.7155
    1THF     C4 4625   2.955   1.250   0.435 -0.9064  0.4451  0.9193
    1THF     H7 4626   3.036   1.316   0.405 -0.1373 -0.9352 -0.1271
    1THF     H8 4627   2.896   1.305   0.509  0.3909  1.8536  0.9207
    1THF     O1 4628   2.868   1.226   0.322  0.1726  0.7013  0.0094
    1THF     C1 4629   0.548   0.971   1.849 -0.2734  0.6693 -0.1044
    1THF     H1 4630   0.443   0.987   1.824 -0.6801 -3.6083 -1.6216
    1THF     H2 4631   0.610   0.976   1.759 -1.1455 -0.2055 -0.7665
    1THF     C2 4632   0.553   0.835   1.926  0.2600 -0.6565 -0.4037
    1THF     H3 4633   0.625   0.763   1.886 -0.0815 -0.1833 -1.8701
    1THF     H4 4634   0.458   0.784   1.915  0.8684 -2.0090  0.4896
    1THF     C3 4635   0.577   0.868   2.074  0.2083 -0.4979  0.0470
    1THF     H5 4636   0.653   0.810   2.127  1.3169 -0.5040 -1.5173
    1THF     H6 4637   0.483   0.867   2.130 -0.6519  0.5206 -1.3440
    1THF     C4 4638   0.614   1.020   2.075 -0.2300  0.7545 -0.1848
    1THF     H7 4639   0.719   1.041   2.096 -0.1795  0.2617  0.0486
    1THF     H8 4640   0.551   1.069   2.150  1.0512 -0.0290  1.4185
    1THF     O1 4641   0.589   1.070   1.943  0.2815  0.3051 -0.3016
    1THF     C1 4642   2.161   0.924   2.477  0.0574 -0.1965 -0.0348
    1THF     H1 4643   2.179   0.988   2.564  0.5687  0.2771 -0.4861
    1THF     H2 4644   2.055   0.919   2.451  0.4078 -0.7581 -1.4241
    1THF     C2 4645   2.227   0.783   2.506 -0.0889 -0.0759  0.3766
    1THF     H3 4646   2.143   0.714   2.509 -0.5632  0.5336  1.3397
    1THF     H4 4647   2.283   0.781   2.599 -1.6759  1.3743  1.3985
    1THF     C3 4648   2.321   0.756   2.387  0.2218 -0.3350  0.5350
    1THF     H5 4649   2.311   0.655   2.347 -1.1051 -0.6104  1.5034
    1THF     H6 4650   2.424   0.778   2.413  0.8461 -2.6797  0.1400
    1THF     C4 4651   2.278   0.867   2.284 -0.3697 -0.1267  0.4585
    1THF     H7 4652   2.194   0.835   2.221 -1.4969  0.8438  1.4580
    1THF     H8 4653   2.366   0.898   2.226 -0.3472  1.8900  1.5478
    1THF     O1 4654   2.234   0.976   2.360 -0.1419 -0.5120  0.0363
    1THF     C1 4655   0.901   1.403   1.973 -0.3059 -0.7243  0.2992
    1THF     H1 4656   0.981   1.348   2.023  0.0560  0.3597  0.9288
    1THF     H2 4657   0.956   1.495   1.951  1.6374 -1.7208  0.8800
    1THF     C2 4658   0.779   1.437   2.066  0.5256  0.1698 -0.3632
    1THF     H3 4659   0.799   1.523   2.129  3.4264 -0.9558  0.3082
    1THF     H4 4660   0.762   1.347   2.125  0.1890  1.6106  1.7826
    1THF     C3 4661   0.667   1.448   1.966  0.3570 -0.2211  0.3400
    1THF     H5 4662   0.648   1.552   1.939 -1.0338 -0.8232 -1.0882
    1THF     H6 4663   0.569   1.417   2.003 -0.6240  3.7507  1.2990
    1THF     C4 4664   0.708   1.370   1.842  0.0823  0.0584 -0.1352
    1THF     H7 4665   0.685   1.443   1.765 -0.4825  1.5810  1.4432
    1THF     H8 4666   0.651   1.281   1.813 -1.6250  1.0338  0.1880
    1THF     O1 4667   0.846   1.336   1.862  0.0710 -0.1062  0.2539
    1THF     C1 4668   4.015   1.869   3.418 -0.6964 -0.4268  0.0796
    1THF     H1 4669   3.913   1.830   3.424 -1.1366  0.7439  0.3416
    1THF     H2 4670   4.084   1.797   3.461  0.3565  0.3388 -0.2969
    1THF     C2 4671   4.028   2.009   3.476 -0.1222 -0.3709 -0.8122
    1THF     H3 4672   4.035   2.017   3.584 -0.0476 -2.4393 -0.6276
    1THF     H4 4673   3.940   2.063   3.442 -1.2083 -0.2297  2.0614
    1THF     C3 4674   4.149   2.060   3.400  0.3132  0.3755  0.2970
    1THF     H5 4675   4.243   2.022   3.440  0.1305 -2.5782 -1.8786
    1THF     H6 4676   4.136   2.168   3.405  0.2786  0.3965 -0.1886
    1THF     C4 4677   4.141   1.998   3.262 -0.4963 -0.4775 -0.2926
    1THF     H7 4678   4.243   1.968   3.235 -0.1008  1.2049 -0.7322
    1THF     H8 4679   4.093   2.068   3.194  0.1672  0.7995  0.5379
    1THF     O1 4680   4.050   1.889   3.286  0.8623  0.3867 -0.9913
    1THF     C1 4681   3.370   0.252   3.068  0.4439 -0.1951  0.9362
    1THF     H1 4682   3.463   0.229   3.122  1.5816  1.7989 -0.0961
    1THF     H2 4683   3.360   0.359   3.050  1.1441 -0.3346 -0.3672
    1THF     C2 4684   3.237   0.204   3.125 -0.1292  0.5591  0.4562
    1THF     H3 4685   3.184   0.264   3.200 -2.2041  0.8833 -1.1996
    1THF     H4 4686   3.250   0.102   3.161  1.2336  0.1738 -1.0778
    1THF     C3 4687   3.144   0.201   3.007  0.1935 -0.1509  0.3293
    1THF     H5 4688   3.096   0.298   2.996  0.7794 -0.0185 -1.1006
    1THF     H6 4689   3.062   0.132   3.026 -1.1115  1.1900 -0.3661
    1THF     C4 4690   3.236   0.161   2.892  1.0062 -0.8750 -0.3035
    1THF     H7 4691   3.207   0.217   2.803  0.4472  0.7111  0.8614
    1THF     H8 4692   3.221   0.053   2.880 -1.8244 -0.3990 -1.4917
    1THF     O1 4693   3.366   0.191   2.938 -0.2222 -0.1317 -0.0349
    1THF     C1 4694   2.349   1.807   4.018 -0.4676 -0.3369  0.0124
    1THF     H1 4695   2.442   1.762   3.983  0.1622 -0.2362  1.5097
    1THF     H2 4696   2.296   1.861   3.940  0.0429  0.3887  0.1698
    1THF     C2 4697   2.379   1.904   4.135 -0.2793 -0.5810  0.3045
    1THF     H3 4698   2.383   2.008   4.104 -1.0882 -0.8753 -0.8420
    1THF     H4 4699   2.475   1.881   4.182  1.2634  1.0422 -1.9798
    1THF     C3 4700   2.256   1.891   4.221  0.1465  0.0973  0.0140
    1THF     H5 4701   2.172   1.954   4.191 -0.6236  0.0370  1.9542
    1THF     H6 4702   2.276   1.898   4.328  0.3585 -0.7152  0.0276
    1THF     C4 4703   2.204   1.750   4.196  0.3308 -0.1375  0.1081
    1THF     H7 4704   2.096   1.754   4.177  0.1314  2.7993  1.5990
    1THF     H8 4705   2.212   1.683   4.282 -1.8096  1.7469  1.8655
    1THF     O1 4706   2.266   1.698   4.075  0.1141  0.4802  0.4129
    1THF     C1 4707   2.179   3.241   0.609  0.5818 -0.1869  1.2980
    1THF     H1 4708   2.133   3.300   0.689 -1.3089 -0.7372  0.6370
    1THF     H2 4709   2.230   3.313   0.543 -1.2945  1.0891  1.2108
    1THF     C2 4710   2.074   3.151   0.551  0.0863  0.1444 -0.1351
    1THF     H3 4711   2.102   3.117   0.451 -1.3992 -1.8308  0.0907
    1THF     H4 4712   1.977   3.201   0.548  0.2247  0.4097 -0.2181
    1THF     C3 4713   2.068   3.035   0.648 -0.2921  0.1513 -0.7438
    1THF     H5 4714   2.014   2.947   0.611 -3.4416  1.6040  0.1800
    1THF     H6 4715   2.022   3.062   0.743  0.8484  0.0347 -0.1507
    1THF     C4 4716   2.213   3.012   0.676  0.5661 -1.1166 -0.2600
    1THF     H7 4717   2.248   2.955   0.590  0.3568 -0.5149 -0.7502
    1THF     H8 4718   2.230   2.960   0.771 -1.6412 -2.4414 -0.5623
    1THF     O1 4719   2.275   3.146   0.665  0.7298 -0.0483 -0.1339
    1THF     C1 4720   3.079   3.483   0.788  0.0761 -0.0518  0.0583
    1THF     H1 4721   3.047   3.587   0.773 -0.1944 -0.3848 -1.7762
    1THF     H2 4722   3.067   3.446   0.890 -2.1744  0.4167  0.0032
    1THF     C2 4723   3.225   3.445   0.755 -0.0475 -0.2262  0.9203
    1THF     H3 4724   3.254   3.348   0.797 -1.3047 -1.0421 -0.0647
    1THF     H4 4725   3.301   3.523   0.764 -2.1454  1.9709  0.1327
    1THF     C3 4726   3.218   3.413   0.607  0.2177  0.1614  0.0933
    1THF     H5 4727   3.301   3.346   0.581  1.6155  1.2762  1.5915
    1THF     H6 4728   3.220   3.504   0.547  0.2860  0.1459  0.0723
    1THF     C4 4729   3.084   3.335   0.605 -0.0226  0.0148  0.5461
    1THF     H7 4730   3.086   3.229   0.633 -1.0623 -0.5529 -1.4056
    1THF     H8 4731   3.036   3.345   0.507  0.4819  0.9314  0.3829
    1THF     O1 4732   3.000   3.400   0.701  0.1842  0.1949  0.2192
    1THF     C1 4733   3.069   0.794   2.702 -0.3781 -0.0643  0.1786
    1THF     H1 4734   2.978   0.845   2.736 -0.6662 -1.2659  1.2638
    1THF     H2 4735   3.156   0.860   2.702 -1.1831  1.0102  0.7279
    1THF     C2 4736   3.051   0.747   2.557  0.2784 -0.2738 -0.3701
    1THF     H3 4737   3.112   0.805   2.487 -0.1086 -1.8182 -2.0028
    1THF     H4 4738   2.946   0.751   2.529 -0.1981 -1.4732  1.1831
    1THF     C3 4739   3.097   0.596   2.566 -0.6881  0.0161 -0.3329
    1THF     H5 4740   3.167   0.567   2.487  1.7965 -0.3706  1.9280
    1THF     H6 4741   3.012   0.528   2.559 -0.8553 -0.0143  1.7389
    1THF     C4 4742   3.165   0.583   2.701 -0.2455  0.0796  0.1839
    1THF     H7 4743   3.266   0.620   2.677 -0.0444 -0.6568 -0.1160
    1THF     H8 4744   3.155   0.482   2.739 -1.7009 -0.8088 -2.4302
    1THF     O1 4745   3.089   0.675   2.776 -0.0514 -0.8086 -0.5055
    1THF     C1 4746   2.004   4.070   1.664 -0.2039  0.0072  0.1885
    1THF     H1 4747   1.959   4.161   1.706  0.7858 -0.8807  3.2482
    1THF     H2 4748   1.983   3.987   1.731 -1.6022 -0.1274 -0.4007
    1THF     C2 4749   2.155   4.100   1.642  0.0660 -0.4926  0.1653
    1THF     H3 4750   2.218   4.010   1.643  0.1055 -0.5120 -1.6811
    1THF     H4 4751   2.189   4.162   1.725 -4.0003  0.9141  0.8619
    1THF     C3 4752   2.160   4.174   1.509 -0.0893  0.7710  0.6151
    1THF     H5 4753   2.246   4.148   1.447 -0.3669  1.0252  0.1154
    1THF     H6 4754   2.164   4.281   1.530 -0.5449  0.2841  3.2743
    1THF     C4 4755   2.033   4.139   1.434  0.2935 -0.1482  0.3046
    1THF     H7 4756   2.048   4.075   1.346  1.9695 -0.2695  0.6510
    1THF     H8 4757   1.974   4.226   1.405  0.4988 -0.2073 -0.3057
    1THF     O1 4758   1.948   4.064   1.531 -0.1704  0.1526  0.7422
    1THF     C1 4759   2.598   1.205   2.795 -0.2140  0.1816  0.1092
    1THF     H1 4760   2.546   1.295   2.829 -0.0301  1.3783 -2.6689
    1THF     H2 4761   2.705   1.218   2.812 -0.2289  0.3641  0.0684
    1THF     C2 4762   2.556   1.188   2.646  0.9301  0.2992  0.1034
    1THF     H3 4763   2.638   1.157   2.581 -1.4487 -0.1375 -2.7858
    1THF     H4 4764   2.526   1.291   2.624 -1.0997 -0.8052 -2.6222
    1THF     C3 4765   2.452   1.086   2.641 -0.3695  0.8804 -0.7224
    1THF     H5 4766   2.440   1.034   2.546 -0.4457  2.5804 -1.6533
    1THF     H6 4767   2.355   1.124   2.673 -0.5978  2.4103 -3.1896
    1THF     C4 4768   2.502   0.995   2.756 -0.0267 -0.5369  0.0158
    1THF     H7 4769   2.581   0.927   2.724 -0.7611 -0.9819 -0.9072
    1THF     H8 4770   2.416   0.940   2.795 -1.6831  0.5297 -2.0100
    1THF     O1 4771   2.548   1.087   2.862 -0.5106 -0.3953  0.5470
    1THF     C1 4772   1.514   0.858   1.206  0.2577  0.2603 -0.0881
    1THF     H1 4773   1.465   0.939   1.150 -1.5871 -0.6569  0.1465
    1THF     H2 4774   1.564   0.782   1.145 -0.6096 -0.4998  0.1295
    1THF     C2 4775   1.410   0.795   1.302  0.6426 -0.1220 -0.3975
    1THF     H3 4776   1.447   0.708   1.357 -1.7832 -0.4388  0.8256
    1THF     H4 4777   1.314   0.765   1.259 -0.0814  0.8440  0.5509
    1THF     C3 4778   1.395   0.908   1.402 -1.2117  0.0600 -0.9150
    1THF     H5 4779   1.354   0.875   1.497  0.4013  0.7649  0.0532
    1THF     H6 4780   1.335   0.989   1.359  0.3484  1.1529 -1.0783
    1THF     C4 4781   1.536   0.954   1.411 -1.5462  1.0422  0.3590
    1THF     H7 4782   1.589   0.892   1.484 -0.4681  1.3386 -0.1639
    1THF     H8 4783   1.538   1.063   1.423 -0.7381  1.1554 -0.8043
    1THF     O1 4784   1.608   0.922   1.288  0.1561 -0.1531 -0.1035
    1THF     C1 4785   0.809   2.104   3.521 -0.1500 -0.4322  0.7888
    1THF     H1 4786   0.862   2.189   3.478  0.5931 -1.0564  0.4636
    1THF     H2 4787   0.701   2.121   3.527 -0.1476 -0.4859  0.9982
    1THF     C2 4788   0.870   2.062   3.660  1.1362 -0.6949  0.0955
    1THF     H3 4789   0.792   2.058   3.736 -1.9419 -0.9567 -2.9147
    1THF     H4 4790   0.951   2.131   3.686 -0.3997  2.3307 -2.7839
    1THF     C3 4791   0.927   1.928   3.640 -0.1417  0.0058 -0.2203
    1THF     H5 4792   0.865   1.849   3.684 -1.0969  0.7628 -0.2084
    1THF     H6 4793   1.016   1.915   3.702 -2.4343 -2.6069  2.7203
    1THF     C4 4794   0.929   1.905   3.492 -0.3766 -0.2825 -0.1765
    1THF     H7 4795   0.915   1.802   3.459  0.1073 -0.2880 -0.3666
    1THF     H8 4796   1.024   1.940   3.451  0.1983 -2.4633 -0.7460
    1THF     O1 4797   0.827   1.985   3.436  0.1489 -0.0673 -0.6698
    1THF     C1 4798   1.836   0.613   1.268 -0.0929  0.4413  0.1755
    1THF     H1 4799   1.888   0.632   1.174 -1.6412  1.2204 -0.5436
    1THF     H2 4800   1.759   0.684   1.300 -0.6722  0.1859 -0.6515
    1THF     C2 4801   1.936   0.610   1.383 -0.2181 -0.2354 -0.3055
    1THF     H3 4802   1.931   0.699   1.446  0.3399 -0.6566  0.3439
    1THF     H4 4803   2.040   0.599   1.349  0.5790  0.3104  1.8751
    1THF     C3 4804   1.910   0.481   1.472  0.6522  0.4556  0.1507
    1THF     H5 4805   1.891   0.500   1.578 -0.4944  1.2660 -0.1868
    1THF     H6 4806   1.991   0.409   1.471 -0.4648 -0.8175 -0.5271
    1THF     C4 4807   1.784   0.417   1.404 -0.0441  0.1558 -0.2979
    1THF     H7 4808   1.693   0.434   1.463 -0.5934  1.3886 -1.4679
    1THF     H8 4809   1.797   0.310   1.390  0.1264  0.3558 -1.7249
    1THF     O1 4810   1.773   0.477   1.270  0.1500  0.0634 -0.0532
    1THF     C1 4811   0.926   0.900   1.367 -0.5569 -0.2289 -1.1706
    1THF     H1 4812   0.929   0.836   1.455  2.6864  1.7792  0.2783
    1THF     H2 4813   0.888   0.843   1.281 -1.0286 -0.7674 -0.6055
    1THF     C2 4814   1.062   0.960   1.339  0.1796  0.1854 -0.1131
    1THF     H3 4815   1.117   0.919   1.254 -0.8779 -0.1420 -0.6476
    1THF     H4 4816   1.121   0.931   1.426 -0.6840  0.4555  0.5667
    1THF     C3 4817   1.044   1.115   1.326  0.6435  0.3077  0.2743
    1THF     H5 4818   1.081   1.156   1.231 -0.8409  3.8422  1.1263
    1THF     H6 4819   1.088   1.167   1.411  1.8353 -1.9963  1.1101
    1THF     C4 4820   0.890   1.127   1.331 -0.3015  0.2119  0.2891
    1THF     H7 4821   0.862   1.120   1.226 -0.3529 -0.6230  0.3538
    1THF     H8 4822   0.848   1.217   1.375 -3.5942 -0.1166 -2.0302
    1THF     O1 4823   0.838   1.013   1.394  0.5950  0.2338 -0.0904
    1THF     C1 4824   3.970   1.327   1.312 -0.7372 -0.1922 -0.4533
    1THF     H1 4825   4.055   1.307   1.377 -0.0002  1.7228 -0.8038
    1THF     H2 4826   3.927   1.239   1.263  0.1748 -0.3251 -1.0276
    1THF     C2 4827   4.023   1.431   1.214  0.1658 -0.1785  0.2036
    1THF     H3 4828   3.957   1.434   1.127 -1.7087  2.2612  1.6330
    1THF     H4 4829   4.126   1.407   1.188 -0.2348 -0.2747 -1.3181
    1THF     C3 4830   4.020   1.563   1.281  0.5207  0.4563 -0.5401
    1THF     H5 4831   3.974   1.646   1.226  0.1277  0.3890 -0.3135
    1THF     H6 4832   4.119   1.601   1.310  0.1000  0.6474  0.6561
    1THF     C4 4833   3.933   1.538   1.411 -0.1529  0.0852 -0.4945
    1THF     H7 4834   3.849   1.604   1.432 -1.1735 -0.9301 -1.2987
    1THF     H8 4835   4.002   1.523   1.495 -0.1769 -1.4159 -0.7312
    1THF     O1 4836   3.872   1.403   1.387  0.2106 -0.3558  0.7613
    1THF     C1 4837   0.278   2.358   0.281  0.6520  0.3984 -0.3626
    1THF     H1 4838   0.285   2.253   0.312  0.2080 -0.2153 -2.2491
    1THF     H2 4839   0.212   2.414   0.348 -1.7152 -3.6168  0.8436
    1THF     C2 4840   0.240   2.356   0.134 -0.4557  0.2511 -0.6247
    1THF     H3 4841   0.155   2.417   0.104 -1.7517 -0.8812  0.6895
    1THF     H4 4842   0.219   2.251   0.111  0.8862  0.1062 -1.2786
    1THF     C3 4843   0.373   2.395   0.062  0.4231 -0.1036 -0.0652
    1THF     H5 4844   0.352   2.448  -0.031 -4.2179 -1.2211  0.2163
    1THF     H6 4845   0.429   2.306   0.033  0.8699  0.0530  0.3035
    1THF     C4 4846   0.454   2.476   0.172  0.3164 -0.8540 -0.1929
    1THF     H7 4847   0.421   2.580   0.175 -2.3783 -1.7174  1.1048
    1THF     H8 4848   0.562   2.463   0.161  0.5120 -0.9512  1.6493
    1THF     O1 4849   0.409   2.420   0.298  0.8775 -0.2657 -0.5031
    1THF     C1 4850   1.175   3.337   3.425  0.5394  0.1600 -0.5189
    1THF     H1 4851   1.213   3.247   3.475  0.7571  1.0199  0.9041
    1THF     H2 4852   1.206   3.424   3.484  0.0018  0.8263 -1.2086
    1THF     C2 4853   1.022   3.338   3.419 -0.4291 -0.0387 -0.5526
    1THF     H3 4854   0.967   3.386   3.500 -0.1166  2.7279 -1.9057
    1THF     H4 4855   1.003   3.231   3.427  1.3021 -0.2663  0.9138
    1THF     C3 4856   0.989   3.398   3.285 -0.0732 -0.4362  0.3120
    1THF     H5 4857   0.940   3.494   3.300  0.0045 -0.4652  0.7647
    1THF     H6 4858   0.913   3.338   3.234 -2.1029  2.3222  0.0162
    1THF     C4 4859   1.121   3.408   3.207 -0.3914 -0.1327 -0.5785
    1THF     H7 4860   1.143   3.515   3.197 -1.2996  0.1860  0.6960
    1THF     H8 4861   1.109   3.373   3.105 -0.7573  1.5011 -1.1105
    1THF     O1 4862   1.222   3.339   3.285 -0.5815 -0.3149 -0.1524
    1THF     C1 4863   2.522   1.201   0.788  0.5086 -0.2823 -0.1616
    1THF     H1 4864   2.611   1.171   0.732  0.4467 -1.3507  0.3087
    1THF     H2 4865   2.454   1.117   0.799 -0.5337  0.3660 -1.4747
    1THF     C2 4866   2.460   1.326   0.722  0.5684 -0.0303  0.3659
    1THF     H3 4867   2.364   1.297   0.678 -0.0039 -0.0412  1.6096
    1THF     H4 4868   2.524   1.365   0.643 -0.6369  0.6532 -0.2955
    1THF     C3 4869   2.438   1.415   0.844 -0.7415  0.5128 -0.0437
    1THF     H5 4870   2.336   1.454   0.841 -0.4604  1.4337  1.5155
    1THF     H6 4871   2.514   1.493   0.836 -0.3055  0.1303  0.3244
    1THF     C4 4872   2.473   1.333   0.975  0.4219 -0.6480  0.5323
    1THF     H7 4873   2.382   1.285   1.012 -1.6822  2.2412 -0.7455
    1THF     H8 4874   2.521   1.397   1.049  0.1600  0.0507  0.1039
    1THF     O1 4875   2.565   1.240   0.920  0.4353  0.0024  0.7791
    1THF     C1 4876   4.034   2.205   0.953  0.2256 -0.1456  0.0563
    1THF     H1 4877   4.133   2.237   0.922  0.6289  0.0274  1.4897
    1THF     H2 4878   3.992   2.260   1.038  1.3575  0.0051  0.5245
    1THF     C2 4879   4.042   2.056   0.976  0.4975  0.3545 -0.4308
    1THF     H3 4880   4.055   2.035   1.082  0.1822 -0.0990 -0.4856
    1THF     H4 4881   4.120   2.011   0.913 -1.4969 -2.2486 -1.1131
    1THF     C3 4882   3.917   1.996   0.913 -0.2814 -0.3818  0.0316
    1THF     H5 4883   3.859   1.942   0.988 -0.2541 -0.0668  0.2848
    1THF     H6 4884   3.938   1.921   0.838 -0.7133 -0.1003 -0.3755
    1THF     C4 4885   3.837   2.115   0.865 -0.9084  0.0998 -0.5588
    1THF     H7 4886   3.772   2.146   0.947  1.2990 -1.8865  2.0693
    1THF     H8 4887   3.788   2.098   0.769 -0.5777  0.9883 -0.8957
    1THF     O1 4888   3.929   2.223   0.847 -0.7014 -0.2456 -0.8875
    1THF     C1 4889   1.208   1.420   0.663  0.1898  0.8223  0.4583
    1THF     H1 4890   1.259   1.330   0.627 -0.7171  0.6669 -0.4506
    1THF     H2 4891   1.196   1.411   0.771  1.8222 -0.9981  0.5153
    1THF     C2 4892   1.077   1.415   0.578  0.7496  0.1764  0.3473
    1THF     H3 4893   0.993   1.393   0.644  0.2869  1.1052  0.0825
    1THF     H4 4894   1.084   1.339   0.499 -0.4542  0.2632  0.1380
    1THF     C3 4895   1.056   1.558   0.533 -0.4661 -0.2474 -0.6432
    1THF     H5 4896   0.954   1.588   0.556  0.8134  2.4525  1.6740
    1THF     H6 4897   1.073   1.574   0.426  0.3146 -0.8404 -0.6119
    1THF     C4 4898   1.165   1.642   0.604 -0.0127  0.8633  0.2133
    1THF     H7 4899   1.124   1.685   0.696  1.9539  3.0248  0.1451
    1THF     H8 4900   1.202   1.716   0.533  0.2487  0.7574  0.2391
    1THF     O1 4901   1.270   1.541   0.623  0.4371 -0.0589  0.0468
    1THF     C1 4902   1.683   1.373   3.689  0.1111 -0.3103  0.8910
    1THF     H1 4903   1.634   1.410   3.780  1.7934  1.0091  1.2896
    1THF     H2 4904   1.664   1.266   3.676 -0.2574 -0.2451  0.8791
    1THF     C2 4905   1.835   1.415   3.676 -0.3625  0.5259  0.1405
    1THF     H3 4906   1.895   1.344   3.619  0.0638  2.2612 -1.6224
    1THF     H4 4907   1.882   1.429   3.774 -0.3517  0.7766  0.1018
    1THF     C3 4908   1.816   1.548   3.609 -0.1059  0.3092  0.1593
    1THF     H5 4909   1.909   1.578   3.561  1.1403 -0.5493  1.9744
    1THF     H6 4910   1.770   1.617   3.680  0.2374 -0.0850  0.7683
    1THF     C4 4911   1.709   1.520   3.504  0.3148 -0.6719  0.3455
    1THF     H7 4912   1.745   1.451   3.427 -0.9824  0.4327 -1.2782
    1THF     H8 4913   1.668   1.612   3.461  3.1365 -0.8100 -2.8408
    1THF     O1 4914   1.617   1.445   3.581  0.1186 -0.3400  0.3050
    1THF     C1 4915   3.264   3.277   0.267  0.0547 -0.2323 -0.1714
    1THF     H1 4916   3.293   3.290   0.162 -0.1844  1.7725 -0.0066
    1THF     H2 4917   3.285   3.370   0.320  0.0056  0.4536 -1.3432
    1THF     C2 4918   3.348   3.154   0.322  0.0237  0.1814 -1.3035
    1THF     H3 4919   3.427   3.196   0.385 -2.0701 -0.6086  1.9118
    1THF     H4 4920   3.398   3.106   0.237 -0.2490 -0.7397 -0.9488
    1THF     C3 4921   3.256   3.051   0.385  0.5095 -0.0771  0.1372
    1THF     H5 4922   3.239   3.052   0.492 -0.2750  1.6546  0.0070
    1THF     H6 4923   3.278   2.949   0.352  1.2376  0.1943 -0.2494
    1THF     C4 4924   3.122   3.090   0.304  0.4811  0.2250  0.1768
    1THF     H7 4925   3.026   3.074   0.353  0.6750 -0.4474  0.3480
    1THF     H8 4926   3.126   3.042   0.206  2.5506 -1.7712  1.1573
    1THF     O1 4927   3.130   3.236   0.279 -0.1220 -0.0945  0.7464
    1THF     C1 4928   0.570   0.857   1.071 -0.2247  0.2877  0.1003
    1THF     H1 4929   0.550   0.945   1.133  0.3425  0.6015 -0.1450
    1THF     H2 4930   0.549   0.883   0.967  0.3654 -0.8788 -0.3223
    1THF     C2 4931   0.493   0.734   1.116  1.1400  0.0663  0.4391
    1THF     H3 4932   0.390   0.733   1.080  0.8839  0.3571  1.1491
    1THF     H4 4933   0.493   0.742   1.225 -0.3550  0.7439  0.3981
    1THF     C3 4934   0.574   0.625   1.060 -0.1675  0.9620  0.8516
    1THF     H5 4935   0.523   0.567   0.982 -0.6348  0.1807  1.7234
    1THF     H6 4936   0.576   0.544   1.134  1.2117 -0.0254 -0.2392
    1THF     C4 4937   0.714   0.673   1.033 -0.3713 -0.5625  0.5025
    1THF     H7 4938   0.732   0.679   0.926 -0.2206  0.3535  0.5721
    1THF     H8 4939   0.794   0.620   1.086 -1.3490 -1.2284  1.3393
    1THF     O1 4940   0.708   0.808   1.087  0.3957 -0.1010  0.0822
    1THF     C1 4941   0.235   3.157   0.235 -0.3946 -0.0071 -0.0243
    1THF     H1 4942   0.198   3.066   0.284 -0.2781  0.5583  1.1209
    1THF     H2 4943   0.341   3.176   0.256 -0.6705  2.3465 -0.6307
    1THF     C2 4944   0.157   3.284   0.280  0.1959  0.0485  0.0122
    1THF     H3 4945   0.213   3.351   0.345  1.8539 -2.3020  1.1049
    1THF     H4 4946   0.066   3.247   0.327 -0.6652  0.7025 -1.1264
    1THF     C3 4947   0.131   3.351   0.144 -0.0057 -0.4726  1.1083
    1THF     H5 4948   0.162   3.456   0.138 -0.0056 -0.5524 -0.2990
    1THF     H6 4949   0.023   3.359   0.127  0.2749 -0.3193 -0.6401
    1THF     C4 4950   0.178   3.264   0.030  1.2141 -1.1068  0.1736
    1THF     H7 4951   0.264   3.310  -0.018  0.5513 -1.1707 -1.0860
    1THF     H8 4952   0.090   3.254  -0.035  1.2086 -1.0450  0.1721
    1THF     O1 4953   0.213   3.141   0.093 -0.7863  0.0923 -0.1079
    1THF     C1 4954   0.829   1.927   2.097 -0.3679  0.2192 -0.0848
    1THF     H1 4955   0.822   1.826   2.055  3.2573  0.3223 -1.1248
    1THF     H2 4956   0.908   1.977   2.041 -1.2628  2.4325  0.5675
    1THF     C2 4957   0.859   1.938   2.252  0.4007  0.0303 -0.2985
    1THF     H3 4958   0.960   1.920   2.289  1.1942  1.2156 -1.8099
    1THF     H4 4959   0.782   1.879   2.302 -0.2350  1.6529  0.6718
    1THF     C3 4960   0.830   2.082   2.276 -0.1337 -0.6980  0.2940
    1THF     H5 4961   0.903   2.146   2.226  0.9755 -1.9440  0.2933
    1THF     H6 4962   0.819   2.111   2.381 -1.1114  1.6081 -0.4242
    1THF     C4 4963   0.697   2.103   2.189  0.1581  0.0786 -0.1532
    1THF     H7 4964   0.694   2.203   2.144 -1.1169  0.9209  1.7369
    1THF     H8 4965   0.607   2.096   2.250  0.3285  4.3631  0.7497
    1THF     O1 4966   0.715   2.003   2.080 -0.3686 -0.2452  0.2156
    1THF     C1 4967   0.817   2.199   1.146  0.4823  0.0390  0.7431
    1THF     H1 4968   0.870   2.284   1.188 -2.8907  2.5630  0.1090
    1THF     H2 4969   0.899   2.133   1.117 -1.3677 -1.8117 -0.4488
    1THF     C2 4970   0.742   2.252   1.021 -0.7038  0.3070  0.7722
    1THF     H3 4971   0.708   2.169   0.959  0.3722  0.3166  0.1588
    1THF     H4 4972   0.805   2.321   0.964 -0.6526 -0.5096 -0.1669
    1THF     C3 4973   0.631   2.323   1.090  0.4434  0.2018  0.2609
    1THF     H5 4974   0.537   2.322   1.035  0.2471  1.6119  0.5536
    1THF     H6 4975   0.648   2.425   1.126  2.1118  0.9444 -2.4400
    1THF     C4 4976   0.598   2.234   1.215  0.6965  0.3900 -0.4027
    1THF     H7 4977   0.521   2.161   1.188  2.4296 -1.0281 -1.6251
    1THF     H8 4978   0.558   2.290   1.300  0.3188  1.1196 -1.0519
    1THF     O1 4979   0.714   2.155   1.235 -0.2618  0.0682 -0.1484
    1THF     C1 4980   1.328   1.359   3.796 -0.2876 -0.7194 -0.2368
    1THF     H1 4981   1.433   1.339   3.819 -0.4220  0.3718  1.4636
    1THF     H2 4982   1.301   1.456   3.839  0.5977  0.0704 -1.4093
    1THF     C2 4983   1.232   1.249   3.854 -0.2050 -1.0739  0.7650
    1THF     H3 4984   1.192   1.281   3.951  1.4097  1.0308  0.7574
    1THF     H4 4985   1.273   1.149   3.867 -0.1331 -1.0593  0.6530
    1THF     C3 4986   1.122   1.237   3.754 -0.2721  0.0766  0.3981
    1THF     H5 4987   1.050   1.318   3.771  1.2192  1.6237 -0.4236
    1THF     H6 4988   1.076   1.138   3.751 -3.2130  1.4217 -0.1212
    1THF     C4 4989   1.179   1.272   3.623 -1.1091  0.7377  0.2332
    1THF     H7 4990   1.103   1.307   3.552 -0.5758 -0.0224 -0.7282
    1THF     H8 4991   1.225   1.184   3.578 -0.3764 -0.3871  3.1017
    1THF     O1 4992   1.284   1.368   3.656 -0.4541  0.1890 -0.1629
    1THF     C1 4993   1.873   1.411   2.076  0.8014  0.3320 -0.0990
    1THF     H1 4994   1.931   1.434   2.166 -1.7227  2.1314  1.1189
    1THF     H2 4995   1.888   1.305   2.052  1.0646  1.2355 -4.1927
    1THF     C2 4996   1.890   1.499   1.951  0.5373 -0.3155  0.3081
    1THF     H3 4997   1.872   1.445   1.858  3.5740 -1.6371  0.4205
    1THF     H4 4998   1.991   1.542   1.951 -0.7946  3.0199  2.3830
    1THF     C3 4999   1.793   1.615   1.961  0.1106  0.1906  0.3772
    1THF     H5 5000   1.750   1.637   1.863  1.9358 -1.9254 -0.9593
    1THF     H6 5001   1.838   1.701   2.011  0.9592  0.4072 -0.7473
    1THF     C4 5002   1.687   1.566   2.064 -0.0970 -0.6119  0.4991
    1THF     H7 5003   1.588   1.572   2.017 -0.1775 -0.1857  0.7170
    1THF     H8 5004   1.689   1.620   2.159  0.7729 -0.7849  0.5865
    1THF     O1 5005   1.728   1.429   2.103 -0.0519 -0.5030  1.1934
    1THF     C1 5006   2.512   0.158   3.907  0.2057 -0.6053  1.0743
    1THF     H1 5007   2.588   0.161   3.828 -0.6749  2.9951  0.3144
    1THF     H2 5008   2.478   0.054   3.915 -2.0502  0.1619  1.5761
    1THF     C2 5009   2.397   0.240   3.853  0.3044  0.5899 -0.5540
    1THF     H3 5010   2.310   0.182   3.823 -0.4475  1.8188 -0.7867
    1THF     H4 5011   2.445   0.297   3.773  1.9249  1.1975  0.8068
    1THF     C3 5012   2.366   0.343   3.968  0.4610 -0.0823  0.9394
    1THF     H5 5013   2.274   0.307   4.015 -0.8928  0.0944 -1.4925
    1THF     H6 5014   2.341   0.442   3.929 -0.9826 -1.3618 -1.5234
    1THF     C4 5015   2.492   0.341   4.055  0.3924  0.0303  0.1555
    1THF     H7 5016   2.470   0.346   4.162  0.2273 -3.5432  0.3168
    1THF     H8 5017   2.568   0.407   4.011 -0.3764 -0.3958 -1.8269
    1THF     O1 5018   2.541   0.209   4.041 -0.0731 -0.2321  0.7693
    1THF     C1 5019   2.451   0.012   3.523  0.0026  0.5731  0.4059
    1THF     H1 5020   2.447  -0.007   3.416 -0.5555 -1.2188  0.7254
    1THF     H2 5021   2.534   0.081   3.542  0.5215  1.0418 -3.2375
    1THF     C2 5022   2.462  -0.120   3.594  0.5028 -0.2020  0.0671
    1THF     H3 5023   2.513  -0.101   3.689  0.1751  0.3131  0.1414
    1THF     H4 5024   2.504  -0.197   3.529  1.1359  0.3503 -0.1765
    1THF     C3 5025   2.319  -0.158   3.640 -0.1296 -0.0714  0.3261
    1THF     H5 5026   2.322  -0.204   3.739  1.3289 -1.2478 -0.2298
    1THF     H6 5027   2.285  -0.230   3.566  1.0201  0.8716 -1.1574
    1THF     C4 5028   2.231  -0.031   3.635  0.4530  0.1500 -0.4237
    1THF     H7 5029   2.222   0.008   3.737  1.2863 -0.1770 -0.2128
    1THF     H8 5030   2.143  -0.056   3.576  0.7988 -0.1071 -0.8287
    1THF     O1 5031   2.313   0.068   3.566  0.2456  0.0394 -0.1221
    1THF     C1 5032   1.523   4.069   0.244 -0.5494  0.4489  0.5366
    1THF     H1 5033   1.452   4.000   0.196 -0.4668 -0.1670  1.2815
    1THF     H2 5034   1.472   4.159   0.277 -2.6281 -0.5246  0.0670
    1THF     C2 5035   1.652   4.098   0.161 -0.7693 -0.9540  0.4473
    1THF     H3 5036   1.683   4.202   0.154 -0.1891 -0.9182  2.9685
    1THF     H4 5037   1.639   4.054   0.062  1.3458  1.4788 -0.9501
    1THF     C3 5038   1.763   4.019   0.242  0.6745 -0.4198  0.1615
    1THF     H5 5039   1.833   4.093   0.281  1.8561 -1.4702  0.0753
    1THF     H6 5040   1.816   3.947   0.179  0.3815 -1.1813  0.7855
    1THF     C4 5041   1.688   3.932   0.340  0.5667  0.5770 -1.6913
    1THF     H7 5042   1.746   3.929   0.433 -1.3725 -1.8632 -0.4984
    1THF     H8 5043   1.669   3.833   0.297 -0.4584  1.2023 -2.6760
    1THF     O1 5044   1.564   4.004   0.364 -0.2351  0.0946 -0.1894
    1THF     C1 5045   0.925   1.727   0.147 -0.0590  0.4381 -0.0489
    1THF     H1 5046   0.822   1.748   0.178 -0.5413 -1.1410 -0.5781
    1THF     H2 5047   0.993   1.767   0.223  0.0173  0.2891 -0.0382
    1THF     C2 5048   0.941   1.787   0.006  1.1544  1.1837  0.2781
    1THF     H3 5049   1.046   1.812  -0.005  2.4905 -4.4029 -1.3839
    1THF     H4 5050   0.879   1.874  -0.016  1.5156  0.4921 -3.8390
    1THF     C3 5051   0.893   1.674  -0.092 -0.3745  0.2482  0.5208
    1THF     H5 5052   0.955   1.666  -0.181 -0.2808  0.4145  0.5711
    1THF     H6 5053   0.791   1.693  -0.127 -0.4054 -0.8134  0.0143
    1THF     C4 5054   0.871   1.552   0.001  0.0646 -0.1700 -0.1461
    1THF     H7 5055   0.908   1.458  -0.039 -1.7690 -0.3758 -1.4702
    1THF     H8 5056   0.765   1.551   0.027 -0.6592  0.7201 -2.8484
    1THF     O1 5057   0.942   1.587   0.120  0.0570 -0.0743 -0.7376
    1THF     C1 5058   2.427   2.533   2.105 -0.3990  0.4541  0.2776
    1THF     H1 5059   2.521   2.511   2.053 -1.3775 -1.3588 -0.7321
    1THF     H2 5060   2.431   2.634   2.149 -0.6959  1.5905 -2.2473
    1THF     C2 5061   2.412   2.445   2.233 -0.1382 -0.8713 -0.3620
    1THF     H3 5062   2.385   2.508   2.318  0.4027  1.3816 -1.8027
    1THF     H4 5063   2.512   2.405   2.244 -0.1286 -1.5186 -2.5810
    1THF     C3 5064   2.297   2.345   2.193 -0.6347 -0.0300 -0.0297
    1THF     H5 5065   2.210   2.364   2.256 -1.9011 -1.5920 -1.2588
    1THF     H6 5066   2.328   2.245   2.226  0.3278  0.0328 -0.7348
    1THF     C4 5067   2.266   2.370   2.048  0.2127 -0.4846 -0.4728
    1THF     H7 5068   2.161   2.355   2.022  0.2886 -2.2268  0.1790
    1THF     H8 5069   2.331   2.302   1.993  2.6732  0.1227  1.6164
    1THF     O1 5070   2.307   2.507   2.029 -0.2388 -0.0001  0.8062
    1THF     C1 5071   3.061   2.125   3.258 -0.7119  0.0920  0.2414
    1THF     H1 5072   3.119   2.168   3.176  0.8888 -0.6008  0.9681
    1THF     H2 5073   2.959   2.159   3.243 -1.3430 -2.3876 -1.2269
    1THF     C2 5074   3.129   2.150   3.394 -0.2554  0.2751 -0.5119
    1THF     H3 5075   3.064   2.188   3.473  2.0495 -0.4772  1.8197
    1THF     H4 5076   3.209   2.224   3.380 -0.6835  0.7387 -0.5486
    1THF     C3 5077   3.187   2.019   3.438  0.1340 -0.0272 -0.1420
    1THF     H5 5078   3.120   1.992   3.520  0.2546  0.6670  0.1865
    1THF     H6 5079   3.293   2.034   3.460  0.4471 -1.9428 -0.2679
    1THF     C4 5080   3.172   1.926   3.319 -0.0560  0.8258  0.4545
    1THF     H7 5081   3.137   1.827   3.348  0.5625 -0.2860 -2.4364
    1THF     H8 5082   3.267   1.929   3.264  0.8049 -2.0550  1.6639
    1THF     O1 5083   3.061   1.983   3.248 -0.3704  0.4672  0.4353
    1THF     C1 5084   1.014   3.898   0.983  0.1204  0.4621  0.0407
    1THF     H1 5085   0.974   3.797   0.969  1.9842 -0.3311  0.2466
    1THF     H2 5086   1.002   3.965   0.898  2.2403  1.0905  0.2048
    1THF     C2 5087   1.163   3.893   1.018 -0.3916 -0.9583  0.4415
    1THF     H3 5088   1.201   3.994   1.004 -1.5458 -0.2274  2.3775
    1THF     H4 5089   1.216   3.820   0.957  2.0362 -0.4662  1.8945
    1THF     C3 5090   1.161   3.853   1.166 -0.0892 -0.0653 -0.4951
    1THF     H5 5091   1.231   3.908   1.228 -0.9761  2.1556 -1.4120
    1THF     H6 5092   1.167   3.745   1.180 -0.3076  0.3367  2.9216
    1THF     C4 5093   1.025   3.897   1.217 -0.2827  0.2688 -0.1717
    1THF     H7 5094   1.032   3.983   1.284  3.6658 -0.1423  0.0287
    1THF     H8 5095   0.974   3.818   1.274  1.1760 -0.4264  0.1789
    1THF     O1 5096   0.955   3.948   1.102 -0.0419  0.2862  0.4934
    1THF     C1 5097   2.415   2.036   1.626  0.2571  0.1492  0.0076
    1THF     H1 5098   2.444   1.968   1.545  1.4379  0.6145  0.0277
    1THF     H2 5099   2.448   2.136   1.599  2.0788  0.0151  1.6463
    1THF     C2 5100   2.482   1.998   1.765 -0.2974  0.2498  0.3246
    1THF     H3 5101   2.561   2.072   1.781 -0.0892  0.2642 -0.7158
    1THF     H4 5102   2.511   1.893   1.768  2.7858  1.0753  1.4445
    1THF     C3 5103   2.366   2.017   1.860  0.0532 -0.3441 -0.2264
    1THF     H5 5104   2.352   2.126   1.866 -0.9431 -0.5406  1.5284
    1THF     H6 5105   2.377   1.960   1.952  0.3123 -1.1064 -0.7252
    1THF     C4 5106   2.254   1.966   1.785  0.0904  0.3214  0.3697
    1THF     H7 5107   2.156   1.982   1.831 -0.7709 -0.7562 -1.0153
    1THF     H8 5108   2.257   1.858   1.768 -0.5298  0.2348  0.8062
    1THF     O1 5109   2.270   2.026   1.650  0.1620 -0.4960 -0.3743
    1THF     C1 5110   2.057   1.238   1.269  0.1351  0.1961 -0.5265
    1THF     H1 5111   2.138   1.304   1.300 -1.2216  0.9601  1.4627
    1THF     H2 5112   2.103   1.191   1.182  2.1686  0.8317  0.1738
    1THF     C2 5113   1.925   1.305   1.216  0.1742  0.7826 -0.0739
    1THF     H3 5114   1.939   1.334   1.112 -1.2693  1.0757 -0.1869
    1THF     H4 5115   1.890   1.392   1.272  0.7938  2.3015 -2.0036
    1THF     C3 5116   1.828   1.184   1.238  0.5620 -0.3744 -0.0374
    1THF     H5 5117   1.810   1.132   1.144  0.4390  0.2274 -0.3518
    1THF     H6 5118   1.729   1.213   1.275  0.6158  0.3703 -0.4516
    1THF     C4 5119   1.896   1.091   1.345  0.8780  0.4347 -0.0524
    1THF     H7 5120   1.904   0.996   1.292 -1.5214  0.2033 -0.0404
    1THF     H8 5121   1.839   1.088   1.438  0.5946  1.2942 -0.1934
    1THF     O1 5122   2.032   1.138   1.371 -0.2068 -0.5389 -0.9068
    1THF     C1 5123   2.189   0.348   2.770 -0.4449  0.5176 -0.1090
    1THF     H1 5124   2.157   0.397   2.862  2.3880 -2.3174  2.5189
    1THF     H2 5125   2.296   0.331   2.781 -0.4809  0.8048  0.7031
    1THF     C2 5126   2.154   0.419   2.638 -0.0230  0.1312  0.3068
    1THF     H3 5127   2.215   0.393   2.551 -0.2222  0.5353  0.0452
    1THF     H4 5128   2.148   0.528   2.644  0.9740  0.3969 -2.6030
    1THF     C3 5129   2.013   0.365   2.599  0.3124  0.3122  0.3501
    1THF     H5 5130   2.015   0.338   2.493 -1.3449  0.8606  0.1748
    1THF     H6 5131   1.935   0.440   2.610 -0.9370 -0.9389  0.2589
    1THF     C4 5132   1.994   0.236   2.684 -0.4204  0.2789  0.1522
    1THF     H7 5133   1.983   0.152   2.615  1.1782 -1.0087  1.4234
    1THF     H8 5134   1.913   0.243   2.756 -0.9532  2.4996 -0.6223
    1THF     O1 5135   2.118   0.228   2.760  0.1876 -0.1356  0.4609
    1THF     C1 5136   4.037   3.800   3.149  0.7028 -0.3216  0.2577
    1THF     H1 5137   3.937   3.816   3.190  1.8100  0.6364  2.6654
    1THF     H2 5138   4.111   3.873   3.183 -0.9861  2.1544 -1.1890
    1THF     C2 5139   4.014   3.806   2.999  0.4477 -0.7537  0.1825
    1THF     H3 5140   4.111   3.823   2.952  0.2214  0.3976  0.1260
    1THF     H4 5141   3.947   3.884   2.962  1.7743  0.6802  0.7773
    1THF     C3 5142   3.979   3.664   2.948  0.5869 -0.4284  0.3311
    1THF     H5 5143   4.019   3.639   2.850  1.9959 -1.3811  1.1278
    1THF     H6 5144   3.871   3.653   2.935  0.3866  2.5117 -0.9523
    1THF     C4 5145   4.048   3.578   3.060  0.4910  0.4133  0.6561
    1THF     H7 5146   4.135   3.526   3.019  0.4589  0.5705  0.3839
    1THF     H8 5147   3.966   3.513   3.088 -2.1325  3.4540  0.3333
    1THF     O1 5148   4.084   3.663   3.169  0.3060  0.1559 -0.1275
    1THF     C1 5149   3.712   0.905   1.953  0.1003 -0.1695  0.1601
    1THF     H1 5150   3.710   0.798   1.932 -0.6045 -0.4896  1.7155
    1THF     H2 5151   3.757   0.946   1.862  4.0212 -0.5653  1.8052
    1THF     C2 5152   3.788   0.942   2.084  0.2148 -0.4559  0.1861
    1THF     H3 5153   3.891   0.960   2.055 -0.2142 -0.3772 -1.3274
    1THF     H4 5154   3.776   0.861   2.157 -0.5258 -0.7602 -0.2660
    1THF     C3 5155   3.719   1.075   2.127 -0.5342 -0.5513  0.3051
    1THF     H5 5156   3.772   1.162   2.087  0.7517 -1.6042 -0.3020
    1THF     H6 5157   3.704   1.084   2.235  0.4390  1.8321  0.2792
    1THF     C4 5158   3.575   1.071   2.054  0.2814 -0.1807  0.4513
    1THF     H7 5159   3.563   1.165   2.000 -1.5828 -0.4437  0.3705
    1THF     H8 5160   3.494   1.060   2.126  1.5954 -0.5274  1.9028
    1THF     O1 5161   3.578   0.948   1.970  0.1738 -0.0642 -0.4075
    1THF     C1 5162   0.588   2.654   1.903  0.5574  0.5653  0.6661
    1THF     H1 5163   0.636   2.656   1.805 -2.4318 -1.2837 -0.9375
    1THF     H2 5164   0.516   2.572   1.912  2.0922 -0.8799 -0.0161
    1THF     C2 5165   0.516   2.791   1.917  0.8524 -0.0471 -0.0595
    1THF     H3 5166   0.436   2.790   1.991 -0.9011 -0.0821 -1.9168
    1THF     H4 5167   0.479   2.825   1.820 -1.9079 -1.0434  0.5994
    1THF     C3 5168   0.632   2.875   1.966  0.1214 -0.1962  0.0712
    1THF     H5 5169   0.606   2.956   2.034  2.6142  0.7263 -0.0199
    1THF     H6 5170   0.673   2.914   1.872  1.2785 -2.2711 -0.3157
    1THF     C4 5171   0.744   2.780   2.024  0.2127 -0.5496  0.3437
    1THF     H7 5172   0.750   2.787   2.133 -0.0976  1.0286  0.2769
    1THF     H8 5173   0.837   2.804   1.971 -0.4131  1.1705 -0.0312
    1THF     O1 5174   0.695   2.652   2.000  0.1219  0.4315 -0.3385
    1THF     C1 5175   1.209   2.697   0.389  0.5096  0.0569  0.7332
    1THF     H1 5176   1.180   2.619   0.318  0.6946  1.3197 -0.7627
    1THF     H2 5177   1.258   2.771   0.325 -0.7200 -1.7172 -2.3960
    1THF     C2 5178   1.282   2.636   0.507 -0.5184 -0.0732 -0.5550
    1THF     H3 5179   1.391   2.642   0.502 -0.5236  2.5144  1.7258
    1THF     H4 5180   1.256   2.531   0.524 -3.4673  0.7338  0.0517
    1THF     C3 5181   1.235   2.718   0.632  0.0739  0.4336 -0.0232
    1THF     H5 5182   1.313   2.779   0.679  0.3123  0.3997 -0.3696
    1THF     H6 5183   1.194   2.650   0.707 -1.5916  0.4798 -0.8670
    1THF     C4 5184   1.121   2.813   0.575  0.1892 -0.4597  0.4389
    1THF     H7 5185   1.172   2.910   0.568 -4.0406  1.9907  2.1364
    1THF     H8 5186   1.034   2.822   0.639  1.1110  0.8068  1.5522
    1THF     O1 5187   1.090   2.762   0.448 -0.0075  0.0727  0.2577
    1THF     C1 5188   0.326   1.237   1.314 -0.7738 -0.9634 -0.1594
    1THF     H1 5189   0.285   1.254   1.214 -2.5211 -0.7437  0.5793
    1THF     H2 5190   0.237   1.227   1.376 -1.3937  1.4618 -0.6162
    1THF     C2 5191   0.428   1.349   1.363  0.0145 -0.0880 -0.4291
    1THF     H3 5192   0.384   1.396   1.451 -2.4845 -2.0829 -0.5425
    1THF     H4 5193   0.446   1.425   1.287  1.9474  0.2368  0.3174
    1THF     C3 5194   0.556   1.280   1.397 -0.1823  0.7015 -0.6452
    1THF     H5 5195   0.576   1.328   1.493  1.1187  4.7104 -2.7896
    1THF     H6 5196   0.631   1.310   1.323  0.0477  0.0132 -0.6866
    1THF     C4 5197   0.519   1.133   1.394  0.1235 -0.2693  0.6938
    1THF     H7 5198   0.493   1.098   1.494 -3.2191 -2.6450 -0.9070
    1THF     H8 5199   0.604   1.077   1.353 -0.7632 -0.5588 -0.8247
    1THF     O1 5200   0.399   1.115   1.320  0.3709  0.1959  0.8174
    1THF     C1 5201   1.113   0.844   2.570  0.2283  0.1856  0.2552
    1THF     H1 5202   1.096   0.939   2.519  0.4722 -0.1315 -0.4180
    1THF     H2 5203   1.107   0.872   2.675 -0.6797  0.3600  0.1543
    1THF     C2 5204   1.247   0.779   2.523 -0.8998  0.3625 -0.0678
    1THF     H3 5205   1.309   0.788   2.613 -0.0052  0.8288 -0.7149
    1THF     H4 5206   1.288   0.834   2.438  1.3522  0.4101  1.0117
    1THF     C3 5207   1.224   0.635   2.495  0.9564  0.5671  0.3057
    1THF     H5 5208   1.288   0.565   2.548  2.1322  1.3505 -0.0526
    1THF     H6 5209   1.232   0.620   2.387 -0.0740 -1.4528  0.4862
    1THF     C4 5210   1.079   0.614   2.532 -0.8167  0.1258 -0.3787
    1THF     H7 5211   1.077   0.584   2.637  1.0104 -0.8718 -0.6094
    1THF     H8 5212   1.028   0.550   2.461 -0.2014 -3.4011  2.2397
    1THF     O1 5213   1.014   0.744   2.534  0.2949  0.1457 -0.0411
    1THF     C1 5214   0.587   2.232   3.085  1.2160  0.4451 -0.4937
    1THF     H1 5215   0.584   2.256   2.978 -1.8484  3.2942  0.1385
    1THF     H2 5216   0.580   2.310   3.161 -0.8604 -2.5004  2.4633
    1THF     C2 5217   0.706   2.139   3.121 -0.1766  0.5228  0.2178
    1THF     H3 5218   0.743   2.178   3.217  0.5835 -2.0873  1.0265
    1THF     H4 5219   0.779   2.129   3.040 -1.9056  1.5430 -1.4825
    1THF     C3 5220   0.637   2.003   3.145 -0.7872  0.2600 -0.2106
    1THF     H5 5221   0.694   1.945   3.217  0.5905  1.4030 -0.3612
    1THF     H6 5222   0.649   1.955   3.047  3.0226 -0.8523  0.7397
    1THF     C4 5223   0.490   2.042   3.177 -0.4675  0.5801 -0.4172
    1THF     H7 5224   0.482   2.075   3.281 -1.0675  2.2236 -0.9549
    1THF     H8 5225   0.427   1.956   3.152  0.5037  0.4540 -2.5541
    1THF     O1 5226   0.472   2.150   3.094  0.3556  0.1222 -0.1964
    1THF     C1 5227   3.703   0.382   3.065 -0.3365  0.5931 -0.8531
    1THF     H1 5228   3.722   0.328   2.972  1.1542  0.9183 -0.7430
    1THF     H2 5229   3.598   0.409   3.083 -0.8477 -0.9616 -1.4739
    1THF     C2 5230   3.776   0.521   3.051  0.1442  0.3872 -0.2656
    1THF     H3 5231   3.729   0.603   3.106 -1.0526  0.4432 -1.3424
    1THF     H4 5232   3.777   0.547   2.945  0.1682  2.0319  0.1282
    1THF     C3 5233   3.911   0.479   3.120  0.5172  0.1731  0.2150
    1THF     H5 5234   3.973   0.564   3.151 -1.0706  0.3925  2.9833
    1THF     H6 5235   3.969   0.421   3.048 -0.7231  1.2967 -1.7078
    1THF     C4 5236   3.866   0.384   3.236 -0.8759 -0.4968 -0.2291
    1THF     H7 5237   3.826   0.448   3.315 -1.1888 -0.4921 -0.3927
    1THF     H8 5238   3.947   0.321   3.276 -0.9988  0.6633  1.9078
    1THF     O1 5239   3.764   0.312   3.173  0.1102  0.5914 -0.9005
    1THF     C1 5240   3.565   1.583   2.910 -0.1142 -0.7929 -0.5693
    1THF     H1 5241   3.580   1.594   3.017 -1.6399 -2.4360 -0.1561
    1THF     H2 5242   3.546   1.477   2.888 -0.6947 -1.0917  1.2874
    1THF     C2 5243   3.693   1.626   2.833  0.5054  0.0383 -0.0712
    1THF     H3 5244   3.732   1.538   2.783  0.0316  0.2613 -0.8339
    1THF     H4 5245   3.766   1.666   2.905 -1.4700 -1.0149  2.6169
    1THF     C3 5246   3.666   1.732   2.728  0.9410 -0.3679 -0.1625
    1THF     H5 5247   3.650   1.682   2.632  3.7239  0.8185 -1.2975
    1THF     H6 5248   3.749   1.803   2.717  2.6582 -2.2163  0.5053
    1THF     C4 5249   3.532   1.777   2.784 -0.1397 -0.0184 -0.2101
    1THF     H7 5250   3.460   1.824   2.717 -0.0260  0.1392 -0.2209
    1THF     H8 5251   3.555   1.856   2.856 -2.2768  1.0980 -0.7309
    1THF     O1 5252   3.465   1.670   2.846 -0.2237  0.5813  0.3335
    1THF     C1 5253   2.695   2.350   1.900 -0.4197  0.0014 -0.0243
    1THF     H1 5254   2.596   2.322   1.937 -0.0257  0.6157  1.5678
    1THF     H2 5255   2.707   2.361   1.792  2.7974 -0.5502  0.2289
    1THF     C2 5256   2.796   2.244   1.945 -0.1326 -0.2873 -0.3667
    1THF     H3 5257   2.793   2.160   1.875  2.2866  0.7998 -1.8587
    1THF     H4 5258   2.774   2.206   2.044 -0.7691 -0.3390 -0.5273
    1THF     C3 5259   2.932   2.313   1.935  0.1504 -0.3842  0.0482
    1THF     H5 5260   2.985   2.297   1.841 -0.2508  2.0653 -0.6209
    1THF     H6 5261   2.998   2.284   2.017 -0.6988  0.4656  1.0381
    1THF     C4 5262   2.899   2.462   1.953  0.4091  0.4251 -0.4914
    1THF     H7 5263   2.934   2.523   1.869 -0.9125 -0.4945 -1.7463
    1THF     H8 5264   2.950   2.495   2.043  2.6666  2.0986 -2.3395
    1THF     O1 5265   2.751   2.467   1.955  0.4028 -0.3767 -0.1147
    1THF     C1 5266   0.159   2.548   2.286 -0.0437  0.1419 -0.9338
    1THF     H1 5267   0.240   2.507   2.347 -0.4838  2.2289  1.0907
    1THF     H2 5268   0.086   2.604   2.345 -1.7081 -0.8013 -2.0658
    1THF     C2 5269   0.076   2.435   2.227 -0.4442 -0.0578 -0.1589
    1THF     H3 5270  -0.028   2.468   2.213 -0.7457 -1.7386 -2.1024
    1THF     H4 5271   0.067   2.350   2.295  1.2076  0.3897  0.6264
    1THF     C3 5272   0.143   2.407   2.091  0.2179  0.3092  0.1063
    1THF     H5 5273   0.064   2.408   2.016 -0.5058 -1.3687  0.8038
    1THF     H6 5274   0.196   2.312   2.094 -0.1614  0.1043  0.4613
    1THF     C4 5275   0.247   2.520   2.073  0.2810 -0.4807  0.1206
    1THF     H7 5276   0.240   2.574   1.978  0.9629 -1.9456 -0.7855
    1THF     H8 5277   0.344   2.471   2.088  0.0950 -0.6923  0.6357
    1THF     O1 5278   0.230   2.614   2.185 -0.3208 -0.3662 -0.0839
    1THF     C1 5279   3.268   2.422   3.119  0.8839 -0.6056  0.5403
    1THF     H1 5280   3.233   2.388   3.021  1.4018  0.7328 -0.1149
    1THF     H2 5281   3.190   2.433   3.194  1.9460 -1.5004  1.7994
    1THF     C2 5282   3.335   2.552   3.081 -0.8174 -0.1229 -0.1973
    1THF     H3 5283   3.347   2.618   3.167  1.2108 -0.8316  0.0972
    1THF     H4 5284   3.294   2.598   2.991 -0.8038  1.8916  0.7946
    1THF     C3 5285   3.474   2.504   3.041 -0.0253  0.0518 -0.8317
    1THF     H5 5286   3.555   2.567   3.080  0.5418 -1.2139  0.0620
    1THF     H6 5287   3.487   2.505   2.932 -1.8297 -0.5822 -1.0595
    1THF     C4 5288   3.480   2.360   3.093  0.1000 -0.2722 -0.5231
    1THF     H7 5289   3.569   2.350   3.155  1.0703 -1.1998 -2.0294
    1THF     H8 5290   3.477   2.290   3.009  1.5132  0.2976 -1.0648
    1THF     O1 5291   3.366   2.335   3.169 -0.0367 -0.0931  0.2040
    1THF     C1 5292   2.263   2.684   3.295 -0.5548 -0.1670 -0.4021
    1THF     H1 5293   2.261   2.575   3.285  2.5237 -0.6925  3.2707
    1THF     H2 5294   2.161   2.722   3.294 -0.6815 -0.4434  0.8979
    1THF     C2 5295   2.330   2.757   3.179  0.7946  0.3495  0.4945
    1THF     H3 5296   2.257   2.793   3.105 -1.0145  0.4574  2.2905
    1THF     H4 5297   2.406   2.692   3.136  0.3172  2.1398 -3.2686
    1THF     C3 5298   2.408   2.873   3.241 -0.0497  0.0610  0.0474
    1THF     H5 5299   2.338   2.955   3.258 -0.3695  0.1873 -1.7845
    1THF     H6 5300   2.494   2.911   3.185 -0.9522  1.0053 -0.7272
    1THF     C4 5301   2.429   2.829   3.388 -0.7618 -0.3328  0.3136
    1THF     H7 5302   2.422   2.907   3.464 -1.5862  0.0082 -0.1067
    1THF     H8 5303   2.522   2.772   3.394  0.3359  1.5531  1.4166
    1THF     O1 5304   2.331   2.722   3.412 -0.5060  0.6826  0.0350
    1THF     C1 5305   1.316   2.110   2.866  0.5095 -0.2384 -0.4874
    1THF     H1 5306   1.269   2.013   2.883 -2.2468  1.2079  0.4571
    1THF     H2 5307   1.244   2.189   2.892  1.5195  0.2142  1.0376
    1THF     C2 5308   1.358   2.135   2.716 -0.5937  0.4941 -0.4670
    1THF     H3 5309   1.322   2.234   2.689  0.0769  0.8162 -0.1908
    1THF     H4 5310   1.310   2.063   2.649  1.1891  0.7046 -2.0243
    1THF     C3 5311   1.517   2.128   2.725  0.2593 -0.5149 -0.4566
    1THF     H5 5312   1.568   2.218   2.690 -0.9457  0.2294 -0.3255
    1THF     H6 5313   1.564   2.056   2.657 -0.2934  0.2246 -1.6458
    1THF     C4 5314   1.551   2.087   2.867  0.1224 -0.4088 -0.2832
    1THF     H7 5315   1.647   2.115   2.909  0.6204 -0.4140 -1.3973
    1THF     H8 5316   1.537   1.978   2.868  0.9977 -0.5188 -0.2675
    1THF     O1 5317   1.437   2.125   2.942 -0.0354 -0.3787 -0.5261
    1THF     C1 5318   0.109   2.877   2.457  1.0740 -0.0810 -0.6438
    1THF     H1 5319   0.070   2.876   2.559 -0.6023  1.4165 -1.2399
    1THF     H2 5320   0.064   2.795   2.400  1.7259 -0.6633 -0.3152
    1THF     C2 5321   0.259   2.853   2.458  0.4856  0.5172 -0.0519
    1THF     H3 5322   0.289   2.749   2.443 -1.3165 -0.1225  0.6705
    1THF     H4 5323   0.300   2.886   2.554  0.5325  1.9480 -0.5534
    1THF     C3 5324   0.318   2.946   2.354  0.2710  1.0597 -0.3406
    1THF     H5 5325   0.327   2.879   2.268  0.5722 -1.4888  1.6169
    1THF     H6 5326   0.418   2.989   2.362  0.3103  0.5990  1.9325
    1THF     C4 5327   0.210   3.056   2.347  0.6089 -0.1965  0.4771
    1THF     H7 5328   0.208   3.117   2.256  2.4536  1.3155  1.4382
    1THF     H8 5329   0.222   3.126   2.430 -3.6209 -0.3659  1.3577
    1THF     O1 5330   0.080   2.993   2.377  0.0326 -0.0799  0.0349
    1THF     C1 5331   2.734   2.390   2.865  0.2449  0.0654  0.4675
    1THF     H1 5332   2.654   2.327   2.903 -0.0894 -0.1823 -0.6374
    1THF     H2 5333   2.702   2.493   2.850  1.3179 -0.0214 -2.6507
    1THF     C2 5334   2.783   2.337   2.729 -0.6417 -0.5291 -0.5468
    1THF     H3 5335   2.725   2.370   2.642 -3.3668 -0.6084  1.1676
    1THF     H4 5336   2.793   2.229   2.723  0.5920 -0.4413 -0.2193
    1THF     C3 5337   2.915   2.410   2.718  0.3042 -0.6720  0.1317
    1THF     H5 5338   2.894   2.512   2.683  2.0023 -0.8938 -1.6220
    1THF     H6 5339   2.983   2.373   2.642 -0.2979 -1.4126 -0.0515
    1THF     C4 5340   2.965   2.405   2.865  0.1340 -0.2880  0.0948
    1THF     H7 5341   3.013   2.497   2.899 -1.3991  0.4753  0.2059
    1THF     H8 5342   3.037   2.322   2.870  0.9049  0.3348 -0.4298
    1THF     O1 5343   2.848   2.379   2.947  0.2552  1.0987 -0.0558
    1THF     C1 5344   1.226   0.823   3.171 -0.1367  0.1635  0.5349
    1THF     H1 5345   1.223   0.914   3.111  0.2080 -0.1288  0.0689
    1THF     H2 5346   1.327   0.797   3.205 -0.8687 -0.7771  2.0407
    1THF     C2 5347   1.161   0.710   3.083  0.3471 -0.2816 -0.6833
    1THF     H3 5348   1.250   0.675   3.028  1.3301 -0.0217  0.7192
    1THF     H4 5349   1.083   0.749   3.017 -0.1606  1.3678  0.8729
    1THF     C3 5350   1.091   0.616   3.178  0.6628 -0.3776 -0.1724
    1THF     H5 5351   1.157   0.531   3.198  0.5895  0.0374  1.9859
    1THF     H6 5352   0.992   0.586   3.143  0.3371  0.2542  0.1916
    1THF     C4 5353   1.073   0.695   3.305 -0.4394 -0.0543 -0.3446
    1THF     H7 5354   1.110   0.658   3.401 -0.8357  0.8037  0.1480
    1THF     H8 5355   0.967   0.722   3.314 -0.7532 -1.3954  0.0907
    1THF     O1 5356   1.140   0.822   3.289  0.5441  0.5950 -0.2608
    1THF     C1 5357   3.431   2.745   1.954 -0.1132 -0.9174 -0.3442
    1THF     H1 5358   3.492   2.794   1.877  0.8586 -0.1602  0.8914
    1THF     H2 5359   3.437   2.640   1.926 -0.0677 -0.2709 -2.8710
    1THF     C2 5360   3.286   2.788   1.944  0.0846 -0.3476 -0.2524
    1THF     H3 5361   3.220   2.702   1.936  2.1433 -1.9807 -0.2246
    1THF     H4 5362   3.279   2.843   1.850  0.2404  2.8428  1.5382
    1THF     C3 5363   3.267   2.871   2.077 -0.1386  0.0416  0.5056
    1THF     H5 5364   3.220   2.816   2.158  0.1926  0.4268  0.9620
    1THF     H6 5365   3.224   2.971   2.066 -0.0303 -0.0107 -0.5048
    1THF     C4 5366   3.406   2.880   2.128  0.2023  0.0532  0.1986
    1THF     H7 5367   3.406   2.881   2.237  1.5919  0.7901  0.2137
    1THF     H8 5368   3.454   2.975   2.103  1.5500 -0.5098  0.5802
    1THF     O1 5369   3.473   2.765   2.087 -0.1320 -0.0755  0.4817
    1THF     C1 5370   3.486   2.651   0.381 -0.5252 -0.2367 -0.0021
    1THF     H1 5371   3.480   2.553   0.429  2.1199  0.6495  2.2491
    1THF     H2 5372   3.432   2.717   0.450  0.3546 -0.2755  0.7304
    1THF     C2 5373   3.426   2.672   0.237 -0.1452  0.3406  0.2411
    1THF     H3 5374   3.334   2.730   0.249 -0.1786  0.4489 -0.5236
    1THF     H4 5375   3.402   2.588   0.171 -0.4083  1.2119 -0.7792
    1THF     C3 5376   3.526   2.769   0.178 -0.3648 -0.1784  0.5174
    1THF     H5 5377   3.474   2.854   0.132  0.4711  0.4930  0.8033
    1THF     H6 5378   3.583   2.708   0.108  0.0981  1.9193 -1.0111
    1THF     C4 5379   3.623   2.822   0.294  0.7084 -0.6027  0.4849
    1THF     H7 5380   3.574   2.912   0.331 -1.2192 -0.6225 -1.8643
    1THF     H8 5381   3.727   2.830   0.262  0.0096  1.2743 -1.3690
    1THF     O1 5382   3.619   2.707   0.386 -0.2653  0.4424  0.2307
    1THF     C1 5383   1.750   1.870   3.849  0.3079 -0.3087  0.1779
    1THF     H1 5384   1.664   1.829   3.796 -0.6312  1.0627  0.6146
    1THF     H2 5385   1.725   1.960   3.906 -1.2420 -1.9698  2.1724
    1THF     C2 5386   1.874   1.895   3.750  0.2778  0.2820 -0.1454
    1THF     H3 5387   1.876   1.998   3.716 -2.7175  0.5860  0.5087
    1THF     H4 5388   1.855   1.825   3.668 -1.0729 -0.6531  0.9395
    1THF     C3 5389   1.999   1.863   3.838 -0.2535  0.0000  0.3133
    1THF     H5 5390   2.027   1.961   3.877 -1.9842  0.9748 -0.8717
    1THF     H6 5391   2.086   1.814   3.794  2.0253 -0.1076  4.6029
    1THF     C4 5392   1.943   1.789   3.962 -0.5935  0.0814 -0.0567
    1THF     H7 5393   1.957   1.849   4.052 -1.3447 -0.3317  0.3361
    1THF     H8 5394   1.993   1.696   3.990  3.7075  2.1366 -0.4101
    1THF     O1 5395   1.802   1.775   3.943  0.1864 -0.0156 -0.5216
    1THF     C1 5396   1.759   2.244   3.814  0.4464 -0.3386 -0.0498
    1THF     H1 5397   1.786   2.231   3.709 -0.3430 -0.7478 -0.2002
    1THF     H2 5398   1.668   2.186   3.832  1.2774 -1.1683  1.6018
    1THF     C2 5399   1.759   2.392   3.860 -0.1031 -0.0244 -0.0053
    1THF     H3 5400   1.663   2.441   3.846 -0.1967  0.1897  1.3267
    1THF     H4 5401   1.842   2.446   3.814 -1.4315  0.4832 -1.8376
    1THF     C3 5402   1.779   2.385   4.012 -0.2302 -0.5104  0.3302
    1THF     H5 5403   1.682   2.366   4.057  0.2775 -0.3261  1.5259
    1THF     H6 5404   1.826   2.470   4.062 -0.0331 -0.3421 -0.1384
    1THF     C4 5405   1.863   2.256   4.026  0.0067  0.1288  0.1519
    1THF     H7 5406   1.809   2.189   4.093  2.0118 -0.8828  0.7944
    1THF     H8 5407   1.962   2.283   4.063 -0.8180  2.3145  0.8472
    1THF     O1 5408   1.868   2.191   3.893  0.2908 -0.1765  0.0584
    1THF     C1 5409   2.957   1.391   1.476 -0.0993  0.3428 -0.8962
    1THF     H1 5410   2.907   1.296   1.452 -1.5733  1.1074 -0.8965
    1THF     H2 5411   2.883   1.470   1.494  0.2059  0.3828  0.1980
    1THF     C2 5412   3.065   1.426   1.376 -0.1937 -0.1201  0.3574
    1THF     H3 5413   3.078   1.532   1.352 -1.1012 -0.3226 -1.0658
    1THF     H4 5414   3.038   1.381   1.280  1.7869  1.0334 -0.7729
    1THF     C3 5415   3.196   1.381   1.435 -0.3061 -0.0466 -0.0573
    1THF     H5 5416   3.246   1.471   1.470  1.6126 -1.4168  0.8729
    1THF     H6 5417   3.252   1.323   1.362 -1.0897 -0.8397 -0.0475
    1THF     C4 5418   3.149   1.293   1.548  1.4444 -0.3082 -0.0747
    1THF     H7 5419   3.218   1.271   1.629 -0.2486 -0.8810  1.2317
    1THF     H8 5420   3.126   1.194   1.507 -0.2063  0.9336 -2.2552
    1THF     O1 5421   3.029   1.355   1.593  0.9409  0.5084  0.0244
    1THF     C1 5422   0.495   0.025   3.015 -0.3862  0.3637 -0.1498
    1THF     H1 5423   0.554   0.060   3.100 -0.7724 -0.0130  0.2790
    1THF     H2 5424   0.490   0.096   2.932  1.3117 -0.4715 -0.9786
    1THF     C2 5425   0.363  -0.025   3.062 -0.2356  0.7716  0.1802
    1THF     H3 5426   0.292  -0.013   2.980 -1.5043 -1.1722  0.9665
    1THF     H4 5427   0.332   0.033   3.150 -0.2279 -2.2310  2.2350
    1THF     C3 5428   0.395  -0.168   3.094 -0.2912 -0.1185  0.4190
    1THF     H5 5429   0.305  -0.229   3.084  0.3002 -0.7482 -1.3476
    1THF     H6 5430   0.417  -0.179   3.200 -0.6227  1.4033  0.6455
    1THF     C4 5431   0.525  -0.211   3.020  0.3150  0.1849  0.2970
    1THF     H7 5432   0.506  -0.293   2.951 -2.5317  0.6711  0.4553
    1THF     H8 5433   0.605  -0.232   3.092  0.6967 -0.5465 -0.3253
    1THF     O1 5434   0.554  -0.091   2.950 -0.2499  0.2724  0.0231
    1THF     C1 5435   3.042   4.072   1.792  0.3864 -0.8127 -0.5899
    1THF     H1 5436   2.947   4.030   1.826  1.4742 -1.9568  1.1139
    1THF     H2 5437   3.032   4.133   1.702 -1.8381 -1.0714 -0.5494
    1THF     C2 5438   3.138   3.958   1.755 -0.2735 -0.0388 -0.6003
    1THF     H3 5439   3.159   3.982   1.651 -0.1351 -0.1637 -0.6014
    1THF     H4 5440   3.084   3.863   1.768  1.5922 -1.1336 -0.7501
    1THF     C3 5441   3.257   3.969   1.857 -0.4778  0.4030 -0.5809
    1THF     H5 5442   3.353   3.976   1.805 -1.2777  0.7231 -2.0207
    1THF     H6 5443   3.269   3.884   1.926 -1.2091  1.2184  0.5734
    1THF     C4 5444   3.215   4.076   1.963  0.4805  0.4936  1.0915
    1THF     H7 5445   3.305   4.138   1.978  1.2824  0.3188 -2.6498
    1THF     H8 5446   3.178   4.027   2.053  0.5585 -1.8030 -0.1168
    1THF     O1 5447   3.113   4.156   1.894  0.2444  0.1078 -0.4125
    1THF     C1 5448   1.687   0.678   1.730 -0.0159  0.6225 -0.2645
    1THF     H1 5449   1.746   0.600   1.778  2.0872  2.3551  0.0931
    1THF     H2 5450   1.758   0.760   1.711  1.3726 -0.6699 -0.7379
    1THF     C2 5451   1.585   0.719   1.835 -0.2809  0.0661  0.7687
    1THF     H3 5452   1.577   0.828   1.833  1.2027  0.1829  0.6038
    1THF     H4 5453   1.629   0.685   1.929 -0.2307 -0.8282  0.4263
    1THF     C3 5454   1.462   0.632   1.792  0.0799  0.2672  0.4952
    1THF     H5 5455   1.374   0.697   1.793  0.4197  0.7079  2.5054
    1THF     H6 5456   1.451   0.541   1.852  0.0731 -1.6680 -2.2931
    1THF     C4 5457   1.489   0.579   1.649 -0.2576 -0.0882  0.2196
    1THF     H7 5458   1.412   0.604   1.576  1.4742 -2.2255 -2.4286
    1THF     H8 5459   1.501   0.472   1.665  0.8352 -0.2035 -1.1887
    1THF     O1 5460   1.614   0.640   1.606  0.3506  0.3654 -0.8189
    1THF     C1 5461   3.507   2.073   0.266  0.4179  0.9918 -0.4457
    1THF     H1 5462   3.427   2.018   0.216 -0.8330  2.3891 -0.0205
    1THF     H2 5463   3.548   2.011   0.345 -0.9266  0.5639 -0.0699
    1THF     C2 5464   3.447   2.208   0.309 -0.4777  0.2556  0.0000
    1THF     H3 5465   3.464   2.233   0.414 -0.5498 -1.5717  0.4622
    1THF     H4 5466   3.340   2.191   0.295 -0.4593  1.0392 -1.1467
    1THF     C3 5467   3.491   2.309   0.205  0.0326 -1.2390 -0.1852
    1THF     H5 5468   3.558   2.381   0.251  0.0860 -2.1058  1.1291
    1THF     H6 5469   3.411   2.361   0.153 -0.1953  1.3110  2.5865
    1THF     C4 5470   3.576   2.232   0.107 -0.0931  0.2005  0.2370
    1THF     H7 5471   3.673   2.280   0.093 -0.2630  0.5721  0.3326
    1THF     H8 5472   3.523   2.197   0.018  1.2659  0.5066 -0.7078
    1THF     O1 5473   3.610   2.108   0.173 -0.2043  0.0388  0.1604
    1THF     C1 5474   3.419   2.243   0.906 -0.2627 -0.2611  0.2146
    1THF     H1 5475   3.348   2.174   0.953  0.4678 -0.9400  0.3270
    1THF     H2 5476   3.485   2.283   0.983  1.8308 -0.3727 -1.4664
    1THF     C2 5477   3.358   2.361   0.829  0.4335  0.3255  0.3035
    1THF     H3 5478   3.365   2.444   0.899  0.7384  1.7506 -1.3964
    1THF     H4 5479   3.256   2.337   0.799  1.4718 -0.9256 -2.3761
    1THF     C3 5480   3.445   2.384   0.706  0.2421 -0.0471  0.3617
    1THF     H5 5481   3.486   2.484   0.692 -0.9604  0.1461 -2.0441
    1THF     H6 5482   3.389   2.351   0.618  1.8191  1.6413 -1.3428
    1THF     C4 5483   3.553   2.280   0.723 -0.1137  0.3738  0.1778
    1THF     H7 5484   3.640   2.329   0.768 -0.7093  1.6788 -0.0619
    1THF     H8 5485   3.576   2.232   0.628  2.7096 -3.0277  2.4648
    1THF     O1 5486   3.500   2.175   0.806  0.2535 -0.2554 -0.0090
    1THF     C1 5487   1.573   1.029   3.805 -0.9863  0.3622  1.1672
    1THF     H1 5488   1.515   1.117   3.836 -1.3641  0.6966 -0.4350
    1THF     H2 5489   1.679   1.034   3.831 -0.7017  0.2765  0.0390
    1THF     C2 5490   1.563   1.022   3.650 -0.0285  0.2048  0.3759
    1THF     H3 5491   1.657   1.006   3.596 -0.9040 -0.8332 -0.8536
    1THF     H4 5492   1.505   1.108   3.617  0.5744  1.1232  1.6386
    1THF     C3 5493   1.483   0.891   3.619  0.1703  0.3611  0.1491
    1THF     H5 5494   1.547   0.815   3.574  1.6332  1.0115  1.1045
    1THF     H6 5495   1.395   0.915   3.559  0.0313  0.0778  0.2415
    1THF     C4 5496   1.422   0.848   3.751 -0.0776 -0.3138 -0.4323
    1THF     H7 5497   1.424   0.739   3.761  0.3959 -0.3191 -0.5405
    1THF     H8 5498   1.320   0.886   3.760  0.0485 -0.5338  2.4102
    1THF     O1 5499   1.512   0.900   3.850  0.0796 -0.4300  0.6982
    1THF     C1 5500   3.498   0.493   0.447  0.4436  0.4701  0.6822
    1THF     H1 5501   3.600   0.453   0.446 -0.4203 -1.8167  0.4643
    1THF     H2 5502   3.475   0.583   0.503 -1.3233 -0.5606  1.6585
    1THF     C2 5503   3.405   0.379   0.492 -0.2152 -0.5004 -0.4118
    1THF     H3 5504   3.346   0.410   0.578  1.9343  1.4140  0.4231
    1THF     H4 5505   3.457   0.285   0.513  0.4086  0.1877  1.2279
    1THF     C3 5506   3.302   0.352   0.378 -0.2251 -0.1138  0.2663
    1THF     H5 5507   3.209   0.409   0.387 -0.6090 -0.7223  0.2069
    1THF     H6 5508   3.265   0.249   0.370 -1.1112  0.1808  0.4723
    1THF     C4 5509   3.377   0.403   0.255  0.0595  0.8189 -0.2220
    1THF     H7 5510   3.304   0.428   0.177 -0.3455  0.4513  0.0388
    1THF     H8 5511   3.447   0.326   0.221  0.8166  0.9245  1.0745
    1THF     O1 5512   3.451   0.515   0.315 -1.2791  0.1133  0.7329
    1THF     C1 5513   2.749   2.979   2.763 -0.0762 -0.4268  0.4303
    1THF     H1 5514   2.729   2.985   2.871  0.1217  0.1020  0.4366
    1THF     H2 5515   2.656   2.967   2.706  0.1267 -0.2174  0.0587
    1THF     C2 5516   2.851   2.870   2.727 -1.2802  0.7743 -0.1640
    1THF     H3 5517   2.843   2.843   2.622 -1.5391 -2.0493  0.5531
    1THF     H4 5518   2.847   2.776   2.782  0.4335  1.6416  1.4856
    1THF     C3 5519   2.988   2.936   2.743 -0.1498  0.4095 -0.2896
    1THF     H5 5520   3.045   2.937   2.650  1.5045  0.3905  0.7045
    1THF     H6 5521   3.053   2.894   2.821  0.4084 -1.2365 -1.6104
    1THF     C4 5522   2.958   3.089   2.770  0.0200  0.5411  0.4144
    1THF     H7 5523   3.028   3.154   2.716 -0.4755 -0.7514 -1.8283
    1THF     H8 5524   2.967   3.115   2.876 -4.3982  0.5476  0.8829
    1THF     O1 5525   2.819   3.099   2.727 -0.3597 -0.1660  0.1517
    1THF     C1 5526   0.855   3.301   0.943  0.3713  0.0587  0.5329
    1THF     H1 5527   0.822   3.220   0.878  0.5828  1.2063 -1.0089
    1THF     H2 5528   0.950   3.289   0.997  0.1949  1.4826  1.1762
    1THF     C2 5529   0.741   3.341   1.041  0.1485  0.4898 -0.0844
    1THF     H3 5530   0.723   3.283   1.132  0.5663 -0.6285 -0.6930
    1THF     H4 5531   0.642   3.330   0.996 -0.6945  0.6680  1.6733
    1THF     C3 5532   0.765   3.495   1.065 -0.1741 -0.0668 -0.7182
    1THF     H5 5533   0.821   3.513   1.157 -2.2114  0.5096  0.4314
    1THF     H6 5534   0.675   3.556   1.070 -1.9201 -2.7258  2.2365
    1THF     C4 5535   0.848   3.539   0.940 -0.3223 -0.0998  0.7593
    1THF     H7 5536   0.943   3.580   0.976  1.3010 -2.0819 -1.1698
    1THF     H8 5537   0.794   3.617   0.886  0.8505  0.9708  1.0839
    1THF     O1 5538   0.866   3.421   0.866 -0.1967  0.1345  0.6054
    1THF     C1 5539   0.369   3.658   3.841  0.6232 -0.4935 -0.4050
    1THF     H1 5540   0.322   3.577   3.784 -0.7519  0.4185 -0.5989
    1THF     H2 5541   0.463   3.694   3.799  0.6256 -0.8532 -0.7165
    1THF     C2 5542   0.387   3.624   3.993  0.1599  0.0744  0.2507
    1THF     H3 5543   0.491   3.621   4.024 -0.0075  1.1052  0.9582
    1THF     H4 5544   0.344   3.525   4.010  2.8907 -1.8782 -3.4679
    1THF     C3 5545   0.317   3.733   4.074  0.3994  0.4047 -0.1881
    1THF     H5 5546   0.392   3.809   4.095  1.0109 -0.2422 -0.0237
    1THF     H6 5547   0.262   3.696   4.161 -1.8196 -0.5797 -1.9391
    1THF     C4 5548   0.211   3.779   3.975  0.0431  0.0452 -0.1666
    1THF     H7 5549   0.165   3.877   3.990 -0.5213 -0.5333  2.1106
    1THF     H8 5550   0.124   3.712   3.978  1.4928 -1.9131 -0.9091
    1THF     O1 5551   0.273   3.768   3.843 -0.2530 -0.2759 -0.3520
    1THF     C1 5552   1.832   3.121   3.198 -0.2626  0.5659  0.2146
    1THF     H1 5553   1.767   3.161   3.277 -0.7545 -1.4743  0.8856
    1THF     H2 5554   1.861   3.194   3.122  0.3749  0.7508  0.6350
    1THF     C2 5555   1.761   3.006   3.122 -0.2305 -0.2280 -0.3807
    1THF     H3 5556   1.736   3.039   3.021 -1.1161  0.3280  0.0118
    1THF     H4 5557   1.665   2.985   3.170 -0.4841  1.2505 -0.2314
    1THF     C3 5558   1.855   2.883   3.125 -0.0307  0.3492  0.1677
    1THF     H5 5559   1.857   2.818   3.038 -0.3812 -0.7285  0.9476
    1THF     H6 5560   1.827   2.816   3.207 -0.9050  0.4666 -0.0341
    1THF     C4 5561   1.987   2.950   3.165 -0.1141  0.6810  0.8160
    1THF     H7 5562   2.037   2.984   3.075  0.4511 -1.2418  0.3753
    1THF     H8 5563   2.055   2.890   3.227  1.4357  1.6757  0.0980
    1THF     O1 5564   1.954   3.063   3.255  0.6074 -0.1047 -0.7826
    1THF     C1 5565   3.136   3.615   1.987 -0.2462 -0.2262 -0.2418
    1THF     H1 5566   3.118   3.549   1.902  0.1392 -1.2845  0.4878
    1THF     H2 5567   3.126   3.720   1.959  0.7808  0.5261  2.0937
    1THF     C2 5568   3.273   3.599   2.062  0.3184 -0.8563 -0.6186
    1THF     H3 5569   3.341   3.679   2.030 -0.2243  0.1786  0.7698
    1THF     H4 5570   3.311   3.499   2.041  0.0776 -0.6734 -1.9943
    1THF     C3 5571   3.247   3.623   2.211  0.0840 -0.1208  0.0926
    1THF     H5 5572   3.289   3.714   2.254  2.9215 -1.7250  0.8573
    1THF     H6 5573   3.299   3.555   2.279  1.3613  0.0940 -0.6467
    1THF     C4 5574   3.096   3.633   2.219 -0.1850  0.5440  0.6160
    1THF     H7 5575   3.079   3.741   2.226  2.8528  1.0541  0.8193
    1THF     H8 5576   3.056   3.571   2.299 -0.6989 -0.5700 -0.4908
    1THF     O1 5577   3.050   3.586   2.101 -0.1160  0.1239 -0.3268
    1THF     C1 5578   3.985   1.374   0.449  1.7756 -0.3088  0.2103
    1THF     H1 5579   3.983   1.267   0.425  1.7781 -0.1498 -0.4908
    1THF     H2 5580   4.064   1.391   0.524  1.1767 -3.2776  1.5809
    1THF     C2 5581   3.849   1.416   0.506 -0.3154  0.1036  0.1836
    1THF     H3 5582   3.857   1.441   0.612  2.1322 -0.1055  0.0752
    1THF     H4 5583   3.778   1.333   0.499 -3.2157  2.4045  1.4252
    1THF     C3 5584   3.809   1.537   0.417 -0.7793  0.7067  0.0026
    1THF     H5 5585   3.769   1.607   0.490  0.7969 -2.4798  4.1060
    1THF     H6 5586   3.737   1.516   0.337  0.1637  0.2698 -0.7425
    1THF     C4 5587   3.937   1.576   0.338  0.1333  0.6668 -0.3131
    1THF     H7 5588   3.988   1.644   0.407  1.6091  2.4833 -3.1111
    1THF     H8 5589   3.917   1.626   0.243 -2.2412  1.7829  0.7215
    1THF     O1 5590   4.001   1.451   0.327  0.5943  0.1092  0.2908
    1THF     C1 5591   3.319   2.408   2.684  0.3542  0.4749 -0.5993
    1THF     H1 5592   3.257   2.425   2.773  2.2615  0.9380  0.6641
    1THF     H2 5593   3.259   2.437   2.597 -0.1792  0.0769 -0.3670
    1THF     C2 5594   3.363   2.262   2.669 -0.0873 -0.0100  0.0388
    1THF     H3 5595   3.326   2.218   2.576 -0.5708 -0.4975  0.4519
    1THF     H4 5596   3.332   2.208   2.759 -0.6826  1.8865  0.9855
    1THF     C3 5597   3.519   2.269   2.656  0.0852  0.6606 -0.1732
    1THF     H5 5598   3.545   2.195   2.580  0.3485  1.3559 -0.7609
    1THF     H6 5599   3.572   2.255   2.750  1.0230  1.5632 -0.5600
    1THF     C4 5600   3.538   2.414   2.620 -0.6195  0.9987 -0.0870
    1THF     H7 5601   3.529   2.425   2.511 -3.5656 -0.3952 -0.0352
    1THF     H8 5602   3.639   2.437   2.655 -0.6900  0.1300  0.6851
    1THF     O1 5603   3.438   2.490   2.688  0.2915 -0.4313 -0.4222
    1THF     C1 5604   2.271   1.015   3.522  0.5680  0.3476 -0.0584
    1THF     H1 5605   2.231   1.111   3.556  0.9086  0.4127  0.1516
    1THF     H2 5606   2.203   0.960   3.456  1.2150  2.3480 -2.4502
    1THF     C2 5607   2.320   0.935   3.634  0.1320  0.3450  0.1915
    1THF     H3 5608   2.336   0.832   3.602 -0.8058  0.2230  0.0912
    1THF     H4 5609   2.240   0.928   3.708 -0.6537 -1.7270 -0.8228
    1THF     C3 5610   2.457   1.000   3.672 -0.0907  0.6626  0.1663
    1THF     H5 5611   2.522   0.933   3.729 -1.9340  0.8725  2.5924
    1THF     H6 5612   2.436   1.084   3.738 -0.0250 -0.1409  1.2229
    1THF     C4 5613   2.509   1.061   3.535  0.0057  0.4598  0.3068
    1THF     H7 5614   2.590   1.002   3.492  0.4447  2.1987 -1.3022
    1THF     H8 5615   2.536   1.166   3.548 -0.3920  0.4692  1.1016
    1THF     O1 5616   2.393   1.051   3.446  0.1643  0.2945  0.2417
    1THF     C1 5617   3.422   3.607   3.676 -0.2628 -0.1665 -0.0279
    1THF     H1 5618   3.483   3.622   3.766 -0.3145 -1.8825  0.2976
    1THF     H2 5619   3.331   3.667   3.679 -0.6009 -0.7094  0.6521
    1THF     C2 5620   3.383   3.462   3.642  0.1180 -0.2929  0.1123
    1THF     H3 5621   3.294   3.462   3.579  2.1706  1.2224 -2.8851
    1THF     H4 5622   3.368   3.406   3.735 -1.2635 -1.0121 -0.5422
    1THF     C3 5623   3.510   3.412   3.568 -0.1630  0.7821  0.7340
    1THF     H5 5624   3.489   3.328   3.501 -0.4812 -0.0094  1.8095
    1THF     H6 5625   3.581   3.370   3.640  1.0859  3.2396  1.0020
    1THF     C4 5626   3.570   3.537   3.501  0.4637 -0.0844  0.3068
    1THF     H7 5627   3.547   3.547   3.395  1.1340  1.4844  0.2843
    1THF     H8 5628   3.678   3.546   3.518  0.5517  0.7886 -0.6414
    1THF     O1 5629   3.503   3.650   3.567 -0.0029  0.0330  0.4765
    1THF     C1 5630   3.033   2.930   0.762 -0.0897  0.0899  0.1183
    1THF     H1 5631   3.026   2.913   0.654  1.3698 -0.0911  0.0329
    1THF     H2 5632   2.949   2.993   0.793 -3.0067 -0.6765 -5.5775
    1THF     C2 5633   3.170   2.996   0.777  0.3581 -0.3374  0.6162
    1THF     H3 5634   3.152   3.075   0.851  0.5757 -2.3092  2.8252
    1THF     H4 5635   3.208   3.043   0.685 -1.0132 -1.3560 -0.4869
    1THF     C3 5636   3.268   2.883   0.823  0.2366  0.2381  0.3281
    1THF     H5 5637   3.292   2.907   0.927  0.8794 -0.2301  0.2874
    1THF     H6 5638   3.361   2.876   0.767  0.3452  0.4684  0.4789
    1THF     C4 5639   3.185   2.757   0.797  0.1861 -0.6719  0.0946
    1THF     H7 5640   3.224   2.683   0.867  1.6044 -0.5732 -0.5663
    1THF     H8 5641   3.199   2.727   0.693  0.8395  1.6162 -0.5100
    1THF     O1 5642   3.043   2.794   0.825 -0.1640  0.2793 -0.0011
    1THF     C1 5643   1.700   0.203   3.687  1.1917 -0.2613  0.2905
    1THF     H1 5644   1.636   0.289   3.666  0.0131 -0.6886  1.9713
    1THF     H2 5645   1.795   0.230   3.733  0.5464 -0.9239  2.0745
    1THF     C2 5646   1.706   0.116   3.562  0.3211 -0.1715  0.1355
    1THF     H3 5647   1.800   0.061   3.556  2.0250  2.6622 -0.2894
    1THF     H4 5648   1.713   0.174   3.470  1.8095 -1.5146 -0.6109
    1THF     C3 5649   1.588   0.024   3.565  0.0202  0.9128 -0.5190
    1THF     H5 5650   1.621  -0.079   3.578  0.3345  1.0124 -0.5228
    1THF     H6 5651   1.518   0.040   3.482 -2.4749 -0.5807  1.2277
    1THF     C4 5652   1.518   0.063   3.702  0.2762  0.9075  0.7160
    1THF     H7 5653   1.490  -0.032   3.749  1.4051  1.4336  2.5298
    1THF     H8 5654   1.435   0.131   3.685 -0.3437 -0.0529 -0.1526
    1THF     O1 5655   1.614   0.133   3.781  0.0906  0.0408  0.3563
    1THF     C1 5656   1.064   3.026   3.062 -0.1126  0.0225  0.6051
    1THF     H1 5657   1.114   3.053   3.156  1.6521 -0.9152 -0.0409
    1THF     H2 5658   0.976   2.965   3.082  0.1561  0.1839  2.4510
    1THF     C2 5659   1.159   2.956   2.958  1.4794 -1.3341 -0.4094
    1THF     H3 5660   1.107   2.866   2.924  1.2152 -1.2301 -0.2812
    1THF     H4 5661   1.253   2.925   3.004  1.5194 -0.6385 -0.0195
    1THF     C3 5662   1.178   3.062   2.845  0.7176  0.0648 -0.2214
    1THF     H5 5663   1.138   3.021   2.753  1.6971  0.8505 -1.0160
    1THF     H6 5664   1.281   3.099   2.842  0.4039  0.9315 -0.5695
    1THF     C4 5665   1.078   3.173   2.872  0.0993 -0.5214  0.8401
    1THF     H7 5666   1.000   3.174   2.796  0.3257 -0.2297  0.6111
    1THF     H8 5667   1.134   3.267   2.879  0.7808 -0.7520 -1.2347
    1THF     O1 5668   1.009   3.145   2.994 -0.2282  0.1938 -0.6920
    1THF     C1 5669   3.120   3.024   2.366 -0.1408 -0.3683 -0.8598
    1THF     H1 5670   3.082   2.957   2.289 -1.6090  1.2320 -1.5834
    1THF     H2 5671   3.131   2.962   2.455  0.4400 -1.7024 -1.8590
    1THF     C2 5672   3.033   3.153   2.387 -0.5155  0.0263 -0.4371
    1THF     H3 5673   3.038   3.171   2.495 -1.7035  1.5843 -0.6252
    1THF     H4 5674   2.927   3.133   2.366 -0.5919  1.1188 -1.1492
    1THF     C3 5675   3.104   3.248   2.297  0.0179 -0.1230  0.2877
    1THF     H5 5676   3.086   3.350   2.332  0.2630  0.1485 -0.3679
    1THF     H6 5677   3.070   3.225   2.196  1.5917 -1.1047 -0.0307
    1THF     C4 5678   3.255   3.204   2.293 -0.1124  0.1572 -0.1056
    1THF     H7 5679   3.306   3.266   2.367 -1.4200  0.5317  0.4938
    1THF     H8 5680   3.298   3.210   2.192 -0.7187  0.1437 -0.3671
    1THF     O1 5681   3.251   3.065   2.335  0.1250 -0.7399 -0.2667
    1THF     C1 5682   0.203   1.668   0.933  0.5251 -0.1131  0.4118
    1THF     H1 5683   0.249   1.753   0.984 -0.6917 -0.1452  1.5853
    1THF     H2 5684   0.212   1.580   0.997  0.4288  0.0354  0.6321
    1THF     C2 5685   0.271   1.644   0.793  0.4819  0.1684 -0.1781
    1THF     H3 5686   0.328   1.552   0.802  1.8124  1.0621  0.5882
    1THF     H4 5687   0.346   1.721   0.775  0.1387  0.8106  1.0968
    1THF     C3 5688   0.164   1.649   0.689  0.2817 -0.6260  0.4698
    1THF     H5 5689   0.180   1.570   0.616 -1.4530  1.5678 -2.4067
    1THF     H6 5690   0.178   1.735   0.623  0.4803  0.9600  2.5320
    1THF     C4 5691   0.035   1.642   0.767  0.1952  0.5811  0.2804
    1THF     H7 5692  -0.005   1.542   0.753  2.2385 -0.4805  1.7720
    1THF     H8 5693  -0.039   1.718   0.741  2.3497  2.1129 -1.6844
    1THF     O1 5694   0.059   1.676   0.907  0.1486 -0.0376 -0.3138
    1THF     C1 5695   3.226   1.800   2.425  0.1697  0.2717 -0.3335
    1THF     H1 5696   3.118   1.795   2.408  0.2735  1.3624 -1.3960
    1THF     H2 5697   3.262   1.708   2.473  0.8231  0.4207 -0.5345
    1THF     C2 5698   3.267   1.928   2.495 -0.7015 -0.0312  0.4766
    1THF     H3 5699   3.280   1.915   2.603 -0.5880 -0.3327  0.4277
    1THF     H4 5700   3.198   2.011   2.482 -0.7476 -0.2683 -0.7962
    1THF     C3 5701   3.406   1.967   2.428 -0.1888 -0.1312  0.0616
    1THF     H5 5702   3.485   1.976   2.503 -1.0477 -2.0860  1.2471
    1THF     H6 5703   3.414   2.070   2.394  0.7174  0.0986  0.9570
    1THF     C4 5704   3.427   1.857   2.318  0.0343  0.7318  0.6971
    1THF     H7 5705   3.486   1.781   2.370 -0.0639  0.2104  0.0458
    1THF     H8 5706   3.471   1.898   2.227  0.3182 -0.5709  0.2463
    1THF     O1 5707   3.292   1.811   2.300 -0.1419  0.2016  0.5334
    1THF     C1 5708   2.030   0.554   1.831 -0.4411  0.2079  0.0515
    1THF     H1 5709   2.105   0.501   1.773  0.4114 -0.7413  1.9870
    1THF     H2 5710   1.981   0.637   1.778 -0.1619 -1.0303 -2.2111
    1THF     C2 5711   2.088   0.605   1.964  0.0573  0.0470 -0.2743
    1THF     H3 5712   2.062   0.708   1.988  1.2579  0.6650 -1.5802
    1THF     H4 5713   2.197   0.598   1.962 -0.0070 -2.1430  1.9738
    1THF     C3 5714   2.039   0.515   2.074 -0.6160 -0.0880 -0.7879
    1THF     H5 5715   2.020   0.558   2.172  0.2931 -0.0469 -0.6281
    1THF     H6 5716   2.112   0.436   2.090 -1.8228 -0.3717  4.1155
    1THF     C4 5717   1.902   0.458   2.019 -0.3272  0.1025 -0.3185
    1THF     H7 5718   1.814   0.521   2.030 -0.3340 -0.0581  0.5940
    1THF     H8 5719   1.891   0.358   2.062  1.6667 -0.2501 -0.5606
    1THF     O1 5720   1.924   0.463   1.872 -0.1205  0.0356 -0.8677
    1THF     C1 5721   2.422   0.635   1.368 -0.7162  0.5808 -1.1471
    1THF     H1 5722   2.339   0.706   1.376 -1.2859 -0.0751 -1.2423
    1THF     H2 5723   2.520   0.683   1.360  0.1045 -0.7930  0.3400
    1THF     C2 5724   2.388   0.521   1.268 -0.3487  0.4144 -0.2509
    1THF     H3 5725   2.474   0.465   1.229 -0.6670 -2.2058  2.6142
    1THF     H4 5726   2.339   0.548   1.174 -0.5053 -0.3693 -0.4034
    1THF     C3 5727   2.315   0.416   1.343  0.4733  0.3605 -0.1237
    1THF     H5 5728   2.354   0.315   1.326 -0.4795  0.2213 -1.6720
    1THF     H6 5729   2.210   0.427   1.314 -0.5716  0.9730  3.6134
    1THF     C4 5730   2.330   0.457   1.488  0.6446 -0.3376 -0.7734
    1THF     H7 5731   2.353   0.371   1.551  0.8799  0.4087  0.1846
    1THF     H8 5732   2.234   0.499   1.520 -0.1171 -2.5535 -0.0485
    1THF     O1 5733   2.434   0.558   1.488 -0.2545 -0.4249  0.0165
    1THF     C1 5734   2.126   2.461   3.575 -0.6174 -0.1511  0.2741
    1THF     H1 5735   2.088   2.553   3.530  1.0577 -0.3976 -1.7000
    1THF     H2 5736   2.181   2.475   3.669 -2.2780 -2.5665  1.6759
    1THF     C2 5737   2.200   2.382   3.470  0.4002  0.0753 -0.6622
    1THF     H3 5738   2.307   2.406   3.469  0.6438 -0.7217  2.1089
    1THF     H4 5739   2.153   2.400   3.373  1.0067  1.9959 -0.6151
    1THF     C3 5740   2.182   2.233   3.508  1.1050 -0.8295  0.1690
    1THF     H5 5741   2.267   2.202   3.570  0.4980 -1.7967  0.5135
    1THF     H6 5742   2.164   2.173   3.419  0.5943 -2.2309  1.2080
    1THF     C4 5743   2.064   2.235   3.601 -0.4225 -0.2671  0.4679
    1THF     H7 5744   2.080   2.198   3.703 -1.9476 -1.5392  0.2738
    1THF     H8 5745   1.988   2.168   3.559  1.4519 -0.9628 -2.0027
    1THF     O1 5746   2.014   2.374   3.600 -0.0358  0.7571 -0.2511
    1THF     C1 5747   2.774   1.622   0.431 -0.0647 -0.1767 -0.5239
    1THF     H1 5748   2.805   1.556   0.350 -1.3613  1.4873 -2.4520
    1THF     H2 5749   2.692   1.577   0.488 -0.3741 -0.1517 -0.9461
    1THF     C2 5750   2.737   1.767   0.388  0.6573 -0.0114 -0.2058
    1THF     H3 5751   2.636   1.762   0.345  0.8772 -0.8408 -0.6363
    1THF     H4 5752   2.806   1.803   0.313 -0.0389 -0.2057 -0.9432
    1THF     C3 5753   2.751   1.853   0.513  0.2169  0.0809 -0.4728
    1THF     H5 5754   2.653   1.870   0.559 -0.0088  0.6314 -1.1530
    1THF     H6 5755   2.807   1.944   0.490  1.9845 -1.0771 -0.8282
    1THF     C4 5756   2.833   1.762   0.607 -0.7583 -0.4322 -0.3003
    1THF     H7 5757   2.761   1.734   0.684 -0.8723  3.3135  1.0934
    1THF     H8 5758   2.915   1.820   0.650  1.6550 -3.0996 -1.2016
    1THF     O1 5759   2.881   1.647   0.527  0.4437  0.2158 -0.0927
    1THF     C1 5760   3.937   3.028   0.231  0.3138 -0.2769 -0.2378
    1THF     H1 5761   3.974   2.926   0.245 -1.8890 -1.0874 -0.2542
    1THF     H2 5762   4.012   3.099   0.197  0.3454  0.7440  1.8776
    1THF     C2 5763   3.877   3.091   0.354  0.2672 -0.5804 -0.3723
    1THF     H3 5764   3.944   3.150   0.418 -1.3370 -1.1365  1.8862
    1THF     H4 5765   3.834   3.018   0.422 -0.8118  0.9580  0.6283
    1THF     C3 5766   3.764   3.181   0.298 -0.2624 -0.2131  0.8448
    1THF     H5 5767   3.798   3.283   0.320  1.1541 -1.1450  3.0850
    1THF     H6 5768   3.670   3.150   0.343 -1.3104 -1.2607 -1.9739
    1THF     C4 5769   3.756   3.160   0.144  0.4497  0.1255 -0.1509
    1THF     H7 5770   3.809   3.236   0.086 -0.9551  0.6079 -0.8274
    1THF     H8 5771   3.665   3.132   0.090  0.6809  1.2792 -1.1488
    1THF     O1 5772   3.832   3.035   0.135 -0.8116 -0.4126  0.2631
    1THF     C1 5773   0.565   0.363   1.832  0.2668  0.0441 -0.2919
    1THF     H1 5774   0.558   0.465   1.791 -3.3999  0.7363  1.8226
    1THF     H2 5775   0.507   0.303   1.762 -2.5043  0.2505  1.7365
    1THF     C2 5776   0.532   0.350   1.984 -0.2728  0.1870  0.2734
    1THF     H3 5777   0.426   0.335   2.002 -0.2646 -0.9122 -0.5402
    1THF     H4 5778   0.561   0.445   2.030 -0.0940 -0.0051  0.5580
    1THF     C3 5779   0.616   0.229   2.032 -0.0230  0.1046  0.7655
    1THF     H5 5780   0.555   0.138   2.034  0.2449 -0.1103 -0.7315
    1THF     H6 5781   0.663   0.243   2.130 -0.9462  2.1486  0.9288
    1THF     C4 5782   0.722   0.211   1.918  0.2262 -0.3240 -0.5366
    1THF     H7 5783   0.714   0.121   1.856 -1.0684  0.4559 -1.5263
    1THF     H8 5784   0.820   0.205   1.965 -0.1478 -1.8898  0.0875
    1THF     O1 5785   0.704   0.324   1.840 -0.7303  0.3429  0.4200
    1THF     C1 5786   2.688   0.290   2.372 -0.1078 -0.2027  0.4657
    1THF     H1 5787   2.788   0.311   2.411  0.0469 -0.5893  0.2758
    1THF     H2 5788   2.638   0.206   2.421 -3.0466  2.0022  1.4067
    1THF     C2 5789   2.676   0.283   2.216  0.2124  0.1837  0.2073
    1THF     H3 5790   2.706   0.186   2.176 -1.2695 -0.5569  0.8232
    1THF     H4 5791   2.733   0.359   2.163  0.8127 -1.2043 -1.1714
    1THF     C3 5792   2.527   0.311   2.202 -0.5298  0.2661 -0.8523
    1THF     H5 5793   2.479   0.215   2.220  1.5284 -0.7404 -0.5234
    1THF     H6 5794   2.496   0.350   2.105  1.0839 -1.0821 -1.9736
    1THF     C4 5795   2.503   0.410   2.312  0.2496  0.1630  0.0723
    1THF     H7 5796   2.410   0.397   2.369 -0.4511 -0.2385 -1.1630
[truncated: 56,681 more chars]
