# Supplementary material for: Programmable synthesis of organic cages with reduced symmetry
Source: Chem Sci. 2024 Apr 1;15(17):6536–43. doi: 10.1039/d4sc00889h (PMC11062111; doi:10.1039/d4sc00889h)
Supplement: SC-015-D4SC00889H-s002 [file SC-015-D4SC00889H-s002.zip › S.I/S.I.Models.all/molecular.dynamics/conformers.for.md/C1/THF.itp]

[ moleculetype ]
; Name            nrexcl
THF  3

[ atoms ]
;   nr       type  resnr residue  atom   cgnr     charge       mass  typeB    chargeB
     1         c3      1    THF     C1      1    0.25490  12.000000
     2         h1      1    THF     H1      2   -0.00240   1.000000
     3         h1      1    THF     H2      3   -0.00240   1.000000
     4         c3      1    THF     C2      4   -0.00920  12.000000
     5         hc      1    THF     H3      5    0.00320   1.000000
     6         hc      1    THF     H4      6    0.00320   1.000000
     7         c3      1    THF     C3      7   -0.00920  12.000000
     8         hc      1    THF     H5      8    0.00320   1.000000
     9         hc      1    THF     H6      9    0.00320   1.000000
    10         c3      1    THF     C4     10    0.25490  12.000000
    11         h1      1    THF     H7     11   -0.00240   1.000000
    12         h1      1    THF     H8     12   -0.00240   1.000000
    13         os      1    THF     O1     13   -0.49460  16.000000

[ bonds ]
;  ai    aj funct  r  k
    1     2     1  1.0930e-01  2.8108e+05
    1     3     1  1.0930e-01  2.8108e+05
    4     5     1  1.0920e-01  2.8225e+05
    4     6     1  1.0920e-01  2.8225e+05
    7     8     1  1.0920e-01  2.8225e+05
    7     9     1  1.0920e-01  2.8225e+05
   10    11     1  1.0930e-01  2.8108e+05
   10    12     1  1.0930e-01  2.8108e+05
    1     4     1  1.5350e-01  2.5363e+05
    1    13     1  1.4390e-01  2.5230e+05
    4     7     1  1.5350e-01  2.5363e+05
    7    10     1  1.5350e-01  2.5363e+05
   10    13     1  1.4390e-01  2.5230e+05

[ pairs ]
;  ai    aj funct
     1      8      1
     1      9      1
     1     11      1
     1     12      1
     2      5      1
     2      6      1
     2      7      1
     2     10      1
     3      5      1
     3      6      1
     3      7      1
     3     10      1
     4     11      1
     4     12      1
    13      5      1
     5      8      1
     5      9      1
     5     10      1
    13      6      1
     6      8      1
     6      9      1
     6     10      1
     8     11      1
     8     12      1
     8     13      1
     9     11      1
     9     12      1
     9     13      1

[ angles ]
;  ai    aj    ak funct  theta   cth
    1     4     5     1  1.1005e+02  3.8828e+02
    1     4     6     1  1.1005e+02  3.8828e+02
    2     1     3     1  1.0955e+02  3.2803e+02
    2     1     4     1  1.1007e+02  3.8828e+02
    2     1    13     1  1.0882e+02  4.2509e+02
    3     1     4     1  1.1007e+02  3.8828e+02
    3     1    13     1  1.0882e+02  4.2509e+02
    4     7     8     1  1.1005e+02  3.8828e+02
    4     7     9     1  1.1005e+02  3.8828e+02
    5     4     6     1  1.0835e+02  3.2970e+02
    5     4     7     1  1.1005e+02  3.8828e+02
    6     4     7     1  1.1005e+02  3.8828e+02
    7    10    11     1  1.1007e+02  3.8828e+02
    7    10    12     1  1.1007e+02  3.8828e+02
    8     7     9     1  1.0835e+02  3.2970e+02
    8     7    10     1  1.1005e+02  3.8828e+02
    9     7    10     1  1.1005e+02  3.8828e+02
   11    10    12     1  1.0955e+02  3.2803e+02
   11    10    13     1  1.0882e+02  4.2509e+02
   12    10    13     1  1.0882e+02  4.2509e+02
    1     4     7     1  1.1063e+02  5.2886e+02
    1    13    10     1  1.1341e+02  5.1965e+02
    4     1    13     1  1.0842e+02  5.6735e+02
    4     7    10     1  1.1063e+02  5.2886e+02
    7    10    13     1  1.0842e+02  5.6735e+02

[ dihedrals ]
;i  j   k  l	 func	C0  ...  C5
    1    4    7    8      3     0.66944     2.00832     0.00000    -2.67776     0.00000     0.00000	;
    1    4    7    9      3     0.66944     2.00832     0.00000    -2.67776     0.00000     0.00000	;
    1    13   10   11     3     1.60247     4.80742     0.00000    -6.40989     0.00000     0.00000	;
    1    13   10   12     3     1.60247     4.80742     0.00000    -6.40989     0.00000     0.00000	;
    2    1    4    5      3     0.65270     1.95811     0.00000    -2.61082     0.00000     0.00000	;
    2    1    4    6      3     0.65270     1.95811     0.00000    -2.61082     0.00000     0.00000	;
    2    1    4    7      3     0.65270     1.95811     0.00000    -2.61082     0.00000     0.00000	;
    2    1    13   10     3     1.60247     4.80742     0.00000    -6.40989     0.00000     0.00000	;
    3    1    4    5      3     0.65270     1.95811     0.00000    -2.61082     0.00000     0.00000	;
    3    1    4    6      3     0.65270     1.95811     0.00000    -2.61082     0.00000     0.00000	;
    3    1    4    7      3     0.65270     1.95811     0.00000    -2.61082     0.00000     0.00000	;
    3    1    13   10     3     1.60247     4.80742     0.00000    -6.40989     0.00000     0.00000	;
    4    7    10   11     3     0.65270     1.95811     0.00000    -2.61082     0.00000     0.00000	;
    4    7    10   12     3     0.65270     1.95811     0.00000    -2.61082     0.00000     0.00000	;
    13   1    4    5      3     1.04600    -1.04600     0.00000     0.00000     0.00000     0.00000	;
    5    4    7    8      3     0.62760     1.88280     0.00000    -2.51040     0.00000     0.00000	;
    5    4    7    9      3     0.62760     1.88280     0.00000    -2.51040     0.00000     0.00000	;
    5    4    7    10     3     0.66944     2.00832     0.00000    -2.67776     0.00000     0.00000	;
    13   1    4    6      3     1.04600    -1.04600     0.00000     0.00000     0.00000     0.00000	;
    6    4    7    8      3     0.62760     1.88280     0.00000    -2.51040     0.00000     0.00000	;
    6    4    7    9      3     0.62760     1.88280     0.00000    -2.51040     0.00000     0.00000	;
    6    4    7    10     3     0.66944     2.00832     0.00000    -2.67776     0.00000     0.00000	;
    8    7    10   11     3     0.65270     1.95811     0.00000    -2.61082     0.00000     0.00000	;
    8    7    10   12     3     0.65270     1.95811     0.00000    -2.61082     0.00000     0.00000	;
    8    7    10   13     3     1.04600    -1.04600     0.00000     0.00000     0.00000     0.00000	;
    9    7    10   11     3     0.65270     1.95811     0.00000    -2.61082     0.00000     0.00000	;
    9    7    10   12     3     0.65270     1.95811     0.00000    -2.61082     0.00000     0.00000	;
    9    7    10   13     3     1.04600    -1.04600     0.00000     0.00000     0.00000     0.00000	;
    1    4    7    10     3     3.68192     3.09616    -2.09200    -3.01248     0.00000     0.00000	;
    1    13   10   7      3     2.43927     4.80742    -0.83680    -6.40989     0.00000     0.00000	;
    4    1    13   10     3     2.43927     4.80742    -0.83680    -6.40989     0.00000     0.00000	;
    4    7    10   13     3     0.65270     1.95811     0.00000    -2.61082     0.00000     0.00000	;
    13   1    4    7      3     0.65270     1.95811     0.00000    -2.61082     0.00000     0.00000	;
