# Supplementary material for: Programmable synthesis of organic cages with reduced symmetry
Source: Chem Sci. 2024 Apr 1;15(17):6536–43. doi: 10.1039/d4sc00889h (PMC11062111; doi:10.1039/d4sc00889h)
Supplement: SC-015-D4SC00889H-s002 [file SC-015-D4SC00889H-s002.zip › S.I/S.I.Models.all/molecular.dynamics/conformers.for.md/C10/npt.gro]

Generic title
 6617
    1MOL     H1    1   2.291   2.137   1.912 -1.2915  1.1907 -1.0335
    1MOL     O1    2   2.378   2.146   1.869 -0.7057 -0.3208 -0.1882
    1MOL     C1    3   2.455   2.063   1.950 -0.1700 -0.5741 -0.2317
    1MOL     C2    4   2.603   2.033   1.903 -0.1718  0.2904 -0.2838
    1MOL     O2    5   2.408   2.015   2.049  0.7146 -0.3288 -0.6943
    1MOL     C3    6   2.704   1.965   2.003  0.3347 -0.4475 -0.1560
    1MOL     C4    7   2.592   1.944   1.777 -0.7114 -0.0176 -0.4677
    1MOL     C5    8   2.675   2.166   1.864  0.4333 -1.3553 -0.2579
    1MOL     C6    9   2.686   1.918   2.133 -0.1211 -0.0688  0.5273
    1MOL     C7   10   2.826   1.945   1.937  0.3587  0.6960  0.4431
    1MOL     C8   11   2.486   1.858   1.739 -0.3684  0.2894 -0.6369
    1MOL     C9   12   2.722   1.927   1.716 -0.0732 -0.3284  0.2286
    1MOL    C10   13   2.635   2.303   1.890 -0.3044 -0.2796  0.0903
    1MOL    C11   14   2.788   2.146   1.791  0.3457 -0.4035  0.0924
    1MOL     H2   15   2.595   1.932   2.190 -0.4865  0.3895 -0.1534
    1MOL    C12   16   2.795   1.862   2.200 -0.1096  0.3144 -0.5602
    1MOL    C13   17   2.935   1.884   1.998  0.4525 -0.1465  0.2673
    1MOL    C14   18   2.836   1.996   1.790  0.1908  0.7350  0.4136
    1MOL     H3   19   2.388   1.870   1.784 -1.1515 -0.7750 -2.0204
    1MOL    C15   20   2.508   1.743   1.655 -0.1457 -0.0605  0.3197
    1MOL    C16   21   2.741   1.827   1.614 -0.4057 -0.0935 -0.4739
    1MOL     H4   22   2.550   2.321   1.956  0.9378 -0.4248  1.7732
    1MOL    C17   23   2.705   2.413   1.830 -0.5936 -0.2226  0.1144
    1MOL    C18   24   2.876   2.253   1.757 -0.4942 -0.2099  0.0891
    1MOL     N1   25   2.770   1.813   2.330 -0.7093  0.0461 -0.4744
    1MOL    C19   26   2.916   1.835   2.129 -0.1997 -0.3115  0.0966
    1MOL     H5   27   3.023   1.865   1.938  0.4410  0.6281  0.0113
    1MOL     H6   28   2.928   1.972   1.736  0.1390  0.3793  0.4809
    1MOL     N2   29   2.415   1.650   1.636 -0.2788  0.6409  0.4673
    1MOL    C20   30   2.627   1.746   1.576  0.0613 -0.0489 -0.4746
    1MOL     H7   31   2.835   1.817   1.561 -0.0965 -0.5622  0.1563
    1MOL     N3   32   2.651   2.538   1.856 -0.1446 -0.4995 -0.4480
    1MOL    C21   33   2.823   2.386   1.763  0.1385 -0.1178 -0.7528
    1MOL     H8   34   2.978   2.228   1.731  0.4846  1.0183  2.5432
    1MOL     H9   35   2.689   1.854   2.376 -0.2615 -0.8836  1.1666
    1MOL    C22   36   2.839   1.733   2.414  0.0224  0.7776  0.5128
    1MOL    H10   37   2.996   1.773   2.170 -0.2453  0.0332  0.7105
    1MOL    H11   38   2.317   1.677   1.640 -0.6276 -0.0040 -2.6804
    1MOL    C23   39   2.431   1.515   1.623 -0.5786  0.2522 -0.1394
    1MOL    H12   40   2.629   1.671   1.498 -2.0676  0.2913 -0.8898
    1MOL    H13   41   2.576   2.539   1.924  1.5309  2.2231  1.4848
    1MOL    C24   42   2.691   2.666   1.824 -1.0221  0.2953  0.2709
    1MOL    H14   43   2.888   2.466   1.728  0.6693 -0.1920  0.0445
    1MOL     O3   44   2.931   1.664   2.366  0.0375 -0.9395  0.1487
    1MOL    C25   45   2.774   1.700   2.549 -0.2231  0.3312  0.4936
    1MOL     O4   46   2.541   1.464   1.618 -0.2739  0.1641 -0.1056
    1MOL    C26   47   2.314   1.436   1.565 -0.0665 -0.5162 -0.0607
    1MOL     O5   48   2.782   2.679   1.745  0.3488 -0.0125 -0.1578
    1MOL    C27   49   2.618   2.787   1.867 -0.0941  0.4457 -0.7950
    1MOL    C28   50   2.858   1.666   2.660 -0.1354 -0.6322 -0.0500
    1MOL    C29   51   2.633   1.688   2.566  0.2561 -0.0064  0.3771
    1MOL    C30   52   2.340   1.301   1.522  0.0984 -0.0187 -0.6568
    1MOL    C31   53   2.188   1.491   1.536  0.3651 -0.3419 -0.8607
    1MOL    C32   54   2.681   2.908   1.880 -0.0837  0.4828 -0.5921
    1MOL    C33   55   2.478   2.787   1.886  0.2149 -0.4044 -0.1357
    1MOL    H15   56   2.965   1.678   2.653 -0.1535 -1.4027 -1.8426
    1MOL    C34   57   2.800   1.628   2.784 -0.2175 -0.5668  0.2730
    1MOL    H16   58   2.575   1.706   2.476 -0.2646 -1.6165  0.3894
    1MOL    C35   59   2.573   1.653   2.688 -0.8780  0.2098 -1.1411
    1MOL    H17   60   2.438   1.255   1.529 -0.4008 -0.9851  0.1452
    1MOL    C36   61   2.238   1.225   1.467 -0.1167 -0.3857  0.0453
    1MOL    H18   62   2.170   1.595   1.563  1.1455 -0.6416  0.8299
    1MOL    C37   63   2.085   1.411   1.484 -0.3205  0.2075 -0.8600
    1MOL    H19   64   2.788   2.914   1.866  0.4067 -2.0376  1.6499
    1MOL    C38   65   2.623   3.016   1.938  0.6577  0.0819 -1.1486
    1MOL    H20   66   2.425   2.694   1.872 -0.7317  0.2059 -0.6497
    1MOL    C39   67   2.410   2.899   1.938  0.2080 -0.1904  0.1977
    1MOL    H21   68   2.871   1.612   2.865 -0.4705  1.6284  0.9798
    1MOL    C40   69   2.662   1.617   2.795 -0.5732  0.1041  0.6335
    1MOL    C41   70   2.429   1.650   2.696  0.0495  0.2475 -0.4374
    1MOL    H22   71   2.256   1.119   1.452 -2.2309 -0.7636 -0.0613
    1MOL    C42   72   2.111   1.277   1.443 -0.6072  0.2982 -0.1795
    1MOL    C43   73   1.950   1.459   1.468  0.1145  0.2777  0.1738
    1MOL    H23   74   2.690   3.101   1.950 -0.5118  1.2163 -2.5073
    1MOL    C44   75   2.489   3.015   1.974 -0.8809 -0.0794  0.2290
    1MOL    C45   76   2.268   2.891   1.970  0.1731  0.2888  0.4180
    1MOL    H24   77   2.619   1.590   2.892  0.3544 -0.1986  0.9691
    1MOL    C46   78   2.338   1.652   2.584  0.3043 -0.0814  0.3707
    1MOL    C47   79   2.362   1.654   2.821 -1.1136 -0.2259  0.0896
    1MOL    H25   80   2.032   1.208   1.415  0.7808 -1.1374 -0.6093
    1MOL    C48   81   1.910   1.574   1.539 -0.0211  0.3478 -0.0354
    1MOL    C49   82   1.858   1.407   1.368  0.4147  0.3854 -0.0013
    1MOL    H26   83   2.438   3.105   2.006 -0.7347 -0.0550  0.3948
    1MOL    C50   84   2.202   2.997   2.042 -0.0146 -0.3708  0.1703
    1MOL    C51   85   2.189   2.776   1.940 -0.0942  0.7029  0.2906
    1MOL    H27   86   2.376   1.644   2.482  2.8279  0.3864  1.2362
    1MOL    C52   87   2.198   1.643   2.600  0.7024  0.3521 -0.4344
    1MOL    H28   88   2.416   1.651   2.916 -2.3569 -2.4433  0.7831
    1MOL    C53   89   2.224   1.644   2.843 -1.0564  0.0791 -0.3144
    1MOL    H29   90   1.967   1.620   1.620  0.3319  1.1567 -0.7436
    1MOL    C54   91   1.790   1.636   1.503  0.3818 -0.5491 -0.1629
    1MOL    H30   92   1.889   1.316   1.319 -0.5294 -1.0044  1.9141
    1MOL    C55   93   1.732   1.464   1.351  0.1580  1.6068  0.3351
    1MOL    H31   94   2.255   3.084   2.079  0.4271 -0.7589  0.4539
    1MOL    C56   95   2.070   2.991   2.078  0.5237 -0.5096  1.2161
    1MOL    H32   96   2.233   2.691   1.889  1.2205  1.2507  0.4813
    1MOL    C57   97   2.053   2.774   1.972  0.0988  0.4551  0.5002
    1MOL    H33   98   2.138   1.629   2.511  0.4903 -1.7548  0.0215
    1MOL    C58   99   2.140   1.638   2.733 -0.7384  0.2702  0.2245
    1MOL    H34  100   2.196   1.640   2.948 -0.2990 -1.1790 -0.1470
    1MOL    H35  101   1.767   1.725   1.561  0.0971 -0.0626 -1.0079
    1MOL    C59  102   1.692   1.579   1.421  0.1332  0.3747  0.9494
    1MOL    H36  103   1.675   1.409   1.276  0.3980 -0.6959  1.7986
    1MOL    H37  104   2.038   3.073   2.142 -0.4330  0.3746 -0.3551
    1MOL    C60  105   1.987   2.879   2.046  0.6499 -0.2479 -0.0928
    1MOL    H38  106   2.004   2.680   1.948  0.0597  0.9398 -1.3741
    1MOL    C61  107   1.994   1.633   2.751 -0.3790 -0.2710  0.3261
    1MOL    C62  108   1.559   1.628   1.402  0.0036  0.0207  0.7678
    1MOL    C63  109   1.855   2.865   2.095  1.0633 -0.4152  0.2996
    1MOL    C64  110   1.925   1.607   2.875  0.5824 -0.9051  0.5765
    1MOL    C65  111   1.907   1.660   2.639  0.5391 -0.0956 -0.5070
    1MOL    C66  112   1.475   1.590   1.294  0.2312  0.1839  0.4010
    1MOL    C67  113   1.507   1.725   1.490 -0.5652 -0.4908  0.9276
    1MOL    C68  114   1.787   2.971   2.162 -0.7681  0.8564  0.4242
    1MOL    C69  115   1.781   2.747   2.070  0.4455  0.3026  0.0032
    1MOL    H39  116   1.979   1.580   2.965  0.8796 -1.1479  0.3291
    1MOL    C70  117   1.787   1.619   2.888  0.6714  0.6963 -0.5593
    1MOL    H40  118   1.948   1.680   2.540  0.1659 -0.0759 -0.6575
    1MOL    C71  119   1.764   1.672   2.651 -0.1699  0.8402 -0.3942
    1MOL    H41  120   1.505   1.511   1.225 -1.7841 -0.3566  0.1348
    1MOL    C72  121   1.348   1.641   1.274  0.0344  0.4987  0.5524
    1MOL    H42  122   1.557   1.756   1.581  1.6459  1.8027 -0.9829
    1MOL    C73  123   1.376   1.775   1.481  0.2197 -0.0670  0.0149
    1MOL    H43  124   1.831   3.069   2.180 -0.5913  0.9169 -0.3167
    1MOL    C74  125   1.669   2.953   2.231  0.0998  0.0417 -0.3402
    1MOL    H44  126   1.819   2.664   2.011 -0.2181  1.2026 -1.7248
    1MOL    C75  127   1.659   2.722   2.145  0.5802 -0.1612 -0.4108
    1MOL    H45  128   1.748   1.592   2.986  0.0416  2.3242 -0.3425
    1MOL    C76  129   1.709   1.648   2.780 -0.2569  0.4549  0.1390
    1MOL    C77  130   1.683   1.704   2.533  0.8294 -0.5778 -0.2908
    1MOL    H46  131   1.290   1.609   1.189  1.4490 -0.0659 -0.2231
    1MOL    C78  132   1.298   1.736   1.365 -0.0934 -0.1244 -0.2691
    1MOL    C79  133   1.300   1.831   1.597 -0.4070  0.3909 -0.8260
    1MOL    H47  134   1.637   3.038   2.291 -2.7170 -0.8642 -0.4766
    1MOL    C80  135   1.605   2.830   2.227 -0.1642  0.1590  0.9970
    1MOL    C81  136   1.600   2.592   2.120 -0.2904  0.1253  0.5199
    1MOL    H48  137   1.603   1.645   2.804 -0.1985 -2.1734  0.1370
    1MOL     O6  138   1.729   1.726   2.422 -0.4890 -0.1156 -0.0594
    1MOL     N4  139   1.566   1.774   2.565 -0.6756 -0.0377 -0.4109
    1MOL    H49  140   1.195   1.772   1.360  0.3148  1.1696  0.4347
    1MOL     O7  141   1.195   1.898   1.590  1.0623 -0.0871 -0.3765
    1MOL     N5  142   1.360   1.834   1.721 -0.1587  0.1741 -0.0395
    1MOL    H50  143   1.509   2.817   2.277  1.0084 -1.4470  2.9143
    1MOL     O8  144   1.635   2.523   2.023 -0.2178 -0.4020 -0.2582
    1MOL     N6  145   1.476   2.563   2.179 -0.6597 -0.2980  0.0604
    1MOL    H51  146   1.539   1.776   2.663  0.9230 -3.1067  0.1346
    1MOL    C82  147   1.481   1.841   2.487  0.3226  0.4643  0.4477
    1MOL    H52  148   1.455   1.803   1.710 -0.0774  0.5764 -0.4927
    1MOL    C83  149   1.323   1.894   1.838 -0.0229 -0.4274 -0.5776
    1MOL    H53  150   1.440   2.636   2.240 -0.7617 -0.1313 -0.1987
    1MOL    C84  151   1.412   2.442   2.193  0.6663 -0.4283 -0.2389
    1MOL    C85  152   1.344   1.846   2.521  0.5201 -0.7251  0.1137
    1MOL    C86  153   1.524   1.916   2.375 -0.2709 -0.4090 -0.4391
    1MOL    C87  154   1.185   1.891   1.875  0.3607 -0.3195  0.3213
    1MOL    C88  155   1.418   1.948   1.925  0.3024  0.3937  0.7163
    1MOL    C89  156   1.276   2.441   2.240 -0.2739  0.7840 -0.0081
    1MOL    C90  157   1.471   2.324   2.155  0.4659 -0.4224  0.1783
    1MOL    H54  158   1.306   1.805   2.613  0.5662 -0.8822  0.0622
    1MOL    C91  159   1.250   1.922   2.442 -0.1201 -0.4718 -0.0454
    1MOL    H55  160   1.623   1.893   2.338 -0.1182  0.2822 -0.4665
    1MOL    C92  161   1.434   1.980   2.289 -0.3344 -0.4894  0.0215
    1MOL    H56  162   1.107   1.849   1.811 -0.2989  0.9930  0.2519
    1MOL    C93  163   1.145   1.961   1.989 -0.7772 -0.1526 -1.0685
    1MOL    H57  164   1.523   1.951   1.896  0.5111  0.8147  1.4945
    1MOL    C94  165   1.383   1.998   2.048 -0.5886  0.0659 -0.4038
    1MOL    H58  166   1.225   2.532   2.269 -1.0970  0.0583  0.8856
    1MOL    C95  167   1.217   2.321   2.260 -0.0545  0.1428  0.0587
    1MOL    H59  168   1.571   2.325   2.112 -0.1124  0.6992 -1.1546
    1MOL    C96  169   1.413   2.196   2.181  0.4434  0.1675 -1.1096
    1MOL    H60  170   1.146   1.934   2.473 -0.3269  0.0218 -0.9156
    1MOL    C97  171   1.295   1.977   2.320  0.2888 -0.2190 -0.0356
    1MOL    C98  172   1.472   2.058   2.155  0.6899  0.2174  0.4755
    1MOL    H61  173   1.039   1.959   2.015 -0.4337 -0.3648  0.3748
    1MOL    C99  174   1.243   2.002   2.084 -0.0029  0.4289 -0.5203
    1MOL    H62  175   1.114   2.321   2.294 -0.9468 -1.5099 -2.4750
    1MOL   C100  176   1.279   2.200   2.223  0.3487 -0.1636 -0.4767
    1MOL   C101  177   1.218   2.063   2.218 -0.2065 -0.7109 -0.8362
    1MOL   C102  178   1.623   2.059   2.130  0.1011 -1.0551  0.2341
    1MOL    H63  179   1.112   2.076   2.242 -0.3651  0.4618 -2.0896
    1MOL     O9  180   1.700   2.090   2.235 -0.5671 -0.4704 -0.1853
    1MOL    O10  181   1.685   2.044   2.029  0.3188  0.5064 -0.1976
    1MOL    H64  182   1.783   2.097   2.185  1.3695 -2.3575  2.6358
    1THF     C1  183   0.699   2.540   0.952  0.0177 -0.4544 -0.4890
    1THF     H1  184   0.694   2.605   1.039 -2.7371  0.2996 -1.1404
    1THF     H2  185   0.803   2.506   0.953 -0.2285 -1.3526 -2.2044
    1THF     C2  186   0.658   2.599   0.820 -0.3418  0.1975 -0.8013
    1THF     H3  187   0.703   2.541   0.740  1.5379  0.8396 -0.2221
    1THF     H4  188   0.679   2.705   0.811 -0.2734  0.2895  0.3837
    1THF     C3  189   0.505   2.584   0.813  0.5791 -0.5001 -0.1304
    1THF     H5  190   0.480   2.545   0.714 -1.3849 -0.5208  0.3573
    1THF     H6  191   0.456   2.677   0.844  2.9770  1.4683 -2.0197
    1THF     C4  192   0.471   2.477   0.920  0.7427  1.2383 -0.1331
    1THF     H7  193   0.424   2.387   0.880  1.4515  0.6924  0.2355
    1THF     H8  194   0.416   2.526   1.001 -0.1951 -1.0287  0.6454
    1THF     O1  195   0.597   2.434   0.970  0.0594 -0.0007  0.5802
    1THF     C1  196   1.097   3.737   0.016 -0.3686 -0.0538 -0.3164
    1THF     H1  197   1.075   3.662   0.093 -0.0929  0.4303  0.2393
    1THF     H2  198   1.008   3.769  -0.037  0.7957  3.5722 -0.2156
    1THF     C2  199   1.211   3.690  -0.081  0.3375  0.0521  0.3980
    1THF     H3  200   1.179   3.655  -0.179  1.0261  1.2388 -0.2544
    1THF     H4  201   1.269   3.608  -0.037  1.6993 -0.9914 -3.1331
    1THF     C3  202   1.311   3.803  -0.105 -0.3744  0.0094 -0.2144
    1THF     H5  203   1.337   3.825  -0.209 -1.2178  0.3759 -0.3473
    1THF     H6  204   1.400   3.781  -0.046 -0.3438  1.6479  0.3742
    1THF     C4  205   1.236   3.920  -0.040  0.2021 -0.2538 -0.6910
    1THF     H7  206   1.164   3.968  -0.106 -0.3159  0.7398  0.5561
    1THF     H8  207   1.316   3.982   0.003  1.4720 -0.9127 -2.0630
    1THF     O1  208   1.159   3.860   0.068 -0.2864  0.6086 -0.1935
    1THF     C1  209   0.294   3.388   1.908 -0.5900  0.3967 -0.1420
    1THF     H1  210   0.249   3.353   1.814 -1.8797 -1.4019  1.1131
    1THF     H2  211   0.279   3.494   1.925  1.1307  0.6963 -0.3811
    1THF     C2  212   0.441   3.352   1.902  0.5335 -0.3231 -0.4793
    1THF     H3  213   0.500   3.418   1.966  0.9077  1.8938 -3.0594
    1THF     H4  214   0.483   3.363   1.802  2.5470  1.2587  0.4894
    1THF     C3  215   0.446   3.203   1.938  0.7039  0.4655  0.2709
    1THF     H5  216   0.540   3.181   1.989  1.4520 -0.4192 -1.4431
    1THF     H6  217   0.448   3.138   1.850 -0.2700  0.4756  0.2387
    1THF     C4  218   0.321   3.179   2.020  0.2987  0.7512  0.2603
    1THF     H7  219   0.350   3.175   2.125  0.8901 -1.2594  0.0416
    1THF     H8  220   0.255   3.097   1.989 -0.1098 -0.0549  3.1102
    1THF     O1  221   0.250   3.303   2.018 -0.4410  0.3297 -0.1343
    1THF     C1  222   2.909   1.458   3.755  0.1082 -0.3158 -0.5138
    1THF     H1  223   2.824   1.459   3.687 -1.6786  0.4407  1.6842
    1THF     H2  224   3.004   1.426   3.710 -0.2899 -0.6664 -1.0979
    1THF     C2  225   2.857   1.387   3.881  0.5851 -0.0277  0.3520
    1THF     H3  226   2.925   1.307   3.913 -1.3536 -0.8564  2.6036
    1THF     H4  227   2.756   1.346   3.872  1.6026 -2.4522 -0.5102
    1THF     C3  228   2.856   1.497   3.988 -0.0300 -0.2409 -0.4535
    1THF     H5  229   2.943   1.506   4.052 -0.5491 -0.8074  0.3489
    1THF     H6  230   2.773   1.477   4.057  3.1530 -5.3688  2.1733
    1THF     C4  231   2.850   1.626   3.910  0.3643 -0.3661  0.0756
    1THF     H7  232   2.902   1.702   3.969 -1.5586  0.4474  0.7710
    1THF     H8  233   2.750   1.651   3.874  0.8285  0.1761 -0.8623
    1THF     O1  234   2.919   1.600   3.787  0.4953  0.3611  0.2550
    1THF     C1  235   3.366   3.040   0.489  0.4850 -0.1860  1.1574
    1THF     H1  236   3.454   3.047   0.425  1.1413 -0.6975  1.9933
    1THF     H2  237   3.397   3.002   0.587  0.5851 -2.4159  0.2705
    1THF     C2  238   3.240   2.962   0.431 -0.5013  0.0019 -0.7601
    1THF     H3  239   3.235   2.859   0.464 -0.5712  0.7023  1.4895
    1THF     H4  240   3.243   2.960   0.322  1.2202 -0.2821 -0.7279
    1THF     C3  241   3.136   3.058   0.487 -0.1718 -0.3270 -0.2096
    1THF     H5  242   3.106   3.028   0.587 -0.6211  0.6728 -0.0459
    1THF     H6  243   3.046   3.057   0.425  0.1530  2.5234 -0.8007
    1THF     C4  244   3.190   3.202   0.479 -0.2016 -0.4389  0.7455
    1THF     H7  245   3.143   3.270   0.550  1.5601  2.4851 -0.8238
    1THF     H8  246   3.181   3.233   0.374  0.6620  1.2604  1.1636
    1THF     O1  247   3.326   3.187   0.508  0.1832  1.2402  0.2332
    1THF     C1  248   2.944   2.306   0.923  0.3968  0.5916  0.2371
    1THF     H1  249   3.005   2.221   0.891 -2.4187 -0.6732 -2.0242
    1THF     H2  250   3.003   2.394   0.897  0.4800  0.5514  0.2924
    1THF     C2  251   2.883   2.308   1.065  1.7338  0.5896  0.0161
    1THF     H3  252   2.945   2.374   1.126  2.8423 -2.9228  2.8405
    1THF     H4  253   2.878   2.207   1.105 -1.4560  0.0684 -1.5117
    1THF     C3  254   2.741   2.369   1.045  0.5512 -0.6661 -0.3479
    1THF     H5  255   2.738   2.464   1.099  1.4257 -0.1620 -1.1822
    1THF     H6  256   2.668   2.298   1.086  2.0097 -2.3424 -0.5847
    1THF     C4  257   2.724   2.379   0.894  0.0949 -0.5509  0.3568
    1THF     H7  258   2.718   2.482   0.857 -0.8379 -0.2834  1.2199
    1THF     H8  259   2.631   2.331   0.863  0.1606 -0.4006 -0.0762
    1THF     O1  260   2.825   2.310   0.831  0.0377  0.3471 -0.1039
    1THF     C1  261   2.089   1.288   3.374 -0.3338  0.0388 -0.3911
    1THF     H1  262   2.146   1.307   3.466 -1.5914  0.0949  0.4016
    1THF     H2  263   2.076   1.381   3.318 -1.3552 -1.0010 -1.9185
    1THF     C2  264   1.948   1.227   3.406 -0.1495 -0.1396  0.2127
    1THF     H3  265   1.885   1.252   3.320  1.8241  0.8184 -1.0007
    1THF     H4  266   1.896   1.262   3.495 -0.2742  1.4518 -0.4723
    1THF     C3  267   1.978   1.076   3.416 -0.4145  0.0663  0.8818
    1THF     H5  268   1.895   1.025   3.367 -1.5853  1.4527  1.3742
    1THF     H6  269   1.982   1.042   3.520 -1.8012 -1.4017  0.4765
    1THF     C4  270   2.117   1.056   3.339  0.5772 -0.2113 -0.6194
    1THF     H7  271   2.107   1.001   3.245 -2.2703  0.4434 -0.7385
    1THF     H8  272   2.188   1.013   3.410 -2.2143 -1.2309  1.6512
    1THF     O1  273   2.159   1.186   3.302  0.0582 -0.8067 -0.3494
    1THF     C1  274   2.789   2.989   0.850  0.1142  0.2454  0.1628
    1THF     H1  275   2.709   3.017   0.781 -1.2799 -3.7994 -0.0151
    1THF     H2  276   2.888   3.032   0.832 -0.1590  0.4976 -0.7591
    1THF     C2  277   2.807   2.833   0.851  0.3060  0.4783 -0.3417
    1THF     H3  278   2.915   2.816   0.851  0.4492  1.1775  2.4235
    1THF     H4  279   2.759   2.784   0.766  2.9447 -2.1786 -0.3797
    1THF     C3  280   2.733   2.794   0.975 -0.5832  0.2403 -0.3116
    1THF     H5  281   2.803   2.767   1.055  0.4428  4.0110  0.1616
    1THF     H6  282   2.669   2.710   0.949 -0.4499  0.3907 -1.1228
    1THF     C4  283   2.657   2.917   1.022 -0.4798  0.0196 -0.5192
    1THF     H7  284   2.630   2.920   1.128 -0.1499  1.1256 -0.4642
    1THF     H8  285   2.563   2.923   0.967 -0.5399  0.8464 -0.3330
    1THF     O1  286   2.737   3.029   0.975 -0.0050  0.6763 -0.5342
    1THF     C1  287   1.861   2.557   2.432 -0.2652 -0.9073  0.2003
    1THF     H1  288   1.915   2.638   2.482 -0.8161  0.4969 -1.4133
    1THF     H2  289   1.862   2.582   2.326 -0.6750  1.5356  0.7390
    1THF     C2  290   1.719   2.535   2.471 -0.1045 -0.6834 -0.1704
    1THF     H3  291   1.650   2.609   2.429  0.2307 -0.8946 -1.0983
    1THF     H4  292   1.707   2.547   2.579  0.6925  1.6948 -0.3172
    1THF     C3  293   1.694   2.389   2.423  0.4312 -0.6052  0.5011
    1THF     H5  294   1.645   2.382   2.326 -0.1012  1.1784  0.6115
    1THF     H6  295   1.637   2.333   2.497 -0.1434  0.7093  1.0774
    1THF     C4  296   1.839   2.335   2.406  0.1638 -0.2850  0.2079
    1THF     H7  297   1.860   2.315   2.301 -0.0575  0.3069  0.0515
    1THF     H8  298   1.849   2.240   2.460 -2.0131 -0.3454  0.5212
    1THF     O1  299   1.931   2.433   2.455  0.2240  0.2051  0.0500
    1THF     C1  300   2.460   3.689   0.103  0.0533  0.5175  0.4973
    1THF     H1  301   2.352   3.689   0.117 -0.2378  1.0028 -1.5909
    1THF     H2  302   2.496   3.586   0.106  1.6269  1.0880  2.8657
    1THF     C2  303   2.514   3.772   0.219  0.2972 -0.0241 -0.2338
    1THF     H3  304   2.600   3.721   0.263  0.9758  0.4436 -1.0257
    1THF     H4  305   2.435   3.784   0.294  1.4464  1.2312  0.7981
    1THF     C3  306   2.547   3.910   0.147  0.3014 -0.1292 -0.2883
    1THF     H5  307   2.654   3.927   0.161  0.3232  0.0611 -0.6604
    1THF     H6  308   2.492   3.985   0.203  2.5508  1.1498  0.2731
    1THF     C4  309   2.505   3.899  -0.007 -0.1915  0.4414 -0.1705
    1THF     H7  310   2.590   3.936  -0.064 -1.4239  0.4568 -2.0725
    1THF     H8  311   2.408   3.948  -0.025  0.4215  1.6417 -0.2407
    1THF     O1  312   2.487   3.751  -0.027  0.0061 -0.1206  0.0827
    1THF     C1  313   1.479   0.902   3.887  0.9040 -0.2418  0.8605
    1THF     H1  314   1.406   0.917   3.807  3.1018 -2.6464 -1.6869
    1THF     H2  315   1.493   0.993   3.945  0.9313  1.1333 -1.2494
    1THF     C2  316   1.613   0.878   3.842  0.1163  0.4619 -0.4982
    1THF     H3  317   1.665   0.965   3.801  0.5969  0.1293 -0.5936
    1THF     H4  318   1.603   0.800   3.766 -2.5080 -0.4451  0.6801
    1THF     C3  319   1.672   0.828   3.967  0.6519  0.4639  0.1567
    1THF     H5  320   1.707   0.915   4.023  3.0312  0.9841 -2.0462
    1THF     H6  321   1.765   0.772   3.955 -0.1925 -0.7159 -1.0694
    1THF     C4  322   1.564   0.752   4.044 -0.1876 -0.6154 -0.4421
    1THF     H7  323   1.565   0.782   4.149 -1.9459 -0.4148 -0.4623
    1THF     H8  324   1.567   0.643   4.037 -0.0367 -0.7187  0.9545
    1THF     O1  325   1.444   0.794   3.974  0.1586 -0.1614 -0.0454
    1THF     C1  326   0.356   0.887   3.260  0.6669 -0.3228 -0.1772
    1THF     H1  327   0.412   0.806   3.212 -0.1594 -0.1782 -1.4230
    1THF     H2  328   0.401   0.981   3.226  1.9098 -0.4765  1.0279
    1THF     C2  329   0.373   0.864   3.410  0.2986  0.3663 -1.1616
    1THF     H3  330   0.456   0.928   3.442 -0.1774  1.4897 -2.1619
    1THF     H4  331   0.392   0.758   3.429 -1.9593  0.1720  0.1977
    1THF     C3  332   0.230   0.892   3.458 -0.4651  0.0534  0.7494
    1THF     H5  333   0.222   1.000   3.474 -2.3694  0.2371 -1.1093
    1THF     H6  334   0.196   0.841   3.549 -1.3688  0.4045  0.6202
    1THF     C4  335   0.149   0.836   3.344 -0.0643 -0.5460  0.1983
    1THF     H7  336   0.051   0.883   3.349 -0.7219 -2.0579  1.6671
    1THF     H8  337   0.144   0.727   3.338 -0.0239 -0.4657 -1.7317
    1THF     O1  338   0.214   0.874   3.223 -0.0750  0.2110 -0.0187
    1THF     C1  339   0.277   0.567   2.471  0.7836 -0.1052 -0.2993
    1THF     H1  340   0.358   0.529   2.533  1.7694 -0.5042 -1.7879
    1THF     H2  341   0.225   0.657   2.506 -3.5054 -0.4231 -5.1757
    1THF     C2  342   0.179   0.465   2.416 -0.4026 -0.5195 -0.2919
    1THF     H3  343   0.088   0.521   2.393 -0.6288 -0.7414  0.0547
    1THF     H4  344   0.163   0.394   2.497 -0.1135  0.9087  1.0329
    1THF     C3  345   0.249   0.403   2.295 -0.3130  0.4048 -0.5044
    1THF     H5  346   0.180   0.371   2.217 -1.0486  0.7722 -0.0054
    1THF     H6  347   0.288   0.306   2.326 -1.9697  0.0699  0.5564
    1THF     C4  348   0.360   0.505   2.259 -0.7996 -0.0034 -0.0529
    1THF     H7  349   0.363   0.527   2.152  1.7261  0.5992  0.1037
    1THF     H8  350   0.458   0.463   2.284 -0.1463  0.0513 -2.4167
    1THF     O1  351   0.344   0.612   2.353 -0.0628  0.8725  0.6135
    1THF     C1  352   3.116   0.024   0.831 -0.5830  0.2325  0.1269
    1THF     H1  353   3.111   0.134   0.825 -0.8579  0.1133 -2.6504
    1THF     H2  354   3.191  -0.019   0.764  0.8500  1.0288  1.1905
    1THF     C2  355   2.969  -0.021   0.800  0.1908 -0.0302  0.2218
    1THF     H3  356   2.975  -0.090   0.716  0.7833  0.1490  0.1141
    1THF     H4  357   2.906   0.066   0.779  0.6223  0.0355 -0.8456
    1THF     C3  358   2.927  -0.099   0.930  0.2726 -0.0205  0.2733
    1THF     H5  359   2.931  -0.206   0.911 -3.4707 -0.2419  0.3984
    1THF     H6  360   2.827  -0.074   0.968 -1.0552  0.2821 -3.2884
    1THF     C4  361   3.023  -0.043   1.042 -0.2763  1.0796  0.0044
    1THF     H7  362   3.041  -0.116   1.122 -2.4656  2.5083  1.8524
    1THF     H8  363   2.988   0.052   1.081  2.1042  1.8973  0.2137
    1THF     O1  364   3.143  -0.023   0.967  0.4605  0.2078 -0.3904
    1THF     C1  365   2.539   0.466   1.613  0.1368 -0.0244 -0.2099
    1THF     H1  366   2.628   0.529   1.614 -0.1872  0.4669 -1.1400
    1THF     H2  367   2.565   0.360   1.605  3.1590  0.8285 -3.3533
    1THF     C2  368   2.454   0.524   1.494 -0.4311 -0.4649  0.8263
    1THF     H3  369   2.393   0.447   1.446 -0.9852 -0.2305  1.1616
    1THF     H4  370   2.517   0.562   1.412 -2.0312 -1.0615 -0.7199
    1THF     C3  371   2.370   0.633   1.547  0.7059 -0.1529  0.0127
    1THF     H5  372   2.271   0.625   1.503 -0.0375  2.1354  1.2088
    1THF     H6  373   2.407   0.731   1.514  1.4379 -0.6332 -0.6209
    1THF     C4  374   2.369   0.621   1.695  0.1927  0.8371  0.0546
    1THF     H7  375   2.271   0.584   1.728 -0.2815 -0.3806 -2.6571
    1THF     H8  376   2.397   0.710   1.752 -1.3866  1.5458 -0.2587
    1THF     O1  377   2.452   0.505   1.725  0.0420 -0.1028  0.4434
    1THF     C1  378   1.055   3.394   1.884 -0.2865  0.1643 -0.1326
    1THF     H1  379   1.078   3.352   1.786  2.8581  1.3154  0.0298
    1THF     H2  380   1.154   3.434   1.910  0.8080 -0.7929 -2.7035
    1THF     C2  381   1.008   3.287   1.979 -0.6774 -0.6139  0.2103
    1THF     H3  382   1.062   3.287   2.075 -0.2657 -0.0984 -0.0231
    1THF     H4  383   1.021   3.185   1.943  0.7417 -0.0604 -0.8787
    1THF     C3  384   0.858   3.320   2.001  0.7492 -1.1092 -0.3971
    1THF     H5  385   0.843   3.353   2.104  0.9457  0.4518 -0.8434
    1THF     H6  386   0.795   3.234   1.980 -0.2743  0.0142 -2.1200
    1THF     C4  387   0.830   3.430   1.890  0.4524  0.0176 -0.5407
    1THF     H7  388   0.750   3.490   1.935  0.2416 -1.0930  0.6001
    1THF     H8  389   0.796   3.381   1.798  0.4657  0.3265 -0.7104
    1THF     O1  390   0.960   3.495   1.871  0.1869  0.4393 -0.5167
    1THF     C1  391   2.683   0.516   3.760 -0.6170 -0.3367 -0.8399
    1THF     H1  392   2.649   0.620   3.762  2.1273  0.5995 -0.8508
    1THF     H2  393   2.790   0.505   3.780 -0.3020 -0.5011 -2.4960
    1THF     C2  394   2.664   0.482   3.612 -0.2750  0.1225 -0.2054
    1THF     H3  395   2.759   0.439   3.578  0.7572  1.2831  1.1805
    1THF     H4  396   2.651   0.576   3.558 -0.0467 -0.8380 -1.9825
    1THF     C3  397   2.549   0.385   3.611 -0.2738 -0.5587  0.0554
    1THF     H5  398   2.587   0.285   3.589  3.5128  0.7553  0.2418
    1THF     H6  399   2.484   0.414   3.528  2.4976  0.7507 -1.7074
    1THF     C4  400   2.489   0.393   3.752 -0.5001  0.1902  0.4554
    1THF     H7  401   2.449   0.295   3.780  2.2398 -0.9321  0.6453
    1THF     H8  402   2.409   0.467   3.758 -0.5095  0.1944  0.2977
    1THF     O1  403   2.598   0.426   3.838 -0.6051  0.6801  0.4182
    1THF     C1  404   2.181   3.858   2.680  0.5373  0.1072 -0.3538
    1THF     H1  405   2.146   3.757   2.656  0.3468  0.0875 -0.0006
    1THF     H2  406   2.230   3.858   2.778  2.7580  2.3985 -1.4002
    1THF     C2  407   2.054   3.949   2.680 -0.6450  0.3593  0.1987
    1THF     H3  408   2.048   4.007   2.772  0.3177 -0.9124  1.0733
    1THF     H4  409   1.961   3.893   2.668 -1.2899  1.0611  1.8144
    1THF     C3  410   2.055   4.043   2.561 -0.8825  0.6447 -0.1248
    1THF     H5  411   2.010   4.137   2.593  0.9941  2.3967 -2.4653
    1THF     H6  412   2.006   3.998   2.474 -3.4183  0.9656  1.0955
    1THF     C4  413   2.209   4.053   2.542  0.9523 -0.0198 -0.2167
    1THF     H7  414   2.253   4.131   2.604 -0.5198  1.4878 -1.0177
    1THF     H8  415   2.236   4.078   2.439  1.8050 -1.7815 -0.4451
    1THF     O1  416   2.264   3.924   2.581  0.1849  0.5392 -0.0365
    1THF     C1  417   3.207   3.254   3.150  1.2496  0.4595 -0.3022
    1THF     H1  418   3.170   3.295   3.055  3.0904  0.7349 -0.9273
    1THF     H2  419   3.311   3.222   3.136  1.3029 -0.1410  1.3811
    1THF     C2  420   3.110   3.147   3.196 -0.0087 -0.3403 -0.5220
    1THF     H3  421   3.157   3.076   3.266 -0.8496  0.3833  0.7952
    1THF     H4  422   3.059   3.093   3.116 -1.0020 -1.1896  0.6648
    1THF     C3  423   3.013   3.228   3.285  0.3457  0.1271 -0.1927
    1THF     H5  424   2.980   3.164   3.367 -0.0799  0.4485 -0.1097
    1THF     H6  425   2.917   3.251   3.238  0.1867  1.6268  0.8459
    1THF     C4  426   3.089   3.353   3.330 -0.1711  0.7567 -0.2021
    1THF     H7  427   3.105   3.356   3.438  0.0367  0.0109 -0.2115
    1THF     H8  428   3.039   3.443   3.293  0.3631  0.3646 -1.9323
    1THF     O1  429   3.210   3.346   3.260  0.2583 -0.1322  0.0329
    1THF     C1  430   2.071   1.765   0.113  0.2572 -0.1795  0.2734
    1THF     H1  431   2.128   1.803   0.028  0.1382  0.1468  0.3409
    1THF     H2  432   2.117   1.791   0.209  3.1925  1.7673 -1.5825
    1THF     C2  433   2.038   1.610   0.085  0.4216 -1.2760  0.0983
    1THF     H3  434   2.000   1.563   0.176 -0.2627 -0.7284  0.0998
    1THF     H4  435   2.124   1.555   0.046  1.0679 -0.3404  0.2009
    1THF     C3  436   1.924   1.622  -0.015 -0.6209 -0.5896 -0.0381
    1THF     H5  437   1.841   1.552   0.002 -0.5991 -0.4897  0.4909
    1THF     H6  438   1.964   1.609  -0.116 -0.2071 -0.7122  0.1411
    1THF     C4  439   1.865   1.766   0.001 -0.1666 -0.2876 -1.1298
    1THF     H7  440   1.756   1.767   0.011 -0.4160 -0.3887 -3.4445
    1THF     H8  441   1.894   1.825  -0.087  1.0269 -1.4140 -1.5163
    1THF     O1  442   1.943   1.833   0.102 -0.2157  0.1162 -0.2946
    1THF     C1  443   2.799   1.127   2.431  0.5340  0.5911 -0.1027
    1THF     H1  444   2.807   1.112   2.539  2.2122  0.0199 -0.2912
    1THF     H2  445   2.749   1.042   2.384  2.1913 -0.8622  0.6799
    1THF     C2  446   2.935   1.140   2.362 -0.5171 -0.4117  0.3047
    1THF     H3  447   2.938   1.082   2.270  0.4741 -0.6375  0.4744
    1THF     H4  448   3.024   1.124   2.423  0.2644  0.1889 -0.6501
    1THF     C3  449   2.939   1.291   2.319 -0.2583  0.0980 -0.4465
    1THF     H5  450   2.916   1.295   2.212 -3.2427  0.6282  0.1853
    1THF     H6  451   3.041   1.330   2.321 -0.8895  1.8853 -1.8761
    1THF     C4  452   2.827   1.354   2.399 -0.3075 -0.4119 -0.6052
    1THF     H7  453   2.789   1.444   2.350 -0.1491  0.7127  1.2842
    1THF     H8  454   2.866   1.369   2.500  0.3963  0.2538 -0.9695
    1THF     O1  455   2.726   1.251   2.412  0.5013  0.3423  0.3147
    1THF     C1  456   3.339   1.090   0.337  0.1047 -0.6677  0.2763
    1THF     H1  457   3.448   1.096   0.339  0.0354  1.9217 -0.7735
    1THF     H2  458   3.302   1.106   0.438 -1.0857  2.4252 -0.5765
    1THF     C2  459   3.286   0.956   0.276 -0.2685 -0.0225 -0.0981
    1THF     H3  460   3.193   0.935   0.328  0.5944 -2.0947  0.6616
    1THF     H4  461   3.340   0.864   0.300 -1.8189  0.1467  4.5481
    1THF     C3  462   3.273   0.982   0.129 -0.1730  0.8519 -0.0421
    1THF     H5  463   3.174   0.946   0.099  0.2865  0.3935 -1.0345
    1THF     H6  464   3.348   0.928   0.070  0.4166 -0.0782  1.5328
    1THF     C4  465   3.293   1.136   0.113 -0.3511  0.8286  0.2745
    1THF     H7  466   3.217   1.192   0.060  0.0147 -1.2668 -2.5711
    1THF     H8  467   3.391   1.159   0.069  1.6154  0.4821  4.2142
    1THF     O1  468   3.287   1.190   0.248 -0.4536 -0.0385  0.2670
    1THF     C1  469   3.527   3.019   0.113  0.1650  0.2264  0.9290
    1THF     H1  470   3.535   3.073   0.018  1.0865  0.6572  1.2465
    1THF     H2  471   3.486   3.091   0.183  0.4697  3.8794 -2.4849
    1THF     C2  472   3.661   2.969   0.163  0.1219 -0.1330  0.0567
    1THF     H3  473   3.655   2.977   0.272 -3.1733 -0.3655 -0.0487
    1THF     H4  474   3.745   3.032   0.134  0.0123  0.1232  0.2921
    1THF     C3  475   3.665   2.824   0.109 -0.3377 -0.2711 -0.3174
    1THF     H5  476   3.735   2.758   0.160 -0.5690 -0.8853 -0.7877
    1THF     H6  477   3.696   2.826   0.004 -1.0138  0.6852 -0.5059
    1THF     C4  478   3.519   2.781   0.121  0.1338 -0.3645 -0.0604
    1THF     H7  479   3.500   2.739   0.220 -0.1876 -1.2830 -0.5080
    1THF     H8  480   3.493   2.707   0.045  0.4880  0.5072 -1.0575
    1THF     O1  481   3.446   2.901   0.090 -0.0279  0.2000 -0.1425
    1THF     C1  482   3.432   0.611   3.336 -0.0010  0.1985  0.0016
    1THF     H1  483   3.467   0.511   3.311 -1.4276 -0.6424  1.2704
    1THF     H2  484   3.347   0.636   3.271 -2.8660 -3.7617  1.9945
    1THF     C2  485   3.544   0.713   3.319 -0.8194  0.3572 -0.1882
    1THF     H3  486   3.522   0.775   3.232  0.0347  0.7437 -0.1394
    1THF     H4  487   3.630   0.661   3.277 -1.8500 -0.3363 -1.4782
    1THF     C3  488   3.571   0.790   3.451 -0.1265  0.3148  0.2921
    1THF     H5  489   3.591   0.897   3.446 -0.1972  0.3079 -0.1600
    1THF     H6  490   3.651   0.746   3.511 -1.5985 -1.2807  1.1223
    1THF     C4  491   3.431   0.765   3.511 -0.3862  1.0352  0.0965
    1THF     H7  492   3.362   0.836   3.463 -1.1398  0.4352  0.2821
    1THF     H8  493   3.433   0.769   3.620  0.6382  0.1179  0.1122
    1THF     O1  494   3.399   0.635   3.472  0.4100  0.5692 -0.5369
    1THF     C1  495   2.042   1.275   0.268 -0.4638  0.4652 -0.3689
    1THF     H1  496   1.999   1.373   0.287 -2.0082 -0.4002  0.7238
    1THF     H2  497   1.958   1.217   0.229 -1.7885  1.8362  0.3910
    1THF     C2  498   2.120   1.225   0.383 -0.3595  0.0890 -0.8270
    1THF     H3  499   2.059   1.167   0.453 -0.3275  0.9469 -0.0601
    1THF     H4  500   2.154   1.313   0.438  1.9543 -1.1326 -0.2484
    1THF     C3  501   2.241   1.143   0.328  1.2048  0.0869 -0.0680
    1THF     H5  502   2.255   1.037   0.346 -1.9037 -0.6147 -1.5116
    1THF     H6  503   2.332   1.187   0.369  0.4265  1.6231  0.0451
    1THF     C4  504   2.227   1.161   0.174 -0.7302  0.7728  0.7248
    1THF     H7  505   2.188   1.074   0.122 -0.8835  1.3060 -0.0586
    1THF     H8  506   2.318   1.191   0.121 -0.1512 -1.5648  0.3716
    1THF     O1  507   2.140   1.279   0.161 -0.0249 -1.1488 -0.0887
    1THF     C1  508   3.635   2.230   3.347 -0.0143  0.1500  0.0359
    1THF     H1  509   3.740   2.202   3.345 -0.5931 -2.1463 -0.0866
    1THF     H2  510   3.595   2.260   3.250 -1.7838  1.1628  1.0363
    1THF     C2  511   3.615   2.357   3.436 -0.6636 -0.2416  0.7901
    1THF     H3  512   3.628   2.447   3.375  0.3864 -1.2504 -0.5140
    1THF     H4  513   3.682   2.360   3.522 -0.3075 -0.1431  0.5133
    1THF     C3  514   3.473   2.338   3.482 -0.3533  0.4486 -0.9975
    1THF     H5  515   3.399   2.380   3.413 -0.5190 -0.8138 -1.6011
    1THF     H6  516   3.463   2.372   3.585  0.4086  1.2162 -1.1702
    1THF     C4  517   3.442   2.183   3.468 -0.0638  0.5267  0.3190
    1THF     H7  518   3.363   2.162   3.395  0.0195  0.2386  0.3137
    1THF     H8  519   3.419   2.120   3.554  1.0000  0.1209  0.3047
    1THF     O1  520   3.561   2.125   3.403  0.2621  0.3148 -0.2668
    1THF     C1  521   0.174   0.848   0.918  0.1393 -0.7818  0.3663
    1THF     H1  522   0.185   0.897   1.015 -0.2364 -0.2204  0.1251
    1THF     H2  523   0.121   0.905   0.842  0.7989  0.0807  0.5346
    1THF     C2  524   0.105   0.714   0.932  0.7650 -0.0563 -0.4834
    1THF     H3  525   0.032   0.687   0.855 -1.1600 -2.5570  2.0972
    1THF     H4  526   0.054   0.711   1.028  1.8353  0.0772  0.0906
    1THF     C3  527   0.211   0.606   0.920  0.6404 -0.0876 -0.0407
    1THF     H5  528   0.189   0.531   0.843 -1.1415  1.2888 -0.9077
    1THF     H6  529   0.210   0.546   1.011 -1.2064  1.9856  1.3353
    1THF     C4  530   0.343   0.685   0.889  0.2084  0.4229  0.4278
    1THF     H7  531   0.408   0.647   0.809 -0.9511  0.7515 -0.6814
    1THF     H8  532   0.387   0.701   0.988  1.1702 -0.0650  0.0896
    1THF     O1  533   0.301   0.813   0.853  0.3484  0.0213  0.4412
    1THF     C1  534   3.968   2.982   1.512 -0.2484 -0.2576 -0.4490
    1THF     H1  535   3.926   3.078   1.540 -1.6560 -1.1493  0.5297
    1THF     H2  536   4.048   2.992   1.437  1.7832  2.1546  1.9400
    1THF     C2  537   3.849   2.891   1.470 -0.1367  1.1544  0.0150
    1THF     H3  538   3.821   2.901   1.365 -0.3364  0.4913  0.0002
    1THF     H4  539   3.768   2.917   1.539  0.3548  1.9640  0.2974
    1THF     C3  540   3.894   2.751   1.513 -0.3049 -0.0768 -0.1611
    1THF     H5  541   3.938   2.698   1.428  0.6672 -0.5943  0.6600
    1THF     H6  542   3.809   2.697   1.556 -0.6524 -1.2298 -2.2262
    1THF     C4  543   3.999   2.771   1.622 -0.0676 -0.9144  0.0590
    1THF     H7  544   4.087   2.722   1.580 -0.8349 -0.9546 -1.5481
    1THF     H8  545   3.974   2.733   1.721 -2.3159 -0.3609 -0.2722
    1THF     O1  546   4.025   2.914   1.627  0.4642  0.3480 -0.0587
    1THF     C1  547   2.675   0.160   0.262 -0.7446 -0.5635 -0.4637
    1THF     H1  548   2.655   0.054   0.282  0.8815 -0.8495 -0.3113
    1THF     H2  549   2.688   0.212   0.357 -2.7526 -0.8079 -0.0302
    1THF     C2  550   2.565   0.220   0.183  0.8951 -0.0737  0.4812
    1THF     H3  551   2.498   0.282   0.244 -0.4639  0.1790 -1.2335
    1THF     H4  552   2.503   0.144   0.136 -0.5682  1.5991 -0.3441
    1THF     C3  553   2.630   0.290   0.064 -0.2312 -0.4900 -0.2948
    1THF     H5  554   2.659   0.392   0.093 -2.1722 -0.5595  2.0232
    1THF     H6  555   2.568   0.286  -0.026 -0.5303 -2.4172 -0.0260
    1THF     C4  556   2.752   0.203   0.042  0.1669 -0.6784 -0.6046
    1THF     H7  557   2.832   0.266   0.002  1.4374 -2.8444 -1.6188
    1THF     H8  558   2.734   0.117  -0.022  0.9098 -2.3710  1.3775
    1THF     O1  559   2.797   0.163   0.177 -0.1042  0.1020  0.4363
    1THF     C1  560   0.814   1.195   0.496  0.4640  0.5321  0.4012
    1THF     H1  561   0.742   1.131   0.547 -0.0355  0.1611 -0.7444
    1THF     H2  562   0.909   1.199   0.551  0.5639 -0.2623  0.2977
    1THF     C2  563   0.747   1.327   0.467  0.2592  0.5744  0.2815
    1THF     H3  564   0.818   1.410   0.476  0.4692  0.2641  1.5683
    1THF     H4  565   0.677   1.344   0.549  1.7908 -1.5384  2.1002
    1THF     C3  566   0.678   1.305   0.329 -0.1147  0.0608 -0.5589
    1THF     H5  567   0.721   1.370   0.252 -1.4487  0.7256 -0.7655
    1THF     H6  568   0.572   1.327   0.345 -0.4070 -3.8072  3.4076
    1THF     C4  569   0.709   1.156   0.292  0.4682  0.1951  0.1766
    1THF     H7  570   0.718   1.130   0.186 -0.6186 -0.9966  0.3757
    1THF     H8  571   0.624   1.105   0.338  0.5924  2.3946  2.9880
    1THF     O1  572   0.832   1.140   0.359 -0.2489 -0.1323 -0.3241
    1THF     C1  573   2.716   3.725   1.234  0.7311 -0.2331  0.5993
    1THF     H1  574   2.762   3.732   1.135 -0.8850 -1.3328 -0.2619
    1THF     H2  575   2.608   3.718   1.220  0.7741  0.4442 -0.1121
    1THF     C2  576   2.765   3.828   1.334  0.5572  0.7541 -0.0446
    1THF     H3  577   2.686   3.902   1.345 -1.8581 -1.8476  0.8233
    1THF     H4  578   2.849   3.876   1.283  0.2420 -2.1716 -3.6168
    1THF     C3  579   2.794   3.742   1.464 -0.0403 -0.1226  0.2082
    1THF     H5  580   2.758   3.789   1.556 -2.5935  0.2500 -0.9348
    1THF     H6  581   2.900   3.721   1.475 -0.1767 -1.6621 -1.1845
    1THF     C4  582   2.728   3.602   1.436  0.0622 -0.3344 -0.1179
    1THF     H7  583   2.620   3.611   1.452  0.1417 -0.4169  0.4688
    1THF     H8  584   2.772   3.510   1.475 -0.7220 -1.8973 -2.7783
    1THF     O1  585   2.755   3.595   1.294  0.2628  0.1873 -0.5118
    1THF     C1  586   3.817   0.118   1.107  0.4987 -0.4966  0.4938
    1THF     H1  587   3.810   0.031   1.172  1.0261 -0.0754  1.1151
    1THF     H2  588   3.773   0.202   1.161 -0.9179 -0.0330 -1.2974
    1THF     C2  589   3.760   0.100   0.971  0.5363 -0.1255 -0.0944
    1THF     H3  590   3.657   0.136   0.961  0.6799  0.5942  0.9574
    1THF     H4  591   3.769  -0.006   0.945  2.5174 -0.3352  1.3150
    1THF     C3  592   3.861   0.178   0.880  0.8664 -0.4805  0.0547
    1THF     H5  593   3.826   0.278   0.853 -0.3251 -1.6139 -2.7428
    1THF     H6  594   3.878   0.128   0.784 -3.0481 -0.5912 -0.6574
    1THF     C4  595   3.987   0.183   0.961 -0.3119 -0.8797  0.1932
    1THF     H7  596   4.028   0.284   0.950 -1.0398 -0.4921  0.9555
    1THF     H8  597   4.052   0.106   0.919 -0.0087 -1.6499  2.0396
    1THF     O1  598   3.953   0.149   1.097 -0.2741  0.0265 -0.5885
    1THF     C1  599   0.432   4.033   3.101  0.6682  0.0557 -0.5368
    1THF     H1  600   0.437   3.927   3.076 -1.5599 -0.0771 -0.5340
    1THF     H2  601   0.336   4.057   3.148  3.1575 -1.2970  5.7720
    1THF     C2  602   0.467   4.121   2.979  0.0821 -0.7190  0.1994
    1THF     H3  603   0.379   4.170   2.936  1.1834 -0.3259 -1.6253
    1THF     H4  604   0.505   4.057   2.899  1.0763 -3.8017  3.0421
    1THF     C3  605   0.568   4.220   3.040  0.6750 -0.2791 -0.2774
    1THF     H5  606   0.557   4.322   3.001  2.0676  0.2926  0.7721
    1THF     H6  607   0.669   4.194   3.007  0.0931  1.3164 -3.5035
    1THF     C4  608   0.556   4.205   3.192  1.2722  0.7247 -0.3145
    1THF     H7  609   0.477   4.259   3.245 -0.5400 -0.2746 -1.9130
    1THF     H8  610   0.650   4.220   3.245  0.4463 -1.3431  1.8364
    1THF     O1  611   0.525   4.068   3.207 -0.0270 -0.3742  0.3167
    1THF     C1  612   2.911   0.269   1.385  0.1926  0.2946  0.3875
    1THF     H1  613   2.967   0.314   1.302  0.5807 -0.6699  0.1154
    1THF     H2  614   2.821   0.327   1.406  1.5569  3.6701 -2.6466
    1THF     C2  615   2.995   0.265   1.510  0.2537  0.1806  0.3684
    1THF     H3  616   2.996   0.354   1.574  2.1395 -0.3778  1.1722
    1THF     H4  617   3.094   0.234   1.476  0.2171  0.4391  0.0272
    1THF     C3  618   2.940   0.144   1.592  0.0283  0.0213 -0.3407
    1THF     H5  619   2.852   0.178   1.648 -1.0411  1.8518 -3.0514
    1THF     H6  620   3.021   0.092   1.644  1.3385  0.3967 -1.9901
    1THF     C4  621   2.881   0.055   1.479 -0.2459 -0.1217  0.2237
    1THF     H7  622   2.793  -0.002   1.511 -0.3176 -1.5833 -2.4017
    1THF     H8  623   2.963  -0.016   1.468  0.1483  0.2873  0.5120
    1THF     O1  624   2.870   0.131   1.352 -0.3606 -0.0734  0.0651
    1THF     C1  625   1.430   1.174   2.137  0.1326 -0.0553 -0.5781
    1THF     H1  626   1.389   1.270   2.169  0.0623 -0.0120 -0.7989
    1THF     H2  627   1.535   1.180   2.104  0.6492 -1.0153  0.8448
    1THF     C2  628   1.343   1.114   2.025  0.3752 -0.2973  0.0619
    1THF     H3  629   1.404   1.034   1.981  0.0802 -1.6056  1.9681
    1THF     H4  630   1.319   1.181   1.942  0.5610 -0.6106 -0.2497
    1THF     C3  631   1.229   1.060   2.114 -0.1382 -0.3676  1.2154
    1THF     H5  632   1.171   0.984   2.063  0.7496  0.6142 -1.3260
    1THF     H6  633   1.163   1.140   2.147  0.2384 -0.1341  1.4172
    1THF     C4  634   1.301   1.009   2.233 -0.1631 -0.2220  0.0528
    1THF     H7  635   1.333   0.906   2.210  1.1496  0.2673 -0.3874
    1THF     H8  636   1.238   1.024   2.321 -1.2466 -1.4773 -0.4802
    1THF     O1  637   1.426   1.083   2.240 -0.2608  0.2164 -0.1641
    1THF     C1  638   2.621   3.023   3.153 -0.0178 -0.2386 -0.0029
    1THF     H1  639   2.727   3.047   3.153  0.2793 -1.3960  2.0942
    1THF     H2  640   2.571   3.066   3.240  1.7689  1.8188  0.0557
    1THF     C2  641   2.602   2.870   3.144 -0.0733 -0.3223 -0.4857
    1THF     H3  642   2.587   2.820   3.240 -0.7899  0.9754  0.1014
    1THF     H4  643   2.683   2.818   3.093  0.9353  1.0884 -0.3642
    1THF     C3  644   2.466   2.867   3.069 -0.2909  0.2196 -0.5664
    1THF     H5  645   2.385   2.862   3.142 -0.5914 -0.2876 -0.9353
    1THF     H6  646   2.458   2.788   2.994 -0.3125  1.9917 -2.4538
    1THF     C4  647   2.446   3.000   2.992  0.0704 -0.7252  0.4136
    1THF     H7  648   2.351   3.045   3.023  0.8248 -0.6465  2.6991
    1THF     H8  649   2.455   2.985   2.884  1.5310  1.7190  0.1659
    1THF     O1  650   2.557   3.082   3.037 -0.6219 -0.0857  0.1288
    1THF     C1  651   1.716   0.869   2.427  0.0276  0.7030 -0.1170
    1THF     H1  652   1.710   0.766   2.390 -1.2628  0.8940 -0.4732
    1THF     H2  653   1.628   0.898   2.485 -1.0575  1.1828 -1.9647
    1THF     C2  654   1.751   0.969   2.320 -0.0105  0.4391 -0.2099
    1THF     H3  655   1.732   1.071   2.354 -0.8500 -0.2313  1.4019
    1THF     H4  656   1.689   0.945   2.234 -1.7743  0.9977  0.8805
    1THF     C3  657   1.897   0.946   2.294 -0.4775 -0.5231 -0.1819
    1THF     H5  658   1.951   1.040   2.277 -1.8438 -0.2061 -2.9760
    1THF     H6  659   1.909   0.870   2.217  1.0009 -0.9268  0.4297
    1THF     C4  660   1.944   0.882   2.429  0.1408  0.3003 -0.2221
    1THF     H7  661   2.027   0.937   2.475 -0.7259  0.2730  1.3908
    1THF     H8  662   1.979   0.781   2.406 -1.1514 -0.6346  1.7840
    1THF     O1  663   1.828   0.877   2.510 -0.8228  0.6104  0.1805
    1THF     C1  664   0.408   1.908   2.740 -0.1988 -0.5995  0.5671
    1THF     H1  665   0.335   1.830   2.764 -1.7135  0.4359 -0.5331
    1THF     H2  666   0.509   1.886   2.774  1.0606 -0.0270 -2.6862
    1THF     C2  667   0.352   2.040   2.793 -0.8753  0.6682  0.2403
    1THF     H3  668   0.431   2.115   2.794  0.2175 -0.4735 -0.4787
    1THF     H4  669   0.311   2.033   2.894 -1.8949  1.6328 -0.0996
    1THF     C3  670   0.250   2.092   2.694 -0.4695  0.0969 -0.6762
    1THF     H5  671   0.252   2.201   2.686  0.8011  0.2341  1.1162
    1THF     H6  672   0.150   2.068   2.732  1.1805 -1.1683  3.1306
    1THF     C4  673   0.289   2.024   2.564 -0.2818  0.1905  0.0607
    1THF     H7  674   0.349   2.099   2.512  2.6380  0.0805  3.0429
    1THF     H8  675   0.209   1.981   2.504  1.0119 -2.2131  0.0077
    1THF     O1  676   0.390   1.930   2.597 -0.3135  0.0810 -0.1167
    1THF     C1  677   1.979   2.783   1.201  0.1676 -0.1128  0.7874
    1THF     H1  678   1.962   2.678   1.177 -0.6560  0.3774 -0.8778
    1THF     H2  679   2.081   2.808   1.232  0.4744 -1.0294  0.5471
    1THF     C2  680   1.875   2.819   1.310  0.1949 -0.4575  0.5092
    1THF     H3  681   1.927   2.838   1.404  1.1340 -0.0755 -0.0807
    1THF     H4  682   1.808   2.735   1.327 -2.1279  1.2274 -0.0803
    1THF     C3  683   1.798   2.944   1.255 -0.4162  0.0297  0.1250
    1THF     H5  684   1.806   3.032   1.320 -0.5438  1.0793 -1.2447
    1THF     H6  685   1.697   2.912   1.233 -0.6744 -0.6854  2.2021
    1THF     C4  686   1.873   2.974   1.123  0.2957  0.0177 -0.0874
    1THF     H7  687   1.953   3.047   1.134 -1.2896  1.6610  0.9689
    1THF     H8  688   1.802   3.010   1.048  1.2000 -0.8374 -1.3654
    1THF     O1  689   1.940   2.856   1.084  0.5214 -0.1985 -0.0060
    1THF     C1  690   3.579   0.623   1.451 -0.5645 -0.0561  0.3454
    1THF     H1  691   3.601   0.715   1.396  1.3382  0.6673  2.2353
    1THF     H2  692   3.524   0.544   1.400  2.5045 -2.1732  0.2344
    1THF     C2  693   3.518   0.663   1.583 -0.1295  0.2651 -0.1872
    1THF     H3  694   3.466   0.578   1.628  1.4073 -0.9509 -0.6432
    1THF     H4  695   3.453   0.750   1.574  1.2386  1.2570 -0.6727
    1THF     C3  696   3.637   0.708   1.666  0.5011  0.0667 -0.0000
    1THF     H5  697   3.629   0.672   1.769  0.0327 -0.5941 -0.2664
    1THF     H6  698   3.652   0.816   1.663 -1.6940  0.3671 -1.5872
    1THF     C4  699   3.758   0.633   1.615 -0.2944  0.5769  0.3075
    1THF     H7  700   3.796   0.558   1.684  2.5378  1.3080 -0.4043
    1THF     H8  701   3.840   0.702   1.591  2.2687 -1.9104  1.6499
    1THF     O1  702   3.705   0.565   1.493 -0.6679  0.4184  0.2279
    1THF     C1  703   1.804   1.687   1.028 -0.3166  0.6580 -0.6706
    1THF     H1  704   1.759   1.593   1.059 -0.7847 -0.1349 -3.5701
    1THF     H2  705   1.859   1.674   0.934 -1.7131 -0.9067 -1.2845
    1THF     C2  706   1.892   1.753   1.142 -0.2586 -0.1892 -0.2924
    1THF     H3  707   1.989   1.788   1.106 -0.6642  0.2752 -0.9306
    1THF     H4  708   1.914   1.695   1.233 -1.6789 -0.5870 -0.1863
    1THF     C3  709   1.817   1.875   1.187  0.4442 -0.7308  0.0940
    1THF     H5  710   1.861   1.967   1.147  0.4393 -0.9947 -0.5201
    1THF     H6  711   1.804   1.890   1.295  0.2939 -0.1767  0.0036
    1THF     C4  712   1.676   1.856   1.131 -0.6594  0.7624 -0.0081
    1THF     H7  713   1.621   1.948   1.114 -0.0578  0.9218 -1.1158
    1THF     H8  714   1.615   1.792   1.195  1.5173  1.0970  2.5318
    1THF     O1  715   1.702   1.784   1.007  0.9206  0.6457 -1.2633
    1THF     C1  716   1.698   0.683   2.781 -0.2620 -0.4070 -0.5174
    1THF     H1  717   1.630   0.753   2.732 -0.6371 -0.4309 -0.0405
    1THF     H2  718   1.737   0.733   2.870 -0.5568 -0.2653 -0.4664
    1THF     C2  719   1.807   0.621   2.690 -0.4067  0.1871  0.3545
    1THF     H3  720   1.892   0.690   2.685 -1.9267  2.4966  3.7091
    1THF     H4  721   1.756   0.615   2.594  1.6393  0.0194 -0.7524
    1THF     C3  722   1.847   0.490   2.760  0.0790 -0.4259  1.0279
    1THF     H5  723   1.943   0.496   2.813  1.7048 -1.7948 -1.6432
    1THF     H6  724   1.849   0.407   2.690  1.2071  0.0275  0.5116
    1THF     C4  725   1.735   0.476   2.867 -0.3440 -0.1896 -0.2914
    1THF     H7  726   1.776   0.504   2.964  1.6021 -2.6018 -0.3533
    1THF     H8  727   1.697   0.374   2.870 -1.7492  0.3782  1.6298
    1THF     O1  728   1.625   0.570   2.830  0.5024 -0.2677 -0.0369
    1THF     C1  729   0.915   0.530   1.211 -0.1382 -0.2869 -0.6089
    1THF     H1  730   0.944   0.447   1.276 -2.0553 -0.3116  0.2437
    1THF     H2  731   1.005   0.581   1.175 -0.9779  0.7224 -1.2844
    1THF     C2  732   0.835   0.627   1.303 -0.8096  0.3038 -0.7872
    1THF     H3  733   0.830   0.732   1.275  1.2378  0.4652 -0.6620
    1THF     H4  734   0.863   0.616   1.408 -3.4316  1.1925  0.0319
    1THF     C3  735   0.698   0.572   1.286  0.0843 -0.4437 -0.3465
    1THF     H5  736   0.623   0.652   1.287 -0.8078 -1.2724 -0.7277
    1THF     H6  737   0.686   0.514   1.378  2.7891  1.3630  1.2345
    1THF     C4  738   0.691   0.473   1.169 -0.7028 -0.2235  0.2817
    1THF     H7  739   0.633   0.532   1.097  2.8437 -1.0527 -3.4569
    1THF     H8  740   0.650   0.379   1.206 -1.2617 -1.0163 -2.2611
    1THF     O1  741   0.826   0.474   1.116 -0.5579 -0.2958 -0.1980
    1THF     C1  742   1.057   1.489   2.170 -0.6946  0.6207 -0.3305
    1THF     H1  743   1.151   1.442   2.142 -1.2090 -0.8548  0.3807
    1THF     H2  744   0.971   1.435   2.130 -0.7660 -0.8362  1.7287
    1THF     C2  745   1.046   1.631   2.130 -0.1647  0.0994 -0.1590
    1THF     H3  746   0.948   1.641   2.083 -0.8494 -0.9316  1.0269
    1THF     H4  747   1.123   1.655   2.055 -0.7686 -0.9190 -1.1200
    1THF     C3  748   1.049   1.718   2.258  0.3696 -0.0918 -0.6992
    1THF     H5  749   0.947   1.750   2.280  0.7126 -0.5488  1.7022
    1THF     H6  750   1.099   1.816   2.257 -2.5678  1.4893  0.5797
    1THF     C4  751   1.088   1.619   2.372 -0.7440 -0.2619  0.1422
    1THF     H7  752   1.041   1.642   2.469 -1.7313 -1.4371 -0.0481
    1THF     H8  753   1.196   1.622   2.387 -0.7470 -1.5420  0.4898
    1THF     O1  754   1.052   1.485   2.317  0.2254 -0.0346 -0.0013
    1THF     C1  755   0.609   1.794   3.402  0.2473 -0.1528 -0.3357
    1THF     H1  756   0.545   1.756   3.482  1.1806 -2.1286 -0.4926
    1THF     H2  757   0.575   1.754   3.306 -1.0144 -0.0176  0.0380
    1THF     C2  758   0.758   1.771   3.435 -0.6868 -0.0903 -0.2691
    1THF     H3  759   0.799   1.713   3.352  0.6666 -0.0466  0.3629
    1THF     H4  760   0.766   1.716   3.530  0.9025  0.3408 -0.1548
    1THF     C3  761   0.820   1.911   3.454 -0.3326  0.5257 -0.5118
    1THF     H5  762   0.876   1.949   3.368 -0.9110  2.6791  0.0168
    1THF     H6  763   0.879   1.933   3.544 -1.3828  0.3252  0.2392
    1THF     C4  764   0.700   2.004   3.459  0.1813 -0.2085 -0.1959
    1THF     H7  765   0.726   2.104   3.424  0.7846  0.2210  1.4587
    1THF     H8  766   0.668   2.014   3.563  0.5394 -0.8449 -0.0189
    1THF     O1  767   0.592   1.932   3.391 -0.2079 -0.7258  0.2758
    1THF     C1  768   1.732   3.935   0.495 -0.0374 -0.0766 -0.1843
    1THF     H1  769   1.766   3.876   0.580  2.2566  1.4687  0.0130
    1THF     H2  770   1.767   4.038   0.507 -0.9510 -0.1228  3.1619
    1THF     C2  771   1.579   3.925   0.480  0.2755 -0.1654  0.0118
    1THF     H3  772   1.513   3.994   0.534  2.4065  0.3036  2.1439
    1THF     H4  773   1.546   3.823   0.498  1.4203 -0.4784  0.3906
    1THF     C3  774   1.557   3.946   0.328  0.9306  0.3722 -0.0416
    1THF     H5  775   1.515   4.045   0.309 -1.9480 -0.6149  0.9628
    1THF     H6  776   1.487   3.875   0.282  0.6383  0.9416 -0.4767
    1THF     C4  777   1.696   3.948   0.263 -0.4340 -0.2411  0.5551
    1THF     H7  778   1.715   4.054   0.247  0.1444 -0.5717 -1.1153
    1THF     H8  779   1.694   3.901   0.164 -0.8350 -1.2711  1.0421
    1THF     O1  780   1.777   3.886   0.366  0.3318 -0.7362  0.1725
    1THF     C1  781   0.518   1.585   2.996  0.6623  0.3196  0.2480
    1THF     H1  782   0.546   1.631   3.092  2.7682  0.2741 -0.3192
    1THF     H2  783   0.410   1.603   2.994  0.4988 -0.4391  1.4767
    1THF     C2  784   0.554   1.427   2.992 -0.0496 -0.2921  0.9708
    1THF     H3  785   0.458   1.377   3.007 -1.4440  1.4014 -1.8570
    1THF     H4  786   0.636   1.396   3.057  0.9715 -1.3623 -0.7799
    1THF     C3  787   0.600   1.408   2.847 -0.4936  0.4808  0.9163
    1THF     H5  788   0.538   1.332   2.800 -2.7507  1.8733  1.5740
    1THF     H6  789   0.706   1.384   2.838 -0.9129 -1.0041 -0.1413
    1THF     C4  790   0.578   1.540   2.776 -0.0620 -0.2152 -0.6662
    1THF     H7  791   0.474   1.546   2.745 -0.6028  1.2106  1.3335
    1THF     H8  792   0.640   1.559   2.688  1.4904 -0.2341  0.3958
    1THF     O1  793   0.595   1.638   2.884 -0.3893  0.5011 -0.0302
    1THF     C1  794   0.878   1.565   0.113 -0.3451 -0.1912 -0.1271
    1THF     H1  795   0.886   1.516   0.211  3.3902  0.4985  0.0015
    1THF     H2  796   0.903   1.488   0.040 -0.1692 -1.1848  0.9520
    1THF     C2  797   0.978   1.680   0.106  0.2520 -0.4511 -0.3571
    1THF     H3  798   1.053   1.674   0.027  0.4695  0.3033 -0.2145
    1THF     H4  799   1.024   1.690   0.205  3.1505  0.1734 -1.7067
    1THF     C3  800   0.896   1.807   0.071  0.1464  0.2718  0.1220
    1THF     H5  801   0.910   1.825  -0.036 -1.1579 -0.4546 -0.1841
    1THF     H6  802   0.919   1.896   0.131  0.8889  0.1979 -0.0465
    1THF     C4  803   0.751   1.765   0.101  0.3410 -0.2137 -0.8382
    1THF     H7  804   0.684   1.803   0.023 -0.4846 -2.1396 -1.0995
    1THF     H8  805   0.724   1.807   0.198  0.0896  2.0497 -1.8560
    1THF     O1  806   0.743   1.617   0.093  0.1733 -0.1295  0.2658
    1THF     C1  807   1.779   1.776   3.356 -0.3462 -0.0020 -0.8357
    1THF     H1  808   1.837   1.836   3.285 -1.3312  3.1891  0.9904
    1THF     H2  809   1.698   1.839   3.392  0.9603  2.5010 -2.0969
    1THF     C2  810   1.856   1.718   3.476 -0.4218 -0.6247 -0.3346
    1THF     H3  811   1.791   1.723   3.564 -0.8241 -2.1551 -0.5248
    1THF     H4  812   1.950   1.769   3.496  0.4390 -2.4286  0.2743
    1THF     C3  813   1.890   1.578   3.452 -0.5328 -0.5978  0.1581
    1THF     H5  814   1.837   1.512   3.521  0.6779 -0.9450  0.7679
    1THF     H6  815   1.999   1.572   3.466 -0.5162  0.6959  0.6134
    1THF     C4  816   1.832   1.554   3.311  0.1113 -0.4935 -0.1106
    1THF     H7  817   1.796   1.452   3.293 -1.8840 -0.2357  2.2681
    1THF     H8  818   1.915   1.577   3.243 -0.2456 -1.6125 -0.9406
    1THF     O1  819   1.727   1.656   3.288 -0.2921  0.0200 -0.2486
    1THF     C1  820   3.845   0.443   2.258  0.2884 -0.8759 -0.5297
    1THF     H1  821   3.754   0.443   2.318 -0.2910  0.3110 -1.3930
    1THF     H2  822   3.932   0.411   2.316  0.8928 -0.8922 -1.4221
    1THF     C2  823   3.868   0.586   2.203 -0.1906  0.2934 -0.5061
    1THF     H3  824   3.967   0.633   2.207 -0.3012  0.4673  0.3261
    1THF     H4  825   3.805   0.660   2.253 -0.3219 -0.4680  0.4804
    1THF     C3  826   3.833   0.563   2.055 -0.1014 -0.2677  0.2582
    1THF     H5  827   3.924   0.554   1.995 -0.6996 -1.2341 -0.5384
    1THF     H6  828   3.778   0.647   2.012 -0.1967 -0.6153 -0.3056
    1THF     C4  829   3.765   0.430   2.041  0.6691 -0.1841 -0.3072
    1THF     H7  830   3.797   0.370   1.955  2.7024 -0.5552  0.6911
    1THF     H8  831   3.656   0.436   2.050  0.8362  1.0477  0.9262
    1THF     O1  832   3.828   0.361   2.146 -0.5790 -0.1770  0.3407
    1THF     C1  833   0.041   2.457   1.349 -0.4979 -0.4227 -0.5374
    1THF     H1  834   0.074   2.561   1.348 -0.0416 -0.5508  0.4290
    1THF     H2  835  -0.064   2.443   1.319 -0.6402  0.0942 -0.2878
    1THF     C2  836   0.056   2.398   1.482  0.6288 -0.2238 -0.2755
    1THF     H3  837  -0.040   2.397   1.535  1.3623  1.5209  1.1618
    1THF     H4  838   0.139   2.445   1.535  0.8542  0.3022 -1.0860
    1THF     C3  839   0.082   2.252   1.451 -0.4062  0.9527 -0.0230
    1THF     H5  840  -0.005   2.187   1.465  0.4155 -0.0269  0.5748
    1THF     H6  841   0.160   2.213   1.517 -1.3399  0.4204  0.7890
    1THF     C4  842   0.122   2.246   1.303  0.0535 -0.5780 -0.2744
    1THF     H7  843   0.045   2.202   1.239  0.3314 -1.4919  0.0048
    1THF     H8  844   0.224   2.206   1.295  0.3668  0.1303  0.1048
    1THF     O1  845   0.124   2.384   1.263  0.0290  0.1114  0.7137
    1THF     C1  846   2.606   3.789   0.750  0.0867 -0.0344  0.3728
    1THF     H1  847   2.661   3.730   0.676  1.7291  2.0644 -0.1332
    1THF     H2  848   2.614   3.893   0.720 -0.6392  0.1316  0.7551
    1THF     C2  849   2.669   3.746   0.885  0.2135  0.0041  0.3914
    1THF     H3  850   2.656   3.813   0.970  0.9781 -1.4943  1.7268
    1THF     H4  851   2.772   3.710   0.885  0.6319  1.1412 -1.8692
    1THF     C3  852   2.576   3.631   0.938 -0.2740 -0.1433  0.7118
    1THF     H5  853   2.518   3.670   1.022 -0.9612  2.6020 -0.9700
    1THF     H6  854   2.619   3.534   0.964  0.6880  0.6604  2.1514
    1THF     C4  855   2.468   3.618   0.828  0.0010  0.1949 -0.7233
    1THF     H7  856   2.368   3.592   0.863  0.7152  0.1466  1.3743
    1THF     H8  857   2.498   3.531   0.769  1.2480  0.3285 -0.3016
    1THF     O1  858   2.475   3.748   0.754 -0.2057  0.6176 -0.5175
    1THF     C1  859   3.931   3.185   1.860 -0.1049  0.7921  0.9137
    1THF     H1  860   3.848   3.124   1.826  0.2603 -0.5377  2.3419
    1THF     H2  861   3.972   3.245   1.779  1.4645 -1.8392 -0.2972
    1THF     C2  862   4.041   3.097   1.924 -0.1090  0.9778 -0.2408
    1THF     H3  863   4.136   3.105   1.872  0.2231  0.2498  0.2492
    1THF     H4  864   4.007   2.993   1.932 -1.4835  1.3578 -0.9374
    1THF     C3  865   4.047   3.144   2.072  0.3901 -0.2477  0.0131
    1THF     H5  866   4.149   3.146   2.110  0.2534  0.0716  0.3725
    1THF     H6  867   3.978   3.082   2.131 -1.4205  1.4385 -0.2650
    1THF     C4  868   3.991   3.282   2.064  0.7600 -0.2270 -0.0191
    1THF     H7  869   4.065   3.348   2.018 -1.6291  2.3066 -0.4148
    1THF     H8  870   3.962   3.333   2.156 -0.8064 -1.6812  0.3091
    1THF     O1  871   3.885   3.271   1.968  0.2321 -0.2150 -0.3851
    1THF     C1  872   3.317   2.355   2.939  0.2481 -0.7423 -0.3845
    1THF     H1  873   3.251   2.375   2.855 -0.0677 -1.4708 -0.3074
    1THF     H2  874   3.267   2.381   3.032  2.2837  0.6326  0.3660
    1THF     C2  875   3.456   2.432   2.916  0.3990  0.8855 -0.3891
    1THF     H3  876   3.459   2.520   2.980 -0.9122  1.9154 -1.7425
    1THF     H4  877   3.473   2.471   2.815  0.6392  0.0111 -0.6939
    1THF     C3  878   3.567   2.328   2.947 -0.2359  0.4331  0.1270
    1THF     H5  879   3.593   2.324   3.053 -1.3140  2.7466  0.4962
    1THF     H6  880   3.657   2.341   2.886 -0.7695  0.5385 -0.6495
    1THF     C4  881   3.497   2.190   2.914  0.0566 -0.5806  0.8099
    1THF     H7  882   3.534   2.113   2.982  2.2068 -1.8110 -1.6606
    1THF     H8  883   3.509   2.167   2.808  0.2431  2.4550  0.1396
    1THF     O1  884   3.353   2.215   2.931  0.0497 -0.3075  0.5691
    1THF     C1  885   2.660   2.330   3.931  0.3232  0.0250  0.1120
    1THF     H1  886   2.569   2.273   3.908 -0.4133  1.2560 -0.0716
    1THF     H2  887   2.702   2.369   3.838 -1.3494  0.6578 -0.3981
    1THF     C2  888   2.761   2.230   3.994  0.1916 -0.8732  0.0417
    1THF     H3  889   2.860   2.242   3.950 -0.9353 -0.4650 -2.4335
    1THF     H4  890   2.713   2.134   3.976 -0.7716  0.2402 -3.6717
    1THF     C3  891   2.753   2.261   4.143  0.2568 -0.8810 -0.7909
    1THF     H5  892   2.852   2.255   4.189  1.8089  2.2359 -3.5469
    1THF     H6  893   2.681   2.193   4.190  0.6091 -0.8771 -0.2424
    1THF     C4  894   2.690   2.402   4.155 -0.6527  0.0568  0.1641
    1THF     H7  895   2.779   2.463   4.174 -0.4975 -0.5192  1.3831
    1THF     H8  896   2.621   2.410   4.239 -0.7213  0.0942  0.1030
    1THF     O1  897   2.633   2.435   4.025 -0.2281  0.1597 -0.1197
    1THF     C1  898   0.094   1.204   2.833  0.3535 -0.4289  0.7794
    1THF     H1  899   0.045   1.235   2.741  1.4864  2.0174  0.9562
    1THF     H2  900   0.089   1.289   2.902 -1.2708 -0.1723  0.3550
    1THF     C2  901   0.236   1.160   2.820 -1.1109 -0.0126  0.2139
    1THF     H3  902   0.307   1.222   2.876 -0.4381  0.2415 -0.8847
    1THF     H4  903   0.266   1.161   2.714  3.2966 -0.4370  1.3385
    1THF     C3  904   0.245   1.020   2.886  0.7172  0.2988 -0.3860
    1THF     H5  905   0.315   1.014   2.969  1.3623  1.2074 -0.8485
    1THF     H6  906   0.280   0.949   2.811  0.0407 -0.8578  0.3837
    1THF     C4  907   0.098   1.000   2.943 -0.5277  0.3402  0.0826
    1THF     H7  908   0.089   1.020   3.050  0.3402 -1.6827  0.5680
    1THF     H8  909   0.054   0.909   2.902  1.1768 -1.1216  1.3886
    1THF     O1  910   0.017   1.093   2.875  0.1118  0.7057 -0.7679
    1THF     C1  911   2.241   3.000   3.815  0.6767  0.0031 -0.5287
    1THF     H1  912   2.318   2.926   3.834 -0.1930 -1.0691 -1.1306
    1THF     H2  913   2.283   3.099   3.796 -0.2188  0.2316 -1.3612
    1THF     C2  914   2.131   2.994   3.928 -0.4607  0.2200  0.4661
    1THF     H3  915   2.087   3.091   3.955 -2.8626 -1.2884  2.2495
    1THF     H4  916   2.173   2.958   4.022  0.2006  0.6398  0.3346
    1THF     C3  917   2.019   2.909   3.880 -0.4346 -0.1755 -0.2378
    1THF     H5  918   1.925   2.942   3.924 -0.2803 -0.0790  0.0169
    1THF     H6  919   2.033   2.805   3.911 -1.3218 -0.2761 -0.1733
    1THF     C4  920   2.029   2.918   3.731 -0.3219  0.2953  0.1926
    1THF     H7  921   1.978   3.003   3.685  1.1306  0.5908 -0.9167
    1THF     H8  922   1.998   2.832   3.672  1.0386 -0.3441  0.3815
    1THF     O1  923   2.165   2.951   3.701  0.1595  0.0977  0.1999
    1THF     C1  924   1.262   3.951   3.349 -0.1258 -0.1666  0.2656
    1THF     H1  925   1.196   3.914   3.270  0.4675  1.3079 -0.9654
    1THF     H2  926   1.207   4.037   3.388  2.8586  1.7240  0.4350
    1THF     C2  927   1.403   3.974   3.295  0.3612 -0.2484 -0.0646
    1THF     H3  928   1.439   4.077   3.295  2.6815 -1.0158  1.3526
    1THF     H4  929   1.414   3.946   3.190  0.9631  1.0742 -0.3618
    1THF     C3  930   1.491   3.873   3.366 -0.2233 -0.1339 -0.4817
    1THF     H5  931   1.558   3.927   3.434  0.8738 -1.2616 -0.6623
    1THF     H6  932   1.556   3.824   3.294  1.0979  0.5791  0.2026
    1THF     C4  933   1.397   3.778   3.433  0.8579  0.5972 -0.5404
    1THF     H7  934   1.434   3.732   3.525  0.8702 -1.3706 -1.4997
    1THF     H8  935   1.365   3.700   3.364  0.8419 -0.6105  0.8101
    1THF     O1  936   1.278   3.861   3.456 -0.3477  0.4788  0.0148
    1THF     C1  937   3.535   3.362   1.113  0.1426  0.5610  0.2086
    1THF     H1  938   3.611   3.348   1.191 -0.6227  0.0688  0.8695
    1THF     H2  939   3.501   3.465   1.101 -1.5976  0.1122  1.1203
    1THF     C2  940   3.418   3.274   1.134  0.0386 -0.0578 -0.4530
    1THF     H3  941   3.355   3.329   1.204  3.2121  2.3830  0.5569
    1THF     H4  942   3.448   3.181   1.183 -0.9754  0.3487  0.9854
    1THF     C3  943   3.368   3.252   0.993  0.3045  0.5367  1.0395
    1THF     H5  944   3.285   3.314   0.958 -0.0872 -0.3909  0.2928
    1THF     H6  945   3.329   3.150   0.985 -1.0968  1.0999  0.4871
    1THF     C4  946   3.488   3.264   0.898 -0.0462  0.7792 -0.6583
    1THF     H7  947   3.459   3.341   0.827 -0.2088  2.5929  1.3457
    1THF     H8  948   3.531   3.177   0.847  0.9149  0.2868  0.9538
    1THF     O1  949   3.594   3.320   0.982  0.2997  0.4213 -0.1839
    1THF     C1  950   2.496   3.628   2.611 -0.2329  0.3184 -0.5675
    1THF     H1  951   2.475   3.588   2.710  0.5112 -1.4390 -1.0850
    1THF     H2  952   2.487   3.736   2.614  0.9191  0.4449 -1.3526
    1THF     C2  953   2.404   3.566   2.509  0.5169  0.2755  0.2548
    1THF     H3  954   2.406   3.633   2.423 -0.0838  1.1847  0.9451
    1THF     H4  955   2.301   3.558   2.546 -0.4058  0.1550 -2.1897
    1THF     C3  956   2.466   3.431   2.467 -0.5934  0.1150  0.1225
    1THF     H5  957   2.506   3.433   2.365 -0.5225  0.7300  0.1614
    1THF     H6  958   2.397   3.349   2.490 -0.1451  0.0121  1.1381
    1THF     C4  959   2.597   3.428   2.558  0.0515 -0.6687  0.4425
    1THF     H7  960   2.678   3.380   2.502  0.4866 -1.4970  1.7830
    1THF     H8  961   2.567   3.391   2.656  0.9138 -2.1812  0.1425
    1THF     O1  962   2.627   3.568   2.582  0.2871 -0.1237 -0.3835
    1THF     C1  963   2.869   3.688   0.498  0.6959  0.1879  0.6769
    1THF     H1  964   2.868   3.626   0.588 -3.5771  0.7671  1.1041
    1THF     H2  965   2.806   3.638   0.424  2.0879 -0.1939 -0.2717
    1THF     C2  966   3.005   3.706   0.433 -0.1110  0.4495  0.9559
    1THF     H3  967   2.998   3.660   0.334 -1.2073 -0.9525  1.6516
    1THF     H4  968   3.084   3.656   0.490  0.1860  0.5685  0.6475
    1THF     C3  969   3.025   3.856   0.436  0.4440  1.1948 -0.4577
    1THF     H5  970   3.093   3.893   0.359  3.2022 -3.5926 -0.5050
    1THF     H6  971   3.068   3.884   0.532 -1.7415 -0.3060  1.0132
    1THF     C4  972   2.883   3.908   0.432 -0.1563 -0.6947 -0.4904
    1THF     H7  973   2.832   3.903   0.336 -0.0409  0.0996 -0.5936
    1THF     H8  974   2.880   4.010   0.470  0.8696 -0.7865 -0.1227
    1THF     O1  975   2.820   3.822   0.522 -0.4664  0.1102 -0.3137
    1THF     C1  976   1.921   0.905   0.942 -0.1099 -0.2512 -0.0437
    1THF     H1  977   1.945   0.969   1.027 -4.4073  0.6125  0.6309
    1THF     H2  978   2.001   0.852   0.890 -1.3462 -0.4472 -1.8063
    1THF     C2  979   1.855   0.991   0.837  0.1582 -0.0232 -0.4275
    1THF     H3  980   1.928   1.015   0.759 -1.7311 -0.1708 -2.3023
    1THF     H4  981   1.807   1.082   0.873  1.9900  1.4694 -1.6189
    1THF     C3  982   1.741   0.910   0.775  1.0338 -0.1812 -0.4549
    1THF     H5  983   1.782   0.841   0.701  3.9970 -2.6738  3.3351
    1THF     H6  984   1.660   0.977   0.744 -0.6733 -1.9653  0.0693
    1THF     C4  985   1.701   0.812   0.889 -0.9475 -0.3546 -0.4668
    1THF     H7  986   1.678   0.710   0.856  0.0232 -0.2469 -1.5169
    1THF     H8  987   1.623   0.854   0.953 -0.9577  0.2677 -0.8919
    1THF     O1  988   1.818   0.812   0.983  0.0135  0.1345 -0.0838
    1THF     C1  989   1.958   0.744   3.215  0.5828  0.7125 -0.4849
    1THF     H1  990   2.054   0.788   3.242 -0.0308  1.8891 -0.1719
    1THF     H2  991   1.965   0.647   3.164 -0.6310 -0.0784  0.7977
    1THF     C2  992   1.878   0.839   3.128  0.0173  0.0608 -0.3499
    1THF     H3  993   1.877   0.823   3.020 -1.5930 -0.2674 -0.3016
    1THF     H4  994   1.918   0.938   3.150 -1.0960  0.6626 -0.9741
    1THF     C3  995   1.736   0.819   3.178 -0.0045 -0.1985 -0.3817
    1THF     H5  996   1.675   0.753   3.115 -1.6084  0.3266  0.5764
    1THF     H6  997   1.678   0.911   3.191 -0.9457 -0.8471  0.1366
    1THF     C4  998   1.745   0.763   3.322 -0.1455  0.1746  0.7006
    1THF     H7  999   1.695   0.666   3.321 -2.2885  1.2620 -1.5901
    1THF     H8 1000   1.709   0.837   3.394 -0.3599 -1.5718  2.4559
    1THF     O1 1001   1.883   0.736   3.340  0.2869  0.3116  0.5772
    1THF     C1 1002   0.495   0.725   1.713  0.1072  0.1013 -0.7698
    1THF     H1 1003   0.386   0.733   1.707  0.1783  1.4156 -0.4747
    1THF     H2 1004   0.532   0.826   1.691 -0.7820  0.7351  0.5491
    1THF     C2 1005   0.565   0.600   1.652 -0.0384  0.2616 -0.1972
    1THF     H3 1006   0.663   0.626   1.613  0.3015 -0.8844 -0.1136
    1THF     H4 1007   0.506   0.551   1.575  0.1226 -2.1569  1.1629
    1THF     C3 1008   0.584   0.504   1.770 -0.3472  0.4049  0.1428
    1THF     H5 1009   0.666   0.433   1.758  1.7813  2.9388 -0.8272
    1THF     H6 1010   0.491   0.449   1.790 -0.7857  1.3266  0.6992
    1THF     C4 1011   0.594   0.595   1.894 -0.1600 -0.7329  0.2373
    1THF     H7 1012   0.702   0.609   1.895  0.0231 -1.9743 -0.3104
    1THF     H8 1013   0.557   0.543   1.983  0.9801  0.1715  1.2501
    1THF     O1 1014   0.529   0.722   1.851  0.2032 -0.2778  0.3615
    1THF     C1 1015   0.352   1.545   0.049 -0.2794  0.1928  0.8547
    1THF     H1 1016   0.352   1.538   0.158  0.3429  0.1722  0.8550
    1THF     H2 1017   0.418   1.476  -0.004 -1.3299 -0.5284  0.4692
    1THF     C2 1018   0.386   1.691   0.032 -0.1210  0.4742  0.3441
    1THF     H3 1019   0.452   1.709  -0.053  1.1972  3.1890  1.8764
    1THF     H4 1020   0.436   1.734   0.119  0.7494  1.2056 -0.5075
    1THF     C3 1021   0.251   1.765   0.018 -0.2566  0.8847 -0.5526
    1THF     H5 1022   0.250   1.831  -0.069  2.0076  2.2966  0.4560
    1THF     H6 1023   0.250   1.818   0.113  1.2431 -1.3820  0.7774
    1THF     C4 1024   0.150   1.654   0.017 -0.3029  0.3046  0.0957
    1THF     H7 1025   0.083   1.679  -0.065  0.3547 -0.2834 -0.6166
    1THF     H8 1026   0.096   1.653   0.112 -1.0592  1.0810 -0.3170
    1THF     O1 1027   0.218   1.530  -0.009  0.4085 -0.5419 -0.7034
    1THF     C1 1028   0.923   0.086   1.343  0.6163 -0.2637  0.1571
    1THF     H1 1029   0.913   0.192   1.367  0.2083 -0.8878  2.9173
    1THF     H2 1030   0.848   0.061   1.267  1.3039  1.1723 -1.0079
    1THF     C2 1031   0.907  -0.009   1.466  0.4342 -0.2157 -0.5494
    1THF     H3 1032   0.812  -0.063   1.468  0.6469 -0.5712  0.3425
    1THF     H4 1033   0.902   0.059   1.551  0.0027 -0.9562  0.0243
    1THF     C3 1034   1.030  -0.101   1.474  0.2140  0.1503 -0.1430
    1THF     H5 1035   1.004  -0.197   1.429  1.1628  0.0128 -0.3949
    1THF     H6 1036   1.059  -0.120   1.577  0.9250  2.0001  0.0107
    1THF     C4 1037   1.133  -0.025   1.388  0.5041  0.8523 -0.4031
    1THF     H7 1038   1.201  -0.082   1.325  0.2935  0.7721 -0.5608
    1THF     H8 1039   1.192   0.043   1.450  2.0670 -2.1182  1.4896
    1THF     O1 1040   1.061   0.061   1.296  0.2654  0.1726  0.1650
    1THF     C1 1041   2.445   2.387   1.427  0.4383  0.0673  0.5264
    1THF     H1 1042   2.492   2.484   1.445 -0.3450  0.5621 -0.0353
    1THF     H2 1043   2.340   2.408   1.406  0.3516 -1.1063 -0.2458
    1THF     C2 1044   2.445   2.277   1.536 -0.2400 -0.2681  0.2253
    1THF     H3 1045   2.343   2.240   1.544 -0.6293  0.6438 -0.5139
    1THF     H4 1046   2.470   2.334   1.625 -1.2381  2.4986 -1.2202
    1THF     C3 1047   2.552   2.179   1.486  0.5872 -0.1339 -0.3263
    1THF     H5 1048   2.522   2.074   1.481  0.2593 -0.0160 -0.8214
    1THF     H6 1049   2.636   2.181   1.555 -1.4094  0.1176  2.1946
    1THF     C4 1050   2.610   2.236   1.359  0.1771  0.3534  0.3459
    1THF     H7 1051   2.644   2.155   1.294 -0.6114 -0.1836  0.6013
    1THF     H8 1052   2.702   2.291   1.379  1.0289 -1.1049  0.5625
    1THF     O1 1053   2.502   2.319   1.313 -0.2160  0.0227  0.3712
    1THF     C1 1054   0.050   3.734   0.471 -0.2107 -0.2929  0.4457
    1THF     H1 1055   0.149   3.727   0.517  0.1067  1.0098 -0.0424
    1THF     H2 1056  -0.021   3.674   0.528  0.5763 -0.3518  1.3773
    1THF     C2 1057   0.060   3.680   0.327  0.1502 -0.3956 -0.4300
    1THF     H3 1058   0.041   3.573   0.324  0.5294 -0.4865  0.3500
    1THF     H4 1059   0.156   3.701   0.279  0.2118  1.7306  0.5615
    1THF     C3 1060  -0.047   3.765   0.258  0.0818  0.3174 -0.1087
    1THF     H5 1061  -0.115   3.693   0.213 -0.2109 -0.1175  1.0214
    1THF     H6 1062  -0.010   3.822   0.172 -1.0554  2.5342  0.8218
    1THF     C4 1063  -0.101   3.864   0.363 -0.3685 -0.0985 -0.0949
    1THF     H7 1064  -0.196   3.832   0.405 -0.7222  0.4743 -0.4606
    1THF     H8 1065  -0.108   3.960   0.312 -1.7864 -0.2882 -0.2604
    1THF     O1 1066   0.004   3.867   0.457  0.1805  0.2715  0.4292
    1THF     C1 1067   3.131   1.090   1.914  1.1181 -0.2249 -0.2108
    1THF     H1 1068   3.033   1.137   1.910  0.6782 -1.1661 -0.4614
    1THF     H2 1069   3.158   1.061   1.812 -0.2247  2.4221 -1.3564
    1THF     C2 1070   3.121   0.981   2.023  0.1633  0.2731 -0.1253
    1THF     H3 1071   3.154   0.884   1.986  0.0770 -0.0376  0.6220
    1THF     H4 1072   3.016   0.976   2.051 -0.1182  1.4517 -0.9123
    1THF     C3 1073   3.215   1.028   2.138 -1.0045 -0.4339  0.1982
    1THF     H5 1074   3.312   0.978   2.144 -1.0562 -0.7847 -1.5786
    1THF     H6 1075   3.174   1.023   2.239 -1.0891  0.9386  0.2392
    1THF     C4 1076   3.250   1.176   2.100  0.0598 -0.9445 -0.1281
    1THF     H7 1077   3.346   1.211   2.140  0.9981 -0.5987 -2.5959
    1THF     H8 1078   3.169   1.242   2.134  0.2531 -0.8557  0.1703
    1THF     O1 1079   3.241   1.173   1.958  0.1175  0.2503 -0.4720
    1THF     C1 1080   2.057   3.741   0.185  0.1137  0.6635 -0.3512
    1THF     H1 1081   2.070   3.711   0.080 -1.2006 -0.6745 -0.1461
    1THF     H2 1082   1.952   3.734   0.213  1.3036 -0.2476  4.2580
    1THF     C2 1083   2.120   3.880   0.214  0.0750 -0.1600  0.3894
    1THF     H3 1084   2.056   3.957   0.171 -2.8231 -2.3424  0.6528
    1THF     H4 1085   2.220   3.886   0.170 -0.5396  1.7413 -0.7964
    1THF     C3 1086   2.126   3.880   0.361  0.4419 -0.4962 -0.3057
    1THF     H5 1087   2.034   3.924   0.401  0.7402 -0.6763  0.5709
    1THF     H6 1088   2.206   3.944   0.400 -0.2867 -0.8730  1.8429
    1THF     C4 1089   2.146   3.734   0.403 -0.6880 -0.4426  0.0865
    1THF     H7 1090   2.073   3.698   0.475  0.0879 -1.3870  0.4061
    1THF     H8 1091   2.246   3.723   0.446  0.4384 -1.9468 -2.7665
    1THF     O1 1092   2.136   3.659   0.281 -0.7492  0.0656 -0.2511
    1THF     C1 1093   1.961   1.944   2.325 -0.2145 -0.6525 -0.2332
    1THF     H1 1094   1.960   1.966   2.432 -2.4055  1.6919 -0.6801
    1THF     H2 1095   1.869   1.893   2.294  0.1555 -2.0947  0.9754
    1THF     C2 1096   2.084   1.870   2.278  0.0377  0.1184 -0.5467
    1THF     H3 1097   2.055   1.792   2.207 -1.1988 -2.3384  2.5794
    1THF     H4 1098   2.130   1.822   2.364  1.3249 -1.6215 -2.1628
    1THF     C3 1099   2.176   1.977   2.221  0.1196 -0.5390  0.7890
    1THF     H5 1100   2.189   1.948   2.116  3.1704 -0.2365  1.0439
    1THF     H6 1101   2.270   1.978   2.276  0.2617 -0.0340  0.5451
    1THF     C4 1102   2.106   2.108   2.248  0.0993  0.5873 -0.1845
    1THF     H7 1103   2.123   2.171   2.160 -0.2592 -2.2953 -2.4153
    1THF     H8 1104   2.140   2.165   2.334 -0.0695  0.4340 -0.0168
    1THF     O1 1105   1.969   2.073   2.263  0.6195 -0.4502 -0.1817
    1THF     C1 1106   3.296   2.265   1.192 -0.4034 -0.5022 -0.1353
    1THF     H1 1107   3.284   2.303   1.090  1.1296  0.1299 -0.0997
    1THF     H2 1108   3.339   2.345   1.253 -0.9304 -2.4220  2.8718
    1THF     C2 1109   3.362   2.131   1.208  0.5233  0.5658  0.2361
    1THF     H3 1110   3.415   2.132   1.304  1.1477 -0.5104 -0.0803
    1THF     H4 1111   3.443   2.110   1.137  0.0647 -2.4264  0.5252
    1THF     C3 1112   3.250   2.033   1.206 -1.0452 -0.0130  0.8980
    1THF     H5 1113   3.279   1.939   1.253  2.6130  0.1437 -0.8432
    1THF     H6 1114   3.219   2.000   1.107  0.3122  0.3386  0.3400
    1THF     C4 1115   3.137   2.104   1.274 -0.5080 -1.2349 -0.0139
    1THF     H7 1116   3.141   2.096   1.383  0.4677 -0.7446 -0.0038
    1THF     H8 1117   3.043   2.060   1.240  0.2643 -2.3851 -0.6888
    1THF     O1 1118   3.156   2.239   1.232 -0.1366  0.0560  0.2954
    1THF     C1 1119   3.554   0.253   0.042 -0.8720  0.0697  0.1721
    1THF     H1 1120   3.652   0.244  -0.005  0.4470 -1.0959  3.0137
    1THF     H2 1121   3.490   0.301  -0.032 -0.3518 -1.0071 -0.9955
    1THF     C2 1122   3.563   0.339   0.170  0.0621  0.1466 -0.2348
    1THF     H3 1123   3.487   0.417   0.175  1.9512  1.9370  1.9987
    1THF     H4 1124   3.659   0.390   0.182 -0.7897  1.7350 -0.0177
    1THF     C3 1125   3.541   0.234   0.278  0.4300  0.2977  0.7510
    1THF     H5 1126   3.489   0.279   0.363 -1.6949 -1.2254  0.3007
    1THF     H6 1127   3.639   0.189   0.297  1.4329  1.4695 -1.4923
    1THF     C4 1128   3.456   0.123   0.213 -0.5090  0.7787  0.4009
    1THF     H7 1129   3.351   0.154   0.210 -0.9496 -0.5726  1.0918
    1THF     H8 1130   3.474   0.028   0.263  0.1044  0.0859 -1.1013
    1THF     O1 1131   3.513   0.122   0.078 -0.1742 -0.2646  0.1118
    1THF     C1 1132   3.820   1.230   0.013 -0.8574  0.0476 -0.1667
    1THF     H1 1133   3.752   1.159  -0.034 -3.9272  1.6438  1.6724
    1THF     H2 1134   3.818   1.233   0.123  1.0946  1.0096 -0.1441
    1THF     C2 1135   3.795   1.368  -0.044  0.1254 -0.0615  0.8276
    1THF     H3 1136   3.736   1.433   0.021  1.4970  2.3936 -0.2995
    1THF     H4 1137   3.760   1.358  -0.147 -0.6492 -1.0713  1.1799
    1THF     C3 1138   3.931   1.443  -0.056  0.7679 -0.1022  0.0701
    1THF     H5 1139   3.945   1.529   0.009 -1.3547 -0.3075  0.8248
    1THF     H6 1140   3.946   1.469  -0.161 -0.0005  1.0486  0.2414
    1THF     C4 1141   4.035   1.339  -0.021  0.0568 -1.0796  0.8531
    1THF     H7 1142   4.073   1.363   0.079 -1.6493  2.2421  0.8049
    1THF     H8 1143   4.116   1.336  -0.094 -0.5207 -1.7841  0.2351
    1THF     O1 1144   3.960   1.210  -0.015 -0.7963 -0.0306 -0.0534
    1THF     C1 1145   3.446   0.033   0.552  0.5255 -0.6944  0.1798
    1THF     H1 1146   3.494   0.107   0.489  3.1204 -0.7071  2.0708
    1THF     H2 1147   3.337   0.039   0.562  0.3772  0.3048 -1.8190
    1THF     C2 1148   3.513   0.050   0.688 -0.6700  0.8335 -0.4476
    1THF     H3 1149   3.445  -0.001   0.756 -0.6808  1.6028  0.1294
    1THF     H4 1150   3.537   0.153   0.717 -0.5834  0.4021  1.0159
    1THF     C3 1151   3.643  -0.039   0.674 -0.3836  0.1032 -0.2893
    1THF     H5 1152   3.665  -0.091   0.767  0.7604  0.3418 -0.4191
    1THF     H6 1153   3.728   0.024   0.650 -1.2687  1.0187 -1.0851
    1THF     C4 1154   3.625  -0.127   0.549  0.0956  0.0968 -0.1612
    1THF     H7 1155   3.660  -0.230   0.560  0.6806  0.4665  1.6812
    1THF     H8 1156   3.683  -0.088   0.466 -1.4288 -0.4287 -1.5036
    1THF     O1 1157   3.488  -0.105   0.512  0.7378  0.1812  0.0243
    1THF     C1 1158   2.448   1.118   2.517  0.2758  0.1034  0.1992
    1THF     H1 1159   2.496   1.039   2.574  0.4116 -1.2659 -1.7775
    1THF     H2 1160   2.496   1.144   2.422 -0.8541 -1.4587 -0.8450
    1THF     C2 1161   2.411   1.244   2.596 -0.0939  0.4869  0.5616
    1THF     H3 1162   2.492   1.317   2.582  0.6912 -0.1599  1.6783
    1THF     H4 1163   2.405   1.212   2.700  0.2412 -1.1253  0.0864
    1THF     C3 1164   2.278   1.292   2.535  0.0936  0.2220 -0.2104
    1THF     H5 1165   2.280   1.384   2.476 -1.0347  0.3572 -0.0480
    1THF     H6 1166   2.205   1.304   2.615  3.2665 -0.2474  2.8438
    1THF     C4 1167   2.231   1.171   2.446 -0.5209  0.1188  0.5101
    1THF     H7 1168   2.264   1.209   2.349 -0.4401  2.0983  1.2968
    1THF     H8 1169   2.127   1.139   2.447 -0.8449  1.1804  1.0534
    1THF     O1 1170   2.323   1.064   2.481  0.5451 -0.3638 -0.1708
    1THF     C1 1171   0.237   1.090   0.592  0.9765  0.2690  0.4017
    1THF     H1 1172   0.223   0.989   0.630  0.0873 -0.2301 -1.2160
    1THF     H2 1173   0.178   1.116   0.504 -3.0264 -0.6131  2.7022
    1THF     C2 1174   0.383   1.128   0.571  0.0290  0.1811  0.5219
    1THF     H3 1175   0.379   1.218   0.509 -1.3921  0.2764  0.7234
    1THF     H4 1176   0.438   1.044   0.527  1.0021  0.2557  1.5879
    1THF     C3 1177   0.429   1.163   0.713 -0.2060 -0.6411 -0.2681
    1THF     H5 1178   0.498   1.247   0.719  0.2233 -0.9942 -0.2577
    1THF     H6 1179   0.480   1.078   0.760  2.8111  1.6959  0.7774
    1THF     C4 1180   0.301   1.201   0.795 -0.3810 -0.3831  0.3130
    1THF     H7 1181   0.296   1.308   0.818 -0.3468 -0.1628 -0.6903
    1THF     H8 1182   0.289   1.142   0.886 -1.2661 -0.4152  0.1761
    1THF     O1 1183   0.189   1.173   0.706 -0.9163  1.1739  0.1635
    1THF     C1 1184   2.846   3.164   1.442 -0.4544  0.3323  0.5300
    1THF     H1 1185   2.748   3.136   1.483  0.1527 -0.7171  1.2885
    1THF     H2 1186   2.863   3.272   1.443  0.9574  0.2498 -4.4038
    1THF     C2 1187   2.862   3.114   1.300  0.0941 -0.6306 -0.1065
    1THF     H3 1188   2.833   3.197   1.235  2.0447 -1.1105 -1.6365
    1THF     H4 1189   2.792   3.033   1.279 -0.6546  0.2529 -1.1162
    1THF     C3 1190   3.012   3.080   1.280  0.2032  0.1862  0.2210
    1THF     H5 1191   3.062   3.123   1.193  0.5597  0.2212  0.4387
    1THF     H6 1192   3.027   2.974   1.260 -0.9446  0.3167 -1.3768
    1THF     C4 1193   3.079   3.104   1.417 -0.7957 -0.0555 -0.5425
    1THF     H7 1194   3.132   3.199   1.430 -0.8363 -0.0703 -0.2540
    1THF     H8 1195   3.141   3.020   1.449 -0.5929  1.0239  2.0716
    1THF     O1 1196   2.961   3.116   1.509  0.1687 -0.6525  0.2365
    1THF     C1 1197   2.821   2.165   2.662  0.3563  0.0495 -0.3195
    1THF     H1 1198   2.884   2.229   2.724 -0.3925  0.6590 -0.1809
    1THF     H2 1199   2.721   2.176   2.705  0.0678 -0.8832 -0.7383
    1THF     C2 1200   2.884   2.025   2.666 -0.0382 -0.4075  0.1312
    1THF     H3 1201   2.809   1.952   2.635 -0.0013 -0.2120 -0.4324
    1THF     H4 1202   2.920   1.997   2.765  3.0763  1.9664 -0.2255
    1THF     C3 1203   2.990   2.030   2.555  0.0480 -1.0576  0.1247
    1THF     H5 1204   2.994   1.929   2.514 -1.6773 -0.5263 -1.4238
    1THF     H6 1205   3.089   2.045   2.597  0.5276 -1.6797 -0.7600
    1THF     C4 1206   2.944   2.148   2.462  0.6654  0.1934  0.0295
    1THF     H7 1207   2.931   2.105   2.362  0.6186 -1.0706  0.5750
    1THF     H8 1208   3.014   2.231   2.472  0.1024  0.5413  1.1129
    1THF     O1 1209   2.821   2.204   2.520 -0.0616 -0.4080  0.0974
    1THF     C1 1210   0.683   3.810   0.051  0.5431  0.1091 -0.4997
    1THF     H1 1211   0.601   3.742   0.025 -2.0802  3.3487 -0.9345
    1THF     H2 1212   0.782   3.788   0.011  1.1494 -0.1324  1.1195
    1THF     C2 1213   0.707   3.809   0.208 -0.4449  0.4143  0.6184
    1THF     H3 1214   0.768   3.725   0.241  2.9655  1.5784 -2.3167
    1THF     H4 1215   0.612   3.808   0.262 -1.0300  0.9162 -0.3768
    1THF     C3 1216   0.772   3.948   0.230 -0.2698 -0.3587  0.1142
    1THF     H5 1217   0.880   3.936   0.216 -0.4806  0.5740 -2.7360
    1THF     H6 1218   0.746   3.986   0.329  0.3634  0.9022 -0.1873
    1THF     C4 1219   0.730   4.041   0.110  0.3900 -1.0364  0.0263
    1THF     H7 1220   0.817   4.073   0.053  1.0654 -1.7049  0.6658
    1THF     H8 1221   0.671   4.128   0.138  4.2437  1.6734  0.0307
    1THF     O1 1222   0.651   3.948   0.020 -0.2371 -0.3262 -0.4939
    1THF     C1 1223   2.688   3.735   3.149 -0.0186 -0.1982 -0.1133
    1THF     H1 1224   2.690   3.844   3.153 -1.3713 -0.0781 -1.8155
    1THF     H2 1225   2.642   3.679   3.231  0.8469 -0.9337 -0.1110
    1THF     C2 1226   2.826   3.680   3.123 -0.2876 -0.2187  1.0654
    1THF     H3 1227   2.874   3.645   3.215 -0.7800 -1.9453  0.6913
    1THF     H4 1228   2.892   3.749   3.070  0.2040  0.2502  2.2798
    1THF     C3 1229   2.803   3.550   3.041  0.9339 -0.2305  0.0515
    1THF     H5 1230   2.816   3.458   3.099  1.4846 -0.4992 -0.4968
    1THF     H6 1231   2.869   3.549   2.955  1.8948 -1.4896  0.7920
    1THF     C4 1232   2.663   3.568   2.983  0.2780  0.1857 -0.1630
    1THF     H7 1233   2.594   3.489   3.014 -0.0134  0.0526 -1.1305
    1THF     H8 1234   2.670   3.568   2.874  1.4177 -0.6885 -0.0988
    1THF     O1 1235   2.620   3.692   3.034 -0.5100  0.4974  0.2486
    1THF     C1 1236   2.851   3.483   3.544 -0.5470 -0.3568  0.0435
    1THF     H1 1237   2.884   3.420   3.627  1.2828 -0.2693 -0.5935
    1THF     H2 1238   2.938   3.534   3.502  0.2705 -0.3543  1.7059
    1THF     C2 1239   2.764   3.598   3.596  0.0378 -0.3714 -0.0945
    1THF     H3 1240   2.807   3.695   3.568  0.1381 -0.5955 -0.7435
    1THF     H4 1241   2.753   3.598   3.704  0.5910 -0.9145 -0.0392
    1THF     C3 1242   2.619   3.589   3.534  0.2333  0.0572 -0.4741
    1THF     H5 1243   2.598   3.659   3.453  0.7049 -0.5668 -1.1425
    1THF     H6 1244   2.546   3.587   3.616 -0.2506 -0.9916 -0.9133
    1THF     C4 1245   2.618   3.454   3.465  0.2595  0.2942  0.0427
    1THF     H7 1246   2.564   3.456   3.370 -0.2363 -0.3109  0.3077
    1THF     H8 1247   2.571   3.380   3.530 -3.1749  0.2615 -2.3454
    1THF     O1 1248   2.760   3.420   3.435 -0.2712  0.4615 -0.0582
    1THF     C1 1249   3.800   2.144   1.063 -0.7175 -0.0257 -0.1046
    1THF     H1 1250   3.880   2.152   0.990  0.4461 -1.0305  1.0166
    1THF     H2 1251   3.740   2.052   1.055 -2.2412  1.0875 -1.8475
    1THF     C2 1252   3.701   2.267   1.076 -0.3689  0.2474 -0.1986
    1THF     H3 1253   3.604   2.251   1.027 -0.2696  0.1140 -0.3489
    1THF     H4 1254   3.744   2.349   1.018  0.7284  0.3752  0.7849
    1THF     C3 1255   3.700   2.294   1.229  0.2776 -0.9665 -0.3021
    1THF     H5 1256   3.596   2.304   1.260  0.5271  1.0081 -0.0109
    1THF     H6 1257   3.749   2.388   1.254 -1.7996  0.1827 -0.4736
    1THF     C4 1258   3.777   2.172   1.291  0.3791 -0.4968 -0.1978
    1THF     H7 1259   3.705   2.090   1.304  1.5891 -1.5507 -0.1220
    1THF     H8 1260   3.820   2.209   1.384  1.4266  0.5828 -1.0907
    1THF     O1 1261   3.870   2.138   1.187 -0.2584  0.0602  0.2818
    1THF     C1 1262   2.133   2.506   3.159  0.4014  0.8212 -0.7423
    1THF     H1 1263   2.215   2.435   3.147 -0.5441 -0.8065  1.8522
    1THF     H2 1264   2.043   2.456   3.121  1.7132 -0.9991 -1.5506
    1THF     C2 1265   2.142   2.640   3.099  0.2808  0.0145  0.4243
    1THF     H3 1266   2.090   2.643   3.003  1.2965  2.4610 -0.0914
    1THF     H4 1267   2.244   2.664   3.067 -0.0536 -0.5260 -1.0615
    1THF     C3 1268   2.079   2.737   3.206 -0.0468 -0.2556  0.8242
    1THF     H5 1269   1.997   2.798   3.167  1.6518  1.0115 -0.8646
    1THF     H6 1270   2.157   2.804   3.245 -0.9584  0.5170  1.3537
    1THF     C4 1271   2.035   2.643   3.324  0.1449 -0.0867 -0.6353
    1THF     H7 1272   1.930   2.613   3.312 -0.3017  1.4687 -0.8081
    1THF     H8 1273   2.037   2.683   3.426  0.5910 -1.8103  0.0429
    1THF     O1 1274   2.118   2.526   3.312 -0.1091 -0.0320  0.1412
    1THF     C1 1275   2.580   1.981   3.733  0.2920  0.6631  0.3552
    1THF     H1 1276   2.569   2.089   3.715 -0.4867  0.4066 -0.7776
    1THF     H2 1277   2.526   1.941   3.819 -1.4460  0.7259 -0.6747
    1THF     C2 1278   2.725   1.941   3.747  0.5885  0.0227 -0.1803
    1THF     H3 1279   2.752   1.883   3.835  0.0710  0.2682  0.1389
    1THF     H4 1280   2.794   2.026   3.741  1.1258 -0.2546  1.8961
    1THF     C3 1281   2.756   1.851   3.622  0.5360  0.4638  0.6751
    1THF     H5 1282   2.755   1.744   3.648 -0.3770  0.1910 -0.4898
    1THF     H6 1283   2.847   1.872   3.566  0.3026 -0.4518 -0.0681
    1THF     C4 1284   2.633   1.859   3.533  0.4901 -0.7097 -0.1985
    1THF     H7 1285   2.607   1.755   3.511 -1.3783  0.0640 -1.8192
    1THF     H8 1286   2.644   1.931   3.452 -0.5018 -1.5537 -1.0990
    1THF     O1 1287   2.523   1.904   3.622 -0.2091  0.6013  0.3424
    1THF     C1 1288   0.334   0.440   1.364  0.0707  0.2178  0.4548
    1THF     H1 1289   0.342   0.428   1.472  4.3935 -2.5210 -0.0398
    1THF     H2 1290   0.421   0.388   1.323  0.4474  0.7074  0.6232
    1THF     C2 1291   0.333   0.578   1.309 -0.2135 -0.1944  0.2371
    1THF     H3 1292   0.371   0.588   1.207 -1.2069 -1.3550 -0.2632
    1THF     H4 1293   0.390   0.645   1.374  0.1276  1.3467 -1.6050
    1THF     C3 1294   0.187   0.625   1.311 -0.5800 -0.2165 -0.0261
    1THF     H5 1295   0.169   0.679   1.218  0.2335  1.5781  0.8339
    1THF     H6 1296   0.165   0.682   1.402  2.3683  1.3686 -0.2549
    1THF     C4 1297   0.108   0.486   1.314 -0.2866  0.1033 -0.1945
    1THF     H7 1298   0.040   0.467   1.230 -1.3060 -0.9499  0.8611
    1THF     H8 1299   0.049   0.483   1.406  3.1901  1.8509  2.1974
    1THF     O1 1300   0.209   0.386   1.316 -0.8043 -0.0219 -0.2274
    1THF     C1 1301   2.972   3.416   1.740  0.0108  0.4523  0.2245
    1THF     H1 1302   2.975   3.384   1.636  0.2001  0.8885  0.0939
    1THF     H2 1303   3.064   3.448   1.790  1.8221  1.6325 -3.7169
    1THF     C2 1304   2.903   3.301   1.824  0.4172 -0.3088 -0.6605
    1THF     H3 1305   2.973   3.287   1.907  1.0886 -3.6685 -1.7261
    1THF     H4 1306   2.899   3.203   1.777 -0.5499 -1.3591  1.4986
    1THF     C3 1307   2.754   3.344   1.862  0.4871  0.4413  0.2535
    1THF     H5 1308   2.730   3.342   1.969 -0.7441  1.6029  0.0158
    1THF     H6 1309   2.674   3.310   1.796  0.7182  2.5360 -1.1391
    1THF     C4 1310   2.765   3.500   1.841  0.0188 -0.1381 -1.1252
    1THF     H7 1311   2.810   3.536   1.933 -0.5251  0.2536 -1.0118
    1THF     H8 1312   2.666   3.537   1.812  1.1361  2.6671 -1.4474
    1THF     O1 1313   2.871   3.521   1.746 -0.0553 -0.6387 -0.0703
    1THF     C1 1314   1.353   3.473   3.716  0.4430 -0.8189 -0.8595
    1THF     H1 1315   1.448   3.468   3.661  1.6614 -1.2430  1.2249
    1THF     H2 1316   1.353   3.536   3.805 -1.0233 -0.4657 -1.1125
    1THF     C2 1317   1.309   3.328   3.739  0.1463 -0.3082  0.7757
    1THF     H3 1318   1.258   3.316   3.835  0.8757 -1.3154  1.0386
    1THF     H4 1319   1.393   3.259   3.738 -0.4964 -1.1046  0.6031
    1THF     C3 1320   1.209   3.295   3.625  0.2583 -0.1907 -0.2057
    1THF     H5 1321   1.118   3.242   3.654  0.2137 -0.5315 -0.9555
    1THF     H6 1322   1.247   3.215   3.562 -2.1034 -1.4056 -0.1286
    1THF     C4 1323   1.190   3.428   3.542  0.0407  0.4761  0.1117
    1THF     H7 1324   1.087   3.448   3.512 -0.5584 -1.8663  0.5349
    1THF     H8 1325   1.255   3.427   3.454 -0.6921  1.4810 -0.4552
    1THF     O1 1326   1.250   3.527   3.627  0.8496 -0.0614  0.3255
    1THF     C1 1327   2.198   1.485   3.709 -0.0066 -0.0284  0.5166
    1THF     H1 1328   2.276   1.456   3.638 -1.0376 -0.8287 -0.3147
    1THF     H2 1329   2.102   1.437   3.687  0.7476 -1.7709  0.8881
    1THF     C2 1330   2.197   1.642   3.711 -0.8555  0.2213  0.2423
    1THF     H3 1331   2.100   1.680   3.678 -0.9829 -0.7390 -0.5116
    1THF     H4 1332   2.274   1.691   3.651 -0.0782 -1.8002 -0.4524
    1THF     C3 1333   2.233   1.685   3.856  0.0071  0.6579 -0.5154
    1THF     H5 1334   2.141   1.712   3.909 -0.5272 -3.3490  0.7876
    1THF     H6 1335   2.312   1.759   3.865 -0.8112  1.3905  0.7984
    1THF     C4 1336   2.291   1.549   3.919 -0.2407 -1.0007  0.0278
    1THF     H7 1337   2.279   1.524   4.025  3.4228  1.3331  1.0860
    1THF     H8 1338   2.400   1.554   3.907 -0.3881  1.3627 -0.5056
    1THF     O1 1339   2.236   1.442   3.838 -0.0228  0.0634 -0.1161
    1THF     C1 1340   2.391   1.350   3.147 -0.3597 -0.0638 -0.3293
    1THF     H1 1341   2.332   1.347   3.239 -1.2683 -2.0427 -0.9365
    1THF     H2 1342   2.432   1.450   3.131  1.1926 -0.6656 -0.2489
    1THF     C2 1343   2.301   1.297   3.032  0.8453  0.4015 -0.2191
    1THF     H3 1344   2.329   1.348   2.939  1.0588 -0.1132 -0.4412
    1THF     H4 1345   2.195   1.315   3.050  0.4755 -1.4464 -0.4592
    1THF     C3 1346   2.335   1.147   3.023 -0.4016  0.4982 -0.0270
    1THF     H5 1347   2.385   1.126   2.928  0.5095 -1.1091  0.7891
    1THF     H6 1348   2.248   1.085   3.045  0.5972 -0.4542  1.3490
    1THF     C4 1349   2.440   1.128   3.129  0.0974 -0.4768 -0.1678
    1THF     H7 1350   2.522   1.062   3.101  1.0063  0.6118 -0.1493
    1THF     H8 1351   2.392   1.101   3.224  2.3692  1.9475  1.7742
    1THF     O1 1352   2.497   1.255   3.158 -0.1709  0.3260  0.3948
    1THF     C1 1353   2.354   3.369   3.809 -0.0110 -0.2033  0.5176
    1THF     H1 1354   2.430   3.428   3.757  1.1037 -2.1229 -0.0773
    1THF     H2 1355   2.302   3.307   3.736  1.0971 -1.7367  1.0070
    1THF     C2 1356   2.261   3.461   3.881  0.2681  0.4111 -0.2327
    1THF     H3 1357   2.165   3.452   3.829  0.3245 -1.0037 -0.1002
    1THF     H4 1358   2.295   3.564   3.891  0.9309  0.2378 -0.6414
    1THF     C3 1359   2.267   3.407   4.021  0.5490 -0.1544  0.0021
    1THF     H5 1360   2.186   3.337   4.044  1.8795 -1.6872  0.1458
    1THF     H6 1361   2.252   3.488   4.093 -0.0377 -0.1428 -0.1263
    1THF     C4 1362   2.399   3.342   4.032  0.6043 -0.6795  0.4110
    1THF     H7 1363   2.401   3.255   4.099  0.4703  0.5844  2.0915
    1THF     H8 1364   2.485   3.407   4.047 -1.6928  2.4184  0.5582
    1THF     O1 1365   2.413   3.283   3.902  0.2569  0.0514 -0.8576
    1THF     C1 1366   0.020   2.751   2.905 -0.0785  0.1356  0.1317
    1THF     H1 1367   0.030   2.801   3.002 -0.5802 -0.4537  0.4977
    1THF     H2 1368   0.106   2.769   2.841 -0.7379  0.6482 -0.6137
    1THF     C2 1369  -0.113   2.804   2.848 -0.1746 -0.4482  0.4223
    1THF     H3 1370  -0.096   2.893   2.786  0.0979  0.2066  1.4331
    1THF     H4 1371  -0.177   2.842   2.928  2.3015  4.7035  0.1717
    1THF     C3 1372  -0.181   2.679   2.783 -0.1280  0.1722 -0.1794
    1THF     H5 1373  -0.200   2.704   2.679 -1.2366  0.4100  0.0813
    1THF     H6 1374  -0.280   2.658   2.823 -1.6211  2.8184 -2.3557
    1THF     C4 1375  -0.076   2.562   2.799  0.4537 -0.2458  0.3206
    1THF     H7 1376  -0.005   2.554   2.716  1.9408 -0.1452  1.5740
    1THF     H8 1377  -0.133   2.472   2.823 -0.8456  0.6016  0.4651
    1THF     O1 1378   0.002   2.607   2.910  0.2102  0.4026  0.0537
    1THF     C1 1379   0.375   0.964   1.399  0.2115 -0.3599  0.3030
    1THF     H1 1380   0.283   0.906   1.386  1.8324 -2.5825 -1.4279
    1THF     H2 1381   0.399   0.968   1.505  1.2597 -0.4484  0.0661
    1THF     C2 1382   0.372   1.102   1.334  0.6029 -0.1181  0.3723
    1THF     H3 1383   0.460   1.161   1.362  0.9301  0.7073 -2.2971
    1THF     H4 1384   0.278   1.156   1.342  0.7300 -0.0251  1.3546
    1THF     C3 1385   0.388   1.067   1.186 -0.6630  0.3384  0.0488
    1THF     H5 1386   0.418   1.157   1.132  0.0274 -0.4641 -0.9079
    1THF     H6 1387   0.294   1.036   1.141 -0.7349  0.0607  0.3881
    1THF     C4 1388   0.488   0.949   1.190  0.6724 -0.2951 -0.3321
    1THF     H7 1389   0.589   0.985   1.167  0.0488  2.2782  0.8223
    1THF     H8 1390   0.457   0.878   1.113  1.5845 -0.3485 -0.6574
    1THF     O1 1391   0.487   0.901   1.328 -0.1520 -0.1178  0.0349
    1THF     C1 1392   0.703   0.027   2.674 -0.8035 -0.0604 -0.1915
    1THF     H1 1393   0.650   0.087   2.750 -0.6597 -0.0812 -0.0755
    1THF     H2 1394   0.684   0.061   2.572  0.2005 -0.1668 -0.4180
    1THF     C2 1395   0.653  -0.119   2.675  0.1871  0.0919 -0.9487
    1THF     H3 1396   0.653  -0.170   2.578 -3.1152 -1.5648 -0.1471
    1THF     H4 1397   0.547  -0.126   2.701  0.2999 -1.0386 -0.7978
    1THF     C3 1398   0.761  -0.178   2.766 -0.2223 -0.1091 -0.0562
    1THF     H5 1399   0.802  -0.268   2.719  0.1320  0.4433 -0.8115
    1THF     H6 1400   0.714  -0.207   2.860 -1.2649 -2.2060 -1.1730
    1THF     C4 1401   0.873  -0.077   2.776 -0.5552  0.5382  0.2249
    1THF     H7 1402   0.975  -0.114   2.765 -0.5513  0.2844  1.0775
    1THF     H8 1403   0.868  -0.027   2.873 -2.5329 -0.2007  0.5350
    1THF     O1 1404   0.843   0.017   2.675 -0.2782 -0.1194  0.2037
    1THF     C1 1405   1.384   2.432   3.683  0.1316  0.1050  0.0769
    1THF     H1 1406   1.389   2.341   3.743 -0.8890 -0.1761 -0.2645
    1THF     H2 1407   1.424   2.524   3.726  2.0772 -0.3843 -0.6466
    1THF     C2 1408   1.247   2.453   3.618 -0.0735  0.2224 -0.2574
    1THF     H3 1409   1.178   2.504   3.686  1.1568  0.5297  0.7766
    1THF     H4 1410   1.214   2.354   3.587  1.1977  0.3923 -2.2300
    1THF     C3 1411   1.301   2.545   3.497 -0.1976 -0.0100  0.0049
    1THF     H5 1412   1.304   2.651   3.524  1.7663  0.0076 -0.2047
    1THF     H6 1413   1.235   2.530   3.412 -1.5511  0.9958  0.8507
    1THF     C4 1414   1.436   2.497   3.462  0.0490 -0.6260  0.3312
    1THF     H7 1415   1.513   2.574   3.453 -2.2089  1.7871  0.9668
    1THF     H8 1416   1.431   2.434   3.373  0.9365 -2.1418  1.3400
    1THF     O1 1417   1.471   2.405   3.574  0.0585 -0.0873  0.0376
    1THF     C1 1418   3.729   1.650   0.828 -0.5675  0.2671  0.3155
    1THF     H1 1419   3.681   1.638   0.926  0.4098 -1.9316  0.5447
    1THF     H2 1420   3.794   1.564   0.812  0.5631  1.1810 -0.0479
    1THF     C2 1421   3.800   1.787   0.805 -0.0191 -0.4294  0.1187
    1THF     H3 1422   3.894   1.769   0.752  0.1308  2.3061 -0.6635
    1THF     H4 1423   3.825   1.838   0.899  2.2061 -1.0599 -0.1119
    1THF     C3 1424   3.703   1.880   0.735 -0.0495 -0.3737  0.4107
    1THF     H5 1425   3.739   1.895   0.633  0.6766 -0.6960  0.6138
    1THF     H6 1426   3.679   1.963   0.802 -0.6393  0.7453 -1.1706
    1THF     C4 1427   3.579   1.794   0.710 -0.3907  0.2944  0.5548
    1THF     H7 1428   3.547   1.820   0.609 -0.3631 -3.7116 -0.5613
    1THF     H8 1429   3.503   1.815   0.786  0.0819  1.1991  0.7752
    1THF     O1 1430   3.621   1.656   0.728  0.2230 -0.3878 -0.0996
    1THF     C1 1431   1.800   2.600   3.871  0.4219  0.1090  0.0985
    1THF     H1 1432   1.880   2.607   3.945 -1.2243 -1.5656  2.0779
    1THF     H2 1433   1.707   2.604   3.927  0.9540  2.5362  0.8966
    1THF     C2 1434   1.804   2.465   3.804  0.1220  0.3049  0.0700
    1THF     H3 1435   1.716   2.408   3.833 -0.3062  1.8162  1.7936
    1THF     H4 1436   1.897   2.414   3.828  0.9892  1.2723 -1.1240
    1THF     C3 1437   1.803   2.488   3.654 -0.1146  0.2061  0.5734
    1THF     H5 1438   1.731   2.422   3.603  0.4436  0.5136 -0.6172
    1THF     H6 1439   1.901   2.484   3.606 -1.0208  0.7493 -1.3454
    1THF     C4 1440   1.741   2.627   3.644 -0.7243 -0.9660  0.3395
    1THF     H7 1441   1.632   2.632   3.650 -0.8532 -2.1322 -0.7194
    1THF     H8 1442   1.776   2.672   3.551  2.0710 -2.6982  0.4730
    1THF     O1 1443   1.792   2.701   3.766 -0.4745  1.1011 -0.2399
    1THF     C1 1444   2.711   1.206   2.785  0.1162 -0.0104 -0.2102
    1THF     H1 1445   2.710   1.247   2.683  1.9710 -1.4212 -0.8478
    1THF     H2 1446   2.611   1.181   2.820  0.9789 -0.8169  1.7706
    1THF     C2 1447   2.773   1.301   2.885  0.2199  1.0902 -0.0487
    1THF     H3 1448   2.692   1.367   2.917  0.8142  2.2004 -0.7870
    1THF     H4 1449   2.852   1.366   2.847  0.0969  0.2156 -1.8677
    1THF     C3 1450   2.830   1.216   3.000 -0.9308  0.0909 -0.7417
    1THF     H5 1451   2.792   1.231   3.101  0.5436  1.5676 -0.3820
    1THF     H6 1452   2.939   1.227   3.003 -1.1840  2.4684  1.4771
    1THF     C4 1453   2.808   1.077   2.952 -0.4741 -0.2353  0.0907
    1THF     H7 1454   2.715   1.042   2.998 -2.4230  0.1341 -3.3999
    1THF     H8 1455   2.884   1.002   2.975  1.9856  1.7432 -1.3439
    1THF     O1 1456   2.786   1.088   2.809  0.0610  0.0984  0.1583
    1THF     C1 1457   1.553   1.969   3.643 -0.9698  0.1872  0.0010
    1THF     H1 1458   1.565   2.034   3.556 -0.0944 -0.0918 -0.0960
    1THF     H2 1459   1.502   1.875   3.620 -1.6169  0.9043 -1.5329
    1THF     C2 1460   1.472   2.046   3.743 -0.4201 -0.4024 -0.9791
    1THF     H3 1461   1.398   1.981   3.790  1.3571 -0.9349  1.1375
    1THF     H4 1462   1.415   2.126   3.695  0.7278  0.7978 -0.3761
    1THF     C3 1463   1.564   2.100   3.850  0.2200 -0.4599 -0.2325
    1THF     H5 1464   1.548   2.060   3.951  0.6244  0.2398  0.1147
    1THF     H6 1465   1.561   2.210   3.848 -0.8963 -0.4288  1.8059
    1THF     C4 1466   1.704   2.054   3.811 -0.4825 -0.7198  0.5003
    1THF     H7 1467   1.758   2.019   3.900 -0.6268 -1.2235  0.3893
    1THF     H8 1468   1.751   2.133   3.752 -2.4702 -1.2134 -1.7729
    1THF     O1 1469   1.675   1.945   3.715 -0.3510  0.3912 -0.3964
    1THF     C1 1470   2.177   3.748   1.445  0.7926  0.6648 -0.1419
    1THF     H1 1471   2.196   3.827   1.519  0.7494 -0.2859  0.8898
    1THF     H2 1472   2.069   3.744   1.427  0.1469  1.6245  3.1938
    1THF     C2 1473   2.221   3.608   1.470 -0.2244 -0.6239  0.0891
    1THF     H3 1474   2.156   3.568   1.547  0.7712 -1.9068  0.2754
    1THF     H4 1475   2.318   3.615   1.519 -0.8544  2.6523  1.0407
    1THF     C3 1476   2.225   3.536   1.335  0.1952 -0.2978 -0.1721
    1THF     H5 1477   2.122   3.504   1.316  0.1319  1.2963 -2.7596
    1THF     H6 1478   2.293   3.451   1.334  0.2922 -0.3374  3.6811
    1THF     C4 1479   2.257   3.656   1.245 -0.4666 -0.5032  0.1841
    1THF     H7 1480   2.179   3.661   1.169  0.8665  0.3660 -1.1668
    1THF     H8 1481   2.351   3.649   1.189 -0.3920  2.5790 -0.1656
    1THF     O1 1482   2.246   3.781   1.323 -0.4338  0.4912  0.3762
    1THF     C1 1483   3.411   2.260   3.964 -0.4906 -0.4142 -0.0499
    1THF     H1 1484   3.438   2.353   3.914  0.4028 -0.3907  0.4628
    1THF     H2 1485   3.390   2.281   4.069 -0.3394  0.6933 -0.2359
    1THF     C2 1486   3.531   2.165   3.948  0.0180  0.5892 -0.1784
    1THF     H3 1487   3.604   2.167   4.029  2.6286  0.5386 -2.4512
    1THF     H4 1488   3.572   2.186   3.849  2.0066 -2.1616 -0.0082
    1THF     C3 1489   3.475   2.024   3.923  0.4157 -0.0392 -0.3338
    1THF     H5 1490   3.504   1.944   3.992 -0.5499 -1.5639 -1.6461
    1THF     H6 1491   3.499   1.988   3.823  0.7541 -0.7937  0.0145
    1THF     C4 1492   3.324   2.040   3.940  1.0247 -0.3781 -0.0427
    1THF     H7 1493   3.294   2.025   4.044  1.2973 -2.4231 -0.2503
    1THF     H8 1494   3.272   1.977   3.868  1.0233 -1.6144  1.0236
    1THF     O1 1495   3.299   2.181   3.918 -0.4689 -0.5373  0.3426
    1THF     C1 1496   1.390   2.381   2.645 -0.4673  0.9397 -0.3708
    1THF     H1 1497   1.367   2.457   2.570 -2.3106 -0.2872 -1.0854
    1THF     H2 1498   1.497   2.392   2.668 -0.5151 -0.5000  0.5676
    1THF     C2 1499   1.350   2.237   2.594  0.4582 -0.1582 -1.0017
    1THF     H3 1500   1.393   2.169   2.668  0.6035  1.5962  0.5659
    1THF     H4 1501   1.372   2.208   2.491  1.4795 -3.2065  0.0281
    1THF     C3 1502   1.200   2.238   2.612  0.0176  0.4025  0.6837
    1THF     H5 1503   1.166   2.134   2.615  0.1730  0.3754  2.0203
    1THF     H6 1504   1.162   2.291   2.524 -0.4471 -2.5185 -0.9190
    1THF     C4 1505   1.189   2.314   2.747 -0.0251 -0.5078  0.3391
    1THF     H7 1506   1.173   2.254   2.837  0.4700 -0.3439  0.5401
    1THF     H8 1507   1.107   2.385   2.736 -0.1449 -0.5256  1.0926
    1THF     O1 1508   1.314   2.390   2.764  0.5946  0.3305  0.0395
    1THF     C1 1509   1.673   1.664   0.297 -0.3524 -0.0666 -0.7264
    1THF     H1 1510   1.746   1.598   0.249  0.6358  0.1876  0.4166
    1THF     H2 1511   1.684   1.771   0.274  0.7370  0.5273  2.3671
    1THF     C2 1512   1.666   1.666   0.451 -0.1498  0.2398 -0.8906
    1THF     H3 1513   1.725   1.747   0.495 -0.0132 -0.9450  1.1658
    1THF     H4 1514   1.713   1.573   0.480  2.0863  1.3682 -0.7980
    1THF     C3 1515   1.522   1.665   0.499  0.7008 -0.0111 -0.6910
    1THF     H5 1516   1.473   1.763   0.505  0.4295 -0.1823 -0.1128
    1THF     H6 1517   1.507   1.605   0.589 -1.2978 -1.4140 -1.9183
    1THF     C4 1518   1.449   1.600   0.385 -0.0376  0.5306  0.7272
    1THF     H7 1519   1.346   1.634   0.370  0.0165 -0.5979 -2.6763
    1THF     H8 1520   1.453   1.492   0.402 -0.6299  0.9473  3.8613
    1THF     O1 1521   1.532   1.632   0.268  0.5297 -0.2027  0.3975
    1THF     C1 1522   3.103   1.138   3.307 -0.4729  0.2571  0.1796
    1THF     H1 1523   3.056   1.076   3.385  1.8765  0.8388  2.1130
    1THF     H2 1524   3.039   1.223   3.283 -0.0632  0.4561 -0.2015
    1THF     C2 1525   3.146   1.046   3.190 -0.0887  0.3702  0.3666
    1THF     H3 1526   3.149   1.097   3.094  0.7642 -0.1401  0.1205
    1THF     H4 1527   3.074   0.965   3.185  0.0474  0.3102 -0.6400
    1THF     C3 1528   3.287   1.001   3.220  0.2458  0.1072 -0.3011
    1THF     H5 1529   3.352   1.009   3.133 -0.7715  1.9192 -0.9173
    1THF     H6 1530   3.291   0.899   3.260  0.7910  0.3690  0.3233
    1THF     C4 1531   3.333   1.098   3.332  0.0069 -0.2075  0.5900
    1THF     H7 1532   3.412   1.162   3.293 -0.8556 -0.0211 -0.9152
    1THF     H8 1533   3.359   1.043   3.423 -0.2704  0.1608  0.8904
    1THF     O1 1534   3.227   1.188   3.362  0.4769 -0.0151 -0.5201
    1THF     C1 1535   1.348   1.332   0.973  0.1807 -0.1350 -0.0528
    1THF     H1 1536   1.337   1.306   1.078  0.7133 -1.1007 -0.2317
    1THF     H2 1537   1.255   1.370   0.930  1.0213  0.0882 -1.7385
    1THF     C2 1538   1.412   1.226   0.883  0.2499 -0.3711 -0.1555
    1THF     H3 1539   1.379   1.237   0.780  0.3955 -2.8236 -0.4986
    1THF     H4 1540   1.386   1.124   0.912 -0.3779 -0.4976 -1.1521
    1THF     C3 1541   1.565   1.246   0.892  0.0636 -0.6521  0.0805
    1THF     H5 1542   1.602   1.258   0.790  1.8672  2.2399  0.9984
    1THF     H6 1543   1.609   1.168   0.954 -2.7975 -0.3906  2.5690
    1THF     C4 1544   1.576   1.375   0.980  0.6465  0.0500  0.3724
    1THF     H7 1545   1.656   1.437   0.940  0.0629  0.7875  0.3311
    1THF     H8 1546   1.604   1.343   1.081 -0.2474  0.0958  0.6360
    1THF     O1 1547   1.446   1.436   0.968  0.0651  0.4349  0.0676
    1THF     C1 1548   3.139   2.331   2.170  0.4526 -0.8673 -0.3101
    1THF     H1 1549   3.086   2.370   2.257 -2.3737 -2.4895 -1.2536
    1THF     H2 1550   3.137   2.419   2.105 -3.6475  0.8841  2.0141
    1THF     C2 1551   3.072   2.200   2.119  0.1085 -0.2718  0.1152
    1THF     H3 1552   3.087   2.185   2.012  1.7246 -0.2951  0.3441
    1THF     H4 1553   2.964   2.202   2.139  0.0875 -2.1762  0.3625
    1THF     C3 1554   3.152   2.095   2.197 -0.1971  1.1049 -0.1178
    1THF     H5 1555   3.208   2.032   2.127 -0.5090  1.2536 -0.5038
    1THF     H6 1556   3.083   2.028   2.250 -0.8913  0.6871 -1.5248
    1THF     C4 1557   3.253   2.170   2.285  0.0167 -0.0583 -0.3428
    1THF     H7 1558   3.346   2.112   2.287 -0.5432 -0.9220  0.7846
    1THF     H8 1559   3.222   2.191   2.387  2.1007 -1.4555  0.6120
    1THF     O1 1560   3.271   2.298   2.224 -0.1377 -0.0458 -0.0782
    1THF     C1 1561   1.591   3.178   0.567  0.0216 -0.1947 -0.0794
    1THF     H1 1562   1.492   3.195   0.523 -0.1429 -3.5767 -1.1521
    1THF     H2 1563   1.658   3.265   0.572  1.1537 -0.6609 -4.6725
    1THF     C2 1564   1.659   3.058   0.498  0.1962 -0.4671  0.4264
    1THF     H3 1565   1.705   3.080   0.401  0.1465  0.2769  0.5642
    1THF     H4 1566   1.577   2.988   0.483  1.0012 -1.2965 -0.1408
    1THF     C3 1567   1.758   3.001   0.605 -0.0297 -0.3294 -0.4126
    1THF     H5 1568   1.858   3.039   0.584  0.6929  0.2605  3.6018
    1THF     H6 1569   1.753   2.892   0.602 -0.4706 -0.4007  1.6184
    1THF     C4 1570   1.698   3.055   0.736 -0.2898  0.2720  0.2487
    1THF     H7 1571   1.766   3.121   0.791 -3.6952  0.8284  4.0241
    1THF     H8 1572   1.667   2.974   0.803  0.3073 -0.3625 -0.2359
    1THF     O1 1573   1.579   3.131   0.698  1.2773  0.2335 -0.0626
    1THF     C1 1574   1.583   2.063   1.434 -0.2661 -0.1734  0.1678
    1THF     H1 1575   1.632   2.101   1.344  0.5407 -2.8289 -0.5577
    1THF     H2 1576   1.505   1.992   1.405  0.3959 -0.3182 -1.2698
    1THF     C2 1577   1.526   2.177   1.518 -0.0268  0.1454  0.2722
    1THF     H3 1578   1.423   2.148   1.540 -0.2463  0.7674  0.0841
    1THF     H4 1579   1.516   2.278   1.479  1.1157  0.4280  0.6768
    1THF     C3 1580   1.604   2.189   1.647 -0.0990  0.2118 -0.4089
    1THF     H5 1581   1.537   2.190   1.734 -2.2792  2.6918 -2.0653
    1THF     H6 1582   1.647   2.289   1.643 -2.8440  1.5134  0.9408
    1THF     C4 1583   1.704   2.067   1.636 -0.0326  0.2720 -0.4161
    1THF     H7 1584   1.680   1.992   1.711  0.8783 -1.5061 -1.8307
    1THF     H8 1585   1.806   2.103   1.653 -0.6649  2.7455 -1.5964
    1THF     O1 1586   1.686   1.995   1.511  0.2046 -0.2456  0.4459
    1THF     C1 1587   3.327   3.668   0.739  0.8490  0.5067 -0.2314
    1THF     H1 1588   3.403   3.655   0.662  2.6150  0.8634  1.4084
    1THF     H2 1589   3.227   3.642   0.703 -0.5765  1.0825  3.1376
    1THF     C2 1590   3.315   3.817   0.794  0.3501 -0.4738 -0.6374
    1THF     H3 1591   3.214   3.842   0.824  0.7174 -0.5376  0.6796
    1THF     H4 1592   3.337   3.896   0.722  1.8088 -0.7592 -0.5392
    1THF     C3 1593   3.405   3.822   0.917 -0.1419  0.1552  0.0498
    1THF     H5 1594   3.367   3.880   1.002  3.6076  2.3077  0.3495
    1THF     H6 1595   3.500   3.862   0.880  0.0594 -0.5494 -0.2001
    1THF     C4 1596   3.431   3.674   0.951 -0.3657  0.2214  0.2847
    1THF     H7 1597   3.409   3.643   1.054  1.1251 -0.7329  0.3365
    1THF     H8 1598   3.538   3.652   0.944 -0.3551 -0.5123  2.1996
    1THF     O1 1599   3.354   3.593   0.860  0.3350  0.2212  0.4763
    1THF     C1 1600   0.250   3.688   3.899  0.1191 -0.2519  0.3459
    1THF     H1 1601   0.181   3.743   3.835  0.8231 -1.8416 -1.8359
    1THF     H2 1602   0.326   3.759   3.933 -1.8973  2.3357 -0.3804
    1THF     C2 1603   0.308   3.574   3.809 -0.0400  0.4226 -0.1393
    1THF     H3 1604   0.415   3.558   3.821 -0.0145 -0.4351 -1.3851
    1THF     H4 1605   0.294   3.592   3.702  2.2878 -1.6462 -0.8325
    1THF     C3 1606   0.233   3.450   3.858  0.2929  0.8961 -0.0599
    1THF     H5 1607   0.303   3.371   3.889 -2.3810 -2.1403 -1.4334
    1THF     H6 1608   0.187   3.402   3.771 -2.1886  1.4737  0.9089
    1THF     C4 1609   0.127   3.499   3.956 -0.4655  0.8937  0.1798
    1THF     H7 1610   0.119   3.438   4.047  3.6538 -1.2636 -0.7717
    1THF     H8 1611   0.036   3.511   3.898  0.3481 -1.1722 -1.5937
    1THF     O1 1612   0.175   3.626   4.000 -0.5734 -0.0881  0.2552
    1THF     C1 1613   0.006   0.171   1.535  0.0624  0.2774 -0.2034
    1THF     H1 1614   0.107   0.208   1.519  1.4657 -2.3209  2.1735
    1THF     H2 1615   0.017   0.068   1.570  0.8278  0.5568  0.3877
    1THF     C2 1616  -0.101   0.192   1.427 -0.1895  0.0047  0.5779
    1THF     H3 1617  -0.147   0.095   1.408 -0.1255  0.0790  0.0381
    1THF     H4 1618  -0.052   0.239   1.342  0.3140  0.5733  1.1721
    1THF     C3 1619  -0.194   0.293   1.482  0.7341 -0.3505 -0.1113
    1THF     H5 1620  -0.295   0.258   1.504  0.6553 -0.4412 -0.6134
    1THF     H6 1621  -0.203   0.377   1.413 -1.5588 -1.1056 -0.7696
    1THF     C4 1622  -0.129   0.347   1.613 -0.3018  0.2217  0.3167
    1THF     H7 1623  -0.196   0.372   1.696  0.8353  0.6166  1.1178
    1THF     H8 1624  -0.075   0.437   1.583 -0.0596 -0.1405 -0.3509
    1THF     O1 1625  -0.039   0.242   1.649  0.0445  0.1586 -0.2833
    1THF     C1 1626   3.665   1.430   0.344  0.6790 -0.2691  0.0177
    1THF     H1 1627   3.589   1.387   0.278 -1.5001  1.7845  1.1312
    1THF     H2 1628   3.638   1.414   0.448  0.6879  0.1296  0.0821
    1THF     C2 1629   3.699   1.579   0.322  0.6123  1.0255 -0.2086
    1THF     H3 1630   3.618   1.641   0.362 -0.6550 -1.6458  1.5232
    1THF     H4 1631   3.722   1.603   0.218 -0.1808 -1.0878 -0.9179
    1THF     C3 1632   3.838   1.595   0.388  0.1835 -0.5414 -0.5965
    1THF     H5 1633   3.831   1.658   0.477 -0.6282  1.3035 -1.9411
    1THF     H6 1634   3.895   1.649   0.313 -1.1058  2.3833  0.4751
    1THF     C4 1635   3.894   1.451   0.407  0.5714  0.0691 -0.0877
    1THF     H7 1636   3.886   1.429   0.514  1.2628  0.4163  0.0444
    1THF     H8 1637   3.994   1.438   0.363 -0.2069 -0.2506 -1.7888
    1THF     O1 1638   3.798   1.364   0.339 -0.1335  0.5320 -0.9001
    1THF     C1 1639   2.749   2.364   3.004  0.3010  0.6240  0.0959
    1THF     H1 1640   2.673   2.420   3.059  0.3921  1.5183 -0.6705
    1THF     H2 1641   2.708   2.263   2.994  0.9326  0.5224 -1.5163
    1THF     C2 1642   2.887   2.377   3.075 -0.0045 -0.0715  0.2928
    1THF     H3 1643   2.946   2.289   3.100 -0.2087 -1.0514 -2.4654
    1THF     H4 1644   2.872   2.429   3.169  0.0910 -0.6960  0.6589
    1THF     C3 1645   2.974   2.462   2.978 -0.2246  0.8415  0.6002
    1THF     H5 1646   3.052   2.397   2.936 -0.9123  1.9309 -2.5580
    1THF     H6 1647   3.017   2.545   3.033  1.9183 -1.2637  2.2011
    1THF     C4 1648   2.885   2.500   2.862  0.1689  0.1557  0.2474
    1THF     H7 1649   2.940   2.483   2.769  0.6819 -0.2594  0.6209
    1THF     H8 1650   2.860   2.605   2.876 -0.8738 -0.0723  0.0848
    1THF     O1 1651   2.765   2.420   2.871 -0.2681 -0.2610 -0.4409
    1THF     C1 1652   3.000   0.317   2.734  0.3974  0.4237 -0.1475
    1THF     H1 1653   3.054   0.391   2.794  0.3697 -0.6774  1.2377
    1THF     H2 1654   2.900   0.296   2.772 -0.0591  0.7161 -1.1832
    1THF     C2 1655   3.091   0.196   2.712  0.0595  0.0834 -0.0633
    1THF     H3 1656   3.061   0.111   2.773 -1.0574 -0.7557 -1.7414
    1THF     H4 1657   3.194   0.222   2.738  0.6313 -0.1350 -2.0619
    1THF     C3 1658   3.079   0.160   2.563 -0.5836  0.5020  0.1556
    1THF     H5 1659   3.040   0.059   2.546 -1.2712  0.5642  1.2725
    1THF     H6 1660   3.168   0.169   2.501 -0.3328 -2.1975  0.0506
    1THF     C4 1661   2.983   0.267   2.502 -0.2285  0.3280 -0.2807
    1THF     H7 1662   2.879   0.236   2.490 -0.5215  0.7188  1.1449
    1THF     H8 1663   3.026   0.297   2.406  1.0979  1.2681  0.5966
    1THF     O1 1664   2.986   0.371   2.597  0.2807 -0.1455  0.2191
    1THF     C1 1665   3.087   3.622   2.301 -0.5508  0.0913  0.6114
    1THF     H1 1666   3.141   3.533   2.336  0.5774  0.8926  0.9476
    1THF     H2 1667   3.113   3.655   2.200  0.9573  2.5773  1.7603
    1THF     C2 1668   3.117   3.736   2.396  0.1090  0.1613  0.2866
    1THF     H3 1669   3.162   3.822   2.346 -0.2557 -0.0822 -0.4642
    1THF     H4 1670   3.194   3.693   2.460  0.6236  1.1022  0.3153
    1THF     C3 1671   2.987   3.760   2.471 -0.0693 -0.2817 -0.1867
    1THF     H5 1672   2.933   3.843   2.425  1.9507  0.1687 -1.8209
    1THF     H6 1673   3.001   3.778   2.577  0.5307  0.5524 -0.3985
    1THF     C4 1674   2.894   3.638   2.444 -0.1159  0.0833  0.0912
    1THF     H7 1675   2.789   3.667   2.436  0.4759  2.6796  1.1451
    1THF     H8 1676   2.916   3.564   2.522 -0.4820 -1.0405 -0.8561
    1THF     O1 1677   2.948   3.589   2.314 -0.1524  0.4092 -0.1821
    1THF     C1 1678   0.467   2.602   2.656  0.1338  0.5438  0.5044
    1THF     H1 1679   0.545   2.587   2.581 -1.2781 -1.2943 -0.6183
    1THF     H2 1680   0.490   2.666   2.742 -2.9011  1.2388  0.8341
    1THF     C2 1681   0.405   2.470   2.713  0.6476  0.0888  0.0120
    1THF     H3 1682   0.468   2.436   2.796  1.7535  2.1201  0.0464
    1THF     H4 1683   0.410   2.391   2.639 -0.6464 -0.3496  0.3791
    1THF     C3 1684   0.264   2.506   2.744  1.2941  0.1014  0.4180
    1THF     H5 1685   0.266   2.568   2.833 -0.6032  0.4035  0.2515
    1THF     H6 1686   0.195   2.422   2.759 -0.1671  1.1861 -0.1467
    1THF     C4 1687   0.229   2.597   2.627  0.6868  0.0621  0.3121
    1THF     H7 1688   0.149   2.669   2.647  0.8145  0.3697 -0.2627
    1THF     H8 1689   0.197   2.538   2.540  0.3876  0.4298  0.1694
    1THF     O1 1690   0.356   2.663   2.588 -0.4318 -0.3034 -0.4071
    1THF     C1 1691   2.487   0.978   0.726  0.7204 -0.1176  0.3642
    1THF     H1 1692   2.559   1.009   0.802 -1.7993  1.9014  2.0150
    1THF     H2 1693   2.523   0.906   0.653 -1.6836  1.9402 -2.9973
    1THF     C2 1694   2.428   1.107   0.660  0.3135  0.1907 -0.2270
    1THF     H3 1695   2.406   1.092   0.554  0.7920  0.6804 -0.3944
    1THF     H4 1696   2.496   1.192   0.659 -1.1491  1.3967  0.7769
    1THF     C3 1697   2.303   1.137   0.737  0.0766  0.9085 -0.2420
    1THF     H5 1698   2.213   1.135   0.676  0.7345 -1.8003 -1.2120
    1THF     H6 1699   2.310   1.234   0.787 -3.4558  0.2562  1.6454
    1THF     C4 1700   2.289   1.025   0.846 -0.1126 -1.2026 -0.3145
    1THF     H7 1701   2.186   0.995   0.867  0.0417 -0.9897  0.7635
    1THF     H8 1702   2.340   1.057   0.937  0.5656  0.0728 -1.1302
    1THF     O1 1703   2.371   0.918   0.789 -0.9775  0.1658 -0.2559
    1THF     C1 1704   0.993   1.490   3.827 -0.1090  0.9217  0.3103
    1THF     H1 1705   1.027   1.490   3.930  1.5814  0.7512 -0.2289
    1THF     H2 1706   0.985   1.593   3.791 -1.9719  0.7263  0.1287
    1THF     C2 1707   0.853   1.423   3.821  0.0586  0.2257  0.0592
    1THF     H3 1708   0.796   1.482   3.749  1.0188  1.0172 -0.0617
    1THF     H4 1709   0.810   1.423   3.921 -4.8220  0.7232 -1.8933
    1THF     C3 1710   0.877   1.288   3.753 -0.6639 -0.0649 -0.5948
    1THF     H5 1711   0.793   1.250   3.694  0.8465 -2.6302 -1.2034
    1THF     H6 1712   0.896   1.219   3.836 -3.0680 -1.0503 -0.8294
    1THF     C4 1713   1.011   1.299   3.674  0.3157  0.3760  0.6439
    1THF     H7 1714   0.997   1.338   3.573 -1.4548  3.1756  1.9163
    1THF     H8 1715   1.057   1.200   3.683  0.1704  0.2052 -0.4942
    1THF     O1 1716   1.078   1.398   3.752 -0.2667 -0.1535  0.1620
    1THF     C1 1717   2.450   1.946   4.088 -0.7149 -0.7474  0.0108
    1THF     H1 1718   2.462   1.845   4.047  0.4650 -0.8074  0.4828
    1THF     H2 1719   2.515   2.018   4.038 -1.0619 -1.9467 -2.2513
    1THF     C2 1720   2.464   1.952   4.242 -0.4596 -0.0421  0.2443
    1THF     H3 1721   2.568   1.953   4.275 -0.6067  1.6840  0.6873
    1THF     H4 1722   2.419   1.862   4.286  1.2293 -0.9891  0.0962
    1THF     C3 1723   2.395   2.076   4.285  0.2540 -0.3254  0.2058
    1THF     H5 1724   2.468   2.158   4.290 -0.8919  0.6816  0.6312
    1THF     H6 1725   2.339   2.056   4.376 -0.2532 -0.5167 -0.1523
    1THF     C4 1726   2.295   2.098   4.177 -0.3579 -0.2548  0.6604
    1THF     H7 1727   2.306   2.195   4.129 -0.1645 -0.1667  0.8867
    1THF     H8 1728   2.193   2.081   4.211 -1.0780  3.2798  0.3799
    1THF     O1 1729   2.319   1.998   4.078  0.2415  0.8351  0.5376
    1THF     C1 1730   1.212   0.756   3.513  0.8876 -0.2900 -0.2134
    1THF     H1 1731   1.309   0.768   3.463  0.8655 -1.2225 -0.4925
    1THF     H2 1732   1.148   0.838   3.480 -0.3118 -1.3523 -0.5576
    1THF     C2 1733   1.226   0.751   3.665  0.3367  0.5572  0.2758
    1THF     H3 1734   1.217   0.854   3.701 -0.8088  0.3780  0.5228
    1THF     H4 1735   1.324   0.714   3.693 -0.5197 -0.2841  2.2839
    1THF     C3 1736   1.114   0.656   3.720 -0.2016 -0.4831 -0.2356
    1THF     H5 1737   1.044   0.726   3.767 -1.3420 -1.6825 -0.1338
    1THF     H6 1738   1.153   0.580   3.788  2.7773  0.4675 -0.8226
    1THF     C4 1739   1.054   0.586   3.591  0.0429 -0.1300 -0.1200
    1THF     H7 1740   0.947   0.609   3.587 -0.1505 -1.0581 -0.5268
    1THF     H8 1741   1.071   0.478   3.587  0.8243 -0.0193  0.2572
    1THF     O1 1742   1.147   0.627   3.489  0.1491 -0.0591 -0.1511
    1THF     C1 1743   3.104   3.227   3.970 -0.5533  0.1101  0.1125
    1THF     H1 1744   3.038   3.159   4.024  2.6213 -1.2645  2.4189
    1THF     H2 1745   3.036   3.290   3.912  2.0283  2.7031 -0.2417
    1THF     C2 1746   3.199   3.158   3.875 -0.0019  0.1548  0.0194
    1THF     H3 1747   3.169   3.148   3.771  1.0060 -0.6705 -0.2065
    1THF     H4 1748   3.207   3.060   3.922  0.1335  0.1440 -0.0249
    1THF     C3 1749   3.332   3.239   3.888 -0.3559  0.3580  0.0751
    1THF     H5 1750   3.334   3.292   3.792 -1.4215  1.6192  0.7160
    1THF     H6 1751   3.412   3.167   3.905 -0.5036 -0.1370 -1.2700
    1THF     C4 1752   3.325   3.318   4.014  0.1449  0.2598 -0.2964
    1THF     H7 1753   3.347   3.421   3.984 -2.1737  1.0404  0.5856
    1THF     H8 1754   3.389   3.289   4.098 -0.3003 -2.0172 -0.7346
    1THF     O1 1755   3.185   3.302   4.063  0.8992  0.0154  0.2463
    1THF     C1 1756   3.984   3.958   3.944 -0.1118 -0.9838 -0.3901
    1THF     H1 1757   4.078   3.938   3.996  0.6152 -0.6283 -1.5494
    1THF     H2 1758   4.013   3.957   3.839 -1.0159 -0.4925 -0.6525
    1THF     C2 1759   3.899   4.076   4.003  0.5261  0.3016 -0.0615
    1THF     H3 1760   3.894   4.165   3.940  0.4880  1.1439  1.1263
    1THF     H4 1761   3.941   4.117   4.095 -1.6392  3.9744 -0.6077
    1THF     C3 1762   3.763   4.020   4.031  0.3969  0.0354 -0.1261
    1THF     H5 1763   3.689   4.068   3.968 -1.0446 -0.7109  0.9600
    1THF     H6 1764   3.728   4.035   4.133  1.6081  0.3866  0.2466
    1THF     C4 1765   3.769   3.871   3.990  0.6656  0.0141  0.1458
    1THF     H7 1766   3.704   3.867   3.902  0.4085  0.3933  0.3146
    1THF     H8 1767   3.733   3.803   4.067 -0.0497 -1.0527 -1.1116
    1THF     O1 1768   3.907   3.842   3.963  0.1621 -0.7400 -0.0882
    1THF     C1 1769   3.724   1.143   3.284 -0.3284 -0.0980  0.4548
    1THF     H1 1770   3.626   1.125   3.328  0.0743  0.4176  1.5592
    1THF     H2 1771   3.764   1.238   3.320 -1.1221  0.2417  0.4295
    1THF     C2 1772   3.737   1.128   3.131  0.0992 -1.0046  0.0272
    1THF     H3 1773   3.777   1.221   3.090 -0.5071 -0.7846 -0.0710
    1THF     H4 1774   3.638   1.104   3.090 -0.2223  1.2328 -0.5715
    1THF     C3 1775   3.834   1.012   3.102 -0.6589 -0.1779  0.8846
    1THF     H5 1776   3.893   1.037   3.013 -0.8138  0.5909  0.9992
    1THF     H6 1777   3.779   0.918   3.092 -1.0313  0.0267  1.0220
    1THF     C4 1778   3.910   1.005   3.235  0.1896 -0.3012  0.3853
    1THF     H7 1779   4.004   1.059   3.244  0.4344 -0.7650  0.6481
    1THF     H8 1780   3.933   0.901   3.260 -0.0910 -0.5457 -0.3794
    1THF     O1 1781   3.818   1.049   3.337  0.5934 -0.9299 -0.1594
    1THF     C1 1782   4.033   2.072   0.713 -0.3098 -0.1373  0.1010
    1THF     H1 1783   3.951   2.139   0.741 -0.7725 -0.6833  0.0480
    1THF     H2 1784   4.049   1.995   0.788 -1.5374 -0.4165  0.0929
    1THF     C2 1785   4.157   2.151   0.671  0.2898  0.0024 -0.0111
    1THF     H3 1786   4.226   2.184   0.749 -0.9002 -2.6437  2.2370
    1THF     H4 1787   4.128   2.233   0.604 -1.5761 -1.3139 -0.8588
    1THF     C3 1788   4.217   2.052   0.578 -0.0624 -0.3705  0.3181
    1THF     H5 1789   4.282   1.992   0.642  1.8078 -0.3218 -1.4449
    1THF     H6 1790   4.276   2.104   0.502 -1.2784  2.5631  1.3154
    1THF     C4 1791   4.105   1.963   0.520  0.5792  0.0833  0.4367
    1THF     H7 1792   4.138   1.860   0.534  2.0636  0.5683  0.6171
    1THF     H8 1793   4.092   1.979   0.413  0.3649  1.0656  0.6020
    1THF     O1 1794   3.993   2.006   0.592 -0.0082  0.6699  0.0750
    1THF     C1 1795   1.481   0.013   0.861 -0.1159 -0.2101  0.1089
    1THF     H1 1796   1.483   0.110   0.911 -2.6587  0.0623 -0.2312
    1THF     H2 1797   1.546   0.004   0.774 -0.0424 -0.3298  0.1759
    1THF     C2 1798   1.338  -0.041   0.832  0.5701 -0.6731 -0.1595
    1THF     H3 1799   1.325  -0.113   0.752 -0.9717  0.6354 -1.1115
    1THF     H4 1800   1.271   0.041   0.807  1.8520  0.5768  0.4350
    1THF     C3 1801   1.290  -0.114   0.959 -0.2898  0.6876  0.1544
    1THF     H5 1802   1.255  -0.216   0.937 -1.0453  0.2531  3.1431
    1THF     H6 1803   1.203  -0.062   0.998  0.0219 -1.0291  3.2435
    1THF     C4 1804   1.419  -0.122   1.043 -0.4261  0.0380 -0.3101
    1THF     H7 1805   1.437  -0.223   1.083  0.4117 -0.6573 -2.3765
    1THF     H8 1806   1.411  -0.052   1.126 -2.4305 -1.3513  0.7217
    1THF     O1 1807   1.526  -0.087   0.953  0.1403 -0.2073  0.2655
    1THF     C1 1808   1.364   2.804   3.865 -0.2703 -0.0746  0.2686
    1THF     H1 1809   1.256   2.792   3.859 -0.2932 -1.3395  2.5086
    1THF     H2 1810   1.422   2.723   3.818  0.3908  1.2427 -1.2225
    1THF     C2 1811   1.406   2.824   4.013  0.4600 -0.3155  0.6281
    1THF     H3 1812   1.507   2.786   4.033  1.6844  0.5967 -3.5441
    1THF     H4 1813   1.327   2.772   4.068 -0.4791 -1.0243 -1.3477
    1THF     C3 1814   1.390   2.976   4.046  0.0688  0.0495 -0.1657
    1THF     H5 1815   1.481   3.019   4.089 -0.3494  0.9433 -0.1587
    1THF     H6 1816   1.303   2.986   4.112 -0.0745 -0.5253 -0.2631
    1THF     C4 1817   1.373   3.038   3.905 -0.3866  0.2882 -0.1659
    1THF     H7 1818   1.458   3.103   3.883 -0.8504  1.2037  0.7437
    1THF     H8 1819   1.279   3.090   3.888 -1.2816 -1.8279 -1.9957
    1THF     O1 1820   1.390   2.932   3.806  0.5060 -0.3608  0.3130
    1THF     C1 1821   0.195   0.074   0.016  0.1168  0.8259  0.2974
    1THF     H1 1822   0.121   0.075  -0.064  0.5135 -3.2509 -0.2057
    1THF     H2 1823   0.216   0.176   0.050  2.0938  0.3819  0.4597
    1THF     C2 1824   0.327  -0.004  -0.014  0.7975 -0.0575  0.0401
    1THF     H3 1825   0.412   0.060  -0.038  2.5174 -2.8120 -1.5277
    1THF     H4 1826   0.320  -0.070  -0.100  0.9167 -1.0147  0.7551
    1THF     C3 1827   0.356  -0.090   0.108  0.1333  0.6514 -0.1234
    1THF     H5 1828   0.451  -0.073   0.159 -0.9152 -0.2714  2.1819
    1THF     H6 1829   0.348  -0.194   0.077 -0.7244  0.8057 -0.4662
    1THF     C4 1830   0.241  -0.057   0.208 -0.3824 -0.1500  0.2894
    1THF     H7 1831   0.287  -0.003   0.291 -1.0131 -0.3902  0.8042
    1THF     H8 1832   0.194  -0.148   0.249  0.1146  0.5858  2.5852
    1THF     O1 1833   0.138   0.009   0.128 -0.1472  0.1418 -0.0749
    1THF     C1 1834   0.966   3.361   3.967 -0.2094 -0.0291 -0.2751
    1THF     H1 1835   0.953   3.437   3.890 -2.0986 -0.5728 -0.5084
    1THF     H2 1836   0.985   3.260   3.931  0.4727 -0.3373  0.8912
    1THF     C2 1837   0.841   3.345   4.047 -0.4227  0.2932  0.4343
    1THF     H3 1838   0.784   3.259   4.010  1.4852 -0.1744 -1.4540
    1THF     H4 1839   0.775   3.431   4.035 -1.5411 -0.0826  3.2906
    1THF     C3 1840   0.883   3.321   4.191  0.6583  0.0993  0.2215
    1THF     H5 1841   0.848   3.226   4.232  0.9648 -0.5702 -1.0512
    1THF     H6 1842   0.840   3.404   4.249 -2.2263 -0.5408 -0.8829
    1THF     C4 1843   1.038   3.319   4.186  0.1761 -0.0372  0.7662
    1THF     H7 1844   1.080   3.219   4.174  3.5546  1.5359 -1.0693
    1THF     H8 1845   1.072   3.359   4.282  1.4406  1.7997 -0.4381
    1THF     O1 1846   1.069   3.395   4.068  0.1741  0.3416  0.0776
    1THF     C1 1847   3.637   1.881   2.725  0.0126  0.1134  0.0882
    1THF     H1 1848   3.698   1.971   2.741  0.1661  0.1618 -0.7526
    1THF     H2 1849   3.706   1.797   2.737  2.8948  2.3543  0.0916
    1THF     C2 1850   3.555   1.880   2.594 -0.7332  0.2372 -0.1390
    1THF     H3 1851   3.561   1.784   2.544  0.7796 -0.3420  1.1230
    1THF     H4 1852   3.585   1.961   2.527  1.2387  0.4168  0.9355
    1THF     C3 1853   3.412   1.916   2.638 -0.2997 -0.0179  0.5742
    1THF     H5 1854   3.330   1.870   2.582 -1.4944 -1.7650  3.6847
    1THF     H6 1855   3.403   2.025   2.649 -1.1073 -0.0915  0.6852
    1THF     C4 1856   3.411   1.860   2.780 -0.1170  0.7515  1.0651
    1THF     H7 1857   3.381   1.755   2.787  0.3638  0.5493  0.1373
    1THF     H8 1858   3.333   1.905   2.842  1.1546  1.2564  2.3561
    1THF     O1 1859   3.545   1.880   2.828 -0.5391 -0.2486 -0.0167
    1THF     C1 1860   3.287   3.564   1.393 -0.0334  0.9115 -1.3032
    1THF     H1 1861   3.393   3.539   1.382 -0.1477 -1.0763  1.5753
    1THF     H2 1862   3.226   3.485   1.436  1.3787  1.3939  1.7471
    1THF     C2 1863   3.204   3.624   1.273 -0.4227 -0.5004  0.8761
    1THF     H3 1864   3.101   3.596   1.299 -1.7724  1.7507 -1.8337
    1THF     H4 1865   3.238   3.588   1.176  0.8689  3.7585 -0.3528
    1THF     C3 1866   3.218   3.777   1.287 -0.3113 -0.0764 -0.0397
    1THF     H5 1867   3.122   3.828   1.282 -1.2397 -1.9465 -1.2352
    1THF     H6 1868   3.285   3.810   1.207 -2.0174 -0.1575 -1.5323
    1THF     C4 1869   3.280   3.801   1.420 -0.2793  0.6357  0.1440
    1THF     H7 1870   3.230   3.877   1.480 -2.1669  1.2888 -2.1732
    1THF     H8 1871   3.383   3.827   1.391 -0.1412 -0.2815 -0.2222
    1THF     O1 1872   3.280   3.674   1.490  0.0333 -0.0080  0.5971
    1THF     C1 1873   2.226   2.514   4.056 -0.6181  0.3885  0.5519
    1THF     H1 1874   2.279   2.419   4.069 -1.3856 -0.5685 -2.8539
    1THF     H2 1875   2.130   2.490   4.008  0.1646  0.5164 -1.0967
    1THF     C2 1876   2.309   2.607   3.967  0.1795 -0.6186 -0.9941
    1THF     H3 1877   2.240   2.651   3.894 -3.6376 -0.6633  2.4320
    1THF     H4 1878   2.373   2.541   3.907  2.5521 -0.1939  0.9775
    1THF     C3 1879   2.393   2.695   4.061  0.0907 -0.1547 -0.5781
    1THF     H5 1880   2.373   2.796   4.025  0.6520 -0.4515 -1.7500
    1THF     H6 1881   2.501   2.677   4.056  0.7604  3.3977 -0.2874
    1THF     C4 1882   2.336   2.657   4.202  0.0179 -0.1372  0.4013
    1THF     H7 1883   2.322   2.735   4.276  0.8098  0.1690  0.2308
    1THF     H8 1884   2.418   2.600   4.245  1.8018  1.7237 -0.4538
    1THF     O1 1885   2.216   2.583   4.182  0.3342  0.5431  0.3586
    1THF     C1 1886   0.677   2.241   2.926 -0.0691 -0.0086  1.0232
    1THF     H1 1887   0.664   2.329   2.989 -1.2201 -0.8526  1.9796
    1THF     H2 1888   0.608   2.241   2.841  0.0097  0.3986  0.9590
    1THF     C2 1889   0.658   2.126   3.017 -0.6635 -0.4677  1.0961
    1THF     H3 1890   0.599   2.044   2.975 -0.9453  2.0901 -3.8455
    1THF     H4 1891   0.624   2.146   3.118 -1.7053  0.8112  0.5005
    1THF     C3 1892   0.798   2.079   3.056 -0.6100  0.1650 -0.1012
    1THF     H5 1893   0.806   1.972   3.076  1.7201  0.3989  0.3664
    1THF     H6 1894   0.825   2.118   3.155 -0.7517  0.2295 -0.0874
    1THF     C4 1895   0.895   2.134   2.955  0.0773 -0.2569 -0.5013
    1THF     H7 1896   0.927   2.058   2.883  0.1774 -0.7331  0.0478
    1THF     H8 1897   0.987   2.170   3.001 -0.4228 -0.8867  0.9883
    1THF     O1 1898   0.821   2.244   2.891 -0.2075  0.2795  0.2590
    1THF     C1 1899   3.048   0.676   1.349 -0.8216 -0.8800 -0.0792
    1THF     H1 1900   2.973   0.730   1.409 -2.4218 -1.8687 -1.1417
    1THF     H2 1901   3.110   0.611   1.411 -0.6562 -0.1742  0.4953
    1THF     C2 1902   3.130   0.780   1.278 -0.5185 -0.3454  0.2360
    1THF     H3 1903   3.225   0.783   1.331 -0.1956  1.9355 -0.4270
    1THF     H4 1904   3.098   0.884   1.282  0.8503  0.0652  0.5536
    1THF     C3 1905   3.146   0.741   1.131  0.6589 -0.2691 -0.4415
    1THF     H5 1906   3.236   0.679   1.127 -1.2513 -3.0705 -1.0479
    1THF     H6 1907   3.157   0.827   1.065 -1.5279  2.6614  2.8287
    1THF     C4 1908   3.026   0.650   1.112  0.3633 -0.0466  0.4050
    1THF     H7 1909   3.057   0.569   1.045  1.2869  0.0513  0.7032
    1THF     H8 1910   2.951   0.714   1.065 -1.4852 -1.7690  0.9721
    1THF     O1 1911   2.980   0.604   1.241  0.3305 -0.3658 -0.5616
    1THF     C1 1912   1.363   3.321   0.884 -0.0238 -0.3940  0.9534
    1THF     H1 1913   1.351   3.318   0.775  1.2313 -0.6862  0.8137
    1THF     H2 1914   1.465   3.350   0.911 -0.0732 -2.1991  3.1854
    1THF     C2 1915   1.326   3.198   0.957 -0.5317  0.0862  0.4191
    1THF     H3 1916   1.387   3.183   1.046 -2.0130 -3.3082  0.9140
    1THF     H4 1917   1.337   3.113   0.889  1.6022  1.1995 -0.6943
    1THF     C3 1918   1.178   3.214   1.010 -0.3594 -0.0278 -0.3378
    1THF     H5 1919   1.170   3.217   1.119 -1.1375  2.0757 -0.4251
    1THF     H6 1920   1.110   3.142   0.963 -0.7375 -0.2241  0.5022
    1THF     C4 1921   1.147   3.354   0.963 -0.1539 -1.4173  0.7739
    1THF     H7 1922   1.091   3.411   1.038 -0.2886 -1.1383  0.4604
    1THF     H8 1923   1.096   3.343   0.867  1.6383  1.6517 -0.5954
    1THF     O1 1924   1.275   3.418   0.946 -0.3725  0.4264  0.0590
    1THF     C1 1925   1.905   2.642   0.867 -0.1330 -0.0047  0.1770
    1THF     H1 1926   1.826   2.701   0.913  0.2102  0.2078  0.4950
    1THF     H2 1927   1.987   2.708   0.838 -0.6014  0.3424 -0.3596
    1THF     C2 1928   1.845   2.547   0.756 -0.2098  0.1894  0.4168
    1THF     H3 1929   1.914   2.521   0.676 -0.8917 -1.7213  0.4347
    1THF     H4 1930   1.765   2.606   0.710 -1.4836 -1.2195  0.8219
    1THF     C3 1931   1.804   2.421   0.830 -0.1938 -0.7553 -0.3100
    1THF     H5 1932   1.825   2.334   0.768 -0.7669 -1.9797  1.1636
    1THF     H6 1933   1.700   2.433   0.861  0.2483 -1.3632  1.5015
    1THF     C4 1934   1.901   2.424   0.956  0.4299 -0.3991 -0.4072
    1THF     H7 1935   1.980   2.348   0.948  1.9048  0.9107  1.4635
    1THF     H8 1936   1.851   2.421   1.053 -0.1855 -1.3071 -0.7446
    1THF     O1 1937   1.968   2.554   0.962 -0.2223 -0.6330  0.3451
    1THF     C1 1938   0.543   1.615   0.872  0.5206  0.4974  0.4104
    1THF     H1 1939   0.456   1.557   0.839  0.5350  1.4163 -1.3197
    1THF     H2 1940   0.555   1.702   0.807  1.0368  0.3811  0.3472
    1THF     C2 1941   0.660   1.523   0.879 -0.1533  0.2518  0.0969
    1THF     H3 1942   0.750   1.583   0.889  0.3155  0.2474 -3.4153
    1THF     H4 1943   0.673   1.458   0.792 -0.6582  1.0254 -0.5664
    1THF     C3 1944   0.615   1.452   1.001 -0.3057 -0.3048  0.2180
    1THF     H5 1945   0.698   1.399   1.047 -1.6989 -1.4779  1.4201
    1THF     H6 1946   0.543   1.373   0.979  0.7248 -1.3349  0.4789
    1THF     C4 1947   0.556   1.550   1.090 -0.0684  0.0687 -0.3190
    1THF     H7 1948   0.637   1.586   1.154  1.2682 -2.4510 -0.5352
    1THF     H8 1949   0.478   1.501   1.149  0.6426 -1.6447 -0.7449
    1THF     O1 1950   0.512   1.656   1.005 -0.4278 -0.1901  0.1250
    1THF     C1 1951   2.805   0.837   1.843 -0.0544 -0.5130  0.6758
    1THF     H1 1952   2.830   0.805   1.945  0.7776 -0.9503  0.3393
    1THF     H2 1953   2.701   0.813   1.820  0.0014  0.7460 -0.9067
    1THF     C2 1954   2.893   0.788   1.732  0.5503 -0.2207  0.0429
    1THF     H3 1955   2.847   0.714   1.668 -0.2236  1.6032 -1.5646
    1THF     H4 1956   2.989   0.753   1.772  0.8316  2.9885  2.4149
    1THF     C3 1957   2.915   0.917   1.658 -0.4549 -0.1143 -0.1668
    1THF     H5 1958   2.897   0.905   1.551  2.9766 -0.0168 -0.8094
    1THF     H6 1959   3.014   0.962   1.669 -0.0859 -0.7782 -0.7500
    1THF     C4 1960   2.823   1.028   1.711  0.0903 -0.4043  0.1094
    1THF     H7 1961   2.725   1.017   1.664  0.0005 -1.3960  0.5155
    1THF     H8 1962   2.871   1.125   1.692  1.3353 -0.9108  0.6404
    1THF     O1 1963   2.809   0.979   1.848 -0.0038  0.0789  0.2326
    1THF     C1 1964   1.189   1.322   0.064 -0.5061 -0.0213 -0.3868
    1THF     H1 1965   1.278   1.361   0.113 -0.1264 -0.1669 -0.9575
    1THF     H2 1966   1.134   1.408   0.026 -1.8821 -0.5102  0.4685
    1THF     C2 1967   1.087   1.240   0.141 -0.3536  0.0143 -0.4426
    1THF     H3 1968   1.017   1.290   0.207 -0.5691 -0.1336 -0.5603
    1THF     H4 1969   1.142   1.167   0.201  0.3813  2.3554  1.8303
    1THF     C3 1970   1.011   1.183   0.026  0.0302 -0.5942  0.5403
    1THF     H5 1971   0.953   1.264  -0.020 -0.1833 -1.1441 -0.1599
    1THF     H6 1972   0.951   1.093   0.041 -1.0079  0.0488  0.3898
    1THF     C4 1973   1.123   1.148  -0.076  0.2788 -0.2992  0.7329
    1THF     H7 1974   1.102   1.150  -0.183  2.2040  2.4857  0.3444
    1THF     H8 1975   1.163   1.048  -0.057 -2.1054 -1.3706  0.2591
    1THF     O1 1976   1.228   1.241  -0.048 -0.2944 -0.2239 -0.0780
    1THF     C1 1977   3.273   1.218   2.686 -0.7075 -0.6698  0.6758
    1THF     H1 1978   3.271   1.114   2.653  0.0923 -1.2586  2.3793
    1THF     H2 1979   3.357   1.240   2.753 -1.8139  1.6515  1.3561
    1THF     C2 1980   3.138   1.250   2.760 -0.1369  0.2581  0.0247
    1THF     H3 1981   3.161   1.252   2.866 -0.7037  0.3984  0.1472
    1THF     H4 1982   3.058   1.176   2.748  0.2957 -0.3373  0.7960
    1THF     C3 1983   3.089   1.384   2.701 -0.4065 -0.7283  0.2917
    1THF     H5 1984   3.071   1.454   2.783  0.1793 -1.7384  1.2870
    1THF     H6 1985   3.000   1.375   2.639 -0.3765  1.6487 -0.1475
    1THF     C4 1986   3.213   1.433   2.622  0.0892  0.1408  0.6539
    1THF     H7 1987   3.285   1.466   2.697  0.3707 -1.2809  1.0187
    1THF     H8 1988   3.191   1.508   2.545  0.7324  0.5733  0.8888
    1THF     O1 1989   3.266   1.311   2.572  0.1964 -0.0370 -0.0314
    1THF     C1 1990   3.970   0.432   0.143  0.0448 -0.2909  0.6732
    1THF     H1 1991   4.022   0.357   0.203  1.5694  0.7502  0.6588
    1THF     H2 1992   3.880   0.477   0.186 -0.4843  0.4636 -1.1932
    1THF     C2 1993   3.931   0.371   0.005 -1.1015 -0.1515  0.1357
    1THF     H3 1994   3.832   0.408  -0.026  0.2373  1.9402 -1.8419
    1THF     H4 1995   3.929   0.263   0.021 -1.2148 -0.1453  0.1681
    1THF     C3 1996   4.029   0.433  -0.092  0.2148 -0.3396  0.3125
    1THF     H5 1997   3.977   0.457  -0.185  1.9494  0.8986 -0.3659
    1THF     H6 1998   4.113   0.373  -0.128 -0.5075 -0.5397 -1.0829
    1THF     C4 1999   4.075   0.561  -0.023  0.1567  0.1201 -0.2193
    1THF     H7 2000   4.008   0.645  -0.046 -1.3079 -0.3990  2.0344
    1THF     H8 2001   4.176   0.586  -0.057  0.9571 -0.6621  1.5319
    1THF     O1 2002   4.069   0.534   0.112 -0.0339 -0.0251  0.0758
    1THF     C1 2003   0.098   2.513   0.402 -0.2019 -0.1391 -1.0130
    1THF     H1 2004   0.076   2.506   0.295 -2.0909 -0.3699 -0.6327
    1THF     H2 2005   0.002   2.535   0.450  0.0703 -2.2863  0.6240
    1THF     C2 2006   0.197   2.633   0.425  0.6100  0.3514 -0.1887
    1THF     H3 2007   0.166   2.699   0.506 -0.5523  0.3401 -0.6056
    1THF     H4 2008   0.214   2.690   0.334 -1.9635  1.8261  0.2103
    1THF     C3 2009   0.328   2.574   0.463  0.2535 -0.4651  0.1360
    1THF     H5 2010   0.372   2.632   0.545  2.2122  0.3018 -1.3980
    1THF     H6 2011   0.398   2.562   0.380 -0.0389  0.4994 -0.2538
    1THF     C4 2012   0.289   2.434   0.506 -0.2213 -0.0380  0.2953
    1THF     H7 2013   0.285   2.436   0.615  1.3912  1.4750  0.3696
    1THF     H8 2014   0.365   2.360   0.478 -0.4573  0.8263 -2.9077
    1THF     O1 2015   0.159   2.396   0.447 -0.6862 -0.6574  0.2463
    1THF     C1 2016   2.374   3.955   1.000  0.4104  0.5910  0.0263
    1THF     H1 2017   2.400   3.960   0.894 -0.2612 -0.9097 -0.2151
    1THF     H2 2018   2.311   3.868   1.020 -0.8161  0.9854 -1.9867
    1THF     C2 2019   2.310   4.091   1.036  0.1159 -0.5731  0.1414
    1THF     H3 2020   2.203   4.085   1.055  0.0295  0.5066 -0.0122
    1THF     H4 2021   2.329   4.162   0.956  3.1834  0.8546  2.0413
    1THF     C3 2022   2.373   4.132   1.167 -0.1909 -0.7477  0.1014
    1THF     H5 2023   2.299   4.165   1.240 -0.2798 -2.8063  0.9619
    1THF     H6 2024   2.444   4.209   1.136  0.7722 -1.9965 -0.8484
    1THF     C4 2025   2.467   4.018   1.215 -0.8113  0.1022  0.1427
    1THF     H7 2026   2.431   3.934   1.276 -1.0974 -1.1531 -1.7121
    1THF     H8 2027   2.563   4.050   1.256  0.4679 -1.7778 -1.3388
    1THF     O1 2028   2.491   3.950   1.084  0.2303 -0.1972 -0.0266
    1THF     C1 2029   1.768   2.580   3.011 -0.6214  0.3666 -0.5583
    1THF     H1 2030   1.868   2.624   3.013 -0.6880  0.5310 -0.8226
    1THF     H2 2031   1.777   2.490   2.950  0.0691 -1.0425  1.5553
    1THF     C2 2032   1.662   2.666   2.951  0.0643  0.0234 -0.6970
    1THF     H3 2033   1.624   2.632   2.854  1.2513 -0.8766 -0.8516
    1THF     H4 2034   1.697   2.766   2.922  0.3099  0.2425  0.3220
    1THF     C3 2035   1.554   2.679   3.065  0.5419 -0.2539 -0.1245
    1THF     H5 2036   1.465   2.620   3.042 -0.9712  1.1955  1.8541
    1THF     H6 2037   1.537   2.787   3.073 -0.1326 -0.2663 -1.2471
    1THF     C4 2038   1.626   2.635   3.188 -0.3913 -0.7138 -0.6584
    1THF     H7 2039   1.543   2.595   3.246  0.3638  0.0447  1.0011
    1THF     H8 2040   1.669   2.722   3.239  0.4591 -0.5555 -1.6331
    1THF     O1 2041   1.723   2.539   3.146 -0.0876  0.1112  0.6647
    1THF     C1 2042   3.671   2.486   0.335  0.2363 -0.0209 -0.3307
    1THF     H1 2043   3.662   2.595   0.338  2.1027  0.1204  1.1242
    1THF     H2 2044   3.607   2.444   0.414 -1.2275 -1.1803 -2.0845
    1THF     C2 2045   3.816   2.438   0.347 -0.4793  0.1653 -0.3978
    1THF     H3 2046   3.839   2.383   0.438 -0.9491  1.0145  0.2447
    1THF     H4 2047   3.879   2.527   0.344 -0.6093  0.2317 -1.5776
    1THF     C3 2048   3.839   2.364   0.222 -0.4162  0.6191 -0.1096
    1THF     H5 2049   3.827   2.258   0.245  0.9528 -0.0175 -2.1368
    1THF     H6 2050   3.941   2.376   0.186  0.1987  1.0410  1.7193
    1THF     C4 2051   3.732   2.397   0.126  0.4023 -0.2990 -0.4657
    1THF     H7 2052   3.707   2.300   0.083  0.9813 -0.7091  0.1066
    1THF     H8 2053   3.764   2.471   0.052 -1.4878 -0.1168 -1.1302
    1THF     O1 2054   3.621   2.439   0.211 -0.2232  0.3108  0.5655
    1THF     C1 2055   1.813   3.113   2.986  0.1587  0.8257  0.2168
    1THF     H1 2056   1.780   3.114   3.090  0.8871 -2.1488  0.5120
    1THF     H2 2057   1.916   3.076   2.981  1.3776  3.9983  0.3279
    1THF     C2 2058   1.800   3.244   2.912  0.3538  0.1263  0.1421
    1THF     H3 2059   1.893   3.267   2.860 -0.3531 -2.0961 -2.2165
    1THF     H4 2060   1.773   3.327   2.978 -1.5244 -2.3629  2.6312
    1THF     C3 2061   1.695   3.210   2.809 -0.3560  0.7561  0.3528
    1THF     H5 2062   1.741   3.204   2.710  0.9170 -0.6130  1.0075
    1THF     H6 2063   1.621   3.289   2.818 -2.6729 -1.2331 -0.5881
    1THF     C4 2064   1.629   3.081   2.841  0.3499  0.3421 -0.1912
    1THF     H7 2065   1.615   3.025   2.748  0.3764  2.0594 -1.2541
    1THF     H8 2066   1.540   3.098   2.902  0.4004  2.1754 -0.5861
    1THF     O1 2067   1.722   3.020   2.921 -0.0432 -0.6315  0.0326
    1THF     C1 2068   1.385   1.948   2.885 -0.4563  0.0588  0.2515
    1THF     H1 2069   1.411   1.993   2.789 -1.5626  2.5721  1.0842
    1THF     H2 2070   1.280   1.956   2.914 -0.5200  1.0231 -0.2392
    1THF     C2 2071   1.483   1.997   3.001 -0.2152 -0.5607  0.2304
    1THF     H3 2072   1.429   2.062   3.071  2.0822  2.7079 -0.8903
    1THF     H4 2073   1.563   2.057   2.957  2.0516 -2.3993  1.7399
    1THF     C3 2074   1.531   1.872   3.067 -0.5866 -0.1346  0.0879
    1THF     H5 2075   1.523   1.876   3.176 -0.9067 -0.5597  0.0775
    1THF     H6 2076   1.637   1.853   3.046 -0.5937 -0.8834  0.7019
    1THF     C4 2077   1.446   1.761   3.006 -0.0087  0.0118 -0.2920
    1THF     H7 2078   1.350   1.752   3.057  0.4094 -0.2935  0.4514
    1THF     H8 2079   1.499   1.666   3.008  2.4070  1.3194  3.1154
    1THF     O1 2080   1.417   1.801   2.870  0.7096  0.1843  0.6450
    1THF     C1 2081   1.354   0.616   1.529 -0.4664 -0.2425 -0.6186
    1THF     H1 2082   1.309   0.574   1.619  0.3379 -0.9507 -0.5377
    1THF     H2 2083   1.370   0.721   1.552 -0.0043 -0.8248  1.8350
    1THF     C2 2084   1.271   0.578   1.404  0.0870  0.2888 -0.0464
    1THF     H3 2085   1.252   0.651   1.324 -5.9220  0.4821  1.3687
    1THF     H4 2086   1.175   0.552   1.449  1.3447 -2.1761  1.3239
    1THF     C3 2087   1.336   0.446   1.364 -0.0329 -0.1871  0.3941
    1THF     H5 2088   1.359   0.447   1.258  0.2124  0.6163  0.4546
    1THF     H6 2089   1.268   0.362   1.381 -0.3982  0.4814  2.4384
    1THF     C4 2090   1.461   0.427   1.454 -0.3061 -0.0478 -0.2825
    1THF     H7 2091   1.556   0.403   1.405 -0.1434  0.6785 -0.3176
    1THF     H8 2092   1.436   0.356   1.534  0.2751  1.4582  1.2691
    1THF     O1 2093   1.479   0.555   1.507 -0.3835 -0.1592 -0.4960
    1THF     C1 2094   0.830   3.772   3.768  0.0416  0.3479 -0.6896
    1THF     H1 2095   0.765   3.694   3.728 -0.4469  0.2254  0.3260
    1THF     H2 2096   0.800   3.778   3.873 -2.4642 -1.9826 -1.2077
    1THF     C2 2097   0.813   3.912   3.708 -0.3780  0.3730  0.0945
    1THF     H3 2098   0.757   3.977   3.775  1.2963  1.0919  0.7987
    1THF     H4 2099   0.762   3.900   3.612  1.3456  0.9822 -0.9238
    1THF     C3 2100   0.956   3.961   3.681 -0.0955 -0.2223 -0.3024
    1THF     H5 2101   0.988   4.026   3.762 -0.0822 -1.4987  0.7244
    1THF     H6 2102   0.961   4.018   3.588 -0.8140 -0.4650 -0.4940
    1THF     C4 2103   1.041   3.831   3.666  0.3743 -0.4867  0.1017
    1THF     H7 2104   1.147   3.848   3.690  0.0733  0.6213  0.6732
    1THF     H8 2105   1.027   3.797   3.564  0.2060  0.3684 -0.1633
    1THF     O1 2106   0.970   3.740   3.756 -0.2994  0.4030  0.4871
    1THF     C1 2107   2.527   2.061   2.945 -0.1791  0.0138 -0.1309
    1THF     H1 2108   2.534   2.170   2.943  0.6962 -0.0657 -1.6112
    1THF     H2 2109   2.478   2.024   2.855  1.0690  0.6833 -1.1017
    1THF     C2 2110   2.470   2.015   3.082  0.1340 -0.1170  0.1415
    1THF     H3 2111   2.413   1.923   3.070 -1.1762  0.5816  0.9515
    1THF     H4 2112   2.415   2.093   3.135  0.6317  0.7881 -0.6523
    1THF     C3 2113   2.595   1.962   3.150  0.0475 -0.7516  0.0093
    1THF     H5 2114   2.573   1.877   3.215  1.1265 -0.4361  0.8097
    1THF     H6 2115   2.653   2.035   3.206  1.8030 -1.1125 -1.2743
    1THF     C4 2116   2.680   1.910   3.036  0.2444  0.5864  0.1992
    1THF     H7 2117   2.646   1.819   2.987  3.5598 -1.2396  1.1442
    1THF     H8 2118   2.784   1.904   3.070  0.5686  1.5629 -0.5989
    1THF     O1 2119   2.664   2.007   2.939  0.1769 -0.2694 -0.1978
    1THF     C1 2120   1.812   3.245   4.035 -0.5084  0.3804 -0.0839
    1THF     H1 2121   1.891   3.198   4.093 -1.4698 -0.8618  0.2335
    1THF     H2 2122   1.724   3.255   4.098 -0.5663 -0.1213 -0.0839
    1THF     C2 2123   1.772   3.167   3.910 -0.5674  0.0726 -0.8529
    1THF     H3 2124   1.702   3.086   3.934 -2.4985  2.5006  1.9785
    1THF     H4 2125   1.865   3.146   3.858 -0.6252 -1.5281 -0.3364
    1THF     C3 2126   1.704   3.268   3.831  0.8114  0.1061 -0.3398
    1THF     H5 2127   1.603   3.282   3.870  1.2499 -0.7251  1.1129
    1THF     H6 2128   1.695   3.249   3.724  1.2094 -3.6206  0.2280
    1THF     C4 2129   1.775   3.404   3.872 -0.2498  0.0927  0.2930
    1THF     H7 2130   1.707   3.488   3.889  0.2064  0.7357 -0.9986
    1THF     H8 2131   1.843   3.417   3.788 -0.3371  0.4112  0.2705
    1THF     O1 2132   1.844   3.375   3.985 -0.2233  0.0667 -0.0258
    1THF     C1 2133   1.634   2.064   0.171 -0.1209  0.0517  0.5189
    1THF     H1 2134   1.530   2.091   0.189 -1.1110 -3.9191  1.0481
    1THF     H2 2135   1.636   1.956   0.156 -0.9181  0.2348 -0.9791
    1THF     C2 2136   1.718   2.108   0.290 -0.4633  0.1514  0.7081
    1THF     H3 2137   1.732   2.019   0.352 -1.9641 -0.0298  0.7994
    1THF     H4 2138   1.666   2.179   0.354 -0.4340 -0.1325  1.0492
    1THF     C3 2139   1.848   2.161   0.235  0.5113  0.1116  0.5716
    1THF     H5 2140   1.925   2.090   0.206  0.7319  1.4688 -2.2514
    1THF     H6 2141   1.888   2.247   0.289  3.9614 -0.8168 -0.3802
    1THF     C4 2142   1.792   2.216   0.100 -0.2437 -0.6570 -0.5775
    1THF     H7 2143   1.871   2.213   0.025 -0.1047  0.3251 -0.4881
    1THF     H8 2144   1.739   2.312   0.110  1.0230  0.0168 -0.2551
    1THF     O1 2145   1.682   2.135   0.059 -0.2116 -0.0297 -0.4498
    1THF     C1 2146   1.878   0.334   2.272  0.6405 -0.1027  0.5366
    1THF     H1 2147   1.891   0.329   2.381 -0.4417 -2.2278  0.5950
    1THF     H2 2148   1.956   0.403   2.240 -0.5093  1.1161  0.3322
    1THF     C2 2149   1.738   0.393   2.234 -0.1624 -0.1616  0.9400
    1THF     H3 2150   1.745   0.491   2.188  1.3242  1.3197  4.2003
    1THF     H4 2151   1.674   0.403   2.322  0.2493  0.0269  1.2159
    1THF     C3 2152   1.673   0.280   2.156  0.4877  0.2630 -0.6764
    1THF     H5 2153   1.632   0.309   2.059 -0.2874  0.0491 -0.4182
    1THF     H6 2154   1.588   0.241   2.212  0.2744 -0.1457 -1.2813
    1THF     C4 2155   1.779   0.167   2.132 -0.5633  0.4472  0.6637
    1THF     H7 2156   1.806   0.154   2.027  0.4755  1.5065  0.7972
    1THF     H8 2157   1.744   0.071   2.171  1.9241 -0.3387  1.0504
    1THF     O1 2158   1.898   0.207   2.210 -0.1785  0.3675  0.4377
    1THF     C1 2159   1.964   0.183   3.902  0.0878 -0.1708 -0.3860
    1THF     H1 2160   1.872   0.132   3.873 -0.5598  1.2723 -0.9205
    1THF     H2 2161   1.945   0.283   3.942 -2.2106 -0.6357 -0.2498
    1THF     C2 2162   2.053   0.196   3.787  0.1219 -0.0562 -0.1407
    1THF     H3 2163   2.103   0.294   3.787 -1.9076  1.0204  1.1358
    1THF     H4 2164   1.991   0.201   3.698 -0.4301 -1.5380  0.1525
    1THF     C3 2165   2.150   0.080   3.793  0.0792 -0.7754 -0.1916
    1THF     H5 2166   2.253   0.116   3.784 -0.6154  1.2573 -0.1670
    1THF     H6 2167   2.129   0.011   3.711  3.2219  0.1722 -1.8869
    1THF     C4 2168   2.117   0.005   3.916  0.4828  0.4368  0.0862
    1THF     H7 2169   2.206  -0.021   3.973 -0.4639 -1.2946  0.8092
    1THF     H8 2170   2.062  -0.087   3.895  0.3971  1.5052 -4.8573
    1THF     O1 2171   2.032   0.098   3.996 -0.7180  0.5929  0.4301
    1THF     C1 2172   0.713   0.829   3.352 -0.2565 -0.0086  0.3455
    1THF     H1 2173   0.685   0.935   3.359  1.4920  0.3831  1.9787
    1THF     H2 2174   0.681   0.769   3.437 -0.1103 -1.2355 -0.4623
    1THF     C2 2175   0.864   0.826   3.340 -0.1843  0.5328 -0.0509
    1THF     H3 2176   0.912   0.811   3.437 -1.7142 -0.3975  0.5722
    1THF     H4 2177   0.904   0.920   3.300  0.1607 -0.4313 -2.0570
    1THF     C3 2178   0.896   0.714   3.241  0.7827 -0.0712 -0.1426
    1THF     H5 2179   0.975   0.649   3.278  3.8787  3.1985 -0.7736
    1THF     H6 2180   0.922   0.760   3.146  0.9953 -1.8149 -0.9406
    1THF     C4 2181   0.761   0.651   3.228 -0.5580  0.0224  0.4467
    1THF     H7 2182   0.747   0.575   3.306 -0.2321 -0.3172  0.1766
    1THF     H8 2183   0.758   0.601   3.131 -1.0407 -0.4905  0.7191
    1THF     O1 2184   0.669   0.756   3.243 -0.0428 -0.6145  0.2555
    1THF     C1 2185   0.831   2.470   2.555 -0.3313 -0.0138 -0.3016
    1THF     H1 2186   0.738   2.487   2.500 -1.1123 -1.2305  0.6023
    1THF     H2 2187   0.839   2.367   2.591 -3.4616 -0.5501 -0.9785
    1THF     C2 2188   0.842   2.576   2.670 -0.0060 -0.1068  0.4268
    1THF     H3 2189   0.934   2.549   2.722 -0.9189 -2.6828  0.7624
    1THF     H4 2190   0.757   2.592   2.737  0.6111  0.7793  1.0104
    1THF     C3 2191   0.871   2.700   2.589  0.2659  0.3235 -0.4615
    1THF     H5 2192   0.939   2.764   2.646 -0.5674  0.3154  0.5507
    1THF     H6 2193   0.780   2.758   2.570 -1.8925 -1.9879  2.2092
    1THF     C4 2194   0.940   2.649   2.458 -0.7262 -0.1636  0.0613
    1THF     H7 2195   1.042   2.685   2.447 -0.5367 -1.2479 -1.9192
    1THF     H8 2196   0.885   2.671   2.366  0.2590  1.8627 -0.0827
    1THF     O1 2197   0.946   2.504   2.476  0.1919  0.1619  0.0683
    1THF     C1 2198   1.277   0.846   2.824  0.3553 -0.0654  0.3939
    1THF     H1 2199   1.339   0.757   2.813 -0.5508 -0.9155  2.0442
    1THF     H2 2200   1.287   0.908   2.913  0.4707  0.8221 -0.2321
    1THF     C2 2201   1.132   0.791   2.806 -0.5211  0.2943 -0.1863
    1THF     H3 2202   1.065   0.809   2.890  0.5544  0.4472  0.6593
    1THF     H4 2203   1.140   0.683   2.789 -0.6062  0.2973 -0.2440
    1THF     C3 2204   1.078   0.883   2.695  0.2789  0.4037 -0.2305
    1THF     H5 2205   1.029   0.971   2.737 -1.6834 -1.6979  1.9678
    1THF     H6 2206   0.996   0.846   2.633 -0.8558  0.5418  1.1664
    1THF     C4 2207   1.203   0.930   2.613 -0.3870 -0.0089  0.6233
    1THF     H7 2208   1.187   1.023   2.558 -0.0463 -0.7653 -0.7666
    1THF     H8 2209   1.223   0.844   2.550  1.1613  0.7177  0.1114
    1THF     O1 2210   1.307   0.933   2.713  0.0397  0.8522  0.0774
    1THF     C1 2211   3.077   0.268   2.148  0.1055  0.0771  0.6995
    1THF     H1 2212   2.990   0.239   2.207  0.8987 -2.0968  0.8358
    1THF     H2 2213   3.093   0.376   2.139 -3.1048  0.4502 -1.4252
    1THF     C2 2214   3.054   0.208   2.001  0.3966 -0.5518 -0.5755
    1THF     H3 2215   3.104   0.256   1.916 -0.9903  0.5479 -0.7876
    1THF     H4 2216   2.948   0.194   1.982 -0.1597 -2.6141  3.6375
    1THF     C3 2217   3.109   0.067   2.016  0.4167 -0.6343  0.2388
    1THF     H5 2218   3.172   0.048   1.929  1.2236  1.6644  0.3012
    1THF     H6 2219   3.024  -0.002   2.018 -0.4984  0.4525 -0.8975
    1THF     C4 2220   3.196   0.064   2.140  0.4378 -0.1031 -0.9266
    1THF     H7 2221   3.297   0.030   2.115  1.3498  1.9181 -0.1128
    1THF     H8 2222   3.149   0.002   2.217 -0.5588  0.5150 -1.0322
    1THF     O1 2223   3.197   0.196   2.188 -1.0281 -0.1655  0.3284
    1THF     C1 2224   3.824   1.335   2.682 -0.3488  0.0543  0.0951
    1THF     H1 2225   3.925   1.375   2.674 -0.2169  0.0620  1.6966
    1THF     H2 2226   3.821   1.227   2.669  1.1492  0.2634 -2.3085
    1THF     C2 2227   3.735   1.398   2.573  0.2376 -0.0339 -0.4327
    1THF     H3 2228   3.737   1.343   2.479  0.8731  0.2031 -0.5630
    1THF     H4 2229   3.772   1.499   2.556  2.0914 -0.4404  0.9947
    1THF     C3 2230   3.599   1.413   2.637  0.4238  0.5340  0.2703
    1THF     H5 2231   3.530   1.342   2.591  0.7384 -1.1222  2.2806
    1THF     H6 2232   3.581   1.520   2.637 -0.0542  0.4588  0.8958
    1THF     C4 2233   3.618   1.366   2.784 -0.3275 -0.3546 -0.1959
    1THF     H7 2234   3.577   1.267   2.805 -1.1876  0.3924  1.7858
    1THF     H8 2235   3.570   1.426   2.861 -0.0192 -0.8255  0.3608
    1THF     O1 2236   3.763   1.372   2.808  0.9053  0.0734  0.0534
    1THF     C1 2237   0.325   0.470   3.116  0.1058  0.6555  0.1504
    1THF     H1 2238   0.337   0.510   3.217  1.6978  0.9778 -0.1545
    1THF     H2 2239   0.421   0.484   3.066  0.3196  1.2519  0.7205
    1THF     C2 2240   0.214   0.544   3.042  0.0143  0.2694  0.4666
    1THF     H3 2241   0.251   0.625   2.978  1.1771 -1.2472 -0.8353
    1THF     H4 2242   0.141   0.583   3.114 -1.5648  2.1483 -2.0568
    1THF     C3 2243   0.150   0.436   2.948 -0.6743  0.4985 -0.2324
    1THF     H5 2244   0.222   0.431   2.866 -1.4669  0.7019 -0.9422
    1THF     H6 2245   0.046   0.460   2.925  0.1153  3.2662 -1.0741
    1THF     C4 2246   0.163   0.312   3.037 -0.0883 -0.1770  0.0615
    1THF     H7 2247   0.170   0.220   2.977  0.4921  1.1122 -1.8958
    1THF     H8 2248   0.071   0.309   3.096 -1.1588  3.2954 -1.3300
    1THF     O1 2249   0.280   0.332   3.117 -0.2318 -0.0492  0.0469
    1THF     C1 2250   2.298   0.333   2.480  0.2686  0.1618 -0.1083
    1THF     H1 2251   2.219   0.277   2.430 -1.1067  0.8949  1.1800
    1THF     H2 2252   2.249   0.364   2.573 -0.7853  1.0887 -0.9553
    1THF     C2 2253   2.364   0.437   2.389  0.0644  0.3193  0.8063
    1THF     H3 2254   2.316   0.533   2.406  0.2091  0.5005  0.2100
    1THF     H4 2255   2.350   0.402   2.286  0.1490  0.5304  0.7234
    1THF     C3 2256   2.510   0.440   2.428  0.2959 -0.7289  0.0163
    1THF     H5 2257   2.538   0.509   2.508  0.1721 -1.6301  0.8448
    1THF     H6 2258   2.566   0.474   2.342 -1.7357 -1.1204 -1.5128
    1THF     C4 2259   2.531   0.295   2.469  0.0298 -0.0067  0.4829
    1THF     H7 2260   2.604   0.288   2.549  1.6403  2.8180 -0.6942
    1THF     H8 2261   2.562   0.238   2.380 -0.5669  2.7339 -1.5358
    1THF     O1 2262   2.403   0.248   2.518 -0.5422  0.1963 -0.0026
    1THF     C1 2263   3.829   2.264   3.758  0.2691  0.2067 -0.1935
    1THF     H1 2264   3.806   2.228   3.859 -1.9235  1.3750 -0.2264
    1THF     H2 2265   3.758   2.342   3.730 -1.0574 -0.0232  2.3622
    1THF     C2 2266   3.811   2.139   3.670  0.9090 -0.4541  0.2525
    1THF     H3 2267   3.721   2.152   3.610  1.9424  1.1128 -1.0037
    1THF     H4 2268   3.797   2.055   3.738 -1.2090  0.4076  0.9079
    1THF     C3 2269   3.935   2.138   3.574  0.6959 -0.3196  0.0269
    1THF     H5 2270   3.904   2.158   3.472  0.8953 -0.4196 -0.0522
    1THF     H6 2271   3.988   2.043   3.585  0.2107 -0.7099 -0.9504
    1THF     C4 2272   4.016   2.253   3.617  0.3430 -0.2914 -0.5288
    1THF     H7 2273   3.990   2.329   3.543 -0.7685 -0.5234 -0.3781
    1THF     H8 2274   4.123   2.238   3.598  0.4301 -1.5367  0.8810
    1THF     O1 2275   3.974   2.288   3.748 -0.3722 -0.3355 -0.4416
    1THF     C1 2276   2.280   0.735   1.171 -0.2840  0.8166 -0.1590
    1THF     H1 2277   2.239   0.762   1.269  0.5649  0.0770  0.4009
    1THF     H2 2278   2.233   0.799   1.095  1.6187 -1.3683 -3.2812
    1THF     C2 2279   2.256   0.584   1.141  0.4412  0.1864 -0.0932
    1THF     H3 2280   2.170   0.574   1.074  0.9112  0.6593 -0.7720
    1THF     H4 2281   2.250   0.525   1.233 -0.0110  0.6531  0.1856
    1THF     C3 2282   2.390   0.540   1.072  0.1619 -0.0649  0.0431
    1THF     H5 2283   2.374   0.486   0.978  0.6056 -1.2695  0.6537
    1THF     H6 2284   2.428   0.460   1.135 -0.2622 -1.7877 -1.8101
    1THF     C4 2285   2.478   0.661   1.071  0.1649 -0.1456  0.9321
    1THF     H7 2286   2.477   0.705   0.971  0.5109 -0.8039  0.6352
    1THF     H8 2287   2.574   0.631   1.112  0.6438  3.0323  2.2547
    1THF     O1 2288   2.425   0.757   1.166 -0.0178  0.6915 -0.2500
    1THF     C1 2289   1.723   3.190   1.858  0.1650  0.1066  0.1761
    1THF     H1 2290   1.709   3.101   1.795  0.7701  1.1960 -1.5254
    1THF     H2 2291   1.811   3.188   1.923 -1.5124 -0.6110  2.5069
    1THF     C2 2292   1.604   3.229   1.944  0.1388 -0.3728 -0.3139
    1THF     H3 2293   1.642   3.286   2.029  1.3277  1.1293 -1.8424
    1THF     H4 2294   1.563   3.135   1.981  0.4595  0.1912  1.5711
    1THF     C3 2295   1.516   3.314   1.844 -0.3656  0.8262  0.1930
    1THF     H5 2296   1.464   3.392   1.901 -0.2130  0.1716  1.2426
    1THF     H6 2297   1.443   3.249   1.796  0.2339  0.9049 -0.8412
    1THF     C4 2298   1.620   3.378   1.757  0.2360  0.8785  0.0669
    1THF     H7 2299   1.630   3.481   1.791 -0.0187  1.0413 -0.3483
    1THF     H8 2300   1.581   3.390   1.656 -0.2162  1.3628  0.3005
    1THF     O1 2301   1.734   3.300   1.756 -0.9261 -0.0142 -0.3391
    1THF     C1 2302   2.677   2.372   3.376 -0.6540  0.6895 -0.1748
    1THF     H1 2303   2.717   2.281   3.330 -1.3613 -0.1966  0.9501
    1THF     H2 2304   2.752   2.434   3.426 -0.4258  0.5530 -0.3465
    1THF     C2 2305   2.565   2.324   3.470  0.3894 -0.9375 -0.5241
    1THF     H3 2306   2.543   2.392   3.553  3.3029 -0.8533  0.2440
    1THF     H4 2307   2.576   2.224   3.511  1.0911 -0.5870  0.1620
    1THF     C3 2308   2.449   2.324   3.374  0.5959 -0.6316  0.5276
    1THF     H5 2309   2.356   2.358   3.421 -0.6517 -2.0404 -0.8635
    1THF     H6 2310   2.436   2.233   3.316  0.1595 -0.2207 -0.0276
    1THF     C4 2311   2.471   2.429   3.266 -0.9057  0.4027  0.7626
    1THF     H7 2312   2.418   2.517   3.304 -0.7393  0.1793  1.5157
    1THF     H8 2313   2.445   2.396   3.165  0.1789 -1.3817  1.0538
    1THF     O1 2314   2.614   2.451   3.279  0.4718  0.0553 -0.1619
    1THF     C1 2315   2.026   2.159   2.773  0.2223  0.4186  0.1794
    1THF     H1 2316   2.065   2.192   2.676  1.0536 -3.9439 -1.0567
    1THF     H2 2317   2.102   2.158   2.852  1.3291  0.0818 -0.8777
    1THF     C2 2318   1.961   2.019   2.753 -0.6038 -0.1785  0.5886
    1THF     H3 2319   1.956   1.963   2.847  1.3100 -1.3622  0.0089
    1THF     H4 2320   2.011   1.961   2.675  0.7124  1.7774 -0.0677
    1THF     C3 2321   1.811   2.042   2.713  0.1429  0.0296  0.6670
    1THF     H5 2322   1.751   1.979   2.778  0.1636 -1.1676 -0.4718
    1THF     H6 2323   1.793   2.035   2.606 -2.7000 -0.5057  1.1614
    1THF     C4 2324   1.797   2.187   2.744  0.1449  0.1465  0.0851
    1THF     H7 2325   1.719   2.223   2.811 -1.0825 -0.1180 -1.1667
    1THF     H8 2326   1.788   2.237   2.647 -1.8012  0.3095  0.3295
    1THF     O1 2327   1.913   2.237   2.816 -0.1678  0.1753 -0.0411
    1THF     C1 2328   1.804   3.370   1.143  0.0155  0.1936  0.1294
    1THF     H1 2329   1.848   3.469   1.124  0.8964 -0.3058 -0.4663
    1THF     H2 2330   1.812   3.313   1.051 -0.5809 -1.9191  1.3631
    1THF     C2 2331   1.664   3.380   1.197 -0.1966 -0.4324 -0.8231
    1THF     H3 2332   1.590   3.320   1.144 -3.0789  0.7209  1.7298
    1THF     H4 2333   1.631   3.484   1.193 -0.6036 -0.5063  0.3324
    1THF     C3 2334   1.685   3.334   1.346  0.4410  0.0147  0.0433
    1THF     H5 2335   1.656   3.230   1.363  2.0008  0.0078  2.9653
    1THF     H6 2336   1.627   3.402   1.409  0.1332  1.2192 -1.5186
    1THF     C4 2337   1.832   3.343   1.369  0.2111 -0.4893 -0.0533
    1THF     H7 2338   1.870   3.276   1.447 -1.2524 -0.6581  0.5404
    1THF     H8 2339   1.867   3.445   1.383  0.9079 -0.7673  0.2126
    1THF     O1 2340   1.878   3.296   1.241 -0.2841  0.1130  0.8870
    1THF     C1 2341   2.516   4.014   1.572 -0.2953  0.2840 -0.3154
    1THF     H1 2342   2.555   3.950   1.492  2.0185  1.9243 -0.5360
    1THF     H2 2343   2.509   4.115   1.532  2.4338  0.4427 -0.5174
    1THF     C2 2344   2.603   3.993   1.698 -0.4805 -0.9659 -0.8037
    1THF     H3 2345   2.690   4.058   1.702 -0.9962 -0.3421  0.3454
    1THF     H4 2346   2.641   3.891   1.708  4.0789  0.6506 -0.2466
    1THF     C3 2347   2.512   4.033   1.816 -0.7736 -0.5198  0.3350
    1THF     H5 2348   2.511   4.141   1.833 -1.7158 -0.4809  0.0896
    1THF     H6 2349   2.539   3.974   1.904  0.3785 -0.2486  0.1665
    1THF     C4 2350   2.369   3.991   1.763 -0.7521  0.8046 -0.6631
    1THF     H7 2351   2.299   4.073   1.784 -2.6657 -0.9747  0.0322
    1THF     H8 2352   2.332   3.902   1.813  0.3312  0.3140 -0.7117
    1THF     O1 2353   2.383   3.964   1.620 -0.1249 -0.5875 -0.3142
    1THF     C1 2354   3.213   1.452   3.142 -0.1676  0.3589  0.2850
    1THF     H1 2355   3.137   1.522   3.104 -0.1412  0.5124  0.5172
    1THF     H2 2356   3.169   1.355   3.166  0.5637 -0.3600 -1.2174
    1THF     C2 2357   3.273   1.504   3.271  0.0648  0.0999 -0.0490
    1THF     H3 2358   3.245   1.446   3.360  0.1576  0.4538  0.2134
    1THF     H4 2359   3.251   1.609   3.292 -1.8750 -0.6054  1.7394
    1THF     C3 2360   3.426   1.487   3.261  0.1990  0.0518  0.0319
    1THF     H5 2361   3.456   1.391   3.303 -1.3831 -0.6552 -0.4369
    1THF     H6 2362   3.483   1.567   3.309 -2.0403  1.1129  1.0150
    1THF     C4 2363   3.450   1.477   3.112 -0.1249 -0.0202 -0.4451
    1THF     H7 2364   3.535   1.411   3.097  0.8283  1.3863 -1.4114
    1THF     H8 2365   3.466   1.581   3.081  3.8223 -0.3128  0.4687
    1THF     O1 2366   3.326   1.436   3.052 -0.3918  0.5598 -0.4310
    1THF     C1 2367   2.920   2.756   1.451 -0.0033  0.2325 -0.0908
    1THF     H1 2368   3.019   2.793   1.422  1.3352 -2.6613  0.5396
    1THF     H2 2369   2.882   2.801   1.543 -1.4405 -0.0012 -0.5629
    1THF     C2 2370   2.939   2.608   1.472  0.5343  0.8512  0.1135
    1THF     H3 2371   2.958   2.579   1.576 -2.7363 -0.7876  0.3321
    1THF     H4 2372   3.021   2.575   1.408 -0.6376 -1.2705 -0.3669
    1THF     C3 2373   2.812   2.543   1.430 -0.5695  0.0055  0.0425
    1THF     H5 2374   2.750   2.500   1.509 -0.2468  0.2911  0.4553
    1THF     H6 2375   2.838   2.466   1.357  1.5176  2.3302 -1.7832
    1THF     C4 2376   2.727   2.652   1.371 -0.0062 -0.7956 -1.0710
    1THF     H7 2377   2.650   2.691   1.438  0.0109  0.6663 -1.8653
    1THF     H8 2378   2.683   2.625   1.275 -1.3408 -1.9236 -0.1511
    1THF     O1 2379   2.820   2.755   1.351 -0.2624 -0.3102 -0.1497
    1THF     C1 2380   0.827   2.992   0.884 -0.5049  0.4341 -0.8796
    1THF     H1 2381   0.879   3.067   0.824 -2.4460  0.4935 -2.5536
    1THF     H2 2382   0.855   2.893   0.845 -0.1565 -0.7680  2.2959
    1THF     C2 2383   0.684   3.030   0.876  0.4267  0.1858  0.1005
    1THF     H3 2384   0.632   2.934   0.873  0.9763 -0.1268  0.4250
    1THF     H4 2385   0.662   3.086   0.785 -1.9647 -0.8324  0.0340
    1THF     C3 2386   0.655   3.109   1.007  0.2001 -0.2608 -0.4655
    1THF     H5 2387   0.565   3.071   1.056  0.8290 -0.5912  0.4429
    1THF     H6 2388   0.635   3.211   0.972  0.4709  0.5729  1.7327
    1THF     C4 2389   0.777   3.095   1.095 -0.4875 -0.1527  0.2934
    1THF     H7 2390   0.766   3.067   1.200 -1.2740  0.7754  0.4614
    1THF     H8 2391   0.825   3.193   1.087  1.6427 -1.3080 -1.5942
    1THF     O1 2392   0.858   3.000   1.023  0.0232 -0.3488  0.3765
    1THF     C1 2393   0.356   0.559   3.835  0.9445  0.4345  0.2731
    1THF     H1 2394   0.249   0.578   3.820  0.2668 -1.6625  2.0643
    1THF     H2 2395   0.409   0.511   3.753 -0.0807  0.0991 -0.2017
    1THF     C2 2396   0.358   0.463   3.961 -0.2545 -0.6600 -0.2703
    1THF     H3 2397   0.442   0.394   3.954  1.7476  1.6972 -0.2043
    1THF     H4 2398   0.273   0.396   3.975 -0.6491 -0.4826 -1.7724
    1THF     C3 2399   0.393   0.557   4.080  0.9918  0.5963 -0.3292
    1THF     H5 2400   0.484   0.525   4.132  0.6049 -1.0362 -0.6301
    1THF     H6 2401   0.309   0.551   4.150 -0.9431  0.3976 -2.5992
    1THF     C4 2402   0.399   0.697   4.023 -0.3172  0.2219 -0.3043
    1THF     H7 2403   0.482   0.754   4.064  0.8490 -0.6069 -1.4586
    1THF     H8 2404   0.307   0.746   4.055  0.2653  0.8792  0.3729
    1THF     O1 2405   0.422   0.673   3.881  0.2812 -0.2818  0.2877
    1THF     C1 2406   0.568   2.992   2.258 -0.7849 -0.6000 -0.2003
    1THF     H1 2407   0.552   3.032   2.358 -0.2764 -0.8658 -0.0114
    1THF     H2 2408   0.473   2.998   2.204 -0.4983  0.5702 -0.5897
    1THF     C2 2409   0.631   2.855   2.269 -0.0638 -0.5218 -0.4667
    1THF     H3 2410   0.556   2.778   2.251 -0.3567 -0.3697  0.0996
    1THF     H4 2411   0.681   2.826   2.362  0.9232  0.5026 -0.6710
    1THF     C3 2412   0.736   2.837   2.152  0.2134 -0.5444 -0.2905
    1THF     H5 2413   0.693   2.779   2.070 -0.8481 -0.5539  0.2587
    1THF     H6 2414   0.830   2.790   2.181 -0.4250 -1.3693  0.4998
    1THF     C4 2415   0.766   2.983   2.113 -0.0706  0.4835  0.3014
    1THF     H7 2416   0.759   2.993   2.004 -1.2103 -0.9725  0.2242
    1THF     H8 2417   0.867   3.014   2.140 -0.9413  1.3800  2.6411
    1THF     O1 2418   0.675   3.069   2.191 -0.2899 -0.2745 -0.3712
    1THF     C1 2419   2.489   4.061   0.576  0.1024  0.6762 -0.0512
    1THF     H1 2420   2.418   4.004   0.636 -0.4864  2.0350  0.5757
    1THF     H2 2421   2.548   4.005   0.503  0.3061  1.0297 -0.1597
    1THF     C2 2422   2.575   4.147   0.661  0.4069  0.2196  0.4610
    1THF     H3 2423   2.673   4.157   0.615 -0.6747 -0.5378 -2.1110
    1THF     H4 2424   2.575   4.105   0.762  0.0984 -0.3760  0.2194
    1THF     C3 2425   2.513   4.281   0.673 -0.2720  1.1156  0.5650
    1THF     H5 2426   2.572   4.356   0.621  1.2136 -1.9259 -2.3714
    1THF     H6 2427   2.499   4.309   0.778  0.5002 -0.3640  1.0873
    1THF     C4 2428   2.376   4.263   0.604 -0.2889 -0.1758  0.7082
    1THF     H7 2429   2.337   4.349   0.549 -2.5046  0.2045  2.7637
    1THF     H8 2430   2.302   4.222   0.674 -0.8284 -0.5527 -0.0803
    1THF     O1 2431   2.406   4.160   0.507  0.0211 -0.4607 -0.3633
    1THF     C1 2432   2.841   2.661   3.916 -0.2458  0.0782 -0.0019
    1THF     H1 2433   2.789   2.584   3.859 -0.0845  0.2400 -0.3676
    1THF     H2 2434   2.791   2.691   4.009  1.1827 -0.4337  0.9608
    1THF     C2 2435   2.865   2.779   3.825  0.6696 -0.4712 -0.3365
    1THF     H3 2436   2.792   2.859   3.840  0.6330 -0.3587 -1.1295
    1THF     H4 2437   2.865   2.756   3.719  0.1824  0.1150 -0.4720
    1THF     C3 2438   3.003   2.837   3.867  1.1514 -0.2876  1.5717
    1THF     H5 2439   2.984   2.923   3.932 -2.4657 -1.2286  1.8886
    1THF     H6 2440   3.059   2.864   3.777 -0.1765  1.0504  1.1094
    1THF     C4 2441   3.067   2.729   3.949 -0.3272 -0.2469 -0.4065
    1THF     H7 2442   3.079   2.770   4.050 -1.2781  1.6217 -1.0157
    1THF     H8 2443   3.167   2.703   3.914 -0.0326  1.3479 -0.7739
    1THF     O1 2444   2.979   2.616   3.936  0.5406  0.0053 -0.2103
    1THF     C1 2445   2.755   1.891   1.251 -0.3992  0.7823 -0.4834
    1THF     H1 2446   2.690   1.923   1.333  1.3234  2.3506  0.3112
    1THF     H2 2447   2.767   1.969   1.175  0.7612  1.0621 -0.0288
    1THF     C2 2448   2.709   1.761   1.190 -0.7424  0.3371 -0.4130
    1THF     H3 2449   2.623   1.771   1.125 -1.0209  0.1541 -0.0733
    1THF     H4 2450   2.695   1.695   1.276  0.0570  0.3252 -0.2878
    1THF     C3 2451   2.835   1.715   1.116  0.9591  0.1079 -0.1690
    1THF     H5 2452   2.840   1.751   1.013  1.8333  2.1532  0.5592
    1THF     H6 2453   2.844   1.606   1.109  0.5954  0.0890 -0.3410
    1THF     C4 2454   2.949   1.776   1.197 -0.2130  0.0660 -0.1590
    1THF     H7 2455   3.013   1.839   1.135 -0.7816  0.8776  0.0711
    1THF     H8 2456   3.011   1.706   1.253  2.4350  0.1201 -2.8737
    1THF     O1 2457   2.887   1.857   1.300 -0.0290  0.4833  0.9540
    1THF     C1 2458   2.161   0.273   3.445  1.1232  0.4042 -0.0813
    1THF     H1 2459   2.092   0.266   3.529  0.2259 -0.4666 -0.8859
    1THF     H2 2460   2.166   0.360   3.379  2.9123  0.4323  0.0681
    1THF     C2 2461   2.131   0.146   3.347 -0.4510 -0.1296  0.5036
    1THF     H3 2462   2.076   0.174   3.257  1.3060 -1.4131 -0.9907
    1THF     H4 2463   2.076   0.071   3.405 -2.9341  0.4986 -0.9659
    1THF     C3 2464   2.267   0.082   3.314  0.0110  0.0195  0.0544
    1THF     H5 2465   2.277   0.065   3.207 -1.4349 -2.7283  0.3105
    1THF     H6 2466   2.268  -0.019   3.357 -0.9010 -0.9316 -2.1076
    1THF     C4 2467   2.368   0.179   3.373  0.6240 -0.3373 -0.5948
    1THF     H7 2468   2.390   0.259   3.302 -1.1883  0.9443  0.2628
    1THF     H8 2469   2.462   0.132   3.402  1.7698  1.0303 -2.0381
    1THF     O1 2470   2.300   0.243   3.485  0.5504 -0.9984  0.4262
    1THF     C1 2471   2.167   3.456   2.315 -0.5138  0.4924  0.5410
    1THF     H1 2472   2.162   3.456   2.425  0.1671 -1.2712  0.5856
    1THF     H2 2473   2.267   3.478   2.276  0.6611 -2.0869  1.9817
    1THF     C2 2474   2.079   3.565   2.256  1.2155 -0.4471 -0.0450
    1THF     H3 2475   2.126   3.652   2.210 -2.3295 -0.1329 -3.3299
    1THF     H4 2476   2.033   3.610   2.345 -1.1849  0.0176 -1.4844
    1THF     C3 2477   1.980   3.497   2.163 -0.0965  0.2401  0.0870
    1THF     H5 2478   1.961   3.554   2.072  2.7196 -1.9297 -1.9303
    1THF     H6 2479   1.887   3.474   2.216 -0.4734  1.6307  0.0579
    1THF     C4 2480   2.050   3.361   2.137  0.1469  0.1160  0.1426
    1THF     H7 2481   2.115   3.363   2.049  1.0291  1.1544  0.7978
    1THF     H8 2482   1.965   3.293   2.124  1.6789 -1.8102  0.0389
    1THF     O1 2483   2.119   3.332   2.260 -0.2760  0.7775  0.3411
    1THF     C1 2484   1.096   3.614   2.922  0.4231  0.5791  0.5324
    1THF     H1 2485   1.006   3.666   2.953 -0.3290 -1.2961  1.5519
    1THF     H2 2486   1.095   3.589   2.815 -0.9245  2.9729 -0.0571
    1THF     C2 2487   1.131   3.483   2.989 -0.6671 -0.2293 -0.5430
    1THF     H3 2488   1.072   3.400   2.949 -2.6699  1.6621 -1.5648
    1THF     H4 2489   1.130   3.492   3.097 -1.9012  0.8591 -0.6372
    1THF     C3 2490   1.279   3.469   2.957 -0.2042 -0.5058 -0.1988
    1THF     H5 2491   1.298   3.407   2.869 -1.9353  0.3543 -1.1966
    1THF     H6 2492   1.334   3.431   3.043  0.4882  0.1146 -0.3629
    1THF     C4 2493   1.329   3.610   2.926 -0.0055 -0.4058 -0.6300
    1THF     H7 2494   1.353   3.621   2.820 -1.8813 -0.5676 -1.0836
    1THF     H8 2495   1.406   3.641   2.998  0.7622 -0.6522 -1.3412
    1THF     O1 2496   1.215   3.692   2.941 -0.1305  0.5058  0.1164
    1THF     C1 2497   3.480   3.540   2.279  0.2229 -0.6050  0.2132
    1THF     H1 2498   3.383   3.586   2.299 -0.4438 -2.9021  2.5658
    1THF     H2 2499   3.562   3.612   2.274 -0.8796  0.6769  0.4213
    1THF     C2 2500   3.472   3.475   2.141  0.0189 -0.2915  0.1670
    1THF     H3 2501   3.499   3.544   2.061  3.4929  0.3126  1.7998
    1THF     H4 2502   3.370   3.440   2.122 -0.0223 -0.9467  1.5530
    1THF     C3 2503   3.580   3.365   2.152  0.2450 -0.3632 -0.0734
    1THF     H5 2504   3.673   3.390   2.100  0.1644 -1.1223 -0.5892
    1THF     H6 2505   3.537   3.279   2.101 -0.0621 -1.0221  1.2689
    1THF     C4 2506   3.588   3.331   2.298  0.1934 -0.6015  0.7358
    1THF     H7 2507   3.687   3.348   2.341 -0.0468 -0.1668  1.1211
    1THF     H8 2508   3.565   3.227   2.322 -1.7645  0.0170  1.6638
    1THF     O1 2509   3.501   3.426   2.368  0.2064 -0.4011  0.6850
    1THF     C1 2510   2.401   3.180   0.921 -0.0593 -0.0723  0.3553
    1THF     H1 2511   2.321   3.152   0.851  0.6377 -0.6283 -0.2209
    1THF     H2 2512   2.497   3.135   0.897  0.4053  0.4905  1.1426
    1THF     C2 2513   2.366   3.129   1.065 -0.1518  0.1842 -0.6902
    1THF     H3 2514   2.400   3.028   1.088 -1.1000 -0.4013 -1.7957
    1THF     H4 2515   2.257   3.120   1.071 -0.0556 -1.4711 -1.2243
    1THF     C3 2516   2.429   3.236   1.155  0.3816  0.0344 -0.6164
    1THF     H5 2517   2.528   3.198   1.180 -0.7573 -2.2859  0.5221
    1THF     H6 2518   2.370   3.247   1.247  2.7390  0.1949  0.9272
    1THF     C4 2519   2.409   3.364   1.075 -0.2121  0.5567 -0.1682
    1THF     H7 2520   2.478   3.447   1.094 -1.0338  1.9194 -2.7939
    1THF     H8 2521   2.310   3.404   1.099  0.1951  1.5524 -0.1012
    1THF     O1 2522   2.425   3.313   0.938 -0.0650 -0.5413  0.1778
    1THF     C1 2523   2.133   1.892   3.163 -0.8354  0.1467 -0.4879
    1THF     H1 2524   2.202   1.932   3.089  2.0229 -2.1067  0.8529
    1THF     H2 2525   2.028   1.881   3.134 -0.4063 -1.7384 -1.3707
    1THF     C2 2526   2.149   1.972   3.291  0.0624  0.8245 -0.8017
    1THF     H3 2527   2.051   1.971   3.338  0.4946  2.2301  0.1765
    1THF     H4 2528   2.178   2.077   3.280  1.5004  0.7512  1.9997
    1THF     C3 2529   2.253   1.890   3.373 -0.1242  0.2244 -0.0882
    1THF     H5 2530   2.232   1.882   3.480  0.1108 -1.1469 -0.1431
    1THF     H6 2531   2.349   1.941   3.380  0.7800 -1.2888 -1.1938
    1THF     C4 2532   2.260   1.754   3.311  0.5134  0.1435  0.5808
    1THF     H7 2533   2.225   1.668   3.370 -0.5636 -1.2977 -2.0384
    1THF     H8 2534   2.366   1.738   3.289  0.6954  2.3410 -0.2028
    1THF     O1 2535   2.193   1.762   3.188 -0.9063 -0.2725 -0.3470
    1THF     C1 2536   3.444   2.505   0.665 -1.1097  0.4736 -0.6067
    1THF     H1 2537   3.474   2.572   0.584 -0.4703  0.3005 -0.5158
    1THF     H2 2538   3.362   2.546   0.725 -1.3180 -1.3687  0.4031
    1THF     C2 2539   3.570   2.469   0.749 -0.3907 -0.3824  0.2220
    1THF     H3 2540   3.538   2.483   0.852  0.6045  3.0181  0.1471
    1THF     H4 2541   3.652   2.538   0.730  0.1187 -0.5943  1.5932
    1THF     C3 2542   3.615   2.336   0.702  0.6297  0.8192 -0.0219
    1THF     H5 2543   3.668   2.276   0.776  1.1289 -0.2279 -1.1986
    1THF     H6 2544   3.683   2.335   0.616 -0.3917 -0.6087 -0.8395
    1THF     C4 2545   3.478   2.270   0.664 -0.2591 -0.0925  0.0030
    1THF     H7 2546   3.432   2.222   0.751  0.8792 -0.9311  0.1450
    1THF     H8 2547   3.497   2.197   0.585  2.6314  1.6745 -1.0049
    1THF     O1 2548   3.397   2.379   0.616 -0.9540  0.2340 -0.5111
    1THF     C1 2549   3.194   2.042   0.745 -0.2644  0.1636  0.4820
    1THF     H1 2550   3.198   2.148   0.775  2.5989 -0.0102  0.7913
    1THF     H2 2551   3.294   2.010   0.717 -0.7566 -0.4953 -0.5193
    1THF     C2 2552   3.088   2.028   0.634  1.5311  0.1599 -0.4047
    1THF     H3 2553   3.123   1.955   0.561 -1.1951  1.8088 -3.4570
    1THF     H4 2554   3.082   2.123   0.581 -0.6279 -0.9263 -2.1793
    1THF     C3 2555   2.957   1.993   0.709 -0.9970  0.5093  0.5623
    1THF     H5 2556   2.899   1.919   0.652 -1.1816  0.4736  0.7955
    1THF     H6 2557   2.884   2.072   0.731 -0.9408  0.8190 -0.3354
    1THF     C4 2558   3.008   1.943   0.848  0.4167 -0.0002 -0.0046
    1THF     H7 2559   2.997   1.834   0.840  1.0056 -0.1832  1.4268
    1THF     H8 2560   2.942   1.976   0.928  0.0402 -0.9645  0.0958
    1THF     O1 2561   3.152   1.962   0.850  0.0100  0.0505  0.0930
    1THF     C1 2562   2.346   3.317   1.876 -0.3320 -0.1309 -0.0396
    1THF     H1 2563   2.402   3.260   1.802  1.7305 -1.0816  2.1960
    1THF     H2 2564   2.252   3.267   1.902  0.0038 -2.2964 -2.7101
    1THF     C2 2565   2.315   3.465   1.827  0.4784  0.2368 -0.9116
    1THF     H3 2566   2.213   3.481   1.792 -0.1654 -1.2273  0.2497
    1THF     H4 2567   2.386   3.488   1.748  0.8985  1.4266 -0.2003
    1THF     C3 2568   2.343   3.563   1.940 -0.0992 -0.3675  0.0605
    1THF     H5 2569   2.251   3.571   1.998  0.1203 -1.0237  0.4997
    1THF     H6 2570   2.372   3.659   1.895  1.0409 -0.4186  0.6691
    1THF     C4 2571   2.455   3.487   2.018  0.0144 -0.4430  0.6901
    1THF     H7 2572   2.465   3.505   2.125 -0.8322  0.3162  0.6453
    1THF     H8 2573   2.552   3.516   1.977 -0.1532  2.3877  2.1761
    1THF     O1 2574   2.429   3.340   1.996 -0.2767 -0.5610 -0.3980
    1THF     C1 2575   3.099   3.783   3.357 -0.5539  0.0811  0.4632
    1THF     H1 2576   3.145   3.807   3.453 -0.5597 -1.5673  0.8983
    1THF     H2 2577   3.090   3.676   3.336  1.7057  0.1405 -0.9097
    1THF     C2 2578   3.162   3.861   3.243  0.0178 -0.3070  0.5181
    1THF     H3 2579   3.184   3.792   3.161 -0.3393  0.7213 -0.4619
    1THF     H4 2580   3.254   3.906   3.279 -0.4959 -0.4734  2.0682
    1THF     C3 2581   3.062   3.974   3.215  0.6096  0.1037  0.3847
    1THF     H5 2582   3.007   3.968   3.120  1.5944 -0.4356 -0.1494
    1THF     H6 2583   3.107   4.074   3.211  0.5914  0.1050  0.1639
    1THF     C4 2584   2.965   3.971   3.334 -0.4622  0.3675  0.0847
    1THF     H7 2585   2.869   4.012   3.302  0.1335  0.7308 -1.2507
    1THF     H8 2586   2.999   4.028   3.421  0.1662  2.8039 -1.6999
    1THF     O1 2587   2.961   3.829   3.363 -0.2721 -0.7704  0.0994
    1THF     C1 2588   0.174   1.501   0.546  0.3711 -0.8925  0.0152
    1THF     H1 2589   0.191   1.394   0.535  1.5622 -0.7799  0.6099
    1THF     H2 2590   0.091   1.521   0.614 -2.1505  0.5711 -3.4127
    1THF     C2 2591   0.163   1.589   0.414 -0.2895  0.4829  0.1515
    1THF     H3 2592   0.077   1.656   0.419  0.4929  1.4153  2.0825
    1THF     H4 2593   0.159   1.533   0.321 -0.3603  0.3987  0.2060
    1THF     C3 2594   0.290   1.672   0.416 -0.3394 -0.5094  0.4277
    1THF     H5 2595   0.269   1.761   0.357  0.6328 -1.2032 -0.9883
    1THF     H6 2596   0.379   1.626   0.372 -0.3088 -0.3909  0.3662
    1THF     C4 2597   0.321   1.698   0.563 -0.4040 -0.1268  0.0876
    1THF     H7 2598   0.250   1.768   0.608 -0.0757 -0.2684  0.8363
    1THF     H8 2599   0.425   1.718   0.592 -1.1901  4.2934  0.2765
    1THF     O1 2600   0.286   1.561   0.613 -0.1919  0.5253 -0.1089
    1THF     C1 2601   3.353   0.109   1.128 -0.1657  0.2448 -0.2438
    1THF     H1 2602   3.365   0.070   1.027 -2.2752 -0.0496 -0.4031
    1THF     H2 2603   3.310   0.027   1.186 -1.2060  0.1722 -1.1112
    1THF     C2 2604   3.280   0.241   1.146 -0.3549 -0.4451  0.0764
    1THF     H3 2605   3.175   0.233   1.175 -0.1715 -0.1348  0.8151
    1THF     H4 2606   3.286   0.297   1.053 -0.6855 -1.5051 -0.5933
    1THF     C3 2607   3.354   0.315   1.259 -0.0674  0.1181  0.1479
    1THF     H5 2608   3.323   0.283   1.359  1.4720 -0.7751  0.3577
    1THF     H6 2609   3.348   0.424   1.254  2.7131  0.2640 -0.7278
    1THF     C4 2610   3.498   0.272   1.246  0.1173  0.7351  0.0784
    1THF     H7 2611   3.567   0.267   1.331  1.7752 -0.4109 -1.2929
    1THF     H8 2612   3.545   0.329   1.165  2.2532  0.7502  1.2853
    1THF     O1 2613   3.483   0.139   1.187  0.1054  0.2394  0.1992
    1THF     C1 2614   2.643   2.545   0.541  0.1384 -0.4360 -0.2612
    1THF     H1 2615   2.628   2.558   0.648 -0.3129  0.2090 -0.4015
    1THF     H2 2616   2.570   2.589   0.473 -1.0539 -1.7828  0.1289
    1THF     C2 2617   2.647   2.395   0.510 -0.1941 -0.2449 -0.2286
    1THF     H3 2618   2.574   2.364   0.436  0.4789 -1.4294 -0.4055
    1THF     H4 2619   2.635   2.342   0.605  1.8219  0.8289  0.6791
    1THF     C3 2620   2.787   2.365   0.452  0.1159 -0.0510  0.8991
    1THF     H5 2621   2.783   2.384   0.344 -0.5761 -3.3256  0.2847
    1THF     H6 2622   2.826   2.265   0.474  0.0555 -0.5124 -1.0107
    1THF     C4 2623   2.867   2.479   0.517  0.1522  0.3112  0.2374
    1THF     H7 2624   2.963   2.500   0.469  0.7339 -1.7351  0.4399
    1THF     H8 2625   2.881   2.465   0.624 -0.5900 -1.9147  0.0887
    1THF     O1 2626   2.773   2.588   0.495  0.8588  0.0409  0.2380
    1THF     C1 2627   0.750   0.326   3.719 -0.3135  0.5620  0.6813
    1THF     H1 2628   0.859   0.335   3.722 -0.0512 -2.1401  0.9265
    1THF     H2 2629   0.706   0.395   3.792 -1.9411  1.1804 -0.8585
    1THF     C2 2630   0.723   0.176   3.745 -0.1454  0.6233 -0.4751
    1THF     H3 2631   0.687   0.169   3.848 -0.3731  4.5467 -0.2187
    1THF     H4 2632   0.810   0.111   3.730  1.1167  1.7647  1.5860
    1THF     C3 2633   0.600   0.136   3.658  0.0823 -0.0619  0.3703
    1THF     H5 2634   0.512   0.115   3.719 -1.5022 -2.1238 -2.4927
    1THF     H6 2635   0.618   0.064   3.578  2.9415  0.0955  0.8318
    1THF     C4 2636   0.568   0.260   3.582  0.2134 -0.3272 -0.4121
    1THF     H7 2637   0.495   0.319   3.638  1.0909 -1.2631  1.7603
    1THF     H8 2638   0.536   0.247   3.478 -0.8366 -0.6533 -0.0543
    1THF     O1 2639   0.688   0.347   3.587  0.4591  0.0404 -0.2763
    1THF     C1 2640   0.680   0.950   2.689 -0.4512 -0.1055  0.4479
    1THF     H1 2641   0.732   0.991   2.602  1.2370 -1.0566  0.9748
    1THF     H2 2642   0.629   0.859   2.657  0.9152 -0.9385  0.5833
    1THF     C2 2643   0.590   1.056   2.754  0.6881  0.6800  0.7186
    1THF     H3 2644   0.486   1.038   2.726  0.2804 -0.1504  2.7120
    1THF     H4 2645   0.613   1.157   2.718  1.9651  0.0199 -0.3510
    1THF     C3 2646   0.614   1.063   2.905 -0.3757 -0.5917 -0.8675
    1THF     H5 2647   0.524   1.030   2.957 -0.4790  0.9061 -0.0474
    1THF     H6 2648   0.654   1.154   2.951  1.4159 -0.2075 -3.1085
    1THF     C4 2649   0.729   0.961   2.918 -0.2646  0.4491 -0.4499
    1THF     H7 2650   0.701   0.869   2.971  2.0372  0.4355  0.7832
    1THF     H8 2651   0.811   1.019   2.960  0.2297 -1.3785  1.1822
    1THF     O1 2652   0.774   0.921   2.786  0.4287  0.0259  0.2555
    1THF     C1 2653   3.254   1.636   0.998 -0.1626  0.1563  0.0347
    1THF     H1 2654   3.184   1.703   0.946 -1.3614 -1.7361 -0.8381
    1THF     H2 2655   3.343   1.690   1.031  0.5660 -0.4503 -0.9011
    1THF     C2 2656   3.305   1.514   0.926  0.4728  0.6633 -0.4904
    1THF     H3 2657   3.395   1.527   0.866  0.5269 -0.1458 -0.5928
    1THF     H4 2658   3.223   1.468   0.870  1.4059 -0.8170 -0.6519
    1THF     C3 2659   3.328   1.409   1.035 -0.2893 -0.0897 -0.3542
    1THF     H5 2660   3.433   1.382   1.049 -0.2923  0.1970  0.2098
    1THF     H6 2661   3.266   1.323   1.005 -0.7792 -0.0575  0.5511
    1THF     C4 2662   3.274   1.473   1.165 -0.1041  0.3961 -0.0696
    1THF     H7 2663   3.355   1.516   1.224  1.0107 -0.4424 -0.9680
    1THF     H8 2664   3.213   1.408   1.228  0.0350 -0.1332 -0.4744
    1THF     O1 2665   3.199   1.588   1.120  0.0636  0.0795 -0.3647
    1THF     C1 2666   1.836   2.369   1.370  0.0195  1.0188  0.6966
    1THF     H1 2667   1.739   2.331   1.404 -0.4536  0.6675 -0.9740
    1THF     H2 2668   1.823   2.456   1.304 -1.2180  0.9574  0.8460
    1THF     C2 2669   1.921   2.260   1.299  0.2899  0.0399 -0.3328
    1THF     H3 2670   1.895   2.255   1.193  3.0636 -1.9516 -0.9620
    1THF     H4 2671   1.917   2.160   1.342 -0.0596 -0.6093 -1.8477
    1THF     C3 2672   2.066   2.311   1.317  0.0410  0.3336  0.3345
    1THF     H5 2673   2.102   2.347   1.221 -0.6564 -1.2861 -0.5584
    1THF     H6 2674   2.127   2.224   1.341  1.0391  0.2709 -2.2569
    1THF     C4 2675   2.063   2.413   1.429  0.2341 -0.5816 -0.2523
    1THF     H7 2676   2.091   2.508   1.383  1.4919 -1.0665 -0.5049
    1THF     H8 2677   2.138   2.385   1.503 -0.4558 -1.7669  0.0150
    1THF     O1 2678   1.922   2.414   1.478  0.2754  0.2377  0.3023
    1THF     C1 2679   4.053   3.140   0.205 -0.9912 -0.0485 -0.0631
    1THF     H1 2680   3.981   3.140   0.122  1.6027 -2.4093 -2.3856
    1THF     H2 2681   4.013   3.180   0.299  1.0513 -0.4249  0.9962
    1THF     C2 2682   4.183   3.210   0.158  0.4639 -0.0314  0.2541
    1THF     H3 2683   4.174   3.316   0.183  2.0933 -0.0531  0.9811
    1THF     H4 2684   4.186   3.190   0.050 -2.3686 -4.1245  0.8164
    1THF     C3 2685   4.280   3.147   0.257 -0.3461  0.1298 -0.7467
    1THF     H5 2686   4.307   3.211   0.342  0.7338  1.2654 -1.9184
    1THF     H6 2687   4.373   3.118   0.208 -0.2882 -1.2446  0.1354
    1THF     C4 2688   4.216   3.018   0.308 -0.1248 -0.2458  0.2695
    1THF     H7 2689   4.193   3.019   0.415 -1.0276  0.8176  0.0815
    1THF     H8 2690   4.281   2.934   0.280  0.1377  1.4886 -5.0445
    1THF     O1 2691   4.097   3.006   0.236 -0.7374  0.2601  0.3079
    1THF     C1 2692   0.721   1.939   1.994 -0.5990  0.3703  0.4937
    1THF     H1 2693   0.810   1.890   1.955 -1.3472  0.1727 -1.0076
    1THF     H2 2694   0.706   2.012   1.913 -0.0311  2.0269  1.8351
    1THF     C2 2695   0.722   2.009   2.129  0.8161  0.0545  0.5076
    1THF     H3 2696   0.744   2.116   2.122  0.0373  0.1655 -0.2939
    1THF     H4 2697   0.810   1.973   2.181 -0.3591 -1.4303  1.5109
    1THF     C3 2698   0.588   1.968   2.185 -0.0617 -0.0614  0.1901
    1THF     H5 2699   0.533   2.047   2.236 -1.0705 -1.5146  1.3971
    1THF     H6 2700   0.607   1.890   2.260 -1.0809  1.9844  2.6227
    1THF     C4 2701   0.506   1.902   2.073  0.0518  0.2505  0.2264
    1THF     H7 2702   0.448   1.971   2.011  0.3743  1.3520  1.1186
    1THF     H8 2703   0.437   1.829   2.116 -3.2544  2.0617 -1.7980
    1THF     O1 2704   0.604   1.848   1.984  0.2405  0.0944 -0.2622
    1THF     C1 2705   1.806   2.817   0.172  0.3809 -0.3745  0.4882
    1THF     H1 2706   1.811   2.867   0.075 -0.8479 -1.7744 -0.3194
    1THF     H2 2707   1.752   2.882   0.241 -2.3667 -0.8874 -1.0930
    1THF     C2 2708   1.947   2.787   0.233  0.2634 -0.4313  0.1319
    1THF     H3 2709   1.978   2.858   0.310  0.9807  0.0575 -0.5984
    1THF     H4 2710   2.025   2.789   0.156  1.1426  1.0305  1.0456
    1THF     C3 2711   1.931   2.649   0.296 -0.1564  0.2576 -0.3254
    1THF     H5 2712   1.894   2.643   0.398 -0.0556 -0.1802 -0.3125
    1THF     H6 2713   2.024   2.592   0.290 -1.3092 -1.8464  1.0259
    1THF     C4 2714   1.816   2.581   0.206 -0.5344  0.6159  0.1675
    1THF     H7 2715   1.764   2.495   0.250 -0.4787 -0.5605 -1.9607
    1THF     H8 2716   1.878   2.551   0.121 -0.4526 -1.7721  1.0288
    1THF     O1 2717   1.731   2.686   0.157 -0.3970 -0.2462  0.0946
    1THF     C1 2718   0.669   2.907   2.814 -0.5468  0.7193 -0.6806
    1THF     H1 2719   0.758   2.924   2.875 -0.6369  0.7471 -0.5561
    1THF     H2 2720   0.669   2.803   2.779 -0.8202 -0.1763  1.8608
    1THF     C2 2721   0.659   3.010   2.704  0.6296 -0.5355  0.2482
    1THF     H3 2722   0.702   2.973   2.611  1.3130 -0.8017  0.6728
    1THF     H4 2723   0.711   3.102   2.733 -0.3936 -0.0352  0.5361
    1THF     C3 2724   0.509   3.023   2.694  0.1730  0.1566  0.3002
    1THF     H5 2725   0.471   2.971   2.606 -1.5823 -1.3124  1.8978
    1THF     H6 2726   0.490   3.129   2.678  0.6834  0.6468  2.7682
    1THF     C4 2727   0.442   2.966   2.819 -0.2775  0.4156 -0.4783
    1THF     H7 2728   0.378   2.879   2.803 -2.1474  1.6459  0.2280
    1THF     H8 2729   0.393   3.037   2.887  0.1803 -0.9588  1.3265
    1THF     O1 2730   0.558   2.914   2.902  0.0489 -0.0354 -0.1541
    1THF     C1 2731   3.532   4.040   2.725  0.5004 -0.1104  0.5738
    1THF     H1 2732   3.531   4.148   2.741  0.3445  0.1168 -0.9693
    1THF     H2 2733   3.632   4.010   2.693 -0.0865 -1.8376  0.3178
    1THF     C2 2734   3.419   4.002   2.621 -0.6883  0.2511 -0.8526
    1THF     H3 2735   3.448   3.917   2.558  0.2452 -1.0731  1.2889
    1THF     H4 2736   3.392   4.082   2.552  1.6768  2.4893  0.7084
    1THF     C3 2737   3.300   3.955   2.709 -0.3767 -0.0087 -0.1446
    1THF     H5 2738   3.293   3.848   2.690  2.3320 -0.3902  0.8872
    1THF     H6 2739   3.206   3.996   2.671 -0.8150  0.7033  1.6731
    1THF     C4 2740   3.339   3.982   2.851  0.2375  0.4671 -0.1571
    1THF     H7 2741   3.297   3.908   2.920  3.5152 -0.5068  0.8541
    1THF     H8 2742   3.326   4.085   2.887 -0.5985  0.0252  0.8173
    1THF     O1 2743   3.488   3.967   2.841 -0.0429 -0.2772 -0.1519
    1THF     C1 2744   3.435   1.634   0.016  0.1217 -0.7822 -0.5924
    1THF     H1 2745   3.466   1.634  -0.089 -0.7418  1.7790 -0.8766
    1THF     H2 2746   3.512   1.663   0.088  0.1337 -0.4555 -0.7337
    1THF     C2 2747   3.363   1.503   0.048 -0.8496  0.2379  0.4209
    1THF     H3 2748   3.387   1.465   0.147  0.1138 -0.4212 -0.0613
    1THF     H4 2749   3.401   1.423  -0.016 -0.5692 -0.5483  1.5496
    1THF     C3 2750   3.219   1.526   0.012 -0.0600  0.2032 -0.4123
    1THF     H5 2751   3.157   1.507   0.100  0.8940  0.0896  0.2318
    1THF     H6 2752   3.193   1.455  -0.068  2.9115 -2.0640  0.5442
    1THF     C4 2753   3.209   1.669  -0.028  0.4805 -0.8460  0.9739
    1THF     H7 2754   3.112   1.708   0.004  0.7205  0.0434  0.6231
    1THF     H8 2755   3.202   1.666  -0.137  1.4869 -0.9755  0.9111
    1THF     O1 2756   3.329   1.733   0.019 -0.0897  0.0419  0.0224
    1THF     C1 2757   0.286   3.098   1.340  0.5132  0.0087  0.1333
    1THF     H1 2758   0.246   3.000   1.366  0.2785  0.5080  1.6970
    1THF     H2 2759   0.280   3.108   1.231  3.4532  1.7936  0.0871
    1THF     C2 2760   0.426   3.109   1.394 -0.3221  0.6679  0.1494
    1THF     H3 2761   0.493   3.143   1.315 -1.2702  2.8501  0.2488
    1THF     H4 2762   0.467   3.013   1.425 -0.8899  0.0352 -1.0229
    1THF     C3 2763   0.427   3.206   1.508 -0.0550 -0.1392  0.0806
    1THF     H5 2764   0.489   3.291   1.477  1.4699 -0.9313  0.9228
    1THF     H6 2765   0.478   3.162   1.594 -1.6069 -0.1206  1.0214
    1THF     C4 2766   0.275   3.222   1.528  0.1290  0.0888 -0.3960
    1THF     H7 2767   0.261   3.316   1.582  0.8316  1.0999 -1.9372
    1THF     H8 2768   0.250   3.130   1.582 -0.7165  0.5295 -0.0333
    1THF     O1 2769   0.226   3.209   1.393 -0.0386  0.5584  0.6518
    1THF     C1 2770   1.449   1.475   2.602 -0.4266 -0.0259 -0.1310
    1THF     H1 2771   1.463   1.517   2.702 -0.7754  0.5148 -0.3053
    1THF     H2 2772   1.438   1.553   2.526 -1.6970 -0.3012 -0.2493
    1THF     C2 2773   1.319   1.395   2.596 -0.4699  0.7832  0.5846
    1THF     H3 2774   1.238   1.450   2.548 -0.4910 -0.3929 -0.7806
    1THF     H4 2775   1.287   1.367   2.697  0.0959 -0.2673  0.4857
    1THF     C3 2776   1.350   1.275   2.505 -0.1499  0.1217 -0.3049
    1THF     H5 2777   1.273   1.269   2.428 -1.0294  2.8300  0.3154
    1THF     H6 2778   1.347   1.181   2.562  3.7971  0.6559  0.9360
    1THF     C4 2779   1.493   1.310   2.456 -0.7783 -0.2985 -0.1374
    1THF     H7 2780   1.485   1.370   2.365 -1.6707 -2.9647 -1.8998
    1THF     H8 2781   1.558   1.223   2.440  1.6361  1.4318  0.0288
    1THF     O1 2782   1.553   1.391   2.553  0.3158  0.0855  0.4297
    1THF     C1 2783   0.982   0.383   1.655 -0.0017  0.0260  0.2973
    1THF     H1 2784   0.932   0.465   1.603  0.0552 -0.2794 -0.2512
    1THF     H2 2785   0.979   0.296   1.588 -0.0019 -0.2506  0.6565
    1THF     C2 2786   0.929   0.356   1.792  0.5759  0.4330  0.1495
    1THF     H3 2787   0.844   0.287   1.789 -1.0165  2.3490  0.1393
    1THF     H4 2788   0.902   0.446   1.847  1.4629  0.1599  1.0473
    1THF     C3 2789   1.045   0.289   1.868  0.1606  0.3618 -0.1203
    1THF     H5 2790   1.039   0.180   1.872 -1.7664  0.3844 -2.1466
    1THF     H6 2791   1.055   0.323   1.972 -0.1515  1.2744 -0.3801
    1THF     C4 2792   1.166   0.326   1.780 -0.1604  0.5585  0.1333
    1THF     H7 2793   1.206   0.239   1.727 -4.7845 -1.6651  0.0820
    1THF     H8 2794   1.243   0.379   1.838 -1.2419  0.3127  1.8177
    1THF     O1 2795   1.121   0.412   1.676 -0.2095  0.3454  0.0019
    1THF     C1 2796   0.358   2.114   0.157 -0.1933  0.2045  0.0982
    1THF     H1 2797   0.340   2.133   0.263  1.2327 -0.9600  0.5714
    1THF     H2 2798   0.424   2.028   0.146  0.0387  0.4713 -0.6183
    1THF     C2 2799   0.418   2.240   0.096 -0.2105 -0.1830  0.3678
    1THF     H3 2800   0.450   2.229  -0.008  0.3177  0.6514  0.4379
    1THF     H4 2801   0.502   2.276   0.156 -0.5910  2.5160 -0.6126
    1THF     C3 2802   0.308   2.334   0.090  0.4487 -0.3908 -0.6960
    1THF     H5 2803   0.328   2.399   0.004 -3.5370 -0.3949 -1.7458
    1THF     H6 2804   0.291   2.393   0.180  0.3110 -1.3483 -0.0914
    1THF     C4 2805   0.186   2.243   0.079  0.1607 -0.5289 -0.0010
    1THF     H7 2806   0.144   2.243  -0.021  0.2525  0.4892 -0.0481
    1THF     H8 2807   0.095   2.269   0.133  1.0893  1.3869  0.6980
    1THF     O1 2808   0.234   2.101   0.089  0.0123 -0.6985 -0.5486
    1THF     C1 2809   2.762   0.052   3.644  0.0398 -0.0463  0.9271
    1THF     H1 2810   2.838  -0.016   3.682  1.4100  0.9057 -0.0616
    1THF     H2 2811   2.813   0.149   3.635  0.0305 -0.1168  0.0806
    1THF     C2 2812   2.648   0.044   3.746  0.5116  0.1367  0.0033
    1THF     H3 2813   2.605   0.141   3.772 -0.2787  0.2144 -1.5542
    1THF     H4 2814   2.685  -0.007   3.836 -0.7491 -3.1966 -1.2893
    1THF     C3 2815   2.546  -0.057   3.690  0.2117 -0.9536  0.1834
    1THF     H5 2816   2.456  -0.003   3.661  0.3990 -0.6603  0.1401
    1THF     H6 2817   2.515  -0.139   3.754 -1.3427 -1.4219 -1.1431
    1THF     C4 2818   2.599  -0.106   3.558  0.7418 -0.2893  0.5775
    1THF     H7 2819   2.524  -0.109   3.479  0.8112  0.5125  0.4718
    1THF     H8 2820   2.649  -0.201   3.577  0.3572 -0.6044  0.0179
    1THF     O1 2821   2.694   0.006   3.529 -0.2040  0.8407 -0.6357
    1THF     C1 2822   1.886   1.438   2.378  0.0709  0.8480 -0.1608
    1THF     H1 2823   1.941   1.377   2.450 -1.0645 -0.4135 -0.3475
    1THF     H2 2824   1.799   1.480   2.431  1.8439  1.4521  2.4033
    1THF     C2 2825   1.854   1.362   2.251 -0.0958  0.0254 -0.3154
    1THF     H3 2826   1.754   1.387   2.214 -0.1344  1.1871  0.5472
    1THF     H4 2827   1.844   1.254   2.264  0.4158  0.1752  1.4573
    1THF     C3 2828   1.962   1.398   2.146  0.0119  0.4087 -0.0745
    1THF     H5 2829   1.911   1.463   2.075 -0.5146 -1.2971 -1.2878
    1THF     H6 2830   2.008   1.315   2.092  0.5216  0.2596  0.5770
    1THF     C4 2831   2.062   1.486   2.217  0.2653 -0.3839  0.0243
    1THF     H7 2832   2.087   1.573   2.154 -0.0657  0.2023  0.6927
    1THF     H8 2833   2.149   1.427   2.247  1.7155  1.0979 -1.1433
    1THF     O1 2834   1.987   1.531   2.333 -0.4387  0.0657 -0.2960
    1THF     C1 2835   3.496   1.197   0.655 -0.7901  0.3787  0.5377
    1THF     H1 2836   3.506   1.145   0.559  2.4076  2.6515 -0.4552
    1THF     H2 2837   3.507   1.305   0.647  0.5437  0.5658  4.2372
    1THF     C2 2838   3.593   1.137   0.756  0.0052  1.5620  0.7063
    1THF     H3 2839   3.587   1.198   0.847 -1.8043  1.1744  0.8505
    1THF     H4 2840   3.699   1.132   0.729 -0.0244  1.6218  0.5775
    1THF     C3 2841   3.528   1.002   0.792 -1.1006  0.2196  0.0079
    1THF     H5 2842   3.541   0.976   0.897 -1.8560 -1.3200 -0.2612
    1THF     H6 2843   3.560   0.925   0.722 -1.3063 -0.6623  0.8873
    1THF     C4 2844   3.379   1.026   0.752 -0.5945 -0.0234 -0.8495
    1THF     H7 2845   3.322   1.014   0.845 -1.8572  1.6949 -1.3675
    1THF     H8 2846   3.341   0.963   0.671 -0.1122  0.8530 -1.7749
    1THF     O1 2847   3.367   1.159   0.700  0.5979  0.7977  0.1587
    1THF     C1 2848   4.013   1.683   2.713 -0.0906  0.5632 -0.4610
    1THF     H1 2849   3.952   1.749   2.774 -0.0104  0.0213  0.2127
    1THF     H2 2850   3.958   1.606   2.659 -0.9571 -1.3419  2.9549
    1THF     C2 2851   4.110   1.610   2.806  0.4209  0.2288  0.0853
    1THF     H3 2852   4.080   1.510   2.840  1.9833  0.1493  1.2640
    1THF     H4 2853   4.115   1.668   2.898 -0.3839  0.6123 -0.1053
    1THF     C3 2854   4.248   1.614   2.744  0.3827  1.3300 -0.5144
    1THF     H5 2855   4.285   1.512   2.731 -0.0295  0.9758  0.9470
    1THF     H6 2856   4.315   1.670   2.810  0.3257 -0.8436  1.4344
    1THF     C4 2857   4.224   1.682   2.610  0.6341 -0.1176 -0.6990
    1THF     H7 2858   4.206   1.610   2.530 -1.5517 -1.0683  0.5896
    1THF     H8 2859   4.309   1.740   2.575  2.0169 -1.1665  0.8640
    1THF     O1 2860   4.103   1.760   2.634  0.4465 -0.0092 -0.3803
    1THF     C1 2861   0.767   0.337   2.181  0.4849  0.7267  0.5118
    1THF     H1 2862   0.866   0.342   2.135  0.6351 -0.0094  0.7439
    1THF     H2 2863   0.744   0.428   2.236 -1.9882 -0.5785  1.7066
    1THF     C2 2864   0.758   0.217   2.269 -0.2089 -0.0365 -0.4304
    1THF     H3 2865   0.773   0.247   2.373 -0.1914  0.4068 -0.5581
    1THF     H4 2866   0.835   0.145   2.244  1.8508  2.2197 -0.7172
    1THF     C3 2867   0.622   0.154   2.246 -0.0727  0.5555 -0.8998
    1THF     H5 2868   0.543   0.196   2.310 -3.3051 -2.2995 -2.8500
    1THF     H6 2869   0.625   0.045   2.261 -3.6219  0.2832 -1.7381
    1THF     C4 2870   0.590   0.187   2.101 -0.0885  0.2872  0.3188
    1THF     H7 2871   0.482   0.197   2.083 -0.3709 -1.8693  0.6476
    1THF     H8 2872   0.616   0.103   2.036  2.3082  0.8405  0.5255
    1THF     O1 2873   0.657   0.318   2.088  1.3374  0.1848 -0.3022
    1THF     C1 2874   0.280   0.092   3.487  0.8028 -0.0303  0.2597
    1THF     H1 2875   0.294   0.164   3.407 -2.8052  0.6793  0.1929
    1THF     H2 2876   0.377   0.047   3.513  1.2125  0.7755  0.1416
    1THF     C2 2877   0.180  -0.016   3.449 -0.1151 -0.6045 -0.5396
    1THF     H3 2878   0.224  -0.093   3.384 -0.4454 -2.2520  1.1478
    1THF     H4 2879   0.089   0.024   3.404 -1.9270 -1.0442  2.6493
    1THF     C3 2880   0.143  -0.076   3.591 -0.2911 -0.0771  0.5816
    1THF     H5 2881   0.212  -0.156   3.620  1.6415  0.9349 -1.1267
    1THF     H6 2882   0.041  -0.113   3.592 -0.3635  0.0772 -0.9182
    1THF     C4 2883   0.154   0.050   3.690 -0.3006  0.2496 -0.1022
    1THF     H7 2884   0.228   0.034   3.770  1.7069 -0.1406 -1.9812
    1THF     H8 2885   0.069   0.113   3.716  1.5549  2.4398  0.8564
    1THF     O1 2886   0.215   0.151   3.605 -0.0069  0.0325  0.2319
    1THF     C1 2887   2.299   2.353   0.415 -0.2639  0.0908 -0.0220
    1THF     H1 2888   2.362   2.398   0.338 -1.3873 -0.7893 -1.4828
    1THF     H2 2889   2.345   2.269   0.468 -0.5713 -0.9967 -1.4412
    1THF     C2 2890   2.168   2.312   0.364  0.4280 -0.4193  1.0710
    1THF     H3 2891   2.179   2.206   0.338  0.1540 -0.9467  3.0104
    1THF     H4 2892   2.146   2.367   0.272 -1.4462 -2.3527  0.2985
    1THF     C3 2893   2.065   2.347   0.476  0.5224  0.0015 -0.0393
    1THF     H5 2894   2.030   2.249   0.508 -0.0942  0.4201  0.5945
    1THF     H6 2895   1.978   2.408   0.450  0.5327 -0.1120 -0.3376
    1THF     C4 2896   2.149   2.424   0.576 -0.2869  0.4005 -0.2392
    1THF     H7 2897   2.151   2.385   0.678  1.2155  1.8804  0.3156
    1THF     H8 2898   2.107   2.525   0.586 -0.6000  0.3836 -1.3899
    1THF     O1 2899   2.280   2.446   0.520 -0.5781 -0.2336  0.3509
    1THF     C1 2900   3.922   3.779   3.651  0.9042  0.8023  0.0852
    1THF     H1 2901   4.008   3.742   3.708  0.9897  1.9321  0.6915
    1THF     H2 2902   3.906   3.885   3.671  0.9066  1.2212 -2.0304
    1THF     C2 2903   3.798   3.690   3.658  0.2605 -0.0667  0.3732
    1THF     H3 2904   3.743   3.726   3.745  0.7227 -0.7752  0.9633
    1THF     H4 2905   3.842   3.591   3.671 -0.9914 -0.5843  0.7055
    1THF     C3 2906   3.731   3.716   3.522  0.1848 -0.1627  0.1154
    1THF     H5 2907   3.639   3.775   3.518  1.0217  1.3373  2.1502
    1THF     H6 2908   3.705   3.621   3.475 -0.7007  1.6088 -3.1715
    1THF     C4 2909   3.835   3.772   3.439  0.4158  0.9412  0.1515
    1THF     H7 2910   3.808   3.871   3.401 -0.9506  1.1131  1.5039
    1THF     H8 2911   3.872   3.705   3.362 -1.3784 -0.3944  0.4102
    1THF     O1 2912   3.953   3.775   3.517  0.8667  0.3199  0.9120
    1THF     C1 2913   2.797   3.287   0.473  0.5522 -0.1813  0.4335
    1THF     H1 2914   2.845   3.247   0.383 -1.0293  0.8683 -0.9124
    1THF     H2 2915   2.860   3.312   0.558  0.8815  0.5805 -0.0373
    1THF     C2 2916   2.694   3.186   0.522 -0.2863  0.2353 -0.6066
    1THF     H3 2917   2.725   3.121   0.604 -0.9608  1.5169  0.6951
    1THF     H4 2918   2.663   3.130   0.434  1.2560 -0.8730 -0.4715
    1THF     C3 2919   2.590   3.277   0.593 -0.6717 -0.5618 -0.2089
    1THF     H5 2920   2.622   3.290   0.696 -2.4675 -0.9847  0.4219
    1THF     H6 2921   2.489   3.237   0.590 -0.6466 -0.6345 -0.0800
    1THF     C4 2922   2.609   3.413   0.528 -0.0954  0.1685  0.2238
    1THF     H7 2923   2.643   3.486   0.602 -3.0328  0.6032  1.2213
    1THF     H8 2924   2.524   3.447   0.469 -0.5853 -1.6760 -0.1635
    1THF     O1 2925   2.716   3.399   0.435 -0.0101 -0.2792  0.1286
    1THF     C1 2926   3.064   0.820   2.496  0.5650  0.0692  0.5710
    1THF     H1 2927   3.147   0.889   2.480 -0.8109  1.5710 -0.2787
    1THF     H2 2928   3.019   0.817   2.596  0.2924  0.5429  0.4640
    1THF     C2 2929   3.122   0.670   2.479 -0.3076 -0.0275 -0.6244
    1THF     H3 2930   3.076   0.611   2.558 -0.4875 -0.2399 -0.8853
    1THF     H4 2931   3.231   0.677   2.473 -0.2528  0.6636  0.9686
    1THF     C3 2932   3.057   0.621   2.339  0.2905 -0.1286  0.3226
    1THF     H5 2933   3.044   0.513   2.341 -0.6262 -0.1229 -2.5010
    1THF     H6 2934   3.132   0.643   2.263  0.0962  1.2466  0.5098
    1THF     C4 2935   2.941   0.715   2.322 -0.2112  0.0206  0.4012
    1THF     H7 2936   2.853   0.663   2.360  1.6009 -2.0562  1.9341
    1THF     H8 2937   2.915   0.749   2.222 -0.7083  2.4110  1.3235
    1THF     O1 2938   2.967   0.837   2.394  0.2875  0.4953  0.0407
    1THF     C1 2939   1.310   2.596   0.503 -0.1887  1.3095  0.2467
    1THF     H1 2940   1.295   2.674   0.578  2.8148  2.6953 -0.5190
    1THF     H2 2941   1.218   2.540   0.482  0.5599  1.1889 -3.1068
    1THF     C2 2942   1.427   2.506   0.526 -0.0030  0.1026 -0.1076
    1THF     H3 2943   1.406   2.410   0.477 -1.8297  1.4774 -2.1246
    1THF     H4 2944   1.433   2.498   0.634 -1.4293  0.7899  0.0398
    1THF     C3 2945   1.544   2.584   0.461  0.6415  0.2374  0.9628
    1THF     H5 2946   1.596   2.519   0.389  0.9834  0.0012  1.4211
    1THF     H6 2947   1.610   2.621   0.539  3.1384 -0.1119 -0.9140
    1THF     C4 2948   1.476   2.696   0.387  0.2312  0.1293  0.2491
    1THF     H7 2949   1.514   2.718   0.287 -1.0611  0.6247 -0.1434
    1THF     H8 2950   1.468   2.794   0.435 -2.4320 -0.3145  0.8031
    1THF     O1 2951   1.338   2.659   0.381  0.0795 -0.1905 -0.0947
    1THF     C1 2952   2.796   0.414   0.805  0.2728 -0.0486  0.1305
    1THF     H1 2953   2.838   0.489   0.737  0.5112 -0.0087  0.3206
    1THF     H2 2954   2.742   0.337   0.749  2.0121  0.9813 -3.0525
    1THF     C2 2955   2.700   0.478   0.901 -0.6119  0.7606  0.0100
    1THF     H3 2956   2.594   0.469   0.877 -1.3351  1.7227  2.6557
    1THF     H4 2957   2.709   0.587   0.899 -2.7771  0.9395 -3.1657
    1THF     C3 2958   2.738   0.424   1.045 -0.2734 -0.2105 -0.3290
    1THF     H5 2959   2.658   0.376   1.101  1.0360 -3.6730 -1.2465
    1THF     H6 2960   2.771   0.506   1.110 -1.5449  0.6569 -0.7574
    1THF     C4 2961   2.851   0.327   1.015  0.0965 -0.2612 -0.7704
    1THF     H7 2962   2.819   0.222   1.015 -0.2138 -0.1702 -0.0617
    1THF     H8 2963   2.929   0.343   1.089 -0.4977  0.5541 -0.3218
    1THF     O1 2964   2.897   0.356   0.884  0.1944  0.3417 -0.3063
    1THF     C1 2965   0.395   2.330   2.355 -0.4908 -0.1710 -0.5317
    1THF     H1 2966   0.400   2.239   2.294 -1.0644 -0.6208  0.0840
    1THF     H2 2967   0.333   2.330   2.445  0.5507  2.1975  0.1935
    1THF     C2 2968   0.326   2.434   2.262 -0.6971  0.8984 -0.6081
    1THF     H3 2969   0.267   2.506   2.319  1.6506  1.6648  0.8840
    1THF     H4 2970   0.255   2.388   2.193 -0.7448  1.3127 -0.8345
    1THF     C3 2971   0.436   2.511   2.197 -0.8326 -0.6919  0.2159
    1THF     H5 2972   0.442   2.610   2.244 -1.3548  0.0675 -1.3140
    1THF     H6 2973   0.427   2.525   2.090 -0.0989  0.8247  0.3258
    1THF     C4 2974   0.559   2.437   2.241  0.1072 -0.1439  0.3462
    1THF     H7 2975   0.642   2.508   2.243  0.9141 -1.0811  2.9118
    1THF     H8 2976   0.584   2.355   2.173 -0.5638  1.8026 -2.2905
    1THF     O1 2977   0.526   2.386   2.371  0.1212 -0.2525  0.0391
    1THF     C1 2978   0.877   3.442   0.718 -0.7522  0.1574  0.1788
    1THF     H1 2979   0.920   3.541   0.731  0.8641 -0.6507  1.1823
    1THF     H2 2980   0.970   3.385   0.713 -0.4220  0.6324  0.9518
    1THF     C2 2981   0.802   3.449   0.584  0.3405  0.6306  0.0860
    1THF     H3 2982   0.842   3.374   0.516 -1.9819 -0.1847 -0.4434
    1THF     H4 2983   0.807   3.542   0.527 -0.6673 -0.8170 -2.4183
    1THF     C3 2984   0.653   3.423   0.619 -0.4986  0.2782  0.0282
    1THF     H5 2985   0.620   3.319   0.606 -0.5461  0.2781  0.1444
    1THF     H6 2986   0.584   3.483   0.560 -0.4259  0.7242  0.4012
    1THF     C4 2987   0.652   3.440   0.770 -0.2160 -0.1482 -0.2241
    1THF     H7 2988   0.582   3.375   0.824 -1.1425  1.5877  0.7277
    1THF     H8 2989   0.631   3.547   0.779 -2.0337 -0.7238  2.8601
    1THF     O1 2990   0.780   3.397   0.812 -0.2785 -0.8126 -0.1035
    1THF     C1 2991   0.446   3.829   0.769  0.0457 -0.3093 -0.5318
    1THF     H1 2992   0.439   3.725   0.801 -1.0617 -0.8519 -2.4649
    1THF     H2 2993   0.460   3.892   0.857  0.2989 -2.0976  0.7443
    1THF     C2 2994   0.317   3.871   0.689  0.5280  0.2277 -0.4222
    1THF     H3 2995   0.260   3.951   0.739 -1.4334 -1.7682  0.6089
    1THF     H4 2996   0.249   3.786   0.693 -0.3891  0.9892  0.8070
    1THF     C3 2997   0.368   3.919   0.552  0.2912  0.9921 -0.0610
    1THF     H5 2998   0.382   4.027   0.551 -1.2995  1.1993 -0.9561
    1THF     H6 2999   0.306   3.887   0.468 -3.5176  1.8186  2.3538
    1THF     C4 3000   0.505   3.852   0.549  0.2670  0.4779 -0.3335
    1THF     H7 3001   0.573   3.912   0.489  0.9038  1.9988  1.8451
    1THF     H8 3002   0.487   3.748   0.520 -0.4168  0.7313 -0.8469
    1THF     O1 3003   0.555   3.860   0.681  0.1466  0.1572 -0.4360
    1THF     C1 3004   2.824   0.811   3.318 -0.0938 -0.0088  0.3966
    1THF     H1 3005   2.830   0.919   3.329 -0.2693 -0.0944  1.4157
    1THF     H2 3006   2.722   0.784   3.348  0.1171 -1.5583 -0.2310
    1THF     C2 3007   2.936   0.738   3.395  0.1078 -0.0814  0.1049
    1THF     H3 3008   2.900   0.707   3.493 -2.2706  0.0909 -0.6627
    1THF     H4 3009   3.016   0.812   3.398 -2.0955  2.4169 -0.2091
    1THF     C3 3010   2.975   0.613   3.314 -0.5410  0.1749  0.0789
    1THF     H5 3011   2.968   0.514   3.361  0.0537 -0.2552 -0.7292
    1THF     H6 3012   3.077   0.620   3.274 -0.1235 -1.4723  0.7913
    1THF     C4 3013   2.886   0.623   3.192  0.5013 -0.1099 -0.4863
    1THF     H7 3014   2.801   0.556   3.202 -0.5140  0.9826 -1.7874
    1THF     H8 3015   2.942   0.584   3.107  1.7356  0.3518  0.0902
    1THF     O1 3016   2.839   0.758   3.182  0.4088 -0.1627 -0.4148
    1THF     C1 3017   0.286   1.252   1.930 -0.1248 -0.3917 -0.5546
    1THF     H1 3018   0.372   1.316   1.953  0.3201 -0.4383 -2.0431
    1THF     H2 3019   0.227   1.303   1.854  2.8713 -0.8182 -3.2564
    1THF     C2 3020   0.192   1.236   2.048  0.0181  0.1190  0.0592
    1THF     H3 3021   0.092   1.276   2.028  0.5475  1.9589  0.9688
    1THF     H4 3022   0.234   1.282   2.138  0.6518 -1.2683  0.4878
    1THF     C3 3023   0.182   1.089   2.068  0.2586 -0.9880 -0.3621
    1THF     H5 3024   0.090   1.046   2.027  1.1222 -2.8468 -0.4064
    1THF     H6 3025   0.178   1.064   2.174 -0.6634  2.6757  0.5132
    1THF     C4 3026   0.282   1.022   1.982 -1.0625  0.0106  0.3262
    1THF     H7 3027   0.244   0.934   1.929  2.0013 -1.5998  0.6975
    1THF     H8 3028   0.367   0.987   2.040 -2.2314 -2.2687  0.7310
    1THF     O1 3029   0.327   1.122   1.884  0.4121  0.4622  0.4516
    1THF     C1 3030   2.261   1.898   1.124 -0.0813 -0.0676 -0.7982
    1THF     H1 3031   2.326   1.889   1.037  1.5854  3.2601 -0.0081
    1THF     H2 3032   2.155   1.916   1.104  0.1132  1.2693 -0.7192
    1THF     C2 3033   2.311   2.010   1.215 -0.5081 -0.0612 -0.4235
    1THF     H3 3034   2.251   2.096   1.184 -0.9581  0.2665  1.2946
    1THF     H4 3035   2.415   2.034   1.193 -1.1010  2.1640 -0.9897
    1THF     C3 3036   2.288   1.963   1.359  0.2904  0.2456 -0.5545
    1THF     H5 3037   2.236   2.032   1.426 -2.4328 -1.0048 -1.2858
    1THF     H6 3038   2.385   1.937   1.402 -0.9183 -0.8944  1.5998
    1THF     C4 3039   2.225   1.825   1.343 -0.2765 -0.1518  0.1841
    1THF     H7 3040   2.116   1.825   1.330 -0.2294  1.2231 -0.3050
    1THF     H8 3041   2.260   1.745   1.409 -1.0667 -0.2529  0.4927
    1THF     O1 3042   2.275   1.782   1.217 -0.5058 -0.4145  0.7960
    1THF     C1 3043   3.449   0.075   1.582 -0.4355 -0.1093  0.6584
    1THF     H1 3044   3.372   0.044   1.654 -3.4527  0.3285 -2.2442
    1THF     H2 3045   3.412   0.049   1.482 -0.1677  1.2061  0.2043
    1THF     C2 3046   3.583   0.018   1.607  0.1125 -0.1533 -0.3051
    1THF     H3 3047   3.630   0.025   1.509 -1.0523 -4.9458 -1.3317
    1THF     H4 3048   3.578  -0.089   1.631 -2.0086 -0.3271 -1.4288
    1THF     C3 3049   3.641   0.103   1.720  0.2003  0.9195  0.0607
    1THF     H5 3050   3.747   0.125   1.714  0.3901 -0.5631 -2.3583
    1THF     H6 3051   3.623   0.054   1.816 -0.6180  2.7749  0.8834
    1THF     C4 3052   3.555   0.238   1.715  0.0676 -0.0869 -0.0026
    1THF     H7 3053   3.625   0.321   1.700 -0.9499  0.9310  0.8824
    1THF     H8 3054   3.491   0.261   1.800  0.6058 -0.6322  0.5555
    1THF     O1 3055   3.462   0.218   1.603  0.5448 -0.0255 -0.5071
    1THF     C1 3056   1.344   0.128   2.893 -0.5397  0.3360 -0.5740
    1THF     H1 3057   1.318   0.189   2.980 -0.1789 -2.3871  1.4993
    1THF     H2 3058   1.378   0.184   2.805 -0.8167  1.5087  0.0548
    1THF     C2 3059   1.209   0.063   2.852 -0.3421  0.7987 -0.7274
    1THF     H3 3060   1.200   0.053   2.744 -0.3650 -1.5901 -0.5307
    1THF     H4 3061   1.123   0.109   2.901 -0.7654 -1.6507  0.9123
    1THF     C3 3062   1.217  -0.083   2.907  0.5605 -0.7421 -0.2625
    1THF     H5 3063   1.167  -0.155   2.842 -0.5136 -1.5909  1.4694
    1THF     H6 3064   1.174  -0.084   3.008 -1.6212  0.2182 -1.1463
    1THF     C4 3065   1.368  -0.108   2.910 -0.3117 -0.2147 -0.5473
    1THF     H7 3066   1.407  -0.162   2.824  0.1202 -0.0588 -0.4489
    1THF     H8 3067   1.386  -0.176   2.994 -0.1010  1.6651  0.9596
    1THF     O1 3068   1.434   0.019   2.929 -0.7288 -0.3249  0.3915
    1THF     C1 3069   1.535   2.902   3.515 -0.0967 -0.0345 -0.1541
    1THF     H1 3070   1.429   2.927   3.521 -0.1594 -0.1254 -0.7946
    1THF     H2 3071   1.547   2.796   3.537 -0.8819 -0.0577  0.1706
    1THF     C2 3072   1.626   2.985   3.604 -0.1302  0.2057  0.1011
    1THF     H3 3073   1.663   2.926   3.688 -1.8948  2.0372  2.2328
    1THF     H4 3074   1.569   3.071   3.641  0.4512  0.6905 -0.1359
    1THF     C3 3075   1.731   3.036   3.510 -0.2041  0.2201 -0.2187
    1THF     H5 3076   1.825   2.981   3.523 -0.8753 -1.0166 -0.5833
    1THF     H6 3077   1.751   3.142   3.530 -2.2726  0.5883 -0.0591
    1THF     C4 3078   1.670   3.018   3.375 -0.4919 -0.4976 -0.4632
    1THF     H7 3079   1.746   2.996   3.300 -0.3513  1.9853 -1.0954
    1THF     H8 3080   1.611   3.106   3.346  0.0479  0.1761  0.4436
    1THF     O1 3081   1.582   2.909   3.383  0.7358  0.0234  0.6343
    1THF     C1 3082   2.028   3.143   1.702  0.7793 -0.3911 -0.5971
    1THF     H1 3083   2.016   3.082   1.793  4.1934 -0.4111 -0.0942
    1THF     H2 3084   1.981   3.241   1.704  0.1843 -0.6670  3.0697
    1THF     C2 3085   1.979   3.059   1.587  0.0361  0.6780 -0.6415
    1THF     H3 3086   1.886   3.093   1.540  0.0090  0.8380 -0.4669
    1THF     H4 3087   1.960   2.962   1.635  0.2538  0.7528 -0.4085
    1THF     C3 3088   2.102   3.051   1.488  0.8834  0.4165  0.1055
    1THF     H5 3089   2.071   3.051   1.383 -2.7305 -4.3487  1.0049
    1THF     H6 3090   2.160   2.961   1.508 -0.2624 -0.2567  0.4426
    1THF     C4 3091   2.191   3.176   1.526  0.1700  0.3742 -0.5017
    1THF     H7 3092   2.146   3.270   1.492 -2.1294  0.0717  1.5308
    1THF     H8 3093   2.299   3.175   1.517  0.3662  0.4914  1.4753
    1THF     O1 3094   2.165   3.168   1.674  0.3007  0.2320  0.0206
    1THF     C1 3095   1.033   1.118   1.157  0.1113 -0.0217 -0.2331
    1THF     H1 3096   1.115   1.191   1.164  0.6951 -0.8319  1.7426
    1THF     H2 3097   1.021   1.081   1.055  2.1686 -2.0153  0.2039
    1THF     C2 3098   0.908   1.200   1.194  0.1525  0.3568 -0.1674
    1THF     H3 3099   0.836   1.212   1.113  0.7083 -3.1656 -1.2444
    1THF     H4 3100   0.955   1.295   1.223  2.6810 -0.5021 -1.2588
    1THF     C3 3101   0.853   1.122   1.312  0.6328  0.2058  0.3549
    1THF     H5 3102   0.777   1.059   1.265  0.1743  1.0663 -0.0595
    1THF     H6 3103   0.810   1.176   1.397 -1.3556  2.4330 -2.0090
    1THF     C4 3104   0.964   1.036   1.362 -0.5264 -0.2025  0.0404
    1THF     H7 3105   0.931   0.940   1.404  1.4869 -0.9155  0.0385
    1THF     H8 3106   1.025   1.091   1.434  0.2187 -1.5799  0.4850
    1THF     O1 3107   1.049   1.018   1.251 -0.3145  0.6895 -0.2032
    1THF     C1 3108   1.478   0.508   2.581  0.9067 -0.3685  0.7171
    1THF     H1 3109   1.553   0.433   2.609  0.2648 -1.0186  0.6968
    1THF     H2 3110   1.494   0.611   2.612 -0.5085 -0.4259  1.6784
    1THF     C2 3111   1.339   0.480   2.633 -0.1019  0.5822  0.3718
    1THF     H3 3112   1.310   0.535   2.723 -0.8001 -2.4157  2.0678
    1THF     H4 3113   1.323   0.373   2.651  0.0703  0.2314 -1.5004
    1THF     C3 3114   1.248   0.519   2.514  0.5863 -0.3463  0.5278
    1THF     H5 3115   1.181   0.596   2.555  0.0454 -1.1601  1.1894
    1THF     H6 3116   1.195   0.430   2.478  0.3160  0.8413 -2.1517
    1THF     C4 3117   1.346   0.583   2.409  0.2827  0.8553 -0.1297
    1THF     H7 3118   1.361   0.690   2.428  1.1363  0.5141  1.1983
    1THF     H8 3119   1.303   0.568   2.310 -2.4784  1.4964  0.9207
    1THF     O1 3120   1.458   0.504   2.432  0.0271  0.3650  0.1626
    1THF     C1 3121   0.591   3.838   1.940 -0.5822  0.9616 -0.1309
    1THF     H1 3122   0.653   3.864   1.854 -0.2885  0.6744 -0.0083
    1THF     H2 3123   0.639   3.771   2.012 -0.2579 -0.8734 -1.9866
    1THF     C2 3124   0.448   3.792   1.903  0.1301 -0.1362  0.0626
    1THF     H3 3125   0.440   3.686   1.877 -0.8618  0.4608 -2.1868
    1THF     H4 3126   0.418   3.840   1.809  0.5230 -2.9863 -1.5622
    1THF     C3 3127   0.359   3.850   2.020  0.5052  0.5234 -0.1995
    1THF     H5 3128   0.323   3.771   2.087  1.1973 -0.0159 -0.4623
    1THF     H6 3129   0.276   3.906   1.975 -0.3599  1.2664  2.2829
    1THF     C4 3130   0.454   3.943   2.093  0.1895 -0.4579 -0.1529
    1THF     H7 3131   0.490   3.903   2.189 -0.7134  1.2312  0.9174
    1THF     H8 3132   0.414   4.044   2.107  2.6694  0.7605 -1.5928
    1THF     O1 3133   0.561   3.959   2.000 -0.4365 -0.2956 -0.3230
    1THF     C1 3134   2.331   0.819   2.281  0.3242 -0.3192  0.2284
    1THF     H1 3135   2.257   0.896   2.254 -0.5126 -0.3325  2.3913
    1THF     H2 3136   2.328   0.786   2.385 -1.9983 -1.9201 -0.3062
    1THF     C2 3137   2.472   0.872   2.236 -0.1366 -0.4325  0.3224
    1THF     H3 3138   2.544   0.841   2.312  0.7765 -0.1332 -0.4180
    1THF     H4 3139   2.485   0.980   2.227 -1.3194  0.0761  3.7707
    1THF     C3 3140   2.506   0.787   2.111 -0.1968  0.3895  0.3612
    1THF     H5 3141   2.609   0.752   2.107 -1.0166 -2.0750 -0.2821
    1THF     H6 3142   2.491   0.850   2.023  1.1590 -0.0134 -0.1674
    1THF     C4 3143   2.414   0.664   2.118 -0.0515  0.7410 -0.3884
    1THF     H7 3144   2.468   0.589   2.176  0.3601  1.2742 -0.0788
    1THF     H8 3145   2.372   0.632   2.023  1.1687 -0.7408 -0.4458
    1THF     O1 3146   2.303   0.704   2.199 -0.6197 -0.0829  0.0449
    1THF     C1 3147   1.348   2.066   0.578 -0.4219 -0.3503 -0.2488
    1THF     H1 3148   1.285   2.121   0.508 -1.9710 -0.3707  1.1056
    1THF     H2 3149   1.365   1.963   0.544  1.8083  0.3119 -1.2355
    1THF     C2 3150   1.289   2.067   0.724 -0.1835 -0.3986  0.8155
    1THF     H3 3151   1.295   1.964   0.762  0.3756 -1.2779 -1.6006
    1THF     H4 3152   1.187   2.103   0.739  0.5491  1.6514  0.9713
    1THF     C3 3153   1.383   2.150   0.814  0.1388  0.5136  0.3114
    1THF     H5 3154   1.399   2.122   0.919 -0.1017  1.3183  0.5689
    1THF     H6 3155   1.363   2.257   0.807 -2.1106  0.2841  2.4165
    1THF     C4 3156   1.522   2.137   0.737 -0.4206 -0.3781 -0.1435
    1THF     H7 3157   1.559   2.036   0.757  1.8663  0.0905 -1.7894
    1THF     H8 3158   1.590   2.218   0.764 -2.5424  1.3296  0.1980
    1THF     O1 3159   1.478   2.135   0.595  0.4253  0.0817  0.1458
    1THF     C1 3160   2.335   2.593   0.866  0.3049 -0.2239  0.3245
    1THF     H1 3161   2.431   2.634   0.833 -1.2963  2.4558 -1.1577
    1THF     H2 3162   2.258   2.603   0.789  0.4485 -2.9860 -0.2457
    1THF     C2 3163   2.309   2.643   1.008  0.3930 -0.4680 -0.0823
    1THF     H3 3164   2.203   2.661   1.027  0.3753  0.0808 -0.6723
    1THF     H4 3165   2.365   2.734   1.027 -1.6341  0.9460 -0.7312
    1THF     C3 3166   2.352   2.531   1.098 -0.0198 -0.1181  0.7662
    1THF     H5 3167   2.297   2.523   1.192 -2.3018 -2.6215 -0.7127
    1THF     H6 3168   2.459   2.531   1.123  0.6882 -2.4348 -1.9899
    1THF     C4 3169   2.316   2.410   1.007 -0.4907 -0.2006 -0.9881
    1THF     H7 3170   2.207   2.399   1.013 -0.6516  0.4419 -2.6081
    1THF     H8 3171   2.369   2.320   1.039  0.0668  0.7407  0.8744
    1THF     O1 3172   2.347   2.450   0.876  0.2206 -0.2519  0.0404
    1THF     C1 3173   1.332   3.196   3.279 -1.0549 -0.8497 -0.3572
    1THF     H1 3174   1.285   3.295   3.279  2.1026  0.7917  2.5244
    1THF     H2 3175   1.413   3.204   3.353 -0.0535  0.1367 -1.5257
    1THF     C2 3176   1.397   3.148   3.145  0.4593 -0.7560  0.3194
    1THF     H3 3177   1.489   3.090   3.153 -0.0770 -1.4686  1.4838
    1THF     H4 3178   1.420   3.237   3.087 -1.3318 -0.8738 -0.5983
    1THF     C3 3179   1.282   3.074   3.079 -0.1318  0.0196 -0.2151
    1THF     H5 3180   1.328   2.993   3.022  4.2734  0.2381  2.7358
    1THF     H6 3181   1.224   3.135   3.009  2.5399  0.5825 -2.0323
    1THF     C4 3182   1.192   3.033   3.194 -0.0062  0.0108  0.3891
    1THF     H7 3183   1.207   2.928   3.218 -0.2469 -0.1984 -0.3362
    1THF     H8 3184   1.086   3.028   3.167  0.3573  1.1676 -1.3032
    1THF     O1 3185   1.227   3.111   3.309 -0.1133  0.6464 -0.2146
    1THF     C1 3186   1.559   3.684   2.137  0.3391  0.0882 -0.3489
    1THF     H1 3187   1.587   3.725   2.039 -0.7063  1.3434 -0.1416
    1THF     H2 3188   1.495   3.598   2.115 -1.5900  2.1914 -3.4681
    1THF     C2 3189   1.498   3.798   2.217 -0.4198  0.4178  0.2667
    1THF     H3 3190   1.409   3.755   2.264 -0.8933 -0.1445 -1.1186
    1THF     H4 3191   1.453   3.873   2.151 -0.7414 -1.5612 -1.8603
    1THF     C3 3192   1.608   3.855   2.306 -0.1595  0.5783  0.6173
    1THF     H5 3193   1.580   3.835   2.410  1.3655  0.0718  0.9415
    1THF     H6 3194   1.620   3.963   2.290 -0.5056  0.9469  2.6956
    1THF     C4 3195   1.732   3.767   2.258 -0.3314 -0.2930 -0.2609
    1THF     H7 3196   1.805   3.747   2.337 -1.2145 -0.9621  0.4009
    1THF     H8 3197   1.792   3.807   2.175 -2.1484 -0.3238 -1.6186
    1THF     O1 3198   1.674   3.646   2.203  0.0834  0.5060 -0.1291
    1THF     C1 3199   3.765   3.044   3.644  0.1017  0.2960 -0.2889
    1THF     H1 3200   3.704   3.067   3.733 -1.6620  0.4244 -1.5059
    1THF     H2 3201   3.709   2.970   3.587  1.4223 -0.6079 -0.4250
    1THF     C2 3202   3.898   2.998   3.687 -0.3434  0.0977  0.1207
    1THF     H3 3203   3.913   2.899   3.644  1.9724 -0.7763  2.7984
    1THF     H4 3204   3.915   2.998   3.795  0.5795 -0.1052 -0.0259
    1THF     C3 3205   3.987   3.101   3.620 -0.2882 -0.2273  0.1657
    1THF     H5 3206   4.074   3.056   3.571 -1.1538 -2.3009  0.4633
    1THF     H6 3207   4.019   3.165   3.701  0.1759 -2.3418  1.6924
    1THF     C4 3208   3.905   3.191   3.526 -0.3322  0.0810  0.1669
    1THF     H7 3209   3.914   3.149   3.425  0.5543 -1.1464  0.7491
    1THF     H8 3210   3.946   3.292   3.536 -0.0077 -0.1857  1.6352
    1THF     O1 3211   3.773   3.171   3.580  0.1054 -0.4945  0.2812
    1THF     C1 3212   0.463   2.882   4.085  0.6479 -0.6492  0.0641
    1THF     H1 3213   0.419   2.839   4.175 -0.2106  1.4765  0.7034
    1THF     H2 3214   0.430   2.987   4.079 -1.3849 -1.2575  0.1771
    1THF     C2 3215   0.416   2.789   3.974 -0.0108  0.6076 -0.0783
    1THF     H3 3216   0.403   2.855   3.888  1.2863  1.2396  0.1915
    1THF     H4 3217   0.324   2.733   3.989 -0.9628  1.4587 -2.4451
    1THF     C3 3218   0.534   2.691   3.966 -1.0887 -1.0498 -0.3220
    1THF     H5 3219   0.544   2.650   3.865  0.1699 -1.6795  0.0390
    1THF     H6 3220   0.512   2.606   4.031  0.7636 -0.9177  0.5113
    1THF     C4 3221   0.657   2.764   4.019  0.3022  0.2087  0.6170
    1THF     H7 3222   0.714   2.807   3.936 -0.3861  0.3071  0.1852
    1THF     H8 3223   0.717   2.685   4.066 -1.9849 -0.9347  1.6826
    1THF     O1 3224   0.604   2.869   4.096  0.4314  0.1104 -0.4381
    1THF     C1 3225   1.073   2.827   1.166  0.1449 -0.5104  0.2228
    1THF     H1 3226   1.056   2.933   1.190  0.3720 -0.7091  1.2703
    1THF     H2 3227   1.128   2.816   1.072  0.8323 -0.5818  0.6269
    1THF     C2 3228   0.944   2.739   1.167  0.1117  0.1133  0.1176
    1THF     H3 3229   0.917   2.697   1.070 -1.1661  0.9100  0.1152
    1THF     H4 3230   0.862   2.800   1.204  0.7913  2.2590 -1.7937
    1THF     C3 3231   0.978   2.627   1.261  0.5000 -0.5173 -0.5357
    1THF     H5 3232   0.972   2.534   1.205  1.4843  0.3488 -2.0997
    1THF     H6 3233   0.919   2.614   1.352  1.2553  1.7455  0.3005
    1THF     C4 3234   1.127   2.641   1.281 -0.8898  0.7252 -0.1953
    1THF     H7 3235   1.178   2.584   1.203 -4.0953  1.6769 -3.1544
    1THF     H8 3236   1.162   2.603   1.377  1.0356 -0.3251 -1.2772
    1THF     O1 3237   1.163   2.780   1.267  0.1887  0.2093 -0.3957
    1THF     C1 3238   4.022   1.733   3.685 -0.1285 -0.4037 -0.5845
    1THF     H1 3239   4.084   1.802   3.628 -2.3083  4.0555  2.2191
    1THF     H2 3240   4.070   1.685   3.771 -1.2757 -1.4969 -0.5423
    1THF     C2 3241   3.960   1.625   3.596  0.3555  0.6616 -0.1393
    1THF     H3 3242   4.014   1.530   3.593 -1.0049 -0.1651  0.8563
    1THF     H4 3243   3.964   1.664   3.494 -0.4292  1.2429  0.0483
    1THF     C3 3244   3.820   1.609   3.642  0.2952  0.1161  0.5852
    1THF     H5 3245   3.816   1.541   3.727  1.6454  2.8896  2.9233
    1THF     H6 3246   3.756   1.574   3.560  1.8942 -1.8704  0.1390
    1THF     C4 3247   3.777   1.750   3.682 -0.1068  0.2202  0.3738
    1THF     H7 3248   3.698   1.743   3.757 -0.6270 -0.5070 -0.2350
    1THF     H8 3249   3.734   1.816   3.605 -1.2332  1.2580  1.8538
    1THF     O1 3250   3.902   1.799   3.745  0.2086 -0.1640  0.3350
    1THF     C1 3251   3.443   4.025   3.501  0.1910 -0.2910 -0.3711
    1THF     H1 3252   3.338   4.051   3.487  1.1755  3.2514 -1.9091
    1THF     H2 3253   3.462   3.926   3.458  1.2620  0.0601 -0.7226
    1THF     C2 3254   3.493   4.040   3.643  0.6576  0.2385 -0.1426
    1THF     H3 3255   3.496   3.945   3.697 -0.1867  1.4382  2.0736
    1THF     H4 3256   3.431   4.109   3.700 -1.1332 -0.4072 -1.2703
    1THF     C3 3257   3.633   4.102   3.630 -0.3120 -0.2994 -0.2467
    1THF     H5 3258   3.708   4.032   3.669  0.3059 -0.3573 -1.5171
    1THF     H6 3259   3.643   4.199   3.679  0.0055  0.6914 -2.2108
    1THF     C4 3260   3.651   4.121   3.479 -0.0448 -0.1985 -0.6923
    1THF     H7 3261   3.708   4.033   3.446 -0.9747 -0.8393 -0.6146
    1THF     H8 3262   3.714   4.209   3.464  0.2810  0.3065  3.1508
    1THF     O1 3263   3.514   4.120   3.427  0.0081 -0.1026  0.4894
    1THF     C1 3264   1.636   1.167   1.639 -0.3105  0.1916  0.0780
    1THF     H1 3265   1.667   1.233   1.557 -0.2539  1.0831  0.8095
    1THF     H2 3266   1.546   1.212   1.681 -0.7467 -0.9797  0.4198
    1THF     C2 3267   1.744   1.149   1.746 -0.4342 -0.9496  0.2508
    1THF     H3 3268   1.750   1.246   1.796  2.1461 -0.4608 -0.9188
    1THF     H4 3269   1.844   1.133   1.704 -1.1868 -1.9997 -1.1803
    1THF     C3 3270   1.703   1.023   1.820  0.0353 -0.0614 -0.3691
    1THF     H5 3271   1.644   1.042   1.909  1.6178 -0.5192  0.7969
    1THF     H6 3272   1.792   0.964   1.843  0.5513  0.4925 -0.9359
    1THF     C4 3273   1.618   0.949   1.716  0.1292  0.4345 -0.4558
    1THF     H7 3274   1.518   0.926   1.754 -0.0882  0.5225 -0.9708
    1THF     H8 3275   1.668   0.854   1.695 -2.0574 -1.6663  3.2669
    1THF     O1 3276   1.610   1.030   1.603  0.0453 -0.3920  0.0862
    1THF     C1 3277   1.384   3.154   1.542 -0.2440 -0.5500 -0.5801
    1THF     H1 3278   1.330   3.205   1.623  2.1608 -0.6367  1.1081
    1THF     H2 3279   1.469   3.222   1.535 -0.6482 -0.0886 -1.0769
    1THF     C2 3280   1.323   3.147   1.404  0.2646  0.2482  0.6387
    1THF     H3 3281   1.345   3.235   1.344 -1.8941  0.1309 -0.3923
    1THF     H4 3282   1.214   3.139   1.410  0.3792 -2.5125 -0.0020
    1THF     C3 3283   1.380   3.029   1.340 -0.4496  0.2486  0.0402
    1THF     H5 3284   1.462   3.072   1.283 -1.7066  0.4572 -1.6559
    1THF     H6 3285   1.307   2.986   1.271 -1.4224  1.2952  0.3966
    1THF     C4 3286   1.429   2.937   1.451 -0.3354  0.4791  0.3195
    1THF     H7 3287   1.530   2.899   1.433 -1.0190 -1.8159  1.1118
    1THF     H8 3288   1.359   2.860   1.485  0.3101  0.3747  1.4315
    1THF     O1 3289   1.423   3.016   1.571 -0.3660 -0.2489  0.5225
    1THF     C1 3290   0.340   3.697   1.057  0.5685  0.5684  0.2451
    1THF     H1 3291   0.373   3.777   1.124  1.2657 -0.8809  1.6661
    1THF     H2 3292   0.284   3.737   0.972  0.3276 -0.1356  0.0653
    1THF     C2 3293   0.267   3.584   1.138  0.3208 -0.0943 -0.4535
    1THF     H3 3294   0.169   3.568   1.092  0.6993  2.6676 -2.4031
    1THF     H4 3295   0.252   3.612   1.242  2.2617 -0.8424  0.0402
    1THF     C3 3296   0.359   3.459   1.121 -0.2035  0.5733  0.1512
    1THF     H5 3297   0.327   3.392   1.040 -0.8665  4.2556 -2.8137
    1THF     H6 3298   0.360   3.401   1.213 -0.5190 -1.0689 -0.8504
    1THF     C4 3299   0.492   3.513   1.078  0.5041  0.1330 -0.6711
    1THF     H7 3300   0.543   3.448   1.005  1.0600  0.5374 -0.6393
    1THF     H8 3301   0.559   3.533   1.162  3.4205 -4.2911 -1.7632
    1THF     O1 3302   0.459   3.636   1.008 -0.1063 -0.2902 -0.1685
    1THF     C1 3303   0.832   2.502   0.354 -0.1439 -0.0030 -0.4424
    1THF     H1 3304   0.883   2.584   0.406  1.3045  0.2085 -2.1323
    1THF     H2 3305   0.752   2.467   0.419  1.3801 -1.1850  0.8145
    1THF     C2 3306   0.928   2.385   0.318  0.7890  0.1200 -0.6338
    1THF     H3 3307   0.868   2.299   0.349  1.6283 -0.2713 -0.0827
    1THF     H4 3308   1.016   2.392   0.382 -1.5511 -0.8280  2.8762
    1THF     C3 3309   0.942   2.392   0.172 -0.0140 -0.2909 -0.2618
    1THF     H5 3310   0.968   2.297   0.124  2.2785 -1.5440  3.2454
    1THF     H6 3311   1.023   2.460   0.144 -1.3656  0.5318 -2.3457
    1THF     C4 3312   0.803   2.450   0.132  0.0593 -0.2054  0.3793
    1THF     H7 3313   0.718   2.381   0.139  1.0109 -1.6321 -1.6357
    1THF     H8 3314   0.812   2.497   0.033 -0.2630  0.0808  0.4833
    1THF     O1 3315   0.783   2.554   0.229 -0.1785 -0.0919 -0.1964
    1THF     C1 3316   1.074   2.185   1.647  0.2389  0.4721  0.3151
    1THF     H1 3317   1.011   2.116   1.703 -1.4579 -0.3857 -2.5783
    1THF     H2 3318   1.091   2.150   1.545  1.0394 -3.4120  1.6737
    1THF     C2 3319   1.193   2.224   1.732 -0.2745 -0.0092 -0.3105
    1THF     H3 3320   1.283   2.167   1.709 -0.2067 -0.5797  1.2545
    1THF     H4 3321   1.167   2.205   1.837  2.7697  1.4502  0.7563
    1THF     C3 3322   1.217   2.371   1.720 -0.0795 -0.4683 -0.1320
    1THF     H5 3323   1.318   2.388   1.684 -0.8807 -0.7301 -2.5897
    1THF     H6 3324   1.219   2.413   1.821  0.5008 -0.1480 -0.2815
    1THF     C4 3325   1.112   2.424   1.623 -0.1337  0.5065 -0.9379
    1THF     H7 3326   1.138   2.430   1.517 -3.8038 -0.9941 -2.0220
    1THF     H8 3327   1.064   2.519   1.650 -0.6502  0.1720 -0.6661
    1THF     O1 3328   1.012   2.314   1.634 -0.0025 -0.4742 -0.3946
    1THF     C1 3329   3.031   3.072   2.848  0.2599  0.6043 -0.2048
    1THF     H1 3330   3.022   3.154   2.920  0.1306  1.2775 -0.9786
    1THF     H2 3331   3.125   3.069   2.792  0.5320  3.1185  0.0495
    1THF     C2 3332   2.924   3.083   2.738 -0.0264  1.0179 -0.7336
    1THF     H3 3333   2.952   3.060   2.635 -1.5226 -0.0507 -0.9283
    1THF     H4 3334   2.883   3.184   2.737  0.0919  1.1226  1.6856
    1THF     C3 3335   2.810   2.984   2.771  0.3426 -0.1132 -0.4259
    1THF     H5 3336   2.799   2.897   2.705 -0.9342  0.0727 -0.4625
    1THF     H6 3337   2.710   3.027   2.779 -0.1574 -1.1188 -1.1409
    1THF     C4 3338   2.852   2.937   2.908  0.3543  0.3659 -0.2326
    1THF     H7 3339   2.833   2.832   2.927 -1.3387  0.2726 -2.3394
    1THF     H8 3340   2.804   3.001   2.983  0.3824  0.4573 -0.2927
    1THF     O1 3341   3.001   2.944   2.912 -0.3097 -0.0441 -0.3216
    1THF     C1 3342   3.444   1.984   1.682  0.0266 -0.1856  0.8056
    1THF     H1 3343   3.390   1.896   1.646 -2.8358  0.8287  2.4082
    1THF     H2 3344   3.521   1.955   1.754 -0.5811 -2.1398  0.7094
    1THF     C2 3345   3.359   2.083   1.761 -0.2856 -0.1071  0.0842
    1THF     H3 3346   3.344   2.053   1.865  0.6991  2.1668  0.9005
    1THF     H4 3347   3.259   2.085   1.717 -0.3969  0.8461  0.3721
    1THF     C3 3348   3.424   2.219   1.753 -0.0210  0.1389  0.2132
    1THF     H5 3349   3.511   2.213   1.819 -0.6125  2.2706  1.2097
    1THF     H6 3350   3.356   2.303   1.759 -0.3410  0.2880 -3.8359
    1THF     C4 3351   3.481   2.205   1.611  0.0658  0.6393  0.8620
    1THF     H7 3352   3.578   2.255   1.602  0.6300 -0.9493 -3.3507
    1THF     H8 3353   3.416   2.243   1.532  0.5901  0.6851  0.4508
    1THF     O1 3354   3.508   2.061   1.577  0.3639  0.3060 -0.1006
    1THF     C1 3355   2.174   0.358   3.011  0.7407 -0.5123  0.0411
    1THF     H1 3356   2.175   0.465   2.985 -0.6205 -0.2175  1.1848
    1THF     H2 3357   2.151   0.342   3.117 -2.3009 -1.3675 -0.7033
    1THF     C2 3358   2.295   0.275   2.972  0.1921 -0.0446  0.4017
    1THF     H3 3359   2.343   0.227   3.058  0.5712 -0.4067 -0.0084
    1THF     H4 3360   2.368   0.347   2.935 -0.7636  0.0941 -1.2479
    1THF     C3 3361   2.245   0.175   2.869  0.6493 -0.1135  0.5609
    1THF     H5 3362   2.248   0.079   2.920  2.7174 -0.9208 -1.0421
    1THF     H6 3363   2.299   0.173   2.774 -0.3165  1.9518 -0.0741
    1THF     C4 3364   2.111   0.227   2.831  0.6771 -0.4111 -0.0877
    1THF     H7 3365   2.034   0.156   2.802 -0.6893  1.9259 -2.3474
    1THF     H8 3366   2.119   0.299   2.749 -0.6731  0.4579  0.5269
    1THF     O1 3367   2.064   0.293   2.948 -0.0009 -0.6891  0.2547
    1THF     C1 3368   3.743   3.541   4.042 -0.6671  0.2976  0.6521
    1THF     H1 3369   3.711   3.610   3.963 -1.7004  1.5857  2.1457
    1THF     H2 3370   3.725   3.590   4.138 -2.4963 -0.1563  0.5703
    1THF     C2 3371   3.882   3.484   4.028 -0.7994  0.4954 -0.9430
    1THF     H3 3372   3.890   3.436   4.126 -2.4580 -0.7460 -1.3981
    1THF     H4 3373   3.948   3.569   4.009 -4.2473  3.4712 -0.1929
    1THF     C3 3374   3.868   3.384   3.912  0.3596  0.2885  0.4809
    1THF     H5 3375   3.939   3.302   3.924  0.5713  0.2427 -0.9808
    1THF     H6 3376   3.896   3.446   3.827  1.7136  0.3560  0.9611
    1THF     C4 3377   3.719   3.348   3.906  0.3222  0.7822  0.0879
    1THF     H7 3378   3.699   3.242   3.921  0.1743  0.6839 -0.8136
    1THF     H8 3379   3.678   3.379   3.810  0.7010 -0.8878 -0.6340
    1THF     O1 3380   3.658   3.425   4.012  0.8598  0.3789  0.0859
    1THF     C1 3381   3.535   1.859   2.225 -0.0774  0.3907 -0.0068
    1THF     H1 3382   3.608   1.807   2.287 -0.4078 -0.4505 -0.3221
    1THF     H2 3383   3.434   1.830   2.256  0.6217 -1.9233  0.2215
    1THF     C2 3384   3.562   1.846   2.072  0.6537 -0.2770  0.2716
    1THF     H3 3385   3.470   1.873   2.020  0.0678 -2.0811  0.3486
    1THF     H4 3386   3.596   1.746   2.045  0.2274  0.0953 -1.7456
    1THF     C3 3387   3.675   1.944   2.055  0.1522  0.9162  0.6196
    1THF     H5 3388   3.671   1.992   1.957  1.8952  1.8705  0.9866
    1THF     H6 3389   3.768   1.886   2.063  0.2287  1.1774  1.6631
    1THF     C4 3390   3.660   2.051   2.158 -0.3485 -0.4779  0.7317
    1THF     H7 3391   3.621   2.142   2.113 -3.3203 -1.5103  1.1463
    1THF     H8 3392   3.752   2.080   2.211  1.1029  0.6966 -2.2868
    1THF     O1 3393   3.559   2.003   2.251 -0.1629  0.3894  0.1898
    1THF     C1 3394   3.591   3.298   1.553  0.2088 -0.2958  0.4028
    1THF     H1 3395   3.677   3.263   1.609  0.1206 -0.6918  0.2906
    1THF     H2 3396   3.601   3.396   1.506  2.0099  0.4306  2.2185
    1THF     C2 3397   3.469   3.295   1.650  0.1289 -0.7887 -0.9226
    1THF     H3 3398   3.388   3.358   1.611 -1.3596 -0.9275  1.8079
    1THF     H4 3399   3.498   3.337   1.746 -1.8564 -0.0690 -0.6202
    1THF     C3 3400   3.426   3.152   1.662 -0.4256  0.6593  0.8313
    1THF     H5 3401   3.319   3.132   1.652  0.3868 -2.6416 -2.3424
    1THF     H6 3402   3.474   3.101   1.747 -0.4832  1.6590  1.4659
    1THF     C4 3403   3.480   3.090   1.529 -0.3204  0.0323 -0.0971
    1THF     H7 3404   3.400   3.051   1.466 -1.1950 -1.1632  1.7093
    1THF     H8 3405   3.548   3.005   1.544 -0.6521  0.0287  1.5169
    1THF     O1 3406   3.544   3.200   1.457  0.4479  0.1146 -0.8448
    1THF     C1 3407   2.524   0.763   0.403  0.1882  1.2230  0.6541
    1THF     H1 3408   2.441   0.801   0.462 -1.2708  1.9870 -1.7969
    1THF     H2 3409   2.535   0.814   0.307  3.9429 -1.6969 -0.5905
    1THF     C2 3410   2.477   0.623   0.377  0.6105  0.2159 -0.7638
    1THF     H3 3411   2.498   0.586   0.276 -0.6760 -1.2173 -0.5343
    1THF     H4 3412   2.375   0.608   0.412  0.8350 -0.3205 -0.3118
    1THF     C3 3413   2.559   0.535   0.477 -0.1571 -0.0985  0.5279
    1THF     H5 3414   2.631   0.470   0.428  0.2945  2.0253 -1.7651
    1THF     H6 3415   2.494   0.485   0.549 -1.4982 -0.5213 -0.9667
    1THF     C4 3416   2.645   0.636   0.557 -0.2061  0.2580 -0.5962
    1THF     H7 3417   2.750   0.610   0.572 -0.3796  0.0771  0.3249
    1THF     H8 3418   2.612   0.658   0.658  3.1916 -1.1000  0.8967
    1THF     O1 3419   2.641   0.758   0.484 -0.9285  0.0128 -0.0604
    1THF     C1 3420   3.088   2.699   1.885 -0.4227 -0.0835 -0.6170
    1THF     H1 3421   3.173   2.640   1.852  1.2844  2.1521 -0.3547
    1THF     H2 3422   2.994   2.652   1.856 -0.3289 -0.7647  0.1638
    1THF     C2 3423   3.091   2.838   1.821  0.4036 -0.4306  0.1738
    1THF     H3 3424   3.002   2.866   1.764  0.5401  0.1117  0.2282
    1THF     H4 3425   3.180   2.855   1.759 -0.7586  2.8729 -0.6849
    1THF     C3 3426   3.085   2.935   1.947 -0.6061  0.5908  0.5566
    1THF     H5 3427   2.992   2.992   1.948 -0.0889  1.4350  1.9822
    1THF     H6 3428   3.159   3.013   1.931 -1.3762  0.9372 -1.4375
    1THF     C4 3429   3.122   2.854   2.067 -0.2804 -0.4077 -0.1745
    1THF     H7 3430   3.061   2.883   2.153  0.6744 -0.6590  0.5934
    1THF     H8 3431   3.226   2.864   2.101  0.3318 -2.2111 -1.4497
    1THF     O1 3432   3.094   2.713   2.030  0.7279  0.3273  0.2901
    1THF     C1 3433   3.131   3.405   2.799 -0.2101 -0.0689 -0.5584
    1THF     H1 3434   3.037   3.365   2.762 -0.5698 -0.9624  1.2318
    1THF     H2 3435   3.123   3.426   2.906 -0.7161  1.6074 -0.9213
    1THF     C2 3436   3.180   3.527   2.714  0.5415  0.5319  0.1669
    1THF     H3 3437   3.224   3.597   2.785 -1.2758 -0.5312  2.4430
    1THF     H4 3438   3.094   3.572   2.664  0.6713  2.4100  1.5716
    1THF     C3 3439   3.293   3.480   2.622  0.1434 -0.2584  0.1408
    1THF     H5 3440   3.370   3.553   2.599  0.0064  0.0474  0.6323
    1THF     H6 3441   3.259   3.433   2.530  0.9558 -0.4992 -0.0322
    1THF     C4 3442   3.346   3.373   2.714 -0.0649  0.1481  0.0333
    1THF     H7 3443   3.417   3.422   2.781  2.0911  1.2463 -2.9385
    1THF     H8 3444   3.397   3.293   2.659 -0.6190 -2.0549  2.5763
    1THF     O1 3445   3.236   3.308   2.777  0.3262  0.3203 -0.1670
    1THF     C1 3446   0.861   1.025   0.834 -0.4280  0.2617  0.6762
    1THF     H1 3447   0.837   1.128   0.808 -1.0647  0.2104  1.0440
    1THF     H2 3448   0.967   1.018   0.859 -0.1415 -0.4493 -0.7128
    1THF     C2 3449   0.827   0.906   0.731  0.1086 -0.6332  0.3293
    1THF     H3 3450   0.901   0.886   0.653 -0.8149  0.1514 -0.7741
    1THF     H4 3451   0.724   0.920   0.697  0.6827  2.7381 -0.1947
    1THF     C3 3452   0.838   0.784   0.816 -0.4941  0.0892  0.2745
    1THF     H5 3453   0.942   0.752   0.820 -0.2281  0.8437 -0.4650
    1THF     H6 3454   0.781   0.701   0.775 -1.8861  1.0329  0.2579
    1THF     C4 3455   0.780   0.831   0.949 -0.5532  0.4199 -0.8303
    1THF     H7 3456   0.833   0.776   1.027 -0.6112  0.6979 -0.5900
    1THF     H8 3457   0.675   0.803   0.957 -0.5892  0.6519 -0.4785
    1THF     O1 3458   0.804   0.975   0.961  0.4057  0.3531 -0.0924
    1THF     C1 3459   3.536   1.893   0.307  0.3720 -0.4128  0.2532
    1THF     H1 3460   3.627   1.870   0.364  0.5850  2.2200  1.0310
    1THF     H2 3461   3.506   1.806   0.247 -2.7599  1.1267 -0.5212
    1THF     C2 3462   3.553   2.022   0.229  0.0242  1.3101 -0.8456
    1THF     H3 3463   3.589   2.001   0.129 -0.0230 -1.9671 -0.2293
    1THF     H4 3464   3.622   2.100   0.263 -0.1539  0.6738  1.0685
    1THF     C3 3465   3.410   2.081   0.246 -0.4108 -0.1866  0.1135
    1THF     H5 3466   3.355   2.102   0.154 -0.4834 -0.8896 -0.0060
    1THF     H6 3467   3.421   2.177   0.295  0.5052 -0.6822  0.8774
    1THF     C4 3468   3.330   1.998   0.346  0.1552  0.3211  0.5081
    1THF     H7 3469   3.257   1.939   0.290 -0.3890  2.9348 -1.6845
    1THF     H8 3470   3.283   2.072   0.412 -2.3396 -1.3328  0.6385
    1THF     O1 3471   3.431   1.916   0.400  0.6817 -0.1662 -0.7864
    1THF     C1 3472   1.014   3.155   2.702 -0.5052 -0.7790  0.9613
    1THF     H1 3473   0.959   3.118   2.789 -0.6393  1.8368  2.0464
    1THF     H2 3474   1.122   3.142   2.708 -0.2124  0.5642 -0.9081
    1THF     C2 3475   0.985   3.307   2.687 -0.7303  0.2303 -0.4435
    1THF     H3 3476   1.076   3.365   2.673  0.5931 -2.2530 -2.5805
    1THF     H4 3477   0.911   3.340   2.761 -0.8682 -0.7634 -0.1393
    1THF     C3 3478   0.905   3.317   2.562  0.6798 -0.0468  0.1065
    1THF     H5 3479   0.962   3.379   2.492 -1.4704 -0.8557 -2.4516
    1THF     H6 3480   0.806   3.361   2.572  0.9301  0.4119  0.6709
    1THF     C4 3481   0.889   3.176   2.495 -0.2719 -0.3480 -0.2868
    1THF     H7 3482   0.931   3.181   2.394 -2.2973 -1.4560 -1.2290
    1THF     H8 3483   0.783   3.147   2.500 -0.4382  0.6089  2.4046
    1THF     O1 3484   0.968   3.093   2.585  0.1013  0.1146 -0.4800
    1THF     C1 3485   0.833   1.227   1.893 -0.3152  0.2171 -0.4674
    1THF     H1 3486   0.941   1.223   1.876 -0.2321  1.4673 -0.2381
    1THF     H2 3487   0.813   1.330   1.921  0.5770 -0.1120  1.4120
    1THF     C2 3488   0.788   1.106   1.980 -0.0726 -0.6971 -0.0455
    1THF     H3 3489   0.785   1.122   2.088 -3.4442  0.5199 -0.2610
    1THF     H4 3490   0.850   1.018   1.967  0.9548  0.0625 -0.3463
    1THF     C3 3491   0.649   1.064   1.920  0.6278 -0.0404 -0.1797
    1THF     H5 3492   0.564   1.100   1.978  0.5476 -1.9716  0.9558
    1THF     H6 3493   0.629   0.957   1.929 -0.5725  0.1960 -0.0461
    1THF     C4 3494   0.642   1.125   1.782 -0.2040  0.2101  0.2205
    1THF     H7 3495   0.552   1.186   1.789 -0.1877  0.2579  0.0049
    1THF     H8 3496   0.621   1.046   1.710  0.5983 -0.5641  0.8229
    1THF     O1 3497   0.764   1.208   1.767 -0.2735  0.2363  0.2330
    1THF     C1 3498   2.051   0.820   0.388 -0.5024 -0.5052 -0.2427
    1THF     H1 3499   2.146   0.779   0.355  0.2996  0.0512  1.3054
    1THF     H2 3500   2.063   0.848   0.493 -0.2424 -2.9245  0.4123
    1THF     C2 3501   1.938   0.716   0.369 -0.5792 -1.3293  0.3262
    1THF     H3 3502   1.859   0.725   0.443  1.2095 -2.7201  2.4412
    1THF     H4 3503   1.986   0.618   0.377 -2.4536 -2.3749 -0.8800
    1THF     C3 3504   1.876   0.752   0.232  0.4585  0.0550  0.0060
    1THF     H5 3505   1.767   0.753   0.246  0.3176  2.8767 -0.9850
    1THF     H6 3506   1.899   0.682   0.152 -3.5130 -2.0951  0.5737
    1THF     C4 3507   1.924   0.892   0.196 -0.7269 -0.0986  0.0640
    1THF     H7 3508   1.843   0.964   0.183 -0.1280  1.0857  2.4349
    1THF     H8 3509   1.993   0.892   0.111 -1.7165 -0.6239 -0.7414
    1THF     O1 3510   2.004   0.932   0.311 -0.7812 -0.2833 -0.0270
    1THF     C1 3511   3.454   1.179   1.383 -0.3081  0.3038  0.3844
    1THF     H1 3512   3.451   1.210   1.278 -0.0351 -1.7382 -0.2555
    1THF     H2 3513   3.556   1.158   1.418 -0.5676 -2.1291 -0.2353
    1THF     C2 3514   3.369   1.056   1.407  0.0342 -0.6128  0.7810
    1THF     H3 3515   3.432   0.967   1.400  2.4140  0.9423  1.9134
    1THF     H4 3516   3.297   1.049   1.325 -1.3486  0.4341  1.8847
    1THF     C3 3517   3.290   1.075   1.535 -0.1513 -0.5882 -0.1091
    1THF     H5 3518   3.282   0.987   1.600  2.2767 -0.3413  0.5784
    1THF     H6 3519   3.190   1.105   1.502  0.8941  4.1617  0.7355
    1THF     C4 3520   3.361   1.193   1.586  0.3642  0.1913  1.0592
    1THF     H7 3521   3.453   1.162   1.636 -0.4431 -3.2132  0.5753
    1THF     H8 3522   3.291   1.242   1.654 -0.7348  1.2420 -0.8024
    1THF     O1 3523   3.396   1.272   1.472 -0.1414 -0.1439  0.0989
    1THF     C1 3524   0.638   2.184   0.434 -0.6134 -0.2081  0.0234
    1THF     H1 3525   0.737   2.140   0.422  0.4508  1.7164  1.4274
    1THF     H2 3526   0.616   2.261   0.359 -2.6102 -0.3269  0.4449
    1THF     C2 3527   0.621   2.249   0.571 -0.0008  0.3301  0.1992
    1THF     H3 3528   0.582   2.350   0.560  1.2935  0.7870 -0.2998
    1THF     H4 3529   0.717   2.255   0.622  0.4377  3.4694 -0.9068
    1THF     C3 3530   0.530   2.156   0.651  0.4387 -0.2025 -0.5258
    1THF     H5 3531   0.439   2.211   0.677  0.1560 -1.5021  1.3305
    1THF     H6 3532   0.572   2.122   0.746  0.2069  2.5247  0.6033
    1THF     C4 3533   0.502   2.036   0.566  0.0976 -0.7346 -0.4367
    1THF     H7 3534   0.396   2.015   0.579  0.3498 -1.4536  0.4878
    1THF     H8 3535   0.571   1.964   0.611 -0.8836 -1.3662  0.0768
    1THF     O1 3536   0.541   2.076   0.431  0.4731 -0.7849 -0.2537
    1THF     C1 3537   1.340   1.256   3.597 -0.4041  0.6148 -0.3712
    1THF     H1 3538   1.351   1.323   3.683  0.0010  0.8794 -0.6290
    1THF     H2 3539   1.238   1.270   3.560 -1.8353  0.2275  3.2281
    1THF     C2 3540   1.356   1.110   3.640 -0.4323 -0.0980  0.6552
    1THF     H3 3541   1.273   1.050   3.601 -1.1431  0.2467  1.5947
    1THF     H4 3542   1.356   1.102   3.749  1.3090 -0.5155  0.6317
    1THF     C3 3543   1.481   1.060   3.564  0.6296 -0.6961  0.4093
    1THF     H5 3544   1.468   0.955   3.538  3.6363 -0.8329 -0.6892
    1THF     H6 3545   1.564   1.074   3.633 -1.2336  0.1742  2.5796
    1THF     C4 3546   1.495   1.159   3.446  0.2796  0.2707 -0.5587
    1THF     H7 3547   1.432   1.119   3.366 -0.4510 -0.4997  0.3978
    1THF     H8 3548   1.599   1.163   3.415 -0.0159  0.5354 -1.5539
    1THF     O1 3549   1.443   1.289   3.497 -0.3162  0.0866 -0.0000
    1THF     C1 3550   0.888   3.699   3.226 -0.8366 -0.4013  0.4556
    1THF     H1 3551   0.861   3.604   3.274 -1.3747 -0.4119  0.1403
    1THF     H2 3552   0.991   3.704   3.192 -1.0652 -0.7070 -0.2937
    1THF     C2 3553   0.872   3.808   3.327  0.9239 -0.3059 -0.0249
    1THF     H3 3554   0.969   3.820   3.376  0.5058 -0.2177  0.7806
    1THF     H4 3555   0.796   3.789   3.403 -0.4492 -0.5937 -1.4495
    1THF     C3 3556   0.819   3.930   3.249  0.3643 -0.1421  0.0193
    1THF     H5 3557   0.910   3.988   3.231  0.9532 -1.1031 -0.1710
    1THF     H6 3558   0.751   3.994   3.305  0.8103  0.3766 -0.0272
    1THF     C4 3559   0.763   3.872   3.118 -0.2677  0.0401 -0.4345
    1THF     H7 3560   0.806   3.923   3.032  1.8589  0.0276  0.5979
    1THF     H8 3561   0.654   3.864   3.123 -0.1953 -0.0050  1.7759
    1THF     O1 3562   0.799   3.734   3.115  0.3376 -0.3209 -0.6471
    1THF     C1 3563   2.771   1.654   3.281  0.3571  0.0377 -0.6589
    1THF     H1 3564   2.797   1.659   3.175  2.1762  2.6205 -0.1292
    1THF     H2 3565   2.804   1.741   3.337  0.0627  0.4157 -1.0703
    1THF     C2 3566   2.846   1.528   3.331 -0.4091 -0.2907  0.5802
    1THF     H3 3567   2.908   1.565   3.413 -1.4908  1.5093  0.6170
    1THF     H4 3568   2.912   1.488   3.254 -1.2535  0.4014 -0.5268
    1THF     C3 3569   2.737   1.427   3.380  0.0459 -0.0382 -0.7362
    1THF     H5 3570   2.764   1.405   3.483  1.1916  0.5380 -0.9023
    1THF     H6 3571   2.732   1.335   3.321 -0.2479 -0.7760  0.4184
    1THF     C4 3572   2.606   1.504   3.381  0.3113  0.7406  0.1426
    1THF     H7 3573   2.577   1.543   3.479 -0.5269  1.7234 -0.4828
    1THF     H8 3574   2.525   1.436   3.352  1.0427 -0.4809  0.9079
    1THF     O1 3575   2.633   1.616   3.288  0.4339  0.3408 -0.4188
    1THF     C1 3576   0.535   3.116   3.873  0.4764  0.2863  0.4267
    1THF     H1 3577   0.532   3.149   3.977 -0.3258 -1.1028  0.8522
    1THF     H2 3578   0.584   3.019   3.864  0.4678  0.3256 -0.0648
    1THF     C2 3579   0.589   3.205   3.762  0.7851 -0.7532 -0.4240
    1THF     H3 3580   0.687   3.165   3.735  0.7422 -1.5658  0.6022
    1THF     H4 3581   0.591   3.308   3.798 -1.5156 -0.4453 -1.0719
    1THF     C3 3582   0.497   3.190   3.638 -0.1695 -0.7211  0.6337
    1THF     H5 3583   0.556   3.149   3.555  0.3072  3.5239 -1.2674
    1THF     H6 3584   0.463   3.292   3.617 -1.6537 -0.8016  2.5468
    1THF     C4 3585   0.381   3.103   3.687  0.2183  0.1899 -0.0934
    1THF     H7 3586   0.407   3.002   3.657  0.3121 -0.0384  0.7458
    1THF     H8 3587   0.285   3.140   3.652 -0.3943 -0.3304  1.0172
    1THF     O1 3588   0.391   3.097   3.835 -0.7578 -0.4225 -0.3480
    1THF     C1 3589   2.648   0.312   2.082 -0.1254  0.1689  0.0116
    1THF     H1 3590   2.653   0.212   2.126 -3.0475  0.3328  0.8156
    1THF     H2 3591   2.570   0.365   2.138 -0.3666  2.1613 -2.1229
    1THF     C2 3592   2.639   0.324   1.932 -0.6239 -0.0137  0.4660
    1THF     H3 3593   2.537   0.349   1.902  0.0256  1.4987 -0.5371
    1THF     H4 3594   2.671   0.233   1.882 -0.2498 -1.6743  3.5914
    1THF     C3 3595   2.728   0.446   1.900  0.0171 -0.3905  0.0691
    1THF     H5 3596   2.678   0.536   1.865 -1.9849 -1.1514  0.9096
    1THF     H6 3597   2.800   0.430   1.819  0.1823  0.2224  0.0926
    1THF     C4 3598   2.810   0.477   2.025 -0.1760  0.4845 -0.1813
    1THF     H7 3599   2.764   0.569   2.060 -1.9338 -0.3923 -0.1644
    1THF     H8 3600   2.918   0.483   2.005 -0.0800 -0.6733 -0.0355
    1THF     O1 3601   2.777   0.366   2.114 -0.2061 -0.4833  0.6522
    1THF     C1 3602   0.299   2.603   3.681  0.4151 -0.1903 -0.1903
    1THF     H1 3603   0.288   2.602   3.790 -1.8063  2.5905 -0.3023
    1THF     H2 3604   0.406   2.588   3.666  0.0746 -0.6590 -2.2442
    1THF     C2 3605   0.247   2.735   3.628 -0.2695 -0.0154 -1.1837
    1THF     H3 3606   0.326   2.783   3.571  1.3929 -1.0050  0.2152
    1THF     H4 3607   0.213   2.805   3.705 -0.2275  0.1976 -1.3585
    1THF     C3 3608   0.128   2.694   3.536 -0.1855 -0.8768  0.5320
    1THF     H5 3609   0.122   2.739   3.437 -0.6718  1.5260  1.6405
    1THF     H6 3610   0.034   2.713   3.588 -0.6520 -0.7072 -0.3563
    1THF     C4 3611   0.142   2.539   3.520  0.4917 -0.0995 -0.1847
    1THF     H7 3612   0.195   2.524   3.425  1.2994  0.9466  0.0993
    1THF     H8 3613   0.043   2.496   3.504 -0.4939  1.6485  1.1148
    1THF     O1 3614   0.221   2.494   3.634  0.2995 -0.1477  0.4122
    1THF     C1 3615   2.410   4.067   2.153 -0.2595 -0.1936 -0.2278
    1THF     H1 3616   2.506   4.025   2.120  0.6896  1.5242  0.2783
    1THF     H2 3617   2.406   4.083   2.261 -0.7926  1.5046 -0.4757
    1THF     C2 3618   2.284   3.991   2.108  0.1139 -0.1092 -0.0948
    1THF     H3 3619   2.238   3.932   2.188  0.3041  0.8348  0.7257
    1THF     H4 3620   2.299   3.926   2.022  1.5020 -1.6953  1.3132
    1THF     C3 3621   2.180   4.106   2.082 -0.1946 -0.3218  0.6580
    1THF     H5 3622   2.106   4.105   2.162 -0.7925 -0.0995  0.1095
    1THF     H6 3623   2.147   4.108   1.978 -0.2383 -0.5123  0.6683
    1THF     C4 3624   2.269   4.235   2.107  0.7179 -0.2224 -0.1814
    1THF     H7 3625   2.253   4.273   2.208  1.3991  1.0392 -0.5348
    1THF     H8 3626   2.243   4.320   2.043 -2.6436 -0.5697  0.6184
    1THF     O1 3627   2.404   4.195   2.089 -0.1432 -0.3975 -0.1395
    1THF     C1 3628   3.873   1.926   0.184 -0.1669  0.1723 -0.0731
    1THF     H1 3629   3.815   2.016   0.207  0.7526  0.8346 -0.3150
    1THF     H2 3630   3.879   1.862   0.272  0.6742 -0.1637 -0.3733
    1THF     C2 3631   4.012   1.943   0.118  0.3089 -0.1412  0.3717
    1THF     H3 3632   4.077   1.855   0.124 -1.0350 -1.1731 -0.0089
    1THF     H4 3633   4.056   2.035   0.157  0.8496 -0.0393 -0.4564
    1THF     C3 3634   3.976   1.965  -0.027  0.0957 -0.2809  0.9171
    1THF     H5 3635   4.054   1.934  -0.096 -0.7638  0.4564 -0.4170
    1THF     H6 3636   3.951   2.069  -0.052 -0.2894 -1.1470 -2.5504
    1THF     C4 3637   3.845   1.881  -0.046  0.1669 -0.1297 -0.6926
    1THF     H7 3638   3.865   1.781  -0.086 -0.0154  0.6359 -2.8125
    1THF     H8 3639   3.772   1.941  -0.102 -2.6984 -1.3781  1.5772
    1THF     O1 3640   3.798   1.854   0.087 -0.3011 -0.1135 -0.1085
    1THF     C1 3641   3.944   2.166   2.998 -0.6365 -0.3705 -0.1839
    1THF     H1 3642   3.933   2.057   2.992 -1.9404 -0.1207 -2.5812
    1THF     H2 3643   3.874   2.204   2.924 -0.5460 -0.8929 -0.5442
    1THF     C2 3644   4.088   2.212   2.965  0.0681  0.2263 -0.0517
    1THF     H3 3645   4.098   2.286   2.885  0.8252  0.1828 -0.0002
    1THF     H4 3646   4.154   2.129   2.939 -0.6167  0.3898 -2.4416
    1THF     C3 3647   4.132   2.290   3.088 -0.9256  0.1267  0.3652
    1THF     H5 3648   4.205   2.367   3.061 -0.0603  0.3118  3.1350
    1THF     H6 3649   4.185   2.218   3.150 -2.0185 -0.8622  0.1692
    1THF     C4 3650   4.000   2.340   3.144 -0.2196  0.8719 -0.2012
    1THF     H7 3651   3.968   2.420   3.076 -0.5611  0.1417 -0.9124
    1THF     H8 3652   4.012   2.365   3.250  3.0838 -0.3968 -0.2253
    1THF     O1 3653   3.910   2.230   3.130  0.3254  0.1820 -0.4813
    1THF     C1 3654   0.827   0.908   3.685  0.0969  0.3166  0.5187
    1THF     H1 3655   0.810   0.803   3.660 -0.7162 -0.3215  3.6369
    1THF     H2 3656   0.929   0.943   3.667 -0.0307  0.5647  0.2652
    1THF     C2 3657   0.792   0.936   3.834  0.0822 -0.5428 -0.4723
    1THF     H3 3658   0.864   1.007   3.876 -2.0016  1.0162  0.5426
    1THF     H4 3659   0.805   0.843   3.890  2.0924 -1.2457 -2.0389
    1THF     C3 3660   0.646   0.975   3.833 -0.2510 -0.1214  0.2111
    1THF     H5 3661   0.633   1.066   3.893 -0.2121 -0.0187  0.0647
    1THF     H6 3662   0.588   0.898   3.884 -1.7511  0.0914 -1.1538
    1THF     C4 3663   0.608   0.986   3.684 -0.6355 -0.3409  0.5185
    1THF     H7 3664   0.555   1.080   3.669 -0.6154 -0.5039 -0.6290
    1THF     H8 3665   0.549   0.905   3.640  1.6873  0.2044 -3.8507
    1THF     O1 3666   0.731   0.990   3.610 -0.7368  0.4086 -0.4626
    1THF     C1 3667   0.330   2.054   3.193 -0.2877  0.4003  0.1119
    1THF     H1 3668   0.339   2.093   3.092  0.0316 -0.3889 -0.1649
    1THF     H2 3669   0.423   1.999   3.213 -0.1317  0.5711 -0.1410
    1THF     C2 3670   0.221   1.951   3.210 -0.8883 -0.7115  0.1079
    1THF     H3 3671   0.272   1.856   3.195  2.6271  1.1510 -0.2790
    1THF     H4 3672   0.130   1.951   3.149 -0.5842 -0.6484 -0.3477
    1THF     C3 3673   0.184   1.979   3.360  0.4861 -0.2832 -0.1708
    1THF     H5 3674   0.195   1.890   3.421 -0.7999  0.4356  1.1536
    1THF     H6 3675   0.081   2.013   3.376  0.9238  0.3556  1.4244
    1THF     C4 3676   0.280   2.079   3.410  0.4142 -0.3670 -0.0024
    1THF     H7 3677   0.366   2.028   3.453  0.0583 -1.0240 -0.0520
    1THF     H8 3678   0.223   2.139   3.482 -0.2074 -2.2510  1.1067
    1THF     O1 3679   0.305   2.162   3.293 -0.0713 -0.3469  0.0798
    1THF     C1 3680   3.186   0.849   2.862 -0.0364  0.2469  0.2416
    1THF     H1 3681   3.113   0.925   2.889 -0.0353  0.6097 -0.7419
    1THF     H2 3682   3.141   0.805   2.772 -2.8193  0.4352  1.4792
    1THF     C2 3683   3.195   0.742   2.966 -0.2683 -0.4964 -0.3069
    1THF     H3 3684   3.126   0.660   2.948  1.5943 -2.1878  0.1465
    1THF     H4 3685   3.165   0.779   3.065 -0.2205  2.2445 -1.2591
    1THF     C3 3686   3.343   0.700   2.965  0.6679 -0.0643 -0.3016
    1THF     H5 3687   3.363   0.606   2.913  2.1873  1.1000 -1.8813
    1THF     H6 3688   3.358   0.681   3.072  1.4893  0.3771 -0.3320
    1THF     C4 3689   3.420   0.826   2.906  0.0945 -0.1896  0.0961
    1THF     H7 3690   3.489   0.808   2.823  0.6351  0.5222  0.3839
    1THF     H8 3691   3.463   0.875   2.994 -0.9417  0.8731  0.0229
    1THF     O1 3692   3.314   0.905   2.843  0.2159  0.3027 -0.4776
    1THF     C1 3693   2.504   1.458   1.033  0.4869 -0.4274  0.5253
    1THF     H1 3694   2.593   1.439   1.094  0.0002  2.3692  2.2241
    1THF     H2 3695   2.531   1.508   0.940  0.7217  0.2376  0.9429
    1THF     C2 3696   2.398   1.541   1.104  0.8986  0.3331  0.2850
    1THF     H3 3697   2.349   1.595   1.023  3.3099  0.8320 -0.8892
    1THF     H4 3698   2.441   1.612   1.174  0.2457  1.1425 -0.1349
    1THF     C3 3699   2.298   1.446   1.166  0.7433 -0.4249  0.0557
    1THF     H5 3700   2.192   1.466   1.147  0.8960 -1.3508 -1.9066
    1THF     H6 3701   2.312   1.442   1.275  0.2321  3.8118  0.3625
    1THF     C4 3702   2.340   1.311   1.113 -0.2273 -0.8460  0.1743
    1THF     H7 3703   2.260   1.246   1.076 -2.2227  1.8448 -0.3462
    1THF     H8 3704   2.393   1.250   1.188  1.1309 -0.2472 -0.2943
    1THF     O1 3705   2.431   1.337   1.006  0.4528 -0.2213 -0.4933
    1THF     C1 3706   3.708   2.535   2.397  0.0439 -0.1843 -0.3963
    1THF     H1 3707   3.796   2.600   2.401 -1.8987  2.5854 -0.5531
    1THF     H2 3708   3.635   2.576   2.327 -0.0510 -0.6514 -0.5681
    1THF     C2 3709   3.642   2.529   2.536  0.7998  0.5056  0.6056
    1THF     H3 3710   3.565   2.604   2.558 -0.4121  0.1329 -2.2211
    1THF     H4 3711   3.711   2.556   2.617  1.5691  2.9035 -0.7973
    1THF     C3 3712   3.600   2.385   2.541 -0.4503 -0.2931 -0.4882
    1THF     H5 3713   3.501   2.373   2.587  0.0671  3.1017  1.7306
    1THF     H6 3714   3.661   2.329   2.613 -1.4884 -1.2500 -0.3240
    1THF     C4 3715   3.611   2.328   2.399 -0.6423  0.0549  0.0397
    1THF     H7 3716   3.525   2.371   2.347 -1.2610  0.9755  1.7497
    1THF     H8 3717   3.632   2.221   2.388 -0.5407  0.0006  0.7018
    1THF     O1 3718   3.732   2.395   2.366  0.3085 -0.4716  0.1739
    1THF     C1 3719   3.000   3.432   0.802 -0.7741  0.5426  0.8335
    1THF     H1 3720   3.094   3.401   0.756 -0.7822 -0.6148  1.5814
    1THF     H2 3721   2.923   3.481   0.741 -2.7684 -2.1510  1.0648
    1THF     C2 3722   3.027   3.486   0.944  0.1807  0.7931  0.1145
    1THF     H3 3723   3.033   3.594   0.950  0.2128  0.8221 -0.4640
    1THF     H4 3724   3.120   3.441   0.979 -1.0218 -2.2547 -0.3818
    1THF     C3 3725   2.908   3.431   1.026  0.0499 -1.0151  0.0170
    1THF     H5 3726   2.836   3.513   1.028  0.0407 -1.0147 -0.4547
    1THF     H6 3727   2.931   3.410   1.131  2.7919 -1.1971 -0.5633
    1THF     C4 3728   2.853   3.312   0.952 -0.5001 -0.1891 -0.0443
    1THF     H7 3729   2.749   3.338   0.930 -0.4987 -0.3155 -0.2095
    1THF     H8 3730   2.858   3.221   1.013  0.6122  0.4418  0.8270
    1THF     O1 3731   2.936   3.303   0.829  0.3207  0.2488 -0.0435
    1THF     C1 3732   1.559   3.461   3.184  0.8095 -0.4382 -0.6252
    1THF     H1 3733   1.455   3.495   3.181  0.9773  0.2057  0.5039
    1THF     H2 3734   1.581   3.360   3.150  2.4319 -1.0637  2.1560
    1THF     C2 3735   1.624   3.466   3.319 -0.3158 -0.1929  0.6410
    1THF     H3 3736   1.638   3.365   3.359  1.2507 -1.1832 -2.2509
    1THF     H4 3737   1.579   3.531   3.393  1.5884  1.7475  0.1345
    1THF     C3 3738   1.764   3.526   3.281 -0.1499  0.0471 -0.5441
    1THF     H5 3739   1.840   3.449   3.292  0.1638  0.5432  0.7783
    1THF     H6 3740   1.780   3.606   3.353  0.0184  1.1382 -1.7669
    1THF     C4 3741   1.756   3.573   3.135  0.4063  0.7916 -0.5695
    1THF     H7 3742   1.848   3.544   3.084 -0.4142  1.5244 -2.4996
    1THF     H8 3743   1.757   3.681   3.153  0.3522  0.5205  1.1976
    1THF     O1 3744   1.633   3.530   3.084  0.1405 -0.7979  0.6383
    1THF     C1 3745   2.827   0.719   0.070  0.2297 -0.4327 -0.0404
    1THF     H1 3746   2.785   0.782   0.149 -2.1167 -2.7225  0.6423
    1THF     H2 3747   2.762   0.703  -0.016  1.2386 -1.7630 -0.5663
    1THF     C2 3748   2.883   0.588   0.128 -0.0837  0.5017  0.5222
    1THF     H3 3749   2.838   0.510   0.066  1.3100 -0.4675  0.6912
    1THF     H4 3750   2.858   0.572   0.233 -0.8532  4.2451  0.9677
    1THF     C3 3751   3.029   0.590   0.106  0.3452 -0.1593 -0.3362
    1THF     H5 3752   3.066   0.493   0.074 -1.2451 -0.9380  0.1573
    1THF     H6 3753   3.065   0.618   0.206 -0.1845 -0.5665 -0.0273
    1THF     C4 3754   3.054   0.700  -0.003  0.6141  0.1268 -0.2084
    1THF     H7 3755   3.034   0.656  -0.101 -1.7975  1.3959 -0.3254
    1THF     H8 3756   3.145   0.761   0.000 -0.6690  2.1099 -0.7984
    1THF     O1 3757   2.943   0.783   0.015 -0.3870 -0.1778  0.5211
    1THF     C1 3758   3.211   3.600   3.704  0.4710 -0.6592 -0.4401
    1THF     H1 3759   3.161   3.674   3.640  0.6071 -0.1326  0.0577
    1THF     H2 3760   3.137   3.542   3.759  0.6959 -0.8446 -0.3335
    1THF     C2 3761   3.307   3.651   3.810  0.1651 -0.9061 -0.8422
    1THF     H3 3762   3.293   3.608   3.909  0.9765 -0.9938 -0.7570
    1THF     H4 3763   3.295   3.760   3.815  0.2816 -0.9546  0.9767
    1THF     C3 3764   3.447   3.610   3.758  0.5322 -0.5319  0.0831
    1THF     H5 3765   3.475   3.512   3.797 -0.4041 -1.2332 -0.9688
    1THF     H6 3766   3.522   3.686   3.780 -0.0371  0.6423 -1.9097
    1THF     C4 3767   3.422   3.581   3.610  0.0205 -0.4935 -0.5291
    1THF     H7 3768   3.498   3.518   3.563 -0.3485 -0.7874 -0.7349
    1THF     H8 3769   3.409   3.674   3.553 -0.8960 -0.7121 -0.6914
    1THF     O1 3770   3.295   3.516   3.619  0.3628  0.1202 -0.5923
    1THF     C1 3771   2.090   0.074   1.593 -1.4117  0.8607  0.4088
    1THF     H1 3772   2.174   0.004   1.593 -1.3357  0.9043 -2.3969
    1THF     H2 3773   2.014   0.022   1.534 -0.6201 -1.8675  1.6793
    1THF     C2 3774   2.126   0.206   1.525  0.9485  0.3726 -0.0290
    1THF     H3 3775   2.071   0.204   1.431 -1.0898 -1.2879  1.1439
    1THF     H4 3776   2.235   0.215   1.523  1.0676 -0.9263 -0.1588
    1THF     C3 3777   2.067   0.312   1.620  0.0838  0.1943 -0.1833
    1THF     H5 3778   1.966   0.332   1.585 -0.5333 -2.8639 -0.2857
    1THF     H6 3779   2.129   0.401   1.632  1.2129 -0.7448  1.1221
    1THF     C4 3780   2.056   0.240   1.755  0.1059 -0.3780 -0.5383
    1THF     H7 3781   1.979   0.292   1.813 -0.0095  1.1324 -1.9908
    1THF     H8 3782   2.156   0.245   1.798  0.3707 -1.2531 -1.0452
    1THF     O1 3783   2.037   0.095   1.729 -0.0709 -0.2238  0.0392
    1THF     C1 3784   0.089   3.326   2.596  0.7912 -0.2615  0.0017
    1THF     H1 3785   0.093   3.426   2.640  0.1504 -1.3119  2.5383
    1THF     H2 3786  -0.010   3.307   2.554 -0.2932  3.6818  0.6352
    1THF     C2 3787   0.133   3.215   2.689 -0.3681  0.3692 -0.0475
    1THF     H3 3788   0.049   3.190   2.754 -2.3744  2.4331 -1.7668
    1THF     H4 3789   0.222   3.253   2.740  0.0880  0.0344 -0.5906
    1THF     C3 3790   0.159   3.094   2.594 -0.2455  0.7480  0.1884
    1THF     H5 3791   0.070   3.030   2.591  0.1989  0.0012  1.9536
    1THF     H6 3792   0.244   3.033   2.625 -0.8492 -0.2932 -0.1606
    1THF     C4 3793   0.197   3.163   2.463  0.6649  0.4283 -0.5446
    1THF     H7 3794   0.127   3.138   2.382  3.1267  1.8637 -3.2220
    1THF     H8 3795   0.293   3.126   2.427  1.0165  0.0380  0.7761
    1THF     O1 3796   0.183   3.310   2.489  0.2448 -0.0311  0.0356
    1THF     C1 3797   3.563   3.802   3.126 -0.8979  0.2070 -0.2887
    1THF     H1 3798   3.475   3.865   3.143 -1.6984 -0.8495 -0.4537
    1THF     H2 3799   3.647   3.869   3.108  1.1772 -2.4608 -0.9029
    1THF     C2 3800   3.540   3.692   3.022  0.3285 -0.1664  0.0837
    1THF     H3 3801   3.632   3.659   2.974  0.0640  1.9154 -1.9254
    1THF     H4 3802   3.487   3.721   2.931  0.5855  0.0218 -0.0068
    1THF     C3 3803   3.471   3.578   3.096  0.1097  0.4430  0.3740
    1THF     H5 3804   3.501   3.478   3.065 -0.8130  0.8366 -1.8963
    1THF     H6 3805   3.364   3.598   3.089 -0.2051 -1.5516 -1.0125
    1THF     C4 3806   3.511   3.594   3.244 -0.2389 -0.2659  0.2194
    1THF     H7 3807   3.565   3.508   3.284 -2.7938 -1.0261  2.1661
    1THF     H8 3808   3.425   3.604   3.311 -1.6305  0.5242 -1.6370
    1THF     O1 3809   3.589   3.714   3.240  0.1607 -0.0784  0.1444
    1THF     C1 3810   1.964   3.187   0.324  0.4344 -0.2164  0.0411
    1THF     H1 3811   1.935   3.089   0.361 -1.3271 -1.1599 -3.6135
    1THF     H2 3812   1.915   3.189   0.227 -1.2493 -1.3644  0.8502
    1THF     C2 3813   2.121   3.201   0.322  0.3647  0.3140  0.0373
    1THF     H3 3814   2.169   3.217   0.225  0.3969  1.4825  0.2308
    1THF     H4 3815   2.159   3.109   0.366  0.1555  0.5264  0.6804
    1THF     C3 3816   2.142   3.329   0.406  0.0550 -0.4833  1.0593
    1THF     H5 3817   2.220   3.394   0.366  0.6029 -2.6317 -1.4934
    1THF     H6 3818   2.164   3.294   0.507 -0.8353 -1.3714  0.9521
    1THF     C4 3819   2.005   3.402   0.396 -0.0735 -0.6947  0.5906
    1THF     H7 3820   2.003   3.457   0.301 -0.0464 -1.4786  0.1326
    1THF     H8 3821   1.985   3.466   0.482  1.3698 -0.8007  1.0128
    1THF     O1 3822   1.909   3.300   0.397  0.6048  0.1596 -0.4523
    1THF     C1 3823   2.813   1.694   0.218 -0.4429  0.9138 -0.7879
    1THF     H1 3824   2.731   1.625   0.237  1.8368 -1.3053  1.3810
    1THF     H2 3825   2.906   1.642   0.196 -1.4660 -0.3513 -2.1910
    1THF     C2 3826   2.834   1.799   0.333  0.3661 -0.0377 -0.0370
    1THF     H3 3827   2.925   1.770   0.386  1.4497  1.3046 -1.1079
    1THF     H4 3828   2.742   1.798   0.392  1.3482 -2.0813  1.5116
    1THF     C3 3829   2.854   1.931   0.251 -1.0590  0.9723  0.6347
    1THF     H5 3830   2.943   1.982   0.289 -0.0150  1.3748 -2.2360
    1THF     H6 3831   2.765   1.993   0.262 -1.2290  0.7950  0.2542
    1THF     C4 3832   2.872   1.887   0.105 -1.5073 -0.1940  0.2326
    1THF     H7 3833   2.978   1.873   0.085 -1.0223  0.9065  1.9684
    1THF     H8 3834   2.844   1.971   0.040 -0.0035  1.2283  1.3939
    1THF     O1 3835   2.787   1.768   0.097 -0.0736  0.9002 -0.5348
    1THF     C1 3836   0.194   3.033   3.301  0.3479  0.3806  0.2348
    1THF     H1 3837   0.228   2.940   3.347  1.2480 -0.5493 -2.2337
    1THF     H2 3838   0.087   3.041   3.280  0.7400 -0.0616 -2.0843
    1THF     C2 3839   0.276   3.061   3.167 -0.2276 -0.3702 -0.4102
    1THF     H3 3840   0.230   3.017   3.079  0.8694  1.7975 -2.1057
    1THF     H4 3841   0.377   3.020   3.182  0.5803  1.4243 -0.8120
    1THF     C3 3842   0.285   3.215   3.167  0.4240  0.2732  0.7529
    1THF     H5 3843   0.204   3.252   3.104  1.0885  0.0087 -0.2545
    1THF     H6 3844   0.375   3.246   3.114  0.8211 -1.7588  0.2143
    1THF     C4 3845   0.277   3.258   3.317 -0.2572 -0.7489  0.3699
    1THF     H7 3846   0.213   3.346   3.326  0.1972 -0.1673 -1.8324
    1THF     H8 3847   0.379   3.284   3.349 -1.1046  2.9357  0.3527
    1THF     O1 3848   0.233   3.144   3.387 -0.4238  0.8639 -0.5175
    1THF     C1 3849   3.636   3.699   1.676  0.4263  0.1768 -0.0354
    1THF     H1 3850   3.692   3.781   1.631 -0.8300  1.0972  0.0405
    1THF     H2 3851   3.533   3.687   1.640  0.4503  0.1866 -0.1047
    1THF     C2 3852   3.638   3.707   1.829  0.4219  0.3236  0.1656
    1THF     H3 3853   3.540   3.683   1.871  0.6859  0.0459  0.6331
    1THF     H4 3854   3.660   3.810   1.856 -2.6328  1.2624 -0.7697
    1THF     C3 3855   3.749   3.610   1.883 -0.3564 -0.1162  0.0469
    1THF     H5 3856   3.713   3.531   1.949  0.6613  0.4132  1.2376
    1THF     H6 3857   3.832   3.658   1.934 -0.5736 -0.3204  0.5953
    1THF     C4 3858   3.797   3.548   1.750 -0.4080 -0.1352  0.7733
    1THF     H7 3859   3.798   3.440   1.765  2.3512 -0.4356 -1.1920
    1THF     H8 3860   3.898   3.573   1.717 -0.5404 -2.2020 -1.2997
    1THF     O1 3861   3.700   3.576   1.655  0.0678  0.1742  0.7557
    1THF     C1 3862   1.750   3.986   1.222  0.4585  0.1993  0.6901
    1THF     H1 3863   1.655   4.003   1.171  1.6177  0.2163 -1.5494
    1THF     H2 3864   1.788   4.079   1.267  0.3060  0.0760  1.0712
    1THF     C2 3865   1.855   3.941   1.118 -0.5256  0.5073  0.2748
    1THF     H3 3866   1.934   4.012   1.090 -0.3955 -0.4832 -2.0524
    1THF     H4 3867   1.810   3.911   1.023  0.0191  0.5067  0.0143
    1THF     C3 3868   1.924   3.820   1.188  0.4084  0.5071  0.7134
    1THF     H5 3869   2.010   3.859   1.243  1.1758 -2.4070  1.6873
    1THF     H6 3870   1.956   3.750   1.111  1.0643 -0.2115  1.6217
    1THF     C4 3871   1.815   3.767   1.285  0.5124 -0.4461 -0.2494
    1THF     H7 3872   1.862   3.728   1.376 -0.4789  3.0723  1.8741
    1THF     H8 3873   1.741   3.704   1.236 -0.5920  0.9906 -0.4784
    1THF     O1 3874   1.736   3.881   1.319 -0.0149 -0.4772 -0.0156
    1THF     C1 3875   0.469   3.403   2.321 -0.0814 -0.2817 -0.0316
    1THF     H1 3876   0.403   3.362   2.244 -0.4045  0.2742 -0.0538
    1THF     H2 3877   0.461   3.334   2.406  1.0520 -2.6328 -1.7917
    1THF     C2 3878   0.426   3.539   2.370  0.6329  0.3515 -0.4748
    1THF     H3 3879   0.379   3.535   2.468  1.7663 -0.6389  0.0307
    1THF     H4 3880   0.352   3.594   2.311 -1.2357  0.1801  1.6289
    1THF     C3 3881   0.555   3.623   2.388 -0.4920 -0.0460  1.0678
    1THF     H5 3882   0.608   3.624   2.484 -2.5214 -1.7569  2.2327
    1THF     H6 3883   0.540   3.728   2.361  1.8512  0.7066  2.5131
    1THF     C4 3884   0.643   3.555   2.287  0.7456  0.0616 -0.4328
    1THF     H7 3885   0.748   3.559   2.317  0.7385  2.6899 -0.6939
    1THF     H8 3886   0.624   3.609   2.194 -0.5847  0.7149  0.2033
    1THF     O1 3887   0.612   3.419   2.282 -0.5559 -0.2837  0.4637
    1THF     C1 3888   1.658   4.055   2.682 -0.5464 -0.2478 -0.2760
    1THF     H1 3889   1.711   3.976   2.629  1.4172  2.1021 -1.9608
    1THF     H2 3890   1.631   4.034   2.786 -3.5072 -1.8839 -1.3300
    1THF     C2 3891   1.531   4.077   2.601 -0.1140 -0.4166  0.9899
    1THF     H3 3892   1.450   4.112   2.665  0.0883 -1.2827  1.7315
    1THF     H4 3893   1.500   3.985   2.553  0.1504 -0.2076  0.4178
    1THF     C3 3894   1.564   4.195   2.516  0.2228  0.4612  0.1893
    1THF     H5 3895   1.475   4.257   2.504 -0.9207 -1.5875 -2.4147
    1THF     H6 3896   1.592   4.160   2.416 -0.2464  1.2867 -0.2415
    1THF     C4 3897   1.678   4.270   2.587 -0.0251  0.0946 -0.1557
    1THF     H7 3898   1.635   4.334   2.665  1.4838  0.9081  0.0297
    1THF     H8 3899   1.753   4.324   2.529 -1.1197  2.1063  0.2843
    1THF     O1 3900   1.751   4.169   2.663  0.5386 -0.4446 -0.1106
    1THF     C1 3901   0.768   0.802   0.196  0.4514  0.0554 -0.2504
    1THF     H1 3902   0.707   0.892   0.202 -0.7211 -0.7365 -0.1603
    1THF     H2 3903   0.716   0.714   0.159  0.0930  0.8284 -1.6132
    1THF     C2 3904   0.837   0.779   0.335  0.2144 -0.3730 -0.4109
    1THF     H3 3905   0.812   0.683   0.379 -1.7853 -0.4811 -1.6870
    1THF     H4 3906   0.808   0.856   0.407  1.0928 -1.6025  1.2663
    1THF     C3 3907   0.984   0.789   0.298  0.6871 -0.3057  0.3691
    1THF     H5 3908   1.038   0.694   0.293  0.5812 -0.3623  0.2994
    1THF     H6 3909   1.042   0.846   0.371 -0.1697 -1.0534  1.6519
    1THF     C4 3910   0.992   0.861   0.165  0.3432  0.5149  0.6960
    1THF     H7 3911   1.079   0.821   0.113  0.5620 -0.2695  1.6509
    1THF     H8 3912   1.000   0.968   0.182  1.9603  0.5257 -0.0673
    1THF     O1 3913   0.875   0.817   0.096  0.1706  0.0608 -0.3164
    1THF     C1 3914   0.059   3.972   1.140  0.6479 -0.4576  0.5193
    1THF     H1 3915  -0.036   4.024   1.127  1.6709  1.5516  0.8326
    1THF     H2 3916   0.042   3.866   1.158  0.0507 -0.4854 -0.2089
    1THF     C2 3917   0.161   4.034   1.239 -0.9008 -0.6333 -0.7567
    1THF     H3 3918   0.234   3.956   1.264  2.0511  1.8585 -1.3724
    1THF     H4 3919   0.114   4.054   1.336 -0.5725 -0.2697 -0.6742
    1THF     C3 3920   0.226   4.152   1.167  0.3457 -0.2062 -0.2096
    1THF     H5 3921   0.324   4.169   1.212  0.1961  1.3855 -0.4544
    1THF     H6 3922   0.162   4.240   1.173  0.5626 -0.0296 -0.4867
    1THF     C4 3923   0.232   4.096   1.025 -0.4255 -0.0288 -0.2205
    1THF     H7 3924   0.334   4.067   0.998  0.3244  1.2430  1.1970
    1THF     H8 3925   0.200   4.183   0.967  1.2832  0.4494 -0.4865
    1THF     O1 3926   0.137   3.986   1.018  0.5808 -0.7380 -0.1145
    1THF     C1 3927   0.428   3.643   1.473  0.2602 -0.3196  0.8367
    1THF     H1 3928   0.343   3.588   1.513  1.5869 -3.7351 -0.8070
    1THF     H2 3929   0.452   3.598   1.376  0.0086 -3.3080  2.1248
    1THF     C2 3930   0.549   3.632   1.567 -0.6658 -0.3343  0.0345
    1THF     H3 3931   0.618   3.555   1.533 -0.3276  0.2585 -0.6339
    1THF     H4 3932   0.520   3.600   1.668  0.1948  2.8868  1.3486
    1THF     C3 3933   0.614   3.767   1.545 -0.0857 -0.0768 -0.1338
    1THF     H5 3934   0.709   3.768   1.490  0.6519  1.0521  1.1443
    1THF     H6 3935   0.631   3.805   1.646 -2.5478  0.3866  0.1304
    1THF     C4 3936   0.514   3.859   1.484 -0.2264  0.4291 -0.3122
    1THF     H7 3937   0.552   3.909   1.394 -0.7506  1.3326 -0.0388
    1THF     H8 3938   0.476   3.943   1.544  0.5242  1.4279 -1.2182
    1THF     O1 3939   0.398   3.776   1.458 -0.2138 -0.3228  0.1748
    1THF     C1 3940   1.518   2.701   1.775  0.4139  0.3313  0.3578
    1THF     H1 3941   1.502   2.664   1.876  1.8643 -0.5169  0.3046
    1THF     H2 3942   1.440   2.764   1.732 -0.5410 -1.1091 -0.0331
    1THF     C2 3943   1.541   2.586   1.670  0.3612  0.6268 -0.0921
    1THF     H3 3944   1.466   2.583   1.591  1.2718 -2.2180 -0.8810
    1THF     H4 3945   1.532   2.491   1.724  0.0054  1.2875  1.0410
    1THF     C3 3946   1.680   2.601   1.603 -0.1352 -0.5093 -0.3310
    1THF     H5 3947   1.674   2.583   1.495 -1.8825  1.0173 -0.5101
    1THF     H6 3948   1.756   2.539   1.652 -0.0527 -0.7410 -0.7458
    1THF     C4 3949   1.717   2.747   1.645 -0.1212 -1.0601  0.0299
    1THF     H7 3950   1.676   2.823   1.579  1.5518  2.3714  2.7321
    1THF     H8 3951   1.825   2.757   1.655 -0.0243 -0.5533 -1.5085
    1THF     O1 3952   1.645   2.771   1.766 -0.2202  0.0947  0.0031
    1THF     C1 3953   3.036   3.909   3.859  0.3184 -0.1007  0.0527
    1THF     H1 3954   3.037   3.802   3.840  1.3412 -0.3542  1.4823
    1THF     H2 3955   3.016   3.971   3.770 -1.7762 -2.2939 -1.0466
    1THF     C2 3956   3.158   3.945   3.948  0.3937 -0.0486 -0.3698
    1THF     H3 3957   3.234   4.003   3.896 -2.1069 -0.7005 -5.0982
    1THF     H4 3958   3.196   3.852   3.992  0.1805 -0.3055 -0.7224
    1THF     C3 3959   3.098   4.032   4.053 -0.4905 -0.3258 -0.5569
    1THF     H5 3960   3.090   4.136   4.020  1.5881  0.6992  1.9341
    1THF     H6 3961   3.156   4.027   4.146 -0.9714  0.3792 -0.2150
    1THF     C4 3962   2.959   3.968   4.074  0.6253 -0.5919  0.4839
    1THF     H7 3963   2.883   4.038   4.110  1.0279  0.1071 -0.0054
    1THF     H8 3964   2.979   3.884   4.141 -1.6664 -0.9082  0.8122
    1THF     O1 3965   2.919   3.928   3.942  0.4446 -0.2714 -0.0549
    1THF     C1 3966   1.497   3.293   2.359 -1.2642  0.0962  0.1736
    1THF     H1 3967   1.536   3.337   2.451  0.8895  2.7382 -1.9182
    1THF     H2 3968   1.572   3.265   2.283 -2.3098 -1.5393 -0.2762
    1THF     C2 3969   1.391   3.382   2.306  0.4710  0.0064 -0.5092
    1THF     H3 3970   1.396   3.375   2.197 -2.1735 -0.2876 -0.6635
    1THF     H4 3971   1.397   3.485   2.340  1.5946 -0.1379 -0.2621
    1THF     C3 3972   1.262   3.317   2.355 -0.5049  0.3142 -0.1119
    1THF     H5 3973   1.218   3.258   2.274  0.3540  1.2575 -1.2932
    1THF     H6 3974   1.191   3.391   2.391 -0.4826 -0.5662  1.8338
    1THF     C4 3975   1.303   3.209   2.456 -0.1745 -0.4309  0.1256
    1THF     H7 3976   1.237   3.122   2.450 -0.0039 -0.4789 -1.2702
    1THF     H8 3977   1.332   3.235   2.558 -1.5693  0.0617  0.3969
    1THF     O1 3978   1.435   3.173   2.402  0.1018 -0.2521  0.2733
    1THF     C1 3979   2.186   0.304   0.148 -0.4294 -0.2272  1.4565
    1THF     H1 3980   2.211   0.276   0.045  0.5194 -0.8370  1.8453
    1THF     H2 3981   2.270   0.349   0.202  0.9839  1.5326 -2.0292
    1THF     C2 3982   2.145   0.175   0.229 -0.6090 -0.0197 -0.4034
    1THF     H3 3983   2.229   0.119   0.270 -1.9834 -1.1807  0.8722
    1THF     H4 3984   2.083   0.109   0.168  1.0145 -0.4412 -1.6191
    1THF     C3 3985   2.063   0.232   0.346  0.0993  0.2123 -1.1338
    1THF     H5 3986   2.120   0.279   0.426 -1.4893 -1.0032  0.7722
    1THF     H6 3987   1.983   0.168   0.385  1.1003  0.1233  0.8571
    1THF     C4 3988   1.989   0.341   0.278  0.0357 -0.1081 -0.0648
    1THF     H7 3989   1.977   0.425   0.346  0.2326 -1.4327  1.6470
    1THF     H8 3990   1.894   0.309   0.236 -0.7654  0.0551  1.6006
    1THF     O1 3991   2.065   0.381   0.161 -0.1503 -0.1894  0.0777
    1THF     C1 3992   3.975   0.014   2.736 -0.4236  0.0004 -0.1538
    1THF     H1 3993   4.033  -0.077   2.756 -0.9122 -0.1888  0.4302
    1THF     H2 3994   3.879   0.009   2.787  0.4111  1.1342  1.5808
    1THF     C2 3995   3.975   0.053   2.587  0.2566  0.5851 -0.0630
    1THF     H3 3996   3.880   0.023   2.544  0.1728  1.4075 -0.4686
    1THF     H4 3997   4.052   0.002   2.529 -0.7496 -0.8666 -0.1290
    1THF     C3 3998   3.989   0.204   2.584 -0.4724 -0.2840 -0.6061
    1THF     H5 3999   3.902   0.255   2.543 -1.6704 -0.6987  1.4026
    1THF     H6 4000   4.083   0.238   2.538  0.8148  2.1712  3.6022
    1THF     C4 4001   4.016   0.249   2.727 -0.5098  0.0107  0.1607
    1THF     H7 4002   3.925   0.285   2.775 -1.4587 -1.2197 -0.6760
    1THF     H8 4003   4.096   0.323   2.738  1.3800 -2.1223  1.2087
    1THF     O1 4004   4.049   0.128   2.796  0.1051  0.5606 -0.6077
    1THF     C1 4005   1.280   2.907   2.624  0.6865 -0.4950 -0.5465
    1THF     H1 4006   1.326   3.002   2.654 -1.4805  0.4647 -0.1576
    1THF     H2 4007   1.189   2.941   2.576 -0.7469  0.6586  2.7976
    1THF     C2 4008   1.258   2.818   2.751 -0.2962 -0.4819  0.5353
    1THF     H3 4009   1.177   2.747   2.734 -2.1039  1.8908 -0.9828
    1THF     H4 4010   1.235   2.874   2.842  1.9278 -0.5413  1.1745
    1THF     C3 4011   1.397   2.763   2.765 -0.1730  0.0757 -0.5348
    1THF     H5 4012   1.393   2.664   2.811 -0.7621  0.6331  0.6301
    1THF     H6 4013   1.451   2.829   2.834  1.6612 -1.2852 -0.6312
    1THF     C4 4014   1.467   2.769   2.632 -0.5461  0.0636 -0.1220
    1THF     H7 4015   1.489   2.666   2.605  1.4533  0.2215  0.8478
    1THF     H8 4016   1.560   2.826   2.644 -1.0689  0.6104  1.4732
    1THF     O1 4017   1.367   2.832   2.545  0.3565 -0.2938  0.4320
    1THF     C1 4018   3.846   1.064   1.409 -1.0623 -0.3459  0.7301
    1THF     H1 4019   3.788   1.088   1.498  0.2050  1.5700  1.0798
    1THF     H2 4020   3.855   1.140   1.331  0.3164  0.6204  1.7957
    1THF     C2 4021   3.825   0.922   1.348 -0.4737 -0.4935 -0.9606
    1THF     H3 4022   3.780   0.931   1.249  0.8018  0.8710 -1.4340
    1THF     H4 4023   3.752   0.875   1.414 -0.6180  0.5635 -0.3522
    1THF     C3 4024   3.959   0.855   1.358 -0.1003 -0.0505 -0.1374
    1THF     H5 4025   3.974   0.790   1.271  2.0645  2.3378 -1.5986
    1THF     H6 4026   3.955   0.790   1.446  0.7200  0.8105  0.5511
    1THF     C4 4027   4.058   0.967   1.369 -0.5623 -0.5651 -0.1735
    1THF     H7 4028   4.086   1.017   1.276 -0.7114 -0.0730  0.0436
    1THF     H8 4029   4.154   0.937   1.411 -0.5967 -0.4194  0.0081
    1THF     O1 4030   3.983   1.062   1.450 -0.1469 -0.2294 -0.2789
    1THF     C1 4031   2.091   3.076   3.259 -0.6458  0.9508  0.7083
    1THF     H1 4032   2.068   2.987   3.317 -3.5383 -0.6983 -2.7237
    1THF     H2 4033   2.073   3.056   3.153  1.2552 -1.2679  0.7746
    1THF     C2 4034   2.235   3.121   3.298  0.0454  0.5259 -0.1997
    1THF     H3 4035   2.284   3.168   3.212 -0.2691  0.2495 -0.5308
    1THF     H4 4036   2.298   3.038   3.329 -2.9791 -0.6400  3.0320
    1THF     C3 4037   2.215   3.217   3.416 -0.6772  0.2100  0.0429
    1THF     H5 4038   2.271   3.306   3.387 -0.1518 -0.8657 -2.4650
    1THF     H6 4039   2.262   3.172   3.504  0.9967  1.8261 -0.0073
    1THF     C4 4040   2.062   3.234   3.424 -0.1340  0.5221 -0.1238
    1THF     H7 4041   2.032   3.336   3.446 -0.2810  0.1975  1.2332
    1THF     H8 4042   2.025   3.163   3.498 -1.6814  1.1307 -0.2940
    1THF     O1 4043   2.012   3.186   3.299  0.1560  0.7816 -0.3868
    1THF     C1 4044   3.347   1.501   2.300  0.0855 -0.5680  0.1150
    1THF     H1 4045   3.323   1.394   2.304 -0.9293 -0.3758 -0.5861
    1THF     H2 4046   3.356   1.533   2.404  0.6071 -1.7410  0.4388
    1THF     C2 4047   3.246   1.554   2.193  0.2024  0.0394 -0.4798
    1THF     H3 4048   3.232   1.660   2.215  1.9571  0.2110 -0.0766
    1THF     H4 4049   3.157   1.491   2.190 -0.6288  1.1243  0.6900
    1THF     C3 4050   3.322   1.541   2.059  0.0449 -0.1719  0.1487
    1THF     H5 4051   3.339   1.639   2.015  0.5097 -0.3310 -0.0239
    1THF     H6 4052   3.265   1.488   1.982 -1.5874  2.4946 -0.5233
    1THF     C4 4053   3.460   1.483   2.093 -0.1988  0.0924 -0.0455
    1THF     H7 4054   3.544   1.521   2.035 -0.7657  1.3006 -0.0880
    1THF     H8 4055   3.463   1.373   2.089  2.4515  0.0804  0.9820
    1THF     O1 4056   3.472   1.521   2.232  0.2338  0.0700  0.2518
    1THF     C1 4057   0.119   4.087   2.168  0.1105 -0.1533 -0.0353
    1THF     H1 4058   0.195   4.008   2.162 -0.1626 -0.2776 -2.2753
    1THF     H2 4059   0.129   4.135   2.266 -1.8304 -0.7529  0.4702
    1THF     C2 4060  -0.026   4.032   2.137 -0.6488 -0.9012 -0.5141
    1THF     H3 4061  -0.077   4.024   2.233 -0.2708  2.1187 -0.0086
    1THF     H4 4062  -0.034   3.940   2.078 -0.6560 -1.2575  0.0364
    1THF     C3 4063  -0.083   4.142   2.043  0.3956  0.6680  0.4290
    1THF     H5 4064  -0.172   4.185   2.088 -0.3536  1.2525 -1.5909
    1THF     H6 4065  -0.098   4.094   1.946 -0.2562 -1.5315  1.5906
    1THF     C4 4066   0.019   4.256   2.038  0.9098  0.0621 -0.2812
    1THF     H7 4067   0.011   4.322   2.126  1.8689  1.2622 -1.0674
    1THF     H8 4068   0.005   4.309   1.944  1.2894  1.3464  0.3658
    1THF     O1 4069   0.143   4.178   2.058  0.0587  0.3054 -0.1983
    1THF     C1 4070   0.113   0.484   1.766 -0.6467 -0.0546 -0.6115
    1THF     H1 4071   0.040   0.407   1.794 -0.5920 -0.7572 -2.3661
    1THF     H2 4072   0.176   0.455   1.682 -1.0225 -1.0442 -0.5651
    1THF     C2 4073   0.201   0.506   1.891 -0.0204 -0.2542 -0.4772
    1THF     H3 4074   0.300   0.544   1.867 -0.0796 -0.0901 -0.4605
    1THF     H4 4075   0.204   0.414   1.950 -0.6097 -1.2869 -2.0236
    1THF     C3 4076   0.131   0.620   1.969  0.3715 -0.4388 -0.6625
    1THF     H5 4077   0.202   0.664   2.039 -2.1780  1.0105  1.0908
    1THF     H6 4078   0.052   0.572   2.027 -0.7100  1.7277 -0.2975
    1THF     C4 4079   0.068   0.700   1.857  0.8631  0.0241 -0.0518
    1THF     H7 4080   0.129   0.774   1.805 -0.6919  0.5348 -1.1822
    1THF     H8 4081  -0.029   0.736   1.892 -0.2225 -2.7415 -0.0866
    1THF     O1 4082   0.047   0.608   1.746  0.6026 -0.8244 -0.4436
    1THF     C1 4083   0.155   0.668   0.486  0.4238 -1.0992 -0.0523
    1THF     H1 4084   0.060   0.616   0.469 -0.3188 -0.0813  0.9125
    1THF     H2 4085   0.132   0.746   0.559 -0.9942 -1.0591 -0.5229
    1THF     C2 4086   0.205   0.737   0.366  0.6504 -0.6769 -0.2126
    1THF     H3 4087   0.181   0.844   0.370 -1.2208 -1.1208  0.5393
    1THF     H4 4088   0.161   0.696   0.275  0.9889  3.0262 -2.1423
    1THF     C3 4089   0.359   0.727   0.374  0.0707  0.7334  0.6360
    1THF     H5 4090   0.408   0.825   0.369 -0.1400  0.8616  1.0223
    1THF     H6 4091   0.394   0.659   0.296  0.5828 -0.0234  1.5116
    1THF     C4 4092   0.381   0.656   0.509  0.0564 -0.1515  0.0722
    1THF     H7 4093   0.416   0.733   0.578  0.8064 -0.3318 -0.1078
    1THF     H8 4094   0.466   0.588   0.510 -0.4645 -0.8527  3.9203
    1THF     O1 4095   0.263   0.586   0.538 -0.0116  0.0838 -0.0575
    1THF     C1 4096   1.041   0.224   1.001 -0.6302  0.3492 -0.2357
    1THF     H1 4097   1.002   0.122   1.010  0.0071  0.3672  3.3138
    1THF     H2 4098   0.999   0.294   1.074  0.0851 -0.9849  1.4668
    1THF     C2 4099   1.044   0.284   0.857  0.2971 -0.2760 -0.1659
    1THF     H3 4100   0.949   0.331   0.829  0.0281 -0.1702  0.8910
    1THF     H4 4101   1.058   0.202   0.786  1.4221  0.1652 -0.4671
    1THF     C3 4102   1.164   0.374   0.853 -0.2839 -0.2545 -0.5252
    1THF     H5 4103   1.126   0.476   0.846 -0.4768 -0.4041 -1.7313
    1THF     H6 4104   1.227   0.361   0.765 -0.8609  1.0145 -1.1392
    1THF     C4 4105   1.239   0.343   0.976  0.0743  0.0912 -0.2749
    1THF     H7 4106   1.236   0.429   1.043  1.7014  0.5434 -0.7524
    1THF     H8 4107   1.347   0.328   0.961  0.4868  1.7528  1.0125
    1THF     O1 4108   1.175   0.225   1.035 -0.0988  0.8882 -0.2612
    1THF     C1 4109   3.256   2.590   1.090  0.3463  1.4831  0.7728
    1THF     H1 4110   3.167   2.544   1.133  2.6953 -3.5819  0.6933
    1THF     H2 4111   3.351   2.558   1.135 -0.4455 -0.9867  0.7824
    1THF     C2 4112   3.237   2.737   1.110 -0.1281 -0.6928 -0.4598
    1THF     H3 4113   3.321   2.795   1.149 -0.5778  0.6759 -1.4982
    1THF     H4 4114   3.158   2.748   1.184  0.3205  0.1075 -0.0949
    1THF     C3 4115   3.185   2.793   0.974 -0.5829  0.2351 -0.0870
    1THF     H5 4116   3.268   2.846   0.926  0.0706 -0.8919 -0.2218
    1THF     H6 4117   3.093   2.852   0.977 -2.0319 -1.9598 -0.0964
    1THF     C4 4118   3.152   2.666   0.903  0.4788  0.4060  0.1641
    1THF     H7 4119   3.158   2.675   0.794 -0.2385  0.5192  0.1343
    1THF     H8 4120   3.058   2.626   0.941  0.3698 -0.5450 -1.0853
    1THF     O1 4121   3.255   2.577   0.950  0.4309 -0.4582 -0.2899
    1THF     C1 4122   3.858   1.451   1.746 -0.0459  0.6636  0.2103
    1THF     H1 4123   3.918   1.416   1.830  0.3308  1.1565  0.1494
    1THF     H2 4124   3.898   1.438   1.645 -0.6616  1.3948 -0.1346
    1THF     C2 4125   3.818   1.598   1.740 -0.8180 -0.5089  0.3926
    1THF     H3 4126   3.847   1.652   1.650  0.4795 -1.3486  0.2985
    1THF     H4 4127   3.874   1.650   1.818 -1.4512  0.4012  0.2426
    1THF     C3 4128   3.663   1.603   1.762 -0.1999  0.4151 -0.4920
    1THF     H5 4129   3.615   1.689   1.714  0.1467  0.9642  0.1175
    1THF     H6 4130   3.649   1.614   1.870  1.2653 -1.1664 -0.1323
    1THF     C4 4131   3.610   1.469   1.719 -0.1835  0.4083 -0.4644
    1THF     H7 4132   3.598   1.463   1.611 -1.3520  2.0759 -0.4469
    1THF     H8 4133   3.516   1.447   1.770  0.7166 -1.5375  0.4154
    1THF     O1 4134   3.722   1.386   1.756 -0.6443 -0.0657 -0.2472
    1THF     C1 4135   3.863   0.750   1.000  0.9801  0.1037  0.9153
    1THF     H1 4136   3.835   0.827   1.073  0.1006 -1.9874  2.8377
    1THF     H2 4137   3.929   0.786   0.921 -1.2644  0.2920 -0.9455
    1THF     C2 4138   3.735   0.694   0.937 -0.0243  0.2669  0.2978
    1THF     H3 4139   3.743   0.689   0.828 -1.3064 -1.8506  0.2615
    1THF     H4 4140   3.652   0.762   0.958 -1.7989 -1.8366  0.2903
    1THF     C3 4141   3.711   0.557   1.000 -0.6736  0.1925  0.4462
    1THF     H5 4142   3.722   0.487   0.917  1.2126  0.5179  0.3962
    1THF     H6 4143   3.611   0.543   1.040 -0.6804 -0.2890  0.2617
    1THF     C4 4144   3.818   0.551   1.109  0.0693 -0.4665 -0.3860
    1THF     H7 4145   3.859   0.454   1.136 -3.0472 -0.7540  3.9194
    1THF     H8 4146   3.776   0.587   1.204 -1.2196 -2.5162 -0.1453
    1THF     O1 4147   3.924   0.636   1.066  0.5252  0.3158 -0.2312
    1THF     C1 4148   1.054   1.541   0.858  0.3563 -0.2184  0.2049
    1THF     H1 4149   1.033   1.440   0.894  0.3295  0.3023  1.6745
    1THF     H2 4150   0.963   1.588   0.821  0.0563  0.2098  1.4686
    1THF     C2 4151   1.148   1.547   0.738  0.3231 -0.2800  0.4642
    1THF     H3 4152   1.092   1.544   0.644 -1.8419  0.1978  1.7113
    1THF     H4 4153   1.226   1.471   0.746  0.8743  0.5358  3.4613
    1THF     C3 4154   1.219   1.682   0.750 -0.3936  0.4942 -0.7253
    1THF     H5 4155   1.191   1.759   0.677 -1.4064  2.4489  1.6622
    1THF     H6 4156   1.325   1.658   0.747 -0.7491 -0.9674 -2.1849
    1THF     C4 4157   1.181   1.740   0.890 -0.3391  0.7995  0.2280
    1THF     H7 4158   1.103   1.816   0.899  2.4094  3.6357  1.0271
    1THF     H8 4159   1.270   1.773   0.944  0.5745  1.6778 -1.7525
    1THF     O1 4160   1.115   1.630   0.958 -0.0782  0.5592 -0.4649
    1THF     C1 4161   1.399   1.102   1.288  1.0630  0.3093  0.2116
    1THF     H1 4162   1.390   1.196   1.343  1.9731  0.5846 -0.1191
    1THF     H2 4163   1.325   1.104   1.207  0.8529  0.4794  0.4082
    1THF     C2 4164   1.391   0.970   1.366 -0.5476  0.5198 -0.1461
    1THF     H3 4165   1.302   0.908   1.351 -0.4112  0.3788 -0.3713
    1THF     H4 4166   1.412   0.976   1.473 -0.4866 -1.0878 -0.0469
    1THF     C3 4167   1.504   0.890   1.295  0.3066 -0.2551 -0.5906
    1THF     H5 4168   1.472   0.823   1.215  0.0413 -1.3034  0.3991
    1THF     H6 4169   1.548   0.823   1.369  1.2288  2.2032  1.1728
    1THF     C4 4170   1.600   0.998   1.252 -0.3847  0.0857 -0.3432
    1THF     H7 4171   1.672   0.974   1.173  0.1967  0.0010  0.2035
    1THF     H8 4172   1.657   1.028   1.340 -1.0136  2.2892 -0.6664
    1THF     O1 4173   1.522   1.110   1.220 -0.4447  0.2111  0.2497
    1THF     C1 4174   1.809   1.062   2.758 -0.0928  0.4824  0.0963
    1THF     H1 4175   1.887   0.995   2.722  0.5496  0.7794  0.8946
    1THF     H2 4176   1.718   1.011   2.789 -1.1507  1.9203 -0.5728
    1THF     C2 4177   1.783   1.175   2.664 -0.1929  0.1622 -0.3840
    1THF     H3 4178   1.678   1.176   2.635  0.2425  1.4485 -2.0514
    1THF     H4 4179   1.851   1.162   2.579  0.5261 -0.5715  0.3020
    1THF     C3 4180   1.829   1.299   2.737 -0.1209 -0.0642 -0.6881
    1THF     H5 4181   1.751   1.352   2.792  0.6546  0.0045  0.3604
    1THF     H6 4182   1.874   1.372   2.670 -0.1237  1.0227  0.4721
    1THF     C4 4183   1.931   1.248   2.836  0.1914 -0.1000 -0.2934
    1THF     H7 4184   1.945   1.314   2.921  1.2936  1.0798 -1.3594
    1THF     H8 4185   2.023   1.227   2.780  0.2599 -1.0812  0.1855
    1THF     O1 4186   1.869   1.129   2.876 -0.4819  0.1581 -0.0640
    1THF     C1 4187   1.680   1.089   0.401 -0.2882 -0.0854 -0.6500
    1THF     H1 4188   1.661   1.055   0.503  3.9408 -0.3846  0.1150
    1THF     H2 4189   1.786   1.072   0.386  0.4907  2.7915  1.1643
    1THF     C2 4190   1.657   1.235   0.369  0.1628  0.0306  0.4623
    1THF     H3 4191   1.750   1.292   0.373  0.1416  0.1445 -0.7584
    1THF     H4 4192   1.587   1.277   0.442  0.6754  4.3766 -1.4243
    1THF     C3 4193   1.604   1.241   0.231  0.4563 -0.0843  0.1227
    1THF     H5 4194   1.690   1.220   0.167  2.0809 -1.4177  2.6728
    1THF     H6 4195   1.552   1.336   0.214  0.6275 -0.2743 -1.6373
    1THF     C4 4196   1.521   1.104   0.219 -0.4002 -0.2942 -0.2576
    1THF     H7 4197   1.516   1.074   0.114 -1.6248 -0.0082 -0.2896
    1THF     H8 4198   1.416   1.115   0.247  0.2170  2.1556  1.1902
    1THF     O1 4199   1.597   1.016   0.307  0.2342  0.0638 -0.4349
    1THF     C1 4200   3.575   0.741   4.067 -1.1724 -0.5824  0.5362
    1THF     H1 4201   3.605   0.841   4.035 -1.5921 -0.7265 -0.3216
    1THF     H2 4202   3.601   0.724   4.172  0.5622  1.2554  0.4345
    1THF     C2 4203   3.630   0.633   3.977 -0.3220 -0.4630  0.0464
    1THF     H3 4204   3.626   0.532   4.019 -0.4276  0.4767  2.3260
    1THF     H4 4205   3.733   0.653   3.946 -0.0636  0.7412  1.6498
    1THF     C3 4206   3.536   0.640   3.852 -0.2643  1.1561  0.3954
    1THF     H5 4207   3.555   0.549   3.794 -0.8477 -0.9834  3.4558
    1THF     H6 4208   3.564   0.728   3.794 -1.2561  0.4495 -1.2038
    1THF     C4 4209   3.396   0.670   3.917  0.5141  0.7690 -0.0861
    1THF     H7 4210   3.346   0.577   3.946 -0.2236  1.3234  0.4490
    1THF     H8 4211   3.323   0.722   3.854 -0.5159  0.9765  1.2416
    1THF     O1 4212   3.434   0.746   4.037 -0.0591  0.3226 -0.1223
    1THF     C1 4213   3.874   3.112   2.424 -0.1996 -0.1112 -0.8844
    1THF     H1 4214   3.893   3.164   2.329  0.4051  1.2039 -0.0561
    1THF     H2 4215   3.966   3.060   2.453  1.6076  4.1901  1.6635
    1THF     C2 4216   3.758   3.017   2.419  0.3882  0.4295 -0.3060
    1THF     H3 4217   3.794   2.914   2.421 -2.0135 -0.4865 -1.5119
    1THF     H4 4218   3.690   3.036   2.335 -1.0349  1.1947  0.9795
    1THF     C3 4219   3.690   3.027   2.553  0.1330 -0.1501  0.8589
    1THF     H5 4220   3.690   2.936   2.612  1.9455 -0.1954  0.8013
    1THF     H6 4221   3.584   3.050   2.535  0.2413 -1.3330 -1.5918
    1THF     C4 4222   3.754   3.152   2.619 -0.4806  0.4224 -0.3332
    1THF     H7 4223   3.812   3.112   2.703  0.0736 -5.5701 -3.3345
    1THF     H8 4224   3.680   3.227   2.648 -0.7752  0.6422 -1.6334
    1THF     O1 4225   3.844   3.208   2.530  0.6418 -0.3665  0.7487
    1THF     C1 4226   2.055   1.633   1.871 -0.3650  0.9366  0.0424
    1THF     H1 4227   2.035   1.533   1.829  0.9575  0.4204  0.6136
    1THF     H2 4228   2.106   1.630   1.967 -1.7554  2.3382  0.8345
    1THF     C2 4229   1.926   1.713   1.899  0.2345 -0.0284 -0.5046
    1THF     H3 4230   1.890   1.723   2.001 -1.4332 -0.1733 -1.0771
    1THF     H4 4231   1.840   1.663   1.854 -1.1090  3.0231 -1.4176
    1THF     C3 4232   1.939   1.844   1.835  0.1001 -0.8141  0.6708
    1THF     H5 4233   1.919   1.931   1.898 -0.1256 -1.0730  0.9593
    1THF     H6 4234   1.871   1.854   1.750 -1.1536 -2.2822  1.4609
    1THF     C4 4235   2.082   1.858   1.788 -0.0324 -0.2934  0.4972
    1THF     H7 4236   2.137   1.908   1.868 -0.3071 -1.2324  1.2715
    1THF     H8 4237   2.095   1.908   1.692  1.3099 -2.3185 -0.4134
    1THF     O1 4238   2.125   1.718   1.773 -0.3769 -0.3872  0.2270
    1THF     C1 4239   0.948   3.702   2.179  0.1578 -0.1897 -0.5042
    1THF     H1 4240   0.963   3.660   2.278  2.3785  0.4709 -0.5378
    1THF     H2 4241   0.878   3.643   2.118 -1.3482  0.0681  0.9540
    1THF     C2 4242   1.076   3.728   2.112  0.0476  0.8899 -0.0267
    1THF     H3 4243   1.124   3.641   2.068 -1.2840 -0.4008  1.0570
    1THF     H4 4244   1.143   3.757   2.193  0.3169  0.0055  0.0637
    1THF     C3 4245   1.054   3.846   2.017  0.9277 -0.5053 -0.1772
    1THF     H5 4246   1.036   3.813   1.914  0.1525 -0.3819 -0.0826
    1THF     H6 4247   1.138   3.915   2.022 -0.8605  1.6172  1.6640
    1THF     C4 4248   0.924   3.905   2.069  0.3491  0.1510  0.3381
    1THF     H7 4249   0.845   3.887   1.995 -0.6643  0.5444  1.3094
    1THF     H8 4250   0.923   4.013   2.087 -5.3434  0.5580 -1.2748
    1THF     O1 4251   0.895   3.840   2.197 -0.5784  0.6925  0.0538
    1THF     C1 4252   2.023   3.347   0.884 -0.1843 -0.3258 -0.1669
    1THF     H1 4253   2.043   3.246   0.923 -0.6692 -0.4520 -0.2329
    1THF     H2 4254   1.915   3.355   0.866 -0.5597 -1.0743  1.6368
    1THF     C2 4255   2.109   3.386   0.769 -0.5320  0.7150 -0.1052
    1THF     H3 4256   2.073   3.336   0.679 -1.7009 -2.5779  2.0980
    1THF     H4 4257   2.209   3.352   0.798  0.5208  3.0445 -0.8436
    1THF     C3 4258   2.099   3.536   0.763 -0.8426 -0.0505  0.1968
    1THF     H5 4259   2.018   3.577   0.701  0.2061  1.7620 -0.0027
    1THF     H6 4260   2.189   3.590   0.736 -2.2257  2.2661  0.0751
    1THF     C4 4261   2.076   3.568   0.914 -0.4584 -0.6305  0.3577
    1THF     H7 4262   1.999   3.644   0.931 -0.8492 -1.5777  3.0810
    1THF     H8 4263   2.165   3.609   0.964 -0.0404  1.1511 -1.7401
    1THF     O1 4264   2.058   3.440   0.982  0.1650  0.1523  0.2244
    1THF     C1 4265   0.638   0.381   0.410  0.1686 -0.4892  0.9690
    1THF     H1 4266   0.744   0.406   0.401 -1.0502  4.5150 -1.4577
    1THF     H2 4267   0.602   0.398   0.511  3.6537  1.0520  2.0293
    1THF     C2 4268   0.599   0.234   0.365  0.2086 -0.6161  0.7422
    1THF     H3 4269   0.593   0.167   0.451  0.1144 -0.3010  0.9831
    1THF     H4 4270   0.682   0.197   0.305  0.3639 -0.1660  0.6716
    1THF     C3 4271   0.459   0.243   0.293  0.0696 -0.5721 -0.1468
    1THF     H5 4272   0.378   0.181   0.334  1.3070 -2.3327 -0.3033
    1THF     H6 4273   0.464   0.234   0.184 -0.9951  4.0258 -0.6755
    1THF     C4 4274   0.428   0.392   0.307  0.0539  0.5968 -0.2147
    1THF     H7 4275   0.372   0.415   0.399  0.1987  0.3905 -0.0736
    1THF     H8 4276   0.374   0.415   0.215 -1.3970 -1.8883 -0.0476
    1THF     O1 4277   0.553   0.461   0.314  0.0625 -0.8822  0.1908
    1THF     C1 4278   1.349   3.609   1.500 -0.3466 -0.1957  0.0278
    1THF     H1 4279   1.416   3.610   1.414  1.2627  2.2822  1.2284
    1THF     H2 4280   1.251   3.575   1.466  0.3839 -0.4744 -1.8565
    1THF     C2 4281   1.351   3.747   1.563  0.5539  0.2662 -0.0028
    1THF     H3 4282   1.301   3.821   1.500 -1.8082 -1.5277 -0.3211
    1THF     H4 4283   1.456   3.772   1.579  0.8805 -0.0238 -1.5833
    1THF     C3 4284   1.285   3.730   1.701 -0.0388 -0.5613  0.8225
    1THF     H5 4285   1.176   3.730   1.695 -0.0147  0.5310  0.0515
    1THF     H6 4286   1.332   3.805   1.765  0.4611  1.4841 -1.7993
    1THF     C4 4287   1.338   3.584   1.730 -0.3781 -0.3740 -0.3259
    1THF     H7 4288   1.264   3.507   1.753 -1.5635  0.7231 -0.4500
    1THF     H8 4289   1.423   3.585   1.799 -1.1064  0.6317  0.5810
    1THF     O1 4290   1.389   3.524   1.611 -0.3082  0.9561  0.1159
    1THF     C1 4291   0.254   1.786   1.432 -0.0192  0.0267  0.8240
    1THF     H1 4292   0.205   1.717   1.501  1.1027 -2.1024 -0.4381
    1THF     H2 4293   0.199   1.788   1.338 -1.8240  1.4555  1.8821
    1THF     C2 4294   0.405   1.767   1.420 -0.3166 -0.3763 -0.5521
    1THF     H3 4295   0.439   1.720   1.327  0.5566  5.2382 -3.3173
    1THF     H4 4296   0.434   1.718   1.513 -0.0576 -1.8310 -1.3933
    1THF     C3 4297   0.470   1.913   1.425  0.1714  0.4956 -0.3303
    1THF     H5 4298   0.540   1.936   1.343  1.4661  1.6644  1.0687
    1THF     H6 4299   0.525   1.931   1.517  0.0071 -1.5736  0.1731
    1THF     C4 4300   0.350   2.003   1.424 -0.2587  0.1730  0.1648
    1THF     H7 4301   0.327   2.011   1.318  2.0669  3.3119 -0.1861
    1THF     H8 4302   0.363   2.097   1.478 -2.6259  1.5557 -1.5987
    1THF     O1 4303   0.249   1.922   1.483  0.5245  0.5120 -0.0436
    1THF     C1 4304   1.452   1.522   1.973  0.0929 -0.5879 -0.2405
    1THF     H1 4305   1.432   1.424   1.929  0.7005 -1.1795  0.7756
    1THF     H2 4306   1.383   1.601   1.942  0.8527  0.8687  1.6405
    1THF     C2 4307   1.590   1.567   1.953 -0.3522 -0.3122  0.1661
    1THF     H3 4308   1.601   1.627   1.862  4.6809 -2.2884 -0.6687
    1THF     H4 4309   1.658   1.482   1.951 -0.1185 -0.0973 -1.4223
    1THF     C3 4310   1.630   1.649   2.080  0.3449 -0.5815 -0.1362
    1THF     H5 4311   1.634   1.753   2.045 -2.3461 -0.3446  0.1985
    1THF     H6 4312   1.724   1.612   2.120  0.6520 -0.3162 -0.6013
    1THF     C4 4313   1.505   1.630   2.179  0.3268  0.2751 -0.2052
    1THF     H7 4314   1.435   1.714   2.173 -0.4685 -0.3971 -0.3777
    1THF     H8 4315   1.547   1.603   2.277 -0.4171  0.5468  0.1944
    1THF     O1 4316   1.436   1.515   2.121  0.9982 -0.6301  0.3245
    1THF     C1 4317   3.267   1.621   1.719 -0.2880  0.4076 -0.1470
    1THF     H1 4318   3.369   1.635   1.757 -0.4449  1.0246  0.0552
    1THF     H2 4319   3.205   1.558   1.782 -1.3181  0.4555 -1.0961
    1THF     C2 4320   3.279   1.561   1.576  1.1253  0.3054  0.6226
    1THF     H3 4321   3.225   1.466   1.578  1.5972  0.0056 -0.9373
    1THF     H4 4322   3.377   1.535   1.537  1.0884  0.6093  0.3312
    1THF     C3 4323   3.205   1.652   1.483 -0.5570 -1.0418  0.1767
    1THF     H5 4324   3.150   1.602   1.403 -0.5907  0.3407 -0.6736
    1THF     H6 4325   3.278   1.718   1.436 -1.2955 -0.9109 -0.8284
    1THF     C4 4326   3.115   1.743   1.570  1.0214 -0.4693  0.3024
    1THF     H7 4327   3.018   1.695   1.585  2.1395 -2.4458  1.4515
    1THF     H8 4328   3.090   1.843   1.534  3.2522  0.8041  2.0797
    1THF     O1 4329   3.192   1.748   1.696  0.0477  0.1535  0.1937
    1THF     C1 4330   1.716   0.472   1.101  0.5881 -0.0538  0.4782
    1THF     H1 4331   1.766   0.456   1.006  0.7102 -2.4752  0.9003
    1THF     H2 4332   1.710   0.578   1.124  1.1760 -0.3055  1.8798
    1THF     C2 4333   1.794   0.403   1.215 -0.1913  0.0493 -0.3437
    1THF     H3 4334   1.766   0.449   1.310 -0.5646 -3.4441  1.2954
    1THF     H4 4335   1.899   0.427   1.200 -0.0440 -0.7358 -0.5884
    1THF     C3 4336   1.755   0.254   1.200  0.8248  0.2121 -0.1367
    1THF     H5 4337   1.744   0.210   1.299  0.4268 -0.2914 -0.4047
    1THF     H6 4338   1.820   0.195   1.136  0.0217 -0.6998 -0.1334
    1THF     C4 4339   1.614   0.261   1.130  0.1687 -0.2441  0.4071
    1THF     H7 4340   1.524   0.231   1.184 -2.2429  0.0391 -3.2729
    1THF     H8 4341   1.615   0.205   1.037  1.0574 -0.7271  0.6993
    1THF     O1 4342   1.592   0.394   1.089 -0.0998 -0.0672 -0.0396
    1THF     C1 4343   3.714   2.659   3.665 -0.0956 -0.6341  0.1165
    1THF     H1 4344   3.772   2.738   3.617 -1.5051 -0.7740 -1.8792
    1THF     H2 4345   3.718   2.568   3.606 -0.2743  0.0473 -0.9596
    1THF     C2 4346   3.565   2.713   3.681  0.1535  0.1056 -0.1329
    1THF     H3 4347   3.499   2.666   3.608  1.0195  0.4040 -1.1119
    1THF     H4 4348   3.556   2.821   3.668 -2.7433  0.0225  0.6719
    1THF     C3 4349   3.528   2.670   3.823 -0.2691  0.2799  0.4220
    1THF     H5 4350   3.443   2.602   3.828 -0.7116  0.5746 -2.5216
    1THF     H6 4351   3.502   2.748   3.896  0.9949 -1.2536  2.5538
    1THF     C4 4352   3.649   2.593   3.879 -0.0215 -0.0614  0.1453
    1THF     H7 4353   3.627   2.488   3.859 -0.1409  0.1972 -1.1473
    1THF     H8 4354   3.669   2.602   3.986 -3.4810 -2.9545  1.1350
    1THF     O1 4355   3.761   2.627   3.795  0.1266  0.0469 -0.0556
    1THF     C1 4356   0.130   1.673   0.858  0.1486  0.5093  0.1044
    1THF     H1 4357   0.198   1.588   0.860  0.0349  0.4332  0.7453
    1THF     H2 4358   0.094   1.702   0.759  3.4648  1.8627 -0.7808
    1THF     C2 4359   0.203   1.792   0.923  0.9886  0.4707 -0.1657
    1THF     H3 4360   0.180   1.887   0.874  2.2412  0.5384 -0.6232
    1THF     H4 4361   0.309   1.767   0.924  0.8722 -0.0341  2.3038
    1THF     C3 4362   0.148   1.780   1.070 -0.5466 -0.0182 -0.0706
    1THF     H5 4363   0.144   1.876   1.121  0.0055  0.2904 -0.6016
    1THF     H6 4364   0.194   1.695   1.119  0.6882 -0.4200 -1.8665
    1THF     C4 4365   0.008   1.742   1.044  0.1062 -0.1434  0.3442
    1THF     H7 4366  -0.052   1.817   0.994 -0.5176 -0.2036  0.9967
    1THF     H8 4367  -0.039   1.690   1.129  1.0559  0.3804  1.2031
    1THF     O1 4368   0.022   1.636   0.944 -0.0373 -0.7878 -0.1442
    1THF     C1 4369   2.850   1.323   1.469 -0.1226 -0.1239 -0.3426
    1THF     H1 4370   2.756   1.295   1.517 -1.1653 -0.1959 -2.3625
    1THF     H2 4371   2.916   1.380   1.535  0.2412 -0.6669 -0.2371
    1THF     C2 4372   2.822   1.412   1.341  0.5861 -0.0033  0.3564
    1THF     H3 4373   2.881   1.502   1.358  1.2255 -0.4428  0.5043
    1THF     H4 4374   2.716   1.436   1.335  0.6174 -0.4702 -3.5458
    1THF     C3 4375   2.859   1.331   1.224 -0.5702 -0.2513 -0.5148
    1THF     H5 4376   2.898   1.398   1.147 -2.8950  0.6058 -0.9821
    1THF     H6 4377   2.764   1.290   1.188 -1.2940  0.1698  0.8702
    1THF     C4 4378   2.951   1.221   1.279 -0.1859  0.4966 -0.0332
    1THF     H7 4379   3.048   1.271   1.279 -0.3129  0.7450 -0.1668
    1THF     H8 4380   2.962   1.126   1.227  0.7121  0.9359 -0.6474
    1THF     O1 4381   2.913   1.209   1.415 -0.0485 -0.9816 -0.3193
    1THF     C1 4382   0.167   3.704   3.064 -0.3460  0.0804 -0.4041
    1THF     H1 4383   0.116   3.626   3.008  0.1433 -0.0568 -0.6550
    1THF     H2 4384   0.267   3.669   3.092 -0.8308  0.9417  2.6088
    1THF     C2 4385   0.081   3.746   3.184  0.1213 -0.1743  1.4735
    1THF     H3 4386   0.147   3.808   3.246  1.3714  0.7497 -0.7195
    1THF     H4 4387   0.047   3.653   3.230  0.1806 -0.1679  1.5306
    1THF     C3 4388  -0.017   3.847   3.115  0.7295  0.0757  0.1165
    1THF     H5 4389  -0.032   3.937   3.174  2.7451  0.4416  0.1029
    1THF     H6 4390  -0.111   3.796   3.092  0.3193  1.5762 -1.6198
    1THF     C4 4391   0.047   3.896   2.989 -1.0338  0.1166  0.2223
    1THF     H7 4392   0.083   3.999   2.997  0.4092 -0.2962 -0.7965
    1THF     H8 4393  -0.029   3.880   2.912 -0.1455 -4.0842  0.0631
    1THF     O1 4394   0.172   3.816   2.977 -0.6061  0.1900 -0.0414
    1THF     C1 4395   2.194   2.593   2.719  0.0608  0.0723 -0.0662
    1THF     H1 4396   2.098   2.622   2.763 -0.2609 -1.6256  0.4035
    1THF     H2 4397   2.176   2.574   2.613  1.2293  1.2606 -0.4861
    1THF     C2 4398   2.254   2.463   2.778 -0.1962 -0.7863  0.6734
    1THF     H3 4399   2.208   2.375   2.732  0.9957 -1.7171  1.2204
    1THF     H4 4400   2.245   2.464   2.887 -0.7538  1.2992  0.6262
    1THF     C3 4401   2.399   2.471   2.743  0.7201 -0.2518 -0.0614
    1THF     H5 4402   2.424   2.425   2.647  0.6995 -1.7410  0.6333
    1THF     H6 4403   2.467   2.426   2.816 -0.2110  0.1908  1.0892
    1THF     C4 4404   2.426   2.623   2.725  0.0620  0.4227 -0.8972
    1THF     H7 4405   2.475   2.641   2.629  0.1992  0.4708 -0.8178
    1THF     H8 4406   2.480   2.682   2.799  0.4300  1.5916 -2.0748
    1THF     O1 4407   2.298   2.685   2.734  0.1518 -0.1590 -0.1675
    1THF     C1 4408   1.880   1.920   0.729 -0.3169 -0.1085 -0.1469
    1THF     H1 4409   1.870   1.825   0.781  1.3258 -0.2890 -0.1276
    1THF     H2 4410   1.811   1.926   0.645 -0.0892  0.2579 -0.3115
    1THF     C2 4411   2.029   1.933   0.674  0.0289  0.4610 -0.4973
    1THF     H3 4412   2.020   2.003   0.591  1.2147  0.3550 -0.7231
    1THF     H4 4413   2.050   1.831   0.640 -0.1390  0.8134 -1.6665
    1THF     C3 4414   2.107   1.978   0.793 -0.2916  0.2627 -0.8277
    1THF     H5 4415   2.182   2.052   0.764  0.1099  0.6424  1.1316
    1THF     H6 4416   2.157   1.896   0.844 -0.1417  0.6034 -0.4245
    1THF     C4 4417   2.004   2.027   0.887 -0.3192  0.6403  0.2547
    1THF     H7 4418   2.038   2.118   0.938 -0.2059  0.2079  0.9488
    1THF     H8 4419   2.006   1.956   0.970  3.4639 -0.5858 -0.8162
    1THF     O1 4420   1.877   2.038   0.817  0.4975  0.6186  0.2022
    1THF     C1 4421   3.231   1.581   3.667 -0.7581 -0.1609 -0.0558
    1THF     H1 4422   3.222   1.501   3.594  1.4473 -0.0674 -0.4637
    1THF     H2 4423   3.180   1.543   3.755 -0.2295  2.2879  1.3627
    1THF     C2 4424   3.167   1.709   3.605  1.0617  0.0761 -0.1639
    1THF     H3 4425   3.098   1.744   3.682  0.2944 -1.1413 -0.2813
    1THF     H4 4426   3.103   1.680   3.522 -0.9786  0.0193  1.3797
    1THF     C3 4427   3.283   1.804   3.576 -0.0200  0.1017  0.0152
    1THF     H5 4428   3.262   1.911   3.586  0.6494  0.2298  0.0433
    1THF     H6 4429   3.336   1.784   3.483  0.1410 -0.5019  0.2392
    1THF     C4 4430   3.383   1.755   3.677 -0.4519  0.0424  0.4386
    1THF     H7 4431   3.367   1.792   3.778 -1.6721  2.7071 -0.6881
    1THF     H8 4432   3.480   1.792   3.643 -1.2802  0.4707 -1.5225
    1THF     O1 4433   3.373   1.609   3.681 -0.4173  0.0727 -0.4156
    1THF     C1 4434   0.750   3.117   3.164 -0.3942  0.2531  0.0020
    1THF     H1 4435   0.692   3.125   3.073  0.8763 -2.1139 -1.0830
    1THF     H2 4436   0.800   3.019   3.172  1.9637  1.1365 -2.9076
    1THF     C2 4437   0.667   3.143   3.284  0.2782 -0.3160 -0.8866
    1THF     H3 4438   0.637   3.056   3.342  0.9035 -1.2609 -1.9622
    1THF     H4 4439   0.567   3.168   3.248  0.3241 -0.8962 -1.4205
    1THF     C3 4440   0.748   3.243   3.364  0.2058 -0.0904  0.0877
    1THF     H5 4441   0.777   3.192   3.457 -2.1300  0.0501  0.9226
    1THF     H6 4442   0.687   3.328   3.396 -0.4546 -0.9370  1.1136
    1THF     C4 4443   0.867   3.281   3.287  0.5141 -0.5155  0.3195
    1THF     H7 4444   0.961   3.251   3.334  0.4042  1.6245  1.9799
    1THF     H8 4445   0.875   3.389   3.272  1.2732 -0.5043  0.8135
    1THF     O1 4446   0.849   3.215   3.162  0.1399  0.3635 -0.1856
    1THF     C1 4447   1.458   1.463   3.963  0.3135 -0.3853 -0.6698
    1THF     H1 4448   1.423   1.411   3.874 -0.8376 -0.6315 -0.0843
    1THF     H2 4449   1.453   1.400   4.052  0.9170 -0.2683 -0.5534
    1THF     C2 4450   1.372   1.585   3.981 -0.4492  0.0834  0.5091
    1THF     H3 4451   1.376   1.622   4.084 -2.7313  1.0611  0.2763
    1THF     H4 4452   1.269   1.567   3.952  0.0148  0.1481 -1.1946
    1THF     C3 4453   1.435   1.684   3.878  0.5218 -0.4579  0.2117
    1THF     H5 4454   1.461   1.786   3.907 -0.9415  0.3141 -1.1061
    1THF     H6 4455   1.361   1.706   3.800 -0.6090 -0.7634  1.1822
    1THF     C4 4456   1.566   1.611   3.834 -0.0088 -0.1179 -0.4120
    1THF     H7 4457   1.648   1.681   3.817  0.2669 -0.9757 -2.7973
    1THF     H8 4458   1.558   1.556   3.740 -0.4622 -0.6915 -0.0479
    1THF     O1 4459   1.581   1.517   3.941 -0.4215 -0.4526 -0.2651
    1THF     C1 4460   0.910   3.958   1.032  0.9456  0.6941  0.2844
    1THF     H1 4461   0.889   4.036   0.958  2.5246  2.1009  1.3055
    1THF     H2 4462   1.001   3.988   1.084  2.8438 -1.5237 -1.6444
    1THF     C2 4463   0.926   3.826   0.969 -0.2461  0.0192  0.3274
    1THF     H3 4464   0.988   3.759   1.028  1.1790 -0.5885 -1.7998
    1THF     H4 4465   0.966   3.845   0.869 -0.5738 -0.1969  0.1541
    1THF     C3 4466   0.791   3.760   0.959  0.6977 -0.1015  0.3877
    1THF     H5 4467   0.788   3.657   0.995  1.0710  0.2057  1.3124
    1THF     H6 4468   0.749   3.768   0.858 -0.6680  0.2042  0.9618
    1THF     C4 4469   0.707   3.839   1.051  0.0135  0.8740 -0.7863
    1THF     H7 4470   0.656   3.773   1.122  0.4003  1.1153 -0.2813
    1THF     H8 4471   0.632   3.899   0.997 -0.2233  0.5877 -0.7783
    1THF     O1 4472   0.787   3.937   1.112 -0.2583 -0.9057 -0.2392
    1THF     C1 4473   1.073   1.621   2.774 -0.1836 -0.3665  0.5095
    1THF     H1 4474   1.036   1.564   2.688 -0.4042  3.3216 -1.9448
    1THF     H2 4475   1.180   1.639   2.763  0.1166 -2.9904 -1.5045
    1THF     C2 4476   1.041   1.543   2.899 -0.6528 -0.3795 -0.0511
    1THF     H3 4477   1.124   1.548   2.970 -0.4081 -0.6931 -0.3113
    1THF     H4 4478   1.037   1.435   2.881 -0.7066 -0.1865 -1.2815
    1THF     C3 4479   0.913   1.609   2.962  0.7856 -0.2038  0.6068
    1THF     H5 4480   0.927   1.663   3.057  0.1945 -2.2003  1.8603
    1THF     H6 4481   0.828   1.542   2.976 -1.2255  2.0277 -0.5566
    1THF     C4 4482   0.889   1.718   2.857  0.2889 -0.5551  0.6706
    1THF     H7 4483   0.834   1.804   2.898  2.0266  1.0955 -0.3661
    1THF     H8 4484   0.818   1.674   2.786  0.0852 -1.2872  1.3168
    1THF     O1 4485   1.013   1.755   2.796 -0.4835 -0.2097  0.4819
    1THF     C1 4486   0.753   2.436   3.444  0.1517 -0.1256 -0.4083
    1THF     H1 4487   0.810   2.362   3.502 -1.8810 -1.3856  0.0212
    1THF     H2 4488   0.817   2.523   3.428  0.2074 -0.6465 -3.1582
    1THF     C2 4489   0.630   2.479   3.524 -0.1320 -0.4908  0.1553
    1THF     H3 4490   0.615   2.586   3.511  1.8910 -0.1157  0.6499
    1THF     H4 4491   0.627   2.457   3.631 -0.2370  0.4398  0.3528
    1THF     C3 4492   0.522   2.395   3.465  0.3489  0.4474  0.6106
    1THF     H5 4493   0.428   2.449   3.450 -1.7273 -2.4244  2.6643
    1THF     H6 4494   0.514   2.309   3.532 -0.3366  0.2016  0.2245
    1THF     C4 4495   0.571   2.347   3.325  0.0200 -0.1665  0.4762
    1THF     H7 4496   0.498   2.385   3.254  1.0133 -1.7184 -1.4266
    1THF     H8 4497   0.556   2.241   3.306 -0.1343  0.0254 -0.4939
    1THF     O1 4498   0.707   2.389   3.314 -0.0591  0.2341 -0.5868
    1THF     C1 4499   3.819   1.316   1.034 -0.0030  0.6192 -0.3240
    1THF     H1 4500   3.788   1.318   0.929 -1.6600  0.5939  0.1595
    1THF     H2 4501   3.768   1.389   1.097  1.2715 -0.6649  2.2721
    1THF     C2 4502   3.971   1.354   1.039  0.3498  0.6132  0.6696
    1THF     H3 4503   3.989   1.408   1.132  2.9724 -0.0672  0.6167
    1THF     H4 4504   3.995   1.418   0.955  0.5477  0.0661  0.3056
    1THF     C3 4505   4.046   1.220   1.025  0.0023 -0.3937  0.5395
    1THF     H5 4506   4.114   1.180   1.101 -0.3926 -0.8653  0.6455
    1THF     H6 4507   4.099   1.227   0.930  0.7439  2.4111  1.0955
    1THF     C4 4508   3.929   1.117   1.012  0.1907  0.7632  0.5545
    1THF     H7 4509   3.947   1.020   1.060  2.2426  0.3002 -1.0510
    1THF     H8 4510   3.913   1.097   0.905 -1.4282  1.5551  0.6404
    1THF     O1 4511   3.817   1.179   1.075 -0.0176  0.0724 -0.7054
    1THF     C1 4512   1.539   3.406   0.292  0.1882 -0.1119  1.1372
    1THF     H1 4513   1.533   3.483   0.369 -1.1813 -0.0193  0.9546
    1THF     H2 4514   1.634   3.351   0.287  0.5801  0.6975 -0.3024
    1THF     C2 4515   1.500   3.466   0.152  0.1948 -1.1808  0.6159
    1THF     H3 4516   1.582   3.516   0.101 -2.1490 -0.1026 -2.2487
    1THF     H4 4517   1.421   3.539   0.171 -0.8964 -2.7634  2.3127
    1THF     C3 4518   1.442   3.347   0.070  0.1187  0.4966  0.3949
    1THF     H5 4519   1.511   3.324  -0.012 -1.5617  0.2810 -0.9681
    1THF     H6 4520   1.342   3.378   0.039 -0.3523  0.7040  2.0836
    1THF     C4 4521   1.435   3.236   0.177  0.2784  0.2743  0.5819
    1THF     H7 4522   1.521   3.169   0.179  2.0411  2.4263 -0.5660
    1THF     H8 4523   1.344   3.175   0.179  0.5983 -0.1504  2.8463
    1THF     O1 4524   1.439   3.308   0.308 -0.2036 -0.0163 -0.3488
    1THF     C1 4525   2.213   2.280   3.714 -0.2151 -0.7685 -0.6468
    1THF     H1 4526   2.201   2.372   3.658  1.9507 -0.0739 -0.0304
    1THF     H2 4527   2.320   2.259   3.726  0.1018  0.7410 -0.8283
    1THF     C2 4528   2.156   2.178   3.624 -0.1678  0.1457 -0.7188
    1THF     H3 4529   2.224   2.094   3.612 -1.4601 -1.7510  4.2271
    1THF     H4 4530   2.131   2.216   3.524  0.9543 -1.4510 -1.6343
    1THF     C3 4531   2.025   2.133   3.689  0.0885 -0.4911 -0.0061
    1THF     H5 4532   1.991   2.032   3.665  0.6099 -0.3736 -1.2523
    1THF     H6 4533   1.945   2.203   3.666  1.5792  1.0918 -0.4531
    1THF     C4 4534   2.057   2.142   3.840 -0.9748  0.5065  0.1929
    1THF     H7 4535   2.105   2.054   3.883  0.3404  0.7494 -0.7427
    1THF     H8 4536   1.965   2.160   3.896 -1.0974  1.8535 -0.4304
    1THF     O1 4537   2.151   2.257   3.844  0.3349  0.3255 -0.0611
    1THF     C1 4538   0.364   2.723   1.227  0.3886  0.6357 -0.2622
    1THF     H1 4539   0.258   2.737   1.248  0.7098  1.5749  0.7924
    1THF     H2 4540   0.363   2.659   1.138  0.1228  0.4247 -0.1088
    1THF     C2 4541   0.442   2.655   1.350 -0.2945 -0.1837  0.2230
    1THF     H3 4542   0.464   2.548   1.346 -3.5908 -0.9970  1.6653
    1THF     H4 4543   0.402   2.683   1.448  0.2581  0.0731  0.3779
    1THF     C3 4544   0.579   2.728   1.345 -0.1179  0.6175 -0.2540
    1THF     H5 4545   0.669   2.666   1.342 -0.2838  0.3755 -0.2021
    1THF     H6 4546   0.591   2.793   1.433 -2.0481  0.8964 -0.1729
    1THF     C4 4547   0.571   2.812   1.221  0.4643  0.0024  0.9346
    1THF     H7 4548   0.608   2.765   1.129  1.5752 -0.8786  1.8176
    1THF     H8 4549   0.628   2.906   1.221 -0.1670  0.5406 -3.9310
    1THF     O1 4550   0.435   2.842   1.199  0.5330 -0.1840 -0.4690
    1THF     C1 4551   1.068   0.760   2.305  0.6961  0.7400 -0.1049
    1THF     H1 4552   1.176   0.776   2.304  0.7627  0.3996  1.1667
    1THF     H2 4553   1.045   0.688   2.384  2.5421 -0.6070 -0.7553
    1THF     C2 4554   1.014   0.705   2.170  0.0148  0.0390 -0.0921
    1THF     H3 4555   1.027   0.597   2.158  1.1578  0.4186 -2.5780
    1THF     H4 4556   1.069   0.751   2.087 -3.0983  1.9101 -1.2038
    1THF     C3 4557   0.876   0.761   2.174  0.7889  0.4710 -0.1479
    1THF     H5 4558   0.797   0.693   2.207 -1.2464  2.7805 -0.1407
    1THF     H6 4559   0.845   0.789   2.073 -0.0403  2.2321  0.5644
    1THF     C4 4560   0.870   0.873   2.275  0.0763 -0.3624  0.4383
    1THF     H7 4561   0.804   0.850   2.359  0.1275  1.6343  1.0646
    1THF     H8 4562   0.829   0.970   2.246 -1.2430 -0.6868  1.1653
    1THF     O1 4563   0.997   0.883   2.328  0.0172  0.3430  0.1668
    1THF     C1 4564   1.207   2.250   1.261 -0.8390  0.0554  0.0614
    1THF     H1 4565   1.266   2.340   1.280  2.6847 -1.4013 -3.3784
    1THF     H2 4566   1.134   2.234   1.341 -0.0083  1.0301  1.0250
    1THF     C2 4567   1.292   2.124   1.243 -0.2258  0.4283  0.1015
    1THF     H3 4568   1.321   2.092   1.344  0.0863  2.0397  0.5442
    1THF     H4 4569   1.379   2.142   1.181  1.1973  0.7545  2.1581
    1THF     C3 4570   1.189   2.025   1.182 -0.1599  0.1150 -0.0321
    1THF     H5 4571   1.132   1.960   1.248  0.9135 -0.1974  0.5797
    1THF     H6 4572   1.228   1.952   1.111 -0.1425 -2.1460  2.2362
    1THF     C4 4573   1.090   2.113   1.116  1.2293  0.3233  0.2709
    1THF     H7 4574   0.995   2.101   1.169  1.1428  0.5797  0.1762
    1THF     H8 4575   1.081   2.095   1.008  1.0381 -1.5463  0.5836
    1THF     O1 4576   1.135   2.243   1.134 -0.3207 -0.3599 -0.0809
    1THF     C1 4577   0.903   2.822   3.694 -0.9529  0.5616  0.7005
    1THF     H1 4578   0.896   2.911   3.758  0.7873  0.2031  1.4191
    1THF     H2 4579   0.867   2.729   3.738  1.9919 -0.5991  0.7523
    1THF     C2 4580   1.043   2.802   3.635 -0.2608  0.3753 -0.2512
    1THF     H3 4581   1.108   2.735   3.691  0.0286 -0.0280 -1.0528
    1THF     H4 4582   1.095   2.898   3.643 -0.1294  0.5255 -2.4183
    1THF     C3 4583   1.010   2.785   3.486 -0.0522 -0.9380  0.1456
    1THF     H5 4584   1.017   2.685   3.443  0.7504 -0.6076 -0.4877
    1THF     H6 4585   1.088   2.846   3.441  0.0276 -1.4706 -0.4529
    1THF     C4 4586   0.874   2.836   3.453  0.0318  0.3424 -0.7521
    1THF     H7 4587   0.818   2.767   3.389  0.5524 -0.7116 -0.0749
    1THF     H8 4588   0.877   2.937   3.411 -1.1846  0.1991 -1.2024
    1THF     O1 4589   0.812   2.839   3.580 -0.7950 -0.2886 -0.7448
    1THF     C1 4590   3.930   1.747   3.145  0.6735  0.4778  0.5553
    1THF     H1 4591   3.920   1.832   3.214 -1.8394  1.4871 -0.9710
    1THF     H2 4592   4.027   1.743   3.096  1.0871 -2.5628  1.5122
    1THF     C2 4593   3.832   1.788   3.038 -0.4677  0.5694 -0.4535
    1THF     H3 4594   3.871   1.838   2.950 -0.5568  1.6118  0.0935
    1THF     H4 4595   3.757   1.854   3.083  0.5225  2.0643 -0.9933
    1THF     C3 4596   3.760   1.659   3.006  0.2855 -0.0769 -0.4183
    1THF     H5 4597   3.772   1.640   2.899 -0.7378  1.3487 -0.7892
    1THF     H6 4598   3.656   1.671   3.036  0.0455 -2.8300  0.0028
    1THF     C4 4599   3.841   1.548   3.084  0.3696  0.0760 -0.0695
    1THF     H7 4600   3.926   1.503   3.031 -1.4622 -1.2647 -1.9134
    1THF     H8 4601   3.777   1.469   3.123 -0.6047  0.2092 -1.3723
    1THF     O1 4602   3.889   1.625   3.199 -0.3352  0.4139 -0.3842
    1THF     C1 4603   0.478   0.899   2.297 -0.6980 -0.6332 -0.0131
    1THF     H1 4604   0.415   0.839   2.231 -2.4043  2.3170 -1.1901
    1THF     H2 4605   0.556   0.837   2.342 -1.0268 -0.4083  0.8746
    1THF     C2 4606   0.409   0.961   2.414  0.0828 -0.0250  0.1647
    1THF     H3 4607   0.433   0.906   2.506  1.0992  3.5386  2.1256
    1THF     H4 4608   0.301   0.965   2.402 -0.1031 -0.7031  1.4221
    1THF     C3 4609   0.468   1.098   2.417  0.1390 -0.2431 -0.0867
    1THF     H5 4610   0.559   1.086   2.476  1.6654  0.1599 -2.2863
    1THF     H6 4611   0.411   1.174   2.472  0.7517 -1.0828  1.7297
    1THF     C4 4612   0.494   1.136   2.274  0.5714  0.4577 -0.2533
    1THF     H7 4613   0.573   1.210   2.259  1.3982 -0.5307 -0.8585
    1THF     H8 4614   0.396   1.154   2.229 -0.0767 -1.2380  0.4521
    1THF     O1 4615   0.540   1.009   2.223  0.0168  0.1223  0.1988
    1THF     C1 4616   0.253   1.188   0.156 -0.1974  0.1775 -0.5045
    1THF     H1 4617   0.156   1.150   0.189  0.4993 -0.0002  1.4547
    1THF     H2 4618   0.258   1.294   0.180 -2.3295  0.1921  0.0211
    1THF     C2 4619   0.283   1.171   0.006 -0.7866 -0.0166 -0.0877
    1THF     H3 4620   0.300   1.266  -0.045  1.8981 -0.0592  0.6206
    1THF     H4 4621   0.196   1.129  -0.045 -0.8586  0.4985 -0.3904
    1THF     C3 4622   0.403   1.079  -0.008 -0.1211 -0.1569  0.6000
    1THF     H5 4623   0.497   1.125  -0.039 -0.6416 -0.4698 -1.4958
    1THF     H6 4624   0.392   1.007  -0.089  0.4890 -0.9934  1.2464
    1THF     C4 4625   0.414   1.023   0.131  0.6000  0.7244 -0.5010
    1THF     H7 4626   0.515   0.985   0.143  0.1715 -0.3750 -0.3009
    1THF     H8 4627   0.346   0.940   0.151  0.5776  0.1528 -2.7969
    1THF     O1 4628   0.368   1.120   0.217  0.1818 -0.4729 -0.1996
    1THF     C1 4629   0.491   1.520   2.459  0.0328  0.2894 -0.3056
    1THF     H1 4630   0.417   1.576   2.518 -0.0250 -0.9911  0.8724
    1THF     H2 4631   0.522   1.429   2.511 -1.4845 -0.6330 -0.9782
    1THF     C2 4632   0.616   1.606   2.408  0.1996  0.2153  0.1746
    1THF     H3 4633   0.705   1.600   2.469 -1.4402 -1.5088  2.4844
    1THF     H4 4634   0.591   1.712   2.405 -0.6109  0.0107 -1.0357
    1THF     C3 4635   0.643   1.554   2.266 -0.0137  0.1006  0.5551
    1THF     H5 4636   0.727   1.484   2.268  0.3981  0.5837  0.4452
    1THF     H6 4637   0.666   1.637   2.198  0.0829  1.0523  1.7247
    1THF     C4 4638   0.513   1.485   2.220  0.6257  0.3835 -0.3349
    1THF     H7 4639   0.528   1.391   2.167 -1.3766 -0.5928  0.7762
    1THF     H8 4640   0.454   1.538   2.144  0.5852 -0.0673 -0.6229
    1THF     O1 4641   0.424   1.466   2.335  0.0304 -0.7617  0.0470
    1THF     C1 4642   2.256   3.761   3.695  0.3733 -0.0558  0.5094
    1THF     H1 4643   2.170   3.755   3.762  0.1992  0.0105  0.2911
    1THF     H2 4644   2.348   3.779   3.751 -0.0315 -0.3101  1.2697
    1THF     C2 4645   2.223   3.863   3.582 -0.2986  0.3929 -0.7680
    1THF     H3 4646   2.272   3.959   3.596  0.4565 -0.4609  2.8845
    1THF     H4 4647   2.114   3.867   3.585 -0.2487  0.7606  0.9028
    1THF     C3 4648   2.273   3.796   3.452 -0.1314 -0.1859  0.0449
    1THF     H5 4649   2.376   3.823   3.429  0.0783  1.3622  2.5357
    1THF     H6 4650   2.213   3.811   3.362  1.9346  1.3211 -1.1134
    1THF     C4 4651   2.274   3.650   3.483 -0.8509 -0.1211 -0.5840
    1THF     H7 4652   2.351   3.595   3.429 -1.2457 -0.0161 -1.2669
    1THF     H8 4653   2.174   3.624   3.446 -0.9644 -0.0284 -0.3437
    1THF     O1 4654   2.282   3.636   3.625  0.4786  0.0491  0.1734
    1THF     C1 4655   1.801   1.252   3.806 -0.2000 -0.3135  0.3442
    1THF     H1 4656   1.787   1.356   3.777 -2.5069 -1.0501 -1.3207
    1THF     H2 4657   1.752   1.177   3.743  2.8246 -2.4887  0.4990
    1THF     C2 4658   1.757   1.227   3.949  0.1990 -0.0250 -0.4482
    1THF     H3 4659   1.734   1.121   3.957  1.0515 -0.1645  0.4270
    1THF     H4 4660   1.673   1.286   3.985 -0.2440 -1.7671  1.4715
    1THF     C3 4661   1.878   1.251   4.041  1.0857  1.0882  0.6399
    1THF     H5 4662   1.904   1.162   4.099  2.1538  0.7176 -0.3776
    1THF     H6 4663   1.855   1.334   4.108 -2.3382 -0.2442  1.2165
    1THF     C4 4664   1.989   1.283   3.932 -0.6624  0.1925 -0.2934
    1THF     H7 4665   2.085   1.239   3.959 -0.9132 -1.1099 -1.4520
    1THF     H8 4666   1.999   1.390   3.913  0.9717  0.3639  1.3339
    1THF     O1 4667   1.939   1.227   3.812  0.0421 -0.6024 -0.1163
    1THF     C1 4668   2.128   1.080   1.823 -0.7800  0.5557 -0.0647
    1THF     H1 4669   2.033   1.029   1.808  0.0253 -1.3301  1.1096
    1THF     H2 4670   2.182   1.099   1.730 -0.6584 -0.5561 -0.2246
    1THF     C2 4671   2.225   1.013   1.926  0.2434  0.1375  0.6293
    1THF     H3 4672   2.304   0.962   1.869  1.1151  0.6427  1.3717
    1THF     H4 4673   2.182   0.938   1.993  0.7043  0.0487  0.8315
    1THF     C3 4674   2.277   1.134   2.007 -0.1078 -0.0807  0.4689
    1THF     H5 4675   2.385   1.124   2.019  0.1571  2.1548  0.1879
    1THF     H6 4676   2.231   1.143   2.106 -1.7389 -1.8475 -0.0888
    1THF     C4 4677   2.230   1.256   1.930 -0.1932 -0.4202  0.1810
    1THF     H7 4678   2.303   1.283   1.853 -1.2852  1.7332 -0.1378
    1THF     H8 4679   2.211   1.344   1.993 -1.3005 -0.8701  0.4967
    1THF     O1 4680   2.098   1.217   1.876 -0.3378  0.6649 -0.1827
    1THF     C1 4681   3.130   0.350   3.815  0.7891  0.0577  0.3447
    1THF     H1 4682   3.226   0.403   3.817 -0.2278  1.9976 -0.4045
    1THF     H2 4683   3.070   0.356   3.906  0.1734 -1.9023  0.0906
    1THF     C2 4684   3.183   0.214   3.762 -0.0931  0.5185  0.2891
    1THF     H3 4685   3.105   0.138   3.768  0.9009 -0.4507  1.1018
    1THF     H4 4686   3.266   0.177   3.823  1.0015  1.7169 -0.4472
    1THF     C3 4687   3.211   0.248   3.609 -0.2662 -0.6435 -0.3918
    1THF     H5 4688   3.173   0.167   3.546 -0.6938 -0.6282 -0.1597
    1THF     H6 4689   3.316   0.253   3.580 -0.5328 -0.1761 -1.2757
    1THF     C4 4690   3.135   0.383   3.593 -0.5478  0.3614  0.9756
    1THF     H7 4691   3.074   0.395   3.503 -0.7851  3.3996  1.4741
    1THF     H8 4692   3.210   0.462   3.595  1.4552 -1.3965 -2.0287
    1THF     O1 4693   3.051   0.402   3.707  0.5447  0.0336  0.3411
    1THF     C1 4694   0.678   0.534   2.739  0.5929  0.1960 -0.1552
    1THF     H1 4695   0.646   0.565   2.639  1.7029  1.1775 -0.2224
    1THF     H2 4696   0.607   0.563   2.817  1.1478 -0.6154  0.6576
    1THF     C2 4697   0.805   0.608   2.769 -0.0577  0.2357 -0.3519
    1THF     H3 4698   0.810   0.647   2.872  0.9105 -1.8697  0.4151
    1THF     H4 4699   0.802   0.682   2.689  2.5431  1.0011  0.1889
    1THF     C3 4700   0.918   0.511   2.732  0.0089  0.2827 -0.1162
    1THF     H5 4701   0.968   0.486   2.826 -2.4846 -1.9612  0.6756
    1THF     H6 4702   0.987   0.566   2.668 -1.3096 -0.9711 -2.7057
    1THF     C4 4703   0.853   0.383   2.675  0.1504 -0.1679  0.5231
    1THF     H7 4704   0.898   0.286   2.697  3.4566  1.6849  2.2590
    1THF     H8 4705   0.836   0.400   2.568  1.3142 -0.5651  0.2680
    1THF     O1 4706   0.727   0.393   2.744  0.0882 -0.2792 -0.0683
    1THF     C1 4707   3.776   3.388   0.315  0.0962  0.1805 -0.1701
    1THF     H1 4708   3.751   3.472   0.250  0.4671  2.1986  2.2043
    1THF     H2 4709   3.802   3.308   0.246  1.1858  1.6982 -1.5756
    1THF     C2 4710   3.663   3.337   0.409 -0.1382 -0.1200  0.4832
    1THF     H3 4711   3.665   3.228   0.415 -1.7115 -0.0170  4.3971
    1THF     H4 4712   3.565   3.362   0.368  0.8944  0.6607 -1.5306
    1THF     C3 4713   3.696   3.402   0.540 -0.5823 -0.1018  0.1387
    1THF     H5 4714   3.684   3.332   0.623 -1.4064 -0.2830 -0.1253
    1THF     H6 4715   3.634   3.491   0.554  0.3526  1.0040 -2.3680
    1THF     C4 4716   3.839   3.447   0.532 -0.1030 -0.6070  0.0453
    1THF     H7 4717   3.898   3.397   0.609 -1.3478 -1.5646  0.3857
    1THF     H8 4718   3.851   3.553   0.554 -0.5549 -0.7273  0.8614
    1THF     O1 4719   3.891   3.415   0.403  0.4208 -0.5135 -0.2220
    1THF     C1 4720   1.416   1.208   2.928 -0.0451  0.6060 -0.2759
    1THF     H1 4721   1.393   1.103   2.907  1.2174 -0.0828  1.7116
    1THF     H2 4722   1.439   1.257   2.834  0.2395 -1.1739 -1.1611
    1THF     C2 4723   1.522   1.219   3.031 -0.0443 -0.2809  0.0886
    1THF     H3 4724   1.625   1.200   3.000 -0.6024 -0.7216 -1.5358
    1THF     H4 4725   1.510   1.145   3.111 -0.7949 -1.0091 -0.6939
    1THF     C3 4726   1.486   1.344   3.111 -0.1354  0.0801  0.2388
    1THF     H5 4727   1.550   1.431   3.093  0.7180 -0.5397  0.2232
    1THF     H6 4728   1.469   1.322   3.216 -2.0764 -0.4887 -0.1878
    1THF     C4 4729   1.354   1.391   3.048  0.1825  0.5679 -0.2498
    1THF     H7 4730   1.382   1.471   2.979 -1.3405  1.3227 -0.0127
    1THF     H8 4731   1.284   1.417   3.129 -1.8779 -0.2904 -1.7245
    1THF     O1 4732   1.311   1.281   2.979  0.6289 -0.2272 -0.2285
    1THF     C1 4733   0.063   3.872   1.797  0.0619  0.0075  0.1389
    1THF     H1 4734   0.078   3.980   1.794 -1.6917  0.2764  0.4662
    1THF     H2 4735   0.086   3.831   1.896  0.0276 -1.9573 -0.6604
    1THF     C2 4736   0.140   3.806   1.678 -0.5344  0.1894  0.3597
    1THF     H3 4737   0.218   3.739   1.715  0.7163  1.4358  0.0532
    1THF     H4 4738   0.195   3.883   1.623 -1.4599  0.4206 -0.2461
    1THF     C3 4739   0.037   3.734   1.583 -0.2192 -0.1499 -0.5044
    1THF     H5 4740   0.033   3.629   1.612  1.8916 -0.6229 -1.8075
    1THF     H6 4741   0.066   3.732   1.477  2.4970  0.8463  0.1864
    1THF     C4 4742  -0.085   3.818   1.613 -0.0367  0.0523 -0.1490
    1THF     H7 4743  -0.179   3.768   1.588 -0.4698 -0.1503  1.8325
    1THF     H8 4744  -0.066   3.910   1.558 -0.3286 -0.6250 -1.4177
    1THF     O1 4745  -0.073   3.858   1.754  0.3462 -0.4219 -0.2407
    1THF     C1 4746   3.559   0.861   2.401 -0.2982 -0.3089  0.0785
    1THF     H1 4747   3.547   0.892   2.297  1.5857 -0.2305 -0.1329
    1THF     H2 4748   3.523   0.760   2.426  0.1470 -0.0107  2.0005
    1THF     C2 4749   3.486   0.969   2.486 -0.3199  0.7806  0.2376
    1THF     H3 4750   3.400   0.927   2.539  1.5148 -2.5526  0.6801
    1THF     H4 4751   3.446   1.047   2.421 -0.1625 -0.5042 -1.4273
    1THF     C3 4752   3.602   1.023   2.580  0.0082  0.4702 -0.0795
    1THF     H5 4753   3.611   0.974   2.677  2.2682  1.1390  0.0834
    1THF     H6 4754   3.600   1.129   2.607  1.4138 -0.1433  2.6096
    1THF     C4 4755   3.722   1.003   2.485  0.5767  1.0510 -0.1235
    1THF     H7 4756   3.815   1.004   2.543 -0.8409  3.0293  2.2428
    1THF     H8 4757   3.717   1.070   2.399 -1.3797 -0.0318 -0.8734
    1THF     O1 4758   3.696   0.879   2.427  0.6822  0.0417 -0.0060
    1THF     C1 4759   3.982   0.338   0.541 -0.5351 -0.4682  0.2314
    1THF     H1 4760   3.948   0.439   0.516  1.0657 -0.7357 -3.4356
    1THF     H2 4761   3.964   0.320   0.647  1.4745 -0.9662  0.5005
    1THF     C2 4762   4.132   0.313   0.506  0.2394 -0.0351  0.5969
    1THF     H3 4763   4.189   0.289   0.596 -1.8483 -1.8284  1.4902
    1THF     H4 4764   4.181   0.392   0.448 -0.1321  0.1404  0.5209
    1THF     C3 4765   4.130   0.187   0.416 -0.2398 -0.3494  0.9703
    1THF     H5 4766   4.186   0.102   0.455 -0.2894 -0.8605 -0.0384
    1THF     H6 4767   4.169   0.208   0.316 -2.2959  0.2947  0.2596
    1THF     C4 4768   3.986   0.142   0.419  0.8316 -0.0445  0.1626
    1THF     H7 4769   3.970   0.064   0.493  0.0176  0.0462  0.0907
    1THF     H8 4770   3.954   0.115   0.318  2.7722  0.8979 -0.7210
    1THF     O1 4771   3.905   0.251   0.463 -0.3578  0.0455 -0.5596
    1THF     C1 4772   3.549   2.608   1.375  0.1448 -0.4021  0.4138
    1THF     H1 4773   3.657   2.619   1.361 -0.1765  0.9416 -1.2124
    1THF     H2 4774   3.501   2.580   1.281  0.0491  0.8689  0.0658
    1THF     C2 4775   3.483   2.733   1.431  0.1335 -0.1898 -0.1871
    1THF     H3 4776   3.414   2.775   1.357  1.2110  1.3039 -0.3562
    1THF     H4 4777   3.548   2.808   1.475 -0.6144  0.4573 -0.1591
    1THF     C3 4778   3.394   2.684   1.541 -0.2279 -0.0696  0.2379
    1THF     H5 4779   3.291   2.665   1.510  0.8939 -2.5242 -2.2322
    1THF     H6 4780   3.395   2.761   1.617 -1.9004 -0.3593  0.5840
    1THF     C4 4781   3.441   2.545   1.586 -0.0688 -0.2549 -0.0349
    1THF     H7 4782   3.357   2.475   1.588 -1.6300  1.5384 -0.9606
    1THF     H8 4783   3.486   2.553   1.685 -0.4370 -0.6236  0.1680
    1THF     O1 4784   3.518   2.502   1.474 -0.4026 -0.5490  0.0369
    1THF     C1 4785   3.045   2.130   3.558  0.8134 -0.6004  0.2689
    1THF     H1 4786   3.014   2.025   3.562  0.0843 -0.4489 -0.9539
    1THF     H2 4787   3.116   2.152   3.478  0.0262  2.0313  0.2570
    1THF     C2 4788   3.105   2.187   3.683  0.1835 -0.2673  0.1379
    1THF     H3 4789   3.213   2.166   3.685  0.4258  0.8892 -0.7244
    1THF     H4 4790   3.051   2.133   3.761  0.6207 -2.6052 -1.0946
    1THF     C3 4791   3.074   2.337   3.685  0.4364  0.7110  0.2521
    1THF     H5 4792   3.163   2.400   3.675 -0.6066  2.2029  0.1412
    1THF     H6 4793   3.033   2.361   3.783 -0.4103 -1.4591  0.4456
    1THF     C4 4794   2.962   2.357   3.575 -0.2150 -0.5858 -0.5143
    1THF     H7 4795   2.991   2.416   3.488 -1.5536  2.6023  1.1053
    1THF     H8 4796   2.873   2.403   3.619 -0.1970 -1.0058 -0.0273
    1THF     O1 4797   2.931   2.225   3.532 -0.4776 -0.0560  0.3048
    1THF     C1 4798   3.737   0.614   2.987  0.1919 -0.2651 -0.5138
    1THF     H1 4799   3.756   0.654   3.087  0.2774  1.6826 -1.2807
    1THF     H2 4800   3.654   0.542   2.987 -0.0647  0.0134 -1.4897
    1THF     C2 4801   3.869   0.551   2.930  0.1543  0.6768 -0.4470
    1THF     H3 4802   3.854   0.450   2.892  1.5425  0.5312 -0.6245
    1THF     H4 4803   3.944   0.558   3.010  0.5696  1.0231 -0.8625
    1THF     C3 4804   3.911   0.645   2.815 -0.1622  1.1825 -0.0589
    1THF     H5 4805   3.893   0.596   2.719  0.6463  2.4761 -0.8901
    1THF     H6 4806   4.019   0.659   2.812 -0.0301  0.4892  1.0852
    1THF     C4 4807   3.837   0.777   2.845 -0.2700 -0.3117  0.8250
    1THF     H7 4808   3.830   0.836   2.753  1.9628 -1.3404 -0.0289
    1THF     H8 4809   3.891   0.833   2.922  0.8728 -0.9192  0.4795
    1THF     O1 4810   3.708   0.721   2.893 -0.0194 -0.0881 -0.1443
    1THF     C1 4811   2.525   1.053   3.527 -0.5912 -0.7355  0.5025
    1THF     H1 4812   2.524   1.142   3.463 -0.1700 -0.5935  0.6934
    1THF     H2 4813   2.555   0.957   3.485 -0.0407 -0.8313  1.1103
    1THF     C2 4814   2.395   1.039   3.608 -0.7417  0.0912 -0.7783
    1THF     H3 4815   2.345   0.946   3.580 -2.0557  0.6345 -0.2510
    1THF     H4 4816   2.336   1.124   3.575 -1.3153  0.9032  2.1869
    1THF     C3 4817   2.432   1.065   3.753 -0.3184 -0.1667 -0.6466
    1THF     H5 4818   2.458   0.972   3.803  1.4931  0.6844  0.0602
    1THF     H6 4819   2.351   1.115   3.805  0.1185 -0.3786  0.2463
    1THF     C4 4820   2.547   1.167   3.735  0.2868 -0.0478 -0.0625
    1THF     H7 4821   2.614   1.156   3.821  1.0511  1.5354 -0.4275
    1THF     H8 4822   2.507   1.266   3.710  1.0013  0.5845  1.2530
    1THF     O1 4823   2.617   1.103   3.623 -0.0030 -0.7420  0.7616
    1THF     C1 4824   3.968   2.235   2.575 -0.3869 -0.4356 -0.2268
    1THF     H1 4825   3.959   2.218   2.683 -1.8070 -1.6432 -0.5157
    1THF     H2 4826   3.919   2.328   2.546  0.4123  0.1742  0.3559
    1THF     C2 4827   3.912   2.116   2.500  0.4803  0.2513  0.5453
    1THF     H3 4828   3.804   2.112   2.484  0.4531  1.3959  0.3874
    1THF     H4 4829   3.937   2.022   2.549 -1.7824 -0.5352  0.2532
    1THF     C3 4830   3.991   2.125   2.368  0.2634 -0.4423  0.1791
    1THF     H5 4831   3.935   2.174   2.287  0.6226  1.3491  0.9936
    1THF     H6 4832   4.034   2.033   2.329  0.1727 -0.0370 -0.9025
    1THF     C4 4833   4.121   2.209   2.400  0.2066  0.0498 -0.2125
    1THF     H7 4834   4.117   2.304   2.347  0.6177 -0.3699 -1.0025
    1THF     H8 4835   4.207   2.141   2.387  0.2404 -0.0833  0.6448
    1THF     O1 4836   4.105   2.246   2.539 -0.2784  0.0086 -0.1022
    1THF     C1 4837   2.435   2.640   2.189  0.4334 -0.1827 -0.1241
    1THF     H1 4838   2.536   2.644   2.231  0.2551  1.8109  0.1697
    1THF     H2 4839   2.412   2.739   2.148 -2.7185 -1.1504 -0.8762
    1THF     C2 4840   2.331   2.610   2.301 -0.7692  0.3010  0.2383
    1THF     H3 4841   2.265   2.696   2.309 -1.1418  0.0186  0.2224
    1THF     H4 4842   2.379   2.597   2.398 -0.5475 -0.2632  0.0549
    1THF     C3 4843   2.264   2.476   2.259  0.0592 -0.0953 -0.7603
    1THF     H5 4844   2.160   2.487   2.229 -0.0049 -0.9388 -0.8808
    1THF     H6 4845   2.260   2.407   2.344  0.1198 -0.0051 -0.6852
    1THF     C4 4846   2.347   2.421   2.140  0.8896 -1.2485  0.1465
    1THF     H7 4847   2.279   2.367   2.073  2.0169 -0.9841 -1.2532
    1THF     H8 4848   2.429   2.355   2.172  1.0738 -1.2693 -0.3587
    1THF     O1 4849   2.406   2.540   2.089 -0.3039  0.0859 -0.0451
    1THF     C1 4850   0.400   0.190   1.631  0.5079  0.1278  0.3802
    1THF     H1 4851   0.379   0.297   1.634 -1.2539 -0.0560 -2.7820
    1THF     H2 4852   0.301   0.143   1.632  1.5465 -2.1918 -0.8725
    1THF     C2 4853   0.495   0.136   1.742  0.9125  0.0848  0.2996
    1THF     H3 4854   0.446   0.058   1.800 -0.1643 -0.5045 -1.3857
    1THF     H4 4855   0.529   0.216   1.809  0.8674 -0.0334  0.4629
    1THF     C3 4856   0.608   0.078   1.655 -0.2669  0.2073  0.1705
    1THF     H5 4857   0.606  -0.031   1.664  1.6146  0.0032 -1.5284
    1THF     H6 4858   0.705   0.115   1.690 -0.2549  2.0900 -1.8117
    1THF     C4 4859   0.593   0.131   1.512 -0.0311 -0.1894  0.0535
    1THF     H7 4860   0.617   0.052   1.441  0.2455 -0.4020  0.3844
    1THF     H8 4861   0.653   0.220   1.490 -0.7525 -0.3527 -2.6640
    1THF     O1 4862   0.451   0.155   1.500  0.1154 -0.5338 -0.5129
    1THF     C1 4863   3.847   2.878   0.445  0.3066  0.4081 -0.0552
    1THF     H1 4864   3.882   2.898   0.343 -3.2221  0.3110 -1.3425
    1THF     H2 4865   3.746   2.839   0.431  0.7623 -0.6351 -0.5718
    1THF     C2 4866   3.840   3.004   0.532  0.2624  0.6312  0.2721
    1THF     H3 4867   3.739   3.042   0.549  0.5661  0.9194  1.5395
    1THF     H4 4868   3.903   3.076   0.481 -0.6350 -0.7165 -2.8374
    1THF     C3 4869   3.902   2.966   0.668 -0.4924  0.9025 -0.1427
    1THF     H5 4870   3.842   2.974   0.759 -0.9630 -1.7977 -0.1640
    1THF     H6 4871   3.992   3.025   0.685  1.4408 -2.3192  0.9994
    1THF     C4 4872   3.949   2.820   0.661 -0.2225  0.2095 -0.2953
    1THF     H7 4873   3.887   2.753   0.722 -1.3067 -0.7916 -2.4718
    1THF     H8 4874   4.051   2.817   0.701 -0.1766  0.2486 -0.4096
    1THF     O1 4875   3.930   2.785   0.521  0.0400 -0.8130 -0.1999
    1THF     C1 4876   1.928   3.888   3.226  0.0189  0.2433 -0.3622
    1THF     H1 4877   1.980   3.911   3.320 -0.1947 -0.0145 -0.1772
    1THF     H2 4878   1.947   3.781   3.213 -1.1646  0.1315 -1.2309
    1THF     C2 4879   1.985   3.980   3.117 -0.2876  0.3437  0.5035
    1THF     H3 4880   2.083   3.939   3.092 -0.5356  1.3990 -2.4040
    1THF     H4 4881   2.002   4.084   3.149  0.6348  0.6747 -1.0152
    1THF     C3 4882   1.873   3.961   3.013  0.3496  0.6279  0.2345
    1THF     H5 4883   1.892   3.870   2.954  0.0204  1.7600 -1.6678
    1THF     H6 4884   1.873   4.040   2.937  2.6449  0.0670 -0.4136
    1THF     C4 4885   1.739   3.948   3.097 -0.7975  0.7080  0.0950
    1THF     H7 4886   1.674   3.865   3.069 -0.8991  0.9290 -0.3272
    1THF     H8 4887   1.688   4.045   3.100 -1.3868  0.3798  0.8877
    1THF     O1 4888   1.784   3.919   3.230  0.3120 -0.3467  0.1880
    1THF     C1 4889   2.445   1.492   2.235 -0.0706  0.2287 -0.4982
    1THF     H1 4890   2.508   1.524   2.319 -0.5329  0.4048 -0.2142
    1THF     H2 4891   2.393   1.397   2.251 -1.7637  1.6199  2.9020
    1THF     C2 4892   2.527   1.493   2.102 -0.2083 -0.1743 -0.2320
    1THF     H3 4893   2.515   1.399   2.049  2.4073 -1.5454  1.4608
    1THF     H4 4894   2.632   1.511   2.125 -0.0902  3.1782 -2.9065
    1THF     C3 4895   2.477   1.618   2.025 -0.8763 -0.0088  0.0151
    1THF     H5 4896   2.415   1.579   1.944  1.2153 -1.0250 -1.1421
    1THF     H6 4897   2.563   1.677   1.992  0.8337 -2.5663 -0.2246
    1THF     C4 4898   2.391   1.692   2.131  0.1233 -0.0049  0.2814
    1THF     H7 4899   2.300   1.737   2.091  0.8640  0.2566 -1.1804
    1THF     H8 4900   2.455   1.759   2.189  1.4724 -0.7343 -0.3205
    1THF     O1 4901   2.342   1.587   2.220  0.4180 -0.5093 -0.3130
    1THF     C1 4902   2.735   3.813   2.041  0.5469  1.1740  0.7366
    1THF     H1 4903   2.793   3.727   2.005  0.2882  1.1895  0.2746
    1THF     H2 4904   2.735   3.874   1.950  1.8896  0.1678  0.0419
    1THF     C2 4905   2.792   3.875   2.170 -0.6234 -0.2789 -0.3505
    1THF     H3 4906   2.830   3.975   2.150 -0.3450 -0.5416 -1.1634
    1THF     H4 4907   2.877   3.814   2.201 -1.6062 -0.4971  2.0105
    1THF     C3 4908   2.676   3.867   2.272  0.4463  0.3213  0.4144
    1THF     H5 4909   2.628   3.966   2.269 -0.7056 -0.1966  1.2396
    1THF     H6 4910   2.705   3.847   2.376  0.3103 -0.1549  0.3612
    1THF     C4 4911   2.588   3.746   2.222 -0.1662 -0.7674  0.2486
    1THF     H7 4912   2.486   3.768   2.255  0.2270  1.5255  0.0031
    1THF     H8 4913   2.630   3.654   2.264  1.3411  0.0337  0.5188
    1THF     O1 4914   2.602   3.759   2.079  0.2914 -0.2092 -0.4342
    1THF     C1 4915   0.855   0.334   0.036  0.6224 -0.5756  0.6800
    1THF     H1 4916   0.751   0.366   0.023  0.9336  0.2229  0.0446
    1THF     H2 4917   0.870   0.244   0.095 -0.6815 -0.3388  1.3946
    1THF     C2 4918   0.936   0.444   0.100  0.2974  0.4777 -0.8710
    1THF     H3 4919   0.986   0.417   0.194 -1.6497 -0.4727 -0.0654
    1THF     H4 4920   0.872   0.524   0.137  0.6730  0.3228  0.1399
    1THF     C3 4921   1.039   0.485  -0.003  0.0901 -0.4097 -0.1022
    1THF     H5 4922   1.125   0.420   0.011 -0.1711 -0.7488 -0.0583
    1THF     H6 4923   1.070   0.590  -0.002  0.8217 -0.5910 -2.6598
    1THF     C4 4924   0.970   0.442  -0.133  0.2573  0.3005 -0.9890
    1THF     H7 4925   1.030   0.432  -0.224 -0.9027  0.0084 -1.7330
    1THF     H8 4926   0.901   0.522  -0.161  1.6444  1.8757 -0.0133
    1THF     O1 4927   0.907   0.317  -0.094 -0.2510  0.5119  0.5361
    1THF     C1 4928   1.396   0.694   3.108  0.8115 -0.2708  0.0853
    1THF     H1 4929   1.330   0.776   3.080  0.7343 -0.2135  0.4299
    1THF     H2 4930   1.488   0.706   3.051  1.3008 -0.8069  0.7622
    1THF     C2 4931   1.325   0.567   3.071  0.3412  1.3849 -0.1170
    1THF     H3 4932   1.341   0.544   2.965 -0.9231 -1.2549  0.2407
    1THF     H4 4933   1.217   0.578   3.089 -0.3758  0.4539 -3.4712
    1THF     C3 4934   1.382   0.467   3.170  0.1506  0.8016 -0.0515
    1THF     H5 4935   1.459   0.400   3.132  0.4012  0.7821  0.4839
    1THF     H6 4936   1.304   0.409   3.220  1.2006 -0.6894 -0.1188
    1THF     C4 4937   1.449   0.550   3.279  1.0273 -0.9743  0.3134
    1THF     H7 4938   1.556   0.530   3.275  1.3444  0.9849 -1.8332
    1THF     H8 4939   1.418   0.530   3.382 -1.3907 -0.6426 -0.3302
    1THF     O1 4940   1.422   0.690   3.247 -0.2479 -0.4127 -0.7510
    1THF     C1 4941   0.151   1.437   1.251 -0.3971  0.7323 -0.8143
    1THF     H1 4942   0.139   1.511   1.171 -1.7403  0.1173 -1.1985
    1THF     H2 4943   0.167   1.336   1.211  1.9174 -0.5718  3.1321
    1THF     C2 4944   0.027   1.439   1.351 -0.6700  0.8079  0.2927
    1THF     H3 4945  -0.026   1.344   1.346 -1.4035  1.1499  1.2676
    1THF     H4 4946  -0.035   1.524   1.321 -0.3561  0.4919 -1.2798
    1THF     C3 4947   0.087   1.446   1.493 -1.0356 -0.6285  0.1715
    1THF     H5 4948   0.044   1.359   1.543 -1.1024 -0.7030 -0.0156
    1THF     H6 4949   0.059   1.532   1.554  1.2368 -0.5331  1.1212
    1THF     C4 4950   0.237   1.432   1.469 -0.3717  0.6470 -0.5024
    1THF     H7 4951   0.271   1.328   1.463 -0.6312  0.4935  0.6658
    1THF     H8 4952   0.292   1.479   1.551 -0.4195 -1.1019  0.5517
    1THF     O1 4953   0.257   1.479   1.333 -0.7346 -0.4794 -0.3697
    1THF     C1 4954   0.530   2.766   3.236  0.1850 -0.1844 -0.2393
    1THF     H1 4955   0.577   2.861   3.208  1.4882 -0.3032  1.4581
    1THF     H2 4956   0.568   2.733   3.334  1.0248  0.1578 -0.4411
    1THF     C2 4957   0.555   2.667   3.116 -0.3648  0.0727 -0.3992
    1THF     H3 4958   0.611   2.586   3.162 -1.6273  0.6021  2.1834
    1THF     H4 4959   0.624   2.716   3.047 -0.2583 -3.6253 -3.0683
    1THF     C3 4960   0.419   2.628   3.059  0.3378 -0.0286  0.5859
    1THF     H5 4961   0.411   2.519   3.056 -1.4738  0.0980  0.3058
    1THF     H6 4962   0.419   2.662   2.956  2.4582 -2.3393 -0.2349
    1THF     C4 4963   0.309   2.688   3.146 -0.6170  0.9160  0.6291
    1THF     H7 4964   0.248   2.617   3.202  2.1568 -2.8901 -0.9514
    1THF     H8 4965   0.244   2.750   3.084  1.1929  1.5893 -0.6669
    1THF     O1 4966   0.376   2.773   3.242  0.0453 -0.1090  0.6402
    1THF     C1 4967   3.240   3.797   1.766  0.3200  0.2098  1.1401
    1THF     H1 4968   3.324   3.849   1.718  0.0710 -1.1291 -0.8454
    1THF     H2 4969   3.256   3.692   1.739 -2.2110 -0.8803  3.7736
    1THF     C2 4970   3.102   3.863   1.734 -0.2569  0.5459  0.1254
    1THF     H3 4971   3.060   3.828   1.640  0.3373 -1.5261  0.6132
    1THF     H4 4972   3.105   3.972   1.725 -1.6839  0.5489 -0.5776
    1THF     C3 4973   3.022   3.827   1.853  0.1823  0.6746 -0.9168
    1THF     H5 4974   2.972   3.732   1.831 -1.9076  1.6259 -0.3827
    1THF     H6 4975   2.944   3.899   1.878 -1.6814 -1.3306 -0.8405
    1THF     C4 4976   3.120   3.778   1.955  0.1508 -0.8494 -0.4749
    1THF     H7 4977   3.118   3.670   1.968  0.4004 -0.9640 -1.3931
    1THF     H8 4978   3.113   3.814   2.058  1.0149  0.0101 -0.7030
    1THF     O1 4979   3.247   3.812   1.908  0.0608 -0.4189 -0.2319
    1THF     C1 4980   0.854   1.718   1.609  0.6439  0.3358 -0.2702
    1THF     H1 4981   0.779   1.797   1.607 -0.2164 -0.3739  1.9922
    1THF     H2 4982   0.954   1.757   1.631 -0.0711  1.6069  0.8225
    1THF     C2 4983   0.849   1.630   1.483 -0.9911 -0.4717  0.1983
    1THF     H3 4984   0.949   1.596   1.457 -1.2147 -0.0213 -1.3074
    1THF     H4 4985   0.812   1.687   1.398  1.2882  0.4173 -0.2081
    1THF     C3 4986   0.764   1.514   1.534 -1.1793  0.1602  0.4594
    1THF     H5 4987   0.816   1.417   1.536 -1.4284 -0.0011 -0.6439
    1THF     H6 4988   0.682   1.507   1.463  0.5702 -1.4329 -1.4980
    1THF     C4 4989   0.720   1.547   1.674  0.8065 -0.1125  0.2403
    1THF     H7 4990   0.704   1.456   1.732 -0.8084 -0.6498 -1.0052
    1THF     H8 4991   0.633   1.611   1.662  0.7235 -0.4414 -1.0589
    1THF     O1 4992   0.822   1.639   1.725  0.6068  0.1810 -0.5266
    1THF     C1 4993   1.017   1.202   3.111 -0.4601  0.3084  0.4542
    1THF     H1 4994   0.909   1.208   3.121 -0.1818  2.1269  2.8066
    1THF     H2 4995   1.056   1.271   3.035 -2.3774 -1.2721 -2.0501
    1THF     C2 4996   1.060   1.059   3.067 -0.9123 -0.0033 -0.3516
    1THF     H3 4997   1.078   1.049   2.959 -0.0028 -0.6610 -0.1483
    1THF     H4 4998   0.979   0.991   3.091 -1.7548  1.2552  0.4223
    1THF     C3 4999   1.181   1.029   3.154 -0.1610 -0.3183 -0.5060
    1THF     H5 5000   1.272   1.025   3.092  0.2618 -0.6369  0.1284
    1THF     H6 5001   1.166   0.932   3.202 -2.3629 -0.0115 -0.5478
    1THF     C4 5002   1.191   1.141   3.257 -0.1088 -0.3869  0.4379
    1THF     H7 5003   1.279   1.203   3.237  0.3971 -1.0763  0.5074
    1THF     H8 5004   1.207   1.095   3.355 -0.8110 -2.1128 -0.2442
    1THF     O1 5005   1.078   1.228   3.241  0.3244 -0.6046  0.1929
    1THF     C1 5006   1.970   3.849   1.717  1.0509 -0.4256 -0.1699
    1THF     H1 5007   2.077   3.871   1.713  0.9665  0.6442  2.3873
    1THF     H2 5008   1.919   3.939   1.682 -1.3541 -1.7766 -0.2639
    1THF     C2 5009   1.922   3.819   1.861 -0.0398 -0.1308  0.1332
    1THF     H3 5010   1.907   3.912   1.918 -0.1078  1.4907 -2.4332
    1THF     H4 5011   1.996   3.752   1.905  0.3788 -0.8713 -1.6519
    1THF     C3 5012   1.802   3.727   1.836 -0.2633  0.1507  0.3170
    1THF     H5 5013   1.711   3.786   1.849 -0.5184 -0.3297  0.7148
    1THF     H6 5014   1.812   3.647   1.909 -0.9374  0.1504  0.4152
    1THF     C4 5015   1.800   3.676   1.688 -0.7435 -0.4461 -0.2644
    1THF     H7 5016   1.723   3.724   1.628  1.3076  2.8793 -0.3783
    1THF     H8 5017   1.812   3.567   1.690 -0.8691 -0.4534 -0.0057
    1THF     O1 5018   1.926   3.738   1.635 -0.2076  0.6605 -0.1837
    1THF     C1 5019   2.587   2.863   0.330  0.1183  0.5317  0.1183
    1THF     H1 5020   2.599   2.933   0.413  1.4022  0.4073  0.0459
    1THF     H2 5021   2.512   2.787   0.355  1.3439 -0.9670 -0.6214
    1THF     C2 5022   2.720   2.809   0.274 -0.7843 -0.4509 -0.3328
    1THF     H3 5023   2.697   2.713   0.227  1.1574 -0.7913 -0.6414
    1THF     H4 5024   2.800   2.796   0.347  1.1335  0.7300 -2.1617
    1THF     C3 5025   2.760   2.926   0.180 -0.1663  0.8097  0.3471
    1THF     H5 5026   2.809   2.884   0.092 -1.1155  0.1127  0.1439
    1THF     H6 5027   2.824   2.994   0.235 -0.3814  1.4883 -0.2272
    1THF     C4 5028   2.639   3.000   0.142  0.3296 -0.7368 -0.8656
    1THF     H7 5029   2.604   2.986   0.039 -1.0556 -2.3244 -0.2106
    1THF     H8 5030   2.639   3.106   0.168  0.2049 -0.9396 -0.0491
    1THF     O1 5031   2.535   2.939   0.220  0.3675 -0.0525 -0.1094
    1THF     C1 5032   2.581   2.719   3.515 -0.0615 -0.7401  0.4212
    1THF     H1 5033   2.605   2.635   3.449  2.1774 -0.2771  0.6126
    1THF     H2 5034   2.676   2.771   3.530  1.5616 -3.3859 -0.3085
    1THF     C2 5035   2.506   2.686   3.643  0.4411  0.0477 -0.7985
    1THF     H3 5036   2.526   2.772   3.708 -1.1989 -0.1142 -0.0468
    1THF     H4 5037   2.544   2.594   3.686 -2.1224 -0.7266 -0.1253
    1THF     C3 5038   2.359   2.689   3.608  0.1732 -0.2048 -0.6914
    1THF     H5 5039   2.294   2.726   3.687  1.1078  1.2894 -0.5977
    1THF     H6 5040   2.328   2.587   3.586 -1.2481  0.0488  0.1175
    1THF     C4 5041   2.357   2.778   3.475  0.2440 -0.3590  0.1310
    1THF     H7 5042   2.315   2.878   3.489 -1.0566 -0.7860 -0.5901
    1THF     H8 5043   2.307   2.733   3.389 -2.2531  0.6118  1.0289
    1THF     O1 5044   2.497   2.815   3.456 -0.4095 -0.2238  0.6133
    1THF     C1 5045   1.324   0.649   0.237 -0.4745  0.1585 -0.1058
    1THF     H1 5046   1.379   0.612   0.150  1.2115  0.1266  0.9447
    1THF     H2 5047   1.270   0.742   0.216  0.0124  0.4757  0.0286
    1THF     C2 5048   1.432   0.684   0.351  0.0640 -0.8694 -0.1038
    1THF     H3 5049   1.450   0.791   0.354 -0.0350 -0.7149 -3.1938
    1THF     H4 5050   1.526   0.629   0.336  0.9420  0.9462 -1.3910
    1THF     C3 5051   1.357   0.643   0.474  0.1004 -0.3004 -0.0847
    1THF     H5 5052   1.293   0.722   0.514 -1.3689 -1.0623 -0.9140
    1THF     H6 5053   1.414   0.605   0.558 -0.4847  0.2555  0.5705
    1THF     C4 5054   1.272   0.517   0.428  0.3210  0.0085  0.7311
    1THF     H7 5055   1.182   0.487   0.482  0.3081 -2.9594 -0.8718
    1THF     H8 5056   1.335   0.432   0.403  1.1472  0.8947 -0.2829
    1THF     O1 5057   1.236   0.555   0.292 -0.0015 -0.2507 -0.5098
    1THF     C1 5058   0.515   3.361   0.237  0.1580 -0.2236 -0.9578
    1THF     H1 5059   0.619   3.330   0.224  0.0007 -0.4816 -1.5635
    1THF     H2 5060   0.458   3.272   0.261  1.9059 -0.6998  1.7587
    1THF     C2 5061   0.458   3.440   0.120 -0.6189  0.3065 -0.6331
    1THF     H3 5062   0.418   3.373   0.044 -1.1293  0.1060 -0.1882
    1THF     H4 5063   0.540   3.499   0.078  0.5311 -1.8000 -1.3852
    1THF     C3 5064   0.342   3.516   0.184  0.0811  0.6103  0.4281
    1THF     H5 5065   0.248   3.461   0.188  0.2985 -0.1164 -2.7355
    1THF     H6 5066   0.326   3.605   0.123 -0.8964 -0.6024 -1.1281
    1THF     C4 5067   0.399   3.552   0.321 -1.0492  0.2492 -0.1267
    1THF     H7 5068   0.334   3.556   0.409 -3.7462 -0.3627 -2.0287
    1THF     H8 5069   0.452   3.647   0.310  0.3272 -0.5405 -0.4041
    1THF     O1 5070   0.499   3.458   0.349 -0.8902 -0.5548 -0.0341
    1THF     C1 5071   2.730   0.022   2.713  0.0574 -0.0001 -0.4846
    1THF     H1 5072   2.754   0.128   2.730  0.3490 -0.3342  1.2990
    1THF     H2 5073   2.776  -0.012   2.619 -0.3280 -1.5135 -0.1300
    1THF     C2 5074   2.578  -0.016   2.725  0.4372  0.8985 -0.2694
    1THF     H3 5075   2.534  -0.023   2.626 -1.2554 -3.3390  0.6459
    1THF     H4 5076   2.521   0.059   2.779  0.2546  1.1344 -0.7963
    1THF     C3 5077   2.585  -0.152   2.799 -0.7691 -0.2202  0.5855
    1THF     H5 5078   2.614  -0.243   2.745  2.7840  0.6788  0.8245
    1THF     H6 5079   2.496  -0.176   2.857 -0.8168 -1.4804  0.0309
    1THF     C4 5080   2.698  -0.125   2.897  0.1111  0.7613 -0.4822
    1THF     H7 5081   2.752  -0.215   2.929  2.4093  2.2122 -0.1552
    1THF     H8 5082   2.661  -0.068   2.982 -1.5478 -3.0405  1.4632
    1THF     O1 5083   2.794  -0.040   2.822  0.4362  0.0645 -0.1511
    1THF     C1 5084   2.123   0.872   2.855  0.0296 -0.5788 -0.0111
    1THF     H1 5085   2.041   0.886   2.784  0.2011 -2.7322 -0.6459
    1THF     H2 5086   2.110   0.927   2.949  1.9791 -2.8121  1.6154
    1THF     C2 5087   2.245   0.910   2.775  0.6554  0.7831 -0.7920
    1THF     H3 5088   2.324   0.936   2.845  1.1080  0.8544 -1.3240
    1THF     H4 5089   2.224   0.997   2.713 -0.6139 -0.3642 -2.0084
    1THF     C3 5090   2.261   0.784   2.686 -0.2221 -0.5951  0.2745
    1THF     H5 5091   2.363   0.770   2.650  0.0742  1.5826  0.2328
    1THF     H6 5092   2.206   0.788   2.592 -0.4652  0.7349  0.4740
    1THF     C4 5093   2.218   0.673   2.777 -0.5570 -0.5952  0.3288
    1THF     H7 5094   2.311   0.649   2.830  0.2073  1.0044 -0.2375
    1THF     H8 5095   2.176   0.588   2.723 -0.5272 -0.5050  0.1611
    1THF     O1 5096   2.128   0.730   2.867  0.0112  0.1766  0.0116
    1THF     C1 5097   3.373   3.828   0.264 -0.0448 -0.6809  0.1117
    1THF     H1 5098   3.452   3.903   0.253  0.7308 -1.5029  0.0234
    1THF     H2 5099   3.297   3.865   0.333  0.3073 -3.1663  1.8648
    1THF     C2 5100   3.432   3.699   0.326 -0.3317  0.0818 -0.5602
    1THF     H3 5101   3.420   3.691   0.435 -2.4671 -1.4385 -0.8708
    1THF     H4 5102   3.537   3.697   0.294 -0.3346  0.8971 -0.6356
    1THF     C3 5103   3.340   3.595   0.265  0.1435 -0.2940  0.3455
    1THF     H5 5104   3.247   3.598   0.322 -0.3406 -1.4917 -0.3692
    1THF     H6 5105   3.388   3.497   0.275  0.2546 -0.7049 -3.6310
    1THF     C4 5106   3.334   3.645   0.119 -0.0424  0.3771  0.5028
    1THF     H7 5107   3.244   3.605   0.071  0.1270  0.2747  0.2687
    1THF     H8 5108   3.429   3.622   0.071 -0.7874 -0.7919 -0.4588
    1THF     O1 5109   3.327   3.788   0.136  0.5779  0.5411 -0.4041
    1THF     C1 5110   0.035   0.397   3.373 -0.5741  0.1966 -0.0594
    1THF     H1 5111   0.074   0.313   3.315  1.4606  0.7893  0.4243
    1THF     H2 5112   0.116   0.460   3.410 -0.4313 -0.2122  0.3333
    1THF     C2 5113  -0.050   0.358   3.500 -0.2846  0.5298  0.5643
    1THF     H3 5114   0.023   0.354   3.581 -0.6001  0.1248  0.8346
    1THF     H4 5115  -0.098   0.260   3.494 -2.1758  1.4199  0.7412
    1THF     C3 5116  -0.153   0.469   3.513  0.1602 -0.8672 -0.3499
    1THF     H5 5117  -0.137   0.529   3.603 -0.5026 -0.5462 -0.4422
    1THF     H6 5118  -0.248   0.416   3.517  1.3115 -3.0223 -0.9035
    1THF     C4 5119  -0.136   0.556   3.386  0.4766 -0.2975 -0.0136
    1THF     H7 5120  -0.079   0.643   3.421  0.0310 -0.4339  1.0745
    1THF     H8 5121  -0.230   0.591   3.344  0.3779  2.3619  2.2660
    1THF     O1 5122  -0.062   0.469   3.297 -0.3740 -0.0217  0.1981
    1THF     C1 5123   2.588   1.073   1.146  0.4171 -0.1981 -0.1577
    1THF     H1 5124   2.605   1.177   1.116 -0.6466 -0.3920 -1.4802
    1THF     H2 5125   2.503   1.027   1.095 -0.9630 -0.4877  2.3377
    1THF     C2 5126   2.575   1.071   1.295 -0.4454  0.4452 -0.4030
    1THF     H3 5127   2.469   1.087   1.315 -0.6483 -1.7307  0.3642
    1THF     H4 5128   2.634   1.151   1.341  2.2337 -2.3417  1.1924
    1THF     C3 5129   2.638   0.934   1.347 -0.0985 -0.3014  0.4629
    1THF     H5 5130   2.577   0.845   1.362  1.0556 -0.9639  1.3586
    1THF     H6 5131   2.684   0.954   1.444 -0.1774 -0.2250  0.4847
    1THF     C4 5132   2.721   0.891   1.225  0.0275  0.2095  0.5784
    1THF     H7 5133   2.673   0.801   1.187  0.9650 -0.3660  0.7417
    1THF     H8 5134   2.825   0.869   1.250  0.2375  0.7001  0.1537
    1THF     O1 5135   2.712   0.999   1.128  0.9669 -0.2128 -0.8105
    1THF     C1 5136   1.219   0.166   3.840  0.2523  0.3490 -0.1651
    1THF     H1 5137   1.150   0.094   3.885  1.0279  0.1692  0.7574
    1THF     H2 5138   1.228   0.261   3.894 -2.1506  1.2193 -1.2281
    1THF     C2 5139   1.168   0.198   3.699 -0.2954  0.3015 -0.3202
    1THF     H3 5140   1.189   0.303   3.677 -0.7975  0.1662 -1.4996
    1THF     H4 5141   1.060   0.182   3.693 -0.5985  1.7227  1.1443
    1THF     C3 5142   1.246   0.101   3.601  0.2622  0.3192  0.5138
    1THF     H5 5143   1.289   0.154   3.516  0.4432  0.2385  0.5544
    1THF     H6 5144   1.171   0.031   3.564  0.9888 -0.7041  0.9356
    1THF     C4 5145   1.329   0.021   3.696 -0.1904  0.6796  0.6492
    1THF     H7 5146   1.425  -0.003   3.649 -1.1816 -2.1776 -0.0776
    1THF     H8 5147   1.282  -0.076   3.716 -0.4522  1.1815  2.5096
    1THF     O1 5148   1.347   0.107   3.812 -0.3752 -0.5148  0.6414
    1THF     C1 5149   1.453   2.770   0.989  0.3464 -0.0900  0.6419
    1THF     H1 5150   1.490   2.866   0.950  2.0818  0.0627  2.5806
    1THF     H2 5151   1.352   2.790   1.025  0.2342  3.2116 -1.2143
    1THF     C2 5152   1.527   2.706   1.099  0.0064  0.5005  0.2012
    1THF     H3 5153   1.501   2.755   1.193 -1.4490  0.2793 -0.0787
    1THF     H4 5154   1.635   2.714   1.085 -0.0645  0.7570 -0.2269
    1THF     C3 5155   1.501   2.552   1.093  0.3709  0.0826 -0.2269
    1THF     H5 5156   1.437   2.521   1.175  3.2571 -5.6758  0.0720
    1THF     H6 5157   1.595   2.496   1.097  0.6942  0.5574 -0.9793
    1THF     C4 5158   1.438   2.534   0.954  0.0999  0.2184  0.0016
    1THF     H7 5159   1.332   2.508   0.964 -0.2117  1.6035  0.5224
    1THF     H8 5160   1.501   2.458   0.909 -0.2898  0.8096 -1.5882
    1THF     O1 5161   1.450   2.668   0.889  0.0879  0.2824 -0.0509
    1THF     C1 5162   0.082   1.902   2.084 -0.0393  0.4305 -0.3751
    1THF     H1 5163  -0.021   1.891   2.118  0.1264 -0.7428 -0.2294
    1THF     H2 5164   0.101   1.991   2.022 -0.6849  0.5105 -0.4550
    1THF     C2 5165   0.121   1.772   2.016  0.4280 -0.1060  0.6431
    1THF     H3 5166   0.181   1.785   1.926 -0.2904 -3.1307 -0.3385
    1THF     H4 5167   0.032   1.718   1.981  2.5491 -2.8226 -0.7170
    1THF     C3 5168   0.191   1.693   2.121  0.1060 -0.0446  0.3582
    1THF     H5 5169   0.298   1.687   2.096 -0.5670  1.4993 -3.2904
    1THF     H6 5170   0.153   1.591   2.129 -2.2833  0.7357 -0.5961
    1THF     C4 5171   0.176   1.768   2.246  0.4553 -0.1831 -0.0361
    1THF     H7 5172   0.256   1.753   2.319 -0.2591  2.6047  1.3901
    1THF     H8 5173   0.077   1.751   2.288  0.5923  2.9342  1.6775
    1THF     O1 5174   0.172   1.904   2.197  0.3976  0.1566 -0.3210
    1THF     C1 5175   1.085   3.564   0.371  0.2453 -0.0564 -0.3078
    1THF     H1 5176   1.156   3.537   0.292 -0.2538 -0.9809 -0.4512
    1THF     H2 5177   0.985   3.565   0.327  0.4944 -2.2458 -1.0159
    1THF     C2 5178   1.121   3.704   0.437 -0.3283 -0.1054  0.3512
    1THF     H3 5179   1.034   3.756   0.477 -1.0774 -2.4197  1.8555
    1THF     H4 5180   1.173   3.766   0.363  4.4673 -2.5373  1.4584
    1THF     C3 5181   1.208   3.662   0.557 -0.1532  0.0343 -0.3173
    1THF     H5 5182   1.173   3.711   0.648 -0.8918  1.5069 -1.3633
    1THF     H6 5183   1.313   3.690   0.544  0.2503 -0.3438  2.0610
    1THF     C4 5184   1.208   3.513   0.574  0.2132  0.1032  0.0546
    1THF     H7 5185   1.204   3.478   0.677 -2.5996  1.5970  0.4862
    1THF     H8 5186   1.297   3.470   0.528  1.2691  2.2709 -0.0005
    1THF     O1 5187   1.095   3.472   0.487 -0.1768  0.1474 -0.3580
    1THF     C1 5188   3.566   1.848   1.272 -0.0277  0.1003 -0.0806
    1THF     H1 5189   3.565   1.953   1.242 -2.4161  0.5686  1.4896
    1THF     H2 5190   3.466   1.803   1.278 -0.5648  1.2745 -0.0219
    1THF     C2 5191   3.661   1.808   1.388 -0.1507  0.4161 -0.2357
    1THF     H3 5192   3.618   1.814   1.488 -3.3484 -2.8277 -1.3280
    1THF     H4 5193   3.755   1.861   1.366  0.5600 -0.2089  1.2544
    1THF     C3 5194   3.689   1.657   1.360 -0.8944  0.3823 -0.2433
    1THF     H5 5195   3.614   1.599   1.414  0.4591  0.6746  1.9803
    1THF     H6 5196   3.785   1.612   1.384  0.1928  0.6447 -3.7927
    1THF     C4 5197   3.675   1.640   1.207  0.0009 -0.3819 -0.3742
    1THF     H7 5198   3.599   1.563   1.196  0.2587 -0.5625 -0.9257
    1THF     H8 5199   3.776   1.613   1.173  1.2074  0.4407  2.4173
    1THF     O1 5200   3.631   1.776   1.160  0.5157 -0.3495 -0.3324
    1THF     C1 5201   3.683   3.874   1.210  0.9680  0.0365 -0.6261
    1THF     H1 5202   3.709   3.915   1.112 -1.0673  0.6443 -0.9211
    1THF     H2 5203   3.641   3.953   1.273  1.5615  0.8541 -1.2397
    1THF     C2 5204   3.811   3.815   1.271  0.6853  0.0344  0.0434
    1THF     H3 5205   3.827   3.847   1.374 -1.5952  1.9829 -0.1698
    1THF     H4 5206   3.902   3.831   1.212 -1.3286 -0.8173 -3.4237
    1THF     C3 5207   3.784   3.666   1.278 -0.0361 -0.3408 -0.1904
    1THF     H5 5208   3.831   3.627   1.369 -0.5757 -1.5419 -0.4185
    1THF     H6 5209   3.818   3.607   1.192  0.1228  1.2915 -1.2723
    1THF     C4 5210   3.634   3.658   1.292  0.6218  0.2136  0.0705
    1THF     H7 5211   3.607   3.684   1.394 -2.6822  1.0171 -0.9385
    1THF     H8 5212   3.589   3.561   1.269  0.7072  0.2602 -0.3032
    1THF     O1 5213   3.585   3.763   1.202  0.2541 -0.2990  0.0979
    1THF     C1 5214   2.857   2.557   2.155  0.2204 -0.1752  0.1243
    1THF     H1 5215   2.935   2.495   2.110  1.1266  1.2325 -0.3017
    1THF     H2 5216   2.838   2.645   2.092  2.3778 -0.8660 -1.5641
    1THF     C2 5217   2.884   2.597   2.298  0.1626 -0.3154 -0.2919
    1THF     H3 5218   2.877   2.704   2.317  0.9068 -0.8150  3.0159
    1THF     H4 5219   2.985   2.565   2.325 -0.2125 -1.4845 -0.2402
    1THF     C3 5220   2.774   2.515   2.378  0.3432 -0.1750  0.3965
    1THF     H5 5221   2.696   2.584   2.410  1.4564  0.5170  1.6775
    1THF     H6 5222   2.806   2.465   2.469 -0.4225  0.7978  1.2086
    1THF     C4 5223   2.722   2.413   2.287  0.3513 -1.0300 -0.3081
    1THF     H7 5224   2.617   2.389   2.301  0.1224  0.1019 -0.0060
    1THF     H8 5225   2.785   2.325   2.271  0.5530 -1.1521  1.0985
    1THF     O1 5226   2.726   2.492   2.163 -0.3709 -0.1641  0.0138
    1THF     C1 5227   1.030   0.717   1.693  0.4003 -0.4054 -0.4167
    1THF     H1 5228   1.029   0.641   1.772  0.4568 -0.1508 -0.1710
    1THF     H2 5229   1.090   0.680   1.610 -0.5503  0.8367 -1.6927
    1THF     C2 5230   1.099   0.832   1.763  0.0643  0.2876  0.6469
    1THF     H3 5231   1.206   0.833   1.745 -0.1791 -1.4579 -1.1008
    1THF     H4 5232   1.097   0.829   1.872  0.3576 -2.4230  0.6088
    1THF     C3 5233   1.012   0.945   1.722  0.6577  0.1152 -0.5231
    1THF     H5 5234   1.058   0.984   1.630  3.7540 -1.0901  0.4586
    1THF     H6 5235   1.007   1.029   1.792 -0.2798  0.4990 -1.0269
    1THF     C4 5236   0.867   0.886   1.692 -0.3870 -0.0108  0.0749
    1THF     H7 5237   0.806   0.945   1.623 -0.9982 -3.0899 -2.1265
    1THF     H8 5238   0.806   0.876   1.783  0.2095  0.4316  0.5302
    1THF     O1 5239   0.899   0.756   1.639 -0.0432 -0.0627 -0.6355
    1THF     C1 5240   2.935   3.165   2.219 -0.5492 -0.2966 -0.1075
    1THF     H1 5241   2.887   3.240   2.155  1.4939  0.5025 -0.7525
    1THF     H2 5242   2.884   3.069   2.213  2.0069 -1.6080 -1.4191
    1THF     C2 5243   2.915   3.231   2.359  0.5419 -0.1310  0.4499
    1THF     H3 5244   2.850   3.172   2.425 -1.6402  2.3976  0.6423
    1THF     H4 5245   2.881   3.334   2.348 -0.1138 -0.3941 -0.0330
    1THF     C3 5246   3.058   3.247   2.417 -0.3408  0.3711 -0.1073
    1THF     H5 5247   3.088   3.158   2.471  1.4939 -0.3414 -2.2132
    1THF     H6 5248   3.072   3.335   2.481  0.5530  0.8612 -0.9595
    1THF     C4 5249   3.146   3.242   2.291 -0.3096 -0.5157  0.4450
    1THF     H7 5250   3.249   3.211   2.315 -0.3797 -0.5538  0.7067
    1THF     H8 5251   3.139   3.341   2.247  0.5934 -0.5122  0.2981
    1THF     O1 5252   3.074   3.155   2.200 -0.9790  0.0710  0.1104
    1THF     C1 5253   1.899   4.028   0.794  0.2235 -0.2854  0.3221
    1THF     H1 5254   1.908   4.092   0.883 -0.8904 -0.8751  0.8689
    1THF     H2 5255   1.804   3.974   0.788  1.5082 -2.4214 -1.4623
    1THF     C2 5256   2.009   3.916   0.794  0.0254  0.4060 -0.5522
    1THF     H3 5257   1.972   3.831   0.737 -0.3370  1.2000 -1.5002
    1THF     H4 5258   2.059   3.895   0.890  1.0774  1.7632 -0.7818
    1THF     C3 5259   2.128   3.982   0.720 -0.0100 -0.3617 -0.3546
    1THF     H5 5260   2.186   3.913   0.658  1.9594  0.0226  1.0046
    1THF     H6 5261   2.207   4.004   0.792 -0.6853 -0.6416  0.4804
    1THF     C4 5262   2.074   4.102   0.648 -0.0125  0.0071 -0.1397
    1THF     H7 5263   2.091   4.092   0.541  2.2746 -2.6779  0.4020
    1THF     H8 5264   2.113   4.198   0.681  0.2382  0.0489 -0.5686
    1THF     O1 5265   1.932   4.106   0.670  0.2833  0.3864  0.0644
    1THF     C1 5266   2.002   3.148   2.505 -0.4004  0.6314 -0.6105
    1THF     H1 5267   1.934   3.222   2.461 -1.1391  1.1533  1.3638
    1THF     H2 5268   2.098   3.151   2.453 -0.0208  0.6602  0.0857
    1THF     C2 5269   1.932   3.019   2.486 -0.2112  0.4861 -0.9567
    1THF     H3 5270   1.950   2.972   2.390 -0.1447 -0.5294 -0.4508
    1THF     H4 5271   1.824   3.032   2.493 -0.3010 -0.8081  0.4954
    1THF     C3 5272   1.979   2.927   2.603  0.4100  0.0984 -0.4051
    1THF     H5 5273   2.054   2.851   2.577  1.8415  1.1978  0.4682
    1THF     H6 5274   1.892   2.880   2.649  0.9030 -0.3087  0.1245
    1THF     C4 5275   2.043   3.030   2.701 -0.0995 -0.8768  0.0287
    1THF     H7 5276   2.152   3.022   2.694 -0.0568  0.9678 -2.1147
    1THF     H8 5277   2.011   3.021   2.805  0.2645 -2.2628  0.0399
    1THF     O1 5278   2.010   3.160   2.650 -0.0357  0.3787  0.2523
    1THF     C1 5279   2.765   1.453   0.834 -0.7741  0.3069 -0.5882
    1THF     H1 5280   2.757   1.549   0.885 -0.5429 -0.0555  0.1513
    1THF     H2 5281   2.694   1.383   0.881 -2.3711  1.5718 -1.0916
    1THF     C2 5282   2.908   1.412   0.863 -0.2397  0.1992 -0.1475
    1THF     H3 5283   2.913   1.309   0.898  0.8659  0.7998  1.5928
    1THF     H4 5284   2.954   1.480   0.935  1.3695  0.2834 -1.2351
    1THF     C3 5285   2.962   1.431   0.717 -0.4078 -0.4212 -0.3668
    1THF     H5 5286   2.955   1.329   0.679 -0.1286 -1.0364  1.1786
    1THF     H6 5287   3.059   1.481   0.707 -1.0062  0.7714 -0.2899
    1THF     C4 5288   2.865   1.520   0.641  0.4809  0.3132 -0.0496
    1THF     H7 5289   2.868   1.486   0.537 -0.3201 -0.4234  0.1651
    1THF     H8 5290   2.879   1.628   0.644  1.4253  0.1706  0.7790
    1THF     O1 5291   2.741   1.473   0.696 -0.4154 -0.0483 -0.3173
    1THF     C1 5292   3.050   0.859   0.723 -0.6319  0.2970 -0.5841
    1THF     H1 5293   3.117   0.936   0.762  1.2832  0.2549 -3.6281
    1THF     H2 5294   3.112   0.776   0.688 -1.2459 -0.2388 -0.4153
    1THF     C2 5295   2.949   0.925   0.631  1.0314  0.1070 -0.2684
    1THF     H3 5296   2.892   0.854   0.570 -0.6733  1.5724 -0.4310
    1THF     H4 5297   3.007   0.992   0.567  4.3419 -1.6342  0.8170
    1THF     C3 5298   2.845   0.998   0.726  0.3330 -0.6513  0.1782
    1THF     H5 5299   2.743   1.004   0.689  1.0357  1.0515 -1.5365
    1THF     H6 5300   2.875   1.102   0.739  1.4000 -1.1284  1.7746
    1THF     C4 5301   2.865   0.922   0.860 -0.4586  0.0170  0.0666
    1THF     H7 5302   2.774   0.865   0.882  0.0170 -1.1577 -0.8864
    1THF     H8 5303   2.893   0.993   0.938 -0.9219  0.1681  0.0968
    1THF     O1 5304   2.971   0.824   0.836  0.0331 -0.5908 -0.4359
    1THF     C1 5305   0.330   3.849   2.553 -0.3472  0.0207 -0.2102
    1THF     H1 5306   0.279   3.758   2.520 -0.5616  0.2307 -0.4625
    1THF     H2 5307   0.431   3.821   2.583 -0.1714 -0.0781 -0.8811
    1THF     C2 5308   0.250   3.936   2.658 -0.0983  0.5438  0.6211
    1THF     H3 5309   0.293   3.929   2.758  1.7817  0.1677 -0.1892
    1THF     H4 5310   0.148   3.898   2.658 -0.0045  0.2665  1.4445
    1THF     C3 5311   0.272   4.076   2.620 -0.2425  0.0112  0.0865
    1THF     H5 5312   0.324   4.127   2.701  1.8023  2.4807 -2.6600
    1THF     H6 5313   0.178   4.125   2.595  0.5222  1.1867 -0.5656
    1THF     C4 5314   0.352   4.076   2.491 -0.0809  0.4072 -0.1185
    1THF     H7 5315   0.455   4.091   2.526 -0.5223  2.9261  0.1986
    1THF     H8 5316   0.314   4.152   2.423 -0.1665 -0.0675 -0.6021
    1THF     O1 5317   0.336   3.942   2.442 -0.8848 -0.0984 -0.3699
    1THF     C1 5318   2.856   0.218   3.042 -0.0164 -0.1471 -0.0003
    1THF     H1 5319   2.935   0.291   3.024  1.0782 -1.3572 -0.1322
    1THF     H2 5320   2.864   0.137   2.969 -0.6559  1.0093 -1.3879
    1THF     C2 5321   2.719   0.290   3.043 -0.4150  0.1369 -0.0500
    1THF     H3 5322   2.669   0.263   2.950  1.2396 -2.4669 -0.2566
    1THF     H4 5323   2.745   0.395   3.056 -1.4529  0.5076 -0.9563
    1THF     C3 5324   2.635   0.233   3.164 -0.4073  0.0717  0.1360
    1THF     H5 5325   2.550   0.177   3.125  0.8067 -1.8463  0.1991
    1THF     H6 5326   2.586   0.317   3.213 -0.7721  0.0492 -0.1850
    1THF     C4 5327   2.739   0.147   3.231  0.0911  1.2465  0.1159
    1THF     H7 5328   2.733   0.043   3.198  0.3963  0.7915  1.4334
    1THF     H8 5329   2.733   0.158   3.340 -0.3154  0.3257  0.1964
    1THF     O1 5330   2.868   0.176   3.180  0.1361 -0.1505 -0.1655
    1THF     C1 5331   4.075   1.880   1.639 -0.3425  0.0128 -0.4735
    1THF     H1 5332   4.156   1.946   1.671 -0.9688  0.4923  0.1363
    1THF     H2 5333   4.108   1.779   1.612 -0.3681 -1.5772  4.9405
    1THF     C2 5334   3.983   1.938   1.530  0.5154  0.0085  0.1237
    1THF     H3 5335   3.928   1.849   1.499  1.0282 -0.3584  0.2812
    1THF     H4 5336   4.036   1.977   1.444  0.0144 -0.1958 -0.2800
    1THF     C3 5337   3.889   2.036   1.605 -0.1311  0.1493 -0.2042
    1THF     H5 5338   3.788   2.036   1.565  0.2000  1.1841 -1.0720
    1THF     H6 5339   3.941   2.132   1.614 -0.6094  0.2010  2.3564
    1THF     C4 5340   3.876   1.966   1.739  0.0868 -0.1842 -0.4372
    1THF     H7 5341   3.785   1.906   1.738 -0.3729  0.4991  0.0267
    1THF     H8 5342   3.874   2.043   1.816 -0.7833 -1.5551  0.9282
    1THF     O1 5343   3.989   1.879   1.751 -0.4071  0.2905  0.5289
    1THF     C1 5344   3.783   2.979   1.064 -0.7029  0.1759  0.1532
    1THF     H1 5345   3.784   3.067   1.127 -1.0706 -0.1499  0.6120
    1THF     H2 5346   3.812   3.013   0.964 -1.2561 -1.5862 -0.6268
    1THF     C2 5347   3.646   2.921   1.052  0.5376  0.1206  0.5488
    1THF     H3 5348   3.592   2.962   0.967 -0.2268  0.2739  1.1008
    1THF     H4 5349   3.589   2.944   1.142 -0.8953 -2.7011  0.4012
    1THF     C3 5350   3.674   2.770   1.031 -0.0460  0.4797  0.1973
    1THF     H5 5351   3.657   2.754   0.924  0.2274  1.2248  0.0431
    1THF     H6 5352   3.612   2.700   1.088  1.5426  1.2916  3.0161
    1THF     C4 5353   3.818   2.750   1.069  0.4759 -0.5158  0.9041
    1THF     H7 5354   3.875   2.712   0.984 -0.9101  0.1216 -0.3413
    1THF     H8 5355   3.817   2.686   1.158 -1.2238 -1.6689  0.0894
    1THF     O1 5356   3.869   2.871   1.107 -0.1537  0.3271  0.1200
    1THF     C1 5357   0.528   3.565   3.462  0.5094  0.2014  0.2154
    1THF     H1 5358   0.627   3.519   3.469  1.4911  2.3220  0.5119
    1THF     H2 5359   0.451   3.488   3.472 -1.6531  2.1706 -0.8188
    1THF     C2 5360   0.505   3.650   3.336 -0.0637 -0.1525  0.7685
    1THF     H3 5361   0.415   3.628   3.279  0.1551 -1.2179  0.8371
    1THF     H4 5362   0.587   3.646   3.264 -1.0386 -2.4375 -0.2332
    1THF     C3 5363   0.493   3.799   3.382  0.0422 -0.1704  0.2698
    1THF     H5 5364   0.422   3.864   3.331 -0.0103  0.9822  1.7937
    1THF     H6 5365   0.587   3.854   3.385 -0.2978  0.4141  0.3568
    1THF     C4 5366   0.447   3.786   3.526 -0.6352 -0.2949 -0.2596
    1THF     H7 5367   0.341   3.767   3.540 -0.3156 -0.6507  1.9569
    1THF     H8 5368   0.490   3.862   3.592 -0.4852  0.0285 -0.7265
    1THF     O1 5369   0.505   3.655   3.569  1.2655  0.1568 -0.7430
    1THF     C1 5370   2.626   0.700   2.870  0.0891 -0.1635  0.1078
    1THF     H1 5371   2.529   0.749   2.879 -1.1581 -1.9970 -2.8132
    1THF     H2 5372   2.684   0.703   2.963  0.5079 -0.6654 -0.1371
    1THF     C2 5373   2.691   0.740   2.739 -0.3799  0.8884  0.0018
    1THF     H3 5374   2.745   0.835   2.746  0.9812  0.0538  1.1232
    1THF     H4 5375   2.616   0.753   2.660 -0.9947 -1.0454  0.2323
    1THF     C3 5376   2.797   0.628   2.713 -0.6566 -0.0540 -0.3206
    1THF     H5 5377   2.893   0.643   2.763 -1.3810  0.6947  0.8873
    1THF     H6 5378   2.835   0.623   2.611  2.0961  0.7403  0.6271
    1THF     C4 5379   2.722   0.506   2.768 -0.2524 -0.4093  0.5548
    1THF     H7 5380   2.796   0.460   2.833 -0.2225  0.9666  1.5266
    1THF     H8 5381   2.697   0.435   2.689  2.4212 -1.8368  0.9356
    1THF     O1 5382   2.613   0.561   2.849  0.0735  0.2738  0.2206
    1THF     C1 5383   1.533   0.582   1.834 -0.0309 -0.5399  0.5741
    1THF     H1 5384   1.624   0.630   1.797 -0.5485 -0.7315 -0.9752
    1THF     H2 5385   1.507   0.498   1.769  0.0024  0.3797 -0.6311
    1THF     C2 5386   1.406   0.667   1.856  0.1639  0.0511 -0.1978
    1THF     H3 5387   1.315   0.607   1.851  0.1668 -0.3237  3.0138
    1THF     H4 5388   1.390   0.746   1.784  0.1260 -1.0498 -1.4102
    1THF     C3 5389   1.411   0.717   2.004 -0.2619 -0.0396  0.9049
    1THF     H5 5390   1.317   0.749   2.050 -0.3600 -0.8789  1.2963
    1THF     H6 5391   1.487   0.795   2.014 -0.2868  0.0928  0.1218
    1THF     C4 5392   1.476   0.582   2.064  0.2309 -0.9605  0.4172
    1THF     H7 5393   1.408   0.500   2.090 -0.5476 -0.4507  0.0001
    1THF     H8 5394   1.540   0.610   2.148 -1.7841 -1.1576  2.0734
    1THF     O1 5395   1.565   0.533   1.963  0.4353  0.0776  1.1012
    1THF     C1 5396   2.289   1.652   0.471 -1.1126  0.0146 -0.5724
    1THF     H1 5397   2.201   1.602   0.429 -1.2641  0.2649 -0.5483
    1THF     H2 5398   2.271   1.759   0.469 -1.5579 -0.0756 -2.1044
    1THF     C2 5399   2.412   1.607   0.384  0.2598  0.1322  0.4946
    1THF     H3 5400   2.473   1.697   0.369  1.2360 -0.4273  1.0765
    1THF     H4 5401   2.383   1.558   0.291  2.1253  2.2017 -1.2402
    1THF     C3 5402   2.484   1.503   0.471  0.5377 -0.0042 -0.2438
    1THF     H5 5403   2.585   1.532   0.501 -0.4326  2.3622  0.8376
    1THF     H6 5404   2.482   1.408   0.417  0.5456  1.0308 -2.1128
    1THF     C4 5405   2.395   1.484   0.588 -0.6861 -0.1374  0.4341
    1THF     H7 5406   2.448   1.444   0.675  0.9198  2.2237  0.6089
    1THF     H8 5407   2.327   1.407   0.551  1.5080 -1.2947 -1.2964
    1THF     O1 5408   2.324   1.604   0.603  0.4371 -0.0567 -0.2153
    1THF     C1 5409   3.189   1.433   0.436  0.2912 -0.5514 -0.1805
    1THF     H1 5410   3.129   1.388   0.515  0.3484  1.6854  1.1952
    1THF     H2 5411   3.210   1.366   0.353 -1.3879  0.0736 -1.1229
    1THF     C2 5412   3.327   1.489   0.482  0.2773 -0.0448 -0.3954
    1THF     H3 5413   3.400   1.466   0.404  0.7390  0.2673 -0.0567
    1THF     H4 5414   3.352   1.438   0.576 -1.4052 -0.5203 -0.1902
    1THF     C3 5415   3.317   1.634   0.494  0.0998 -0.0984  0.1157
    1THF     H5 5416   3.414   1.682   0.498  0.7252 -1.1650 -1.5279
    1THF     H6 5417   3.269   1.657   0.589  2.5085  1.8709  0.8918
    1THF     C4 5418   3.216   1.663   0.381  0.0816 -0.5920 -0.0728
    1THF     H7 5419   3.267   1.659   0.285  2.3455  1.1761  0.9991
    1THF     H8 5420   3.159   1.756   0.393 -0.9410 -1.1466 -0.5102
    1THF     O1 5421   3.118   1.552   0.393 -0.0605 -0.4522 -0.1318
    1THF     C1 5422   1.725   0.182   3.302  0.2128 -0.2616  0.2679
    1THF     H1 5423   1.803   0.109   3.326  1.0100  1.2738  2.5412
    1THF     H2 5424   1.638   0.122   3.275  0.2858  0.5443 -1.8653
    1THF     C2 5425   1.764   0.269   3.182  0.6002  0.5107  0.2032
    1THF     H3 5426   1.678   0.288   3.117  1.1491  4.1575  0.4644
    1THF     H4 5427   1.840   0.209   3.131 -0.4950 -2.4186  1.9151
    1THF     C3 5428   1.828   0.394   3.246 -0.6833  0.6528  0.2336
    1THF     H5 5429   1.770   0.479   3.209 -1.6956 -0.6609 -1.2193
    1THF     H6 5430   1.934   0.399   3.224 -0.7704  0.2635 -0.2696
    1THF     C4 5431   1.812   0.368   3.401 -0.4848 -0.0940 -0.4763
    1THF     H7 5432   1.778   0.459   3.451  2.0729  1.4302 -1.4525
    1THF     H8 5433   1.896   0.323   3.454 -1.8014 -0.1280  1.6515
    1THF     O1 5434   1.704   0.265   3.413  0.0104 -0.2735  0.2482
    1THF     C1 5435   2.001   0.879   1.523 -0.4526  0.6865  0.3533
    1THF     H1 5436   1.942   0.914   1.608 -0.9097 -0.4627  0.5203
    1THF     H2 5437   2.093   0.937   1.534  0.4096 -0.5989  0.0478
    1THF     C2 5438   1.920   0.877   1.396 -0.2447 -0.7867  0.7460
    1THF     H3 5439   1.978   0.919   1.314 -0.3318  1.0006  1.5798
    1THF     H4 5440   1.835   0.945   1.405 -0.3592 -0.5838 -1.7506
    1THF     C3 5441   1.879   0.733   1.369 -0.5537 -0.5054  0.0917
    1THF     H5 5442   1.935   0.683   1.290  1.4560 -2.4425  2.6427
    1THF     H6 5443   1.771   0.727   1.358 -0.2319 -1.2788 -2.8707
    1THF     C4 5444   1.925   0.652   1.489 -0.2697 -0.2811 -0.9571
    1THF     H7 5445   1.971   0.557   1.461 -0.5604 -0.2458 -1.5720
    1THF     H8 5446   1.849   0.642   1.568 -0.8226  4.0120 -0.7946
    1THF     O1 5447   2.032   0.738   1.536  0.7925 -0.7572  0.3168
    1THF     C1 5448   3.918   0.130   3.194  0.4933 -0.4161  0.2833
    1THF     H1 5449   4.017   0.124   3.148  0.8890  0.5588  1.0096
    1THF     H2 5450   3.906   0.132   3.302  2.0053 -2.4836  0.5174
    1THF     C2 5451   3.822   0.024   3.121 -0.1029  0.5051  0.1866
    1THF     H3 5452   3.809  -0.057   3.193  0.1007  1.1491  0.9535
    1THF     H4 5453   3.875  -0.008   3.031 -0.1887 -3.6639  1.5319
    1THF     C3 5454   3.697   0.107   3.086  0.1586  0.3641  0.5121
    1THF     H5 5455   3.633   0.113   3.175 -0.9419  5.7801 -0.4743
    1THF     H6 5456   3.654   0.065   2.995 -0.3084 -0.6180  1.1749
    1THF     C4 5457   3.755   0.246   3.069  1.3322  0.3050 -0.0045
    1THF     H7 5458   3.680   0.323   3.090  0.4246 -0.7175  0.5262
    1THF     H8 5459   3.792   0.262   2.967  1.5904 -0.3221 -0.0100
    1THF     O1 5460   3.862   0.256   3.163 -0.3798 -0.5548 -0.2338
    1THF     C1 5461   1.093   2.199   3.342 -0.8594  0.2949 -0.5836
    1THF     H1 5462   1.015   2.142   3.291 -1.1553 -1.5451  1.9030
    1THF     H2 5463   1.073   2.303   3.314 -2.3207 -0.0948 -1.0656
    1THF     C2 5464   1.234   2.153   3.309  0.3764 -0.9621 -0.4814
    1THF     H3 5465   1.289   2.243   3.281 -0.7404 -0.7261 -2.0150
    1THF     H4 5466   1.222   2.085   3.225 -0.5900 -2.3301  0.7444
    1THF     C3 5467   1.296   2.092   3.438  0.9028  0.4162  0.3778
    1THF     H5 5468   1.348   2.167   3.498  0.8286 -0.0581  1.0420
    1THF     H6 5469   1.352   1.998   3.433 -0.4315 -0.2838 -3.0552
    1THF     C4 5470   1.168   2.065   3.514  0.1036 -0.3065 -0.0481
    1THF     H7 5471   1.180   2.069   3.623  1.0015 -0.4614 -0.1341
    1THF     H8 5472   1.122   1.971   3.484  1.0621 -0.5015 -0.9415
    1THF     O1 5473   1.082   2.182   3.481  0.1201  0.2878  0.7590
    1THF     C1 5474   1.166   2.942   0.509  0.1411  0.4246  0.3486
    1THF     H1 5475   1.190   2.841   0.544  3.0858  0.7152 -0.7156
    1THF     H2 5476   1.224   2.958   0.417  0.7107 -0.0990  0.6144
    1THF     C2 5477   1.209   3.047   0.612 -0.0974 -0.0651 -0.3942
    1THF     H3 5478   1.317   3.060   0.622  0.3573 -3.2556 -0.5956
    1THF     H4 5479   1.169   3.017   0.710 -0.7371  2.2103  0.0705
    1THF     C3 5480   1.140   3.167   0.555 -0.5145 -0.6671  0.9191
    1THF     H5 5481   1.195   3.191   0.464  0.0714 -1.3689  1.0858
    1THF     H6 5482   1.132   3.247   0.629  2.4293 -0.8548  1.4957
    1THF     C4 5483   1.009   3.109   0.500  0.7385  0.1152  0.1919
    1THF     H7 5484   0.980   3.160   0.408 -2.5702 -1.9905 -0.0093
    1THF     H8 5485   0.927   3.118   0.571  0.4014 -2.4772  0.1843
    1THF     O1 5486   1.028   2.974   0.470 -0.6033 -0.1723 -0.1452
    1THF     C1 5487   1.164   1.512   1.713 -0.0219  0.2544  0.2960
    1THF     H1 5488   1.138   1.491   1.817 -0.1205 -0.8678  0.0455
    1THF     H2 5489   1.121   1.610   1.689 -1.4728 -0.2413  0.8623
    1THF     C2 5490   1.119   1.393   1.624 -0.2041 -0.7666 -0.1210
    1THF     H3 5491   1.075   1.424   1.529  1.2734  1.5539 -0.0902
    1THF     H4 5492   1.051   1.326   1.678 -0.9210 -1.8546 -2.2930
    1THF     C3 5493   1.249   1.332   1.582 -0.2877 -0.1402  1.0246
    1THF     H5 5494   1.269   1.359   1.477  1.0367 -0.0231  1.2917
    1THF     H6 5495   1.228   1.226   1.588 -0.1351 -0.3607 -1.6841
    1THF     C4 5496   1.356   1.387   1.671  0.1540 -0.0560  0.9530
    1THF     H7 5497   1.447   1.408   1.615 -0.9398  1.3332 -0.3799
    1THF     H8 5498   1.371   1.335   1.765  0.2452 -0.7084  0.5764
    1THF     O1 5499   1.305   1.514   1.699 -0.1860  0.4671 -0.5808
    1THF     C1 5500   0.775   2.465   1.898  0.2561 -0.6106 -0.1918
    1THF     H1 5501   0.686   2.495   1.954  1.1309 -0.0849  0.9549
    1THF     H2 5502   0.755   2.475   1.791  1.5755  0.4092 -0.3613
    1THF     C2 5503   0.801   2.322   1.944  0.1728  0.7408  0.2223
    1THF     H3 5504   0.818   2.258   1.857 -0.0514  2.0080 -0.7671
    1THF     H4 5505   0.716   2.281   1.999 -1.5582  0.7276 -2.3142
    1THF     C3 5506   0.930   2.322   2.020  0.2803  0.8708 -1.2878
    1THF     H5 5507   1.002   2.263   1.963  1.0983  1.1440 -0.5414
    1THF     H6 5508   0.917   2.265   2.111 -0.6711  1.5494 -0.9885
    1THF     C4 5509   0.959   2.474   2.049 -0.0156 -0.0195  0.1626
    1THF     H7 5510   1.065   2.497   2.040 -0.0625  0.4479  0.7577
    1THF     H8 5511   0.925   2.510   2.146  1.6656 -0.4253  0.9082
    1THF     O1 5512   0.886   2.547   1.938 -0.3363 -0.5909  0.2716
    1THF     C1 5513   0.945   2.960   0.011 -0.0852 -0.1194  0.4117
    1THF     H1 5514   0.974   3.059  -0.024 -2.3920  0.5543  0.3774
    1THF     H2 5515   0.837   2.961   0.020 -0.1152 -2.2551  0.4911
    1THF     C2 5516   1.013   2.930   0.138  0.1495 -0.2775 -0.2387
    1THF     H3 5517   0.944   2.950   0.220  2.4075  1.9168  1.2073
    1THF     H4 5518   1.102   2.993   0.147  0.6132 -0.7092 -1.6006
    1THF     C3 5519   1.051   2.782   0.142  0.5670  0.1053  0.5849
    1THF     H5 5520   0.989   2.720   0.208  0.0452 -1.7584 -1.5834
    1THF     H6 5521   1.156   2.765   0.168  0.4901 -0.5852  0.4594
    1THF     C4 5522   1.021   2.745  -0.005  0.7284  0.7947 -0.0533
    1THF     H7 5523   0.940   2.672   0.001  2.3726 -0.8610  3.4720
    1THF     H8 5524   1.107   2.697  -0.052 -0.8321 -1.8447 -0.2800
    1THF     O1 5525   0.985   2.860  -0.080  0.8618 -0.1344  0.5468
    1THF     C1 5526   3.993   3.361   3.000  0.0260 -0.0253 -0.5553
    1THF     H1 5527   4.101   3.349   3.007  0.1426 -0.1297 -2.1873
    1THF     H2 5528   3.952   3.448   2.947  0.4312  0.1264 -0.6173
    1THF     C2 5529   3.937   3.378   3.146 -0.2590 -0.2386  0.7802
    1THF     H3 5530   3.909   3.483   3.158  0.8021  0.0692  0.6237
    1THF     H4 5531   4.019   3.344   3.210  1.0585  1.7937  0.2254
    1THF     C3 5532   3.819   3.283   3.148 -0.4860  0.4605 -0.0182
    1THF     H5 5533   3.736   3.337   3.192 -1.1217 -1.1078  0.7597
    1THF     H6 5534   3.845   3.205   3.221 -0.3952 -0.5375 -1.0947
    1THF     C4 5535   3.796   3.232   3.010 -0.0689  0.2234  0.2797
    1THF     H7 5536   3.727   3.295   2.955  1.3686 -1.5554 -3.7541
    1THF     H8 5537   3.757   3.130   3.007 -0.9461  0.6187 -2.3584
    1THF     O1 5538   3.927   3.242   2.950 -0.3251 -0.1161 -0.0395
    1THF     C1 5539   1.157   1.674   3.299 -0.2417 -0.6789  0.4980
    1THF     H1 5540   1.076   1.725   3.246  1.3940  0.0234 -1.4149
    1THF     H2 5541   1.179   1.578   3.251  3.4071 -0.3651  1.4084
    1THF     C2 5542   1.134   1.638   3.446 -0.3074  0.1174 -0.2664
    1THF     H3 5543   1.098   1.535   3.451 -0.3195  0.0678 -1.2642
    1THF     H4 5544   1.062   1.711   3.482 -0.0628  0.7169 -0.9765
    1THF     C3 5545   1.275   1.647   3.514 -0.3753 -0.5466  0.1527
    1THF     H5 5546   1.295   1.544   3.544  0.7836 -0.0566  1.0935
    1THF     H6 5547   1.260   1.712   3.600 -1.4916 -0.0083 -0.4368
    1THF     C4 5548   1.367   1.687   3.401  0.0345  0.0425  0.6356
    1THF     H7 5549   1.396   1.596   3.347  0.5442  0.2590  0.5409
    1THF     H8 5550   1.443   1.759   3.434  0.6069 -1.2476  2.2078
    1THF     O1 5551   1.274   1.751   3.308 -0.2427  0.2220  0.7674
    1THF     C1 5552   2.217   2.938   0.713  0.2890  1.1073  0.1187
    1THF     H1 5553   2.157   2.928   0.804 -1.2778  0.7769 -0.9261
    1THF     H2 5554   2.210   3.044   0.684  1.3682  0.6614 -1.8454
    1THF     C2 5555   2.179   2.846   0.595  0.6723 -0.0020 -0.5892
    1THF     H3 5556   2.116   2.901   0.525  1.5502  0.3868 -1.0819
    1THF     H4 5557   2.123   2.755   0.618  1.4987 -1.2561 -3.2283
    1THF     C3 5558   2.314   2.820   0.532  0.0941 -0.0695 -0.7270
    1THF     H5 5559   2.330   2.844   0.426  0.5914  0.6405 -0.4951
    1THF     H6 5560   2.337   2.715   0.549  1.0216  0.0958 -0.9093
    1THF     C4 5561   2.423   2.895   0.612 -0.5002 -0.2985  0.0368
    1THF     H7 5562   2.434   2.998   0.576  2.8025 -1.4493 -2.5675
    1THF     H8 5563   2.519   2.844   0.629 -0.1371  0.2699 -0.2822
    1THF     O1 5564   2.354   2.907   0.741  0.0801  0.3647 -0.3312
    1THF     C1 5565   4.021   2.422   0.998  0.5783 -0.4582  0.6506
    1THF     H1 5566   3.954   2.477   1.064 -1.4192 -2.3096  0.1763
    1THF     H2 5567   4.039   2.326   1.046 -1.7643 -1.1181  0.2273
    1THF     C2 5568   4.140   2.506   0.963  0.0698 -0.3762  0.0881
    1THF     H3 5569   4.216   2.430   0.942  0.7773  0.2276  0.4253
    1THF     H4 5570   4.173   2.579   1.037  0.6971  1.0877 -1.6014
    1THF     C3 5571   4.103   2.579   0.835 -0.0811 -0.1182  0.5921
    1THF     H5 5572   4.197   2.590   0.780  0.7663  2.8272  2.5221
    1THF     H6 5573   4.067   2.680   0.858  0.2609  0.2141 -0.2804
    1THF     C4 5574   3.993   2.487   0.772  0.7799 -0.2793  0.2426
    1THF     H7 5575   4.031   2.422   0.693  2.2491  0.7606  0.0541
    1THF     H8 5576   3.907   2.544   0.735  1.4364  0.3028 -0.4299
    1THF     O1 5577   3.941   2.405   0.878  0.0113 -0.7945 -0.6452
    1THF     C1 5578   0.939   2.735   3.011  0.2367 -0.4152  0.7084
    1THF     H1 5579   0.844   2.772   3.052 -1.0390 -0.9776 -1.6381
    1THF     H2 5580   0.940   2.763   2.905  0.4274 -0.5802  0.6676
    1THF     C2 5581   0.956   2.584   3.043  0.4280  0.6578  0.3038
    1THF     H3 5582   0.908   2.527   2.963 -1.1433  2.3822 -0.0208
    1THF     H4 5583   0.916   2.570   3.144 -1.5898  0.1551 -0.5321
    1THF     C3 5584   1.104   2.565   3.035 -0.6806 -0.4489  0.0951
    1THF     H5 5585   1.140   2.570   2.932  0.4330 -2.8865  0.3241
    1THF     H6 5586   1.137   2.476   3.089 -1.0883  0.1876  1.3952
    1THF     C4 5587   1.145   2.699   3.110 -0.3092  0.0582 -0.2785
    1THF     H7 5588   1.243   2.731   3.073  0.5811  0.0437  1.9692
    1THF     H8 5589   1.142   2.693   3.219  0.5567 -0.5817 -0.2793
    1THF     O1 5590   1.045   2.794   3.079  0.0520 -0.7840  0.1317
    1THF     C1 5591   1.409   0.254   0.101  0.2243 -0.2172  0.2428
    1THF     H1 5592   1.332   0.284   0.029  1.1600  0.9724 -0.2855
    1THF     H2 5593   1.356   0.253   0.197  0.7540 -0.0526  0.5378
    1THF     C2 5594   1.534   0.342   0.094  0.6747  0.4311  0.5272
    1THF     H3 5595   1.537   0.392   0.191  0.8547 -1.4800  1.5365
    1THF     H4 5596   1.521   0.415   0.014  1.7347 -1.5349 -1.4966
    1THF     C3 5597   1.650   0.248   0.069 -0.5710  0.4726  0.3268
    1THF     H5 5598   1.692   0.202   0.160 -0.8186  0.3019  0.3566
    1THF     H6 5599   1.732   0.290   0.011  0.6912 -0.7129  1.2029
    1THF     C4 5600   1.586   0.126   0.006  0.4342  0.5896  0.5096
    1THF     H7 5601   1.648   0.036   0.015  0.5903  0.7078  0.6160
    1THF     H8 5602   1.559   0.144  -0.098 -1.7989 -2.2794  0.5088
    1THF     O1 5603   1.458   0.118   0.078  0.1461  0.1174  0.7746
    1THF     C1 5604   0.740   2.123   0.992  0.3196 -0.1297 -0.9131
    1THF     H1 5605   0.785   2.199   1.056 -1.4051  0.1268  0.0334
    1THF     H2 5606   0.737   2.154   0.887 -0.4382  0.0466 -0.8461
    1THF     C2 5607   0.599   2.100   1.033 -0.2636 -0.5133  0.0178
    1THF     H3 5608   0.523   2.158   0.980  0.8356  0.6318 -0.3432
    1THF     H4 5609   0.590   2.139   1.135 -0.1522 -0.8812  0.1674
    1THF     C3 5610   0.571   1.946   1.030 -0.8863 -0.5758 -0.0551
    1THF     H5 5611   0.526   1.922   0.933 -0.2885 -1.6930 -0.0598
    1THF     H6 5612   0.502   1.910   1.106 -1.0411 -0.7330 -0.2689
    1THF     C4 5613   0.715   1.886   1.039  0.5576 -0.1093 -0.4309
    1THF     H7 5614   0.724   1.804   0.968  1.3236 -1.6152  1.3716
    1THF     H8 5615   0.740   1.843   1.137 -0.8977 -0.3592 -0.1689
    1THF     O1 5616   0.809   1.990   1.004  0.0607  0.2802  0.6925
    1THF     C1 5617   1.394   0.648   0.930  0.0205 -0.3227  0.3746
    1THF     H1 5618   1.389   0.540   0.912 -1.8131  0.0411 -1.4476
    1THF     H2 5619   1.490   0.671   0.976 -0.6474 -1.5101  2.4082
    1THF     C2 5620   1.288   0.701   1.021  0.4816 -0.6958  0.1428
    1THF     H3 5621   1.333   0.699   1.121  0.9254 -1.1417 -0.0626
    1THF     H4 5622   1.200   0.636   1.022 -0.9749  1.1637 -2.0086
    1THF     C3 5623   1.243   0.836   0.969  0.4433 -0.3442 -0.2066
    1THF     H5 5624   1.301   0.920   1.010  0.3037 -0.3958  0.0967
    1THF     H6 5625   1.136   0.854   0.985  0.5199 -1.4842  1.6749
    1THF     C4 5626   1.274   0.820   0.824  1.0665  0.7181 -0.2896
    1THF     H7 5627   1.309   0.918   0.793 -0.0242  1.2634  0.1876
    1THF     H8 5628   1.193   0.782   0.761 -0.3338  3.1029  0.0014
    1THF     O1 5629   1.381   0.722   0.812 -0.1160  0.1397  0.1132
    1THF     C1 5630   3.812   2.479   2.014 -0.0685  0.5759 -0.5862
    1THF     H1 5631   3.779   2.462   2.118 -1.9307  3.5235 -0.6427
    1THF     H2 5632   3.861   2.576   2.014 -0.3512  0.7192 -1.4797
    1THF     C2 5633   3.707   2.475   1.905  0.2266 -0.2531 -0.4485
    1THF     H3 5634   3.646   2.566   1.910 -1.0375 -1.1142  0.1961
    1THF     H4 5635   3.643   2.387   1.920  1.3577 -0.7179  1.9060
    1THF     C3 5636   3.796   2.463   1.776  0.1461 -0.4116  0.0857
    1THF     H5 5637   3.792   2.551   1.713 -3.3613 -1.2244 -0.9346
    1THF     H6 5638   3.755   2.380   1.718 -1.2590  0.3437 -0.0330
    1THF     C4 5639   3.938   2.415   1.827  0.2831  0.0735 -0.4279
    1THF     H7 5640   4.010   2.497   1.822 -3.2051  3.4087  1.1218
    1THF     H8 5641   3.973   2.324   1.778 -1.9299 -0.7510 -0.5473
    1THF     O1 5642   3.910   2.388   1.969 -0.7486  0.1536  0.0418
    1THF     C1 5643   3.945   0.824   0.229  0.4778  0.4742  0.4119
    1THF     H1 5644   4.046   0.855   0.203  0.2871  0.6372 -0.1527
    1THF     H2 5645   3.914   0.766   0.141  0.6761  0.5437  0.2975
    1THF     C2 5646   3.843   0.936   0.268 -0.1511 -0.1029 -0.1756
    1THF     H3 5647   3.745   0.921   0.221 -0.5969 -0.1091  0.7522
    1THF     H4 5648   3.879   1.033   0.232  0.1768  0.4873  1.7082
    1THF     C3 5649   3.842   0.943   0.425  0.5862 -0.2444  0.5373
    1THF     H5 5650   3.743   0.952   0.469 -0.4302  0.9517 -1.9435
    1THF     H6 5651   3.905   1.023   0.466 -0.0724  0.8652 -0.5911
    1THF     C4 5652   3.900   0.810   0.470 -0.3269 -0.7500 -0.0226
    1THF     H7 5653   3.824   0.742   0.507  0.7228 -2.1886 -0.4518
    1THF     H8 5654   3.984   0.835   0.536 -0.0058 -0.0832 -0.6757
    1THF     O1 5655   3.951   0.746   0.352  0.1521 -0.3578  0.5344
    1THF     C1 5656   0.828   2.146   1.362  0.2304 -0.1539  0.0999
    1THF     H1 5657   0.935   2.147   1.382  0.0679  0.2276  0.9582
    1THF     H2 5658   0.810   2.110   1.260  1.6879 -3.2594  0.8764
    1THF     C2 5659   0.788   2.293   1.371  0.1693 -0.3245  0.5779
    1THF     H3 5660   0.738   2.320   1.278 -1.1781 -1.8532  0.8257
    1THF     H4 5661   0.877   2.352   1.392  2.0444 -3.0053  0.4508
    1THF     C3 5662   0.690   2.301   1.486  0.3214  0.3829 -0.4824
    1THF     H5 5663   0.584   2.307   1.461 -0.1021  0.1180  1.1699
    1THF     H6 5664   0.720   2.388   1.545 -0.9008  0.6854 -0.2968
    1THF     C4 5665   0.708   2.163   1.559  0.2857 -0.2342 -0.0848
    1THF     H7 5666   0.614   2.126   1.601  1.2933 -1.5860  1.0487
    1THF     H8 5667   0.777   2.172   1.643  0.9492  0.9921 -0.7593
    1THF     O1 5668   0.761   2.069   1.458 -0.4133  0.3233  0.5719
    1THF     C1 5669   0.775   3.022   1.641 -0.4307 -0.4604 -0.0449
    1THF     H1 5670   0.725   2.968   1.722  2.7032 -0.2462  2.1395
    1THF     H2 5671   0.706   3.054   1.563  0.6143 -0.0644 -0.8271
    1THF     C2 5672   0.868   2.921   1.579 -0.3536  0.3136  0.4373
    1THF     H3 5673   0.867   2.924   1.469  1.1004  0.6794  0.4302
    1THF     H4 5674   0.826   2.824   1.607 -2.1737  0.7323 -0.7241
    1THF     C3 5675   1.011   2.960   1.623  0.3450 -0.3907 -0.1240
    1THF     H5 5676   1.076   2.942   1.537 -0.1984  2.6387 -1.2480
    1THF     H6 5677   1.031   2.917   1.721  0.7448  1.2626  0.5414
    1THF     C4 5678   0.998   3.114   1.634  0.5711 -0.2856  0.0686
    1THF     H7 5679   0.998   3.163   1.536  1.9353  0.0050  0.2097
    1THF     H8 5680   1.077   3.156   1.696  0.1374 -0.5530  0.8090
    1THF     O1 5681   0.863   3.126   1.689  0.2283  0.3532  0.7102
    1THF     C1 5682   3.942   0.948   3.838 -0.1688  0.3778  0.3080
    1THF     H1 5683   3.851   0.990   3.883 -0.0970 -2.0239  2.8729
    1THF     H2 5684   4.002   0.899   3.915 -0.4924  0.8339  0.8604
    1THF     C2 5685   4.017   1.071   3.773  0.1269  0.1494 -0.5544
    1THF     H3 5686   4.121   1.073   3.806  0.5696 -0.6623 -1.8688
    1THF     H4 5687   3.973   1.167   3.802 -1.5894 -1.2795  1.7445
    1THF     C3 5688   4.013   1.036   3.623  0.4679 -0.4363 -0.6434
    1THF     H5 5689   4.107   0.991   3.594  1.2581 -0.9695  2.5683
    1THF     H6 5690   3.996   1.125   3.561 -2.8780 -0.9431 -0.5685
    1THF     C4 5691   3.901   0.930   3.609  0.3216  0.5435  0.0334
    1THF     H7 5692   3.916   0.865   3.523  0.5285  0.3495  0.2152
    1THF     H8 5693   3.805   0.982   3.604  1.1732  2.2703  0.8767
    1THF     O1 5694   3.924   0.859   3.739 -0.0160 -0.2921  0.4927
    1THF     C1 5695   2.091   1.496   0.832 -0.5186  0.5202  0.6679
    1THF     H1 5696   2.108   1.604   0.828  1.9288  0.1567  0.4006
    1THF     H2 5697   2.180   1.439   0.859 -0.5941 -0.4004 -1.0105
    1THF     C2 5698   2.029   1.439   0.705  0.3650  0.5467 -0.0961
    1THF     H3 5699   2.114   1.420   0.640  0.3712 -0.8300  0.2876
    1THF     H4 5700   1.966   1.516   0.660 -0.9190  0.0968  0.8959
    1THF     C3 5701   1.949   1.313   0.756  0.1835 -0.0795  0.1747
    1THF     H5 5702   2.012   1.229   0.728 -0.6476 -0.4556 -0.6060
    1THF     H6 5703   1.848   1.311   0.713  0.7406  0.6306 -1.2023
    1THF     C4 5704   1.942   1.329   0.912  0.6894 -0.0745  0.0843
    1THF     H7 5705   2.019   1.267   0.958  1.4568  1.5749  1.0444
    1THF     H8 5706   1.843   1.314   0.955  1.7182  0.0966  2.5979
    1THF     O1 5707   1.987   1.466   0.930  0.6319  1.3024 -0.2943
    1THF     C1 5708   2.339   2.729   1.524  0.5675  0.1021 -0.1649
    1THF     H1 5709   2.234   2.744   1.551  0.2825  0.4160 -1.4317
    1THF     H2 5710   2.375   2.639   1.575  0.4224  0.4780  0.6093
    1THF     C2 5711   2.428   2.855   1.554 -0.0667 -0.1969 -0.3522
    1THF     H3 5712   2.515   2.819   1.611 -1.1750 -1.1962  0.7283
    1THF     H4 5713   2.381   2.929   1.618  1.8082 -0.2345  1.1025
    1THF     C3 5714   2.476   2.912   1.414  0.0971 -0.4020 -0.3468
    1THF     H5 5715   2.583   2.935   1.409 -0.3346  1.4408 -1.4117
    1THF     H6 5716   2.433   3.010   1.393 -0.6828 -1.0555 -1.9555
    1THF     C4 5717   2.415   2.812   1.308 -0.1551 -0.0452 -0.2481
    1THF     H7 5718   2.500   2.772   1.251 -0.5799 -1.8751  0.3787
    1THF     H8 5719   2.337   2.872   1.260 -1.2281  2.0101  3.8380
    1THF     O1 5720   2.354   2.706   1.385 -0.5246  0.1787 -0.1522
    1THF     C1 5721   1.719   0.518   3.713  0.3283  0.0850 -0.2542
    1THF     H1 5722   1.732   0.540   3.819 -2.5688  2.2349 -0.3023
    1THF     H2 5723   1.780   0.579   3.647  3.2130 -1.0487  1.2810
    1THF     C2 5724   1.567   0.528   3.680  0.0572  0.1631 -0.0458
    1THF     H3 5725   1.557   0.580   3.585 -2.2156 -2.0113 -1.0403
    1THF     H4 5726   1.519   0.590   3.756 -2.3074 -1.5611 -0.0938
    1THF     C3 5727   1.527   0.379   3.681 -0.0700 -0.7497  0.2538
    1THF     H5 5728   1.502   0.362   3.576  2.3239  0.1470 -0.5023
    1THF     H6 5729   1.435   0.361   3.736  0.7634 -1.8491  1.3403
    1THF     C4 5730   1.640   0.304   3.739  0.5616  0.0134 -0.0091
    1THF     H7 5731   1.653   0.206   3.692  0.7447 -0.8423  1.7869
    1THF     H8 5732   1.638   0.303   3.848  1.0200  1.0028  0.0165
    1THF     O1 5733   1.759   0.380   3.710  0.0666 -0.3792 -0.1265
    1THF     C1 5734   3.077   0.951   3.698 -0.3196 -0.1169  0.4475
    1THF     H1 5735   3.177   0.917   3.727  0.4380  0.4384 -1.4699
    1THF     H2 5736   3.083   0.994   3.598 -2.8702  0.7845  0.6456
    1THF     C2 5737   3.029   1.047   3.801  0.1533 -0.3299  0.3917
    1THF     H3 5738   3.070   1.147   3.785  1.8827 -1.0049  0.4531
    1THF     H4 5739   3.053   1.001   3.897 -1.2078 -2.9011 -0.4638
    1THF     C3 5740   2.878   1.048   3.791 -0.0208  0.6181  0.0575
    1THF     H5 5741   2.851   1.140   3.739 -0.8268  0.2260 -0.2268
    1THF     H6 5742   2.827   1.044   3.888 -0.3651  1.1121 -0.1004
    1THF     C4 5743   2.853   0.914   3.710 -0.2464 -0.0055 -0.7078
    1THF     H7 5744   2.822   0.932   3.607  0.9379 -1.3672 -1.3225
    1THF     H8 5745   2.784   0.841   3.754 -1.3269  1.7545  0.5738
    1THF     O1 5746   2.981   0.849   3.702 -0.6437  0.3433 -0.2776
    1THF     C1 5747   0.203   2.298   1.895  0.8355 -0.1924 -0.9462
    1THF     H1 5748   0.170   2.359   1.979  2.3574 -1.3668  0.5244
    1THF     H2 5749   0.125   2.235   1.849  0.2643  0.4190 -0.8214
    1THF     C2 5750   0.316   2.209   1.927 -0.3307  0.4663  0.2030
    1THF     H3 5751   0.280   2.117   1.975  0.8132 -0.9245 -1.5565
    1THF     H4 5752   0.373   2.266   2.000 -0.1831 -1.3225  1.5427
    1THF     C3 5753   0.392   2.182   1.802 -0.5083  0.3000 -0.2518
    1THF     H5 5754   0.344   2.095   1.757 -1.0674  0.3700  0.2081
    1THF     H6 5755   0.499   2.166   1.821 -0.7440 -2.6542 -1.1502
    1THF     C4 5756   0.369   2.319   1.728  0.2327 -0.4276 -0.2286
    1THF     H7 5757   0.361   2.315   1.619  1.1219 -1.3171 -0.2684
    1THF     H8 5758   0.447   2.393   1.750  1.0995 -1.9493  1.8706
    1THF     O1 5759   0.250   2.377   1.780 -0.1978 -0.7692 -0.1009
    1THF     C1 5760   0.553   3.423   2.979 -0.7636  0.3785  0.0154
    1THF     H1 5761   0.579   3.488   3.063 -1.3363 -2.2526  2.3299
    1THF     H2 5762   0.560   3.318   3.010  0.5278  0.3048 -0.4690
    1THF     C2 5763   0.647   3.442   2.867  0.3985 -0.6554 -0.4724
    1THF     H3 5764   0.679   3.347   2.823  1.6141  0.3330 -1.7611
    1THF     H4 5765   0.737   3.491   2.905  3.8648 -1.8110 -6.5015
    1THF     C3 5766   0.570   3.525   2.769 -0.0466 -0.7232 -0.3263
    1THF     H5 5767   0.545   3.470   2.678 -3.2591  0.0334  0.0384
    1THF     H6 5768   0.632   3.603   2.725 -1.9008 -0.1078 -1.9129
    1THF     C4 5769   0.445   3.578   2.844 -0.2652  0.3717 -0.2519
    1THF     H7 5770   0.359   3.590   2.777 -0.4087 -0.8249 -0.3029
    1THF     H8 5771   0.467   3.671   2.897 -1.6226  0.3523  0.3572
    1THF     O1 5772   0.422   3.475   2.940 -0.0957 -0.3173  0.3534
    1THF     C1 5773   0.544   1.417   3.404  0.3017 -0.7909 -0.1943
    1THF     H1 5774   0.525   1.461   3.502 -0.4664 -2.0023  0.2173
    1THF     H2 5775   0.457   1.429   3.340 -1.0853  1.2071  1.9776
    1THF     C2 5776   0.589   1.274   3.426 -0.1949  0.1224  0.4005
    1THF     H3 5777   0.516   1.197   3.401 -0.8581  1.2063 -1.0758
    1THF     H4 5778   0.620   1.259   3.529 -1.1188 -2.0391  0.3931
    1THF     C3 5779   0.713   1.258   3.337  0.1175 -0.0871  0.1847
    1THF     H5 5780   0.676   1.244   3.236  1.1598  0.3464 -0.2615
    1THF     H6 5781   0.779   1.180   3.375 -0.8405 -0.0261  2.0256
    1THF     C4 5782   0.767   1.401   3.356 -0.2389 -0.3611 -0.4132
    1THF     H7 5783   0.848   1.417   3.285  1.7472 -0.4624  1.7672
    1THF     H8 5784   0.805   1.412   3.457 -0.7950 -1.4764 -0.0614
    1THF     O1 5785   0.651   1.484   3.338  0.0823 -0.2508 -0.2592
    1THF     C1 5786   0.942   0.212   3.085  0.3269  0.4870  0.3327
    1THF     H1 5787   0.967   0.244   2.984  2.7699 -0.7617  0.5081
    1THF     H2 5788   0.863   0.138   3.069 -0.2040  0.8488  1.2330
    1THF     C2 5789   0.906   0.333   3.177  0.1559 -0.6120  0.0564
    1THF     H3 5790   0.798   0.342   3.185  0.1826 -1.1439  1.1036
    1THF     H4 5791   0.969   0.417   3.148  0.5526 -0.3558  1.6330
    1THF     C3 5792   0.962   0.288   3.321 -0.7325 -0.2410 -0.3638
    1THF     H5 5793   0.889   0.253   3.394  0.2243 -1.6025 -0.0434
    1THF     H6 5794   1.014   0.369   3.373 -2.0587  0.7784 -0.5901
    1THF     C4 5795   1.054   0.164   3.300  0.0870 -0.2623 -0.2679
    1THF     H7 5796   1.011   0.079   3.354  0.9152 -0.0901  0.6819
[truncated: 56,681 more chars]
