# Supplementary material for: Programmable synthesis of organic cages with reduced symmetry
Source: Chem Sci. 2024 Apr 1;15(17):6536–43. doi: 10.1039/d4sc00889h (PMC11062111; doi:10.1039/d4sc00889h)
Supplement: SC-015-D4SC00889H-s002 [file SC-015-D4SC00889H-s002.zip › S.I/S.I.Models.all/molecular.dynamics/conformers.for.md/C11/cage_in_THF.itp]

; position restraints for MOL of GROningen MAchine for Chemical Simulation

[ position_restraints ]
;  i funct       fcx        fcy        fcz
   1    1       1000       1000       1000
   2    1       1000       1000       1000
   3    1       1000       1000       1000
   4    1       1000       1000       1000
   5    1       1000       1000       1000
   6    1       1000       1000       1000
   7    1       1000       1000       1000
   8    1       1000       1000       1000
   9    1       1000       1000       1000
  10    1       1000       1000       1000
  11    1       1000       1000       1000
  12    1       1000       1000       1000
  13    1       1000       1000       1000
  14    1       1000       1000       1000
  15    1       1000       1000       1000
  16    1       1000       1000       1000
  17    1       1000       1000       1000
  18    1       1000       1000       1000
  19    1       1000       1000       1000
  20    1       1000       1000       1000
  21    1       1000       1000       1000
  22    1       1000       1000       1000
  23    1       1000       1000       1000
  24    1       1000       1000       1000
  25    1       1000       1000       1000
  26    1       1000       1000       1000
  27    1       1000       1000       1000
  28    1       1000       1000       1000
  29    1       1000       1000       1000
  30    1       1000       1000       1000
  31    1       1000       1000       1000
  32    1       1000       1000       1000
  33    1       1000       1000       1000
  34    1       1000       1000       1000
  35    1       1000       1000       1000
  36    1       1000       1000       1000
  37    1       1000       1000       1000
  38    1       1000       1000       1000
  39    1       1000       1000       1000
  40    1       1000       1000       1000
  41    1       1000       1000       1000
  42    1       1000       1000       1000
  43    1       1000       1000       1000
  44    1       1000       1000       1000
  45    1       1000       1000       1000
  46    1       1000       1000       1000
  47    1       1000       1000       1000
  48    1       1000       1000       1000
  49    1       1000       1000       1000
  50    1       1000       1000       1000
  51    1       1000       1000       1000
  52    1       1000       1000       1000
  53    1       1000       1000       1000
  54    1       1000       1000       1000
  55    1       1000       1000       1000
  56    1       1000       1000       1000
  57    1       1000       1000       1000
  58    1       1000       1000       1000
  59    1       1000       1000       1000
  60    1       1000       1000       1000
  61    1       1000       1000       1000
  62    1       1000       1000       1000
  63    1       1000       1000       1000
  64    1       1000       1000       1000
  65    1       1000       1000       1000
  66    1       1000       1000       1000
  67    1       1000       1000       1000
  68    1       1000       1000       1000
  69    1       1000       1000       1000
  70    1       1000       1000       1000
  71    1       1000       1000       1000
  72    1       1000       1000       1000
  73    1       1000       1000       1000
  74    1       1000       1000       1000
  75    1       1000       1000       1000
  76    1       1000       1000       1000
  77    1       1000       1000       1000
  78    1       1000       1000       1000
  79    1       1000       1000       1000
  80    1       1000       1000       1000
  81    1       1000       1000       1000
  82    1       1000       1000       1000
  83    1       1000       1000       1000
  84    1       1000       1000       1000
  85    1       1000       1000       1000
  86    1       1000       1000       1000
  87    1       1000       1000       1000
  88    1       1000       1000       1000
  89    1       1000       1000       1000
  90    1       1000       1000       1000
  91    1       1000       1000       1000
  92    1       1000       1000       1000
  93    1       1000       1000       1000
  94    1       1000       1000       1000
  95    1       1000       1000       1000
  96    1       1000       1000       1000
  97    1       1000       1000       1000
  98    1       1000       1000       1000
  99    1       1000       1000       1000
 100    1       1000       1000       1000
 101    1       1000       1000       1000
 102    1       1000       1000       1000
 103    1       1000       1000       1000
 104    1       1000       1000       1000
 105    1       1000       1000       1000
 106    1       1000       1000       1000
 107    1       1000       1000       1000
 108    1       1000       1000       1000
 109    1       1000       1000       1000
 110    1       1000       1000       1000
 111    1       1000       1000       1000
 112    1       1000       1000       1000
 113    1       1000       1000       1000
 114    1       1000       1000       1000
 115    1       1000       1000       1000
 116    1       1000       1000       1000
 117    1       1000       1000       1000
 118    1       1000       1000       1000
 119    1       1000       1000       1000
 120    1       1000       1000       1000
 121    1       1000       1000       1000
 122    1       1000       1000       1000
 123    1       1000       1000       1000
 124    1       1000       1000       1000
 125    1       1000       1000       1000
 126    1       1000       1000       1000
 127    1       1000       1000       1000
 128    1       1000       1000       1000
 129    1       1000       1000       1000
 130    1       1000       1000       1000
 131    1       1000       1000       1000
 132    1       1000       1000       1000
 133    1       1000       1000       1000
 134    1       1000       1000       1000
 135    1       1000       1000       1000
 136    1       1000       1000       1000
 137    1       1000       1000       1000
 138    1       1000       1000       1000
 139    1       1000       1000       1000
 140    1       1000       1000       1000
 141    1       1000       1000       1000
 142    1       1000       1000       1000
 143    1       1000       1000       1000
 144    1       1000       1000       1000
 145    1       1000       1000       1000
 146    1       1000       1000       1000
 147    1       1000       1000       1000
 148    1       1000       1000       1000
 149    1       1000       1000       1000
 150    1       1000       1000       1000
 151    1       1000       1000       1000
 152    1       1000       1000       1000
 153    1       1000       1000       1000
 154    1       1000       1000       1000
 155    1       1000       1000       1000
 156    1       1000       1000       1000
 157    1       1000       1000       1000
 158    1       1000       1000       1000
 159    1       1000       1000       1000
 160    1       1000       1000       1000
 161    1       1000       1000       1000
 162    1       1000       1000       1000
 163    1       1000       1000       1000
 164    1       1000       1000       1000
 165    1       1000       1000       1000
 166    1       1000       1000       1000
 167    1       1000       1000       1000
 168    1       1000       1000       1000
 169    1       1000       1000       1000
 170    1       1000       1000       1000
 171    1       1000       1000       1000
 172    1       1000       1000       1000
 173    1       1000       1000       1000
 174    1       1000       1000       1000
 175    1       1000       1000       1000
 176    1       1000       1000       1000
 177    1       1000       1000       1000
 178    1       1000       1000       1000
 179    1       1000       1000       1000
 180    1       1000       1000       1000
 181    1       1000       1000       1000
 182    1       1000       1000       1000
