# Supplementary material for: Programmable synthesis of organic cages with reduced symmetry
Source: Chem Sci. 2024 Apr 1;15(17):6536–43. doi: 10.1039/d4sc00889h (PMC11062111; doi:10.1039/d4sc00889h)
Supplement: SC-015-D4SC00889H-s002 [file SC-015-D4SC00889H-s002.zip › S.I/S.I.Models.all/molecular.dynamics/conformers.for.md/C11/npt.gro]

Generic title
 6617
    1MOL     H1    1   2.553   1.906   1.927  1.3066 -2.8341  0.8541
    1MOL     O1    2   2.635   1.910   1.875  0.5820  0.4718 -0.1520
    1MOL     C1    3   2.713   1.831   1.949 -0.1794 -0.2812 -0.4682
    1MOL     C2    4   2.851   1.797   1.887 -0.3401  0.9262  0.5347
    1MOL     O2    5   2.672   1.803   2.057  0.0022  0.3052 -0.3574
    1MOL     C3    6   2.843   1.722   1.751 -0.1640 -0.6089 -0.3689
    1MOL     C4    7   2.934   1.928   1.853  0.0607 -0.2472  0.0292
    1MOL     C5    8   2.954   1.720   1.969 -0.2054  0.1472 -0.2040
    1MOL     C6    9   2.723   1.664   1.693  0.2545 -0.3006  0.0474
    1MOL     C7   10   2.968   1.705   1.687 -0.8847 -0.0216  0.2015
    1MOL     C8   11   2.906   2.061   1.889  0.5815  0.2136  0.2165
    1MOL     C9   12   3.058   1.904   1.786 -0.2996 -0.1557 -0.3890
    1MOL    C10   13   2.939   1.666   2.097  0.1445 -0.8609 -0.5456
    1MOL    C11   14   3.075   1.705   1.903 -0.8760  0.2515 -0.3906
    1MOL     H2   15   2.630   1.678   1.746  0.8757 -1.6622  1.5306
    1MOL    C12   16   2.728   1.599   1.566  0.2209  0.5291  0.2026
    1MOL    C13   17   2.976   1.628   1.574  0.2612 -0.2584  0.3802
    1MOL    C14   18   3.087   1.762   1.760  0.1920  0.4194  0.6275
    1MOL     H3   19   2.818   2.081   1.949  0.1782 -1.4690  0.2252
    1MOL    C15   20   2.996   2.165   1.864 -0.1244 -0.4276  0.2597
    1MOL    C16   21   3.144   2.011   1.758 -0.2723 -0.1667  0.4260
    1MOL     H4   22   2.844   1.682   2.148  0.0095  0.7100 -1.2953
    1MOL    C17   23   3.037   1.587   2.156 -0.1387  0.1236  0.5312
    1MOL    C18   24   3.177   1.623   1.960 -0.3416  0.7401  0.8890
    1MOL     N1   25   2.615   1.559   1.497  0.0088 -0.3871 -0.7357
    1MOL    C19   26   2.856   1.577   1.514  0.3564 -0.0540 -0.7849
    1MOL     H5   27   3.069   1.622   1.517 -1.2854 -0.5102 -2.1687
    1MOL     H6   28   3.187   1.742   1.720  0.0067  0.1217  0.3135
    1MOL     N2   29   2.970   2.290   1.906  0.0594  0.3353  0.2354
    1MOL    C20   30   3.109   2.141   1.796 -0.3316  0.2699  0.5185
    1MOL     H7   31   3.244   2.009   1.717  0.0838  3.2285  0.9599
    1MOL     N3   32   3.007   1.539   2.280  0.4530 -0.0458 -0.0710
    1MOL    C21   33   3.156   1.563   2.088 -0.6554  0.3058 -0.0708
    1MOL     H8   34   3.268   1.595   1.907 -1.7767 -2.4961  0.0035
    1MOL     H9   35   2.532   1.560   1.555 -0.3826  1.2262 -1.3032
    1MOL    C22   36   2.587   1.543   1.364 -0.4752 -0.0907  0.3210
    1MOL    H10   37   2.869   1.531   1.417  1.6700  0.7221 -0.9862
    1MOL    H11   38   3.024   2.324   1.985  1.0333 -0.4792 -0.0641
    1MOL    C23   39   2.859   2.363   1.874  0.0035  0.5525  1.3227
    1MOL    H12   40   3.171   2.226   1.767 -0.7698 -0.6222 -3.2457
    1MOL    H13   41   2.963   1.600   2.349  0.7976 -1.6250  1.5806
    1MOL    C24   42   3.042   1.420   2.341 -0.0091 -0.1118 -0.2245
    1MOL    H14   43   3.228   1.506   2.146  0.1567 -1.5733 -2.8685
    1MOL     O3   44   2.668   1.582   1.284 -0.0914 -0.3249 -0.4707
    1MOL    C25   45   2.450   1.498   1.322 -0.6553 -0.3394  0.6652
    1MOL     O4   46   2.840   2.453   1.955  0.4766  0.9411  0.0100
    1MOL    C26   47   2.766   2.317   1.763 -0.4818 -0.2547 -0.0193
    1MOL     O5   48   3.121   1.348   2.287 -0.2637 -0.2890 -0.2515
    1MOL    C27   49   2.987   1.384   2.476 -0.3587 -0.5415 -0.0827
    1MOL    C28   50   2.400   1.540   1.197  0.9006 -0.6578  0.6020
    1MOL    C29   51   2.359   1.445   1.419  0.3388  0.1032 -0.1233
    1MOL    C30   52   2.808   2.261   1.641 -0.0468 -0.0155  0.1129
    1MOL    C31   53   2.632   2.355   1.779  0.1915 -0.2534 -0.1363
    1MOL    C32   54   3.032   1.268   2.536  0.4282  0.4903  0.7013
    1MOL    C33   55   2.880   1.458   2.537  0.0742 -0.4346 -0.2629
    1MOL    H15   56   2.464   1.578   1.117  1.7152 -0.9213  1.1251
    1MOL    C34   57   2.260   1.525   1.170  0.1521  0.2366  0.1731
    1MOL    H16   58   2.403   1.402   1.509  0.8613  0.9856  0.0487
    1MOL    C35   59   2.222   1.439   1.394  0.2432  0.4368  0.2928
    1MOL    H17   60   2.915   2.251   1.627  0.3932  1.1104  2.4644
    1MOL    C36   61   2.712   2.255   1.539 -0.5032  0.2934 -0.5544
    1MOL    H18   62   2.604   2.388   1.879 -0.0756 -3.8924  1.0563
    1MOL    C37   63   2.530   2.308   1.690 -0.7505 -0.0592 -0.3046
    1MOL    H19   64   3.110   1.210   2.488  1.0601  0.4706  1.7486
    1MOL    C38   65   2.986   1.232   2.662 -0.1484 -0.7258  0.8436
    1MOL    H20   66   2.844   1.537   2.471 -1.3341 -1.6768 -1.0208
    1MOL    C39   67   2.819   1.415   2.657 -0.0491  0.3398 -0.1339
    1MOL    H21   68   2.216   1.549   1.074  1.4668 -3.5652 -1.4629
    1MOL    C40   69   2.170   1.486   1.274  0.0369 -1.1675 -0.0830
    1MOL    C41   70   2.136   1.383   1.496  0.3051 -1.1011 -1.3953
    1MOL    H22   71   2.739   2.211   1.444  0.7337 -0.3434  0.0820
    1MOL    C42   72   2.577   2.271   1.562 -0.6270  0.5241 -0.1412
    1MOL    C43   73   2.388   2.319   1.711  0.0917  0.1118 -0.3898
    1MOL    H23   74   3.026   1.141   2.706  3.7529 -1.4086 -3.6557
    1MOL    C44   75   2.877   1.303   2.717  0.0564  0.0662 -0.7504
    1MOL    C45   76   2.708   1.481   2.721  1.2422  0.1589  0.1299
    1MOL    H24   77   2.062   1.497   1.265 -0.0084  0.1011  1.6286
    1MOL    C46   78   2.005   1.428   1.512  0.6104 -0.4164 -0.9855
    1MOL    C47   79   2.179   1.289   1.587 -0.0856  0.1573  1.0683
    1MOL    H25   80   2.518   2.245   1.474  2.3949  0.7723 -2.3203
    1MOL    C48   81   2.297   2.265   1.615  0.7377 -0.2554 -0.0745
    1MOL    C49   82   2.341   2.374   1.828  0.4497 -0.2332 -0.3018
    1MOL    H26   83   2.856   1.275   2.820  0.7520  1.8307 -0.1176
    1MOL    C50   84   2.675   1.458   2.855  0.2773 -0.1408 -0.0656
    1MOL    C51   85   2.622   1.573   2.649 -0.5108 -1.0861  0.6727
    1MOL    H27   86   1.962   1.503   1.446 -1.1726  1.0424  1.7257
    1MOL    C52   87   1.919   1.385   1.610  0.7316 -0.1448 -0.1065
    1MOL    H28   88   2.275   1.239   1.585  0.1898  0.6614  1.6427
    1MOL    C53   89   2.089   1.235   1.677 -0.6698  0.2547  0.0454
    1MOL    H29   90   2.334   2.220   1.523 -1.2098 -3.0437  0.4808
    1MOL    C54   91   2.163   2.262   1.644  0.2592  0.0736  0.3482
    1MOL    H30   92   2.405   2.421   1.902  0.1726 -1.4681  0.7460
    1MOL    C55   93   2.202   2.366   1.855 -0.5607 -0.4644 -0.6924
    1MOL    H31   94   2.735   1.391   2.917  1.7417 -0.0445 -1.3627
    1MOL    C56   95   2.558   1.520   2.916 -0.6001  0.1488 -0.3486
    1MOL    H32   96   2.636   1.594   2.543 -0.9944 -0.5410  0.7105
    1MOL    C57   97   2.517   1.637   2.712 -0.2128  0.2270  0.1096
    1MOL    H33   98   1.821   1.431   1.614  1.9994  2.7539 -0.8190
    1MOL    C58   99   1.961   1.284   1.693  1.1369  0.5928 -0.4209
    1MOL    H34  100   2.130   1.157   1.741  1.6967  1.6981  0.3324
    1MOL    H35  101   2.100   2.216   1.569 -0.7902  2.2825 -0.1533
    1MOL    C59  102   2.105   2.325   1.759 -0.2386 -0.4070 -0.0820
    1MOL    H36  103   2.170   2.419   1.944 -1.9417  0.2604 -1.5876
    1MOL    H37  104   2.534   1.487   3.017 -0.5949  0.0471 -0.3811
    1MOL    C60  105   2.480   1.614   2.843 -0.1990 -0.0066  0.0009
    1MOL    H38  106   2.466   1.717   2.659  0.6421  0.2151 -0.7359
    1MOL    C61  107   1.875   1.240   1.802 -0.0175  0.2545 -0.1208
    1MOL    C62  108   1.964   2.317   1.791  0.0027 -0.0555 -0.8064
    1MOL    C63  109   2.370   1.683   2.899  0.0527  0.4455 -0.3597
    1MOL    C64  110   1.886   1.108   1.848  0.1492  0.4592 -0.3503
    1MOL    C65  111   1.769   1.315   1.854  0.6302 -0.1366 -0.7840
    1MOL    C66  112   1.866   2.247   1.723  0.3111  0.1387  0.0176
    1MOL    C67  113   1.917   2.385   1.909 -0.8911 -0.8380  0.7045
    1MOL    C68  114   2.352   1.679   3.039 -0.4339  0.5966  0.0965
    1MOL    C69  115   2.268   1.744   2.819 -0.3464 -0.0527 -0.0087
    1MOL    H39  116   1.951   1.036   1.799 -0.4776  0.3490 -1.0261
    1MOL    C70  117   1.812   1.068   1.961  0.0474  0.7370  0.8364
    1MOL    H40  118   1.754   1.413   1.809  0.5739  0.0017 -0.4584
    1MOL    C71  119   1.704   1.279   1.969  0.6229  0.4256  0.4870
    1MOL    H41  120   1.889   2.198   1.629 -3.2933 -0.8225 -0.4509
    1MOL    C72  121   1.737   2.237   1.769 -1.4301  0.0909  0.5162
    1MOL    H42  122   1.978   2.461   1.957 -0.0678  0.2311 -1.9309
    1MOL    C73  123   1.780   2.385   1.947  0.4737 -0.1153  0.9609
    1MOL    H43  124   2.430   1.654   3.109 -0.7451  1.4431  0.7489
    1MOL    C74  125   2.241   1.743   3.102 -0.5266  0.8757  0.3452
    1MOL    H44  126   2.270   1.750   2.710  0.5366 -2.7881 -0.1878
    1MOL    C75  127   2.159   1.819   2.880 -0.4524 -0.0253 -0.4890
    1MOL    H45  128   1.834   0.967   1.994  0.9284  0.1192 -1.5174
    1MOL    C76  129   1.725   1.153   2.027 -0.4119  0.2252 -0.5111
    1MOL    C77  130   1.598   1.368   2.024  0.0977  0.0761  0.3511
    1MOL    H46  131   1.664   2.179   1.714  0.7119 -1.2763 -0.9890
    1MOL    C78  132   1.697   2.300   1.885 -0.0861  0.0867  0.6135
    1MOL    C79  133   1.738   2.470   2.056 -0.4508 -0.6601  0.7679
    1MOL    H47  134   2.241   1.743   3.211  1.4815  1.7098  0.3568
    1MOL    C80  135   2.147   1.813   3.024 -0.7542 -0.1304  0.3537
    1MOL    C81  136   2.046   1.888   2.804  0.3940 -0.2389  0.1289
    1MOL    H48  137   1.678   1.128   2.122  0.7444 -2.9540 -0.7144
    1MOL     O6  138   1.534   1.331   2.123  1.0164  0.1455 -0.3659
    1MOL     N4  139   1.631   1.499   2.010  0.7745 -0.2147 -0.5869
    1MOL    H49  140   1.593   2.286   1.911 -0.2381 -0.4327 -0.2386
    1MOL     O7  141   1.763   2.590   2.070 -0.1207  0.1106  1.1539
    1MOL     N5  142   1.648   2.426   2.146 -0.1504  0.0521 -0.3986
    1MOL    H50  143   2.058   1.853   3.071 -1.1617  0.3558 -0.8245
    1MOL     O8  144   1.979   1.968   2.864 -0.7113  0.3375 -0.1588
    1MOL     N6  145   2.021   1.868   2.671  0.1692  0.4055 -0.7726
    1MOL    H51  146   1.698   1.520   1.938  0.3188  1.0131 -0.6702
    1MOL    C82  147   1.597   1.603   2.090 -0.1379  0.2302  0.7327
    1MOL    H52  148   1.630   2.501   2.212  1.0065  0.4006 -0.4780
    1MOL    C83  149   1.628   2.297   2.195  0.3336 -1.5407  0.0395
    1MOL    H53  150   2.090   1.807   2.630 -0.8616  0.2201 -2.2679
    1MOL    C84  151   1.902   1.886   2.600 -0.2209 -0.2019  0.3671
    1MOL    C85  152   1.470   1.610   2.154 -0.1513  0.7700  0.9515
    1MOL    C86  153   1.693   1.705   2.112 -0.1387  0.1587 -0.4151
    1MOL    C87  154   1.510   2.294   2.269  0.3832  0.6392  0.4365
    1MOL    C88  155   1.701   2.182   2.167 -0.3791  0.4860  0.3193
    1MOL    C89  156   1.781   1.887   2.676  0.5667 -0.5189  0.1966
    1MOL    C90  157   1.898   1.894   2.464 -0.2575 -0.5665 -0.4205
    1MOL    H54  158   1.400   1.527   2.150 -0.2016  0.8916 -0.8239
    1MOL    C91  159   1.450   1.701   2.261 -0.8918  0.4334 -0.4880
    1MOL    H55  160   1.785   1.707   2.055  1.9664  0.0353  2.8763
    1MOL    C92  161   1.662   1.811   2.197  0.7346 -0.4967 -0.2424
    1MOL    H56  162   1.451   2.384   2.273  1.2823  1.1944  1.2955
    1MOL    C93  163   1.472   2.172   2.334 -1.1894 -0.6264 -0.0249
    1MOL    H57  164   1.793   2.186   2.111 -0.8927 -2.6074 -0.8307
    1MOL    C94  165   1.665   2.061   2.230  0.2684  0.1407 -0.2341
    1MOL    H58  166   1.784   1.870   2.783 -2.1580 -0.4148  0.3415
    1MOL    C95  167   1.657   1.884   2.609  0.0768 -0.2774  0.6282
    1MOL    H59  168   1.992   1.882   2.410 -0.1701 -0.8477 -0.2067
    1MOL    C96  169   1.774   1.906   2.391 -0.3962  0.7551  0.0483
    1MOL    H60  170   1.360   1.689   2.321  1.9803 -0.9253  3.6967
    1MOL    C97  171   1.545   1.802   2.281 -0.4086 -0.5853  0.2454
    1MOL    C98  172   1.749   1.928   2.239 -0.5319 -0.3182  0.5058
    1MOL    H61  173   1.384   2.165   2.398  0.4815 -0.1919  2.4112
    1MOL    C99  174   1.550   2.058   2.313 -0.3427  0.1057  0.0567
    1MOL    H62  175   1.564   1.873   2.664  0.4950 -0.9259  1.2113
    1MOL   C100  176   1.656   1.905   2.469  0.3808 -0.1881  0.2167
    1MOL   C101  177   1.529   1.920   2.380  0.5190  0.5946 -0.5451
    1MOL   C102  178   1.872   1.943   2.146 -0.5387 -0.0206  0.0833
    1MOL    H63  179   1.437   1.913   2.438  1.1026  1.9633  0.5989
    1MOL     O9  180   1.846   1.954   2.014 -0.4114  0.2065 -0.6717
    1MOL    O10  181   1.984   1.950   2.184  0.3955  0.0655  0.2359
    1MOL    H64  182   1.934   1.986   1.986 -0.4366 -0.8294 -1.9592
    1THF     C1  183   3.999   2.744   1.617 -0.2079  0.0908 -0.2656
    1THF     H1  184   3.961   2.820   1.548 -0.5049  0.2042  0.0250
    1THF     H2  185   4.093   2.772   1.665  1.3006 -1.3870 -2.2406
    1THF     C2  186   4.022   2.605   1.556  0.2610 -0.1131 -0.1547
    1THF     H3  187   4.121   2.583   1.515  1.2243 -0.5245  2.3034
    1THF     H4  188   3.949   2.593   1.476  0.3786  2.1410 -0.6168
    1THF     C3  189   3.980   2.500   1.660  0.0396  0.1567  0.0187
    1THF     H5  190   4.072   2.467   1.709 -0.8331 -2.2512  0.1223
    1THF     H6  191   3.922   2.419   1.616  0.8553 -0.8016  0.6749
    1THF     C4  192   3.887   2.587   1.749  0.0727  0.7082 -0.8283
    1THF     H7  193   3.903   2.554   1.852  0.6477 -1.0416 -1.4608
    1THF     H8  194   3.781   2.573   1.730  0.2248  1.9000 -2.6588
    1THF     O1  195   3.911   2.727   1.735 -0.0828 -0.1156  0.4452
    1THF     C1  196   2.865   2.569   1.423 -0.4081 -0.5056 -0.5161
    1THF     H1  197   2.861   2.460   1.426 -1.9254 -0.4441  0.4778
    1THF     H2  198   2.901   2.595   1.323  0.2871  1.8020  0.2980
    1THF     C2  199   2.958   2.626   1.531  0.5914  0.2280 -0.7827
    1THF     H3  200   3.010   2.716   1.499  2.8737 -1.0784 -0.8606
    1THF     H4  201   3.040   2.560   1.560  1.0637  0.3419 -1.8361
    1THF     C3  202   2.856   2.641   1.641  0.6875  0.5460 -0.3327
    1THF     H5  203   2.874   2.725   1.708  0.7925 -0.1801  0.5497
    1THF     H6  204   2.867   2.563   1.716 -3.5235  1.7947  1.7571
    1THF     C4  205   2.718   2.650   1.581  0.4193 -0.7363  0.5806
    1THF     H7  206   2.681   2.752   1.580  1.8650 -0.1974  0.6908
    1THF     H8  207   2.643   2.592   1.636 -0.0474  1.0330  1.8652
    1THF     O1  208   2.728   2.612   1.441 -0.6113  0.5974 -0.3407
    1THF     C1  209   0.004   2.980   1.260 -0.6220  0.4013  0.1055
    1THF     H1  210  -0.008   2.903   1.184 -0.5243 -0.1246  0.6225
    1THF     H2  211  -0.100   3.011   1.273 -0.6281 -0.2769  1.6786
    1THF     C2  212   0.088   3.089   1.195 -0.3334  0.0659 -0.8303
    1THF     H3  213   0.031   3.182   1.183 -0.9436 -0.4817 -2.4337
    1THF     H4  214   0.108   3.073   1.089  1.9097  3.1511 -0.9473
    1THF     C3  215   0.220   3.092   1.272 -0.0487  0.3911  0.1485
    1THF     H5  216   0.266   3.190   1.284 -0.1465  0.0250  3.9469
    1THF     H6  217   0.295   3.024   1.231 -2.2712 -2.2191  0.2457
    1THF     C4  218   0.180   3.030   1.411 -0.4856 -0.2056  0.4705
    1THF     H7  219   0.144   3.112   1.475 -0.5275 -1.1834  1.7107
    1THF     H8  220   0.268   2.981   1.453  0.2063  0.6582  0.0525
    1THF     O1  221   0.063   2.945   1.380  0.2462 -0.0587  0.5590
    1THF     C1  222   3.925   3.437   2.538 -0.0632 -0.1098 -0.0762
    1THF     H1  223   3.945   3.536   2.580  1.8668  0.1315 -1.5428
    1THF     H2  224   4.014   3.373   2.539  1.7468  2.3565 -0.7382
    1THF     C2  225   3.867   3.455   2.396  0.7166 -0.0700  0.7362
    1THF     H3  226   3.944   3.421   2.325  0.2191  0.2433  0.0371
    1THF     H4  227   3.842   3.558   2.371  2.3219  0.1155 -0.2382
    1THF     C3  228   3.749   3.356   2.396 -0.3492  0.3457 -0.1125
    1THF     H5  229   3.774   3.255   2.364  0.5657  0.9366 -1.3171
    1THF     H6  230   3.665   3.384   2.331 -0.2192  0.1742 -0.3578
    1THF     C4  231   3.703   3.362   2.542  0.3019  0.1970  0.3494
    1THF     H7  232   3.652   3.267   2.563 -0.8418  0.9737  1.1048
    1THF     H8  233   3.646   3.450   2.572  1.6191  1.0799  0.2658
    1THF     O1  234   3.825   3.363   2.617 -0.3083 -0.1737  0.4097
    1THF     C1  235   3.492   2.494   0.702 -0.2266  0.0312 -0.4769
    1THF     H1  236   3.458   2.546   0.612 -0.0016 -0.6500 -0.9600
    1THF     H2  237   3.519   2.389   0.689  0.3254  0.1611 -0.3857
    1THF     C2  238   3.387   2.510   0.818  0.3055 -0.0815  0.1477
    1THF     H3  239   3.323   2.424   0.836  1.8363 -1.0581  1.0924
    1THF     H4  240   3.334   2.605   0.817  0.2252 -0.0875  2.2023
    1THF     C3  241   3.474   2.523   0.946 -0.0423  0.3467 -0.2035
    1THF     H5  242   3.458   2.444   1.020  0.6565  1.2126  0.8959
    1THF     H6  243   3.444   2.611   1.004  1.5804 -0.1279  1.4042
    1THF     C4  244   3.615   2.538   0.897 -0.4650 -0.5242  0.5095
    1THF     H7  245   3.668   2.447   0.925 -0.4980 -0.4537  0.8009
    1THF     H8  246   3.663   2.633   0.921  0.4022 -0.7189 -0.4191
    1THF     O1  247   3.615   2.556   0.755 -0.2780  0.5295 -0.3589
    1THF     C1  248   3.645   1.584   0.641 -0.4537 -0.5858  0.4544
    1THF     H1  249   3.694   1.628   0.728 -2.2690  0.5191  0.9417
    1THF     H2  250   3.723   1.546   0.574  0.8320 -0.6467  1.9621
    1THF     C2  251   3.554   1.691   0.570 -0.0332  0.1765  0.3108
    1THF     H3  252   3.558   1.677   0.462 -0.8044  4.0861 -0.2870
    1THF     H4  253   3.591   1.793   0.575  0.5198 -0.0123  0.1340
    1THF     C3  254   3.417   1.676   0.635 -0.1936  0.6292 -0.6494
    1THF     H5  255   3.327   1.657   0.576 -0.7876 -0.8406  0.7020
    1THF     H6  256   3.399   1.758   0.705 -0.8118 -1.7792  2.0737
    1THF     C4  257   3.433   1.558   0.737 -0.2090  0.1841 -0.3289
    1THF     H7  258   3.352   1.485   0.749  1.6256 -1.8561 -0.1744
    1THF     H8  259   3.463   1.608   0.829 -1.1936 -0.4557  0.3509
    1THF     O1  260   3.555   1.487   0.691  0.6528 -0.4322 -0.2409
    1THF     C1  261   2.380   1.938   4.058  0.0387  0.5914 -0.8104
    1THF     H1  262   2.295   1.911   4.121  1.8399 -1.7896  0.6966
    1THF     H2  263   2.367   2.044   4.038 -4.5472  0.1003 -0.9353
    1THF     C2  264   2.381   1.854   3.935  0.4023 -0.8846 -0.8072
    1THF     H3  265   2.434   1.906   3.855  0.1009  2.1604  0.9074
    1THF     H4  266   2.279   1.832   3.905  0.8377 -0.3729 -2.7798
    1THF     C3  267   2.455   1.723   3.970  0.0722  0.0957  0.0338
    1THF     H5  268   2.548   1.704   3.916 -1.7568 -2.4932 -2.3951
    1THF     H6  269   2.388   1.637   3.978  0.0698  0.1837  1.0117
    1THF     C4  270   2.511   1.756   4.111 -0.6445  0.2817  0.0389
    1THF     H7  271   2.617   1.730   4.122 -0.8371 -0.5558 -0.0467
    1THF     H8  272   2.449   1.702   4.183 -2.3136  2.4617  0.2650
    1THF     O1  273   2.495   1.899   4.124 -0.4323 -0.2336 -0.0455
    1THF     C1  274   0.230   1.497   1.218 -0.1677 -0.1861 -0.7099
    1THF     H1  275   0.255   1.578   1.149  0.9925  0.0664 -0.0153
    1THF     H2  276   0.136   1.514   1.271  0.2857  0.5011 -0.1070
    1THF     C2  277   0.346   1.460   1.309 -0.2716 -0.3097 -0.6531
    1THF     H3  278   0.328   1.511   1.404  2.0947 -0.5132 -0.0838
    1THF     H4  279   0.433   1.516   1.276 -0.8859  0.4571 -0.9745
    1THF     C3  280   0.344   1.306   1.313  0.5751  0.4325 -0.3840
    1THF     H5  281   0.330   1.276   1.417  0.1266  2.0808  0.0394
    1THF     H6  282   0.443   1.268   1.286 -0.6044 -1.4326 -2.2112
    1THF     C4  283   0.227   1.261   1.219  0.4964  0.5123 -0.4689
    1THF     H7  284   0.139   1.252   1.283  0.5782  0.7389 -0.3202
    1THF     H8  285   0.253   1.168   1.169 -2.3132 -1.2592  1.2052
    1THF     O1  286   0.214   1.373   1.134  0.4576 -0.3794  0.5412
    1THF     C1  287   3.560   1.357   0.325  0.1380  0.2341  0.1648
    1THF     H1  288   3.654   1.380   0.376  1.4201  0.2225 -2.0992
    1THF     H2  289   3.498   1.439   0.363  1.0684  0.9520  0.1603
    1THF     C2  290   3.517   1.209   0.346  0.4587 -0.4089  0.0545
    1THF     H3  291   3.410   1.214   0.368  0.6686 -1.2027  1.2865
    1THF     H4  292   3.575   1.172   0.431  1.3283  0.3725 -0.1931
    1THF     C3  293   3.549   1.142   0.212 -0.3005  0.0998  0.2603
    1THF     H5  294   3.455   1.136   0.156 -1.7338  1.1714  2.4715
    1THF     H6  295   3.605   1.049   0.215 -0.0439  0.2978  1.8707
    1THF     C4  296   3.621   1.253   0.129 -0.3139 -0.0623  0.0565
    1THF     H7  297   3.580   1.242   0.028 -1.3110  0.0369  0.4417
    1THF     H8  298   3.730   1.246   0.126 -0.2409  0.1938  1.6202
    1THF     O1  299   3.574   1.374   0.189  0.3053  0.9475  0.6430
    1THF     C1  300   1.059   1.118   0.058  0.5354  0.1892 -0.0519
    1THF     H1  301   0.973   1.053   0.077  0.0944  1.0841  1.0656
    1THF     H2  302   1.030   1.213   0.013 -1.2825  0.2728  1.2227
    1THF     C2  303   1.166   1.037  -0.012  0.5636  0.5488 -0.6853
    1THF     H3  304   1.147   1.030  -0.119  1.3978  0.8012 -0.8522
    1THF     H4  305   1.175   0.934   0.023 -2.6474  0.4173 -0.0976
    1THF     C3  306   1.288   1.116   0.025  0.6468 -0.1964 -0.6137
    1THF     H5  307   1.308   1.175  -0.064  1.3784  0.4193 -0.0521
    1THF     H6  308   1.372   1.047   0.039  0.7314 -0.2414 -1.3193
    1THF     C4  309   1.260   1.195   0.154 -0.1582  0.1245 -0.5382
    1THF     H7  310   1.251   1.303   0.145  0.1280  0.3851  1.8535
    1THF     H8  311   1.332   1.172   0.234 -2.6976 -0.1923  1.7456
    1THF     O1  312   1.126   1.150   0.187 -0.4280  0.3206  0.1095
    1THF     C1  313   3.036   0.965   3.750 -0.5516 -0.0831  0.5050
    1THF     H1  314   3.114   0.895   3.781  1.7310  1.2286 -2.0625
    1THF     H2  315   3.024   1.049   3.820  0.3927  1.4096 -1.0676
    1THF     C2  316   2.901   0.902   3.712 -0.3733 -0.5408 -0.0647
    1THF     H3  317   2.821   0.964   3.752 -0.6602 -0.0864 -1.3257
    1THF     H4  318   2.883   0.802   3.754  0.8440 -1.0414 -0.7105
    1THF     C3  319   2.895   0.896   3.556  0.7037 -0.0625 -0.0983
    1THF     H5  320   2.811   0.960   3.529  0.2953 -0.9973 -1.0800
    1THF     H6  321   2.879   0.794   3.520 -1.6687 -0.2185  1.3264
    1THF     C4  322   3.029   0.951   3.509  0.8089 -0.2327 -0.5243
    1THF     H7  323   3.023   1.015   3.420  0.6011 -0.3080 -0.5640
    1THF     H8  324   3.102   0.870   3.502 -1.8445 -3.1329  3.4038
    1THF     O1  325   3.073   1.032   3.626 -0.4432  0.5122 -0.7294
    1THF     C1  326   2.656   0.198   1.446  0.4553 -0.1540  0.1661
    1THF     H1  327   2.763   0.182   1.432  1.0561  2.6297  1.1759
    1THF     H2  328   2.625   0.271   1.371 -1.0985 -0.6010  0.3509
    1THF     C2  329   2.648   0.251   1.589  0.3277  0.4546 -0.7182
    1THF     H3  330   2.587   0.341   1.600  0.0867 -0.0613  2.5850
    1THF     H4  331   2.751   0.275   1.617  0.8940  0.0643 -2.4067
    1THF     C3  332   2.574   0.145   1.667 -0.4124 -0.4869  0.6695
    1THF     H5  333   2.479   0.180   1.707  0.0693 -0.1885  1.5771
    1THF     H6  334   2.645   0.116   1.745  1.3609  2.6850  0.3245
    1THF     C4  335   2.555   0.025   1.571 -0.0413 -0.1014 -0.0474
    1THF     H7  336   2.456  -0.016   1.592  0.2686 -1.5777 -1.4451
    1THF     H8  337   2.637  -0.045   1.588 -1.6043 -1.8553  0.3458
    1THF     O1  338   2.571   0.079   1.442 -0.4159  0.6688  0.6745
    1THF     C1  339   1.663   4.041   3.539  0.0266  0.2367  0.1603
    1THF     H1  340   1.571   4.002   3.585  1.5119 -2.6123  0.8927
    1THF     H2  341   1.699   4.127   3.596  0.5158 -0.8442  1.5137
    1THF     C2  342   1.629   4.076   3.392 -0.1556  0.2949  0.0403
    1THF     H3  343   1.659   4.180   3.373 -1.5380  0.4303 -1.4956
    1THF     H4  344   1.526   4.052   3.364  0.0704 -1.6896  0.8423
    1THF     C3  345   1.715   3.968   3.319 -0.1276  0.0052 -0.3779
    1THF     H5  346   1.745   3.993   3.217  1.5741 -0.0971  0.0836
    1THF     H6  347   1.659   3.874   3.326  1.5272 -1.0975 -1.7511
    1THF     C4  348   1.834   3.943   3.413 -0.9581 -0.4849  0.1840
    1THF     H7  349   1.901   4.028   3.407  0.5980 -1.7357 -0.5530
    1THF     H8  350   1.883   3.847   3.393  1.4051  0.5310  0.9654
    1THF     O1  351   1.766   3.938   3.534  0.6180  0.2492  0.2588
    1THF     C1  352   0.574   1.777   3.820 -0.0235  0.2939  0.5423
    1THF     H1  353   0.569   1.702   3.899 -0.7131  1.5986  1.7750
    1THF     H2  354   0.474   1.786   3.778 -0.6162 -1.2493  1.5907
    1THF     C2  355   0.685   1.748   3.713 -0.4430  0.4155  0.5136
    1THF     H3  356   0.628   1.773   3.624  0.7265  2.1406  0.2256
    1THF     H4  357   0.723   1.645   3.715 -0.4243  0.4260  0.8282
    1THF     C3  358   0.800   1.846   3.748  0.0189 -0.3394 -0.3476
    1THF     H5  359   0.867   1.868   3.665  2.1922  2.5585  2.0623
    1THF     H6  360   0.863   1.801   3.825  1.9128  2.0684 -0.4578
    1THF     C4  361   0.726   1.964   3.806  0.0742  0.3041  0.2283
    1THF     H7  362   0.680   2.017   3.722 -0.6001 -1.5100 -0.5859
    1THF     H8  363   0.783   2.027   3.875  0.1513 -1.1871  1.5509
    1THF     O1  364   0.612   1.908   3.874 -0.3446  0.4908  0.0675
    1THF     C1  365   4.088   3.637   2.093  0.7352 -1.4017  0.4451
    1THF     H1  366   4.196   3.625   2.088  1.4866  3.3236  2.3511
    1THF     H2  367   4.038   3.542   2.075 -2.6185  1.0066 -4.0371
    1THF     C2  368   4.050   3.751   1.992  0.7687  1.0835 -0.3192
    1THF     H3  369   3.965   3.726   1.928  0.2407  1.2549  0.3034
    1THF     H4  370   4.134   3.781   1.929  0.1647  0.4708 -1.4238
    1THF     C3  371   3.996   3.868   2.076 -0.9255 -0.4613 -1.0045
    1THF     H5  372   3.887   3.867   2.088 -0.7034 -0.8539  1.1448
    1THF     H6  373   4.020   3.972   2.053 -1.5132  0.2845  1.5727
    1THF     C4  374   4.059   3.840   2.213 -0.3670  0.0183  0.2262
    1THF     H7  375   4.009   3.885   2.298 -0.2152  1.0260 -0.2108
    1THF     H8  376   4.165   3.861   2.225 -0.9216  1.8039  2.1176
    1THF     O1  377   4.046   3.692   2.218 -0.3126 -0.3242 -0.3952
    1THF     C1  378   1.201   1.528   1.893 -0.1686  0.3943 -0.0599
    1THF     H1  379   1.286   1.478   1.940 -1.2690 -1.5638 -0.1006
    1THF     H2  380   1.143   1.586   1.966 -0.7898  0.7799 -0.8561
    1THF     C2  381   1.114   1.412   1.836 -0.3181 -0.3222 -0.5489
    1THF     H3  382   1.032   1.379   1.901  0.3240 -0.1817  0.3435
    1THF     H4  383   1.172   1.325   1.803  1.1178  0.8124 -1.0138
    1THF     C3  384   1.054   1.473   1.713 -0.0528  0.2803  0.3047
    1THF     H5  385   0.946   1.488   1.724 -0.1196  1.3923 -1.5952
    1THF     H6  386   1.065   1.417   1.620  1.3654 -0.9743  1.2049
    1THF     C4  387   1.134   1.602   1.691  0.0013 -0.4341 -0.2886
    1THF     H7  388   1.064   1.683   1.713 -0.0738 -0.6596  0.3063
    1THF     H8  389   1.164   1.613   1.586  1.4840 -0.3990  0.1208
    1THF     O1  390   1.244   1.606   1.776  0.0373 -0.1591  0.4764
    1THF     C1  391   2.300   1.897   2.384  0.1805 -0.6895 -0.2645
    1THF     H1  392   2.221   1.966   2.354  1.0054 -0.2433 -1.4179
    1THF     H2  393   2.386   1.950   2.424  0.0861  0.0360 -1.0232
    1THF     C2  394   2.347   1.807   2.263  0.1701 -0.1038 -0.8145
    1THF     H3  395   2.433   1.851   2.213  1.6056  0.2620  1.8972
    1THF     H4  396   2.263   1.783   2.198 -1.2353 -0.8337  1.1867
    1THF     C3  397   2.398   1.682   2.333 -0.9079 -0.0573 -0.1425
    1THF     H5  398   2.498   1.700   2.376  0.9762  1.0771 -4.6876
    1THF     H6  399   2.405   1.603   2.258  0.9215 -1.9676  1.9344
    1THF     C4  400   2.290   1.664   2.435  0.4110  0.7703 -1.0428
    1THF     H7  401   2.315   1.613   2.528 -3.3414  0.2264 -0.2360
    1THF     H8  402   2.199   1.622   2.392 -0.5506  0.5905  1.1176
    1THF     O1  403   2.245   1.797   2.475  0.1526 -0.7319 -0.4278
    1THF     C1  404   0.660   3.335   1.745 -0.2080  0.0875  0.0724
    1THF     H1  405   0.588   3.404   1.789  2.5645 -0.1566  5.4319
    1THF     H2  406   0.739   3.381   1.685 -1.8109 -0.1507 -2.2689
    1THF     C2  407   0.588   3.222   1.670  0.2765  0.2205 -0.4268
    1THF     H3  408   0.646   3.147   1.615  0.0356 -0.0757 -0.2805
    1THF     H4  409   0.504   3.253   1.608 -0.8894 -0.6284  0.6818
    1THF     C3  410   0.524   3.139   1.787  0.0807  0.0466 -0.4767
    1THF     H5  411   0.518   3.035   1.754 -1.2339  0.4038 -1.3914
    1THF     H6  412   0.428   3.184   1.813  0.3222 -1.4727  3.5414
    1THF     C4  413   0.632   3.154   1.898 -0.1132 -0.4158  0.9150
    1THF     H7  414   0.692   3.063   1.908  2.4979  0.9755 -1.6144
    1THF     H8  415   0.581   3.170   1.994  1.3683  0.2174  1.6130
    1THF     O1  416   0.722   3.258   1.855 -0.1398  0.5276 -0.5440
    1THF     C1  417   3.157   2.830   0.124 -0.4814  0.1179  0.4053
    1THF     H1  418   3.142   2.866   0.226 -1.2941  2.2343 -0.4245
    1THF     H2  419   3.061   2.809   0.076  0.6204 -2.3174 -0.8508
    1THF     C2  420   3.245   2.704   0.115  1.0891  0.7019  0.4799
    1THF     H3  421   3.180   2.616   0.123  0.1676  1.4067  0.8156
    1THF     H4  422   3.324   2.697   0.189  1.6868  2.6964  0.0434
    1THF     C3  423   3.311   2.710  -0.026  0.0095  0.1485 -0.0808
    1THF     H5  424   3.283   2.629  -0.093  0.8788 -0.9534  0.8725
    1THF     H6  425   3.420   2.711  -0.020  0.0626  0.6839 -1.0051
    1THF     C4  426   3.266   2.851  -0.081 -0.3011 -0.0452  0.4969
    1THF     H7  427   3.182   2.842  -0.151  0.0246 -2.1799  0.3496
    1THF     H8  428   3.353   2.887  -0.137 -2.0016  0.9991 -1.5486
    1THF     O1  429   3.230   2.926   0.041  0.0983  0.3136  0.1521
    1THF     C1  430   0.566   0.652   2.566 -0.7370 -0.0999  0.2931
    1THF     H1  431   0.563   0.636   2.458  0.7902  3.0831 -0.2654
    1THF     H2  432   0.644   0.723   2.595  0.3290 -0.7949 -0.8400
    1THF     C2  433   0.571   0.518   2.644 -0.5200  0.6981  0.5344
    1THF     H3  434   0.632   0.521   2.735 -1.5629  0.1159  1.2672
    1THF     H4  435   0.599   0.437   2.576 -1.0757  0.1432  0.9522
    1THF     C3  436   0.435   0.497   2.697  0.1592 -0.7222  0.9383
    1THF     H5  437   0.431   0.452   2.796 -2.9346 -0.6197  0.9161
    1THF     H6  438   0.373   0.439   2.628  0.4042  0.4277 -0.2749
    1THF     C4  439   0.372   0.637   2.697  0.2370 -0.9503 -0.2033
    1THF     H7  440   0.407   0.688   2.787  2.6323 -0.4938 -1.3498
    1THF     H8  441   0.263   0.642   2.707  0.3589  2.3247 -0.1236
    1THF     O1  442   0.432   0.699   2.579 -0.4915 -0.1019 -0.1637
    1THF     C1  443   2.395   2.212   3.825  0.0730 -0.0566  0.0011
    1THF     H1  444   2.347   2.114   3.828 -1.1933  0.5967  2.1113
    1THF     H2  445   2.441   2.244   3.919  0.2380  2.8587 -1.0268
    1THF     C2  446   2.294   2.312   3.774 -0.4029  0.0683  0.8284
    1THF     H3  447   2.225   2.353   3.848  0.2748 -0.6293  1.8636
    1THF     H4  448   2.239   2.258   3.697  0.8148  2.4530 -1.7914
    1THF     C3  449   2.372   2.419   3.693 -0.0662 -0.5585  0.6458
    1THF     H5  450   2.401   2.509   3.747  0.0055 -0.7775  0.9748
    1THF     H6  451   2.308   2.443   3.608 -0.4108  0.8387  1.2883
    1THF     C4  452   2.498   2.346   3.650  0.7177  0.4192  0.0724
    1THF     H7  453   2.590   2.399   3.678  1.2262 -0.8768  0.9055
    1THF     H8  454   2.497   2.316   3.545 -0.1560 -0.3786  0.3056
    1THF     O1  455   2.491   2.218   3.724  0.2604  0.3251 -0.3256
    1THF     C1  456   0.364   0.568   3.879  0.1217 -0.3038 -0.1246
    1THF     H1  457   0.260   0.541   3.860  0.0028  1.3696 -2.0673
    1THF     H2  458   0.422   0.498   3.818 -0.4796  1.2694 -2.5798
    1THF     C2  459   0.389   0.567   4.027  0.1317  0.5051  0.4926
    1THF     H3  460   0.456   0.485   4.054 -0.7008 -1.1622 -2.2878
    1THF     H4  461   0.293   0.570   4.077  0.5958 -0.7946  1.5086
    1THF     C3  462   0.455   0.699   4.066  0.1059 -0.6576  0.4812
    1THF     H5  463   0.563   0.699   4.052  0.0943 -1.5830  0.3643
    1THF     H6  464   0.423   0.735   4.164  2.3722 -0.7621  1.2959
    1THF     C4  465   0.407   0.798   3.950  0.1544 -0.3105 -0.4589
    1THF     H7  466   0.462   0.889   3.926  0.7148 -0.3456  0.6244
    1THF     H8  467   0.311   0.837   3.985  0.9718 -1.6161  3.6024
    1THF     O1  468   0.387   0.705   3.839 -0.1215  0.5396  0.0879
    1THF     C1  469   2.569   0.432   3.712  0.1554 -0.0349  0.7069
    1THF     H1  470   2.629   0.427   3.620  2.0657 -1.8724  2.0158
    1THF     H2  471   2.572   0.334   3.759 -0.4140 -1.2820 -1.7411
    1THF     C2  472   2.428   0.487   3.695 -0.3085 -0.4663 -0.2162
    1THF     H3  473   2.368   0.437   3.771 -1.2733 -1.7975 -1.8266
    1THF     H4  474   2.387   0.462   3.597 -1.7957  0.8681  0.0443
    1THF     C3  475   2.429   0.638   3.730  0.1673  0.5599 -0.5908
    1THF     H5  476   2.379   0.648   3.827  3.4431 -0.8416  1.3447
    1THF     H6  477   2.380   0.690   3.648  0.1873 -1.5400 -1.9856
    1THF     C4  478   2.583   0.662   3.747  0.2452  0.1716  0.0641
    1THF     H7  479   2.606   0.738   3.821 -0.4179  0.8745 -0.4429
    1THF     H8  480   2.637   0.687   3.655 -1.7496  0.6400 -1.0057
    1THF     O1  481   2.629   0.533   3.800 -0.0386 -0.4574 -0.2557
    1THF     C1  482   1.315   3.170   1.622 -0.1425 -0.2905  0.6063
    1THF     H1  483   1.308   3.088   1.549  0.6399 -0.3499  0.5945
    1THF     H2  484   1.397   3.153   1.692 -1.1608 -0.9629  1.6617
    1THF     C2  485   1.170   3.192   1.685 -0.6173 -0.0635 -0.3703
    1THF     H3  486   1.177   3.197   1.794 -0.8324 -0.0870 -0.3556
    1THF     H4  487   1.106   3.111   1.651 -0.6127 -1.0349  1.8703
    1THF     C3  488   1.126   3.326   1.630 -0.6695 -0.4567  0.0595
    1THF     H5  489   1.154   3.403   1.702 -3.5602  0.2420  0.4857
    1THF     H6  490   1.021   3.332   1.600 -1.0144  2.7533  1.7398
    1THF     C4  491   1.222   3.354   1.514 -0.7831 -0.7536 -0.4716
    1THF     H7  492   1.236   3.457   1.482  0.9125 -1.3857 -1.8837
    1THF     H8  493   1.181   3.289   1.436 -1.3764 -0.9745  0.0221
    1THF     O1  494   1.347   3.294   1.557  0.2203  0.0105 -0.0080
    1THF     C1  495   1.224   1.387   2.319 -0.5462 -0.3488  0.2032
    1THF     H1  496   1.303   1.325   2.276  0.2848 -0.8079  2.3515
    1THF     H2  497   1.272   1.459   2.385 -3.1569  0.3150  1.4316
    1THF     C2  498   1.128   1.304   2.411 -0.4307 -0.1673 -0.0823
    1THF     H3  499   1.174   1.302   2.510  0.5120  1.3648 -0.4708
    1THF     H4  500   1.109   1.202   2.377 -0.0235  0.0878 -1.1035
    1THF     C3  501   1.002   1.378   2.409  1.0534  0.4947 -0.1951
    1THF     H5  502   0.988   1.426   2.506 -0.4016 -0.0140 -0.1440
    1THF     H6  503   0.915   1.313   2.396 -0.0796  1.8589  0.3555
    1THF     C4  504   1.013   1.484   2.292 -0.2267 -0.0045 -0.1538
    1THF     H7  505   1.012   1.587   2.329 -0.3436  0.0522 -0.3171
    1THF     H8  506   0.928   1.475   2.224  0.3247  1.0182 -0.9833
    1THF     O1  507   1.135   1.452   2.221 -0.2601 -0.0132  0.7167
    1THF     C1  508   3.106   0.244   0.087 -0.0886  0.0533 -0.0791
    1THF     H1  509   3.007   0.210   0.057 -0.2574  1.9908 -1.8079
    1THF     H2  510   3.141   0.221   0.188  0.5065 -0.0736 -0.3154
    1THF     C2  511   3.108   0.393   0.053 -0.0114  0.1745 -0.6751
    1THF     H3  512   3.111   0.454   0.144  0.5234 -1.9635  0.7734
    1THF     H4  513   3.022   0.424  -0.006 -0.8495 -0.0165  0.4324
    1THF     C3  514   3.234   0.408  -0.030  0.1582  0.3386 -0.2101
    1THF     H5  515   3.321   0.435   0.031  0.5408 -1.6613  0.1539
    1THF     H6  516   3.219   0.481  -0.110  0.3040  0.5165 -0.0760
    1THF     C4  517   3.257   0.265  -0.097  0.1666  1.2665  0.1067
    1THF     H7  518   3.362   0.239  -0.109 -0.7536 -2.9600  0.3006
    1THF     H8  519   3.197   0.252  -0.188  0.6776 -1.7786  0.1415
    1THF     O1  520   3.205   0.178   0.004 -0.0773  0.4164 -0.4724
    1THF     C1  521   2.766   3.466   2.284 -0.1702 -0.3988  0.8598
    1THF     H1  522   2.854   3.503   2.232  0.0098 -1.1776  0.5951
    1THF     H2  523   2.731   3.381   2.224 -0.1261  0.5263 -0.4877
    1THF     C2  524   2.655   3.566   2.317  0.1565 -0.0433 -0.1923
    1THF     H3  525   2.562   3.515   2.289  0.0296  1.3634 -2.4245
    1THF     H4  526   2.664   3.658   2.259  2.5821 -0.2248 -0.1432
    1THF     C3  527   2.651   3.585   2.470 -0.2693 -0.7364 -0.9282
    1THF     H5  528   2.560   3.536   2.506 -1.6737  3.5481  1.6976
    1THF     H6  529   2.645   3.691   2.496 -0.4115 -1.3053  1.4466
    1THF     C4  530   2.787   3.520   2.514 -0.4223 -0.9742 -0.1533
    1THF     H7  531   2.778   3.473   2.612 -0.3651 -2.0331 -0.6452
    1THF     H8  532   2.879   3.578   2.506  0.0684 -1.5499  1.2423
    1THF     O1  533   2.808   3.413   2.416 -0.0005 -0.2026 -0.8197
    1THF     C1  534   1.224   2.206   2.894  0.2145 -0.0382 -0.1216
    1THF     H1  535   1.322   2.245   2.920  0.0401  0.0612  0.3865
    1THF     H2  536   1.202   2.118   2.954  1.5126 -1.5702 -1.8552
    1THF     C2  537   1.214   2.182   2.740 -0.4745 -0.2781 -0.3190
    1THF     H3  538   1.137   2.107   2.726 -1.9840  0.8096  1.7756
    1THF     H4  539   1.313   2.158   2.701 -0.3963  1.3458 -1.1565
    1THF     C3  540   1.177   2.320   2.691 -0.8624 -0.0883 -0.6378
    1THF     H5  541   1.109   2.308   2.606 -2.1806  1.3414  0.2004
    1THF     H6  542   1.261   2.373   2.646 -0.5965  0.0267 -0.0096
    1THF     C4  543   1.133   2.406   2.813  0.1997  0.2834  0.3078
    1THF     H7  544   1.037   2.448   2.784  0.9002  1.7405  0.0576
    1THF     H8  545   1.205   2.485   2.836  0.7964 -0.3784  0.7529
    1THF     O1  546   1.134   2.311   2.919  0.0469 -0.3976  0.2405
    1THF     C1  547   1.632   1.482   0.077  0.4762 -0.4447  0.4653
    1THF     H1  548   1.689   1.395   0.044 -0.9295 -0.8169 -0.9700
    1THF     H2  549   1.547   1.454   0.140  0.5109 -1.3666  0.1010
    1THF     C2  550   1.583   1.567  -0.042  0.0070  0.1391  0.4036
    1THF     H3  551   1.488   1.531  -0.083 -0.2487  2.2385 -0.9269
    1THF     H4  552   1.652   1.560  -0.127 -1.9216  0.0185 -1.2070
    1THF     C3  553   1.578   1.712   0.011  0.4907 -0.5392 -0.4255
    1THF     H5  554   1.478   1.744   0.041  0.6152  0.8598 -1.4519
    1THF     H6  555   1.623   1.774  -0.067 -0.9012  0.3849 -0.5200
    1THF     C4  556   1.663   1.709   0.142  0.8847  0.0818 -0.6202
    1THF     H7  557   1.598   1.725   0.229  1.2319 -3.5297  0.4056
    1THF     H8  558   1.750   1.775   0.138  0.7097  0.3867  0.3511
    1THF     O1  559   1.718   1.577   0.142 -0.0665 -0.5447  0.3583
    1THF     C1  560   4.042   0.498   0.971  0.1567  0.7033 -0.4872
    1THF     H1  561   3.935   0.521   0.963 -0.4387 -1.2879  1.1851
    1THF     H2  562   4.085   0.574   1.036 -1.1127  0.6113  0.4950
    1THF     C2  563   4.109   0.487   0.831 -0.9831  0.9575  0.3207
    1THF     H3  564   4.202   0.544   0.834 -0.2989 -0.1406  0.2699
    1THF     H4  565   4.036   0.530   0.762 -0.9565  2.5161  1.2321
    1THF     C3  566   4.137   0.341   0.808  0.5764 -0.2291 -0.4283
    1THF     H5  567   4.244   0.319   0.809  0.9031  1.2420 -1.2153
    1THF     H6  568   4.090   0.320   0.712 -1.3017 -1.8472  0.8021
    1THF     C4  569   4.058   0.273   0.927  0.6831 -0.5891 -0.1795
    1THF     H7  570   4.109   0.180   0.952 -3.3905 -3.5597 -2.3357
    1THF     H8  571   3.957   0.244   0.901  0.6327  1.0662 -1.9802
    1THF     O1  572   4.062   0.365   1.028  0.3333 -0.5507 -0.5389
    1THF     C1  573   0.217   2.292   1.443 -0.2691 -1.3388  0.2945
    1THF     H1  574   0.117   2.330   1.424 -0.0719 -0.3844  1.0771
    1THF     H2  575   0.283   2.365   1.491 -0.5763 -0.1114 -1.1115
    1THF     C2  576   0.276   2.256   1.305  0.6014 -0.9713 -0.6768
    1THF     H3  577   0.372   2.306   1.293 -0.6087  1.6740  0.1184
    1THF     H4  578   0.210   2.287   1.224  0.8756  2.8363  0.4622
    1THF     C3  579   0.302   2.108   1.312 -0.7606  0.4401 -0.0520
    1THF     H5  580   0.410   2.094   1.326 -0.3790  1.4681 -1.8921
    1THF     H6  581   0.277   2.053   1.221 -0.9093  0.3949  0.0155
    1THF     C4  582   0.220   2.059   1.425 -0.6272 -0.3170 -0.0354
    1THF     H7  583   0.264   1.972   1.476  1.0906  1.1188  0.9634
    1THF     H8  584   0.117   2.031   1.397 -0.8390 -0.6295  1.0433
    1THF     O1  585   0.203   2.167   1.516 -0.2696 -0.3086  0.5148
    1THF     C1  586   1.922   2.481   3.946  0.6109 -0.1332 -0.3033
    1THF     H1  587   2.020   2.503   3.902  1.5574 -0.5647  1.5134
    1THF     H2  588   1.848   2.560   3.931 -1.2143 -1.9082 -0.7792
    1THF     C2  589   1.923   2.446   4.089 -0.5893 -0.2716  0.7171
    1THF     H3  590   1.927   2.527   4.162 -1.2786 -1.1006  1.6853
    1THF     H4  591   1.997   2.370   4.115 -2.6280 -2.0976  1.2640
    1THF     C3  592   1.793   2.367   4.108  0.5269  0.4203 -0.6259
    1THF     H5  593   1.712   2.429   4.147 -0.5442 -0.4396 -1.4515
    1THF     H6  594   1.818   2.289   4.181  2.0314  0.7017 -0.8196
    1THF     C4  595   1.759   2.314   3.966  0.1494 -0.1180  0.1892
    1THF     H7  596   1.660   2.342   3.931  0.8182  1.7820 -0.2120
    1THF     H8  597   1.767   2.205   3.955 -2.7572 -0.2683 -0.6833
    1THF     O1  598   1.858   2.373   3.884  0.1645  0.0062  0.1842
    1THF     C1  599   2.015   3.230   0.264  0.0617 -0.3019 -1.7122
    1THF     H1  600   2.009   3.142   0.329 -0.4951  0.9932  0.0277
    1THF     H2  601   2.015   3.201   0.158 -2.3037  0.8258 -2.0546
    1THF     C2  602   2.149   3.305   0.292  0.2115  0.0669 -0.9577
    1THF     H3  603   2.166   3.371   0.206  0.3813  2.4972  0.8723
    1THF     H4  604   2.237   3.240   0.289 -0.5717 -0.9801 -1.2275
    1THF     C3  605   2.121   3.381   0.419 -0.0500 -0.1865 -0.5393
    1THF     H5  606   2.185   3.469   0.426 -0.8206  0.5032 -2.0262
    1THF     H6  607   2.147   3.321   0.507 -1.7088 -0.1784 -0.0169
    1THF     C4  608   1.967   3.391   0.432  1.0534 -0.0905 -0.0574
    1THF     H7  609   1.919   3.489   0.436 -0.6395 -0.9202  0.2769
    1THF     H8  610   1.936   3.335   0.520 -0.9891  0.2860 -0.5039
    1THF     O1  611   1.916   3.325   0.310 -0.0386 -0.1667 -0.5460
    1THF     C1  612   1.253   1.607   2.869 -0.0443 -0.8291 -0.3845
    1THF     H1  613   1.329   1.529   2.863  0.2840 -0.4717 -0.8571
    1THF     H2  614   1.215   1.594   2.971  0.8578 -2.0204 -0.1833
    1THF     C2  615   1.146   1.565   2.766  0.2357  0.0834 -0.2411
    1THF     H3  616   1.049   1.558   2.816  1.1849  2.2811  2.0075
    1THF     H4  617   1.170   1.470   2.718 -1.4165 -1.6252  2.1857
    1THF     C3  618   1.138   1.690   2.669  0.1669  0.7116 -0.1333
    1THF     H5  619   1.055   1.755   2.698  2.7638  3.3047  1.7465
    1THF     H6  620   1.118   1.671   2.564  1.6713 -0.2908 -0.2510
    1THF     C4  621   1.274   1.754   2.696 -0.5619 -0.2668  0.1934
    1THF     H7  622   1.277   1.861   2.673 -2.3378 -0.0877  0.6882
    1THF     H8  623   1.341   1.702   2.627  1.1551  1.2796  0.6770
    1THF     O1  624   1.304   1.735   2.834  0.1358 -0.1022 -0.6660
    1THF     C1  625   0.665   3.274   1.095  0.5972  0.6449  0.1954
    1THF     H1  626   0.686   3.231   0.997  3.5892 -2.2960  2.0143
    1THF     H2  627   0.626   3.376   1.095 -0.4080  0.2941 -2.0012
    1THF     C2  628   0.782   3.279   1.198  1.1068 -0.3298  0.0241
    1THF     H3  629   0.837   3.373   1.193 -2.6371  1.8271 -2.4649
    1THF     H4  630   0.845   3.190   1.189  0.9872 -0.4903  0.7526
    1THF     C3  631   0.694   3.282   1.327  0.8976 -0.0883  0.0036
    1THF     H5  632   0.670   3.384   1.354  1.2924 -0.0301  0.1406
    1THF     H6  633   0.754   3.240   1.408  2.6436  0.4758 -0.9651
    1THF     C4  634   0.571   3.191   1.298 -0.2117  0.1292  0.1377
    1THF     H7  635   0.474   3.230   1.330  0.4948  0.2081  2.2531
    1THF     H8  636   0.591   3.093   1.341 -2.3524 -0.9217 -1.1935
    1THF     O1  637   0.570   3.188   1.154  0.0835 -0.0139 -0.0505
    1THF     C1  638   2.378   2.667   1.663 -0.1118 -0.2729  0.3505
    1THF     H1  639   2.443   2.605   1.601  1.2565 -0.6251  2.0983
    1THF     H2  640   2.365   2.605   1.753  1.0291 -0.8802  0.1101
    1THF     C2  641   2.258   2.702   1.577 -0.1529  0.1437 -0.3645
    1THF     H3  642   2.162   2.717   1.629 -0.2936  2.3977 -1.1840
    1THF     H4  643   2.237   2.629   1.499  2.7130 -0.6457 -0.4343
    1THF     C3  644   2.290   2.839   1.517  0.2753  0.5445 -0.3054
    1THF     H5  645   2.205   2.907   1.522 -1.7733 -1.9301 -0.1473
    1THF     H6  646   2.312   2.819   1.412  1.0368 -0.4213  0.0204
    1THF     C4  647   2.415   2.891   1.590  0.1982  0.5941  1.0195
    1THF     H7  648   2.382   2.980   1.643 -2.1835  0.4918 -0.1894
    1THF     H8  649   2.502   2.913   1.528  0.5556 -1.2520  0.8226
    1THF     O1  650   2.440   2.796   1.692  0.6297  0.4341 -0.1303
    1THF     C1  651   2.926   0.731   2.769 -0.6649  1.0392 -0.5527
    1THF     H1  652   2.896   0.831   2.738 -1.5348  0.9781  0.0718
    1THF     H2  653   2.848   0.685   2.830  0.0465 -1.6880 -1.6132
    1THF     C2  654   3.055   0.733   2.845 -0.5323  0.1720  0.0770
    1THF     H3  655   3.042   0.766   2.948 -0.6387 -1.9695  0.7757
    1THF     H4  656   3.129   0.799   2.800 -1.3296  0.3726 -0.9635
    1THF     C3  657   3.093   0.584   2.836 -0.4372 -0.0310 -0.2881
    1THF     H5  658   3.069   0.518   2.919 -0.3612 -0.4728 -0.6127
    1THF     H6  659   3.201   0.587   2.816 -0.4541  1.8862 -0.1842
    1THF     C4  660   3.024   0.534   2.708  0.2776 -0.1927 -0.2593
    1THF     H7  661   2.961   0.448   2.730  1.4058 -1.9503 -3.5563
    1THF     H8  662   3.097   0.494   2.637 -0.8872 -2.4100 -0.2522
    1THF     O1  663   2.959   0.652   2.656 -0.7288 -0.5286 -0.0593
    1THF     C1  664   0.192   1.660   3.617 -0.1829 -0.4505 -0.5578
    1THF     H1  665   0.277   1.695   3.676 -0.4785 -1.1945  0.3182
    1THF     H2  666   0.212   1.678   3.511  2.2644 -1.2672 -0.2636
    1THF     C2  667   0.058   1.718   3.671  0.5115  0.4261 -1.0197
    1THF     H3  668  -0.005   1.744   3.586  1.2015 -0.4477 -1.8182
    1THF     H4  669   0.079   1.802   3.737  0.5855 -0.2079 -0.2273
    1THF     C3  670  -0.009   1.601   3.744 -0.3970  0.5342  0.2815
    1THF     H5  671  -0.118   1.600   3.733 -0.5394  1.2842  1.6351
    1THF     H6  672   0.030   1.591   3.845  3.1671  0.4989 -1.0433
    1THF     C4  673   0.050   1.478   3.671  0.1920 -0.5982 -0.4612
    1THF     H7  674  -0.005   1.465   3.577 -2.3994  1.5823  0.6973
    1THF     H8  675   0.054   1.383   3.723  1.2212 -0.7108 -0.7252
    1THF     O1  676   0.185   1.526   3.640 -0.1824 -0.4506 -0.8791
    1THF     C1  677   2.454   3.295   1.542  0.1424 -0.8942 -0.2240
    1THF     H1  678   2.552   3.274   1.585  1.5837 -0.7346 -3.3443
    1THF     H2  679   2.474   3.373   1.468  0.6011  1.5812  2.4014
    1THF     C2  680   2.336   3.326   1.637 -0.1898 -0.0884  0.0867
    1THF     H3  681   2.311   3.432   1.643 -1.6547 -0.2682 -2.0784
    1THF     H4  682   2.365   3.295   1.738  0.7882 -1.9711 -0.7409
    1THF     C3  683   2.217   3.239   1.585  0.4189  0.3675  0.1501
    1THF     H5  684   2.124   3.296   1.580  0.1524 -0.0942 -0.2287
    1THF     H6  685   2.216   3.156   1.655 -0.2800 -1.2168 -1.7059
    1THF     C4  686   2.265   3.189   1.447  0.4742 -0.3010 -0.2938
    1THF     H7  687   2.244   3.261   1.367 -2.5001  0.6405  1.2725
    1THF     H8  688   2.208   3.100   1.417  2.8954 -2.4504  1.3427
    1THF     O1  689   2.406   3.180   1.461 -0.0702 -0.7688  0.5899
    1THF     C1  690   0.922   2.852   2.539 -0.5118 -0.2812 -0.3862
    1THF     H1  691   1.024   2.876   2.506 -0.9461  0.6755 -1.0383
    1THF     H2  692   0.870   2.796   2.461 -0.6946 -0.4052 -0.1750
    1THF     C2  693   0.860   2.981   2.599  0.3380 -0.1967  0.0562
    1THF     H3  694   0.753   2.986   2.579  0.3565 -1.3604 -0.3711
    1THF     H4  695   0.924   3.066   2.575  1.1591 -0.6361  0.6555
    1THF     C3  696   0.868   2.964   2.752  0.0232  0.0496 -0.9617
    1THF     H5  697   0.769   2.962   2.800 -0.7501 -2.0637 -2.5830
    1THF     H6  698   0.917   3.049   2.800  0.8458 -1.8078  1.6076
    1THF     C4  699   0.943   2.827   2.771  0.1010  0.4684  0.1901
    1THF     H7  700   0.900   2.768   2.853  0.2629  1.0995  0.7281
    1THF     H8  701   1.047   2.850   2.795  0.3625  1.5107 -1.8693
    1THF     O1  702   0.925   2.755   2.654 -0.1793  0.2193  0.6377
    1THF     C1  703   0.741   1.929   1.146 -0.9775 -0.3730  0.4827
    1THF     H1  704   0.822   1.938   1.219 -0.4829 -1.3651  0.0632
    1THF     H2  705   0.732   2.009   1.071  0.5548 -0.2283  0.4363
    1THF     C2  706   0.608   1.912   1.217  0.4285  0.8884 -0.0015
    1THF     H3  707   0.536   1.969   1.158  0.1833 -0.5395 -1.1051
    1THF     H4  708   0.619   1.946   1.320  0.9993 -0.0242  0.2483
    1THF     C3  709   0.571   1.770   1.202  0.3459 -0.8334 -0.0041
    1THF     H5  710   0.464   1.756   1.189  0.0088  0.0012  1.7254
    1THF     H6  711   0.594   1.715   1.293 -2.1673 -1.5215  0.2315
    1THF     C4  712   0.643   1.728   1.072 -0.1860  0.1041  0.5621
    1THF     H7  713   0.587   1.749   0.980 -0.9006 -0.5361  0.8522
    1THF     H8  714   0.679   1.625   1.079 -0.9565 -0.2459 -0.4562
    1THF     O1  715   0.762   1.809   1.077 -0.2659  0.3213  0.3755
    1THF     C1  716   2.614   3.806   3.726  0.1065 -0.1961  0.5157
    1THF     H1  717   2.559   3.878   3.665  1.8528  0.0573 -0.8003
    1THF     H2  718   2.624   3.853   3.825 -0.3852  0.6068  0.1876
    1THF     C2  719   2.744   3.763   3.665  0.1610  0.4332 -0.6268
    1THF     H3  720   2.817   3.747   3.744 -1.2572 -2.2752  0.1882
    1THF     H4  721   2.784   3.839   3.597  3.0441  1.7275  2.3932
    1THF     C3  722   2.717   3.633   3.592 -0.3050 -0.3855 -0.7393
    1THF     H5  723   2.768   3.548   3.637  0.4285  0.0026 -0.8395
    1THF     H6  724   2.755   3.650   3.491 -3.9796 -0.1358 -2.1546
    1THF     C4  725   2.567   3.617   3.601  0.4393 -0.6079  0.0722
    1THF     H7  726   2.536   3.512   3.609 -0.4030 -0.2884  1.0173
    1THF     H8  727   2.520   3.670   3.518 -3.2186 -2.7353  0.7039
    1THF     O1  728   2.539   3.681   3.724  0.6105 -0.5021  0.2388
    1THF     C1  729   3.505   0.984   2.701 -0.4815  0.0679  0.9621
    1THF     H1  730   3.521   0.963   2.807  0.2214  2.0089  1.2638
    1THF     H2  731   3.545   1.082   2.673  0.0956  0.1405  2.0348
    1THF     C2  732   3.357   0.957   2.666  0.5531 -0.3014 -0.6128
    1THF     H3  733   3.331   1.027   2.587  0.2334  2.3455  1.7494
    1THF     H4  734   3.295   0.971   2.756 -1.1837 -2.0932 -1.5009
    1THF     C3  735   3.365   0.809   2.609 -0.1114 -0.4819  0.5064
    1THF     H5  736   3.285   0.777   2.542  0.6524 -0.8206 -0.2567
    1THF     H6  737   3.371   0.734   2.689  2.3191 -0.9105 -0.0339
    1THF     C4  738   3.502   0.786   2.552  0.0947  0.5753  0.4031
    1THF     H7  739   3.491   0.814   2.447 -0.0215  1.2806  0.5988
    1THF     H8  740   3.539   0.686   2.574  0.7752  1.6111  4.2750
    1THF     O1  741   3.581   0.885   2.624  0.2741  0.1418 -0.0748
    1THF     C1  742   0.963   3.854   0.613 -0.1098 -0.8982 -0.2532
    1THF     H1  743   0.993   3.897   0.709 -0.2017 -0.5791 -0.3683
    1THF     H2  744   1.033   3.888   0.536  0.7995  1.2233  1.4512
    1THF     C2  745   0.818   3.899   0.590 -0.4471 -0.3417  0.6154
    1THF     H3  746   0.790   3.992   0.540  0.1607 -0.0201  0.8690
    1THF     H4  747   0.762   3.892   0.684  0.6400  0.3053  1.3086
    1THF     C3  748   0.777   3.788   0.490 -0.4504  0.3582  0.1920
    1THF     H5  749   0.797   3.825   0.390 -2.8689  3.5994  0.8670
    1THF     H6  750   0.673   3.758   0.501 -0.4107  0.2346  0.2356
    1THF     C4  751   0.872   3.671   0.520  0.1656 -0.3370  0.4994
    1THF     H7  752   0.927   3.630   0.435  1.2758 -1.0871  1.5601
    1THF     H8  753   0.811   3.592   0.564  1.9342 -1.5448  0.8214
    1THF     O1  754   0.959   3.713   0.626  0.2714 -0.1632 -0.0680
    1THF     C1  755   1.103   3.364   1.026  0.0258  0.2998  0.3152
    1THF     H1  756   1.063   3.404   1.120  1.5659  0.2072  1.0204
    1THF     H2  757   1.124   3.257   1.025 -0.5744  0.1704 -1.5996
    1THF     C2  758   1.226   3.457   0.992  0.6311 -0.9896  0.0047
    1THF     H3  759   1.284   3.402   0.917  1.2535 -0.5597  0.1731
    1THF     H4  760   1.284   3.482   1.080 -1.1982  2.0479  0.4032
    1THF     C3  761   1.157   3.576   0.917  0.5288 -0.1142 -0.6401
    1THF     H5  762   1.201   3.593   0.819  1.2045 -1.8636 -0.6636
    1THF     H6  763   1.168   3.663   0.982  2.4163 -1.2903  0.6636
    1THF     C4  764   1.008   3.533   0.894  0.0416 -0.2308  0.0629
    1THF     H7  765   0.968   3.540   0.793  0.0711  2.9488  0.2408
    1THF     H8  766   0.940   3.578   0.967 -1.4632 -2.4235  0.0731
    1THF     O1  767   1.007   3.394   0.919  0.7742 -0.1693  0.2052
    1THF     C1  768   2.647   2.676   3.956  0.4061 -0.3547 -0.8064
    1THF     H1  769   2.620   2.607   4.037  0.5176  0.4778 -0.0532
    1THF     H2  770   2.561   2.721   3.906  0.0946  3.2560  2.7294
    1THF     C2  771   2.751   2.616   3.861  0.0723 -0.2577 -0.0257
    1THF     H3  772   2.717   2.599   3.759  0.6255  1.2459 -0.4647
    1THF     H4  773   2.799   2.528   3.907  0.0489  0.1345  0.7553
    1THF     C3  774   2.861   2.724   3.851 -0.3092  0.1657 -0.1018
    1THF     H5  775   2.893   2.741   3.748  0.5724  1.0646  0.3163
    1THF     H6  776   2.945   2.700   3.917  0.9921 -2.6197 -2.5993
    1THF     C4  777   2.795   2.850   3.914 -0.0226 -0.3428 -0.4813
    1THF     H7  778   2.738   2.912   3.845  0.9195  1.0432 -0.0453
    1THF     H8  779   2.868   2.915   3.963 -1.2844  1.0862 -0.4409
    1THF     O1  780   2.714   2.797   4.015  0.1332 -0.3903 -0.8936
    1THF     C1  781   1.734   1.760   1.731 -0.2208 -0.4378  0.4303
    1THF     H1  782   1.801   1.756   1.817 -0.5202 -1.4661  0.6215
    1THF     H2  783   1.788   1.798   1.644 -0.8616  0.5597  0.4685
    1THF     C2  784   1.623   1.860   1.759  0.3050  0.8523 -0.1127
    1THF     H3  785   1.647   1.956   1.714 -1.4222  0.9723 -0.8171
    1THF     H4  786   1.608   1.863   1.867  0.4948  1.3696 -0.1008
    1THF     C3  787   1.500   1.781   1.705  1.1101 -0.1188  0.4253
    1THF     H5  788   1.463   1.841   1.622  0.4436 -1.2721 -0.1363
    1THF     H6  789   1.420   1.765   1.778 -0.2363  0.5548 -0.8772
    1THF     C4  790   1.549   1.640   1.649  0.5530  0.0239 -0.0320
    1THF     H7  791   1.561   1.642   1.541  1.0681 -2.6707 -0.0541
    1THF     H8  792   1.485   1.559   1.684  0.2607  0.9042  1.5267
    1THF     O1  793   1.678   1.629   1.708 -0.0910 -0.0516  0.0942
    1THF     C1  794   0.131   2.605   2.732 -0.4050  0.3311 -0.2499
    1THF     H1  795   0.103   2.711   2.731 -0.2816  0.3613 -2.8421
    1THF     H2  796   0.201   2.587   2.814 -0.8246 -2.2785 -0.4275
    1THF     C2  797   0.204   2.563   2.597 -0.8056 -0.7510  0.5808
    1THF     H3  798   0.310   2.538   2.610 -1.1623 -2.3371  0.5374
    1THF     H4  799   0.209   2.635   2.516 -1.0523 -1.2117  0.1559
    1THF     C3  800   0.139   2.431   2.554 -0.5596  0.0263  0.0084
    1THF     H5  801   0.217   2.358   2.532 -0.9404  0.0606 -1.5227
    1THF     H6  802   0.078   2.427   2.463 -0.3910 -1.4555 -0.0418
    1THF     C4  803   0.055   2.395   2.678  0.8067  0.9357 -0.3554
    1THF     H7  804   0.115   2.349   2.757  2.2287  1.4087 -1.1371
    1THF     H8  805  -0.030   2.335   2.646  1.4100 -1.1232  1.8019
    1THF     O1  806   0.011   2.524   2.738 -0.8055 -0.1428  0.2235
    1THF     C1  807   1.434   2.657   0.288  0.2803 -0.3467 -0.3819
    1THF     H1  808   1.386   2.649   0.191 -1.1701  0.3055  0.2641
    1THF     H2  809   1.425   2.557   0.333  1.4774 -0.7102 -0.9461
    1THF     C2  810   1.395   2.767   0.389  0.0588  0.1476  0.0998
    1THF     H3  811   1.379   2.741   0.494  3.5434  0.4538  0.7619
    1THF     H4  812   1.295   2.803   0.364 -0.0662  0.9649  1.6932
    1THF     C3  813   1.499   2.875   0.367  0.0317 -0.2626 -0.0767
    1THF     H5  814   1.549   2.909   0.457  1.9577 -1.1814 -0.7632
    1THF     H6  815   1.464   2.970   0.328  0.9023  0.1354  0.1048
    1THF     C4  816   1.601   2.817   0.266 -0.3954  0.1549 -0.3786
    1THF     H7  817   1.701   2.831   0.308 -0.2190 -2.1560  0.0195
    1THF     H8  818   1.594   2.857   0.164 -1.3527 -1.9851 -1.1745
    1THF     O1  819   1.571   2.681   0.266  0.0681  0.2134  0.1110
    1THF     C1  820   2.573   3.559   0.494  0.1145  0.1238  0.3007
    1THF     H1  821   2.519   3.587   0.403  0.0451  1.7257  0.8181
    1THF     H2  822   2.668   3.612   0.506 -0.1807  0.5162  0.9017
    1THF     C2  823   2.611   3.409   0.527 -0.1919  0.1847  0.2837
    1THF     H3  824   2.718   3.404   0.548  0.1728 -1.4160 -1.8501
    1THF     H4  825   2.600   3.345   0.440  1.8967 -1.4652  1.2016
    1THF     C3  826   2.519   3.373   0.643 -0.0261  0.7017 -0.2303
    1THF     H5  827   2.550   3.286   0.701 -0.1627 -0.3534 -1.6997
    1THF     H6  828   2.422   3.335   0.610  1.0675 -2.7533  0.2702
    1THF     C4  829   2.512   3.509   0.720 -0.2052  0.4121 -0.5868
    1THF     H7  830   2.600   3.538   0.777 -1.6941 -0.1254  2.0907
    1THF     H8  831   2.425   3.519   0.786  0.2306 -0.3175  0.1076
    1THF     O1  832   2.494   3.599   0.607  0.4718  0.0095  0.2155
    1THF     C1  833   0.945   3.080   3.212  0.0206  0.5768 -1.1996
    1THF     H1  834   0.951   3.013   3.126 -0.6245 -1.0829  0.0086
    1THF     H2  835   0.906   3.025   3.298 -0.5103 -2.7359 -3.4636
    1THF     C2  836   0.845   3.190   3.188  0.3192  0.6240  0.0429
    1THF     H3  837   0.749   3.152   3.223  0.2596  0.7174 -0.0191
    1THF     H4  838   0.839   3.213   3.081 -1.1197 -0.4651 -0.1278
    1THF     C3  839   0.893   3.304   3.268 -0.2766  0.2582 -0.1495
    1THF     H5  840   0.830   3.322   3.355 -1.5850 -0.9677 -0.8237
    1THF     H6  841   0.903   3.389   3.200 -0.3952  0.0497 -0.4316
    1THF     C4  842   1.035   3.273   3.312 -0.1760  0.3244 -0.0468
    1THF     H7  843   1.032   3.246   3.417  2.1251  0.6855  0.1475
    1THF     H8  844   1.097   3.362   3.293 -1.4141  1.3371  0.6294
    1THF     O1  845   1.066   3.150   3.245 -0.5575  0.2529 -0.3254
    1THF     C1  846   2.273   2.261   0.166  0.0924 -0.0282 -0.2468
    1THF     H1  847   2.185   2.203   0.195 -1.4312  1.9838 -0.7045
    1THF     H2  848   2.347   2.184   0.141 -0.1704  0.1576 -1.6252
    1THF     C2  849   2.323   2.354   0.281  0.3513 -0.3067  0.2103
    1THF     H3  850   2.402   2.314   0.344  2.4283  2.4030 -0.5303
    1THF     H4  851   2.247   2.388   0.351  0.4294  2.4811 -0.9755
    1THF     C3  852   2.381   2.477   0.204 -0.2835 -0.4712  0.6523
    1THF     H5  853   2.483   2.451   0.177 -0.7571 -0.5396 -1.1054
    1THF     H6  854   2.380   2.569   0.263  0.0771 -0.6483  0.9367
    1THF     C4  855   2.299   2.480   0.073 -0.5992  0.7277  0.1288
    1THF     H7  856   2.372   2.502  -0.006 -1.1698  0.0482 -0.5957
    1THF     H8  857   2.222   2.558   0.069  0.9495  2.3025  0.0094
    1THF     O1  858   2.253   2.345   0.050 -0.3021 -0.7785 -0.7494
    1THF     C1  859   1.206   2.157   1.818 -0.0238  0.2972 -0.3434
    1THF     H1  860   1.117   2.143   1.756  0.9163 -1.2394 -1.3743
    1THF     H2  861   1.252   2.247   1.776 -0.1474 -0.2208 -1.6231
    1THF     C2  862   1.312   2.043   1.827  0.2621 -0.2650 -0.3738
    1THF     H3  863   1.391   2.072   1.758 -0.0381 -0.1590 -0.6767
    1THF     H4  864   1.266   1.948   1.798 -0.3457  0.2428 -1.0804
    1THF     C3  865   1.360   2.046   1.974 -0.0239 -0.8227  0.1737
    1THF     H5  866   1.468   2.057   1.986 -0.3114  2.6677 -0.0293
    1THF     H6  867   1.331   1.951   2.020  0.7530 -0.4712  1.4046
    1THF     C4  868   1.283   2.160   2.039  0.2040 -0.1441 -0.3697
    1THF     H7  869   1.347   2.248   2.039 -0.2641  0.2073 -2.4893
    1THF     H8  870   1.256   2.132   2.141 -0.7102 -0.2821 -0.6456
    1THF     O1  871   1.168   2.174   1.957  0.1018 -0.0086  0.2479
    1THF     C1  872   1.888   1.892   3.915 -0.6322 -0.2144  0.2221
    1THF     H1  873   1.919   1.792   3.947  2.1717 -0.5044 -3.1407
    1THF     H2  874   1.798   1.878   3.854 -1.2586  0.0846  1.0752
    1THF     C2  875   1.996   1.959   3.842 -0.2148 -0.5766 -0.6663
    1THF     H3  876   1.952   1.993   3.748 -1.8387  0.9252  0.5825
    1THF     H4  877   2.083   1.894   3.835 -0.1179 -0.5238 -0.0308
    1THF     C3  878   2.056   2.067   3.939  0.3715  0.3953 -0.2321
    1THF     H5  879   2.019   2.166   3.911  2.3194  1.5623  1.1787
    1THF     H6  880   2.164   2.072   3.928  0.2194  2.6462 -0.9227
    1THF     C4  881   1.995   2.029   4.079 -1.1870 -0.6828  0.0479
    1THF     H7  882   1.968   2.120   4.133  0.1459 -1.1597  1.5750
    1THF     H8  883   2.062   1.958   4.129  0.1891 -0.0829 -0.9106
    1THF     O1  884   1.872   1.969   4.039  0.3197  0.4700  0.0195
    1THF     C1  885   3.329   3.866   0.453  0.0620  0.0753  0.2749
    1THF     H1  886   3.254   3.925   0.399  0.2746  0.3975  0.3333
    1THF     H2  887   3.352   3.922   0.544  1.5434  0.5926 -0.4053
    1THF     C2  888   3.441   3.833   0.360  0.4709 -0.4173  0.0421
    1THF     H3  889   3.538   3.850   0.407 -0.1323  0.7863  0.8885
    1THF     H4  890   3.438   3.895   0.270  2.4372  0.4230  0.5224
    1THF     C3  891   3.438   3.688   0.326  0.1718  0.5577  0.0721
    1THF     H5  892   3.500   3.630   0.395 -1.5767 -1.0858  0.3141
    1THF     H6  893   3.449   3.664   0.220 -0.1358  0.3634  0.0805
    1THF     C4  894   3.285   3.656   0.359  0.0221  0.2167 -0.0981
    1THF     H7  895   3.264   3.549   0.370  1.0626  0.2143  2.3017
    1THF     H8  896   3.215   3.691   0.283  0.2908  0.1600 -0.3740
    1THF     O1  897   3.261   3.739   0.480 -0.2151 -0.1964 -0.2016
    1THF     C1  898   0.352   3.864   2.062  0.0464 -0.2653  0.5400
    1THF     H1  899   0.382   3.968   2.046 -1.6982  0.2225  0.3586
    1THF     H2  900   0.244   3.846   2.057 -0.2505  1.7540 -0.7867
    1THF     C2  901   0.392   3.812   2.202 -0.0824  0.3481  0.2382
    1THF     H3  902   0.319   3.836   2.280 -2.5721 -0.7794 -1.6568
    1THF     H4  903   0.489   3.849   2.235 -0.6742 -0.7622  3.3519
    1THF     C3  904   0.401   3.659   2.184 -0.2979 -0.2403 -0.1146
    1THF     H5  905   0.329   3.597   2.238  1.3916 -1.5279  0.6798
    1THF     H6  906   0.491   3.616   2.229 -1.3073  0.5286  2.8202
    1THF     C4  907   0.391   3.639   2.036 -0.5197 -0.1134  0.2820
    1THF     H7  908   0.303   3.586   2.000 -2.1731  1.7303  1.5403
    1THF     H8  909   0.483   3.587   2.006 -0.5418 -0.3951  0.6980
    1THF     O1  910   0.400   3.769   1.971 -0.0808  0.2840  0.3214
    1THF     C1  911   0.902   2.186   3.495 -0.0351  0.6122 -0.2658
    1THF     H1  912   0.933   2.289   3.475  0.9007  0.6351  1.2623
    1THF     H2  913   0.987   2.118   3.495 -0.6700 -0.1778  0.3705
    1THF     C2  914   0.802   2.149   3.387 -0.7581  0.2280 -0.0674
    1THF     H3  915   0.791   2.040   3.375  0.4036  0.1212 -0.2407
    1THF     H4  916   0.842   2.190   3.294  3.5037 -0.6651  1.2434
    1THF     C3  917   0.667   2.218   3.434 -0.2300  0.0514  0.4512
    1THF     H5  918   0.571   2.168   3.417  0.1148 -0.0558 -1.2415
    1THF     H6  919   0.660   2.316   3.387  2.2881 -0.2804 -0.6985
    1THF     C4  920   0.692   2.250   3.580 -0.0420 -0.2800  0.1415
    1THF     H7  921   0.614   2.224   3.652  0.0379 -0.4556  0.1628
    1THF     H8  922   0.693   2.360   3.586  0.7086 -0.4091  2.8912
    1THF     O1  923   0.821   2.194   3.612  0.2822  0.4538  0.2430
    1THF     C1  924   1.769   0.417   1.357 -0.0076 -0.4272  0.3003
    1THF     H1  925   1.827   0.388   1.444  2.2326  1.8863 -0.3425
    1THF     H2  926   1.811   0.516   1.337 -1.9547  0.2017 -0.9226
    1THF     C2  927   1.616   0.426   1.384 -0.3334  0.9844 -0.3983
    1THF     H3  928   1.579   0.529   1.381  1.3250  1.7767  3.3313
    1THF     H4  929   1.585   0.386   1.481 -0.4989 -0.0824 -0.8913
    1THF     C3  930   1.550   0.341   1.278  0.7963  0.3351 -0.2674
    1THF     H5  931   1.461   0.386   1.233 -0.4968  0.1537  2.0455
    1THF     H6  932   1.521   0.244   1.319 -1.9497  1.7492  1.2941
    1THF     C4  933   1.661   0.326   1.171 -0.4243  0.2725 -0.6954
    1THF     H7  934   1.668   0.414   1.106 -0.0431  2.6557  2.4435
    1THF     H8  935   1.648   0.236   1.110  0.3718 -1.6125  1.8262
    1THF     O1  936   1.782   0.322   1.249  0.0596  0.0728  0.4472
    1THF     C1  937   1.942   0.051   1.181  0.1885 -0.4840 -0.6171
    1THF     H1  938   1.929   0.149   1.135 -1.1053 -0.1104  0.4982
    1THF     H2  939   1.842   0.010   1.202  0.0938 -1.0813 -2.1819
    1THF     C2  940   2.032   0.058   1.302 -0.2643  0.6412 -0.1807
    1THF     H3  941   1.977   0.075   1.395 -1.1529  1.2681 -0.8034
    1THF     H4  942   2.096   0.144   1.285 -0.9008  1.2262  0.3267
    1THF     C3  943   2.114  -0.074   1.304  0.3938  0.1890 -0.4137
    1THF     H5  944   2.064  -0.145   1.370  4.3649 -1.5196  0.9736
    1THF     H6  945   2.217  -0.055   1.335  1.1758 -1.3596 -1.9810
    1THF     C4  946   2.115  -0.109   1.158  0.1767 -0.1347  0.5842
    1THF     H7  947   2.098  -0.214   1.134  2.9297 -0.5378  0.1973
    1THF     H8  948   2.206  -0.071   1.111  1.2722 -2.2731  0.9165
    1THF     O1  949   2.004  -0.043   1.089  0.3903  0.0326 -0.5145
    1THF     C1  950   2.082   0.891   2.734  0.1768  0.1337  0.1489
    1THF     H1  951   1.990   0.946   2.712  0.8478  1.0392 -0.4023
    1THF     H2  952   2.145   0.882   2.646  0.3446  2.3820  0.0264
    1THF     C2  953   2.046   0.747   2.782  0.0289 -0.0773 -0.3908
    1THF     H3  954   2.081   0.677   2.705  0.1067  0.1785 -0.5916
    1THF     H4  955   1.937   0.744   2.785  0.0080  1.1436  0.3526
    1THF     C3  956   2.096   0.723   2.928 -0.4143 -0.4736 -0.0265
    1THF     H5  957   2.195   0.678   2.929 -0.0377  0.2843 -1.6529
    1THF     H6  958   2.035   0.649   2.981 -0.4568 -0.1432  0.3882
    1THF     C4  959   2.099   0.871   2.972 -0.5765 -0.3891  0.0250
    1THF     H7  960   2.171   0.883   3.053 -2.0033  0.0252  1.2410
    1THF     H8  961   2.000   0.908   2.999 -0.8239  0.0245 -1.3901
    1THF     O1  962   2.147   0.947   2.855 -0.1335 -0.7075 -0.1015
    1THF     C1  963   0.279   0.955   1.392 -0.0011 -0.0604  0.3296
    1THF     H1  964   0.332   0.974   1.298 -0.0712 -1.0420  0.0851
    1THF     H2  965   0.282   1.046   1.452  1.7050 -0.6867  1.2182
    1THF     C2  966   0.338   0.826   1.458  0.0292 -0.6164  0.6792
    1THF     H3  967   0.327   0.830   1.567  0.3676 -1.6722  0.7606
    1THF     H4  968   0.438   0.798   1.426 -0.2772 -0.1415 -0.7151
    1THF     C3  969   0.254   0.715   1.409  0.0552 -0.4144 -0.5002
    1THF     H5  970   0.237   0.642   1.489 -1.6019 -0.1521 -0.5959
    1THF     H6  971   0.301   0.661   1.327  1.7259  1.3937 -0.7637
    1THF     C4  972   0.124   0.779   1.361  0.6352 -0.2759 -0.0717
    1THF     H7  973   0.033   0.752   1.416  0.7362  0.7184  0.5742
    1THF     H8  974   0.095   0.746   1.260  2.6126  0.3128 -0.8495
    1THF     O1  975   0.139   0.919   1.366  0.4096 -0.2830 -0.0606
    1THF     C1  976   2.027   2.834   2.451 -0.8736 -0.8966 -0.4569
    1THF     H1  977   2.047   2.919   2.517 -1.9586  0.2442 -1.5499
    1THF     H2  978   2.118   2.775   2.446 -0.2758  0.0008 -0.2066
    1THF     C2  979   1.966   2.886   2.320  0.0095  0.1259 -0.6635
    1THF     H3  980   1.997   2.836   2.228 -0.8301 -0.3765 -0.6813
    1THF     H4  981   1.976   2.994   2.313  0.6980  0.1490  0.7047
    1THF     C3  982   1.813   2.844   2.343  0.4846 -0.5604 -0.0654
    1THF     H5  983   1.751   2.826   2.255 -1.4008 -1.9391  1.4995
    1THF     H6  984   1.764   2.925   2.397 -2.6881 -2.2289 -0.3128
    1THF     C4  985   1.821   2.720   2.421 -0.2970 -0.1872 -0.2688
    1THF     H7  986   1.848   2.639   2.354 -0.4260  0.5322 -1.2010
    1THF     H8  987   1.728   2.686   2.467  1.6518 -1.7983  2.6713
    1THF     O1  988   1.929   2.750   2.514  0.2641 -0.3020 -0.4077
    1THF     C1  989   0.913   0.119   2.647  0.3863 -0.1752 -0.1726
    1THF     H1  990   0.982   0.098   2.730  0.6970  1.0744 -0.1036
    1THF     H2  991   0.832   0.052   2.619 -0.7773  1.3076 -0.4170
    1THF     C2  992   1.004   0.139   2.530  0.6080 -0.3446 -0.7984
    1THF     H3  993   0.939   0.139   2.442 -1.7129  0.5165  0.8604
    1THF     H4  994   1.068   0.051   2.525 -1.2349 -1.8339  0.9272
    1THF     C3  995   1.057   0.279   2.557 -0.3044 -0.2893 -0.2136
    1THF     H5  996   1.086   0.335   2.468  1.0500  0.9068  0.9487
    1THF     H6  997   1.143   0.278   2.625  0.3758 -0.2431 -1.0709
    1THF     C4  998   0.946   0.351   2.636 -0.2884  0.0040  0.8019
    1THF     H7  999   0.893   0.414   2.564  0.1094 -0.2291  0.3003
    1THF     H8 1000   0.991   0.409   2.718 -1.7406  1.9998  0.2422
    1THF     O1 1001   0.852   0.241   2.677 -0.2764  0.0355  0.2259
    1THF     C1 1002   0.472   3.310   2.600 -0.1956  0.4231 -0.7142
    1THF     H1 1003   0.368   3.279   2.588  0.0038 -0.8498  0.7114
    1THF     H2 1004   0.482   3.349   2.702 -2.1236 -1.5248  0.2361
    1THF     C2 1005   0.494   3.397   2.482  0.0440 -0.4909 -0.7005
    1THF     H3 1006   0.575   3.463   2.514  1.7232 -1.7780 -2.2358
    1THF     H4 1007   0.406   3.459   2.461  0.0542 -0.2334 -0.0209
    1THF     C3 1008   0.532   3.307   2.374  0.3562  0.2889 -0.6465
    1THF     H5 1009   0.591   3.353   2.294  1.0304 -0.1076 -0.3756
    1THF     H6 1010   0.442   3.282   2.316 -0.7735  2.1999  0.2435
    1THF     C4 1011   0.597   3.179   2.432  0.1321 -0.3262  0.4323
    1THF     H7 1012   0.704   3.163   2.422  0.6911  3.3516 -0.0257
    1THF     H8 1013   0.546   3.083   2.414  1.0903 -0.5928 -0.9192
    1THF     O1 1014   0.564   3.192   2.583  0.0566  0.4487  0.3184
    1THF     C1 1015   1.268   0.608   0.212 -0.1164 -0.2524 -0.6225
    1THF     H1 1016   1.290   0.509   0.252  1.5728 -0.0211 -0.9187
    1THF     H2 1017   1.247   0.614   0.105 -0.3358 -0.7852 -0.6086
    1THF     C2 1018   1.389   0.697   0.239 -0.4984 -0.0386  0.2104
    1THF     H3 1019   1.442   0.740   0.154  0.1434 -0.2880  0.4795
    1THF     H4 1020   1.463   0.630   0.283 -1.6053 -1.7671 -0.4857
    1THF     C3 1021   1.331   0.800   0.339 -0.1656  0.4658  0.2408
    1THF     H5 1022   1.366   0.899   0.308  0.3501  0.0808 -0.4200
    1THF     H6 1023   1.352   0.783   0.445  0.7993  0.9609  0.1372
    1THF     C4 1024   1.178   0.798   0.322 -0.1380  0.3275  0.4827
    1THF     H7 1025   1.153   0.855   0.232 -0.7825 -1.7070 -0.6619
    1THF     H8 1026   1.128   0.822   0.416  1.2866  0.2987  1.2732
    1THF     O1 1027   1.161   0.661   0.287 -0.2604 -0.2632  0.1653
    1THF     C1 1028   3.602   1.617   2.508 -0.2777 -0.2823 -0.4489
    1THF     H1 1029   3.644   1.709   2.550 -1.9208 -0.5207  1.8251
    1THF     H2 1030   3.665   1.535   2.544 -0.3379 -0.8107 -1.5293
    1THF     C2 1031   3.595   1.610   2.356 -0.0836 -0.1439 -0.4720
    1THF     H3 1032   3.665   1.539   2.311  2.9119  1.8944  0.8326
    1THF     H4 1033   3.611   1.702   2.298 -1.7843  0.0352 -0.6663
    1THF     C3 1034   3.450   1.561   2.330 -0.4590  0.5852  0.0093
    1THF     H5 1035   3.455   1.474   2.264  0.3396 -0.7747  1.8236
    1THF     H6 1036   3.381   1.632   2.282 -0.2552  1.5182  1.0851
    1THF     C4 1037   3.395   1.518   2.470  0.4774  0.2602 -0.0250
    1THF     H7 1038   3.408   1.410   2.482  1.4056  0.4053  0.3762
    1THF     H8 1039   3.288   1.538   2.476  0.6191  1.4677 -1.3600
    1THF     O1 1040   3.469   1.599   2.562 -0.0925  0.1547  0.6199
    1THF     C1 1041   3.722   1.930   2.939  0.7238  0.1113  0.1093
    1THF     H1 1042   3.733   1.823   2.960 -1.4865 -0.2148 -0.2705
    1THF     H2 1043   3.615   1.942   2.953  0.6239 -0.3876 -0.1996
    1THF     C2 1044   3.756   1.946   2.791  0.2754 -0.5107 -0.4195
    1THF     H3 1045   3.666   1.927   2.732 -0.2055  2.8081 -0.8539
    1THF     H4 1046   3.840   1.880   2.770 -0.6559 -2.0948  0.6983
    1THF     C3 1047   3.782   2.103   2.784  0.7321  0.2678  0.6559
    1THF     H5 1048   3.713   2.155   2.718 -0.5042  0.4133  2.0212
    1THF     H6 1049   3.875   2.129   2.735  1.5690 -5.7881 -1.4045
    1THF     C4 1050   3.778   2.152   2.930 -0.7892  0.1648 -0.2276
    1THF     H7 1051   3.687   2.203   2.962 -0.0165  1.5633 -0.2480
    1THF     H8 1052   3.862   2.216   2.956  0.6673 -1.9966  0.5589
    1THF     O1 1053   3.790   2.031   3.009  0.1797 -0.1159  0.1149
    1THF     C1 1054   1.761   0.080   0.289 -0.1329 -0.2095 -0.0503
    1THF     H1 1055   1.745   0.105   0.395 -0.8318  1.2997 -0.5049
    1THF     H2 1056   1.671   0.081   0.228 -0.3218 -2.4587  0.1522
    1THF     C2 1057   1.828  -0.055   0.277  0.9901  0.1695  0.4864
    1THF     H3 1058   1.823  -0.080   0.171  0.9561  2.2959 -0.0358
    1THF     H4 1059   1.768  -0.128   0.332 -1.9778  2.0961 -0.1072
    1THF     C3 1060   1.969  -0.034   0.320 -0.2021 -0.1941  0.0433
    1THF     H5 1061   2.035  -0.115   0.289  0.0450 -0.2750  0.7881
    1THF     H6 1062   1.975  -0.013   0.427  0.9535  0.9656 -0.2349
    1THF     C4 1063   1.994   0.096   0.241 -0.5689 -0.2241  0.6691
    1THF     H7 1064   2.028   0.070   0.140 -1.1519  0.8978  0.1812
    1THF     H8 1065   2.066   0.159   0.295  1.3870 -2.5132  0.8449
    1THF     O1 1066   1.867   0.166   0.241 -1.0271  0.6644  0.0207
    1THF     C1 1067   0.082   3.630   2.582  0.0471  0.0753 -0.0240
    1THF     H1 1068  -0.002   3.697   2.600  1.2654  1.4012  0.8518
    1THF     H2 1069   0.066   3.554   2.505  1.7241  1.8647 -2.2044
    1THF     C2 1070   0.133   3.561   2.718 -0.1754  0.4437  0.6221
    1THF     H3 1071   0.147   3.456   2.690 -1.4471  0.1798  0.9148
    1THF     H4 1072   0.060   3.563   2.799 -1.4711 -4.8467 -0.2337
    1THF     C3 1073   0.265   3.627   2.761  0.3383  0.1658  0.0790
    1THF     H5 1074   0.350   3.560   2.766  0.3563  0.3118  2.1532
    1THF     H6 1075   0.260   3.678   2.858 -0.5200 -0.6185  0.4474
    1THF     C4 1076   0.282   3.732   2.646 -0.7014  0.2718 -0.1008
    1THF     H7 1077   0.388   3.732   2.619 -0.4911  0.3391  0.7180
    1THF     H8 1078   0.257   3.831   2.685 -0.7770 -0.4968  1.8697
    1THF     O1 1079   0.206   3.688   2.536 -0.0854  0.0188 -0.0585
    1THF     C1 1080   2.814   0.748   0.147 -0.2553 -0.4001  0.1639
    1THF     H1 1081   2.915   0.714   0.125 -0.1491  0.1171 -0.1429
    1THF     H2 1082   2.776   0.695   0.235  1.3747 -0.6586  0.7170
    1THF     C2 1083   2.725   0.735   0.024  0.2529  0.0214  0.9164
    1THF     H3 1084   2.623   0.743   0.063 -0.8866 -0.6112 -1.8397
    1THF     H4 1085   2.729   0.642  -0.033 -0.5990  0.2262  0.5124
    1THF     C3 1086   2.745   0.864  -0.047 -0.2083  0.2306  0.2990
    1THF     H5 1087   2.654   0.898  -0.098 -0.5090 -1.5907 -0.3952
    1THF     H6 1088   2.822   0.855  -0.124 -1.2909 -0.6450 -0.6944
    1THF     C4 1089   2.776   0.970   0.066  1.0878 -0.3860 -0.5702
    1THF     H7 1090   2.684   1.016   0.103  1.3562  0.2343 -0.6774
    1THF     H8 1091   2.837   1.054   0.033 -0.3838  2.2286  3.0376
    1THF     O1 1092   2.832   0.892   0.173 -0.1138 -0.7938  0.2338
    1THF     C1 1093   1.278   2.009   3.754 -0.5312  0.7686  0.1295
    1THF     H1 1094   1.292   1.981   3.649  2.5960  0.7970  0.4909
    1THF     H2 1095   1.301   2.113   3.775  1.6503  0.1906  0.7120
    1THF     C2 1096   1.360   1.918   3.855  0.3441  0.3944  0.5570
    1THF     H3 1097   1.458   1.958   3.882  1.0833 -0.6349 -0.5153
    1THF     H4 1098   1.377   1.822   3.805  0.2702 -0.0031  1.2971
    1THF     C3 1099   1.262   1.885   3.964  0.1911  0.6063 -0.0913
    1THF     H5 1100   1.301   1.920   4.060 -2.7460  0.7881  1.0717
    1THF     H6 1101   1.257   1.777   3.979 -1.3784  0.7707  0.6752
    1THF     C4 1102   1.125   1.939   3.922 -0.1394 -0.1135 -1.1364
    1THF     H7 1103   1.116   2.030   3.983 -1.4757 -0.6284 -0.5257
    1THF     H8 1104   1.040   1.872   3.937  0.0837 -0.4147 -1.2252
    1THF     O1 1105   1.140   1.981   3.785 -0.5259  0.2741  0.2197
    1THF     C1 1106   1.022   0.536   2.968  0.1127  0.3455 -0.4105
    1THF     H1 1107   1.083   0.449   2.942  0.4853  1.0440 -1.8903
    1THF     H2 1108   1.080   0.627   2.950  1.1852  0.1351  1.7991
    1THF     C2 1109   1.000   0.524   3.121  1.2816  0.2507 -0.4000
    1THF     H3 1110   0.999   0.618   3.177  0.0613 -0.1562  0.2872
    1THF     H4 1111   1.076   0.470   3.177 -0.8747 -2.3206  0.1522
    1THF     C3 1112   0.861   0.448   3.132 -0.7683  0.2294 -1.1750
    1THF     H5 1113   0.789   0.515   3.178 -0.5267 -0.8657  0.8489
    1THF     H6 1114   0.868   0.352   3.183 -0.4599  0.6193 -0.4772
    1THF     C4 1115   0.818   0.441   2.987 -0.1756 -0.2257  0.0001
    1THF     H7 1116   0.710   0.454   2.976  0.1381  0.9487 -1.9120
    1THF     H8 1117   0.841   0.346   2.937 -1.7421  0.8773 -2.9450
    1THF     O1 1118   0.895   0.538   2.913 -0.2729 -0.4608 -0.5937
    1THF     C1 1119   3.805   3.030   1.532  0.3175  0.4326 -0.4964
    1THF     H1 1120   3.733   2.957   1.571 -0.0381  0.9806 -0.1163
    1THF     H2 1121   3.851   2.990   1.442 -2.9750  0.4794 -2.2777
    1THF     C2 1122   3.903   3.082   1.639  0.7046 -0.5872  0.9543
    1THF     H3 1123   3.981   3.134   1.583 -0.6785 -0.6803 -1.1020
    1THF     H4 1124   3.943   3.003   1.704 -1.1158 -3.2767 -1.0852
    1THF     C3 1125   3.821   3.182   1.717  0.0025  0.3011 -0.6519
    1THF     H5 1126   3.881   3.267   1.749  1.3581 -0.2120 -1.7733
    1THF     H6 1127   3.774   3.146   1.809 -1.9738  1.7812 -1.0291
    1THF     C4 1128   3.701   3.215   1.624  0.3900 -0.7581 -0.2746
    1THF     H7 1129   3.698   3.323   1.606 -0.1924 -0.4445  1.5813
    1THF     H8 1130   3.602   3.187   1.661  0.4732 -1.2500 -0.4166
    1THF     O1 1131   3.727   3.141   1.502 -0.1890 -0.5419  0.0585
    1THF     C1 1132   3.161   0.782   1.044  0.4301 -0.4465 -0.1442
    1THF     H1 1133   3.088   0.837   1.104 -0.7394 -0.4892 -1.4978
    1THF     H2 1134   3.221   0.713   1.104 -0.6178  0.7756  2.4152
    1THF     C2 1135   3.241   0.867   0.944  0.3556 -0.2946 -0.4203
    1THF     H3 1136   3.339   0.896   0.984 -0.5586  2.7842 -0.3348
    1THF     H4 1137   3.186   0.958   0.921  1.9407  0.2579 -2.1914
    1THF     C3 1138   3.263   0.777   0.825  1.0810  0.6734 -0.1399
    1THF     H5 1139   3.358   0.725   0.832 -1.2966 -3.7869  1.3500
    1THF     H6 1140   3.235   0.833   0.736  1.6249 -1.6878 -1.8293
    1THF     C4 1141   3.155   0.666   0.835 -0.5143  0.8792  0.9494
    1THF     H7 1142   3.201   0.568   0.851 -1.8172 -0.0515 -0.8373
    1THF     H8 1143   3.097   0.657   0.743  0.0480  2.5004  0.4113
    1THF     O1 1144   3.078   0.701   0.954  0.1474 -0.0828  0.7048
    1THF     C1 1145   3.591   2.636   1.317  0.4753 -0.4240 -0.6570
    1THF     H1 1146   3.672   2.579   1.271  0.7030 -1.3995  0.9425
    1THF     H2 1147   3.545   2.700   1.241 -0.3682  0.0386  0.2291
    1THF     C2 1148   3.647   2.716   1.436 -0.1704  0.3156  0.2741
    1THF     H3 1149   3.698   2.802   1.393  0.4927 -0.2390 -0.0574
    1THF     H4 1150   3.714   2.646   1.487 -0.7705 -1.5025 -1.3765
    1THF     C3 1151   3.524   2.760   1.514  0.0078  0.1387 -0.1002
    1THF     H5 1152   3.485   2.853   1.473 -0.2469 -0.7170 -1.8433
    1THF     H6 1153   3.542   2.765   1.622  0.9535  0.9295 -0.2965
    1THF     C4 1154   3.426   2.640   1.487 -0.2791  0.6040 -0.1605
    1THF     H7 1155   3.325   2.680   1.474 -1.2564  0.1712  5.1278
    1THF     H8 1156   3.416   2.578   1.577  0.7662  1.9685  0.9140
    1THF     O1 1157   3.487   2.560   1.382 -0.0323  0.6647 -0.6173
    1THF     C1 1158   1.697   0.949   0.116 -0.0214 -0.0829  0.0633
    1THF     H1 1159   1.693   0.880   0.201  0.8790 -0.5891 -0.2970
    1THF     H2 1160   1.644   0.902   0.033 -0.3156 -0.2911  0.3670
    1THF     C2 1161   1.835   0.992   0.078 -0.2684  0.3295 -0.5749
    1THF     H3 1162   1.842   1.009  -0.029 -0.1245  1.9044 -0.3326
    1THF     H4 1163   1.904   0.920   0.122 -1.5547  0.8225  2.3982
    1THF     C3 1164   1.847   1.130   0.144  0.1439  0.0538 -0.4495
    1THF     H5 1165   1.838   1.212   0.072 -1.8098  0.2549 -0.0027
    1THF     H6 1166   1.941   1.129   0.199  0.5849 -0.3995 -1.2116
    1THF     C4 1167   1.730   1.145   0.237  0.7734 -0.0475 -0.0546
    1THF     H7 1168   1.696   1.248   0.247 -2.5484 -1.0385 -0.3158
    1THF     H8 1169   1.738   1.090   0.331  0.1324 -0.5446 -0.2838
    1THF     O1 1170   1.626   1.068   0.162 -0.8832 -0.1437  0.2797
    1THF     C1 1171   3.082   2.950   3.611  0.4048 -0.4041  0.6764
    1THF     H1 1172   3.044   2.948   3.713  0.0707 -1.7058  0.5363
    1THF     H2 1173   3.050   2.859   3.561  3.4086 -1.6249  0.9076
    1THF     C2 1174   3.234   2.973   3.621  0.5877 -0.2311  0.0330
    1THF     H3 1175   3.294   2.942   3.534 -1.9668  2.0022 -2.6265
    1THF     H4 1176   3.268   2.913   3.706  0.4116 -0.7379 -0.2519
    1THF     C3 1177   3.237   3.119   3.653 -0.1770 -0.6393  0.1978
    1THF     H5 1178   3.334   3.162   3.630 -0.6625  0.6865  0.6040
    1THF     H6 1179   3.232   3.134   3.761 -0.8256 -1.1476  0.2441
    1THF     C4 1180   3.128   3.174   3.569 -0.3971  0.4680 -0.4916
    1THF     H7 1181   3.167   3.200   3.470  1.1550  0.1459  0.0295
    1THF     H8 1182   3.084   3.262   3.617 -1.3966 -0.0245 -0.4898
    1THF     O1 1183   3.034   3.071   3.546 -0.2583 -0.4023  0.4586
    1THF     C1 1184   3.019   0.418   2.352 -0.4441 -0.1787 -0.1708
    1THF     H1 1185   2.953   0.505   2.356 -0.9920 -0.6061  0.1933
    1THF     H2 1186   3.013   0.352   2.438  2.1220 -0.7300 -0.3718
    1THF     C2 1187   3.168   0.452   2.336 -0.4441  0.2114  0.7182
    1THF     H3 1188   3.221   0.417   2.425  1.4909  0.3577 -0.3438
    1THF     H4 1189   3.200   0.556   2.328  0.6771 -0.2756 -1.8324
    1THF     C3 1190   3.221   0.364   2.214  0.2746  0.1501  0.6913
    1THF     H5 1191   3.321   0.320   2.223  0.3322 -0.1873 -1.5433
    1THF     H6 1192   3.224   0.427   2.125  2.6417 -1.8966 -0.7313
    1THF     C4 1193   3.105   0.268   2.185 -0.3004 -0.0019  0.6576
    1THF     H7 1194   3.124   0.181   2.249 -1.2026 -0.4994  0.2779
    1THF     H8 1195   3.094   0.239   2.080  0.3351  1.4034  0.1947
    1THF     O1 1196   2.987   0.329   2.243  0.2824  0.3996  0.0119
    1THF     C1 1197   3.680   4.065   0.628  0.0616 -0.2334  0.6290
    1THF     H1 1198   3.688   3.985   0.702  3.1202 -1.5939 -1.0341
    1THF     H2 1199   3.678   4.020   0.528  0.9325  0.4484  0.2948
    1THF     C2 1200   3.785   4.173   0.635  0.1620  0.8664  0.5564
    1THF     H3 1201   3.828   4.201   0.538 -0.4062  2.1599  0.6609
    1THF     H4 1202   3.865   4.145   0.704  0.4617  1.1332  0.3215
    1THF     C3 1203   3.716   4.298   0.690  0.4231  0.4079  0.3707
    1THF     H5 1204   3.703   4.373   0.612 -1.1624 -0.6152 -0.3763
    1THF     H6 1205   3.756   4.332   0.786 -0.5404  1.4308  0.4182
    1THF     C4 1206   3.578   4.244   0.727  0.2752  0.3384 -0.0796
    1THF     H7 1207   3.491   4.310   0.719  1.0292  1.6237  1.8046
    1THF     H8 1208   3.584   4.205   0.829  2.4770  1.2043  0.1461
    1THF     O1 1209   3.556   4.132   0.639  0.1445 -0.1068 -0.5850
    1THF     C1 1210   1.438   0.324   3.093 -0.3453 -0.3506 -0.0122
    1THF     H1 1211   1.517   0.382   3.044 -0.2500  1.1492  1.8351
    1THF     H2 1212   1.398   0.381   3.177 -0.4895 -0.9372  0.3137
    1THF     C2 1213   1.485   0.182   3.126  0.0966 -0.0221 -0.6448
    1THF     H3 1214   1.474   0.157   3.232 -1.4118  0.2695 -0.7275
    1THF     H4 1215   1.586   0.153   3.097  0.8820  1.3741  0.6375
    1THF     C3 1216   1.384   0.096   3.042 -0.4482 -0.7998 -0.3216
    1THF     H5 1217   1.304   0.064   3.109 -0.6371 -0.8512 -0.5678
    1THF     H6 1218   1.439   0.012   2.997 -0.6069 -0.9200 -0.2928
    1THF     C4 1219   1.330   0.193   2.937 -0.8223  0.4855 -0.7282
    1THF     H7 1220   1.235   0.162   2.894 -1.9629  0.4849  1.7318
    1THF     H8 1221   1.403   0.208   2.857  3.3913  1.5003  3.1120
    1THF     O1 1222   1.323   0.316   3.004 -0.0134 -0.3029  0.1101
    1THF     C1 1223   1.647   1.554   2.572  0.6317  0.0025 -0.0094
    1THF     H1 1224   1.610   1.628   2.501  2.6653  1.8626  0.7950
    1THF     H2 1225   1.662   1.603   2.668  0.4392  1.0196 -0.4985
    1THF     C2 1226   1.762   1.477   2.513  0.4730  0.7107 -0.7077
    1THF     H3 1227   1.809   1.433   2.600 -1.0121 -0.4355 -0.4650
    1THF     H4 1228   1.828   1.535   2.448 -1.1288  1.7759 -1.4369
    1THF     C3 1229   1.695   1.358   2.435  0.1482 -0.2046  0.0891
    1THF     H5 1230   1.746   1.269   2.473  0.2286  0.5012  1.7065
    1THF     H6 1231   1.712   1.363   2.327  3.2706  0.5182  0.5685
    1THF     C4 1232   1.540   1.368   2.477 -0.1991 -0.1574  0.2113
    1THF     H7 1233   1.493   1.272   2.501 -1.8083  0.1168 -1.7188
    1THF     H8 1234   1.486   1.421   2.398  1.3505  4.6499  2.1546
    1THF     O1 1235   1.540   1.454   2.591 -0.3921  0.7938  0.1066
    1THF     C1 1236   0.035   0.351   1.467  0.0385  0.4243 -0.1489
    1THF     H1 1237   0.122   0.380   1.527  0.5010 -1.1432 -0.0538
    1THF     H2 1238   0.069   0.283   1.388  2.9150  0.2799  1.1570
    1THF     C2 1239  -0.045   0.462   1.402  0.4807 -0.5270 -0.1777
    1THF     H3 1240   0.006   0.509   1.318  3.4885 -2.9461  0.1915
    1THF     H4 1241  -0.078   0.542   1.469 -0.5788 -0.7448 -0.4412
    1THF     C3 1242  -0.174   0.386   1.357 -0.0773  0.3517 -0.5520
    1THF     H5 1243  -0.151   0.338   1.261  1.4825  0.4107 -0.2316
    1THF     H6 1244  -0.249   0.460   1.330 -0.4317  0.3872  0.5253
    1THF     C4 1245  -0.190   0.273   1.466  0.2815  0.4848  0.4034
    1THF     H7 1246  -0.202   0.179   1.412 -2.0030  0.6075  0.6453
    1THF     H8 1247  -0.266   0.309   1.536  0.6889  0.6359  0.7671
    1THF     O1 1248  -0.067   0.285   1.541 -0.3261  0.1030 -0.1018
    1THF     C1 1249   2.421   0.576   2.436  0.6245  0.2391 -0.1982
    1THF     H1 1250   2.416   0.470   2.411  1.5922  0.7626 -2.7177
    1THF     H2 1251   2.386   0.620   2.342 -0.6539  0.5279  0.4072
    1THF     C2 1252   2.568   0.612   2.463 -0.1429 -0.1423  0.5623
    1THF     H3 1253   2.619   0.660   2.379 -0.4029  0.2658  0.6353
    1THF     H4 1254   2.618   0.519   2.489  0.5542 -0.8491 -3.0906
    1THF     C3 1255   2.558   0.709   2.585 -0.3649 -0.3682  0.1272
    1THF     H5 1256   2.565   0.809   2.543  3.0205 -1.0719 -1.0828
    1THF     H6 1257   2.636   0.691   2.658  0.6788  2.4119 -0.2502
    1THF     C4 1258   2.418   0.698   2.643  0.7394  0.5600  0.8415
    1THF     H7 1259   2.381   0.800   2.660  0.3244  0.4645  0.5403
    1THF     H8 1260   2.426   0.633   2.730 -2.3433 -2.2192 -0.8116
    1THF     O1 1261   2.338   0.625   2.545 -0.4383 -0.3230 -0.0293
    1THF     C1 1262   0.086   3.813   1.003 -0.5467  0.1431 -0.3911
    1THF     H1 1263   0.053   3.710   0.995 -2.7450  0.7668  0.1278
    1THF     H2 1264   0.173   3.838   0.942  0.0672  1.2233  0.9030
    1THF     C2 1265   0.113   3.859   1.151 -0.0167  0.2003  0.7213
    1THF     H3 1266   0.219   3.860   1.175 -0.0105 -1.1402  0.7829
    1THF     H4 1267   0.066   3.782   1.213  1.2110 -0.7620  0.4674
    1THF     C3 1268   0.041   3.992   1.159  0.6389 -0.8552  0.6396
    1THF     H5 1269   0.112   4.068   1.126  0.0588 -0.5732  0.0318
    1THF     H6 1270  -0.001   4.013   1.258 -0.4362  0.4155 -0.0611
    1THF     C4 1271  -0.072   3.984   1.053 -0.4048 -0.2008 -0.4012
    1THF     H7 1272  -0.104   4.076   1.004  0.1290 -0.7045 -1.7171
    1THF     H8 1273  -0.159   3.932   1.093 -0.0047 -0.3240  0.3229
    1THF     O1 1274  -0.013   3.897   0.954  0.3395  0.3975 -0.2716
    1THF     C1 1275   4.062   4.038   2.533  0.0113  0.0030 -0.0876
    1THF     H1 1276   3.998   3.968   2.589 -0.4797 -0.5018 -1.2482
    1THF     H2 1277   4.158   3.995   2.503  0.1901  0.2914  0.0727
    1THF     C2 1278   4.112   4.173   2.604  0.8845 -0.5136 -0.2128
    1THF     H3 1279   4.198   4.218   2.556 -1.2562  1.6325 -2.1643
    1THF     H4 1280   4.129   4.167   2.712 -1.0484  0.7693  0.1974
    1THF     C3 1281   3.982   4.251   2.591 -0.8192 -0.1688  0.2840
    1THF     H5 1282   4.012   4.356   2.590 -1.8618  0.1343 -0.2716
    1THF     H6 1283   3.923   4.225   2.679 -0.1672  0.8298  1.0331
    1THF     C4 1284   3.928   4.215   2.450 -0.0341 -0.1131  0.0180
    1THF     H7 1285   3.969   4.286   2.377 -1.1296  0.5653  0.0439
    1THF     H8 1286   3.820   4.204   2.451 -0.0212 -0.3715  2.2980
    1THF     O1 1287   3.986   4.089   2.418  0.4226 -0.3862 -0.3438
    1THF     C1 1288   1.749   2.460   3.247 -0.0826 -0.2178 -0.1941
    1THF     H1 1289   1.796   2.479   3.151  0.0279 -1.1151 -0.3197
    1THF     H2 1290   1.775   2.362   3.287 -2.6904 -1.0213 -0.3516
    1THF     C2 1291   1.604   2.501   3.230 -0.1357 -0.9889 -0.3497
    1THF     H3 1292   1.542   2.437   3.293  1.4783 -2.9183 -0.6849
    1THF     H4 1293   1.578   2.486   3.125  0.5579  0.1983 -0.7006
    1THF     C3 1294   1.601   2.654   3.249 -0.1577 -0.6627 -0.6676
    1THF     H5 1295   1.520   2.682   3.316  0.4646 -0.9509  0.2019
    1THF     H6 1296   1.581   2.695   3.150 -1.4793  1.3559  0.4153
    1THF     C4 1297   1.743   2.697   3.289  0.1392 -0.0373 -0.1577
    1THF     H7 1298   1.745   2.770   3.371 -0.5848 -0.6576  0.4135
    1THF     H8 1299   1.796   2.725   3.197 -0.8497  1.6520 -0.2409
    1THF     O1 1300   1.811   2.567   3.329 -0.3942 -0.6363  0.0867
    1THF     C1 1301   0.453   3.357   3.271  0.9539  0.5926 -0.3084
    1THF     H1 1302   0.561   3.376   3.276  1.1656 -0.3753 -0.9770
    1THF     H2 1303   0.417   3.376   3.372 -0.3773  0.6692 -0.7918
    1THF     C2 1304   0.424   3.212   3.228  0.2016 -0.1653 -0.3848
    1THF     H3 1305   0.333   3.163   3.263  0.3152 -0.5036 -0.5653
    1THF     H4 1306   0.509   3.148   3.252  2.3138  2.3623 -0.8273
    1THF     C3 1307   0.406   3.237   3.082 -0.7100 -0.0174  0.5532
    1THF     H5 1308   0.341   3.161   3.037 -0.1312 -0.6501  0.7668
    1THF     H6 1309   0.508   3.223   3.045  0.4079  2.5012  2.5729
    1THF     C4 1310   0.346   3.374   3.066 -0.8328  0.0293 -0.8809
    1THF     H7 1311   0.237   3.380   3.067 -0.7032  3.4315 -1.3220
    1THF     H8 1312   0.380   3.422   2.974  0.4598  0.3682 -0.2399
    1THF     O1 1313   0.395   3.445   3.180  0.3368 -0.5707 -0.1162
    1THF     C1 1314   0.083   3.275   0.245 -0.0066 -0.1726  0.6013
    1THF     H1 1315   0.146   3.188   0.265 -0.2466 -0.2003  1.2510
    1THF     H2 1316   0.069   3.341   0.332 -1.6243  0.2182  0.0561
    1THF     C2 1317  -0.056   3.228   0.212 -0.4149  0.4141 -0.0891
    1THF     H3 1318  -0.124   3.242   0.296  1.0665  0.3266  1.1339
    1THF     H4 1319  -0.054   3.120   0.195  1.4386  0.6173 -1.4107
    1THF     C3 1320  -0.098   3.303   0.086  0.4564 -0.1042  0.2863
    1THF     H5 1321  -0.140   3.400   0.111  1.0258  0.3136 -0.3659
    1THF     H6 1322  -0.168   3.248   0.023 -0.1137 -0.8353  1.5239
    1THF     C4 1323   0.036   3.337   0.020 -0.3425  0.1769 -1.2909
    1THF     H7 1324   0.038   3.429  -0.039 -2.5944  0.9930 -0.1216
    1THF     H8 1325   0.064   3.245  -0.032 -2.5004 -1.1686 -0.1308
    1THF     O1 1326   0.129   3.346   0.133  0.0784 -0.0482  0.1184
    1THF     C1 1327   1.552   3.457   3.597 -0.3437  0.1545 -0.0407
    1THF     H1 1328   1.517   3.490   3.695  0.5379 -1.8589  0.9643
    1THF     H2 1329   1.490   3.386   3.542  0.1239  0.7482 -1.3685
    1THF     C2 1330   1.696   3.395   3.615  0.3937 -0.1229  0.1646
    1THF     H3 1331   1.703   3.292   3.577 -0.9196  0.5983 -2.1846
    1THF     H4 1332   1.722   3.392   3.721 -1.5586  0.1792  0.6716
    1THF     C3 1333   1.795   3.476   3.538 -0.0582 -0.9601  0.4159
    1THF     H5 1334   1.875   3.415   3.496 -0.8599 -1.8301  0.1353
    1THF     H6 1335   1.841   3.549   3.605 -0.7139  0.4133 -0.6132
    1THF     C4 1336   1.709   3.542   3.433 -0.5193 -1.0770 -0.9322
    1THF     H7 1337   1.676   3.473   3.355  2.2139 -1.4919 -1.7492
    1THF     H8 1338   1.759   3.633   3.400 -1.7278  0.0032  0.1439
    1THF     O1 1339   1.583   3.564   3.506 -0.2332  0.4685  0.1203
    1THF     C1 1340   3.669   3.141   3.469  0.4725 -0.3078  0.2370
    1THF     H1 1341   3.607   3.196   3.540 -1.1763  0.0784 -1.4390
    1THF     H2 1342   3.774   3.132   3.499  0.4955  2.0402  0.9552
    1THF     C2 1343   3.660   3.189   3.322 -0.6631 -0.8078 -0.3258
    1THF     H3 1344   3.761   3.205   3.283  0.9785  0.6828  4.2649
    1THF     H4 1345   3.610   3.286   3.331  1.5250  0.4533 -1.5211
    1THF     C3 1346   3.576   3.082   3.253 -1.0953  0.5493  0.1042
    1THF     H5 1347   3.637   3.024   3.183  0.4843  4.4617 -1.9058
    1THF     H6 1348   3.503   3.143   3.199 -1.4807 -0.3194 -0.3814
    1THF     C4 1349   3.505   3.003   3.361  0.1873  0.1484 -0.5058
    1THF     H7 1350   3.497   2.897   3.335  0.6894 -0.4076  1.5232
    1THF     H8 1351   3.422   3.063   3.399 -1.7130 -1.6372 -1.6911
    1THF     O1 1352   3.606   3.010   3.463  0.0485  0.4085 -0.2081
    1THF     C1 1353   2.721   2.777   3.471  0.1523 -0.6229  0.2079
    1THF     H1 1354   2.806   2.775   3.540  0.2154  0.0252  0.1555
    1THF     H2 1355   2.747   2.723   3.380  0.7523 -1.8128  1.0708
    1THF     C2 1356   2.678   2.921   3.437 -0.2109 -0.4880 -0.0105
    1THF     H3 1357   2.642   2.923   3.334 -2.0255 -0.5789  0.5921
    1THF     H4 1358   2.762   2.989   3.437 -0.5903  0.0033  1.7076
    1THF     C3 1359   2.566   2.958   3.534 -0.5536 -0.7218  0.2053
    1THF     H5 1360   2.490   3.012   3.478  0.1114  0.7432  0.6888
    1THF     H6 1361   2.606   3.012   3.620 -0.0600  1.6113 -1.4462
    1THF     C4 1362   2.507   2.815   3.568 -0.0482  0.0982  0.6552
    1THF     H7 1363   2.414   2.794   3.514  1.1624  0.7046 -1.7190
    1THF     H8 1364   2.479   2.817   3.674  0.5105 -0.7839  0.8184
    1THF     O1 1365   2.606   2.714   3.530 -0.3290  0.0476 -0.5015
    1THF     C1 1366   0.714   2.773   2.203  0.2774  0.1181 -0.5071
    1THF     H1 1367   0.804   2.741   2.150  0.9640  1.4186 -0.1762
    1THF     H2 1368   0.741   2.795   2.307  0.2062  0.0884 -0.4823
    1THF     C2 1369   0.593   2.685   2.189 -0.3006 -0.1977 -0.2157
    1THF     H3 1370   0.576   2.653   2.292  1.3297  0.6829  0.3463
    1THF     H4 1371   0.617   2.594   2.134  3.2057 -0.2571  1.2373
    1THF     C3 1372   0.472   2.774   2.145  0.2161 -0.5053  0.2231
    1THF     H5 1373   0.389   2.762   2.215 -0.2396  3.3861  0.5031
    1THF     H6 1374   0.441   2.755   2.042  1.8744 -1.2262 -0.1529
    1THF     C4 1375   0.529   2.918   2.159 -0.1501  0.5850  0.1515
    1THF     H7 1376   0.511   2.958   2.259 -0.2582 -0.0942  0.4055
    1THF     H8 1377   0.494   2.979   2.075 -0.4867 -0.2151 -0.2953
    1THF     O1 1378   0.668   2.901   2.149 -0.0407  0.1557  0.0045
    1THF     C1 1379   3.702   3.767   0.876 -0.3358  0.3691 -0.4985
    1THF     H1 1380   3.769   3.710   0.941  1.2016  0.9061 -1.5796
    1THF     H2 1381   3.768   3.832   0.818  0.0262  0.5291  0.0905
    1THF     C2 1382   3.590   3.858   0.934 -0.5524  0.1819 -0.0478
    1THF     H3 1383   3.622   3.961   0.953  2.5288 -0.3026 -2.3464
    1THF     H4 1384   3.569   3.817   1.033 -0.3559 -0.5957 -0.3179
    1THF     C3 1385   3.474   3.846   0.835  0.1968  0.2668 -0.2830
    1THF     H5 1386   3.454   3.946   0.796 -1.2961 -0.3992 -1.2611
    1THF     H6 1387   3.384   3.800   0.877  0.3379 -0.4701 -0.7807
    1THF     C4 1388   3.530   3.756   0.726 -0.8405 -0.6078  0.7730
    1THF     H7 1389   3.563   3.817   0.641 -0.9210 -2.7474 -0.8315
    1THF     H8 1390   3.452   3.687   0.694 -0.4270 -0.9685  0.5485
    1THF     O1 1391   3.644   3.686   0.777  0.0637 -0.1863  0.6824
    1THF     C1 1392   2.365   3.952   0.616 -0.1911 -0.0091 -0.7468
    1THF     H1 1393   2.333   3.855   0.574 -0.8721  0.8492 -2.2767
    1THF     H2 1394   2.421   3.931   0.707  2.3577 -1.9404 -2.6888
    1THF     C2 1395   2.246   4.043   0.641  0.6478 -0.7473 -0.0618
    1THF     H3 1396   2.243   4.061   0.749  1.1681 -0.3021 -0.1183
    1THF     H4 1397   2.155   3.995   0.607 -0.2151 -0.6625  2.0699
    1THF     C3 1398   2.279   4.172   0.567 -0.3743  0.3109  0.6428
    1THF     H5 1399   2.343   4.238   0.627  1.0680 -0.9610  0.5416
    1THF     H6 1400   2.187   4.216   0.527 -1.0626 -1.2879  0.4482
    1THF     C4 1401   2.363   4.125   0.454 -0.6112  0.2752 -0.0297
    1THF     H7 1402   2.425   4.202   0.407  0.3877 -0.7613 -0.4331
    1THF     H8 1403   2.294   4.080   0.382  0.8061 -0.5898 -0.8852
    1THF     O1 1404   2.448   4.032   0.528  0.2545  0.4415  0.5261
    1THF     C1 1405   0.175   0.947   2.961  0.1193  0.3499  0.4756
    1THF     H1 1406   0.079   0.984   2.924  0.7158  0.9655 -0.4681
    1THF     H2 1407   0.244   0.969   2.879 -1.7085  1.7086 -0.7490
    1THF     C2 1408   0.154   0.798   2.988  0.6060  0.2378  0.3438
    1THF     H3 1409   0.247   0.740   2.981 -0.4000 -1.4374  0.6623
    1THF     H4 1410   0.075   0.757   2.926  0.0243 -0.2483  1.3775
    1THF     C3 1411   0.100   0.796   3.131 -0.1344  0.1478 -0.3028
    1THF     H5 1412   0.149   0.712   3.182  0.3801  0.9157  0.4878
    1THF     H6 1413  -0.008   0.786   3.132 -0.1060 -0.3378 -1.4430
    1THF     C4 1414   0.147   0.931   3.192  0.5139  0.2216 -0.1901
    1THF     H7 1415   0.213   0.909   3.277  0.7300  0.6688 -0.2455
    1THF     H8 1416   0.067   0.994   3.231  0.0346  0.0952 -0.9629
    1THF     O1 1417   0.214   1.005   3.086  0.2407  0.1740  0.1214
    1THF     C1 1418   3.781   0.843   0.111  0.1717  0.2061 -0.1981
    1THF     H1 1419   3.724   0.847   0.204  2.7033 -0.3004  1.4385
    1THF     H2 1420   3.743   0.764   0.046  0.4002 -1.0404  1.1781
    1THF     C2 1421   3.919   0.806   0.159 -0.5789 -0.4762  0.6514
    1THF     H3 1422   3.967   0.728   0.099 -1.9506 -1.2369  0.5315
    1THF     H4 1423   3.903   0.765   0.258  0.2769 -1.0169  0.5738
    1THF     C3 1424   4.000   0.935   0.155 -0.3861  0.0578  0.1382
    1THF     H5 1425   4.073   0.937   0.073  0.8766  0.7939  1.2661
    1THF     H6 1426   4.058   0.955   0.245 -0.1200 -1.2132  0.2582
    1THF     C4 1427   3.897   1.040   0.119  0.0275 -0.1070  0.3085
    1THF     H7 1428   3.944   1.106   0.046  0.7743 -1.3229 -0.3355
    1THF     H8 1429   3.857   1.086   0.209  2.8423  0.7342  1.1730
    1THF     O1 1430   3.785   0.976   0.056 -0.2096  0.2162 -0.1911
    1THF     C1 1431   0.364   2.104   1.787 -0.8409  0.4088 -0.1963
    1THF     H1 1432   0.428   2.114   1.699  0.2091 -1.3780  0.3373
    1THF     H2 1433   0.281   2.039   1.756  0.6102 -1.6330  0.1055
    1THF     C2 1434   0.317   2.235   1.846  0.1006  0.7164 -0.3880
    1THF     H3 1435   0.234   2.278   1.789 -0.9346 -1.5619 -0.6642
    1THF     H4 1436   0.404   2.300   1.840  0.7410 -0.1006 -0.1796
    1THF     C3 1437   0.292   2.196   1.993 -0.2041 -0.3893 -0.0260
    1THF     H5 1438   0.187   2.170   2.006  0.0489 -1.1889  0.4964
    1THF     H6 1439   0.316   2.280   2.059 -1.5661  1.2910 -1.6327
    1THF     C4 1440   0.378   2.063   2.013 -0.1299  0.2009 -0.2753
    1THF     H7 1441   0.320   1.976   2.048  4.0197 -1.6603  2.3828
    1THF     H8 1442   0.448   2.086   2.093 -0.7981 -2.3695  1.1048
    1THF     O1 1443   0.441   2.037   1.888 -0.3168 -0.2957 -0.3219
    1THF     C1 1444   2.940   3.612   0.985 -0.2600  0.6838 -0.0321
    1THF     H1 1445   2.948   3.699   1.051  1.4109  0.4966  0.0274
    1THF     H2 1446   2.936   3.507   1.016  2.5641  0.0453 -1.6536
    1THF     C2 1447   3.067   3.621   0.903  0.1614  0.4333 -0.4676
    1THF     H3 1448   3.123   3.530   0.925  0.9323  1.3004  1.2189
    1THF     H4 1449   3.121   3.709   0.937 -0.6023  0.3934  0.8933
    1THF     C3 1450   3.022   3.621   0.757 -0.1659 -0.6935  0.2509
    1THF     H5 1451   3.065   3.542   0.695 -2.3318 -2.3772  0.7930
    1THF     H6 1452   3.052   3.719   0.721 -0.1575  0.4866  3.2646
    1THF     C4 1453   2.868   3.596   0.763 -0.4438  0.0749 -0.6476
    1THF     H7 1454   2.858   3.488   0.751  1.1500 -0.4007  1.7875
    1THF     H8 1455   2.818   3.664   0.694 -0.3994 -0.3421 -1.0871
    1THF     O1 1456   2.833   3.639   0.897  0.4252  0.3833 -0.7446
    1THF     C1 1457   2.814   3.018   1.487  0.5858 -0.0475  1.2372
    1THF     H1 1458   2.732   3.059   1.428  1.9481 -0.9404 -1.3751
    1THF     H2 1459   2.843   2.917   1.457 -0.9418 -0.1965  0.2199
    1THF     C2 1460   2.785   3.035   1.638  0.3794 -0.7926  0.2241
    1THF     H3 1461   2.833   2.950   1.686  1.2625  0.0274  0.8234
    1THF     H4 1462   2.677   3.034   1.652  0.2545 -0.0953 -0.6938
    1THF     C3 1463   2.867   3.156   1.686  0.0294 -0.4180 -0.1725
    1THF     H5 1464   2.906   3.144   1.787  3.4714 -0.1144 -1.3982
    1THF     H6 1465   2.809   3.247   1.676  0.9030  0.1208 -0.4117
    1THF     C4 1466   2.986   3.153   1.582  0.3892 -0.1221  0.2793
    1THF     H7 1467   3.066   3.084   1.611  0.4745  0.1587  0.7146
    1THF     H8 1468   3.034   3.251   1.573 -1.0338  0.5630  0.0499
    1THF     O1 1469   2.922   3.114   1.455 -0.0649 -0.0708  0.4446
    1THF     C1 1470   2.710   0.489   2.043  0.8023 -0.2413  0.3940
    1THF     H1 1471   2.725   0.566   1.967  0.7271 -0.3145  0.3045
    1THF     H2 1472   2.799   0.486   2.106  0.2062 -2.6233  1.1556
    1THF     C2 1473   2.665   0.365   1.971  0.0520 -0.4083  0.0717
    1THF     H3 1474   2.675   0.269   2.024  0.0893 -0.0794  0.6676
    1THF     H4 1475   2.721   0.358   1.878  0.8056  0.6899  0.4276
    1THF     C3 1476   2.513   0.390   1.954  0.8518  0.4748  0.4440
    1THF     H5 1477   2.457   0.299   1.976  1.4920  0.2974  1.3643
    1THF     H6 1478   2.504   0.422   1.850 -2.2103 -1.6112  0.0127
    1THF     C4 1479   2.473   0.501   2.052  0.4841  0.0927  0.9166
    1THF     H7 1480   2.395   0.468   2.121 -1.4533  1.0846 -0.7212
    1THF     H8 1481   2.435   0.587   1.995  2.0044 -0.5508 -1.1220
    1THF     O1 1482   2.596   0.528   2.118  0.4281 -0.4679 -0.0490
    1THF     C1 1483   2.061   1.237   2.832 -0.2935  0.0945 -0.7709
    1THF     H1 1484   2.120   1.213   2.920 -1.2239  0.7004  0.0341
    1THF     H2 1485   1.985   1.160   2.814  1.6400 -2.0820  0.1777
    1THF     C2 1486   2.157   1.262   2.708  0.0400 -0.8488 -0.0817
    1THF     H3 1487   2.089   1.253   2.623  1.8414 -2.2412 -1.3999
    1THF     H4 1488   2.241   1.194   2.721 -0.8809 -1.7731  1.1812
    1THF     C3 1489   2.198   1.407   2.727 -0.3548 -1.1922 -0.1784
    1THF     H5 1490   2.220   1.452   2.630  1.8883 -1.5649  0.1325
    1THF     H6 1491   2.290   1.406   2.785 -0.3223  1.3560 -0.1572
    1THF     C4 1492   2.097   1.470   2.822  0.2606  0.4766 -0.3928
    1THF     H7 1493   2.047   1.549   2.765 -0.1345  0.3990 -0.1527
    1THF     H8 1494   2.152   1.519   2.903  0.8549 -1.0729  0.1686
    1THF     O1 1495   2.005   1.366   2.860  0.0872  0.1057 -0.0944
    1THF     C1 1496   0.992   1.961   2.478 -0.6349 -0.1491 -0.2924
    1THF     H1 1497   0.957   1.904   2.564 -0.9403  2.3985  1.3304
    1THF     H2 1498   0.988   2.068   2.501  0.4347  0.0480 -0.9844
    1THF     C2 1499   0.930   1.910   2.348 -0.8473 -0.0372  0.7246
    1THF     H3 1500   0.852   1.981   2.322  1.1270  2.4798  1.4309
    1THF     H4 1501   0.897   1.807   2.362  1.7885 -1.0854 -0.4335
    1THF     C3 1502   1.054   1.918   2.255 -0.5694  0.1129  0.0802
    1THF     H5 1503   1.044   1.988   2.171  0.6050  1.5780  1.1268
    1THF     H6 1504   1.070   1.822   2.205 -1.1533 -0.5042  1.0791
    1THF     C4 1505   1.175   1.949   2.339  0.6113 -0.1513 -0.2112
    1THF     H7 1506   1.200   2.055   2.329 -4.8328  1.3284  0.6780
    1THF     H8 1507   1.263   1.896   2.300 -1.1338 -1.6785 -2.2049
    1THF     O1 1508   1.133   1.929   2.467 -0.1710  0.1960  0.0889
    1THF     C1 1509   1.167   3.466   3.750  0.2794  0.2849  0.3665
    1THF     H1 1510   1.183   3.389   3.826  2.2233 -0.4342 -0.7355
    1THF     H2 1511   1.257   3.469   3.689 -0.3694 -0.2979 -0.6265
    1THF     C2 1512   1.140   3.598   3.817 -0.1400  0.7999 -0.4119
    1THF     H3 1513   1.198   3.676   3.768 -0.1432  1.1977  0.2091
    1THF     H4 1514   1.162   3.594   3.924  2.9754  0.4518 -1.0068
    1THF     C3 1515   0.991   3.619   3.797  0.0030 -0.4368  0.4082
    1THF     H5 1516   0.976   3.708   3.735 -1.9748 -0.0129  1.4594
    1THF     H6 1517   0.939   3.628   3.893 -0.9264 -2.4739  0.1137
    1THF     C4 1518   0.938   3.505   3.707 -0.4699  0.8693 -0.4054
    1THF     H7 1519   0.871   3.544   3.630 -2.2512 -0.8358  0.2619
    1THF     H8 1520   0.897   3.421   3.763  1.2850 -0.4442 -1.0513
    1THF     O1 1521   1.058   3.439   3.656 -0.9223  0.9678  0.1331
    1THF     C1 1522   1.469   3.719   1.814  0.2426  0.1766 -0.3111
    1THF     H1 1523   1.393   3.781   1.863 -0.5934 -2.0521  1.2736
    1THF     H2 1524   1.514   3.784   1.738  2.0273 -1.5717 -0.7833
    1THF     C2 1525   1.417   3.596   1.743  0.6459  0.6508 -0.1685
    1THF     H3 1526   1.387   3.617   1.640 -1.0698  0.5289  0.2946
    1THF     H4 1527   1.335   3.553   1.800  0.6156  0.7264 -0.1543
    1THF     C3 1528   1.530   3.497   1.758 -0.9547  0.8792  0.0476
    1THF     H5 1529   1.592   3.489   1.668  0.9319  1.6771  1.2531
    1THF     H6 1530   1.497   3.393   1.771  1.4799  0.2248  1.3474
    1THF     C4 1531   1.614   3.535   1.879  0.0598 -0.6879 -0.1323
    1THF     H7 1532   1.719   3.544   1.849  0.3785 -0.8248  0.9315
    1THF     H8 1533   1.606   3.462   1.960  2.7182  0.9904  1.7181
    1THF     O1 1534   1.564   3.670   1.909 -0.7771 -0.0239  0.2296
    1THF     C1 1535   0.091   2.757   1.946  0.9643 -0.3614 -0.3940
    1THF     H1 1536   0.058   2.768   2.049  2.2135  0.3390 -0.0508
    1THF     H2 1537   0.005   2.782   1.883 -0.0410  2.5668  2.0245
    1THF     C2 1538   0.152   2.628   1.909 -0.3732  0.2753 -0.9136
    1THF     H3 1539   0.080   2.547   1.898 -0.6000  0.0928  1.6862
    1THF     H4 1540   0.220   2.605   1.992 -0.2191  1.5138 -0.6947
    1THF     C3 1541   0.234   2.658   1.790  0.2839 -0.6985 -0.2027
    1THF     H5 1542   0.168   2.641   1.705  0.9137  0.9985 -1.0644
    1THF     H6 1543   0.324   2.596   1.778 -0.6329 -1.5906 -2.8922
    1THF     C4 1544   0.265   2.805   1.801  1.0518  0.1177 -0.2985
    1THF     H7 1545   0.235   2.850   1.706  0.2398  1.7843  0.7123
    1THF     H8 1546   0.371   2.831   1.810  0.6158  1.9931 -0.2519
    1THF     O1 1547   0.189   2.859   1.909  0.4151  0.8532  0.2133
    1THF     C1 1548   0.081   0.428   2.856 -0.6337 -0.3611 -0.0689
    1THF     H1 1549   0.088   0.395   2.752  0.2318  1.1776 -0.5067
    1THF     H2 1550   0.137   0.521   2.869 -1.4022  0.0165  0.6055
    1THF     C2 1551   0.114   0.309   2.953  0.1081  0.6716  0.0282
    1THF     H3 1552   0.222   0.309   2.971  0.1081 -0.5475  0.0831
    1THF     H4 1553   0.085   0.209   2.923  2.5404 -0.7687  2.2493
    1THF     C3 1554   0.024   0.328   3.077  0.0325  0.3116 -0.0043
    1THF     H5 1555   0.083   0.335   3.169 -0.3030 -1.5342  0.3722
    1THF     H6 1556  -0.046   0.245   3.086  0.6063 -0.1507  0.1811
    1THF     C4 1557  -0.063   0.448   3.041 -0.1334 -0.4983 -0.6695
    1THF     H7 1558  -0.039   0.544   3.086  3.6983 -1.5157 -0.3394
    1THF     H8 1559  -0.163   0.413   3.068  0.1049 -1.4111 -0.9587
    1THF     O1 1560  -0.056   0.460   2.895 -0.1754  0.2461  0.4266
    1THF     C1 1561   3.621   0.417   0.405  0.6021  0.0824 -0.1639
    1THF     H1 1562   3.574   0.484   0.476 -1.6066 -1.4580 -0.1159
    1THF     H2 1563   3.618   0.314   0.440 -0.6670 -0.6509 -2.3059
    1THF     C2 1564   3.767   0.459   0.376  0.0049 -0.0371 -0.1672
    1THF     H3 1565   3.841   0.398   0.429  1.5089  3.0903  1.4403
    1THF     H4 1566   3.783   0.565   0.397 -0.9742  0.3732 -1.4284
    1THF     C3 1567   3.775   0.425   0.222 -0.1255  0.0544 -0.0217
    1THF     H5 1568   3.856   0.354   0.203 -1.1572 -2.0433  2.9407
    1THF     H6 1569   3.790   0.509   0.155  0.2120  0.2770  0.3293
    1THF     C4 1570   3.648   0.364   0.179 -0.4234  0.3997  0.2917
    1THF     H7 1571   3.642   0.255   0.180 -0.6688  0.3809 -1.4887
    1THF     H8 1572   3.614   0.393   0.080  1.8288  1.0698 -0.3066
    1THF     O1 1573   3.558   0.428   0.274 -0.1973  0.0811  0.1922
    1THF     C1 1574   0.591   3.070   3.596 -0.6833  0.3290 -0.4839
    1THF     H1 1575   0.502   3.034   3.543  0.4233  1.0307 -2.8943
    1THF     H2 1576   0.666   2.991   3.607 -1.2385  0.0528  1.4484
    1THF     C2 1577   0.546   3.137   3.728 -0.0730  0.9077  0.1369
    1THF     H3 1578   0.595   3.089   3.813 -1.4846  0.6505  0.8329
    1THF     H4 1579   0.438   3.150   3.739 -0.4996  2.6593 -4.8927
    1THF     C3 1580   0.604   3.280   3.716  0.2218 -0.2776  0.4413
    1THF     H5 1581   0.651   3.305   3.811  1.3544 -0.3445 -0.0896
    1THF     H6 1582   0.535   3.354   3.675 -1.2514 -2.4255 -1.1119
    1THF     C4 1583   0.720   3.258   3.617  0.8533  0.1075  0.2280
    1THF     H7 1584   0.805   3.214   3.670  1.3723  1.6446  0.6849
    1THF     H8 1585   0.761   3.344   3.564 -0.0508 -0.8779 -2.1245
    1THF     O1 1586   0.654   3.167   3.521 -0.8988 -0.3405 -0.2893
    1THF     C1 1587   0.537   3.624   1.553 -0.4062  0.1772 -0.3903
    1THF     H1 1588   0.531   3.543   1.625  2.1985  0.6143  0.4052
    1THF     H2 1589   0.492   3.717   1.588 -0.4379  0.1954 -0.4790
    1THF     C2 1590   0.476   3.589   1.406  0.6369  0.4921 -0.7159
    1THF     H3 1591   0.375   3.626   1.388 -0.5404 -0.7216  2.9177
    1THF     H4 1592   0.468   3.485   1.376 -2.4016  0.7174 -0.8172
    1THF     C3 1593   0.579   3.648   1.314 -0.0579  0.5242 -0.2530
    1THF     H5 1594   0.537   3.744   1.284  0.9118  0.4396 -1.9496
    1THF     H6 1595   0.585   3.585   1.225 -2.4371 -1.3438  0.8665
    1THF     C4 1596   0.714   3.673   1.388 -0.3441  0.2268  0.4994
    1THF     H7 1597   0.735   3.779   1.373  0.1070  0.0191 -0.3617
    1THF     H8 1598   0.795   3.612   1.347 -0.5498 -1.6206  2.7360
    1THF     O1 1599   0.684   3.641   1.524  0.4232 -0.3273  0.0001
    1THF     C1 1600   2.601   2.686   2.788  0.1681  0.2533  0.3397
    1THF     H1 1601   2.578   2.588   2.830 -1.5218 -0.2865 -1.7942
    1THF     H2 1602   2.663   2.733   2.865  0.2798 -0.4946  0.7142
    1THF     C2 1603   2.487   2.773   2.734 -0.1898  0.8363 -0.3744
    1THF     H3 1604   2.467   2.849   2.809  2.5557 -0.3366  1.6043
    1THF     H4 1605   2.395   2.718   2.713 -0.8646  2.3151 -1.4754
    1THF     C3 1606   2.534   2.831   2.603 -0.2535 -0.1117  0.1434
    1THF     H5 1607   2.519   2.939   2.595  0.6400 -0.1250 -2.0557
    1THF     H6 1608   2.491   2.788   2.512 -1.0177 -1.6093  1.1969
    1THF     C4 1609   2.679   2.790   2.594  0.1866 -0.6706  0.1992
    1THF     H7 1610   2.746   2.865   2.637 -2.6290  0.9304  2.0145
    1THF     H8 1611   2.698   2.778   2.487  1.0845 -0.0211  0.2837
    1THF     O1 1612   2.681   2.661   2.673 -0.7557 -0.1288 -0.1660
    1THF     C1 1613   2.142   0.241   3.531  0.0111 -0.3305 -0.0077
    1THF     H1 1614   2.222   0.309   3.499 -0.1822 -0.3622 -0.5608
    1THF     H2 1615   2.057   0.252   3.464  0.1596  1.6729  0.0830
    1THF     C2 1616   2.075   0.271   3.663  0.4042  0.3653  0.0076
    1THF     H3 1617   1.971   0.302   3.649  0.3124  0.9006  1.7536
    1THF     H4 1618   2.136   0.346   3.714  0.4123  1.5487 -1.6992
    1THF     C3 1619   2.071   0.137   3.734  0.5298  0.3685  0.2485
    1THF     H5 1620   1.972   0.113   3.773  0.6652 -1.6152 -0.5827
    1THF     H6 1621   2.141   0.142   3.817 -0.5270 -2.6404  1.3985
    1THF     C4 1622   2.096   0.043   3.625 -0.0113  0.3860  0.4536
    1THF     H7 1623   2.004   0.024   3.569 -0.0335 -0.8356  0.8875
    1THF     H8 1624   2.141  -0.052   3.656  0.7591  0.8758  0.8369
    1THF     O1 1625   2.194   0.107   3.540  0.4993 -0.7519  0.0997
    1THF     C1 1626   0.784   0.020   3.214 -0.3292 -0.0041 -0.3920
    1THF     H1 1627   0.695   0.049   3.271 -0.6555 -3.3535  0.9245
    1THF     H2 1628   0.789  -0.088   3.231 -1.4650  0.4302  3.3122
    1THF     C2 1629   0.917   0.078   3.256  0.1339  0.2804 -0.8260
    1THF     H3 1630   0.965   0.001   3.316  1.8679  1.8299 -0.1540
    1THF     H4 1631   0.900   0.166   3.319  1.0805  0.9899 -1.5355
    1THF     C3 1632   0.997   0.102   3.127 -0.6464  0.3014 -0.0724
    1THF     H5 1633   1.093   0.050   3.130 -0.7378  0.1439  0.1646
    1THF     H6 1634   1.012   0.208   3.107 -0.0295  0.5587  1.6268
    1THF     C4 1635   0.904   0.043   3.019  0.5519 -0.3388  0.7932
    1THF     H7 1636   0.927  -0.063   3.010  0.8889 -0.2540  0.6504
    1THF     H8 1637   0.905   0.103   2.927 -1.8876 -0.8612  0.3724
    1THF     O1 1638   0.772   0.054   3.076 -0.4013  0.3744  1.0221
    1THF     C1 1639   1.377   1.020   2.795  0.2586 -0.3108  0.0139
    1THF     H1 1640   1.412   1.077   2.881  1.3996  1.1641 -1.3959
    1THF     H2 1641   1.453   0.975   2.732  0.8796  0.7122  0.0289
    1THF     C2 1642   1.287   1.114   2.718  0.4445 -0.2614  0.5529
    1THF     H3 1643   1.256   1.069   2.624 -0.6196  0.1241  0.7021
    1THF     H4 1644   1.336   1.208   2.694  0.0538 -0.1006  0.3772
    1THF     C3 1645   1.160   1.111   2.807 -0.7946 -0.0784 -0.2487
    1THF     H5 1646   1.070   1.145   2.755 -1.7701 -1.9548  0.1694
    1THF     H6 1647   1.183   1.177   2.891  2.5886  0.0249 -1.1730
    1THF     C4 1648   1.152   0.970   2.857 -1.0725 -0.7733  0.3759
    1THF     H7 1649   1.078   0.908   2.806  0.3946 -3.0717  0.9595
    1THF     H8 1650   1.123   0.961   2.962  1.0285 -1.0509  0.9652
    1THF     O1 1651   1.284   0.918   2.844 -0.1158  0.2325  0.2469
    1THF     C1 1652   1.219   3.995   2.055 -0.1988  1.0165 -0.1046
    1THF     H1 1653   1.200   3.891   2.082 -4.3225  1.0452 -2.4814
    1THF     H2 1654   1.310   4.013   1.997  0.0996 -0.2893 -0.0603
    1THF     C2 1655   1.222   4.076   2.193  0.1178 -0.2199 -0.5294
    1THF     H3 1656   1.300   4.152   2.179 -1.5897  1.4677 -1.0078
    1THF     H4 1657   1.244   4.011   2.278 -0.0015 -2.7302 -2.3753
    1THF     C3 1658   1.091   4.155   2.189  0.4555  0.3119 -0.2819
    1THF     H5 1659   1.106   4.263   2.201 -1.6665  0.7848 -1.6499
    1THF     H6 1660   1.016   4.118   2.259 -0.1287 -0.3359 -1.2414
    1THF     C4 1661   1.031   4.130   2.052 -0.0452  0.2218  0.6205
    1THF     H7 1662   1.035   4.224   1.996  1.1985  0.1659  0.6087
    1THF     H8 1663   0.927   4.096   2.056 -0.1680  0.7117  1.7821
    1THF     O1 1664   1.109   4.033   1.976 -0.0581  0.1403 -0.3711
    1THF     C1 1665   3.680   2.081   0.311  0.1890 -0.5354 -0.6009
    1THF     H1 1666   3.765   2.013   0.304 -0.4968 -1.9280  3.2702
    1THF     H2 1667   3.615   2.086   0.223  0.1981  0.1114 -0.5695
    1THF     C2 1668   3.737   2.215   0.358  0.6524  0.1753  0.2009
    1THF     H3 1669   3.673   2.301   0.336  2.9256  1.5232 -1.4514
    1THF     H4 1670   3.832   2.225   0.304 -0.4544 -0.0108 -1.8461
    1THF     C3 1671   3.742   2.198   0.518 -0.3347 -0.1370  0.3598
    1THF     H5 1672   3.701   2.290   0.559 -1.0983 -1.8657  3.6170
    1THF     H6 1673   3.841   2.211   0.562  0.7367 -0.6388 -1.7999
    1THF     C4 1674   3.684   2.060   0.553 -0.7313  0.0432  0.0043
    1THF     H7 1675   3.623   2.054   0.643 -1.4941  0.7745 -0.4561
    1THF     H8 1676   3.771   1.994   0.565 -0.9773  0.0809  2.2457
    1THF     O1 1677   3.610   2.024   0.432  0.0040  0.2628  0.2855
    1THF     C1 1678   2.181   0.881   4.097  0.8797  0.7938 -0.4600
    1THF     H1 1679   2.098   0.916   4.036  1.8604 -0.2518 -2.4647
    1THF     H2 1680   2.165   0.788   4.152  1.0229  1.4708  0.7504
    1THF     C2 1681   2.200   0.984   4.211  0.5743  0.0749  0.1102
    1THF     H3 1682   2.189   0.935   4.308 -1.9617  1.6669  0.6986
    1THF     H4 1683   2.131   1.067   4.196  1.7512  0.8689 -0.9841
    1THF     C3 1684   2.341   1.043   4.197  0.2823  0.4126 -0.3205
    1THF     H5 1685   2.411   0.991   4.263  0.0229  1.9412  1.2078
    1THF     H6 1686   2.352   1.147   4.227  3.8317  0.0625 -0.1176
    1THF     C4 1687   2.368   1.002   4.045  0.4590 -0.5146  0.2727
    1THF     H7 1688   2.472   0.997   4.011  0.5227 -1.2330  0.5538
    1THF     H8 1689   2.314   1.069   3.978  1.3378 -1.6755 -1.6313
    1THF     O1 1690   2.302   0.875   4.029  0.4859  0.2857 -0.0705
    1THF     C1 1691   3.047   1.970   0.909  0.1483 -0.1297 -0.3228
    1THF     H1 1692   3.047   1.890   0.984  0.0534 -1.5527 -1.8047
    1THF     H2 1693   2.947   2.004   0.882  0.5620  0.9435 -0.5171
    1THF     C2 1694   3.139   1.916   0.795 -0.2764 -0.0251 -0.1040
    1THF     H3 1695   3.078   1.864   0.721 -3.1985  0.9507  1.5332
    1THF     H4 1696   3.206   1.846   0.846  1.9735  2.7875  0.9587
    1THF     C3 1697   3.212   2.029   0.741 -0.1977 -0.1470 -0.8327
    1THF     H5 1698   3.173   2.057   0.643  0.5436 -0.0127 -1.0905
    1THF     H6 1699   3.316   2.003   0.723 -0.3337 -2.2480  1.3116
    1THF     C4 1700   3.194   2.140   0.842  0.5231 -0.5829 -0.1363
    1THF     H7 1701   3.114   2.206   0.806  0.7511 -0.5233 -0.5389
    1THF     H8 1702   3.287   2.193   0.865  2.4832 -2.7002 -2.8573
    1THF     O1 1703   3.129   2.075   0.957  0.2695 -0.2371 -0.8491
    1THF     C1 1704   1.632   1.100   3.881 -0.1035  0.6384 -0.2378
    1THF     H1 1705   1.581   1.010   3.917 -1.5623  1.7202  0.4622
    1THF     H2 1706   1.721   1.121   3.939 -0.2314  1.1503 -0.2243
    1THF     C2 1707   1.541   1.216   3.899 -0.3730 -0.2761  0.0313
    1THF     H3 1708   1.596   1.310   3.897  1.0338 -1.1289 -1.4674
    1THF     H4 1709   1.503   1.208   4.002  1.1711  0.4908  0.6684
    1THF     C3 1710   1.452   1.227   3.771  0.4268 -0.4399 -0.4047
    1THF     H5 1711   1.419   1.331   3.758  1.5421  0.3600  2.7215
    1THF     H6 1712   1.359   1.170   3.774 -0.8860  1.5892 -1.0237
    1THF     C4 1713   1.541   1.159   3.667  0.0971  0.3197  0.2271
    1THF     H7 1714   1.576   1.241   3.603  2.0843  0.6808  1.7250
    1THF     H8 1715   1.483   1.089   3.606  1.9550 -1.1003  0.0280
    1THF     O1 1716   1.652   1.098   3.738 -0.1145 -0.1401  0.7666
    1THF     C1 1717   0.415   2.407   0.450  0.9731 -0.4975  0.2763
    1THF     H1 1718   0.407   2.299   0.470  1.6626 -0.7040 -0.5658
    1THF     H2 1719   0.368   2.431   0.354 -1.1425 -1.2419  1.0925
    1THF     C2 1720   0.563   2.449   0.441  0.1616  0.4236 -0.1111
    1THF     H3 1721   0.577   2.518   0.358  2.6527 -0.8650 -0.8211
    1THF     H4 1722   0.626   2.361   0.421 -2.5756 -2.1427  2.0689
    1THF     C3 1723   0.585   2.519   0.578 -0.7179 -0.6800 -0.2072
    1THF     H5 1724   0.597   2.625   0.554  2.8721 -0.9423  0.1162
    1THF     H6 1725   0.673   2.488   0.635  0.4905  0.5482 -1.3532
    1THF     C4 1726   0.452   2.509   0.660 -0.4283 -0.5527  0.5276
    1THF     H7 1727   0.428   2.605   0.704 -0.8936 -1.9148  3.3374
    1THF     H8 1728   0.444   2.430   0.734  1.4435 -0.2033  1.1222
    1THF     O1 1729   0.354   2.487   0.557 -0.6311  0.4878 -0.4662
    1THF     C1 1730   2.470   1.700   3.614 -0.0674 -0.0071  0.0936
    1THF     H1 1731   2.441   1.705   3.720  2.0578  1.3627  0.6435
    1THF     H2 1732   2.440   1.604   3.570 -0.8461  0.0328  0.5183
    1THF     C2 1733   2.619   1.731   3.600  1.1725 -0.7367 -0.1315
    1THF     H3 1734   2.667   1.657   3.536  3.1432  0.6538 -0.3378
    1THF     H4 1735   2.664   1.736   3.700  1.3105 -1.0469 -0.1770
    1THF     C3 1736   2.620   1.865   3.528  0.0565 -0.1738  0.3497
    1THF     H5 1737   2.713   1.873   3.472  1.0489 -0.8393  1.8809
    1THF     H6 1738   2.607   1.945   3.602 -3.9457 -0.3199 -0.0438
    1THF     C4 1739   2.496   1.861   3.441 -0.5714  0.2111 -0.2343
    1THF     H7 1740   2.513   1.788   3.362 -0.4353 -2.4021  2.1023
    1THF     H8 1741   2.460   1.960   3.413  1.7223  0.7962 -1.1888
    1THF     O1 1742   2.400   1.806   3.538  0.2314 -0.1309 -0.2882
    1THF     C1 1743   2.748   1.896   2.940 -0.7967  0.1524  0.0503
    1THF     H1 1744   2.840   1.944   2.904  0.1827  0.5494  2.9350
    1THF     H2 1745   2.755   1.797   2.892 -1.7143  0.2120 -0.2118
    1THF     C2 1746   2.633   1.971   2.875  0.2237  0.2144 -0.3448
    1THF     H3 1747   2.556   1.893   2.876  0.4229  0.0280  0.5044
    1THF     H4 1748   2.650   2.009   2.774 -0.7038 -1.7471 -1.2530
    1THF     C3 1749   2.595   2.073   2.978 -0.4180  0.6445  0.5201
    1THF     H5 1750   2.487   2.087   2.972 -0.5248 -0.3057  0.1157
    1THF     H6 1751   2.652   2.165   2.979  1.4148 -0.4547 -0.3822
    1THF     C4 1752   2.618   2.000   3.111 -0.1187  0.1008 -0.0173
    1THF     H7 1753   2.525   1.949   3.138 -0.1124 -0.1625 -0.4767
    1THF     H8 1754   2.638   2.075   3.188  2.5253 -0.7127  0.1089
    1THF     O1 1755   2.726   1.905   3.080 -0.2129 -0.1312 -0.4424
    1THF     C1 1756   1.909   0.941   2.306 -0.2091 -0.2634 -0.2929
    1THF     H1 1757   1.989   0.997   2.354 -1.4098  1.8981 -0.7425
    1THF     H2 1758   1.832   1.012   2.273 -0.5597 -0.3836  0.2518
    1THF     C2 1759   1.846   0.848   2.408 -0.3466  0.2798 -0.1212
    1THF     H3 1760   1.737   0.850   2.408 -0.3487  1.2004  1.4306
    1THF     H4 1761   1.869   0.879   2.510  1.3965  1.1683 -0.7685
    1THF     C3 1762   1.904   0.707   2.378  0.1414  0.0306 -0.2552
    1THF     H5 1763   1.828   0.645   2.331  0.4208 -0.9769  0.6126
    1THF     H6 1764   1.937   0.653   2.466  0.3356  0.9381  0.2370
    1THF     C4 1765   2.005   0.733   2.266 -0.1247  0.2611 -0.3236
    1THF     H7 1766   2.009   0.649   2.196  1.4194 -0.7252  0.9337
    1THF     H8 1767   2.099   0.758   2.314 -0.6040  0.6158  0.4321
    1THF     O1 1768   1.960   0.859   2.196  0.7507  0.6813  0.4181
    1THF     C1 1769   1.554   0.441   2.361 -0.4024  0.1840 -0.0360
    1THF     H1 1770   1.544   0.550   2.362  0.4198  0.2641  1.0297
    1THF     H2 1771   1.463   0.388   2.389  0.1592 -0.9634 -0.3553
    1THF     C2 1772   1.669   0.385   2.438 -0.0072 -0.3000 -0.0326
    1THF     H3 1773   1.638   0.331   2.528  0.4992  0.9853  0.9378
    1THF     H4 1774   1.743   0.462   2.464 -0.9191 -0.1603  2.2932
    1THF     C3 1775   1.732   0.284   2.344 -0.2968 -0.9654  0.4009
    1THF     H5 1776   1.721   0.185   2.390 -0.2509 -1.1175  0.0866
    1THF     H6 1777   1.839   0.304   2.341  0.1003 -1.9799  4.4919
    1THF     C4 1778   1.654   0.290   2.207  0.5044 -0.3355  0.0818
    1THF     H7 1779   1.585   0.205   2.199 -2.0461  1.8327 -2.1015
    1THF     H8 1780   1.731   0.308   2.132 -2.1398 -1.5240 -3.0639
    1THF     O1 1781   1.577   0.408   2.217  0.2480  0.1803 -0.2051
    1THF     C1 1782   1.011   3.455   2.808 -0.9168 -0.5104 -0.0542
    1THF     H1 1783   1.075   3.368   2.829 -0.6770 -0.7334 -1.6016
    1THF     H2 1784   1.013   3.519   2.896  1.5675 -0.7957  0.1334
    1THF     C2 1785   0.876   3.411   2.756 -0.0914  0.5792 -0.0120
    1THF     H3 1786   0.805   3.486   2.790 -1.3299 -1.3031  1.6562
    1THF     H4 1787   0.843   3.318   2.803  1.6363 -1.1875 -2.1267
    1THF     C3 1788   0.879   3.408   2.601 -0.2396 -0.2770 -0.0698
    1THF     H5 1789   0.795   3.466   2.561  1.4030  2.4137  0.3105
    1THF     H6 1790   0.866   3.307   2.560 -0.3630 -0.3009  0.0271
    1THF     C4 1791   1.025   3.467   2.579 -0.6147  0.4562  1.0390
    1THF     H7 1792   1.014   3.533   2.492 -0.3384  0.4780  1.0208
    1THF     H8 1793   1.100   3.388   2.574 -0.1662  0.9834 -1.3892
    1THF     O1 1794   1.055   3.531   2.699  0.0559  0.3130 -0.4998
    1THF     C1 1795   2.290   2.229   2.894  0.4735  0.3468  0.6195
    1THF     H1 1796   2.305   2.178   2.989  0.4913 -0.6387  0.0900
    1THF     H2 1797   2.197   2.287   2.900 -0.2984 -1.0844  2.7993
    1THF     C2 1798   2.292   2.136   2.769  0.6269 -0.2706 -0.1943
    1THF     H3 1799   2.193   2.140   2.723 -0.6173  0.5035  2.4967
    1THF     H4 1800   2.312   2.032   2.798 -0.4597 -0.5124 -0.2904
    1THF     C3 1801   2.392   2.202   2.674 -0.5519 -0.5142 -0.1292
    1THF     H5 1802   2.345   2.217   2.576  1.4421  0.1396 -1.0051
    1THF     H6 1803   2.484   2.145   2.664 -1.1204 -1.5288  0.3559
    1THF     C4 1804   2.423   2.336   2.734  0.0735 -0.0570  0.6035
    1THF     H7 1805   2.352   2.411   2.696  0.8897 -0.1881 -1.2391
    1THF     H8 1806   2.527   2.364   2.716 -0.6091  4.2362  2.5254
    1THF     O1 1807   2.397   2.322   2.877  0.2809  0.9535  0.0499
    1THF     C1 1808   1.620   3.046   0.773 -0.4419  0.2419  0.3307
    1THF     H1 1809   1.521   3.000   0.780 -0.4957  0.2546 -0.3059
    1THF     H2 1810   1.703   2.985   0.810 -1.3096 -0.8620  0.4707
    1THF     C2 1811   1.603   3.169   0.863 -0.5825  0.0898 -0.2920
    1THF     H3 1812   1.684   3.188   0.933 -1.1922  0.5160  0.3044
    1THF     H4 1813   1.513   3.156   0.923  0.5304  0.9062  1.5874
    1THF     C3 1814   1.605   3.295   0.777 -0.2555 -0.6971 -0.2295
    1THF     H5 1815   1.673   3.370   0.819  0.1339  0.1344 -2.3098
    1THF     H6 1816   1.503   3.328   0.757 -0.5527 -1.4820 -0.0219
    1THF     C4 1817   1.648   3.254   0.639  0.2621 -0.0876 -0.7790
    1THF     H7 1818   1.742   3.296   0.603 -0.4264  0.0073 -2.5550
    1THF     H8 1819   1.566   3.273   0.569  1.1549  0.6097 -1.6511
    1THF     O1 1820   1.660   3.105   0.644 -0.4247  0.4025 -0.0482
    1THF     C1 1821   1.353   3.357   3.155 -0.4016 -0.6419 -0.5444
    1THF     H1 1822   1.375   3.281   3.231  0.4444 -0.3706 -0.5041
    1THF     H2 1823   1.298   3.444   3.189 -0.9935 -1.1459 -0.2098
    1THF     C2 1824   1.282   3.308   3.029 -0.3152 -0.3139 -0.6153
    1THF     H3 1825   1.177   3.338   3.035  0.3136  1.4480  4.0166
    1THF     H4 1826   1.302   3.201   3.021  2.0663 -0.1007  1.8514
    1THF     C3 1827   1.346   3.391   2.916 -0.2160  0.6566 -0.6469
    1THF     H5 1828   1.277   3.449   2.854 -0.8798 -0.5036 -0.9980
    1THF     H6 1829   1.409   3.333   2.849 -0.9567  3.4048 -3.8326
    1THF     C4 1830   1.446   3.486   2.988  0.1432  0.2661 -0.9095
    1THF     H7 1831   1.384   3.569   3.022 -0.1181  0.2086 -1.2426
    1THF     H8 1832   1.535   3.514   2.931  0.2235 -1.3075 -1.5738
    1THF     O1 1833   1.482   3.406   3.103  0.0687  0.0612 -0.0791
    1THF     C1 1834   2.198   0.084   3.169  0.2795 -0.4477 -0.5223
    1THF     H1 1835   2.232   0.004   3.235  2.3698 -0.4738 -1.5987
    1THF     H2 1836   2.157   0.162   3.234  0.5954  0.2248 -1.1278
    1THF     C2 1837   2.101   0.035   3.061 -1.0378 -0.6690  0.2704
    1THF     H3 1838   2.026   0.111   3.039 -0.2943 -0.2454 -0.8552
    1THF     H4 1839   2.039  -0.045   3.101 -2.3852 -0.3952 -1.2013
    1THF     C3 1840   2.198  -0.015   2.947  0.3286  0.3104  0.2794
    1THF     H5 1841   2.166   0.018   2.848 -0.9800  0.0595  0.6010
    1THF     H6 1842   2.188  -0.124   2.955  2.5654  0.0802  0.1861
    1THF     C4 1843   2.335   0.046   2.977  0.8826  0.1030  0.0904
    1THF     H7 1844   2.370   0.099   2.888 -1.1705 -1.4753 -1.7213
    1THF     H8 1845   2.402  -0.033   3.010  1.0046  0.4491  0.6689
    1THF     O1 1846   2.309   0.125   3.094  0.7359  0.0589  0.0861
    1THF     C1 1847   1.242   3.022   0.929 -0.7136 -0.2379  0.0165
    1THF     H1 1848   1.233   3.130   0.913 -1.4072 -0.2179  0.5108
    1THF     H2 1849   1.282   2.965   0.845  0.1218 -0.5769  0.6436
    1THF     C2 1850   1.101   2.977   0.980  0.2971 -0.2487  0.1417
    1THF     H3 1851   1.073   2.878   0.945 -0.7399 -0.3786  1.2998
    1THF     H4 1852   1.020   3.042   0.945 -0.7001 -0.1471  2.5350
    1THF     C3 1853   1.128   2.968   1.132  0.2154 -0.3929 -0.5726
    1THF     H5 1854   1.067   2.892   1.182  0.2971 -0.2288 -0.2223
    1THF     H6 1855   1.100   3.062   1.180 -0.1348 -0.1337 -1.2870
    1THF     C4 1856   1.280   2.928   1.142 -0.1992 -0.5008 -0.4130
    1THF     H7 1857   1.304   2.823   1.121  0.9775 -0.7796  2.1895
    1THF     H8 1858   1.329   2.960   1.234 -0.3256 -3.6670  0.8287
    1THF     O1 1859   1.332   3.010   1.038 -0.6656  0.0203  0.2467
    1THF     C1 1860   2.137   3.891   3.969  0.5063  0.5980  0.4865
    1THF     H1 1861   2.169   3.825   4.050 -2.1133  0.6964  1.6480
    1THF     H2 1862   2.215   3.961   3.937 -0.5469  2.0085  0.9477
    1THF     C2 1863   2.013   3.966   4.017 -0.4612  0.4538 -0.0209
    1THF     H3 1864   2.033   4.074   4.021  1.7038  0.0842 -0.5683
    1THF     H4 1865   1.982   3.924   4.113 -0.0860 -3.0840 -1.4020
    1THF     C3 1866   1.910   3.932   3.904 -0.7695  0.2758  0.1580
    1THF     H5 1867   1.901   4.015   3.833 -1.6526  0.3870  0.3925
    1THF     H6 1868   1.810   3.917   3.946 -1.4952  0.8948 -1.3042
    1THF     C4 1869   1.966   3.806   3.825 -0.7294  0.4660  0.0669
    1THF     H7 1870   1.958   3.818   3.716  1.8802 -0.2552 -0.2345
    1THF     H8 1871   1.933   3.710   3.865 -1.6619  0.2422 -1.2075
    1THF     O1 1872   2.111   3.820   3.849 -0.2548 -0.2379  0.5387
    1THF     C1 1873   3.024   1.331   0.619 -0.7921  0.3259  0.1374
    1THF     H1 1874   2.981   1.328   0.720 -1.1556  1.9349  0.0429
    1THF     H2 1875   2.970   1.410   0.566 -1.2663 -0.8002 -1.1003
    1THF     C2 1876   3.023   1.192   0.564  0.2327  0.1615 -0.6241
    1THF     H3 1877   2.988   1.181   0.462 -1.3946  0.6879 -0.1444
    1THF     H4 1878   2.950   1.141   0.628  2.7366 -0.9112  1.5039
    1THF     C3 1879   3.168   1.135   0.577  0.4148 -0.8024 -0.3439
    1THF     H5 1880   3.223   1.142   0.483 -2.3589 -0.6389 -2.0402
    1THF     H6 1881   3.167   1.035   0.620 -1.9391 -1.3040 -1.4688
    1THF     C4 1882   3.226   1.234   0.671  0.2010 -0.3308 -0.0317
    1THF     H7 1883   3.333   1.244   0.650  0.0971  0.9311 -0.0283
    1THF     H8 1884   3.215   1.210   0.777 -1.7153  2.8286  0.5438
    1THF     O1 1885   3.165   1.358   0.635  0.2017  0.8784 -0.1841
    1THF     C1 1886   2.209   0.623   1.542 -0.0884 -0.0423  0.2237
    1THF     H1 1887   2.291   0.632   1.470 -1.4055 -2.3794 -1.6353
    1THF     H2 1888   2.179   0.713   1.595 -0.0905 -0.3479  0.7405
    1THF     C2 1889   2.259   0.509   1.631 -0.2993  0.3441  1.0922
    1THF     H3 1890   2.220   0.527   1.732 -3.1250 -2.7823  0.6281
    1THF     H4 1891   2.368   0.502   1.630 -0.3172  0.1829  0.1035
    1THF     C3 1892   2.192   0.385   1.573 -0.2858  1.2956  0.0403
    1THF     H5 1893   2.116   0.343   1.640 -0.7951  0.1069 -1.2549
    1THF     H6 1894   2.263   0.304   1.555 -1.9208 -0.1075 -0.2299
    1THF     C4 1895   2.132   0.427   1.441 -0.5472  0.3183 -0.4286
    1THF     H7 1896   2.044   0.370   1.412 -0.3369  0.4217 -1.2893
    1THF     H8 1897   2.203   0.433   1.358 -1.4308 -2.0836 -1.4056
    1THF     O1 1898   2.096   0.560   1.476 -0.3051  0.4571 -0.1444
    1THF     C1 1899   1.581   3.622   0.465 -0.1236  0.3758 -0.2045
    1THF     H1 1900   1.594   3.543   0.539  2.3036  0.5559 -0.4105
    1THF     H2 1901   1.617   3.599   0.364  1.8359  0.9014  0.3582
    1THF     C2 1902   1.642   3.746   0.529 -0.0930 -0.2034 -0.3639
    1THF     H3 1903   1.663   3.823   0.454  1.2842  0.8519  1.0718
    1THF     H4 1904   1.733   3.721   0.585  2.8243  2.5512 -3.5678
    1THF     C3 1905   1.534   3.795   0.627 -0.2316 -0.7837 -0.1940
    1THF     H5 1906   1.556   3.900   0.648  0.0034 -1.0373  0.8301
    1THF     H6 1907   1.530   3.740   0.721 -1.0192 -1.8412 -0.8345
    1THF     C4 1908   1.402   3.763   0.552  0.8890  0.1757  0.2445
    1THF     H7 1909   1.364   3.849   0.496 -1.1071 -0.8685 -0.0273
    1THF     H8 1910   1.337   3.726   0.632 -1.0043  3.9712  0.5777
    1THF     O1 1911   1.445   3.659   0.458  0.1592  0.3637  0.1611
    1THF     C1 1912   0.980   2.433   2.394 -0.2907  0.7845  0.1539
    1THF     H1 1913   1.002   2.498   2.478  2.1963  0.3698 -0.1372
    1THF     H2 1914   0.925   2.353   2.446  1.4490 -0.1677  0.5706
    1THF     C2 1915   1.102   2.375   2.323 -0.3213  0.1746  0.0444
    1THF     H3 1916   1.081   2.273   2.291  2.4837 -0.2830 -0.4562
    1THF     H4 1917   1.186   2.364   2.392  1.2260 -0.2272 -1.8728
    1THF     C3 1918   1.131   2.460   2.211 -0.1868 -0.0148  0.0078
    1THF     H5 1919   1.138   2.408   2.115 -1.7576 -0.4808  0.1409
    1THF     H6 1920   1.224   2.514   2.232  0.2195 -1.2806  1.5714
    1THF     C4 1921   1.016   2.568   2.214  0.2444 -0.9424 -0.3675
    1THF     H7 1922   0.982   2.583   2.111  0.0188 -2.5586 -0.5363
    1THF     H8 1923   1.051   2.659   2.264 -0.1129 -1.1259  0.2318
    1THF     O1 1924   0.915   2.506   2.289 -0.6879 -0.4604  0.4546
    1THF     C1 1925   4.081   1.851   0.416  1.5593 -0.0715  0.1098
    1THF     H1 1926   3.983   1.803   0.412  2.0576 -1.1926  0.9250
    1THF     H2 1927   4.131   1.811   0.328 -1.0027  2.2540 -2.4904
    1THF     C2 1928   4.160   1.826   0.548 -0.0035 -0.3899 -0.0599
    1THF     H3 1929   4.244   1.757   0.533  0.7411  0.1756  1.4675
    1THF     H4 1930   4.096   1.790   0.629 -0.4416  0.7315  0.1031
    1THF     C3 1931   4.212   1.968   0.569 -0.5804 -0.1893 -0.1463
    1THF     H5 1932   4.311   1.989   0.527 -0.3672 -0.2266  0.3207
    1THF     H6 1933   4.223   1.984   0.677 -2.4788  0.1352  0.0095
    1THF     C4 1934   4.110   2.063   0.503  0.0352  0.1856 -0.0195
    1THF     H7 1935   4.155   2.148   0.453  2.6545 -1.1730 -0.0544
    1THF     H8 1936   4.031   2.100   0.570  0.3423  2.4344 -0.8946
    1THF     O1 1937   4.049   1.986   0.405 -0.2166 -0.9419  0.3372
    1THF     C1 1938   0.392   0.467   3.202  0.0021 -0.1711  0.0749
    1THF     H1 1939   0.383   0.566   3.157  1.7174  0.6583  1.4992
    1THF     H2 1940   0.297   0.442   3.250 -0.2360 -0.3329 -0.4815
    1THF     C2 1941   0.503   0.469   3.301  0.4078  0.5928  0.0492
    1THF     H3 1942   0.469   0.499   3.401 -0.7317 -1.4323  0.2886
    1THF     H4 1943   0.585   0.529   3.261 -0.5493  0.6374 -1.8537
    1THF     C3 1944   0.550   0.323   3.302 -0.0964 -0.8423  0.3987
    1THF     H5 1945   0.543   0.276   3.401 -2.8945  2.8632  2.0363
    1THF     H6 1946   0.656   0.321   3.276 -0.5071 -0.2639 -1.3603
    1THF     C4 1947   0.458   0.249   3.204 -0.1620  0.1516  0.3703
    1THF     H7 1948   0.367   0.208   3.250  0.8806  0.0543  2.4196
    1THF     H8 1949   0.515   0.169   3.156  0.8119  0.0518  1.6487
    1THF     O1 1950   0.417   0.359   3.117 -0.5433  0.5359  0.1644
    1THF     C1 1951   2.900   1.151   1.969  0.0970  0.6725 -0.3076
    1THF     H1 1952   2.889   1.185   2.073  2.5782 -1.4728  0.7080
    1THF     H2 1953   2.824   1.073   1.965 -0.7087  1.5027 -1.7845
    1THF     C2 1954   3.042   1.108   1.932 -0.2102  0.8859 -0.4371
    1THF     H3 1955   3.035   1.014   1.877  0.8152  1.9996 -2.5591
    1THF     H4 1956   3.096   1.085   2.025  0.5570 -2.0518 -1.5561
    1THF     C3 1957   3.106   1.220   1.841  0.1011  0.2200 -0.5180
    1THF     H5 1958   3.141   1.186   1.743  1.2959  1.2040 -0.4498
    1THF     H6 1959   3.187   1.263   1.900  0.2431 -1.3056  0.4254
    1THF     C4 1960   2.989   1.325   1.841  0.7565 -0.2561  0.3816
    1THF     H7 1961   2.978   1.384   1.750  0.6674 -0.9199 -0.0462
    1THF     H8 1962   3.005   1.378   1.935 -2.4049 -0.4695  1.0815
    1THF     O1 1963   2.878   1.246   1.865 -0.2991  0.2716  0.8889
    1THF     C1 1964   2.255   1.063   1.292  0.5975 -0.6691  0.4239
    1THF     H1 1965   2.191   1.143   1.330 -1.2811 -0.6573 -2.6002
    1THF     H2 1966   2.266   0.977   1.359  0.4844 -2.0986 -1.3469
    1THF     C2 1967   2.398   1.130   1.268  0.8048  0.4271 -0.3301
    1THF     H3 1968   2.474   1.068   1.317 -0.4127 -1.5933 -0.9007
    1THF     H4 1969   2.398   1.225   1.321 -1.1925 -0.8385  2.0451
    1THF     C3 1970   2.406   1.159   1.118  0.0158  0.2108  0.2183
    1THF     H5 1971   2.461   1.089   1.055 -0.9128 -1.5321  1.2988
    1THF     H6 1972   2.442   1.261   1.100 -0.9108  0.4263 -0.4546
    1THF     C4 1973   2.263   1.130   1.065 -0.1607 -0.7364 -0.7773
    1THF     H7 1974   2.254   1.093   0.962 -2.6866  0.1235 -0.8920
    1THF     H8 1975   2.209   1.224   1.077  0.5930 -0.5480  1.3225
    1THF     O1 1976   2.211   1.028   1.159  0.5982 -0.4520  0.1556
    1THF     C1 1977   0.911   1.080   2.109  0.1409  0.2359 -1.1099
    1THF     H1 1978   0.871   0.981   2.129  2.1061 -0.4026 -0.3233
    1THF     H2 1979   0.866   1.151   2.180  1.0074 -1.0883  0.7879
    1THF     C2 1980   0.886   1.126   1.971 -0.0346 -0.0644 -0.2230
    1THF     H3 1981   0.883   1.235   1.983  0.2498 -0.3087  2.3406
    1THF     H4 1982   0.787   1.096   1.938  0.5377 -2.2328 -0.0426
    1THF     C3 1983   1.011   1.077   1.894 -0.5192 -0.1137  0.5847
    1THF     H5 1984   1.034   1.144   1.811  0.7392 -1.8597 -0.4912
    1THF     H6 1985   0.996   0.989   1.832 -0.0270  0.5140 -0.4372
    1THF     C4 1986   1.121   1.072   2.000 -0.1694  0.2323 -0.1502
    1THF     H7 1987   1.200   1.147   1.990 -0.1376  0.2598  0.3159
    1THF     H8 1988   1.170   0.974   2.000  0.0234  0.2827 -2.8874
    1THF     O1 1989   1.052   1.080   2.131 -0.0751 -0.0437  0.1514
    1THF     C1 1990   3.929   1.151   1.552 -0.1888 -0.1881  0.3806
    1THF     H1 1991   3.887   1.170   1.651  1.6840 -0.0565  1.1555
    1THF     H2 1992   3.927   1.046   1.520 -1.3429  0.1604 -0.7640
    1THF     C2 1993   4.077   1.195   1.561  0.1311 -0.1816  0.1082
    1THF     H3 1994   4.146   1.160   1.484 -0.4214  2.0709 -1.4582
    1THF     H4 1995   4.118   1.168   1.659 -1.0600 -0.5492  0.5172
    1THF     C3 1996   4.063   1.349   1.542 -0.3045 -0.8906 -0.1310
    1THF     H5 1997   4.132   1.394   1.471 -0.8939  0.7325  0.3167
    1THF     H6 1998   4.069   1.396   1.640  1.6226  0.5614 -0.9160
    1THF     C4 1999   3.922   1.370   1.494 -0.5537 -0.8220  0.8670
    1THF     H7 2000   3.926   1.424   1.399  0.6136 -1.1197  0.7349
    1THF     H8 2001   3.870   1.417   1.579  1.5815 -1.3780  2.5353
    1THF     O1 2002   3.860   1.244   1.469 -0.1456 -0.8801  0.6682
    1THF     C1 2003   0.511   0.928   3.609 -0.5438  0.3497  0.2240
    1THF     H1 2004   0.612   0.898   3.640  0.1853  1.9558 -0.5487
    1THF     H2 2005   0.446   0.957   3.692  1.3484 -1.2005  2.3295
    1THF     C2 2006   0.461   0.811   3.511  0.3907 -0.5937 -0.7294
    1THF     H3 2007   0.352   0.819   3.505  0.4633  1.1494 -0.2032
    1THF     H4 2008   0.498   0.712   3.538  0.1445 -0.6479 -0.5886
    1THF     C3 2009   0.509   0.858   3.381 -0.3453 -0.0495  0.5170
    1THF     H5 2010   0.449   0.819   3.298 -1.8200 -1.7061  2.3344
    1THF     H6 2011   0.611   0.824   3.358 -0.4218 -0.8491  1.3412
    1THF     C4 2012   0.514   1.008   3.388  0.4632 -0.1520 -0.5902
    1THF     H7 2013   0.422   1.055   3.352 -0.5570 -2.5917 -1.2506
    1THF     H8 2014   0.593   1.054   3.328  0.5831 -1.2207 -1.2680
    1THF     O1 2015   0.528   1.049   3.527 -0.7314  0.1528  0.0375
    1THF     C1 2016   0.213   1.614   0.086  0.3503  0.1077 -0.1024
    1THF     H1 2017   0.205   1.507   0.111 -3.2140 -0.1569 -2.0794
    1THF     H2 2018   0.109   1.636   0.059  0.7735  0.6203 -1.3288
    1THF     C2 2019   0.318   1.653  -0.022 -0.2781  0.0215  0.3566
    1THF     H3 2020   0.288   1.752  -0.059 -4.4970 -0.6958  1.6650
    1THF     H4 2021   0.316   1.583  -0.106 -2.2503  0.9128 -0.3593
    1THF     C3 2022   0.445   1.647   0.072  0.3948 -0.4768  0.4716
    1THF     H5 2023   0.528   1.705   0.032 -0.3771  1.6762  1.8750
    1THF     H6 2024   0.483   1.545   0.084 -0.1254 -1.0595 -2.4365
    1THF     C4 2025   0.394   1.689   0.215  0.3608 -0.1560 -0.4130
    1THF     H7 2026   0.436   1.787   0.241  2.1949 -0.7586 -1.0983
    1THF     H8 2027   0.430   1.625   0.295  0.2177  0.0240 -0.2017
    1THF     O1 2028   0.248   1.690   0.213  0.2143  0.1758  0.3283
    1THF     C1 2029   1.247   0.009   0.671  0.7702  0.1649  0.1090
    1THF     H1 2030   1.185   0.065   0.740  2.4649 -0.0416  1.8434
    1THF     H2 2031   1.240  -0.099   0.686 -0.9004  0.0461 -1.4427
    1THF     C2 2032   1.395   0.053   0.677 -0.2146 -0.3527  0.2471
    1THF     H3 2033   1.458  -0.026   0.719  0.8508 -0.4637 -1.5332
    1THF     H4 2034   1.402   0.148   0.730 -0.6270  0.7928 -1.6963
    1THF     C3 2035   1.428   0.091   0.534 -0.2235 -0.3499  0.2226
    1THF     H5 2036   1.526   0.054   0.504  0.1859  1.2987 -0.5498
    1THF     H6 2037   1.434   0.200   0.524  1.7129 -0.5180 -0.7031
    1THF     C4 2038   1.323   0.024   0.451 -0.0328  0.0491 -0.3452
    1THF     H7 2039   1.344  -0.077   0.415  1.1205 -0.6084  2.0995
    1THF     H8 2040   1.315   0.096   0.369  0.9743  0.1982 -0.3189
    1THF     O1 2041   1.201   0.022   0.536  0.2869 -0.2764  0.0837
    1THF     C1 2042   1.044   2.531   1.439  0.0946  0.6820  0.2356
    1THF     H1 2043   1.018   2.604   1.516  0.6133  1.5837 -0.4315
    1THF     H2 2044   1.022   2.434   1.485  1.8900  0.1132 -0.0638
    1THF     C2 2045   1.187   2.552   1.392  0.5390  0.3920  0.3519
    1THF     H3 2046   1.256   2.497   1.457  0.2607 -0.0193  0.2990
    1THF     H4 2047   1.204   2.657   1.415  0.3918 -0.0626  2.6946
    1THF     C3 2048   1.179   2.525   1.244 -0.3727  0.3491 -0.2806
    1THF     H5 2049   1.193   2.418   1.230 -2.4726  0.0634 -0.3583
    1THF     H6 2050   1.251   2.583   1.187  0.7984 -0.5425  0.2662
    1THF     C4 2051   1.029   2.551   1.204  0.2801  0.1807  0.2345
    1THF     H7 2052   0.994   2.472   1.138  1.3970  0.2904 -0.5028
    1THF     H8 2053   1.023   2.646   1.150 -0.8472  0.1080  0.2143
    1THF     O1 2054   0.953   2.557   1.331  0.3845 -0.1748  0.4999
    1THF     C1 2055   2.489   1.058   3.114 -0.0609  0.1656  0.1643
    1THF     H1 2056   2.397   1.002   3.101 -0.9273  1.7313 -0.5695
    1THF     H2 2057   2.473   1.150   3.171  1.2327  0.2924  0.3375
    1THF     C2 2058   2.555   1.091   2.979 -0.0258 -0.1198  0.3968
    1THF     H3 2059   2.537   1.196   2.956 -2.1171 -0.0927  1.9600
    1THF     H4 2060   2.513   1.041   2.891 -1.2499  2.3104 -0.4247
    1THF     C3 2061   2.702   1.058   2.992 -0.7552 -0.2448  0.2426
    1THF     H5 2062   2.746   1.144   3.043 -0.1924 -0.6666  0.4723
    1THF     H6 2063   2.752   1.037   2.897 -1.1317  4.5967 -1.1253
    1THF     C4 2064   2.693   0.936   3.094 -0.3476 -0.5926 -0.1988
    1THF     H7 2065   2.775   0.924   3.165  1.1230  3.0527 -1.1558
    1THF     H8 2066   2.663   0.842   3.046  0.5862 -0.6366 -0.7167
    1THF     O1 2067   2.580   0.974   3.177 -0.2838 -0.2208 -0.0521
    1THF     C1 2068   0.629   0.280   0.909 -0.2556 -0.5749 -0.1561
    1THF     H1 2069   0.688   0.201   0.955  0.5878 -0.2251 -0.6444
    1THF     H2 2070   0.573   0.335   0.986 -1.8069 -0.3859 -1.3965
    1THF     C2 2071   0.542   0.232   0.792  0.3744 -0.8292  0.0391
    1THF     H3 2072   0.443   0.186   0.805  0.8977 -1.7741  0.7881
    1THF     H4 2073   0.599   0.157   0.737  1.4106  1.0240 -1.4412
    1THF     C3 2074   0.529   0.353   0.696 -0.1996 -0.0069  0.0491
    1THF     H5 2075   0.429   0.391   0.671 -0.7975 -1.5431  0.0785
    1THF     H6 2076   0.569   0.319   0.601  0.4907 -0.8301  0.6325
    1THF     C4 2077   0.628   0.456   0.755 -0.5326  0.1960 -0.0537
    1THF     H7 2078   0.576   0.528   0.819 -0.9978  1.1190 -1.4257
    1THF     H8 2079   0.696   0.513   0.691 -0.9086  0.8386  0.1069
    1THF     O1 2080   0.711   0.380   0.848 -0.1510  0.2942 -0.2937
    1THF     C1 2081   2.691   1.465   0.400  0.2104 -0.5736 -0.7912
    1THF     H1 2082   2.659   1.533   0.480  1.7431 -1.6131  0.7176
    1THF     H2 2083   2.783   1.483   0.344 -0.5787  0.2591 -1.8355
    1THF     C2 2084   2.591   1.458   0.285  0.6177  0.4091 -0.4352
    1THF     H3 2085   2.623   1.532   0.211 -0.5089  2.1124  0.7160
    1THF     H4 2086   2.491   1.482   0.323  1.1777 -0.2921  1.5345
    1THF     C3 2087   2.607   1.316   0.227  0.2793 -0.1223 -0.0471
    1THF     H5 2088   2.665   1.322   0.135  1.5099 -1.4693  0.6195
    1THF     H6 2089   2.510   1.276   0.198  0.5856 -0.8029 -0.1441
    1THF     C4 2090   2.680   1.235   0.337 -0.0912 -0.2636 -0.4689
    1THF     H7 2091   2.779   1.200   0.306  0.2733  0.6576 -0.3484
    1THF     H8 2092   2.621   1.157   0.387 -1.1678  0.5899 -0.3864
    1THF     O1 2093   2.698   1.332   0.442 -0.2969  0.3616 -0.3811
    1THF     C1 2094   3.973   2.796   2.556 -0.7307  1.0182  0.1953
    1THF     H1 2095   3.992   2.730   2.641  2.3841 -1.3111 -2.1814
    1THF     H2 2096   3.870   2.827   2.536 -1.5028 -1.4172  0.2085
    1THF     C2 2097   4.017   2.729   2.422 -0.8728  0.0839  0.7886
    1THF     H3 2098   3.925   2.710   2.365 -0.9872 -0.2974  1.1027
    1THF     H4 2099   4.076   2.638   2.432 -1.4379 -0.1775  1.8822
    1THF     C3 2100   4.094   2.829   2.346 -0.1273  0.1436 -0.1898
    1THF     H5 2101   4.058   2.853   2.246 -0.4732  0.7593  0.0745
    1THF     H6 2102   4.199   2.800   2.343  0.0454  0.8367 -1.0846
    1THF     C4 2103   4.090   2.956   2.427  0.3585  0.1863  0.8731
    1THF     H7 2104   4.017   3.025   2.384  0.4199 -0.4785 -0.2968
    1THF     H8 2105   4.186   3.007   2.424  0.6662 -0.4156  0.4225
    1THF     O1 2106   4.053   2.912   2.563  0.2741 -0.5272  0.4623
    1THF     C1 2107   0.570   3.750   3.906 -0.0820  0.0197  0.2735
    1THF     H1 2108   0.602   3.790   3.810  0.2736  1.0508  0.8152
    1THF     H2 2109   0.475   3.696   3.901 -2.0955  3.4877 -0.0990
    1THF     C2 2110   0.576   3.849   4.028  0.0421 -0.0393  0.5513
    1THF     H3 2111   0.479   3.876   4.070  1.1197 -0.5729  3.5044
    1THF     H4 2112   0.626   3.938   3.988  1.4575 -0.1369  2.0782
    1THF     C3 2113   0.662   3.790   4.137  0.5853 -0.1716  0.0306
    1THF     H5 2114   0.623   3.784   4.239 -1.5293 -1.7717 -0.8656
    1THF     H6 2115   0.760   3.839   4.132  1.4486 -1.8874 -0.2680
    1THF     C4 2116   0.679   3.649   4.090 -0.0644  0.2318  0.8577
    1THF     H7 2117   0.609   3.584   4.145 -2.4652 -1.0999 -3.5183
    1THF     H8 2118   0.776   3.607   4.118 -0.2139 -0.8639 -0.2170
    1THF     O1 2119   0.661   3.653   3.946 -0.3123  0.1194  0.3097
    1THF     C1 2120   3.362   3.329   2.894  0.0232  0.1002 -1.1655
    1THF     H1 2121   3.274   3.366   2.841 -0.7118  2.4868  1.5972
    1THF     H2 2122   3.331   3.268   2.980 -1.1544  0.9487 -0.9860
    1THF     C2 2123   3.442   3.444   2.948 -0.8136  0.4158 -0.0245
    1THF     H3 2124   3.408   3.481   3.045 -0.6735  2.0619 -0.5813
    1THF     H4 2125   3.433   3.532   2.883 -2.7625 -1.4982 -2.4553
    1THF     C3 2126   3.586   3.389   2.952 -0.2851 -0.0759 -0.4906
    1THF     H5 2127   3.617   3.371   3.055 -2.6756 -1.4188  0.0273
    1THF     H6 2128   3.660   3.461   2.917 -0.4189  0.5839  0.5636
    1THF     C4 2129   3.583   3.263   2.865 -0.0822 -0.8290  0.4258
    1THF     H7 2130   3.612   3.168   2.910  0.3979 -1.0555 -0.3486
    1THF     H8 2131   3.647   3.280   2.778 -0.4989  0.6376  0.3850
    1THF     O1 2132   3.455   3.251   2.814 -0.3654  0.2397  0.4862
    1THF     C1 2133   1.198   0.682   3.808  0.5140 -0.4404 -0.5844
    1THF     H1 2134   1.144   0.647   3.897 -0.1787 -1.7719 -1.5146
    1THF     H2 2135   1.135   0.689   3.719 -0.9110  0.6544  0.4792
    1THF     C2 2136   1.323   0.587   3.795  0.2459 -0.3886 -0.3448
    1THF     H3 2137   1.334   0.544   3.695 -0.2388 -1.6475  0.1352
    1THF     H4 2138   1.314   0.497   3.857 -1.7578 -0.6042 -0.9297
    1THF     C3 2139   1.445   0.678   3.832  0.0302  0.3149 -0.2665
    1THF     H5 2140   1.524   0.671   3.758 -0.3947  0.9729 -0.7879
    1THF     H6 2141   1.495   0.643   3.923  1.2573 -0.3211 -1.1886
    1THF     C4 2142   1.381   0.820   3.850  0.2525 -0.2920  0.1931
    1THF     H7 2143   1.415   0.886   3.770  0.8513  0.7493  1.2932
    1THF     H8 2144   1.434   0.857   3.938  1.8907 -0.4426 -0.6973
    1THF     O1 2145   1.237   0.812   3.846 -0.0333  0.2842 -0.4332
    1THF     C1 2146   1.274   2.704   2.515  0.5254 -0.0723 -0.7166
    1THF     H1 2147   1.227   2.774   2.585  0.5243 -0.3687 -0.4230
    1THF     H2 2148   1.237   2.602   2.528 -1.0466  0.6947  1.0852
    1THF     C2 2149   1.424   2.708   2.522 -0.3550  0.1736  0.5963
    1THF     H3 2150   1.464   2.606   2.519 -4.5201 -1.5410 -1.9601
    1THF     H4 2151   1.463   2.751   2.614 -2.4289  0.1519  1.5185
    1THF     C3 2152   1.473   2.780   2.398 -0.0385  0.1768 -0.5210
    1THF     H5 2153   1.525   2.708   2.334 -2.6467 -1.7616 -0.5304
    1THF     H6 2154   1.546   2.858   2.421 -0.2727 -0.3367  2.1281
    1THF     C4 2155   1.342   2.825   2.332  0.0588  0.1956 -0.1448
    1THF     H7 2156   1.345   2.820   2.223  0.0858 -0.7302 -0.1073
    1THF     H8 2157   1.316   2.926   2.364 -0.6507  0.2913 -1.0426
    1THF     O1 2158   1.237   2.741   2.383  0.2904  0.5034  0.0083
    1THF     C1 2159   1.640   2.507   0.956 -0.5016  0.1049 -0.2689
    1THF     H1 2160   1.683   2.547   0.864 -0.5989  1.3020  0.1954
    1THF     H2 2161   1.619   2.594   1.018  2.7633 -0.7536  2.1974
    1THF     C2 2162   1.743   2.413   1.022  0.1149 -0.1098  0.0046
    1THF     H3 2163   1.755   2.434   1.129 -1.1548  1.1943 -0.0879
    1THF     H4 2164   1.841   2.428   0.976  0.8508 -2.1708  0.8503
    1THF     C3 2165   1.691   2.273   1.005  0.3417 -0.2012  0.5174
    1THF     H5 2166   1.658   2.229   1.100 -1.1453 -2.6813 -1.0906
    1THF     H6 2167   1.773   2.212   0.969  0.8662 -0.4543  2.0960
    1THF     C4 2168   1.578   2.286   0.900  0.5217 -1.0619 -0.1442
    1THF     H7 2169   1.493   2.231   0.941 -0.6256  1.9899  1.6997
    1THF     H8 2170   1.614   2.264   0.799  0.6727  0.9390 -0.5349
    1THF     O1 2171   1.532   2.424   0.919  0.3406 -0.3387 -0.1138
    1THF     C1 2172   4.071   2.779   3.395  0.2332 -1.1286 -0.7675
    1THF     H1 2173   4.168   2.784   3.344  0.3004 -0.7495 -0.6012
    1THF     H2 2174   4.093   2.798   3.500 -1.9200 -3.5203  0.1580
    1THF     C2 2175   3.998   2.641   3.389  1.0708 -0.2605 -0.1976
    1THF     H3 2176   4.011   2.587   3.483  1.0939 -0.4648 -0.3188
    1THF     H4 2177   4.043   2.570   3.320  0.8225 -1.2159  0.6224
    1THF     C3 2178   3.850   2.676   3.359 -0.0629 -0.1577  0.4218
    1THF     H5 2179   3.782   2.624   3.427 -0.5194  1.4935  1.2661
    1THF     H6 2180   3.828   2.652   3.255 -1.8085 -0.0311  0.7429
    1THF     C4 2181   3.844   2.834   3.377  0.3119  0.1269  0.6690
    1THF     H7 2182   3.823   2.866   3.480 -1.6119 -0.6788  0.5562
    1THF     H8 2183   3.777   2.883   3.306  2.4787  1.4283 -0.5336
    1THF     O1 2184   3.980   2.878   3.343 -0.7664 -0.2320  0.0786
    1THF     C1 2185   1.320   0.494   0.706 -0.6329 -0.5421  0.0624
    1THF     H1 2186   1.373   0.525   0.797 -0.9644  0.7944 -0.2043
    1THF     H2 2187   1.380   0.479   0.616 -0.3320 -0.3614  0.2321
    1THF     C2 2188   1.202   0.584   0.672 -0.2140 -0.5324  0.7507
    1THF     H3 2189   1.229   0.673   0.613 -0.4671 -1.6737 -1.1339
    1THF     H4 2190   1.154   0.617   0.764  0.1663  0.7523  0.5057
    1THF     C3 2191   1.115   0.484   0.598 -0.2852  0.1942  0.1419
    1THF     H5 2192   1.134   0.491   0.491 -1.9061  1.9334 -0.0621
    1THF     H6 2193   1.009   0.499   0.621 -0.0408  0.1992  1.3231
    1THF     C4 2194   1.158   0.342   0.643 -0.5271  0.0066  0.3463
    1THF     H7 2195   1.207   0.289   0.560  0.1423  0.0198  0.7258
    1THF     H8 2196   1.081   0.277   0.684  1.8021 -2.1145  1.5217
    1THF     O1 2197   1.262   0.366   0.739  0.0938 -0.3199 -0.2023
    1THF     C1 2198   2.323   1.379   3.286  0.3934 -0.7519 -0.9296
    1THF     H1 2199   2.365   1.468   3.239  1.1540  0.4003  1.8334
    1THF     H2 2200   2.392   1.295   3.296 -0.2730 -1.1263  0.7396
    1THF     C2 2201   2.193   1.337   3.212  0.1099  0.1043  0.6806
    1THF     H3 2202   2.178   1.230   3.226 -1.2938  0.0532 -1.0338
    1THF     H4 2203   2.194   1.360   3.105  1.9984 -0.5956  0.5159
    1THF     C3 2204   2.084   1.424   3.278 -0.3366 -0.0771  0.3489
    1THF     H5 2205   1.982   1.383   3.280 -0.9527  1.2898 -1.6778
    1THF     H6 2206   2.077   1.511   3.213 -0.0573  0.0106  0.4360
    1THF     C4 2207   2.128   1.454   3.417 -0.1229 -0.6282 -0.0711
    1THF     H7 2208   2.069   1.398   3.491 -0.1370 -1.8917 -1.0165
    1THF     H8 2209   2.115   1.562   3.431 -0.9280 -0.7375  0.0484
    1THF     O1 2210   2.264   1.407   3.419 -0.3670  0.4321 -0.4156
    1THF     C1 2211   2.212   3.318   2.414 -0.4529  0.0156 -0.1901
    1THF     H1 2212   2.128   3.387   2.416 -1.1707 -0.8625 -0.1780
    1THF     H2 2213   2.239   3.301   2.310  4.9904 -1.8324  1.3121
    1THF     C2 2214   2.178   3.184   2.471 -0.3685  0.4853 -0.3296
    1THF     H3 2215   2.198   3.115   2.389 -1.1690 -1.8774  1.4217
    1THF     H4 2216   2.073   3.180   2.499  0.0691 -0.9171  1.1826
    1THF     C3 2217   2.272   3.164   2.589  0.0213  0.0271  0.0553
    1THF     H5 2218   2.295   3.059   2.607  0.8942 -0.0088 -1.2495
    1THF     H6 2219   2.221   3.194   2.681 -0.0183 -0.6747  0.2659
    1THF     C4 2220   2.394   3.250   2.559 -0.1349 -0.7700  0.8567
    1THF     H7 2221   2.461   3.197   2.491 -0.7711 -1.9429  1.1440
    1THF     H8 2222   2.433   3.282   2.656 -2.7898 -0.6581  1.9100
    1THF     O1 2223   2.337   3.363   2.484 -0.1913  0.4080 -0.0355
    1THF     C1 2224   2.235   1.440   0.113  0.3323  0.2194 -0.0101
    1THF     H1 2225   2.196   1.405   0.017  0.3528 -0.8255  0.3567
    1THF     H2 2226   2.331   1.392   0.135 -0.7185 -1.4894  0.9528
    1THF     C2 2227   2.139   1.416   0.229 -0.7190  0.0691 -0.5551
    1THF     H3 2228   2.201   1.427   0.318 -1.3194 -2.1809  0.1761
    1THF     H4 2229   2.080   1.325   0.216  0.0586 -0.7529  1.5111
    1THF     C3 2230   2.047   1.533   0.230 -0.1752 -0.1820 -0.6132
    1THF     H5 2231   2.039   1.568   0.333  3.0555  0.5680 -0.5543
    1THF     H6 2232   1.945   1.512   0.197 -0.5771  0.9247 -0.1103
    1THF     C4 2233   2.108   1.628   0.130  0.0790  0.1718  0.1504
    1THF     H7 2234   2.119   1.734   0.154 -3.1569  0.7122 -0.5129
    1THF     H8 2235   2.062   1.607   0.034  0.1372 -0.4521  0.2587
    1THF     O1 2236   2.240   1.580   0.114 -0.4742 -0.3279 -0.0426
    1THF     C1 2237   3.440   2.024   1.094  0.5486  0.0064  0.3689
    1THF     H1 2238   3.435   2.116   1.154  1.2175  0.2022  0.1251
    1THF     H2 2239   3.341   1.992   1.061  1.1127 -2.5259  1.0438
    1THF     C2 2240   3.523   1.911   1.147  0.4750 -0.0038  0.1689
    1THF     H3 2241   3.456   1.857   1.214 -0.3377  3.8847  2.6569
    1THF     H4 2242   3.606   1.949   1.208  0.3306  0.9881 -0.2425
    1THF     C3 2243   3.579   1.836   1.029 -0.5306 -0.7999  0.3758
    1THF     H5 2244   3.521   1.749   1.000  0.2270 -0.9128 -0.8648
    1THF     H6 2245   3.681   1.802   1.049  1.2480  2.3757 -2.4910
    1THF     C4 2246   3.574   1.943   0.923 -0.3119 -0.1528 -0.5169
    1THF     H7 2247   3.511   1.905   0.842  1.6503 -1.5221 -1.4455
    1THF     H8 2248   3.673   1.964   0.881  0.3455  1.4831  1.7386
    1THF     O1 2249   3.506   2.060   0.975  0.4274  0.1468  0.2986
    1THF     C1 2250   0.704   1.627   2.518  0.5069 -0.4773 -0.0028
    1THF     H1 2251   0.695   1.678   2.422  0.5467 -0.4707 -0.0037
    1THF     H2 2252   0.766   1.540   2.497  1.8823  0.1818  1.1950
    1THF     C2 2253   0.569   1.611   2.593  0.6167 -0.8553 -0.4529
    1THF     H3 2254   0.571   1.512   2.639  3.4372 -0.7905 -0.3409
    1THF     H4 2255   0.481   1.602   2.529  0.1012 -1.9192  0.3927
    1THF     C3 2256   0.556   1.729   2.690 -0.1168  1.2537  0.1886
    1THF     H5 2257   0.556   1.695   2.794  0.5858  1.6824  0.3306
    1THF     H6 2258   0.461   1.781   2.675 -0.2315  0.3842 -2.2179
    1THF     C4 2259   0.686   1.809   2.663 -0.2233 -0.4927 -0.4255
    1THF     H7 2260   0.735   1.844   2.754 -0.9310  0.2625 -0.3297
    1THF     H8 2261   0.649   1.893   2.605  0.5649  0.7533  0.8528
    1THF     O1 2262   0.779   1.723   2.594 -0.5831  0.2463 -0.3257
    1THF     C1 2263   3.000   2.472   2.778  0.3434  0.1039 -0.5447
    1THF     H1 2264   2.974   2.554   2.709 -1.0336  0.2549  0.1352
    1THF     H2 2265   3.107   2.472   2.800  0.0336  1.8046  1.0998
    1THF     C2 2266   2.953   2.339   2.722 -0.8618  0.1618  0.3965
    1THF     H3 2267   3.037   2.272   2.702 -0.3022  1.3057 -1.1932
    1THF     H4 2268   2.896   2.349   2.630  1.0721  2.9117 -0.5641
    1THF     C3 2269   2.858   2.278   2.823 -0.5434 -0.1933 -0.5713
    1THF     H5 2270   2.864   2.169   2.835 -1.6344 -0.3534 -1.3519
    1THF     H6 2271   2.757   2.306   2.793 -1.7553 -1.0390  2.4769
    1THF     C4 2272   2.891   2.356   2.949 -0.1598 -0.2901  0.5073
    1THF     H7 2273   2.978   2.316   3.002 -1.6302 -0.9700  2.4325
    1THF     H8 2274   2.809   2.362   3.020 -0.0666  3.0357  0.4057
    1THF     O1 2275   2.928   2.488   2.902  0.3305  0.4031  0.0193
    1THF     C1 2276   0.486   2.598   3.443 -0.1092 -0.1802  0.9432
    1THF     H1 2277   0.486   2.650   3.347  1.8389 -2.7363 -0.5301
    1THF     H2 2278   0.445   2.497   3.452 -0.6462 -0.2736 -1.9422
    1THF     C2 2279   0.434   2.689   3.542 -0.2962 -0.3551 -0.0396
    1THF     H3 2280   0.334   2.656   3.571  0.1159 -0.9964  0.6497
    1THF     H4 2281   0.438   2.783   3.487  1.9462 -1.0743 -1.1486
    1THF     C3 2282   0.535   2.690   3.660  1.5128 -0.0943  0.3905
    1THF     H5 2283   0.505   2.615   3.734  0.4040  0.2074  0.2629
    1THF     H6 2284   0.538   2.790   3.704  0.5958 -0.4118  1.1974
    1THF     C4 2285   0.665   2.657   3.590 -0.1003  0.3615  0.6907
    1THF     H7 2286   0.733   2.599   3.652  1.9502  0.5004 -1.3237
    1THF     H8 2287   0.727   2.744   3.567  1.5515 -0.9013  0.3010
    1THF     O1 2288   0.630   2.586   3.472 -0.1010  0.0767 -0.1836
    1THF     C1 2289   3.943   2.041   3.711  0.5017  0.5914 -0.0653
    1THF     H1 2290   3.987   2.131   3.668  1.3067 -0.3899 -1.3351
    1THF     H2 2291   3.955   1.947   3.656 -1.4571  0.4654 -0.3254
    1THF     C2 2292   3.792   2.058   3.737  0.4268  0.2483  0.2029
    1THF     H3 2293   3.728   2.032   3.652 -0.0694 -3.3566  1.5611
    1THF     H4 2294   3.772   2.164   3.754  1.1291  0.6933 -1.6376
    1THF     C3 2295   3.771   1.960   3.860  0.2444 -0.2879 -0.3986
    1THF     H5 2296   3.743   1.857   3.836 -0.8500 -0.0598 -0.1228
    1THF     H6 2297   3.715   2.013   3.938  1.4496 -1.0465  1.0060
    1THF     C4 2298   3.909   1.935   3.916  0.4507 -0.1614  0.2052
    1THF     H7 2299   3.938   1.830   3.903 -0.6044 -0.7809  2.6091
    1THF     H8 2300   3.916   1.972   4.018 -0.4953  1.8367 -0.4302
    1THF     O1 2301   3.994   2.025   3.843 -0.1083  0.1222 -0.0608
    1THF     C1 2302   1.811   1.520   3.043  0.2411  0.0463  0.5855
    1THF     H1 2303   1.877   1.585   3.101 -1.1469  0.0203  2.2425
    1THF     H2 2304   1.862   1.424   3.034  1.4970  0.8764 -1.5287
    1THF     C2 2305   1.769   1.588   2.912 -0.1280 -0.2730 -0.1584
    1THF     H3 2306   1.789   1.526   2.825 -0.0955 -1.1391  0.4563
    1THF     H4 2307   1.830   1.677   2.893  1.1006 -1.3675 -1.3730
    1THF     C3 2308   1.622   1.609   2.923  0.8260 -0.1305  0.0168
    1THF     H5 2309   1.568   1.537   2.861  0.6609  0.3676 -0.4274
    1THF     H6 2310   1.590   1.708   2.891 -0.2514 -0.1660  0.9615
    1THF     C4 2311   1.594   1.589   3.070  0.0879 -0.9059 -0.0922
    1THF     H7 2312   1.490   1.568   3.096  1.3505 -1.4641  4.9458
    1THF     H8 2313   1.623   1.677   3.127  1.2915 -1.0441 -0.4813
    1THF     O1 2314   1.685   1.495   3.111  0.0365 -0.2638  0.1049
    1THF     C1 2315   1.705   0.116   0.853 -0.4776 -0.3413 -0.0902
    1THF     H1 2316   1.609   0.162   0.879  0.5284  0.8777  1.6038
    1THF     H2 2317   1.753   0.088   0.947  3.4708 -0.9915 -2.2062
    1THF     C2 2318   1.787   0.225   0.775  0.4462  0.9092 -0.2172
    1THF     H3 2319   1.869   0.253   0.840  0.5646  0.2366 -0.0767
    1THF     H4 2320   1.731   0.318   0.767 -1.7630 -0.1213  2.4244
    1THF     C3 2321   1.826   0.162   0.648 -0.1888  0.5024  0.4113
    1THF     H5 2322   1.933   0.170   0.628  0.0144 -3.2313 -0.4545
    1THF     H6 2323   1.760   0.201   0.570  1.8674  1.7107 -0.7651
    1THF     C4 2324   1.798   0.009   0.671 -0.0513 -0.1378 -0.0127
    1THF     H7 2325   1.888  -0.045   0.704  0.5729  1.2620  0.6404
    1THF     H8 2326   1.771  -0.045   0.580  2.1395 -0.6218 -0.4142
    1THF     O1 2327   1.701  -0.006   0.774 -0.3732 -0.4765  0.8243
    1THF     C1 2328   2.873   0.802   0.640 -0.4018  0.1083 -0.3204
    1THF     H1 2329   2.874   0.704   0.688 -0.9488 -0.4208 -1.3785
    1THF     H2 2330   2.972   0.848   0.634 -0.3633 -0.1118 -1.5658
    1THF     C2 2331   2.776   0.893   0.714  0.2185 -0.3007 -0.2122
    1THF     H3 2332   2.827   0.984   0.747  0.1372 -1.0238  2.0129
    1THF     H4 2333   2.754   0.848   0.811 -1.2908 -1.0244 -0.8820
    1THF     C3 2334   2.661   0.908   0.614  0.6425 -0.4791 -0.3984
    1THF     H5 2335   2.608   1.003   0.625  2.0239  0.0315  2.4087
    1THF     H6 2336   2.587   0.829   0.626 -0.6191  0.5432 -1.3091
    1THF     C4 2337   2.735   0.892   0.474  0.3750  0.2579 -0.0454
    1THF     H7 2338   2.793   0.982   0.447  2.4395 -0.2526  2.5292
    1THF     H8 2339   2.664   0.862   0.397  0.0067 -0.0484  0.4167
    1THF     O1 2340   2.824   0.781   0.506  0.2175 -0.6681  0.2268
    1THF     C1 2341   2.157   0.151   2.172  0.3605  0.6146  0.7286
    1THF     H1 2342   2.264   0.136   2.186  0.9070  2.1983 -1.5147
    1THF     H2 2343   2.105   0.054   2.175 -2.2510  1.7505 -3.4491
    1THF     C2 2344   2.134   0.235   2.046  0.4891 -0.1653 -0.1081
    1THF     H3 2345   2.052   0.196   1.986  0.9933  0.2470 -1.0648
    1THF     H4 2346   2.222   0.238   1.981 -0.1349  0.4164 -0.9183
    1THF     C3 2347   2.096   0.375   2.091 -0.4257  0.1601  0.8143
    1THF     H5 2348   1.992   0.401   2.073 -0.8455 -1.2507  1.1165
    1THF     H6 2349   2.165   0.439   2.035 -0.5537  0.6620  1.2216
    1THF     C4 2350   2.128   0.384   2.237 -0.2642  0.0557 -0.2538
    1THF     H7 2351   2.043   0.433   2.285 -1.6678 -0.1878 -2.4373
    1THF     H8 2352   2.224   0.431   2.261  0.7464 -1.3031 -1.5408
    1THF     O1 2353   2.123   0.244   2.275 -0.3192  0.7470 -0.3355
    1THF     C1 2354   3.047   2.841   3.258 -0.0226 -0.3774  0.5964
    1THF     H1 2355   2.978   2.844   3.174 -3.6736  0.1932  3.4834
    1THF     H2 2356   3.033   2.928   3.323  0.8483  1.1797 -1.2292
    1THF     C2 2357   3.194   2.811   3.204  0.2516 -0.3577  0.1266
    1THF     H3 2358   3.271   2.831   3.279  0.9468 -1.7890 -0.2049
    1THF     H4 2359   3.225   2.868   3.116 -0.8990 -0.9227 -0.6424
    1THF     C3 2360   3.184   2.667   3.164 -0.6440  0.3732 -0.0758
    1THF     H5 2361   3.279   2.615   3.147 -0.1699  0.7012  1.4270
    1THF     H6 2362   3.127   2.659   3.072 -1.4417  0.6969  0.3857
    1THF     C4 2363   3.079   2.601   3.258  0.4081 -0.5821  0.4396
    1THF     H7 2364   3.128   2.537   3.333 -0.4999  1.5731  2.9612
    1THF     H8 2365   3.006   2.553   3.193 -0.4767 -0.1236  1.0931
    1THF     O1 2366   3.013   2.719   3.322  0.7634  0.3521 -0.0704
    1THF     C1 2367   0.724   1.637   1.558  0.3648 -0.0609  1.4107
    1THF     H1 2368   0.702   1.638   1.666  2.4309 -0.6557  1.8625
    1THF     H2 2369   0.663   1.707   1.501  2.1691  0.8114  0.5097
    1THF     C2 2370   0.730   1.497   1.494 -0.0592 -0.0835  0.6373
    1THF     H3 2371   0.629   1.458   1.479 -0.1738 -0.2239  1.7412
    1THF     H4 2372   0.779   1.431   1.566 -0.7554 -0.2991  0.9213
    1THF     C3 2373   0.824   1.514   1.374 -0.3200 -0.1527  0.1667
    1THF     H5 2374   0.774   1.525   1.277  2.5346 -0.4041 -1.3991
    1THF     H6 2375   0.885   1.424   1.365 -1.7225 -1.0593 -0.2623
    1THF     C4 2376   0.902   1.642   1.408 -0.6243  0.0472  0.1495
    1THF     H7 2377   0.880   1.727   1.343  1.6449  0.2613 -0.3863
    1THF     H8 2378   1.009   1.619   1.409  0.1576  3.3618 -1.3912
    1THF     O1 2379   0.860   1.691   1.537 -0.2687  0.1759 -0.3697
    1THF     C1 2380   0.596   2.291   2.315  0.9945  0.0345 -0.2713
    1THF     H1 2381   0.703   2.297   2.294  1.2373  1.8575  1.3742
    1THF     H2 2382   0.536   2.343   2.240  0.8754  0.7618  0.3269
    1THF     C2 2383   0.576   2.358   2.446  1.1912 -0.1864 -0.1043
    1THF     H3 2384   0.481   2.413   2.451  2.2196  1.7379 -1.2504
    1THF     H4 2385   0.653   2.433   2.461  0.7626  0.2297  0.0283
    1THF     C3 2386   0.585   2.248   2.550 -0.7724 -0.2270  0.7421
    1THF     H5 2387   0.496   2.244   2.614 -0.2743  0.6778  1.4959
    1THF     H6 2388   0.668   2.260   2.620  0.5250 -1.0284 -0.6225
    1THF     C4 2389   0.598   2.119   2.468  0.6379  0.4408 -0.4408
    1THF     H7 2390   0.541   2.032   2.502  0.4908 -0.2934 -2.5011
    1THF     H8 2391   0.704   2.094   2.460  0.5638  0.4106 -1.3352
    1THF     O1 2392   0.556   2.158   2.340  0.4472 -0.3156  0.2841
    1THF     C1 2393   1.412   4.078   1.568 -0.8648  0.0108 -0.2929
    1THF     H1 2394   1.319   4.063   1.513 -0.4866 -0.2417 -0.8793
    1THF     H2 2395   1.501   4.040   1.516  0.1304  2.3189 -0.3372
    1THF     C2 2396   1.389   4.054   1.721 -0.1460 -0.2788  0.5762
    1THF     H3 2397   1.473   4.017   1.779  1.3671  1.1724 -0.6663
    1THF     H4 2398   1.310   3.978   1.729 -0.5006 -0.1620 -1.4999
    1THF     C3 2399   1.345   4.187   1.781  0.4871  0.2667 -0.0860
    1THF     H5 2400   1.427   4.217   1.847 -1.0029  0.6090  1.6425
    1THF     H6 2401   1.254   4.180   1.841 -0.2539  1.8409 -0.9707
    1THF     C4 2402   1.347   4.286   1.665  0.3976  0.0134 -0.3401
    1THF     H7 2403   1.394   4.379   1.697 -1.9819  1.3980 -0.7252
    1THF     H8 2404   1.244   4.295   1.627 -0.5643  0.3725  2.2850
    1THF     O1 2405   1.427   4.220   1.569 -0.3910  0.1079 -0.0439
    1THF     C1 2406   3.226   3.468   1.943  0.2563 -0.4967 -0.3258
    1THF     H1 2407   3.311   3.418   1.896  1.2413  0.6383  0.2118
    1THF     H2 2408   3.246   3.503   2.044  2.2818 -1.2168 -0.4554
    1THF     C2 2409   3.102   3.381   1.940  0.3634  0.3830  0.3977
    1THF     H3 2410   3.081   3.330   2.035  0.3173 -3.2528 -1.4740
    1THF     H4 2411   3.114   3.301   1.866 -1.5668  0.7952 -0.3802
    1THF     C3 2412   2.992   3.468   1.892  0.3370 -0.6108  0.2013
    1THF     H5 2413   2.937   3.510   1.977 -0.3994 -2.9774  0.9458
    1THF     H6 2414   2.923   3.411   1.830 -1.1454 -1.7293  2.7997
    1THF     C4 2415   3.058   3.585   1.818 -0.4246  0.5206  0.1681
    1THF     H7 2416   3.019   3.685   1.840 -1.3601  0.2471 -0.2331
    1THF     H8 2417   3.063   3.562   1.711 -1.7779 -0.3709  0.2888
    1THF     O1 2418   3.189   3.586   1.862 -0.2728 -0.0697 -0.2463
    1THF     C1 2419   0.177   3.915   4.047  0.3871  0.5314 -0.0108
    1THF     H1 2420   0.259   3.960   4.103  1.1171  0.6128 -1.1106
    1THF     H2 2421   0.134   3.985   3.975  0.6772  1.7760  1.0059
    1THF     C2 2422   0.067   3.885   4.144  0.2416  0.1903  0.0626
    1THF     H3 2423  -0.028   3.893   4.090  0.9221 -0.7219 -1.2913
    1THF     H4 2424   0.056   3.962   4.221 -1.5107  2.2408 -2.1464
    1THF     C3 2425   0.093   3.743   4.198 -0.1388  0.6702  0.1113
    1THF     H5 2426   0.010   3.690   4.244 -1.8147  0.2728 -3.1680
    1THF     H6 2427   0.165   3.758   4.278  2.4271  1.0100 -2.1749
    1THF     C4 2428   0.165   3.679   4.074  0.7637  0.2467 -0.0599
    1THF     H7 2429   0.089   3.630   4.012  0.4346  0.9503 -0.2119
    1THF     H8 2430   0.245   3.606   4.093  0.1465 -0.6584 -0.9039
    1THF     O1 2431   0.214   3.791   3.993  0.2005 -0.4751 -0.0968
    1THF     C1 2432   0.336   2.968   0.752  0.4409 -0.3945 -0.2440
    1THF     H1 2433   0.283   2.875   0.731 -0.2480 -0.3786  1.3686
    1THF     H2 2434   0.290   3.059   0.712 -2.9567 -1.8898  0.0954
    1THF     C2 2435   0.482   2.957   0.710 -0.4797  0.4374  0.1463
    1THF     H3 2436   0.525   3.055   0.686  0.7981  0.7277  3.3798
    1THF     H4 2437   0.488   2.900   0.616  1.5626  1.2694 -0.2569
    1THF     C3 2438   0.550   2.883   0.829 -0.3440 -0.3741 -0.3634
    1THF     H5 2439   0.638   2.943   0.853 -0.3576 -0.1626 -0.8243
    1THF     H6 2440   0.578   2.777   0.823 -1.1031 -0.6055  0.1276
    1THF     C4 2441   0.446   2.895   0.944 -0.4754 -0.7353  0.6065
    1THF     H7 2442   0.497   2.944   1.028  0.2505  1.1243 -0.8868
    1THF     H8 2443   0.392   2.802   0.961  0.3490 -1.2713  0.2903
    1THF     O1 2444   0.352   2.991   0.893  0.9120 -0.3978 -0.4438
    1THF     C1 2445   3.024   1.123   3.185  0.0650  0.2785  0.5619
    1THF     H1 2446   2.919   1.144   3.163 -0.1243  1.4537  2.4600
    1THF     H2 2447   3.043   1.152   3.289 -3.1918  3.0099  0.5050
    1THF     C2 2448   3.129   1.181   3.086 -0.0461 -0.1653  0.0861
    1THF     H3 2449   3.155   1.283   3.115 -1.1469  0.0900  0.1742
    1THF     H4 2450   3.096   1.187   2.982  2.1929 -0.0030 -0.6369
    1THF     C3 2451   3.245   1.080   3.093  0.6081  0.9406  0.5426
    1THF     H5 2452   3.323   1.125   3.155  0.3972  1.8042  0.1880
    1THF     H6 2453   3.287   1.056   2.994 -0.4618  0.2696  0.2451
    1THF     C4 2454   3.179   0.947   3.157 -0.9202  0.4367  0.2753
    1THF     H7 2455   3.236   0.914   3.244 -0.2152  2.9593  0.8110
    1THF     H8 2456   3.187   0.876   3.075  0.9958  2.1982 -1.1092
    1THF     O1 2457   3.039   0.978   3.174 -1.0409 -0.0135  0.0632
    1THF     C1 2458   0.570   0.768   2.073  1.1914 -0.0166  0.2434
    1THF     H1 2459   0.641   0.685   2.062 -0.7789 -1.4092 -2.5774
    1THF     H2 2460   0.584   0.845   1.997 -2.4491  2.4805  1.9570
    1THF     C2 2461   0.581   0.849   2.207 -0.0705  0.3481 -0.0545
    1THF     H3 2462   0.651   0.931   2.189 -0.8847  0.9400 -0.5386
    1THF     H4 2463   0.636   0.789   2.280  0.1496  0.3890 -0.1858
    1THF     C3 2464   0.438   0.878   2.248 -0.0783 -0.0492 -0.5972
    1THF     H5 2465   0.399   0.971   2.207  0.7085  1.4555  1.9668
    1THF     H6 2466   0.428   0.876   2.357 -0.9404  0.0409 -0.6723
    1THF     C4 2467   0.360   0.756   2.189  0.4238 -0.4060  1.0523
    1THF     H7 2468   0.254   0.774   2.169  0.0768 -2.2054  1.1100
    1THF     H8 2469   0.382   0.673   2.258  0.3912 -2.0556 -0.8764
    1THF     O1 2470   0.427   0.723   2.064 -0.0825  0.7996 -1.0324
    1THF     C1 2471   0.189   3.404   3.790 -0.7287  0.6613  0.9348
    1THF     H1 2472   0.260   3.380   3.870  0.2901  0.2447 -0.0746
    1THF     H2 2473   0.173   3.311   3.735  0.8952  1.7843 -1.4980
    1THF     C2 2474   0.244   3.518   3.695 -0.1197  0.2221  0.0634
    1THF     H3 2475   0.304   3.484   3.610 -0.3799  1.8394 -0.7704
    1THF     H4 2476   0.306   3.589   3.749  1.3342 -1.1901  0.3076
    1THF     C3 2477   0.115   3.585   3.650  0.2470 -0.8587  0.6217
    1THF     H5 2478   0.090   3.544   3.552 -0.0287  1.0578 -0.1435
    1THF     H6 2479   0.140   3.690   3.630  1.1938 -1.6818 -2.8473
    1THF     C4 2480   0.007   3.567   3.758 -0.3402 -0.2005 -0.0910
    1THF     H7 2481  -0.084   3.540   3.703  0.7881 -1.7234 -1.2156
    1THF     H8 2482  -0.007   3.657   3.818  0.7759  0.3937 -0.7015
    1THF     O1 2483   0.059   3.453   3.832 -0.0059  0.1198 -0.3786
    1THF     C1 2484   0.816   2.017   0.303  0.2424  0.3485  0.6080
    1THF     H1 2485   0.873   2.095   0.252 -0.1968 -0.1854 -0.7246
    1THF     H2 2486   0.867   1.923   0.280 -2.8690 -1.3385  0.3982
    1THF     C2 2487   0.671   2.003   0.266  0.4790  0.0230  0.5041
    1THF     H3 2488   0.647   1.903   0.229  0.3881  0.0896  0.3800
    1THF     H4 2489   0.638   2.068   0.184 -0.0112 -2.9913 -1.7623
    1THF     C3 2490   0.602   2.036   0.395 -0.8204 -0.0283 -0.0617
    1THF     H5 2491   0.523   1.961   0.406 -0.0069 -0.5143  2.7513
    1THF     H6 2492   0.564   2.138   0.399 -2.3154 -0.5409 -0.8569
    1THF     C4 2493   0.706   2.009   0.505 -0.2871  0.0724 -0.2525
    1THF     H7 2494   0.722   1.906   0.537  2.0179  0.2982 -0.5615
    1THF     H8 2495   0.695   2.067   0.597 -0.1921  0.2429 -0.3490
    1THF     O1 2496   0.835   2.041   0.441 -0.4329 -0.1234  0.1433
    1THF     C1 2497   1.146   0.125   1.249  0.1525  0.2787  0.3911
    1THF     H1 2498   1.193   0.179   1.331  0.4341  0.0030  0.4129
    1THF     H2 2499   1.054   0.071   1.272 -0.7032  1.0584 -1.1811
    1THF     C2 2500   1.255   0.026   1.184  0.2057 -0.3949  0.1747
    1THF     H3 2501   1.203  -0.068   1.162 -2.3789  0.9291  0.4306
    1THF     H4 2502   1.341   0.010   1.249 -0.8337  0.5265  1.7962
    1THF     C3 2503   1.290   0.094   1.051  0.0667 -0.3987 -0.1454
    1THF     H5 2504   1.305   0.019   0.973 -1.9337  0.2505 -1.1693
    1THF     H6 2505   1.382   0.154   1.051  0.3748 -0.8454  1.2552
    1THF     C4 2506   1.167   0.176   1.019 -0.0848 -0.1652 -0.5557
    1THF     H7 2507   1.091   0.114   0.971 -1.2356  0.6694  0.1480
    1THF     H8 2508   1.184   0.255   0.945  1.7965 -2.3619 -2.5425
    1THF     O1 2509   1.117   0.223   1.143 -0.3622  0.4821  0.6185
    1THF     C1 2510   3.261   2.971   2.796 -1.3275  0.1896  0.6478
    1THF     H1 2511   3.262   3.057   2.728 -4.7206  0.5500  0.9409
    1THF     H2 2512   3.324   3.002   2.880  0.5930  0.2028 -0.7758
    1THF     C2 2513   3.300   2.842   2.726  0.2520  0.4378  0.2281
    1THF     H3 2514   3.402   2.810   2.751  0.1566 -0.2025 -0.2048
    1THF     H4 2515   3.281   2.853   2.619 -0.8282  3.0031  0.6431
    1THF     C3 2516   3.210   2.734   2.784 -0.6641 -0.7448 -0.8534
    1THF     H5 2517   3.254   2.685   2.871 -0.1921 -1.5690 -1.5356
    1THF     H6 2518   3.200   2.653   2.710 -0.9930  0.6213 -2.3351
    1THF     C4 2519   3.082   2.806   2.818 -0.4605 -0.4081  0.3745
    1THF     H7 2520   3.038   2.756   2.905  0.3195 -0.8405  0.5254
    1THF     H8 2521   3.016   2.806   2.731  0.4457  0.1356 -0.3203
    1THF     O1 2522   3.134   2.943   2.851  0.3198 -0.4557 -0.7920
    1THF     C1 2523   1.304   2.726   1.771 -0.3808  0.2809 -0.5078
    1THF     H1 2524   1.204   2.751   1.736 -0.5369 -0.5917 -0.7098
    1THF     H2 2525   1.378   2.748   1.692 -0.6358 -0.2104 -0.8860
    1THF     C2 2526   1.327   2.576   1.785  0.3190  0.3881  0.1221
    1THF     H3 2527   1.363   2.525   1.696  0.0129  0.9549 -0.3333
    1THF     H4 2528   1.232   2.527   1.807 -0.2881  2.0911  1.4492
    1THF     C3 2529   1.405   2.551   1.909 -0.0378 -0.8115 -0.4360
    1THF     H5 2530   1.500   2.502   1.889  0.7952  0.7669 -0.3866
    1THF     H6 2531   1.352   2.490   1.983  0.6313 -1.6497 -0.6341
    1THF     C4 2532   1.434   2.692   1.961  0.4722  0.8304 -0.3120
    1THF     H7 2533   1.531   2.730   1.929  1.4930 -1.3670  0.0994
    1THF     H8 2534   1.425   2.705   2.069 -1.8049  0.1376 -0.3794
    1THF     O1 2535   1.338   2.777   1.896 -0.1524  0.4930  0.5532
    1THF     C1 2536   2.116   2.949   1.174 -0.3324 -0.4367 -0.3602
    1THF     H1 2537   2.069   3.034   1.125 -1.5970 -1.4133 -0.8776
    1THF     H2 2538   2.205   2.983   1.228 -1.1201  1.8064 -0.4275
    1THF     C2 2539   2.131   2.810   1.095 -0.2954 -0.0778  0.7277
    1THF     H3 2540   2.224   2.773   1.138  0.0696 -2.3770 -1.9176
    1THF     H4 2541   2.141   2.828   0.988 -0.8356 -0.4029  0.6188
    1THF     C3 2542   2.012   2.720   1.129 -0.1115  0.0066  0.2884
    1THF     H5 2543   2.054   2.630   1.174 -0.0929  0.0542  0.3667
    1THF     H6 2544   1.944   2.695   1.048  0.5381  0.6289 -0.4626
    1THF     C4 2545   1.938   2.805   1.224 -0.2870 -0.3769 -0.4401
    1THF     H7 2546   1.903   2.742   1.306  2.4349 -2.3067 -0.7097
    1THF     H8 2547   1.853   2.847   1.169  0.2859  3.0273  1.1468
    1THF     O1 2548   2.023   2.908   1.279 -0.2871  0.2191  0.1793
    1THF     C1 2549   3.519   1.694   1.883 -0.2745 -0.0668  0.5764
    1THF     H1 2550   3.495   1.649   1.980 -1.8116  0.5885  0.5049
    1THF     H2 2551   3.462   1.643   1.806 -1.4599 -0.7687  1.8924
    1THF     C2 2552   3.669   1.683   1.857  0.3988 -0.0778 -0.3631
    1THF     H3 2553   3.685   1.595   1.795  0.1222 -0.3587 -0.0380
    1THF     H4 2554   3.737   1.689   1.942 -1.5535  3.2893  1.0903
    1THF     C3 2555   3.702   1.805   1.769 -0.1836 -0.0461 -0.2016
    1THF     H5 2556   3.706   1.775   1.664 -2.8330  0.0050 -0.3508
    1THF     H6 2557   3.793   1.854   1.805  0.2834 -0.5833 -0.6337
    1THF     C4 2558   3.577   1.901   1.784  0.1917  0.3760 -0.4606
    1THF     H7 2559   3.525   1.901   1.688  0.0379  0.0785 -0.3774
    1THF     H8 2560   3.610   2.000   1.816 -1.0017  0.9714 -1.0314
    1THF     O1 2561   3.498   1.836   1.890 -0.2342  0.2197 -0.7018
    1THF     C1 2562   3.502   2.417   0.132  0.0420 -0.6061 -0.5501
    1THF     H1 2563   3.527   2.504   0.193 -0.2500 -1.1129  0.2968
    1THF     H2 2564   3.522   2.332   0.198  0.1789  1.4372  2.1076
    1THF     C2 2565   3.576   2.384   0.004 -0.0359  0.5098 -0.1654
    1THF     H3 2566   3.635   2.292   0.007  0.9778  1.1888  1.8660
    1THF     H4 2567   3.644   2.461  -0.035 -1.1683  0.2950 -2.6719
    1THF     C3 2568   3.469   2.366  -0.102  0.0513  0.0028 -0.2194
    1THF     H5 2569   3.494   2.288  -0.174  0.5209 -0.3063  0.2738
    1THF     H6 2570   3.469   2.463  -0.153 -3.5806  0.1491 -0.0948
    1THF     C4 2571   3.340   2.337  -0.024  0.1639 -0.3369 -0.1700
    1THF     H7 2572   3.343   2.231   0.003 -0.0143 -1.0894 -2.9090
    1THF     H8 2573   3.252   2.366  -0.082  1.8471 -1.1862 -3.2479
    1THF     O1 2574   3.365   2.417   0.091  0.3091  0.0717  0.4047
    1THF     C1 2575   0.698   0.161   1.760  0.1096  0.5562 -0.4715
    1THF     H1 2576   0.687   0.218   1.852  1.4003 -2.1597  1.4216
    1THF     H2 2577   0.603   0.151   1.708  0.3317 -0.8853 -0.6181
    1THF     C2 2578   0.764   0.018   1.780 -0.5923  0.6278  0.1023
    1THF     H3 2579   0.700  -0.064   1.745  1.8409 -0.8218 -1.0850
    1THF     H4 2580   0.784   0.004   1.886  0.1153  1.9177  0.1430
    1THF     C3 2581   0.891   0.014   1.690  0.1761 -0.2343  0.1514
    1THF     H5 2582   0.863  -0.043   1.600  1.2221 -0.9072  0.2439
    1THF     H6 2583   0.978  -0.041   1.727  0.9858  2.2319  2.0111
    1THF     C4 2584   0.917   0.160   1.670 -0.4225  0.1069  0.6024
    1THF     H7 2585   0.960   0.173   1.570  0.5290 -1.3979  0.8066
    1THF     H8 2586   0.985   0.186   1.752  1.9117  1.4993 -1.7035
    1THF     O1 2587   0.785   0.229   1.666 -0.4167  0.1207 -0.7208
    1THF     C1 2588   0.613   2.022   3.115  0.2892 -0.3051  0.3339
    1THF     H1 2589   0.572   2.019   3.014  2.0786 -0.1382 -0.4098
    1THF     H2 2590   0.684   2.106   3.113 -0.8887  0.6900 -0.1551
    1THF     C2 2591   0.688   1.891   3.153 -1.1788 -0.1712 -1.0873
    1THF     H3 2592   0.781   1.918   3.203 -2.8389  2.2768  0.7698
    1THF     H4 2593   0.713   1.833   3.064 -0.5441 -0.9980 -0.3900
    1THF     C3 2594   0.592   1.813   3.246  0.5152  0.5759 -0.0876
    1THF     H5 2595   0.652   1.767   3.325  1.1272  0.0709 -0.8343
    1THF     H6 2596   0.527   1.745   3.190 -0.5129  0.8932  0.7011
    1THF     C4 2597   0.492   1.911   3.300  0.0497 -1.1195 -0.3461
    1THF     H7 2598   0.509   1.916   3.408 -1.2265  0.1613 -0.1851
    1THF     H8 2599   0.394   1.863   3.284 -0.8943  0.5218  0.4260
    1THF     O1 2600   0.512   2.033   3.219  0.2316 -0.1985 -0.7762
    1THF     C1 2601   1.131   2.674   3.083  0.7539 -0.1531 -0.2098
    1THF     H1 2602   1.080   2.611   3.156  1.5305  0.7960  1.1841
    1THF     H2 2603   1.129   2.648   2.977 -0.5677  0.9931 -0.4809
    1THF     C2 2604   1.273   2.687   3.122  0.4686  0.4783  0.4489
    1THF     H3 2605   1.332   2.597   3.105 -0.6556 -0.1592 -0.1060
    1THF     H4 2606   1.269   2.698   3.230  1.8307  1.6132  0.4025
    1THF     C3 2607   1.321   2.815   3.048  1.2740 -0.3111  0.3460
    1THF     H5 2608   1.339   2.796   2.942  1.3501  2.1056 -0.0918
    1THF     H6 2609   1.402   2.866   3.101  0.5164  1.7922 -0.4767
    1THF     C4 2610   1.190   2.893   3.057  0.8240  0.1252  0.7309
    1THF     H7 2611   1.176   2.947   2.963  2.0551 -1.3729 -0.3196
    1THF     H8 2612   1.196   2.972   3.133 -0.8770  0.7273  0.2550
    1THF     O1 2613   1.079   2.806   3.086  0.2497  0.2717 -0.1240
    1THF     C1 2614   4.026   1.430   2.590  0.0168  0.5977 -0.1212
    1THF     H1 2615   4.030   1.397   2.486 -0.9427  1.2011 -0.3601
    1THF     H2 2616   3.960   1.361   2.645  1.7816 -0.2668  0.9585
    1THF     C2 2617   3.987   1.575   2.604 -0.3509 -0.0912 -0.1171
    1THF     H3 2618   3.881   1.579   2.629 -0.8805 -0.9414 -2.1643
    1THF     H4 2619   4.010   1.622   2.509 -0.2583  0.4859  0.1901
    1THF     C3 2620   4.070   1.626   2.725  0.6344  0.3449 -0.0252
    1THF     H5 2621   4.010   1.679   2.799 -0.1895 -0.3281 -0.2014
    1THF     H6 2622   4.151   1.691   2.691  1.0830  0.0518  0.4828
    1THF     C4 2623   4.144   1.506   2.778  0.1340  0.2456 -0.2936
    1THF     H7 2624   4.086   1.455   2.855 -0.1152  3.1567  1.5659
    1THF     H8 2625   4.250   1.528   2.794 -0.2481  1.4073  0.7426
    1THF     O1 2626   4.150   1.422   2.665  0.2094  0.2868 -0.1233
    1THF     C1 2627   2.345   0.722   3.314 -0.3339 -0.5431  0.4657
    1THF     H1 2628   2.384   0.814   3.269  0.7073 -0.6474  1.1360
    1THF     H2 2629   2.285   0.741   3.403 -0.4405  1.6267 -0.0423
    1THF     C2 2630   2.447   0.622   3.326  0.0366  0.4989  0.4011
    1THF     H3 2631   2.477   0.613   3.430 -1.2468 -0.1693  0.7212
    1THF     H4 2632   2.540   0.651   3.277 -0.9087  0.8664 -1.2267
    1THF     C3 2633   2.388   0.492   3.285  0.1391 -0.0372 -0.2814
    1THF     H5 2634   2.389   0.422   3.369  0.9530  0.1000 -0.1686
    1THF     H6 2635   2.444   0.436   3.210  0.7770 -0.1328  0.2616
    1THF     C4 2636   2.248   0.528   3.236  0.5323  0.8134 -0.6900
    1THF     H7 2637   2.183   0.500   3.319 -2.4461  1.4082 -2.7437
    1THF     H8 2638   2.227   0.488   3.136 -1.0591  0.4664 -0.2251
    1THF     O1 2639   2.247   0.671   3.222  0.4104 -0.2186  0.1194
    1THF     C1 2640   0.621   1.412   3.314 -0.5377  0.2900 -0.3856
    1THF     H1 2641   0.693   1.359   3.251 -0.1734 -0.2818  0.5049
    1THF     H2 2642   0.602   1.512   3.272 -2.5117 -0.4688 -1.3600
    1THF     C2 2643   0.662   1.428   3.465  0.3701  0.2981 -0.4696
    1THF     H3 2644   0.738   1.504   3.485  0.0834  0.3265  0.5340
    1THF     H4 2645   0.705   1.329   3.486 -0.1887 -0.3739 -2.4428
    1THF     C3 2646   0.534   1.452   3.541 -0.3296 -0.0251 -0.0287
    1THF     H5 2647   0.520   1.560   3.535  2.7835  0.3872 -0.6832
    1THF     H6 2648   0.539   1.417   3.645  0.4336  2.0221  0.6476
    1THF     C4 2649   0.424   1.381   3.463 -0.6624  0.3034  0.3478
    1THF     H7 2650   0.339   1.449   3.455 -1.7267 -1.1220 -0.7421
    1THF     H8 2651   0.399   1.284   3.505  0.3303 -0.3041 -0.4218
    1THF     O1 2652   0.487   1.353   3.330  0.3524 -0.6817 -0.1055
    1THF     C1 2653   3.571   1.598   1.409  0.4313 -0.2922  0.0842
    1THF     H1 2654   3.544   1.655   1.320 -1.8212 -0.1167  0.8429
    1THF     H2 2655   3.679   1.600   1.429  0.6988 -0.7662 -1.2902
    1THF     C2 2656   3.510   1.460   1.406 -0.3006  0.9296  0.0316
    1THF     H3 2657   3.575   1.396   1.466 -0.3963 -1.2050 -2.0869
    1THF     H4 2658   3.500   1.421   1.305  0.6771  0.8900 -0.0484
    1THF     C3 2659   3.372   1.468   1.463 -0.4273 -0.8664 -0.5024
    1THF     H5 2660   3.338   1.378   1.513  2.3749 -1.3881  0.5428
    1THF     H6 2661   3.295   1.484   1.387 -0.1477  1.2352 -0.3772
    1THF     C4 2662   3.377   1.596   1.540 -0.7118 -0.5189 -0.0812
    1THF     H7 2663   3.369   1.583   1.648  3.0725 -0.5444  0.2738
    1THF     H8 2664   3.299   1.655   1.492  1.0055 -0.6900 -3.1869
    1THF     O1 2665   3.505   1.659   1.519 -0.1884 -0.4598 -0.0491
    1THF     C1 2666   2.046   2.792   0.291 -0.3018  0.1400  0.0665
    1THF     H1 2667   1.972   2.712   0.288 -0.6075  0.3775  1.0541
    1THF     H2 2668   2.010   2.864   0.365 -0.1495  1.7370 -1.3823
    1THF     C2 2669   2.066   2.855   0.147  0.1947 -0.2723  0.3049
    1THF     H3 2670   2.001   2.943   0.142 -1.4418 -1.2719  2.7075
    1THF     H4 2671   2.034   2.784   0.070 -0.8298  0.1215  0.3545
    1THF     C3 2672   2.209   2.896   0.150  0.1851 -0.1362 -0.0018
    1THF     H5 2673   2.225   3.004   0.156 -2.1918  0.3829 -1.9951
    1THF     H6 2674   2.248   2.857   0.056 -3.1137  0.2495 -1.6370
    1THF     C4 2675   2.267   2.837   0.270  0.4977 -0.0137  0.3139
    1THF     H7 2676   2.277   2.913   0.349 -1.2994 -0.2561  0.7899
    1THF     H8 2677   2.356   2.784   0.234  0.5799  0.3585 -0.0328
    1THF     O1 2678   2.176   2.737   0.320 -0.4934  0.0446 -0.1501
    1THF     C1 2679   3.272   4.030   1.106  0.5966  0.7017  0.0550
    1THF     H1 2680   3.363   4.035   1.166  0.2585 -0.7489  0.7071
    1THF     H2 2681   3.298   4.007   1.002  0.0930  1.2556 -0.1936
    1THF     C2 2682   3.175   4.146   1.111 -0.8351 -0.9805  0.3733
    1THF     H3 2683   3.161   4.189   1.012 -1.2842  0.6811  1.1438
    1THF     H4 2684   3.201   4.231   1.175  1.5681 -1.9860  0.7923
    1THF     C3 2685   3.048   4.089   1.171 -0.4247  0.3546  0.0341
    1THF     H5 2686   2.965   4.127   1.111 -0.5143 -1.5939 -1.1484
    1THF     H6 2687   3.047   4.115   1.277  1.4411 -2.1725  0.7311
    1THF     C4 2688   3.054   3.938   1.154  0.1592  0.4693  0.1917
    1THF     H7 2689   3.017   3.899   1.059 -0.3250  0.6512  0.3011
    1THF     H8 2690   3.009   3.884   1.237 -2.2601  1.6927 -0.2735
    1THF     O1 2691   3.199   3.920   1.163  0.2937  0.4987 -0.1287
    1THF     C1 2692   0.040   1.349   2.209 -0.0391 -0.4932 -0.3080
    1THF     H1 2693   0.110   1.372   2.289 -1.8155  0.9775  0.8632
    1THF     H2 2694   0.048   1.242   2.186  2.5454 -0.3636 -0.0968
    1THF     C2 2695   0.080   1.438   2.091  0.7811 -0.1679  0.4657
    1THF     H3 2696   0.139   1.381   2.019 -1.7533  0.0612 -1.9065
    1THF     H4 2697   0.134   1.524   2.131  1.1160  0.0992 -0.5596
    1THF     C3 2698  -0.050   1.499   2.035 -0.2558  1.2448  0.0994
    1THF     H5 2699  -0.068   1.474   1.931 -2.9335  0.5571  0.6807
    1THF     H6 2700  -0.042   1.607   2.046 -1.7797  1.2033  1.7775
    1THF     C4 2701  -0.163   1.432   2.120 -0.3224  0.4269 -0.3702
    1THF     H7 2702  -0.214   1.348   2.073  1.0131 -1.2957  1.2345
    1THF     H8 2703  -0.242   1.503   2.147  0.7928  0.8135  2.0265
    1THF     O1 2704  -0.099   1.385   2.238  0.3464  0.1753 -0.0087
    1THF     C1 2705   0.532   0.006   0.418 -0.7703 -0.0225  0.2479
    1THF     H1 2706   0.479   0.013   0.514 -0.1351 -2.5100  0.8207
    1THF     H2 2707   0.633   0.044   0.434 -0.7768 -0.6011  1.7714
    1THF     C2 2708   0.453   0.078   0.312  0.1882  0.4749 -0.2180
    1THF     H3 2709   0.509   0.145   0.247  0.9755 -0.4111 -0.4575
    1THF     H4 2710   0.368   0.131   0.356 -1.5749 -2.6737  0.2753
    1THF     C3 2711   0.383  -0.025   0.226  0.1620  0.1211 -0.1319
    1THF     H5 2712   0.428  -0.028   0.127  1.3765  0.5395  0.3927
    1THF     H6 2713   0.276  -0.015   0.209 -0.1129  1.8234  2.3872
    1THF     C4 2714   0.420  -0.165   0.292  0.1332 -1.4468 -0.2198
    1THF     H7 2715   0.437  -0.251   0.228  0.1456 -0.4668 -1.5397
    1THF     H8 2716   0.340  -0.196   0.360 -1.2305  0.5825 -0.8741
    1THF     O1 2717   0.528  -0.137   0.387  0.1176 -0.2737  0.0348
    1THF     C1 2718   1.871   0.683   0.933 -0.4099 -0.0604 -0.7302
    1THF     H1 2719   1.866   0.715   0.828 -1.5194  0.3235 -0.5608
    1THF     H2 2720   1.781   0.706   0.991 -0.8733 -0.6333 -1.2115
    1THF     C2 2721   1.996   0.739   1.003 -0.3143 -0.3790  1.1474
    1THF     H3 2722   1.983   0.816   1.079  2.7745 -0.2148  1.5823
    1THF     H4 2723   2.051   0.799   0.930  0.5993 -1.8836  0.5647
    1THF     C3 2724   2.074   0.626   1.058 -0.1187 -0.6879 -0.4683
    1THF     H5 2725   2.108   0.656   1.157 -1.3271 -0.5681 -0.0757
    1THF     H6 2726   2.166   0.604   1.005  0.4861 -2.1606  1.1429
    1THF     C4 2727   1.976   0.515   1.060  0.2322  0.5055  0.2347
    1THF     H7 2728   1.911   0.526   1.147 -0.2446  1.6782 -0.2601
    1THF     H8 2729   2.016   0.413   1.061 -0.2665  0.2858 -0.9273
    1THF     O1 2730   1.892   0.542   0.946 -0.0390  0.0770 -0.0320
    1THF     C1 2731   0.562   0.199   3.802  0.0676  0.4914 -0.4703
    1THF     H1 2732   0.661   0.152   3.798 -0.6276 -0.9951 -0.3116
    1THF     H2 2733   0.553   0.298   3.757  0.4524  1.3062  1.2161
    1THF     C2 2734   0.496   0.189   3.944  0.0014  0.0276  0.1927
    1THF     H3 2735   0.463   0.281   3.994 -1.1533 -1.5422  2.3826
    1THF     H4 2736   0.577   0.148   4.005 -1.0124 -2.1023  0.1314
    1THF     C3 2737   0.368   0.108   3.923  0.3700  0.7096 -0.6572
    1THF     H5 2738   0.286   0.177   3.899  0.3458  0.8362 -0.2048
    1THF     H6 2739   0.354   0.043   4.010 -1.6244  1.7988 -0.1332
    1THF     C4 2740   0.395   0.024   3.806  0.2871 -0.6652  0.0356
    1THF     H7 2741   0.298   0.004   3.760 -0.8708 -0.6850  2.4192
    1THF     H8 2742   0.443  -0.073   3.817  1.4349 -0.1645 -0.4752
    1THF     O1 2743   0.482   0.101   3.718 -0.2726 -0.0693  0.2407
    1THF     C1 2744   3.535   3.323   0.200  0.3311 -0.5474 -0.2948
    1THF     H1 2745   3.581   3.422   0.191 -0.8732  0.0321 -0.2282
    1THF     H2 2746   3.543   3.277   0.299  0.2935 -1.9839 -0.9565
    1THF     C2 2747   3.587   3.215   0.100  0.1968 -0.0052  0.0720
    1THF     H3 2748   3.684   3.174   0.126  1.5937  1.9565 -1.7876
    1THF     H4 2749   3.595   3.273   0.007  0.1653 -0.0434  0.0454
    1THF     C3 2750   3.471   3.113   0.091  0.8299  0.6031 -0.2726
    1THF     H5 2751   3.472   3.054   0.184 -1.4612 -0.4951 -0.9177
    1THF     H6 2752   3.464   3.042   0.009  1.1111 -0.4104  0.5618
    1THF     C4 2753   3.346   3.220   0.096 -0.9872  0.2196  0.2442
    1THF     H7 2754   3.263   3.175   0.150  0.2112 -0.9420  1.1459
    1THF     H8 2755   3.306   3.243  -0.003 -0.5352 -3.1401 -0.7825
    1THF     O1 2756   3.392   3.342   0.165 -0.2063 -0.5897  0.4086
    1THF     C1 2757   2.206   3.617   2.901 -0.2926  0.1258  0.4681
    1THF     H1 2758   2.202   3.706   2.964 -1.4620 -0.0277  0.6179
    1THF     H2 2759   2.226   3.637   2.796  0.4013  0.1171  0.5962
    1THF     C2 2760   2.086   3.535   2.908  0.1584  0.3045 -0.1984
    1THF     H3 2761   2.049   3.511   2.808 -1.2283 -3.1140  1.0787
    1THF     H4 2762   2.008   3.590   2.962  1.3721  1.2161  0.6530
    1THF     C3 2763   2.123   3.410   2.991 -0.3215  0.5238  0.3253
    1THF     H5 2764   2.144   3.327   2.924 -0.2542 -0.1979  1.2370
    1THF     H6 2765   2.051   3.373   3.063  0.9706 -2.6447  0.0628
    1THF     C4 2766   2.257   3.449   3.054 -0.5551  0.2882  0.4274
    1THF     H7 2767   2.322   3.362   3.068 -0.1826  0.7770  1.8217
    1THF     H8 2768   2.259   3.506   3.147  2.5771 -0.0874  0.6359
    1THF     O1 2769   2.309   3.533   2.951  0.1594  0.4986 -0.3149
    1THF     C1 2770   2.015   3.475   1.915  0.0483  0.0909 -0.3508
    1THF     H1 2771   1.946   3.394   1.886 -0.5486  0.6464 -0.5029
    1THF     H2 2772   2.095   3.502   1.846 -0.3238  0.6278 -0.5712
    1THF     C2 2773   2.089   3.427   2.038 -0.2512 -0.7280  0.1918
    1THF     H3 2774   2.175   3.490   2.062 -0.9264  0.8751 -1.5111
    1THF     H4 2775   2.116   3.321   2.032  2.0997 -0.2656  1.9868
    1THF     C3 2776   1.982   3.446   2.145  0.6273 -0.6215  0.1817
    1THF     H5 2777   2.028   3.450   2.244  2.9737 -0.8060 -0.8681
    1THF     H6 2778   1.920   3.356   2.139 -3.2458  1.8840  0.5965
    1THF     C4 2779   1.905   3.566   2.102 -0.3445  0.1159 -0.5011
    1THF     H7 2780   1.931   3.649   2.168  0.2510 -0.4793  0.0252
    1THF     H8 2781   1.797   3.548   2.113 -0.5370  1.9411  0.7810
    1THF     O1 2782   1.940   3.590   1.967 -0.3924  0.1351  0.0085
    1THF     C1 2783   1.230   1.831   0.958  0.0121  0.6184  0.1864
    1THF     H1 2784   1.247   1.803   0.854 -1.3879  0.5335 -0.0285
    1THF     H2 2785   1.262   1.748   1.021 -0.1515 -1.2654 -2.1648
    1THF     C2 2786   1.084   1.875   0.973  1.0311  0.1890 -0.3579
    1THF     H3 2787   1.062   1.882   1.080  0.3823  2.4168 -0.6257
    1THF     H4 2788   1.018   1.799   0.931  0.9415 -0.1295  0.3475
    1THF     C3 2789   1.075   2.016   0.913  0.4007 -0.0064 -0.3516
    1THF     H5 2790   0.987   2.060   0.960  1.0430 -0.9202  1.7929
    1THF     H6 2791   1.059   1.996   0.807 -0.3976  0.9024 -0.4031
    1THF     C4 2792   1.222   2.073   0.917  0.2126  0.3182  0.8067
    1THF     H7 2793   1.229   2.167   0.972 -2.7778  0.9410  0.1580
    1THF     H8 2794   1.267   2.091   0.819  0.0793 -1.1829  0.4591
    1THF     O1 2795   1.297   1.964   0.980 -0.6044  0.5622  0.2949
    1THF     C1 2796   3.260   1.421   3.462 -0.2134 -0.2202 -0.2426
    1THF     H1 2797   3.194   1.506   3.443  1.5302  0.8352 -1.8332
    1THF     H2 2798   3.310   1.385   3.371 -0.4819  0.6621 -0.7489
    1THF     C2 2799   3.177   1.312   3.521 -0.7413  0.0987  0.5451
    1THF     H3 2800   3.227   1.222   3.486 -0.7487  0.4134 -0.2948
    1THF     H4 2801   3.075   1.311   3.483 -0.0689  2.7791 -1.4661
    1THF     C3 2802   3.194   1.330   3.668  1.1664  0.4898  0.4862
    1THF     H5 2803   3.228   1.246   3.729  0.2501  0.2556  0.6801
    1THF     H6 2804   3.102   1.366   3.714  0.5362  0.0098 -0.3985
    1THF     C4 2805   3.295   1.442   3.687  0.4595  0.7426 -0.2637
    1THF     H7 2806   3.363   1.415   3.768 -1.4895 -0.8046  0.9055
    1THF     H8 2807   3.235   1.529   3.715 -2.7508 -0.9342 -1.6897
    1THF     O1 2808   3.359   1.466   3.557  0.3284 -0.3833  0.0028
    1THF     C1 2809   3.489   2.686   3.610  0.3096  0.2002  0.4268
    1THF     H1 2810   3.469   2.784   3.565  4.1223  0.2391 -1.3770
    1THF     H2 2811   3.588   2.697   3.654  1.8377 -0.7245 -2.6343
    1THF     C2 2812   3.471   2.572   3.511 -0.7385 -0.4328  0.3562
    1THF     H3 2813   3.568   2.537   3.476 -0.0357 -0.7721  2.5891
    1THF     H4 2814   3.409   2.602   3.426 -0.6529  0.9021  0.7572
    1THF     C3 2815   3.398   2.464   3.593 -0.1897  0.2791  0.0239
    1THF     H5 2816   3.475   2.404   3.644  0.3313  1.3539  0.5382
    1THF     H6 2817   3.333   2.402   3.533  0.5215 -0.9730  0.5316
    1THF     C4 2818   3.318   2.543   3.699  0.5773 -0.6708 -0.4875
    1THF     H7 2819   3.299   2.490   3.793 -0.4940  1.1648  0.3545
    1THF     H8 2820   3.219   2.568   3.661  1.8836  2.0694 -2.2710
    1THF     O1 2821   3.393   2.663   3.714 -0.4698 -0.1737  0.1350
    1THF     C1 2822   1.684   1.931   0.545  0.0778 -0.0186  0.2850
    1THF     H1 2823   1.583   1.919   0.504  0.0884  0.8647 -0.0053
    1THF     H2 2824   1.686   1.983   0.641 -0.1872 -0.6868  0.6598
    1THF     C2 2825   1.778   2.002   0.451 -0.7236  0.4584  0.4863
    1THF     H3 2826   1.813   2.091   0.504  1.2785 -0.6491  1.0619
    1THF     H4 2827   1.729   2.030   0.358  1.3368  0.3834 -0.6615
    1THF     C3 2828   1.881   1.905   0.412  0.0327 -0.7102 -0.3496
    1THF     H5 2829   1.965   1.933   0.476  0.8248 -0.4530 -1.4944
    1THF     H6 2830   1.910   1.898   0.307 -0.1630  0.5653 -0.5045
    1THF     C4 2831   1.835   1.770   0.460 -0.2260 -0.0084 -0.8685
    1THF     H7 2832   1.919   1.717   0.505 -0.0120 -0.0173 -1.2709
    1THF     H8 2833   1.780   1.727   0.376 -0.9326  2.0296 -1.4975
    1THF     O1 2834   1.744   1.802   0.567  0.3971  0.0069 -0.1248
    1THF     C1 2835   3.730   3.773   3.896 -0.7737  0.0931  0.4028
    1THF     H1 2836   3.717   3.879   3.921  0.8892  0.5761 -0.6977
    1THF     H2 2837   3.709   3.753   3.790 -0.3658  0.6325  0.2181
    1THF     C2 2838   3.633   3.686   3.977 -0.3761 -0.5055  0.3073
    1THF     H3 2839   3.557   3.644   3.911  2.1619 -1.7734 -1.8945
    1THF     H4 2840   3.579   3.749   4.049 -1.7425 -1.0768 -0.1987
    1THF     C3 2841   3.712   3.575   4.042 -0.3679 -0.1090 -0.2377
    1THF     H5 2842   3.665   3.480   4.015  1.6748 -1.0582 -0.5857
    1THF     H6 2843   3.697   3.577   4.150  0.3813  1.7169 -0.1408
    1THF     C4 2844   3.855   3.586   3.982  0.4383  0.7868  0.6662
    1THF     H7 2845   3.851   3.510   3.903  0.9821 -0.3698  1.7399
    1THF     H8 2846   3.928   3.552   4.055 -1.5657 -0.2619  2.2201
    1THF     O1 2847   3.861   3.725   3.935  0.5680  0.1286 -0.0065
    1THF     C1 2848   1.880   3.643   0.872 -0.4973  0.3679  0.4472
    1THF     H1 2849   1.776   3.659   0.842  0.3588 -1.2180 -3.7346
    1THF     H2 2850   1.885   3.594   0.969 -1.1798  0.1371  0.3719
    1THF     C2 2851   1.955   3.775   0.871  0.4952  0.1587 -0.6089
    1THF     H3 2852   1.964   3.803   0.976  1.6596 -1.9244 -0.1331
    1THF     H4 2853   1.886   3.851   0.832 -0.4675  2.4862  5.0785
    1THF     C3 2854   2.090   3.756   0.806  0.1569  0.5383  0.6353
    1THF     H5 2855   2.168   3.785   0.878  0.2287 -1.4283  1.3673
    1THF     H6 2856   2.096   3.810   0.711  1.0816  1.0709  0.9847
    1THF     C4 2857   2.096   3.602   0.795  0.2068 -0.1635 -0.1353
    1THF     H7 2858   2.149   3.554   0.877 -0.1821 -2.2874 -1.0991
    1THF     H8 2859   2.140   3.566   0.701 -0.9903  1.1509 -1.2339
    1THF     O1 2860   1.955   3.556   0.788  0.1592  0.1302  0.0228
    1THF     C1 2861   1.597   2.419   2.821  0.5656 -0.1595 -0.1650
    1THF     H1 2862   1.642   2.515   2.848  1.6964 -1.2122  1.7719
    1THF     H2 2863   1.506   2.400   2.878 -0.6384  2.0274 -1.2888
    1THF     C2 2864   1.686   2.298   2.833 -0.0799 -1.4740 -0.0401
    1THF     H3 2865   1.624   2.216   2.869 -0.2898 -0.9842  0.7324
    1THF     H4 2866   1.773   2.316   2.898 -1.0376 -0.2998  0.9541
    1THF     C3 2867   1.744   2.271   2.695  0.1583 -0.0578 -0.1276
    1THF     H5 2868   1.697   2.183   2.650 -2.7404  2.6767 -2.6363
    1THF     H6 2869   1.853   2.269   2.695  0.3410  4.4877  1.3284
    1THF     C4 2870   1.684   2.389   2.611 -0.0761 -0.0651  0.2635
    1THF     H7 2871   1.659   2.346   2.514  1.3821  2.5348 -1.3092
    1THF     H8 2872   1.743   2.479   2.599 -0.7180  0.2154 -0.8754
    1THF     O1 2873   1.563   2.424   2.681 -0.3744  0.1074 -0.6494
    1THF     C1 2874   1.013   0.427   4.028  0.2071 -0.2133  0.4542
    1THF     H1 2875   1.113   0.408   3.990  0.8504  0.1011  1.9323
    1THF     H2 2876   0.997   0.365   4.117 -0.1967 -2.0352 -0.8737
    1THF     C2 2877   0.905   0.413   3.922  0.5527  0.2287 -0.1598
    1THF     H3 2878   0.839   0.328   3.943  0.0557  0.3987 -0.9870
    1THF     H4 2879   0.960   0.390   3.831  1.0915  1.6846 -0.2184
    1THF     C3 2880   0.823   0.547   3.927  0.1642 -0.5277  0.6621
    1THF     H5 2881   0.715   0.533   3.930 -0.0736  1.4364  3.5324
    1THF     H6 2882   0.842   0.610   3.839  1.0541 -1.0375  0.4771
    1THF     C4 2883   0.876   0.626   4.049  1.2478  1.0050  0.1165
    1THF     H7 2884   0.806   0.600   4.129  0.7074  0.0551 -0.6463
    1THF     H8 2885   0.880   0.734   4.039 -1.7243  1.1303 -0.1908
    1THF     O1 2886   1.008   0.567   4.070  0.2457  0.0169 -0.6183
    1THF     C1 2887   0.388   0.053   1.073  0.4815  0.6288 -0.0402
    1THF     H1 2888   0.339  -0.042   1.050 -1.5282  1.3621  1.0753
    1THF     H2 2889   0.482   0.062   1.017  0.7430 -2.2077 -0.1233
    1THF     C2 2890   0.396   0.065   1.222  0.0806 -0.0639 -0.6341
    1THF     H3 2891   0.495   0.093   1.258 -0.2431  2.5631 -1.6936
    1THF     H4 2892   0.368  -0.030   1.269  0.1660 -0.6708 -1.7766
    1THF     C3 2893   0.288   0.170   1.267 -0.0948 -0.1361  0.0707
    1THF     H5 2894   0.325   0.224   1.354 -1.5630  0.8593  0.1022
    1THF     H6 2895   0.195   0.112   1.276 -0.5692  0.8059  1.3404
    1THF     C4 2896   0.279   0.256   1.145 -0.0808  0.4087  0.3149
    1THF     H7 2897   0.357   0.333   1.140 -1.4437  1.7618 -1.2304
    1THF     H8 2898   0.187   0.315   1.130 -0.7681 -1.3436 -2.9177
    1THF     O1 2899   0.293   0.164   1.039  0.3547 -0.1603 -0.2128
    1THF     C1 2900   0.189   3.799   3.189  0.1228  0.0281  0.5836
    1THF     H1 2901   0.109   3.747   3.138  1.4273 -1.2198 -0.2309
    1THF     H2 2902   0.254   3.730   3.244 -0.1008 -1.3564 -0.8593
    1THF     C2 2903   0.133   3.898   3.287 -0.0388  0.3379  0.6031
    1THF     H3 2904   0.151   3.871   3.392 -0.9987 -1.8435  0.2412
    1THF     H4 2905   0.025   3.912   3.277  0.0975  0.0184 -1.3963
    1THF     C3 2906   0.209   4.027   3.268  0.0630 -0.3077 -0.5616
    1THF     H5 2907   0.241   4.059   3.368 -2.1725  1.0866 -0.2548
    1THF     H6 2908   0.146   4.107   3.230  0.9672  0.3406 -0.7143
    1THF     C4 2909   0.322   3.996   3.174 -0.3178  0.6086 -0.1211
    1THF     H7 2910   0.412   3.969   3.230 -0.6473 -0.3030 -0.0237
    1THF     H8 2911   0.330   4.072   3.095 -0.8289 -0.0505 -0.8091
    1THF     O1 2912   0.279   3.872   3.104 -0.3932 -0.2755 -0.4556
    1THF     C1 2913   3.448   1.794   3.891  0.3996 -0.0621 -0.8164
    1THF     H1 2914   3.504   1.883   3.858  0.6732  1.0657  2.5585
    1THF     H2 2915   3.397   1.752   3.804 -0.6893  1.2394 -0.8096
    1THF     C2 2916   3.355   1.847   4.000  0.5811 -0.6576  0.1628
    1THF     H3 2917   3.256   1.818   3.965 -0.1641 -0.5681  2.1123
    1THF     H4 2918   3.349   1.956   4.012 -0.9334 -0.6579 -0.4722
    1THF     C3 2919   3.403   1.780   4.131 -0.4983  0.1407  0.1136
    1THF     H5 2920   3.321   1.748   4.196 -0.0022  2.7551  2.0758
    1THF     H6 2921   3.468   1.846   4.187  0.0576  0.0250 -0.3824
    1THF     C4 2922   3.474   1.652   4.089 -0.4258 -0.1902 -0.0647
    1THF     H7 2923   3.395   1.577   4.079 -1.0679  0.5438 -0.4947
    1THF     H8 2924   3.548   1.614   4.161 -0.6964 -0.6476 -0.0236
    1THF     O1 2925   3.538   1.700   3.962 -1.1643 -0.4936 -0.0443
    1THF     C1 2926   1.334   1.568   1.337 -0.3454 -0.0055 -0.4422
    1THF     H1 2927   1.274   1.612   1.257 -1.9424  0.0102  0.7532
    1THF     H2 2928   1.369   1.639   1.413 -0.7141 -0.2538 -0.0391
    1THF     C2 2929   1.450   1.486   1.292  0.1471  0.1407 -0.3972
    1THF     H3 2930   1.546   1.532   1.314  0.0423 -0.1819  0.7816
    1THF     H4 2931   1.441   1.465   1.185  0.2795 -0.8973 -0.2165
    1THF     C3 2932   1.437   1.357   1.378  0.2651 -0.3665  0.2421
    1THF     H5 2933   1.533   1.336   1.425 -0.7891 -1.3607  2.0101
    1THF     H6 2934   1.423   1.270   1.313  1.6895  0.1296 -0.7591
    1THF     C4 2935   1.326   1.379   1.479  0.3587  0.0210 -0.9546
    1THF     H7 2936   1.375   1.415   1.570 -2.6106 -2.3663  1.6903
    1THF     H8 2937   1.267   1.288   1.492 -0.7389  0.7914 -0.5329
    1THF     O1 2938   1.247   1.477   1.405 -0.1845  0.1273 -0.3061
    1THF     C1 2939   3.924   0.882   3.825  0.0293 -0.2612 -0.3940
    1THF     H1 2940   3.893   0.925   3.920 -0.0973  3.6467 -2.0654
    1THF     H2 2941   3.839   0.849   3.765 -1.5704  0.0510  1.6582
    1THF     C2 2942   4.021   0.761   3.829  0.4384 -0.7349  0.3937
    1THF     H3 2943   4.014   0.684   3.752  2.0206 -1.5725  1.0538
    1THF     H4 2944   3.997   0.709   3.922 -0.5559 -0.4704  0.2952
    1THF     C3 2945   4.164   0.821   3.821 -0.1995 -1.0647  0.4904
    1THF     H5 2946   4.234   0.747   3.782  0.9512  0.1404  0.2238
    1THF     H6 2947   4.196   0.851   3.921 -0.0588 -0.2721  0.2112
    1THF     C4 2948   4.133   0.942   3.730  0.1191 -0.0100  1.1932
    1THF     H7 2949   4.149   0.919   3.624 -2.3105 -1.1728  1.0170
    1THF     H8 2950   4.191   1.033   3.742 -0.4251  0.1096  3.1329
    1THF     O1 2951   3.990   0.981   3.744 -0.3457 -0.1034  0.1204
    1THF     C1 2952   1.873   1.734   3.513  0.7769  0.6294 -0.5548
    1THF     H1 2953   1.886   1.839   3.542  0.7019  1.5461 -3.6125
    1THF     H2 2954   1.972   1.687   3.518  0.3314 -0.3662 -1.0490
    1THF     C2 2955   1.809   1.714   3.376  0.2412  0.0875  0.1087
    1THF     H3 2956   1.841   1.616   3.339  2.3131 -0.3459  2.8690
    1THF     H4 2957   1.817   1.805   3.317 -0.0227  0.8407  1.2319
    1THF     C3 2958   1.660   1.685   3.395  0.4909 -0.3226 -0.5432
    1THF     H5 2959   1.621   1.600   3.340 -0.4830 -0.5415  0.4759
    1THF     H6 2960   1.603   1.773   3.362  0.7302  0.0548  0.0340
    1THF     C4 2961   1.641   1.669   3.549 -0.3021  0.3549  0.3078
    1THF     H7 2962   1.596   1.573   3.575 -2.3106  1.3036  0.4858
    1THF     H8 2963   1.580   1.750   3.591  0.2275  1.7765 -1.5909
    1THF     O1 2964   1.774   1.671   3.603 -0.5023  0.3868  0.1258
    1THF     C1 2965   2.971   3.164   0.745 -0.2850  0.6902  0.1383
    1THF     H1 2966   2.863   3.177   0.737 -0.3605  2.6091  3.3064
    1THF     H2 2967   3.017   3.178   0.647 -0.5030 -0.7081 -0.1789
    1THF     C2 2968   3.009   3.035   0.816 -0.1335  0.4294  0.2163
    1THF     H3 2969   3.062   2.957   0.760  0.0677 -1.2300  2.6268
    1THF     H4 2970   2.919   2.983   0.850 -0.5894 -0.8670 -2.7810
    1THF     C3 2971   3.097   3.076   0.937 -0.0282 -0.4767 -0.3919
    1THF     H5 2972   3.204   3.067   0.917  0.9247  1.6891  3.2973
    1THF     H6 2973   3.084   3.011   1.024  2.2251 -0.9831 -0.4137
    1THF     C4 2974   3.061   3.223   0.971 -0.0276  0.0602  0.2749
    1THF     H7 2975   3.152   3.272   1.005 -0.0119 -0.7614  1.4315
    1THF     H8 2976   2.982   3.231   1.046 -1.9269 -1.1749 -1.5322
    1THF     O1 2977   3.011   3.266   0.840  0.0144 -0.2799 -0.1743
    1THF     C1 2978   3.769   0.614   1.626  0.2203  0.4367  0.5447
    1THF     H1 2979   3.758   0.699   1.558  0.8416 -0.3513 -0.5491
    1THF     H2 2980   3.847   0.541   1.608  0.8633  1.6274 -1.7693
    1THF     C2 2981   3.631   0.553   1.630  0.7852  0.3375  0.3203
    1THF     H3 2982   3.628   0.459   1.686  1.4565  2.0321  3.2794
    1THF     H4 2983   3.581   0.543   1.533 -2.5795  1.0806  1.8952
    1THF     C3 2984   3.551   0.642   1.707  0.3792 -0.2110  0.5407
    1THF     H5 2985   3.461   0.598   1.751  0.4650  0.0165  0.9427
    1THF     H6 2986   3.515   0.718   1.638  1.6448  0.5721  0.7242
    1THF     C4 2987   3.648   0.691   1.816 -0.3755  0.0315 -0.1729
    1THF     H7 2988   3.648   0.623   1.902  0.4234 -1.0460 -1.0076
    1THF     H8 2989   3.652   0.798   1.837 -2.1402  0.4220 -1.6770
    1THF     O1 2990   3.778   0.668   1.760 -0.0971 -0.4813 -0.3732
    1THF     C1 2991   1.397   2.241   0.042  0.1420 -0.6092  0.4607
    1THF     H1 2992   1.376   2.330  -0.018  0.4619 -1.3309 -0.7391
    1THF     H2 2993   1.304   2.182   0.043 -0.6213  0.4904 -2.1476
    1THF     C2 2994   1.429   2.291   0.182  0.0412  0.7573  0.2734
    1THF     H3 2995   1.336   2.308   0.236  0.0397 -0.6111  0.7267
    1THF     H4 2996   1.490   2.380   0.163  2.9510 -1.6372 -2.3464
    1THF     C3 2997   1.534   2.191   0.241 -0.4923 -0.0236 -0.3568
    1THF     H5 2998   1.495   2.127   0.320  0.8334 -1.5368 -0.9230
    1THF     H6 2999   1.623   2.245   0.273 -1.8084  2.1480 -0.2083
    1THF     C4 3000   1.565   2.092   0.122  0.6570  0.1288  0.0344
    1THF     H7 3001   1.504   2.002   0.138 -1.3302  1.4306 -0.0095
    1THF     H8 3002   1.671   2.071   0.108  0.0334 -2.2856 -1.3710
    1THF     O1 3003   1.514   2.161   0.002 -0.1315 -0.3462 -0.0646
    1THF     C1 3004   1.995   2.793   1.879 -0.8975 -0.2689  0.7735
    1THF     H1 3005   2.064   2.712   1.855 -2.0203 -0.9128 -0.2886
    1THF     H2 3006   1.985   2.791   1.987  0.7371 -0.7251  0.9385
    1THF     C2 3007   1.851   2.779   1.826 -0.0024  0.3282 -0.2675
    1THF     H3 3008   1.772   2.805   1.897 -0.8507 -0.6621 -0.8347
    1THF     H4 3009   1.841   2.679   1.783  2.3123 -0.1561  0.2420
    1THF     C3 3010   1.853   2.886   1.719  0.1516 -0.1986 -0.2847
    1THF     H5 3011   1.752   2.923   1.698  0.3570  1.1875  1.0290
    1THF     H6 3012   1.906   2.855   1.628  0.1770  1.7148 -0.9526
    1THF     C4 3013   1.949   2.997   1.767 -0.1023 -0.1511 -0.7305
    1THF     H7 3014   1.897   3.067   1.833  0.3689 -1.0905  0.6586
    1THF     H8 3015   1.996   3.054   1.686  1.6643 -0.3404  0.1400
    1THF     O1 3016   2.052   2.923   1.836  0.0875  0.2756  0.6727
    1THF     C1 3017   1.078   3.062   2.233  0.0279  0.3325  0.1107
    1THF     H1 3018   1.167   3.092   2.288 -0.1125  0.2282  0.3993
    1THF     H2 3019   1.050   2.957   2.238  0.1926  0.2724 -0.2563
    1THF     C2 3020   1.101   3.072   2.081 -1.2794 -0.4643  0.2873
    1THF     H3 3021   1.126   2.978   2.031 -0.0107  0.0627 -0.0920
    1THF     H4 3022   1.178   3.146   2.060  0.0512 -2.1751 -1.0578
    1THF     C3 3023   0.964   3.121   2.025 -0.3693 -0.2268  0.0901
    1THF     H5 3024   0.897   3.041   1.993 -1.4417 -0.1120  1.9803
    1THF     H6 3025   0.987   3.191   1.944 -0.0112  0.8428  1.1128
    1THF     C4 3026   0.902   3.198   2.146 -0.1117  0.4350  0.5369
    1THF     H7 3027   0.795   3.215   2.132 -0.4022 -2.4702 -1.2162
    1THF     H8 3028   0.959   3.291   2.147  0.4906  0.0763 -0.2015
    1THF     O1 3029   0.948   3.132   2.264 -0.4169 -0.0196  0.2719
    1THF     C1 3030   0.034   1.891   2.947  0.1275  0.2103  0.6669
    1THF     H1 3031  -0.031   1.879   2.860  2.0380 -0.3438 -0.7218
    1THF     H2 3032  -0.017   1.847   3.032 -0.5094  0.4331  0.4057
    1THF     C2 3033   0.075   2.038   2.966 -0.2718  0.2294  0.5972
    1THF     H3 3034   0.006   2.088   3.034  2.0653  1.0551  2.4153
    1THF     H4 3035   0.067   2.096   2.873  0.5211  0.9305  0.9608
    1THF     C3 3036   0.223   2.031   3.021 -0.2488  0.2880  0.2993
    1THF     H5 3037   0.223   2.023   3.130  1.9528 -1.5085  0.1998
    1THF     H6 3038   0.272   2.124   2.990  0.6931 -0.8391 -1.6381
    1THF     C4 3039   0.270   1.900   2.965  0.2066  0.5076  0.2102
    1THF     H7 3040   0.319   1.840   3.043 -1.3680 -1.4145 -0.2251
    1THF     H8 3041   0.340   1.920   2.883  0.1424 -1.4602 -0.3493
    1THF     O1 3042   0.161   1.823   2.924  0.1092 -0.0336  0.2527
    1THF     C1 3043   3.379   2.905   1.104  0.8335  1.1416 -0.1015
    1THF     H1 3044   3.331   2.927   1.009 -1.8303  1.2187  1.2274
    1THF     H2 3045   3.382   2.797   1.123  0.9675  0.9603 -1.1485
    1THF     C2 3046   3.316   2.968   1.231  0.9936  0.2829  0.3120
    1THF     H3 3047   3.307   2.890   1.306 -2.1658  0.6270  0.3617
    1THF     H4 3048   3.214   3.006   1.221  0.4994 -1.2693 -0.7022
    1THF     C3 3049   3.407   3.077   1.275 -0.1951 -0.3241 -0.4094
    1THF     H5 3050   3.417   3.079   1.383  1.3921 -2.1289 -0.4986
    1THF     H6 3051   3.384   3.175   1.232  1.1506  0.0338 -0.3521
    1THF     C4 3052   3.545   3.035   1.219 -0.1226  0.2041 -0.4083
    1THF     H7 3053   3.598   2.968   1.287  0.0605  1.3809  0.6321
    1THF     H8 3054   3.607   3.122   1.199  3.8570 -2.6649 -1.1828
    1THF     O1 3055   3.517   2.963   1.095 -0.3248 -0.1793  0.1504
    1THF     C1 3056   0.101   3.417   1.022 -0.2359 -0.5898 -0.5198
    1THF     H1 3057   0.030   3.337   1.044 -0.3172 -0.2939  0.3167
    1THF     H2 3058   0.071   3.510   1.070 -0.3337 -0.6118 -0.5368
    1THF     C2 3059   0.117   3.446   0.873  0.4019 -0.2981 -0.2452
    1THF     H3 3060   0.139   3.552   0.856  0.0093  0.1322  1.8100
    1THF     H4 3061   0.037   3.422   0.803 -1.2343 -0.0346  1.5081
    1THF     C3 3062   0.235   3.344   0.843 -0.2096 -0.4993  0.6764
    1THF     H5 3063   0.311   3.389   0.779 -0.1405 -2.3262 -0.5732
    1THF     H6 3064   0.189   3.255   0.800 -0.4353 -1.0182  1.9646
    1THF     C4 3065   0.301   3.311   0.975  0.0327  0.0556 -1.0622
    1THF     H7 3066   0.408   3.332   0.981 -0.0378 -0.1838  1.5677
    1THF     H8 3067   0.298   3.213   1.023  2.8295  0.6247  0.4112
    1THF     O1 3068   0.233   3.390   1.067 -0.3212  0.2168 -0.3783
    1THF     C1 3069   3.589   3.523   1.864 -0.2921  0.0917  0.4112
    1THF     H1 3070   3.616   3.549   1.761  1.9130 -2.8789  0.1882
    1THF     H2 3071   3.500   3.583   1.885  0.1872  0.7774  0.4990
    1THF     C2 3072   3.712   3.554   1.950  0.3611  0.5032 -0.3418
    1THF     H3 3073   3.694   3.655   1.989  0.7481 -0.2375  1.7926
    1THF     H4 3074   3.799   3.544   1.885  1.2746 -0.7792  1.0410
    1THF     C3 3075   3.708   3.444   2.053  0.0588  0.1639 -0.4686
    1THF     H5 3076   3.691   3.497   2.147 -0.0559  1.9793 -1.5067
    1THF     H6 3077   3.805   3.395   2.063  0.2225  1.1779  3.6226
    1THF     C4 3078   3.601   3.343   2.012  0.5897 -0.4283  0.5164
    1THF     H7 3079   3.514   3.358   2.078 -0.0686  1.3049 -0.6867
    1THF     H8 3080   3.633   3.239   2.020  1.0423 -0.3642 -0.4299
    1THF     O1 3081   3.560   3.379   1.885  0.4095 -0.4528  0.5113
    1THF     C1 3082   1.073   1.321   1.117 -0.0091  0.2904  0.2969
    1THF     H1 3083   0.975   1.274   1.107  0.1269 -0.0094  0.3575
    1THF     H2 3084   1.110   1.337   1.219  0.5042 -1.2972  0.3684
    1THF     C2 3085   1.071   1.451   1.038  0.2105  0.7087 -0.4751
    1THF     H3 3086   1.050   1.530   1.109 -1.5471  0.1502 -0.3576
    1THF     H4 3087   0.981   1.440   0.976 -0.9580  0.3890  1.2583
    1THF     C3 3088   1.204   1.465   0.959 -0.4269 -0.2225  0.1329
    1THF     H5 3089   1.269   1.539   1.005  1.2964 -1.0240 -0.9738
    1THF     H6 3090   1.177   1.497   0.858  1.0829 -2.2177 -0.9438
    1THF     C4 3091   1.261   1.315   0.970 -0.3610  0.1367  0.2764
    1THF     H7 3092   1.362   1.315   1.013 -0.5707  0.2235  0.7725
    1THF     H8 3093   1.253   1.275   0.868  0.4641  1.6470 -0.4038
    1THF     O1 3094   1.172   1.234   1.055  0.0305 -0.6381  0.2888
    1THF     C1 3095   3.989   1.347   3.153 -0.2901 -0.1270  0.1915
    1THF     H1 3096   3.920   1.270   3.189 -1.6325  0.4485 -1.1226
    1THF     H2 3097   4.059   1.305   3.080 -1.1700 -0.6056 -0.3742
    1THF     C2 3098   4.050   1.410   3.279 -0.1660  0.0900 -0.5812
    1THF     H3 3099   4.150   1.371   3.304 -0.8598 -2.0045 -0.9498
    1THF     H4 3100   3.983   1.395   3.364 -1.8222  0.6785 -1.7697
    1THF     C3 3101   4.071   1.556   3.237  0.7567  0.0741  0.0433
    1THF     H5 3102   4.176   1.576   3.216  0.7211  0.0497 -0.1549
    1THF     H6 3103   4.038   1.618   3.320  0.2503  0.9279 -0.7885
    1THF     C4 3104   3.988   1.573   3.108  0.5932 -0.6330  0.2774
    1THF     H7 3105   4.059   1.588   3.026 -1.0682 -2.9435 -1.6644
    1THF     H8 3106   3.919   1.657   3.124 -0.4417 -1.1446 -1.3112
    1THF     O1 3107   3.916   1.451   3.089  0.4194 -0.0442 -0.7846
    1THF     C1 3108   3.880   0.046   0.166 -0.3719 -0.0231 -0.0678
    1THF     H1 3109   3.856   0.153   0.165 -0.2581  0.0011 -1.8759
    1THF     H2 3110   3.930   0.018   0.073 -2.0859 -3.5910  0.0110
    1THF     C2 3111   3.755  -0.044   0.181  0.0564 -0.0969  0.0738
    1THF     H3 3112   3.729  -0.069   0.077 -0.4090  2.3507 -0.4308
    1THF     H4 3113   3.679   0.001   0.246  0.7593  0.2694  0.6389
    1THF     C3 3114   3.813  -0.170   0.238  0.0403 -0.5252 -0.5438
    1THF     H5 3115   3.866  -0.239   0.171  2.0010 -0.9703  1.4115
    1THF     H6 3116   3.736  -0.228   0.290 -2.7275  3.2018 -0.2892
    1THF     C4 3117   3.935  -0.127   0.315  0.1098  0.7920 -0.1706
    1THF     H7 3118   4.023  -0.184   0.283 -0.2468  0.6272 -0.8514
    1THF     H8 3119   3.908  -0.132   0.421  1.7372  1.4583  0.2937
    1THF     O1 3120   3.954   0.012   0.282 -0.2639 -0.0661  0.0004
    1THF     C1 3121   0.938   1.427   3.102 -0.0550 -0.0608  0.0475
    1THF     H1 3122   0.884   1.360   3.169  0.5441  0.0619  0.6693
    1THF     H2 3123   1.045   1.444   3.119 -0.2643  1.5645 -0.1167
    1THF     C2 3124   0.871   1.571   3.101 -0.9185  0.9803 -0.1129
    1THF     H3 3125   0.950   1.645   3.114  1.6640 -1.9250  1.4357
    1THF     H4 3126   0.813   1.572   3.193 -1.9645 -0.9709 -0.7213
    1THF     C3 3127   0.792   1.571   2.970 -0.5068 -0.8614  0.3973
    1THF     H5 3128   0.835   1.652   2.912 -2.1268  1.1497  1.9015
    1THF     H6 3129   0.687   1.601   2.982  0.0201  1.2147 -0.0225
    1THF     C4 3130   0.798   1.432   2.906  0.4843  0.6726  0.5338
    1THF     H7 3131   0.815   1.441   2.799 -2.8691 -0.3611 -0.1529
    1THF     H8 3132   0.702   1.387   2.933  0.3873 -0.9580 -2.3683
    1THF     O1 3133   0.918   1.375   2.969  0.5107  0.3559  0.4266
    1THF     C1 3134   2.612   3.757   1.667 -0.5769  1.2731 -0.2943
    1THF     H1 3135   2.657   3.729   1.571  0.4060  0.1375  0.4728
    1THF     H2 3136   2.551   3.847   1.663 -0.1955  1.4453 -3.4605
    1THF     C2 3137   2.713   3.774   1.774  0.3072  0.4119  0.3555
    1THF     H3 3138   2.748   3.876   1.787  0.0344  0.7435 -1.4336
    1THF     H4 3139   2.803   3.721   1.740 -1.2203 -2.8487  1.1526
    1THF     C3 3140   2.644   3.717   1.905 -0.5239  0.1361 -0.2323
    1THF     H5 3141   2.627   3.787   1.987  0.8042  0.0201  0.1575
    1THF     H6 3142   2.710   3.643   1.949 -0.1747  0.9067  0.5671
    1THF     C4 3143   2.518   3.657   1.853  0.8473 -0.0031 -0.0367
    1THF     H7 3144   2.428   3.716   1.875  0.7130  0.0650 -0.7390
    1THF     H8 3145   2.507   3.554   1.887  0.8446  0.0824  0.2211
    1THF     O1 3146   2.529   3.651   1.709  0.4719  0.3116  1.2633
    1THF     C1 3147   0.651   1.170   2.618 -0.3661  0.2815  0.0583
    1THF     H1 3148   0.655   1.273   2.582  1.8778 -0.2000 -1.1445
    1THF     H2 3149   0.581   1.142   2.698  0.2416 -1.9765 -0.1856
    1THF     C2 3150   0.794   1.135   2.676 -0.1162 -0.2427 -0.6874
    1THF     H3 3151   0.802   1.142   2.785  0.9846  1.6013 -0.8657
    1THF     H4 3152   0.859   1.199   2.617  0.0460  2.3058  2.1302
    1THF     C3 3153   0.813   0.990   2.622 -0.3984  0.7713  0.8787
    1THF     H5 3154   0.773   0.922   2.697 -2.4864 -1.1902 -1.8727
    1THF     H6 3155   0.918   0.964   2.606 -1.2540 -3.0109  1.0561
    1THF     C4 3156   0.729   0.980   2.490  0.3328  0.1739  0.2335
    1THF     H7 3157   0.671   0.887   2.484  2.5888 -1.2034 -0.8130
    1THF     H8 3158   0.794   0.990   2.403 -1.5955 -0.8508 -1.3881
    1THF     O1 3159   0.632   1.086   2.496 -0.2574  0.2905 -0.1173
    1THF     C1 3160   2.526   0.901   1.586  0.5591 -0.3255 -0.9252
    1THF     H1 3161   2.510   0.848   1.680 -0.3763 -1.3274 -1.6388
    1THF     H2 3162   2.446   0.877   1.516 -0.6346  2.2646 -0.4849
    1THF     C2 3163   2.672   0.871   1.525  0.5138  0.0739 -0.9196
    1THF     H3 3164   2.679   0.869   1.417 -1.8170  1.4608 -1.1283
    1THF     H4 3165   2.707   0.771   1.553 -1.9568 -0.4088  0.6535
    1THF     C3 3166   2.757   0.975   1.588 -0.1929  1.3681  0.8213
    1THF     H5 3167   2.848   0.997   1.532 -1.4399 -0.5550 -2.0729
    1THF     H6 3168   2.788   0.943   1.688 -1.3938  0.3429  0.8685
    1THF     C4 3169   2.671   1.095   1.596 -0.0554  0.6337  0.3995
    1THF     H7 3170   2.666   1.145   1.499 -5.7010  0.2034  0.3030
    1THF     H8 3171   2.703   1.165   1.673 -1.2388  3.0621 -1.2459
    1THF     O1 3172   2.536   1.047   1.616 -0.3654 -0.7385  0.4684
    1THF     C1 3173   1.712   0.361   0.003  0.2619  0.4669 -0.1583
    1THF     H1 3174   1.672   0.455   0.042  1.1166  0.8242 -0.1075
    1THF     H2 3175   1.669   0.276   0.056 -0.8863  0.5730 -0.9067
    1THF     C2 3176   1.865   0.368  -0.008  0.7922  0.0504 -0.3634
    1THF     H3 3177   1.925   0.340   0.079  0.5519 -0.5483 -0.3901
    1THF     H4 3178   1.899   0.470  -0.030  0.3696  0.1941 -0.3555
    1THF     C3 3179   1.896   0.287  -0.133  0.0728 -0.4684  0.5382
    1THF     H5 3180   1.946   0.191  -0.118  0.7791 -0.0328  0.9406
    1THF     H6 3181   1.952   0.361  -0.190  0.7605 -2.4882 -1.4879
    1THF     C4 3182   1.762   0.256  -0.199 -0.2563  0.7104 -0.2687
    1THF     H7 3183   1.740   0.152  -0.172 -2.3320  1.1803 -0.0474
    1THF     H8 3184   1.768   0.286  -0.304 -1.6510  2.1520  0.0445
    1THF     O1 3185   1.669   0.349  -0.132  0.6221 -0.4146  0.2211
    1THF     C1 3186   3.325   3.465   3.677  0.2167  0.6840  0.1130
    1THF     H1 3187   3.267   3.384   3.721 -0.3852 -0.1167 -2.0839
    1THF     H2 3188   3.434   3.463   3.685  0.3342 -2.9332 -1.5601
    1THF     C2 3189   3.273   3.590   3.746  0.0030 -0.1954 -0.1512
    1THF     H3 3190   3.345   3.671   3.733 -1.7240  1.4104 -0.1252
    1THF     H4 3191   3.256   3.583   3.854  1.9905  0.6120  0.2335
    1THF     C3 3192   3.140   3.625   3.673  0.6466 -0.3844  0.0252
    1THF     H5 3193   3.133   3.732   3.657  2.1661 -0.2322  0.2511
    1THF     H6 3194   3.053   3.593   3.730  0.6127 -0.1427  0.1084
    1THF     C4 3195   3.148   3.547   3.540 -0.4194  0.1802  0.5095
    1THF     H7 3196   3.155   3.608   3.449  2.4596 -1.8638 -0.7333
    1THF     H8 3197   3.069   3.472   3.542  0.2794 -0.5906 -0.2870
    1THF     O1 3198   3.274   3.482   3.540 -0.0192  0.0294 -0.3903
    1THF     C1 3199   0.788   0.420   3.528  0.4910  0.2556 -0.2330
    1THF     H1 3200   0.759   0.334   3.589  1.3606  1.1224  1.4685
    1THF     H2 3201   0.738   0.410   3.432 -0.2289 -0.3161  0.1972
    1THF     C2 3202   0.940   0.442   3.507 -0.1881 -0.6662 -0.5683
    1THF     H3 3203   0.963   0.396   3.411  1.1876  0.7075 -0.9004
    1THF     H4 3204   1.001   0.398   3.586  0.3214 -0.7294 -0.9960
    1THF     C3 3205   0.953   0.596   3.492 -0.2854  0.0113 -0.5673
    1THF     H5 3206   0.955   0.625   3.387  0.7881  0.1853 -0.5070
    1THF     H6 3207   1.043   0.634   3.542  0.2198 -0.7195 -0.9042
    1THF     C4 3208   0.823   0.643   3.555  0.0999 -0.1345  0.2267
    1THF     H7 3209   0.771   0.690   3.472 -2.1173 -0.0879  1.6067
    1THF     H8 3210   0.826   0.717   3.635  1.2535  1.9011 -1.6693
    1THF     O1 3211   0.739   0.529   3.606 -0.3282  0.9269  0.0236
    1THF     C1 3212   2.255   0.880   1.966 -0.5749 -0.0854 -0.0721
    1THF     H1 3213   2.259   0.819   1.875 -0.3178  0.9553 -0.7704
    1THF     H2 3214   2.154   0.915   1.987 -0.5196 -0.0737  0.1697
    1THF     C2 3215   2.360   1.000   1.944 -0.3419  0.3888  0.0980
    1THF     H3 3216   2.326   1.086   2.003  0.1348  1.6779 -1.4811
    1THF     H4 3217   2.359   1.030   1.839  0.9716 -0.6347 -0.2224
    1THF     C3 3218   2.483   0.939   1.996 -0.0984 -0.6391  0.3158
    1THF     H5 3219   2.554   1.015   2.028 -0.1953 -0.9895  1.3901
    1THF     H6 3220   2.524   0.869   1.922  2.4343 -2.6217  3.4668
    1THF     C4 3221   2.445   0.849   2.113  0.2785 -0.3625  0.2727
    1THF     H7 3222   2.435   0.908   2.204 -1.7394  1.0129 -0.7973
    1THF     H8 3223   2.504   0.759   2.134 -1.2170 -0.8352  2.6762
    1THF     O1 3224   2.305   0.809   2.082 -0.8034 -0.2253  0.2991
    1THF     C1 3225   0.600   0.976   3.003 -0.0031 -0.3416 -0.5645
    1THF     H1 3226   0.497   0.986   3.038 -0.1782  2.9137 -1.8445
    1THF     H2 3227   0.606   1.044   2.917  1.1612  0.3324  0.0510
    1THF     C2 3228   0.627   0.833   2.957 -0.3233 -0.1913 -0.3672
    1THF     H3 3229   0.617   0.827   2.849 -0.3652  1.4718 -0.4702
    1THF     H4 3230   0.562   0.766   3.014 -0.1545  1.7580  2.2391
    1THF     C3 3231   0.776   0.811   3.002  0.7778 -0.1977  0.3921
    1THF     H5 3232   0.838   0.789   2.915 -1.4117 -2.7225 -0.5962
    1THF     H6 3233   0.789   0.730   3.073 -1.8394 -1.1250 -0.1024
    1THF     C4 3234   0.825   0.946   3.066 -0.5923 -0.5642 -0.1083
    1THF     H7 3235   0.882   1.012   3.000 -0.3946  0.8368  1.4258
    1THF     H8 3236   0.881   0.926   3.157  1.4561 -0.4914 -1.3136
    1THF     O1 3237   0.707   1.020   3.091  0.5689 -0.0876 -0.3823
    1THF     C1 3238   2.865   0.425   0.370 -0.2843 -0.4231 -0.3363
    1THF     H1 3239   2.966   0.457   0.396 -0.8725  3.1059 -2.0925
    1THF     H2 3240   2.808   0.516   0.349  0.7390  0.2585 -0.1861
    1THF     C2 3241   2.793   0.353   0.486  0.2515 -0.5161 -0.5018
    1THF     H3 3242   2.765   0.429   0.559 -0.5380 -0.1219 -1.1996
    1THF     H4 3243   2.853   0.279   0.539  2.6953  1.6711 -0.1009
    1THF     C3 3244   2.678   0.276   0.413 -0.3228 -0.0880  0.0205
    1THF     H5 3245   2.589   0.338   0.405 -0.3171  0.0363  0.8527
    1THF     H6 3246   2.651   0.180   0.459 -0.3318 -0.4568 -0.7467
    1THF     C4 3247   2.728   0.265   0.265 -0.2203 -0.7575 -0.0709
    1THF     H7 3248   2.654   0.309   0.197  0.2163  0.4266  0.2168
    1THF     H8 3249   2.744   0.160   0.240  0.8300 -0.0583 -2.4402
    1THF     O1 3250   2.847   0.339   0.259  0.3948 -0.0223  0.0493
    1THF     C1 3251   3.241   1.616   2.890 -0.0464 -0.2175  0.1219
    1THF     H1 3252   3.265   1.698   2.958  0.4033  1.3023 -1.8204
    1THF     H2 3253   3.327   1.570   2.842  1.6794  2.1570  0.8573
    1THF     C2 3254   3.140   1.664   2.788 -0.1743  0.0148 -0.5821
    1THF     H3 3255   3.136   1.589   2.708  0.8459 -3.2789  2.3685
    1THF     H4 3256   3.161   1.762   2.746  0.3361  0.1542 -0.0006
    1THF     C3 3257   3.012   1.659   2.871 -0.2087 -0.0086  1.0054
    1THF     H5 3258   2.923   1.641   2.810  2.1790  1.6978 -3.2256
    1THF     H6 3259   2.997   1.759   2.911  1.4518  0.8116 -0.3297
    1THF     C4 3260   3.040   1.562   2.983 -0.5978  0.1612  0.5928
    1THF     H7 3261   2.975   1.474   2.979 -0.1557 -0.3482  3.4405
    1THF     H8 3262   3.031   1.606   3.083 -1.9828 -2.3294  1.6375
    1THF     O1 3263   3.169   1.518   2.965  0.3817  0.1097  0.6087
    1THF     C1 3264   2.827   3.237   0.262 -0.4193 -0.4752  0.2316
    1THF     H1 3265   2.731   3.238   0.314  1.3422 -1.5823  3.6410
    1THF     H2 3266   2.826   3.184   0.166 -1.4878  0.0233 -0.0352
    1THF     C2 3267   2.951   3.187   0.345 -0.0271  0.2174 -0.1053
    1THF     H3 3268   3.006   3.122   0.276 -0.4837  0.0715 -0.3381
    1THF     H4 3269   2.929   3.138   0.440  2.2456  0.7565  0.7181
    1THF     C3 3270   3.025   3.320   0.367  0.1179  0.2048  0.7171
    1THF     H5 3271   3.133   3.306   0.378  0.1354  0.9863  1.5878
    1THF     H6 3272   2.982   3.374   0.452 -2.5597 -0.9392  0.1410
    1THF     C4 3273   2.995   3.403   0.237  0.1530  0.2775  0.1366
    1THF     H7 3274   3.057   3.361   0.158 -0.0951 -2.3983  1.3131
    1THF     H8 3275   3.009   3.511   0.246 -0.1418  0.4609 -1.5300
    1THF     O1 3276   2.854   3.369   0.220 -0.2964 -0.4240 -0.3575
    1THF     C1 3277   3.762   1.158   2.502 -0.5843  0.5969  0.1099
    1THF     H1 3278   3.848   1.216   2.538 -1.8779  2.3335  0.4784
    1THF     H2 3279   3.729   1.077   2.567  1.7548 -1.2776 -0.9920
    1THF     C2 3280   3.804   1.090   2.376  0.0840  0.4800  0.2767
    1THF     H3 3281   3.833   0.988   2.402  0.5403  1.2581  2.9796
    1THF     H4 3282   3.893   1.139   2.335  0.7584 -0.4892  0.5518
    1THF     C3 3283   3.686   1.101   2.281 -0.0679  0.1805  0.1215
    1THF     H5 3284   3.609   1.025   2.295 -0.2192  0.1509 -0.8313
    1THF     H6 3285   3.713   1.089   2.176  0.6072 -0.7066  0.3902
    1THF     C4 3286   3.627   1.240   2.324  0.5641 -0.3209 -0.3739
    1THF     H7 3287   3.518   1.250   2.327  0.6555  0.3737  1.1481
    1THF     H8 3288   3.672   1.314   2.258 -0.5558 -1.4860 -2.5049
    1THF     O1 3289   3.663   1.255   2.466 -0.2109 -0.2144  0.4567
    1THF     C1 3290   3.321   0.898   0.340 -1.0432  0.5066 -0.6718
    1THF     H1 3291   3.324   0.869   0.446 -1.2888  2.5170 -0.0832
    1THF     H2 3292   3.360   0.998   0.321  0.7325 -0.0944 -0.2485
    1THF     C2 3293   3.178   0.887   0.281  0.1446 -0.4665 -0.4675
    1THF     H3 3294   3.165   0.951   0.194 -1.4069  0.8891  0.7126
    1THF     H4 3295   3.099   0.917   0.350 -0.5671  0.3401 -1.6035
    1THF     C3 3296   3.180   0.737   0.244 -0.8707  1.2323  0.6139
    1THF     H5 3297   3.145   0.721   0.142  1.9013  0.7770 -0.3088
    1THF     H6 3298   3.107   0.680   0.301 -1.6522  1.7878  0.1738
    1THF     C4 3299   3.317   0.681   0.282  0.3175  0.4175  0.0229
    1THF     H7 3300   3.344   0.607   0.206  1.7100  0.5608  0.3750
    1THF     H8 3301   3.324   0.635   0.381 -2.3500 -1.0812 -0.4257
    1THF     O1 3302   3.397   0.801   0.271 -0.1427  0.3142  0.2414
    1THF     C1 3303   3.179   3.311   3.243 -0.2950 -1.1126 -0.0323
    1THF     H1 3304   3.284   3.287   3.262  0.0676  0.4724  0.0800
    1THF     H2 3305   3.119   3.333   3.332  2.3194  0.9303  1.3264
    1THF     C2 3306   3.102   3.213   3.151 -0.3866  0.0495 -0.5103
    1THF     H3 3307   3.030   3.159   3.213  1.0082 -0.3129  0.8430
    1THF     H4 3308   3.168   3.139   3.104  0.4552 -0.8625  2.0062
    1THF     C3 3309   3.028   3.289   3.041 -0.2736  0.0903 -0.1819
    1THF     H5 3310   2.919   3.286   3.038 -0.5293  2.2836  3.3720
    1THF     H6 3311   3.073   3.263   2.945  0.0514 -0.9567  0.2536
    1THF     C4 3312   3.068   3.433   3.068  0.2426  0.3392  0.1758
    1THF     H7 3313   2.981   3.481   3.113 -0.1551  0.3564 -0.6069
    1THF     H8 3314   3.093   3.494   2.981 -0.5531  1.7076  0.8878
    1THF     O1 3315   3.180   3.427   3.159  0.0178  0.7939  0.0365
    1THF     C1 3316   1.965   1.465   3.874  0.5368  0.0407  0.6214
    1THF     H1 3317   1.892   1.498   3.948 -0.3133  0.2373 -0.2821
    1THF     H2 3318   2.033   1.546   3.845  1.7902 -0.7175  1.4247
    1THF     C2 3319   1.913   1.396   3.745  0.5401 -0.3690  0.2298
    1THF     H3 3320   1.936   1.452   3.654  1.2785 -1.2999 -0.1787
    1THF     H4 3321   1.805   1.387   3.757  0.7292 -0.6002  1.7897
    1THF     C3 3322   1.987   1.261   3.739  1.0046 -0.1083  0.5443
    1THF     H5 3323   2.080   1.261   3.682  1.5296  2.4983  1.3650
    1THF     H6 3324   1.924   1.187   3.689  2.1766 -0.4491 -0.4578
    1THF     C4 3325   2.008   1.227   3.883 -0.1709  0.1227 -0.4676
    1THF     H7 3326   2.086   1.154   3.906 -0.2777 -0.3450 -1.5972
    1THF     H8 3327   1.913   1.198   3.930  0.0700  0.6580  0.3693
    1THF     O1 3328   2.037   1.360   3.936 -0.6425  0.9200 -0.3693
    1THF     C1 3329   0.256   4.074   0.678  0.0296 -0.4158  0.1190
    1THF     H1 3330   0.362   4.082   0.699 -0.6462  2.1209  2.8632
    1THF     H2 3331   0.211   4.110   0.771  2.8077 -2.9988  2.5296
    1THF     C2 3332   0.208   3.933   0.633  0.0544  0.3758  0.4025
    1THF     H3 3333   0.185   3.866   0.717  0.4144  0.3227  0.4565
    1THF     H4 3334   0.280   3.884   0.568  0.7790  0.4075  1.1710
    1THF     C3 3335   0.088   3.962   0.542  0.7760 -0.2404  0.0932
    1THF     H5 3336  -0.002   3.975   0.602  1.2848  3.4720  0.1832
    1THF     H6 3337   0.080   3.891   0.460 -0.5325  0.8681 -0.7525
    1THF     C4 3338   0.112   4.100   0.489 -0.5345 -0.5439 -0.0765
    1THF     H7 3339   0.021   4.160   0.492  0.8852  1.6998 -0.2054
    1THF     H8 3340   0.147   4.097   0.386  0.6221  0.0405  0.2913
    1THF     O1 3341   0.208   4.161   0.566  0.6192  0.1298  0.2800
    1THF     C1 3342   3.960   1.880   0.918  0.5505 -0.2113 -0.3401
    1THF     H1 3343   3.910   1.961   0.863 -1.1449 -0.3399  1.0113
    1THF     H2 3344   3.909   1.865   1.013  0.2325 -0.4915 -0.5559
    1THF     C2 3345   4.116   1.891   0.933 -0.4842  0.6633 -0.0401
    1THF     H3 3346   4.132   1.921   1.036 -2.8169  0.9674  0.2612
    1THF     H4 3347   4.162   1.968   0.871 -0.5919  0.1846 -0.7246
    1THF     C3 3348   4.163   1.741   0.920 -0.3564  1.1118 -0.0940
    1THF     H5 3349   4.238   1.711   0.994 -0.3387  0.1170 -0.4980
    1THF     H6 3350   4.224   1.730   0.830  0.5321 -3.2095  0.8902
    1THF     C4 3351   4.038   1.656   0.899 -0.4135 -1.0429  0.2526
    1THF     H7 3352   3.996   1.610   0.988 -1.2714 -3.1835 -1.2372
    1THF     H8 3353   4.054   1.581   0.822 -0.4013 -1.1620  0.3719
    1THF     O1 3354   3.949   1.759   0.845  0.1873  0.3689 -0.4099
    1THF     C1 3355   0.228   3.595   0.411 -0.3143  0.0561 -0.7372
    1THF     H1 3356   0.222   3.686   0.471  3.7912 -0.3578  0.4374
    1THF     H2 3357   0.133   3.571   0.363 -0.2467 -3.0204  0.5677
    1THF     C2 3358   0.280   3.484   0.503 -0.0295 -1.2612 -0.3679
    1THF     H3 3359   0.214   3.397   0.516 -1.3908 -0.2008 -0.1055
    1THF     H4 3360   0.287   3.516   0.607 -0.4877  0.2553 -0.7902
    1THF     C3 3361   0.412   3.445   0.440  0.3000 -0.0696 -0.4388
    1THF     H5 3362   0.424   3.337   0.436  1.3631  0.0308 -0.2367
    1THF     H6 3363   0.500   3.498   0.480  0.6490 -1.1127  0.1929
    1THF     C4 3364   0.406   3.498   0.294  0.3116 -0.1877 -0.8881
    1THF     H7 3365   0.347   3.436   0.226 -2.2826  0.0021  1.1079
    1THF     H8 3366   0.506   3.515   0.253  1.2085  0.5156  1.5076
    1THF     O1 3367   0.330   3.622   0.315 -0.2403  0.0367 -0.0677
    1THF     C1 3368   3.615   4.052   1.479  0.8505 -0.1510  0.0754
    1THF     H1 3369   3.629   3.945   1.470 -0.7643 -0.4804  1.2032
    1THF     H2 3370   3.704   4.112   1.457 -0.2164  1.5809  0.3717
    1THF     C2 3371   3.552   4.084   1.623  0.2193  0.1461 -0.3173
    1THF     H3 3372   3.628   4.101   1.700  1.5386 -0.0608 -1.5418
    1THF     H4 3373   3.494   3.995   1.648 -0.3739  0.5688 -0.1978
    1THF     C3 3374   3.460   4.213   1.598 -0.0759 -0.0057  0.6413
    1THF     H5 3375   3.516   4.303   1.623 -0.5973  0.3054  0.7004
    1THF     H6 3376   3.368   4.225   1.655  0.8560  0.2494  2.0893
    1THF     C4 3377   3.436   4.214   1.445  0.1641  0.5430  0.1499
    1THF     H7 3378   3.478   4.304   1.398  1.1839  0.1063  0.2220
    1THF     H8 3379   3.334   4.194   1.410  0.8243 -3.1649  0.1534
    1THF     O1 3380   3.513   4.102   1.389 -0.0974 -0.1480 -0.1109
    1THF     C1 3381   3.531   0.399   2.508 -0.7032 -0.5628  0.3632
    1THF     H1 3382   3.489   0.308   2.465  2.3882 -2.4157  1.0710
    1THF     H2 3383   3.548   0.483   2.440 -3.8808  0.1744  0.3990
    1THF     C2 3384   3.650   0.359   2.607  0.1027 -0.5826  0.3887
    1THF     H3 3385   3.740   0.419   2.589 -1.3738  1.8821  1.0157
    1THF     H4 3386   3.671   0.253   2.596  1.2362 -0.3873  0.5630
    1THF     C3 3387   3.615   0.388   2.751 -0.0003  0.0838  0.4945
    1THF     H5 3388   3.656   0.486   2.775  1.6287 -0.6353  0.6976
    1THF     H6 3389   3.646   0.306   2.816 -0.6321 -1.3204 -0.9243
    1THF     C4 3390   3.461   0.404   2.737 -0.0882 -0.2476  0.1286
    1THF     H7 3391   3.414   0.473   2.808 -0.6294  0.9709 -1.3621
    1THF     H8 3392   3.412   0.308   2.753  0.6664 -0.6436  0.0733
    1THF     O1 3393   3.433   0.449   2.605 -0.3809  0.6445 -0.2716
    1THF     C1 3394   1.315   3.928   2.764  0.5481 -0.3824  0.0774
    1THF     H1 3395   1.378   3.841   2.783  1.1936  0.3115  1.2083
    1THF     H2 3396   1.293   3.974   2.861  0.8463 -2.0561  0.9483
    1THF     C2 3397   1.189   3.885   2.689  0.7654  0.0916  0.2936
    1THF     H3 3398   1.110   3.960   2.698  0.1900 -0.5617  0.6978
    1THF     H4 3399   1.143   3.798   2.736 -0.4527  0.4709 -0.1720
    1THF     C3 3400   1.236   3.870   2.532  0.2195  0.7780 -0.5806
    1THF     H5 3401   1.151   3.904   2.472  0.0770 -0.5009 -1.1213
    1THF     H6 3402   1.261   3.766   2.511 -1.5197 -0.2671  2.2391
    1THF     C4 3403   1.371   3.948   2.533 -0.0634  0.4225  0.1199
    1THF     H7 3404   1.374   4.024   2.454  0.9104  0.8153  0.5331
    1THF     H8 3405   1.450   3.878   2.507 -0.0976  0.2608  0.4508
    1THF     O1 3406   1.380   4.011   2.663 -0.5537 -0.8897 -0.1501
    1THF     C1 3407   3.560   0.955   3.891  0.3590  0.3094 -0.0943
    1THF     H1 3408   3.614   1.025   3.955 -0.9036  1.3498 -0.1509
    1THF     H2 3409   3.606   0.956   3.791  2.3089  2.1887  0.7791
    1THF     C2 3410   3.411   0.999   3.896 -0.2376 -0.2154 -0.2273
    1THF     H3 3411   3.352   0.995   3.805  0.1424 -2.3274 -0.4153
    1THF     H4 3412   3.407   1.100   3.937 -0.4753  0.1860 -1.2415
    1THF     C3 3413   3.353   0.903   4.009 -0.1452 -0.6137 -0.0051
    1THF     H5 3414   3.260   0.853   3.981 -1.2226 -0.3149  2.8406
    1THF     H6 3415   3.336   0.950   4.106  0.4637  0.1793 -0.2793
    1THF     C4 3416   3.467   0.807   4.046  0.7456 -0.7354  0.2386
    1THF     H7 3417   3.440   0.703   4.063 -1.8830  0.0938  1.4650
    1THF     H8 3418   3.510   0.830   4.144 -0.9214 -0.4620  0.9295
    1THF     O1 3419   3.561   0.821   3.947 -0.2962  0.2032  0.2059
    1THF     C1 3420   1.032   0.700   2.584  0.1974  0.2854  0.1189
    1THF     H1 3421   1.008   0.767   2.667 -0.0882 -0.7628  0.8958
    1THF     H2 3422   1.068   0.602   2.616  0.4434 -0.5042 -2.4974
    1THF     C2 3423   1.135   0.756   2.484  0.5664 -0.5755 -0.0282
    1THF     H3 3424   1.197   0.678   2.440  3.4614  1.3174  0.5562
    1THF     H4 3425   1.201   0.839   2.511  1.7287 -1.0836 -1.2954
    1THF     C3 3426   1.042   0.796   2.367  0.3716  0.6497 -0.2975
    1THF     H5 3427   1.100   0.800   2.275 -1.0578  0.6953 -1.2114
    1THF     H6 3428   0.989   0.889   2.388  1.5556  0.6828  2.7443
    1THF     C4 3429   0.940   0.688   2.361 -0.0320 -0.1758 -0.5106
    1THF     H7 3430   0.991   0.597   2.329  1.7183  1.4174 -2.4093
    1THF     H8 3431   0.853   0.709   2.297 -0.4438 -1.3306 -0.3440
    1THF     O1 3432   0.916   0.675   2.505 -0.0961  0.0135  0.1808
    1THF     C1 3433   3.360   0.348   0.960 -0.1672 -0.0041 -0.4574
    1THF     H1 3434   3.283   0.423   0.983  1.6462  0.5466  4.3269
    1THF     H2 3435   3.324   0.261   0.905  3.1047 -0.9475 -1.2159
    1THF     C2 3436   3.438   0.307   1.091 -0.6481 -0.1863  0.9392
    1THF     H3 3437   3.417   0.202   1.110 -1.1519 -0.5558 -1.5037
    1THF     H4 3438   3.407   0.372   1.173 -3.5046 -0.4692  0.1424
    1THF     C3 3439   3.587   0.333   1.059 -0.2145 -0.4925  0.5044
    1THF     H5 3440   3.626   0.238   1.020  2.8633  0.4337  1.1440
    1THF     H6 3441   3.649   0.368   1.143 -0.1922 -1.7336  1.0212
    1THF     C4 3442   3.586   0.435   0.947  0.2895  0.5018  0.0438
    1THF     H7 3443   3.674   0.425   0.883 -0.2569  2.6293 -1.0773
    1THF     H8 3444   3.583   0.529   1.002 -1.7293 -0.2148  1.2033
    1THF     O1 3445   3.465   0.410   0.879  0.5097  0.3508  0.1447
    1THF     C1 3446   3.236   2.130   3.741  0.1704 -0.0477 -0.5067
    1THF     H1 3447   3.189   2.066   3.816  1.8613 -0.2413  0.4074
    1THF     H2 3448   3.214   2.237   3.747  2.4317  0.3237  2.1009
    1THF     C2 3449   3.198   2.079   3.599 -0.1250 -0.1044 -0.1063
    1THF     H3 3450   3.165   2.165   3.540 -1.2519  0.4236  1.2602
    1THF     H4 3451   3.117   2.005   3.600  0.3529 -0.6417 -1.2945
    1THF     C3 3452   3.310   1.997   3.552  0.7789  0.4035 -0.4588
    1THF     H5 3453   3.325   1.996   3.444  1.0060 -2.7606 -0.4487
    1THF     H6 3454   3.309   1.896   3.594 -2.4355  0.2442 -0.7341
    1THF     C4 3455   3.428   2.063   3.616 -0.4513 -0.3690 -0.3268
    1THF     H7 3456   3.477   2.144   3.561  1.4124 -0.0943  1.6726
    1THF     H8 3457   3.510   1.996   3.644 -0.3913 -1.2613 -2.5710
    1THF     O1 3458   3.383   2.112   3.743 -0.1674 -0.0193 -0.6262
    1THF     C1 3459   1.524   1.066   0.747  0.0170  0.1130 -0.0321
    1THF     H1 3460   1.616   1.111   0.786  1.2543 -3.1662  1.0282
    1THF     H2 3461   1.443   1.128   0.787  2.5830  1.2734  3.7005
    1THF     C2 3462   1.524   0.922   0.791  0.4015  0.4668  0.1467
    1THF     H3 3463   1.423   0.884   0.804  0.8737 -0.7525  0.3126
    1THF     H4 3464   1.566   0.912   0.891  0.6709 -2.5977 -0.2379
    1THF     C3 3465   1.591   0.846   0.675 -0.0300 -0.0039 -0.4809
    1THF     H5 3466   1.547   0.748   0.657  2.0897 -1.2161  0.7510
    1THF     H6 3467   1.694   0.822   0.704 -0.3378 -1.0756 -0.2627
    1THF     C4 3468   1.604   0.950   0.557  0.7113  0.0275  0.3100
    1THF     H7 3469   1.557   0.900   0.471  2.2983 -0.9896  0.0036
    1THF     H8 3470   1.709   0.977   0.542  1.1327 -1.2099  0.9474
    1THF     O1 3471   1.523   1.065   0.602  0.4394  0.2938 -0.0059
    1THF     C1 3472   4.017   2.972   0.817  0.2687  0.2949  0.3708
    1THF     H1 3473   4.110   3.028   0.811 -0.1306  1.0512  1.1790
    1THF     H2 3474   4.018   2.877   0.763  0.0883  0.7723 -0.4823
    1THF     C2 3475   3.893   3.051   0.769  0.5635 -0.4537 -0.4083
    1THF     H3 3476   3.868   3.039   0.663 -0.4884 -0.8034 -0.1356
    1THF     H4 3477   3.904   3.159   0.775  0.2517 -0.3584 -1.4636
    1THF     C3 3478   3.778   2.991   0.851  0.5029 -0.2223  0.3877
    1THF     H5 3479   3.713   2.928   0.790  0.9997 -0.9128  0.5624
    1THF     H6 3480   3.710   3.071   0.881 -0.4413 -0.5606 -0.8135
    1THF     C4 3481   3.840   2.912   0.958 -0.6745 -0.1526  0.1601
    1THF     H7 3482   3.842   2.808   0.924  0.2953  0.3759 -1.4344
    1THF     H8 3483   3.784   2.926   1.051  0.2075 -0.2168  0.7048
    1THF     O1 3484   3.978   2.947   0.958 -0.1924  0.0771 -0.0463
    1THF     C1 3485   2.984   0.115   3.624 -0.0562 -0.6858 -0.5153
    1THF     H1 3486   3.088   0.142   3.601  0.1671 -0.9962  0.1323
    1THF     H2 3487   2.919   0.123   3.536 -0.0657  2.6932 -0.2912
    1THF     C2 3488   2.926   0.209   3.728  0.3864 -0.8236  0.3880
    1THF     H3 3489   2.863   0.280   3.672  0.3651 -0.7159  0.5465
    1THF     H4 3490   3.003   0.271   3.773 -0.6559 -0.2154  1.3660
    1THF     C3 3491   2.851   0.130   3.831  0.6988  0.0324 -0.5111
    1THF     H5 3492   2.749   0.113   3.794  1.2032 -2.9819 -0.6055
    1THF     H6 3493   2.846   0.162   3.935 -0.9056 -0.0698 -0.5415
    1THF     C4 3494   2.922  -0.008   3.815 -0.1829  0.3301 -0.0404
    1THF     H7 3495   2.863  -0.097   3.839  0.4438 -0.2037 -0.4499
    1THF     H8 3496   3.011  -0.014   3.879  0.2258 -0.3283 -0.6525
    1THF     O1 3497   2.973  -0.023   3.678 -0.2832 -0.0584  0.7450
    1THF     C1 3498   2.863   0.802   2.157  0.0030  0.5749 -0.2758
    1THF     H1 3499   2.819   0.704   2.174  0.2211  0.5741  0.2980
    1THF     H2 3500   2.842   0.832   2.054 -0.1980  1.4826  0.0273
    1THF     C2 3501   3.021   0.803   2.183  0.0378 -0.4791 -0.1319
    1THF     H3 3502   3.065   0.886   2.127  1.8608 -0.9046  0.6353
    1THF     H4 3503   3.069   0.711   2.147  1.6070  0.3640 -0.2534
    1THF     C3 3504   3.041   0.817   2.328 -0.7107  0.4251  0.2713
    1THF     H5 3505   3.121   0.888   2.353 -0.9551  0.4902  0.8837
    1THF     H6 3506   3.063   0.719   2.371 -2.2416  0.3489  0.9141
    1THF     C4 3507   2.909   0.885   2.376 -0.4358  0.1566 -0.1045
    1THF     H7 3508   2.930   0.983   2.419  1.8741 -0.5455  0.4260
    1THF     H8 3509   2.862   0.820   2.450 -1.3890  0.5695 -0.3406
    1THF     O1 3510   2.821   0.894   2.258  0.9993 -0.2148  0.1882
    1THF     C1 3511   2.631   0.056   2.224 -0.5562  0.4732  0.7796
    1THF     H1 3512   2.646  -0.045   2.264 -0.5855  0.4131  0.6372
    1THF     H2 3513   2.655   0.055   2.117  0.7405 -1.9048  1.0556
    1THF     C2 3514   2.715   0.156   2.300  0.0121 -0.5565 -0.1793
    1THF     H3 3515   2.729   0.242   2.234 -1.2937 -1.0533 -1.1354
    1THF     H4 3516   2.811   0.110   2.321  0.6843  0.3347 -1.2411
    1THF     C3 3517   2.630   0.196   2.422  0.9958  0.2589  0.1312
    1THF     H5 3518   2.638   0.303   2.444 -0.7158  0.2105  1.0779
    1THF     H6 3519   2.662   0.143   2.512  0.0499 -0.2926  0.1419
    1THF     C4 3520   2.486   0.180   2.376  0.2696  0.4183 -0.2598
    1THF     H7 3521   2.439   0.274   2.346  1.3436  0.4301 -1.9737
    1THF     H8 3522   2.423   0.122   2.444  0.4533 -1.7027 -1.8406
    1THF     O1 3523   2.497   0.101   2.255  0.2630 -0.0532  0.0391
    1THF     C1 3524   0.493   2.731   2.802  0.1505 -0.8158  0.6232
    1THF     H1 3525   0.550   2.796   2.868 -0.0870 -0.2361  0.2663
    1THF     H2 3526   0.478   2.631   2.843  1.1888 -0.5875  1.5687
    1THF     C2 3527   0.555   2.706   2.670  0.6747 -0.6698 -0.0192
    1THF     H3 3528   0.557   2.598   2.654  1.9903 -0.6439 -0.0694
    1THF     H4 3529   0.652   2.752   2.650 -0.3319  1.4238 -0.2536
    1THF     C3 3530   0.477   2.781   2.566  0.1848  0.2832  0.2816
    1THF     H5 3531   0.423   2.716   2.497 -1.7607  0.3810  1.6713
    1THF     H6 3532   0.535   2.845   2.500  1.4838 -1.6456 -0.4681
    1THF     C4 3533   0.381   2.864   2.648  0.7737 -0.5042  0.7006
    1THF     H7 3534   0.281   2.876   2.605  0.6856  1.2608  1.3520
    1THF     H8 3535   0.422   2.963   2.668 -1.3726  1.0546 -2.3601
    1THF     O1 3536   0.363   2.789   2.771 -0.2211 -0.4385  0.0624
    1THF     C1 3537   0.645   3.894   3.491 -0.7567 -0.7157  0.3912
    1THF     H1 3538   0.642   3.987   3.548 -1.5557 -0.9998  0.8254
    1THF     H2 3539   0.659   3.910   3.384  1.0706  1.9649  0.9791
    1THF     C2 3540   0.508   3.836   3.516 -0.5752  0.2173 -0.6091
    1THF     H3 3541   0.438   3.880   3.445 -0.6338  1.3079  0.1043
    1THF     H4 3542   0.478   3.847   3.621 -0.2036 -3.6850 -0.0140
    1THF     C3 3543   0.525   3.691   3.483 -0.0861 -0.0340  0.3316
    1THF     H5 3544   0.489   3.669   3.382  0.0559 -1.4367  0.5706
    1THF     H6 3545   0.460   3.627   3.543 -0.5181  0.7786  0.7250
    1THF     C4 3546   0.669   3.665   3.499  1.1322  0.5106 -0.9407
    1THF     H7 3547   0.709   3.616   3.409  0.9625  1.4869 -1.5554
    1THF     H8 3548   0.682   3.598   3.584 -0.6218  0.9446 -0.3256
    1THF     O1 3549   0.732   3.790   3.531 -0.2860  0.3665  0.4833
    1THF     C1 3550   2.348   2.406   1.228 -0.4869 -0.2082  0.0673
    1THF     H1 3551   2.308   2.464   1.144  5.4459  1.4681 -1.8184
    1THF     H2 3552   2.271   2.395   1.305 -3.1550  1.4011 -2.2754
    1THF     C2 3553   2.466   2.486   1.287  0.1796 -0.1814 -0.4273
    1THF     H3 3554   2.475   2.472   1.395 -0.2909 -0.0890 -0.3719
    1THF     H4 3555   2.458   2.595   1.281 -1.6358 -0.2143  0.9598
    1THF     C3 3556   2.587   2.431   1.218 -0.3370 -0.4675 -0.0033
    1THF     H5 3557   2.655   2.397   1.296 -1.5873  0.0235  1.3315
    1THF     H6 3558   2.649   2.497   1.157 -0.1255 -1.0815 -0.4522
    1THF     C4 3559   2.527   2.320   1.129 -0.3853 -0.0546  0.1319
    1THF     H7 3560   2.594   2.234   1.120 -1.0342 -1.0013  3.6595
    1THF     H8 3561   2.503   2.357   1.029  0.9755 -0.9113 -0.5256
    1THF     O1 3562   2.402   2.283   1.188 -0.5231 -0.3041  0.4455
    1THF     C1 3563   1.922   2.628   2.823 -0.6402 -0.3419  0.5144
    1THF     H1 3564   1.892   2.539   2.767 -1.0128  0.1709 -0.1002
    1THF     H2 3565   1.852   2.709   2.800 -1.3007 -1.1249 -0.2674
    1THF     C2 3566   2.077   2.644   2.815  0.8011  0.7524  1.2185
    1THF     H3 3567   2.098   2.733   2.755 -2.6491  0.9135  0.1233
    1THF     H4 3568   2.132   2.556   2.781 -2.1919 -0.8909  0.4618
    1THF     C3 3569   2.132   2.660   2.957 -0.0270 -0.7474 -0.3966
    1THF     H5 3570   2.144   2.766   2.979 -1.4249 -0.2907 -1.7775
    1THF     H6 3571   2.228   2.607   2.964  0.7177  0.6325  0.0817
    1THF     C4 3572   2.036   2.573   3.035 -0.4444 -0.2363 -0.2025
    1THF     H7 3573   2.020   2.603   3.139  1.4446  1.2710 -0.3246
    1THF     H8 3574   2.062   2.468   3.021 -2.0113 -0.9758  2.1012
    1THF     O1 3575   1.910   2.594   2.963  0.5171 -0.3862  0.2574
    1THF     C1 3576   3.475   1.301   1.926 -0.0940 -0.3872 -0.8735
    1THF     H1 3577   3.570   1.350   1.948 -1.3878  1.3842  0.9357
    1THF     H2 3578   3.403   1.357   1.986 -0.3117 -1.2929 -0.2714
    1THF     C2 3579   3.455   1.146   1.939  0.7241  0.5292  0.0007
    1THF     H3 3580   3.357   1.120   1.979  0.8716  1.9028  1.2856
    1THF     H4 3581   3.529   1.108   2.010 -2.6426  0.2164  3.5337
    1THF     C3 3582   3.478   1.089   1.796  0.2107 -0.2872  0.4585
    1THF     H5 3583   3.411   1.009   1.762  0.5103  1.3762 -4.3622
    1THF     H6 3584   3.577   1.044   1.787  1.2151  2.0268 -0.3354
    1THF     C4 3585   3.482   1.210   1.702  0.7752  0.7097  0.2453
    1THF     H7 3586   3.401   1.200   1.629 -0.2972  0.9444  1.3811
    1THF     H8 3587   3.575   1.222   1.646  1.3089 -1.6314  0.5543
    1THF     O1 3588   3.450   1.326   1.787  0.0083  0.0956  0.0176
    1THF     C1 3589   3.192   1.948   3.112 -0.1640  0.1101  0.4402
    1THF     H1 3590   3.263   2.028   3.089 -1.1936  0.7867 -0.4073
    1THF     H2 3591   3.186   1.898   3.015  0.5391 -0.6891  0.8004
    1THF     C2 3592   3.054   1.986   3.160  0.4951  0.1862 -0.3462
    1THF     H3 3593   2.981   1.934   3.097  1.0657 -1.1445  0.0685
    1THF     H4 3594   3.044   2.094   3.161 -1.6790  0.0390  3.0271
    1THF     C3 3595   3.044   1.940   3.300 -0.4508 -0.6497  0.2633
    1THF     H5 3596   2.944   1.914   3.337 -0.5210 -3.9970 -2.0614
    1THF     H6 3597   3.079   2.009   3.377  0.4133 -2.2160  1.2932
    1THF     C4 3598   3.138   1.814   3.304  0.2518  0.0573 -0.1424
    1THF     H7 3599   3.083   1.723   3.278  2.6293 -1.6629  0.7308
    1THF     H8 3600   3.194   1.801   3.397  2.0158  0.8185 -1.0717
    1THF     O1 3601   3.245   1.846   3.205  0.1429 -0.4781  0.2490
    1THF     C1 3602   1.347   1.388   0.642  0.7254 -0.2808  0.7111
    1THF     H1 3603   1.311   1.286   0.657  3.1207 -0.9932  1.8999
    1THF     H2 3604   1.273   1.464   0.669 -0.0170 -0.4201 -0.8806
    1THF     C2 3605   1.394   1.403   0.497 -0.3269 -0.2190  0.4661
    1THF     H3 3606   1.355   1.500   0.463  0.5028 -0.4330 -1.1700
    1THF     H4 3607   1.367   1.332   0.419  0.1440 -0.4338  0.4968
    1THF     C3 3608   1.549   1.406   0.506 -0.1383 -0.1151  0.8777
    1THF     H5 3609   1.598   1.470   0.432  1.9085 -1.9233  0.6269
    1THF     H6 3610   1.594   1.309   0.485 -0.0018 -0.3087  2.0403
    1THF     C4 3611   1.571   1.438   0.656 -0.0440 -1.0265 -0.7918
    1THF     H7 3612   1.582   1.546   0.670 -0.6516 -0.9411 -0.9565
    1THF     H8 3613   1.661   1.394   0.701  1.0825  0.4629 -1.5194
    1THF     O1 3614   1.460   1.394   0.731  0.2711  0.0556 -0.3768
    1THF     C1 3615   2.801   2.781   0.264  0.1279  0.4035 -0.0757
    1THF     H1 3616   2.702   2.826   0.276 -0.0532 -0.1223  0.5034
    1THF     H2 3617   2.874   2.831   0.201  0.6702  0.7348  0.8084
    1THF     C2 3618   2.767   2.638   0.228 -0.5924  0.9716 -0.0345
    1THF     H3 3619   2.798   2.621   0.124  0.5276 -1.5576  0.6661
    1THF     H4 3620   2.662   2.610   0.238 -0.3645 -0.0855 -0.5152
    1THF     C3 3621   2.840   2.543   0.320  0.1802 -0.5908  0.2808
    1THF     H5 3622   2.911   2.473   0.275 -0.1514 -0.3992 -0.5417
    1THF     H6 3623   2.764   2.487   0.374 -0.6039  0.9802  0.8477
    1THF     C4 3624   2.922   2.641   0.410  0.6017 -0.0065  0.4240
    1THF     H7 3625   3.027   2.638   0.377 -0.0870 -0.4241 -1.8147
    1THF     H8 3626   2.907   2.612   0.514 -0.5312 -0.1673  0.2179
    1THF     O1 3627   2.863   2.773   0.396 -0.0388 -0.0489  0.5419
    1THF     C1 3628   1.866   0.864   3.265 -0.0787 -0.9663  0.4496
    1THF     H1 3629   1.816   0.796   3.334  2.5355 -2.4311  0.9385
    1THF     H2 3630   1.891   0.798   3.182 -1.3373 -0.1821 -0.5791
    1THF     C2 3631   1.988   0.942   3.319 -0.1253  0.7895  0.3787
    1THF     H3 3632   2.053   0.982   3.241 -1.5165 -3.2523 -3.0413
    1THF     H4 3633   2.050   0.875   3.378  1.6713  0.1133 -2.2114
    1THF     C3 3634   1.927   1.065   3.381 -0.5382  0.7932 -0.3963
    1THF     H5 3635   1.977   1.159   3.357  1.1365 -0.0736 -0.3910
    1THF     H6 3636   1.921   1.045   3.488  0.3332 -3.0033 -1.0036
    1THF     C4 3637   1.787   1.073   3.315 -0.7780 -0.3275  0.1319
    1THF     H7 3638   1.770   1.166   3.259 -0.3319 -0.7942 -0.7834
    1THF     H8 3639   1.706   1.064   3.388 -0.0784 -0.2021  0.9250
    1THF     O1 3640   1.773   0.969   3.222  0.0357  0.1477  0.2369
    1THF     C1 3641   0.773   2.568   1.762 -0.0929  0.0420 -0.1854
    1THF     H1 3642   0.800   2.658   1.818 -1.3798 -0.0279  0.5569
    1THF     H2 3643   0.756   2.579   1.655 -1.5479 -0.4512 -0.0126
    1THF     C2 3644   0.650   2.512   1.823  0.6550  0.1017 -0.3376
    1THF     H3 3645   0.582   2.489   1.741 -0.0819 -0.0938  0.3187
    1THF     H4 3646   0.600   2.582   1.890  1.2143 -0.3803  0.6050
    1THF     C3 3647   0.691   2.386   1.898  0.5751 -0.0612 -0.0272
    1THF     H5 3648   0.674   2.295   1.839 -0.6189 -0.1529  0.4479
    1THF     H6 3649   0.640   2.373   1.993 -0.8506 -1.9218 -1.0186
    1THF     C4 3650   0.849   2.391   1.905 -0.7900 -0.6684 -0.0361
    1THF     H7 3651   0.900   2.295   1.900 -0.5776 -0.6225  1.0087
    1THF     H8 3652   0.880   2.451   1.991 -0.8524 -0.9961  0.2194
    1THF     O1 3653   0.878   2.469   1.790 -0.4338 -0.1847 -1.0502
    1THF     C1 3654   0.114   0.236   3.436  0.7055 -0.5988  0.2700
    1THF     H1 3655   0.053   0.186   3.360  0.2806 -2.2509  1.6444
    1THF     H2 3656   0.218   0.203   3.441  1.0822  0.5876  0.3051
    1THF     C2 3657   0.061   0.229   3.582 -0.2410  0.1219  0.5548
    1THF     H3 3658   0.095   0.138   3.631  1.7369 -0.0426 -1.0615
    1THF     H4 3659  -0.047   0.241   3.592 -0.4360  0.1445 -1.3493
    1THF     C3 3660   0.119   0.352   3.655 -0.4845  0.5272 -0.5786
    1THF     H5 3661   0.195   0.328   3.730 -1.0534  1.1197  0.1884
    1THF     H6 3662   0.043   0.414   3.702  2.2605  3.4986  0.1337
    1THF     C4 3663   0.174   0.436   3.541 -0.2583 -0.3515  0.2522
    1THF     H7 3664   0.281   0.412   3.534 -0.7563 -2.0498 -2.2371
    1THF     H8 3665   0.153   0.543   3.546  2.1387  0.1324  0.7678
    1THF     O1 3666   0.116   0.382   3.422  0.4708 -0.5477 -0.5246
    1THF     C1 3667   1.846   0.748   1.422  0.7590 -0.0820  0.5913
    1THF     H1 3668   1.850   0.654   1.478  2.0468 -0.2542  0.2198
    1THF     H2 3669   1.881   0.718   1.323 -0.0997  1.7656 -0.3045
    1THF     C2 3670   1.939   0.867   1.472  0.2004 -0.4310  0.2546
    1THF     H3 3671   2.017   0.893   1.400  0.0246 -2.2216 -0.6196
    1THF     H4 3672   1.975   0.850   1.573  0.7901 -1.2651 -0.0854
    1THF     C3 3673   1.840   0.986   1.474 -0.1884  0.7804 -0.0091
    1THF     H5 3674   1.891   1.077   1.442 -1.0154  1.1821 -0.1951
    1THF     H6 3675   1.812   1.007   1.578 -0.3712 -0.1294  0.1324
    1THF     C4 3676   1.722   0.940   1.391  0.2030  0.0991  0.1131
    1THF     H7 3677   1.727   0.960   1.284  0.6804  1.4840  0.3856
    1THF     H8 3678   1.628   0.981   1.428  0.1868  1.3932 -1.3470
    1THF     O1 3679   1.712   0.803   1.419 -0.6682  0.0124 -0.4696
    1THF     C1 3680   0.866   0.076   0.185  0.6411 -0.0610  0.2951
    1THF     H1 3681   0.782   0.011   0.211 -0.8241  1.6151 -0.1483
    1THF     H2 3682   0.915   0.034   0.097  1.5933 -1.4343  1.4546
    1THF     C2 3683   0.968   0.085   0.293  0.2003 -0.0973  0.2778
    1THF     H3 3684   1.064   0.057   0.250  0.4010 -0.4166  0.9201
    1THF     H4 3685   0.943   0.020   0.377 -0.9450  0.8548  0.6845
    1THF     C3 3686   0.962   0.229   0.349  0.1034 -0.8753  0.4347
    1THF     H5 3687   1.048   0.285   0.312  0.6874 -1.6149  0.6574
    1THF     H6 3688   0.960   0.235   0.458 -0.5328 -0.4636  0.4016
    1THF     C4 3689   0.829   0.286   0.278 -0.1868  0.1329 -0.4985
    1THF     H7 3690   0.853   0.391   0.260  0.8843 -0.0963 -0.4061
    1THF     H8 3691   0.739   0.272   0.339 -1.7593 -1.6566 -3.1413
    1THF     O1 3692   0.816   0.205   0.162 -0.1926 -0.1924  0.6143
    1THF     C1 3693   3.041   4.052   1.804 -0.6549  0.1601  0.2466
    1THF     H1 3694   3.077   4.144   1.850 -0.7335 -0.6601  1.9922
    1THF     H2 3695   2.994   3.977   1.869  0.9599 -0.2639  0.9534
    1THF     C2 3696   3.149   3.986   1.722  0.3313 -0.2350 -0.0061
    1THF     H3 3697   3.200   3.912   1.784 -0.8761 -0.5804  0.5890
    1THF     H4 3698   3.214   4.059   1.673 -1.2158  1.4724  0.3982
    1THF     C3 3699   3.070   3.931   1.605  0.2397  0.4447  0.5840
    1THF     H5 3700   3.023   3.841   1.644 -0.8004  1.3517  1.4348
    1THF     H6 3701   3.124   3.904   1.514 -0.5880 -2.1101  0.8290
    1THF     C4 3702   2.969   4.040   1.577  0.0305 -0.2863 -0.1456
    1THF     H7 3703   2.882   4.002   1.522 -0.2182  0.2749 -0.1397
    1THF     H8 3704   3.012   4.126   1.525  1.9692  0.1579  2.1131
    1THF     O1 3705   2.935   4.081   1.707  0.0529  0.4852 -0.3917
    1THF     C1 3706   4.036   4.029   3.781 -0.8170  0.0434 -0.3107
    1THF     H1 3707   4.018   3.958   3.863 -2.8010  1.1857  0.2819
    1THF     H2 3708   4.100   4.105   3.826  0.8416 -0.4807 -1.7778
    1THF     C2 3709   3.909   4.084   3.725 -0.1260  0.3491 -0.1545
    1THF     H3 3710   3.911   4.192   3.717 -0.0737  0.4634  1.3042
    1THF     H4 3711   3.827   4.062   3.793 -0.6059 -2.4599 -1.5272
    1THF     C3 3712   3.888   4.019   3.588  0.2047  1.0212  0.3890
    1THF     H5 3713   3.877   4.093   3.509 -1.6130 -0.1553 -0.4818
    1THF     H6 3714   3.797   3.959   3.594  0.3140  0.9167  1.1049
    1THF     C4 3715   4.008   3.930   3.565 -0.1011  0.3711  0.9903
    1THF     H7 3716   4.058   3.970   3.476  1.7273 -4.1906 -0.1523
    1THF     H8 3717   3.991   3.823   3.552 -2.1893  0.5780  1.8549
    1THF     O1 3718   4.103   3.965   3.668 -0.0800  0.4958 -0.1437
    1THF     C1 3719   1.485   1.072   1.773  0.2981  0.0289  0.3269
    1THF     H1 3720   1.588   1.110   1.766  0.8497 -1.8860 -3.8288
    1THF     H2 3721   1.427   1.127   1.847  0.0908 -0.9867  0.9259
    1THF     C2 3722   1.492   0.919   1.785  0.5928  0.7107  0.5720
    1THF     H3 3723   1.435   0.889   1.872  0.2698  2.7436  1.0676
    1THF     H4 3724   1.598   0.890   1.787  0.4413 -0.4558 -3.1880
    1THF     C3 3725   1.427   0.854   1.666 -0.5364 -0.1177  1.1804
    1THF     H5 3726   1.371   0.762   1.685  0.3781 -0.9853 -0.2238
    1THF     H6 3727   1.494   0.855   1.580 -0.7264  0.7437  1.0370
    1THF     C4 3728   1.333   0.966   1.632 -0.7355  0.3186 -0.5936
    1THF     H7 3729   1.249   0.981   1.701  0.1182  2.6710 -0.0328
    1THF     H8 3730   1.291   0.970   1.531  0.4291  0.9905 -1.0683
    1THF     O1 3731   1.414   1.083   1.645  0.0608 -0.0142 -0.1944
    1THF     C1 3732   3.023   0.591   3.227  0.5413 -0.2811 -0.0121
    1THF     H1 3733   3.078   0.685   3.217 -1.3505  0.9302  0.6764
    1THF     H2 3734   3.041   0.532   3.137  1.0351 -0.5923  0.2919
    1THF     C2 3735   2.878   0.632   3.253  0.3385 -0.3169  0.1835
    1THF     H3 3736   2.827   0.642   3.157  0.8853  3.0131  0.2037
    1THF     H4 3737   2.875   0.725   3.309 -1.3794  0.4590 -1.1584
    1THF     C3 3738   2.822   0.523   3.340  0.1974  0.7042  0.6110
    1THF     H5 3739   2.794   0.437   3.279 -0.1445 -1.7143  4.0858
    1THF     H6 3740   2.736   0.565   3.393  0.9813 -0.7482  3.0967
    1THF     C4 3741   2.940   0.494   3.427 -0.2701 -0.3458 -0.1561
    1THF     H7 3742   2.941   0.394   3.471  2.9282 -0.5245 -0.5533
    1THF     H8 3743   2.927   0.554   3.518 -1.9537  1.2401 -1.4122
    1THF     O1 3744   3.066   0.529   3.349  0.0216 -0.4339  0.2376
    1THF     C1 3745   2.402   2.772   2.015  0.4693  0.0619  0.2170
    1THF     H1 3746   2.359   2.700   1.945  2.8746 -0.1523 -1.0967
    1THF     H2 3747   2.371   2.873   1.985 -1.2429 -1.0210 -1.8199
    1THF     C2 3748   2.552   2.757   2.028 -0.4953  0.7516 -0.5103
    1THF     H3 3749   2.597   2.838   2.086 -0.9122  2.1809 -2.1310
    1THF     H4 3750   2.611   2.763   1.936  0.9008 -2.6037  0.0959
    1THF     C3 3751   2.561   2.617   2.090 -0.1744  0.0559  0.2182
    1THF     H5 3752   2.660   2.596   2.131 -0.1852  2.8982  1.8707
    1THF     H6 3753   2.540   2.537   2.020 -2.0307 -0.3123  1.1582
    1THF     C4 3754   2.437   2.620   2.187 -0.2715  0.7361 -0.1397
    1THF     H7 3755   2.468   2.625   2.291 -0.2409 -1.6665 -0.0016
    1THF     H8 3756   2.379   2.529   2.168  1.3783  0.0592 -2.1026
    1THF     O1 3757   2.362   2.743   2.153  0.4023  0.0532 -0.5038
    1THF     C1 3758   3.743   3.380   0.907  0.6691 -0.2014  0.8247
    1THF     H1 3759   3.726   3.449   0.824 -0.0034 -3.2436 -1.6879
    1THF     H2 3760   3.733   3.278   0.869 -2.8915 -0.9807  3.5889
    1THF     C2 3761   3.637   3.397   1.012  0.4686  1.0097 -0.5670
    1THF     H3 3762   3.549   3.333   1.010  0.3620  1.1687 -1.0418
    1THF     H4 3763   3.592   3.497   1.014 -1.4028  0.1679  0.6690
    1THF     C3 3764   3.718   3.382   1.141 -0.3272  0.5397 -0.9032
    1THF     H5 3765   3.676   3.306   1.208  0.9330  1.5612  1.1033
    1THF     H6 3766   3.721   3.465   1.212 -0.2792 -1.3369  1.3561
    1THF     C4 3767   3.858   3.344   1.096 -0.5227  0.3392 -0.1381
    1THF     H7 3768   3.855   3.235   1.089 -0.9632  0.2044  1.8005
    1THF     H8 3769   3.933   3.376   1.168 -0.1850  1.1859 -0.8537
    1THF     O1 3770   3.871   3.399   0.962 -0.2147  0.4378 -0.1348
    1THF     C1 3771   3.969   0.585   3.467 -0.2369 -0.3106 -0.0493
    1THF     H1 3772   4.056   0.584   3.401 -0.1153  0.6226  0.0895
    1THF     H2 3773   4.002   0.575   3.570 -1.4694 -4.2521  0.0330
    1THF     C2 3774   3.873   0.474   3.444 -0.1196  0.6249 -0.4950
    1THF     H3 3775   3.910   0.374   3.468 -0.0699  1.0582  1.3734
    1THF     H4 3776   3.840   0.485   3.341 -0.4023 -0.5639 -0.5288
    1THF     C3 3777   3.758   0.509   3.536  0.1278 -0.4572 -0.7300
    1THF     H5 3778   3.777   0.475   3.638 -0.9981 -4.9692 -1.9331
    1THF     H6 3779   3.660   0.470   3.510 -0.3112 -0.5896  1.1144
    1THF     C4 3780   3.756   0.663   3.537  0.6555  0.1457  0.1674
    1THF     H7 3781   3.757   0.691   3.643 -0.0629 -1.0157  0.4844
    1THF     H8 3782   3.665   0.698   3.487  1.1956  0.3508 -0.7009
    1THF     O1 3783   3.876   0.702   3.453  0.3172 -0.3180 -0.5316
    1THF     C1 3784   2.666   0.384   2.777 -0.8943  0.3290  0.3083
    1THF     H1 3785   2.590   0.462   2.783  0.6131  1.7477  1.1147
    1THF     H2 3786   2.719   0.399   2.682 -0.3412 -2.1805  0.1686
    1THF     C2 3787   2.605   0.242   2.799  0.0069 -0.4356  0.5951
    1THF     H3 3788   2.671   0.165   2.760 -0.2786 -0.0543 -0.6781
    1THF     H4 3789   2.508   0.236   2.748 -0.4544 -1.5937  1.6076
    1THF     C3 3790   2.596   0.231   2.948  0.5725 -0.4559 -0.4303
    1THF     H5 3791   2.620   0.129   2.980  2.1387  0.4035  1.2526
    1THF     H6 3792   2.497   0.254   2.986  0.3777  1.6810 -2.1411
    1THF     C4 3793   2.691   0.329   3.009 -0.2170 -0.2589 -1.0313
    1THF     H7 3794   2.778   0.282   3.057  0.4893  0.8863 -1.1618
    1THF     H8 3795   2.652   0.402   3.080 -1.0614 -2.1266  0.4640
    1THF     O1 3796   2.740   0.396   2.894  0.2719 -0.3736 -0.2384
    1THF     C1 3797   2.988   1.706   3.683  0.5996 -0.3273  0.3159
    1THF     H1 3798   3.090   1.670   3.669  1.0130  0.8199  0.3149
    1THF     H2 3799   2.958   1.764   3.595 -0.6103 -0.9391  0.3208
    1THF     C2 3800   2.978   1.796   3.802 -0.2905 -0.3625 -0.3551
    1THF     H3 3801   2.903   1.874   3.790  1.1270  0.9503 -0.7758
    1THF     H4 3802   3.070   1.849   3.825 -0.4728  1.0338 -2.6620
    1THF     C3 3803   2.950   1.710   3.922  0.2535  0.7801 -0.4975
    1THF     H5 3804   2.858   1.748   3.967 -0.5192 -2.5321  0.8594
    1THF     H6 3805   3.024   1.707   4.002  0.6702 -0.5078 -0.9288
    1THF     C4 3806   2.929   1.576   3.860 -0.7168 -0.4590 -0.0030
    1THF     H7 3807   2.853   1.512   3.906  0.8196 -2.7892 -0.6347
    1THF     H8 3808   3.018   1.513   3.868 -0.5176 -0.3582 -1.3343
    1THF     O1 3809   2.904   1.596   3.723  0.0803  0.2391  0.0100
    1THF     C1 3810   1.833   1.294   1.147 -0.1976  0.2764  0.2690
    1THF     H1 3811   1.905   1.265   1.225  0.8894 -0.7211 -1.0717
    1THF     H2 3812   1.733   1.274   1.185 -0.5790  1.1846 -0.2609
    1THF     C2 3813   1.872   1.206   1.024 -0.0112 -0.1965  0.4996
    1THF     H3 3814   1.785   1.154   0.983  1.2756 -0.4143 -2.1403
    1THF     H4 3815   1.947   1.127   1.040 -0.9029 -1.0714  0.4172
    1THF     C3 3816   1.931   1.307   0.925  0.8058  0.6612 -0.1989
    1THF     H5 3817   1.898   1.291   0.822 -0.1049  1.0316  0.0333
    1THF     H6 3818   2.040   1.309   0.928  0.8199 -0.2142  0.1239
    1THF     C4 3819   1.877   1.442   0.970  0.5173 -0.7810  0.1574
    1THF     H7 3820   1.778   1.462   0.927  0.9591 -0.8159 -0.8792
    1THF     H8 3821   1.950   1.518   0.940 -1.0081  0.5492 -0.2781
    1THF     O1 3822   1.851   1.431   1.115 -0.4481 -0.0855 -0.2519
    1THF     C1 3823   2.669   1.409   3.363  0.7441 -0.1479 -0.1968
    1THF     H1 3824   2.621   1.451   3.452  0.0043 -0.6243 -0.3637
    1THF     H2 3825   2.626   1.309   3.347 -0.4074  0.5358 -1.4393
    1THF     C2 3826   2.817   1.401   3.396  0.3264  0.1657 -0.4076
    1THF     H3 3827   2.847   1.306   3.351  0.9891  0.4535 -0.5740
    1THF     H4 3828   2.816   1.383   3.504 -0.7896 -0.3691 -0.4970
    1THF     C3 3829   2.890   1.513   3.336  0.2633  0.2541  0.6588
    1THF     H5 3830   2.972   1.473   3.277 -0.6470  2.2523 -2.0325
    1THF     H6 3831   2.926   1.587   3.408  0.0088  2.1042 -1.0671
    1THF     C4 3832   2.777   1.585   3.253  0.3838  0.4721 -0.2344
    1THF     H7 3833   2.807   1.622   3.155 -0.2160  1.8992  0.1056
    1THF     H8 3834   2.754   1.673   3.314  1.5232 -0.0204  0.9396
    1THF     O1 3835   2.663   1.494   3.250  0.3274  0.0861 -0.2052
    1THF     C1 3836   3.308   4.069   3.725  0.1611  0.2047 -0.5257
    1THF     H1 3837   3.265   4.151   3.783  1.0174  1.1003 -1.1230
    1THF     H2 3838   3.271   3.969   3.748 -0.2091  0.5193  0.2665
    1THF     C2 3839   3.456   4.092   3.735 -1.0092  0.0385  0.9207
    1THF     H3 3840   3.503   4.001   3.696  1.0972  1.3704  0.2310
    1THF     H4 3841   3.495   4.105   3.836 -0.3002 -1.8731  0.9149
    1THF     C3 3842   3.488   4.203   3.630 -0.4663  0.4744 -0.8003
    1THF     H5 3843   3.575   4.177   3.568 -0.1544  0.6586 -0.4402
    1THF     H6 3844   3.510   4.295   3.683 -0.5203 -0.3780  0.7180
    1THF     C4 3845   3.357   4.214   3.548 -0.5797 -0.2299  0.9547
    1THF     H7 3846   3.372   4.204   3.440 -0.9345 -3.8338  1.2051
    1THF     H8 3847   3.308   4.301   3.593  0.2730  0.6562  0.1996
    1THF     O1 3848   3.290   4.096   3.586 -0.6967 -0.1515 -0.0709
    1THF     C1 3849   1.479   3.667   3.945 -0.6945  0.0429 -0.4840
    1THF     H1 3850   1.523   3.714   3.856 -0.8825  0.9776 -0.0935
    1THF     H2 3851   1.371   3.683   3.952 -0.9179 -1.4724 -0.4389
    1THF     C2 3852   1.544   3.721   4.068  0.3587 -0.1157  0.1288
    1THF     H3 3853   1.478   3.774   4.137  2.0993 -0.8148  2.4105
    1THF     H4 3854   1.626   3.789   4.045  0.7644 -0.7647 -0.3561
    1THF     C3 3855   1.596   3.592   4.136 -0.0587  0.4457 -0.3180
    1THF     H5 3856   1.515   3.564   4.204  0.2333 -0.2505 -0.2498
    1THF     H6 3857   1.692   3.606   4.186  0.2048 -0.8015 -0.4640
    1THF     C4 3858   1.627   3.497   4.012 -0.2626 -0.3968  0.5441
    1THF     H7 3859   1.642   3.390   4.029  0.5590 -0.9842 -3.3352
    1THF     H8 3860   1.721   3.531   3.969  0.6416 -1.1838  1.8769
    1THF     O1 3861   1.513   3.523   3.933 -0.2950  0.0343  0.2716
    1THF     C1 3862   4.015   1.838   1.534 -0.2215  0.1924 -0.0718
    1THF     H1 3863   4.093   1.903   1.575 -1.8016  2.2633 -0.2582
    1THF     H2 3864   3.963   1.800   1.622  1.3487 -0.2600  0.6735
    1THF     C2 3865   4.078   1.743   1.431 -0.5056 -0.3281 -0.2285
    1THF     H3 3866   4.085   1.642   1.473 -0.6114  0.0221  0.6403
    1THF     H4 3867   4.178   1.777   1.404  0.4304  0.0708  3.4019
    1THF     C3 3868   3.990   1.757   1.305  0.0288  0.1089  0.2321
    1THF     H5 3869   3.969   1.656   1.270  1.8635 -0.2959  0.2758
    1THF     H6 3870   4.045   1.807   1.225  1.0302 -0.8983  0.2738
    1THF     C4 3871   3.869   1.835   1.348 -0.0361  0.9448  0.0991
    1THF     H7 3872   3.801   1.763   1.393 -1.4653  2.3645  0.2893
    1THF     H8 3873   3.818   1.890   1.267  0.1888 -1.3247 -1.6383
    1THF     O1 3874   3.923   1.919   1.459 -0.7359 -0.3328 -0.0802
    1THF     C1 3875   3.559   0.766   0.643 -0.1745  0.8233 -0.3314
    1THF     H1 3876   3.545   0.685   0.715  1.9918  1.7423  1.1764
    1THF     H2 3877   3.486   0.762   0.562  0.2091 -2.7675 -0.6099
    1THF     C2 3878   3.706   0.777   0.598  0.3230 -0.3807 -0.3867
    1THF     H3 3879   3.691   0.822   0.500  1.7680 -0.6190 -0.7408
    1THF     H4 3880   3.766   0.686   0.588  1.2327  0.1145  0.4565
    1THF     C3 3881   3.774   0.876   0.698  0.1914  0.0677 -0.1206
    1THF     H5 3882   3.863   0.924   0.657 -0.5201 -1.3257 -3.4461
    1THF     H6 3883   3.801   0.818   0.787 -0.0002  1.7407  1.0701
    1THF     C4 3884   3.656   0.965   0.746 -0.3062 -0.7805  0.6233
    1THF     H7 3885   3.634   1.054   0.685 -0.8418 -1.4763 -0.2104
    1THF     H8 3886   3.672   0.995   0.850  2.3870 -0.0250  0.0134
    1THF     O1 3887   3.541   0.882   0.725 -0.5974  0.0114  0.2034
    1THF     C1 3888   2.282   2.496   0.650 -0.3649 -0.6316 -0.6021
    1THF     H1 3889   2.388   2.485   0.677 -0.5345 -0.8251  0.0115
    1THF     H2 3890   2.256   2.572   0.577 -0.5858  0.3940  0.5216
    1THF     C2 3891   2.204   2.531   0.776 -0.2025  0.8017  0.0170
    1THF     H3 3892   2.113   2.586   0.750 -0.8733 -0.4244 -0.2641
    1THF     H4 3893   2.263   2.594   0.843 -0.8912  1.0395  0.4078
    1THF     C3 3894   2.164   2.388   0.832  0.0485 -0.3318 -0.2492
    1THF     H5 3895   2.056   2.378   0.847  0.2503 -2.0053  0.1458
    1THF     H6 3896   2.213   2.373   0.929  3.7931  2.1801 -1.6574
    1THF     C4 3897   2.210   2.286   0.724 -0.0770  0.2252  0.1480
    1THF     H7 3898   2.128   2.215   0.713 -1.9218  2.7791 -3.1922
    1THF     H8 3899   2.304   2.243   0.762  1.1571  0.0133 -3.0075
    1THF     O1 3900   2.225   2.371   0.602 -0.3214 -0.2154  0.5752
    1THF     C1 3901   2.646   0.062   3.324  0.1503 -0.1671 -0.2039
    1THF     H1 3902   2.583   0.070   3.235  0.3889 -2.7411 -0.6281
    1THF     H2 3903   2.752   0.071   3.300  0.2850  1.8597  1.0340
    1THF     C2 3904   2.599  -0.050   3.418  0.4032 -0.2379 -0.1769
    1THF     H3 3905   2.679  -0.110   3.461 -0.4786 -2.0980 -1.0958
    1THF     H4 3906   2.542  -0.118   3.354  1.0132 -1.1082  0.2114
    1THF     C3 3907   2.510   0.023   3.521  0.0519  0.1203 -0.0404
    1THF     H5 3908   2.551   0.033   3.622 -0.4171  1.6570  0.0099
    1THF     H6 3909   2.417  -0.034   3.536 -1.0763  1.9086 -0.1775
    1THF     C4 3910   2.494   0.162   3.465 -0.6413 -0.4141  0.3444
    1THF     H7 3911   2.467   0.238   3.539  0.3240 -0.3380  0.6258
    1THF     H8 3912   2.409   0.163   3.396 -0.8092 -2.9215  0.4530
    1THF     O1 3913   2.613   0.189   3.388  0.9394 -0.1097 -0.4479
    1THF     C1 3914   2.154   2.960   0.651  0.6651 -0.0597 -0.2155
    1THF     H1 3915   2.228   2.994   0.578 -0.2486  1.0301 -0.6486
    1THF     H2 3916   2.130   2.854   0.642 -0.8586  0.1470  1.2245
    1THF     C2 3917   2.026   3.054   0.629  0.0112  0.3264  0.3761
    1THF     H3 3918   1.928   3.007   0.640 -0.6826  2.1437  2.4898
    1THF     H4 3919   2.022   3.099   0.529 -0.6819  0.9525  0.6804
    1THF     C3 3920   2.045   3.152   0.744  0.1633 -0.3284 -0.4304
    1THF     H5 3921   1.980   3.124   0.828 -1.4134  3.1595 -0.3675
    1THF     H6 3922   2.035   3.259   0.722 -1.1603 -0.9444 -2.8956
    1THF     C4 3923   2.184   3.135   0.803 -0.3130  0.1476  0.4642
    1THF     H7 3924   2.190   3.162   0.909 -0.1154 -1.7283  0.9576
    1THF     H8 3925   2.257   3.198   0.751  2.8055 -2.6808  1.2209
    1THF     O1 3926   2.199   2.993   0.786 -0.1007  0.5040 -0.4102
    1THF     C1 3927   0.711   1.927   2.057 -0.3400  0.1801 -0.8540
    1THF     H1 3928   0.617   1.920   2.000 -0.2297  1.0303 -1.1488
    1THF     H2 3929   0.679   1.982   2.146 -0.0979  1.7220 -1.7167
    1THF     C2 3930   0.802   2.005   1.973  0.5318  0.5022  0.1849
    1THF     H3 3931   0.868   2.070   2.031  3.5362 -3.4473  1.4119
    1THF     H4 3932   0.747   2.058   1.895 -0.9227 -1.2818 -0.0211
    1THF     C3 3933   0.892   1.904   1.901  0.4688  0.0160  0.1595
    1THF     H5 3934   0.995   1.906   1.939  0.9130 -0.0647 -1.0121
    1THF     H6 3935   0.899   1.925   1.794 -1.4089  1.1570  0.2524
    1THF     C4 3936   0.835   1.767   1.938  0.2229  0.2076  0.3006
    1THF     H7 3937   0.920   1.701   1.958 -0.4470 -1.1400 -1.1363
    1THF     H8 3938   0.770   1.731   1.858  1.7116  0.3982 -1.0231
    1THF     O1 3939   0.765   1.792   2.062  0.2984  0.1293  0.2340
    1THF     C1 3940   1.347   0.727   3.377 -0.4356  0.6788  0.4324
    1THF     H1 3941   1.240   0.719   3.394 -0.0839 -0.5315  2.1586
    1THF     H2 3942   1.403   0.726   3.471  2.3859 -0.0911 -1.1931
    1THF     C2 3943   1.403   0.855   3.312  0.9462 -0.0109  0.2769
    1THF     H3 3944   1.485   0.895   3.372 -0.1435 -0.4966  2.1371
    1THF     H4 3945   1.327   0.933   3.301  1.3002  0.4328  0.9467
    1THF     C3 3946   1.441   0.806   3.171  0.2632  0.4021  0.6142
    1THF     H5 3947   1.549   0.805   3.157  0.1978 -3.3245  0.0032
    1THF     H6 3948   1.397   0.866   3.091 -0.5435 -1.1996 -0.1636
    1THF     C4 3949   1.385   0.667   3.166 -0.0556  0.0765  0.4394
    1THF     H7 3950   1.445   0.602   3.102 -0.0529  0.8269 -0.3230
    1THF     H8 3951   1.282   0.676   3.131  0.6103  4.4259 -0.7517
    1THF     O1 3952   1.386   0.613   3.297 -0.1559  0.5499  0.0136
    1THF     C1 3953   2.580   3.693   0.098  0.0269 -0.2880 -0.0595
    1THF     H1 3954   2.588   3.773   0.024  0.1307 -0.8134 -0.6128
    1THF     H2 3955   2.629   3.605   0.056 -0.7716 -2.4460  3.2911
    1THF     C2 3956   2.439   3.677   0.156 -0.0862 -0.2081 -0.8635
    1THF     H3 3957   2.421   3.589   0.218  1.0761  0.2000  0.0772
    1THF     H4 3958   2.372   3.688   0.071 -0.2705 -0.2818 -0.7287
    1THF     C3 3959   2.424   3.799   0.253 -0.8988  0.0810  0.3578
    1THF     H5 3960   2.355   3.780   0.336 -1.8241  0.2750 -0.3576
    1THF     H6 3961   2.373   3.875   0.194 -0.1217 -0.5547 -1.1746
    1THF     C4 3962   2.565   3.839   0.288  0.1966 -0.9033  0.6992
    1THF     H7 3963   2.582   3.844   0.395 -0.7924 -3.8070  1.0451
    1THF     H8 3964   2.582   3.940   0.248 -1.5182 -0.8255  0.1016
    1THF     O1 3965   2.651   3.751   0.212  0.2564 -0.2269  0.2419
    1THF     C1 3966   3.041   3.785   3.209  0.5120 -0.4912  0.1092
    1THF     H1 3967   3.023   3.681   3.181 -1.9069 -0.3034  0.9349
    1THF     H2 3968   3.031   3.852   3.123  0.5551 -2.8517 -1.8147
    1THF     C2 3969   3.183   3.799   3.261  0.0033 -0.3609 -0.2627
    1THF     H3 3970   3.246   3.828   3.176 -0.4304  1.2251 -0.0578
    1THF     H4 3971   3.223   3.702   3.291  1.5446  0.5024  0.5562
    1THF     C3 3972   3.170   3.903   3.371  0.9776 -0.1186  0.5209
    1THF     H5 3973   3.198   4.000   3.328  0.4798 -0.0346  0.3833
    1THF     H6 3974   3.240   3.885   3.453  1.0497  1.2914  0.7942
    1THF     C4 3975   3.020   3.897   3.417  0.1257  0.0020 -0.0852
    1THF     H7 3976   2.968   3.991   3.433  1.4825  0.8155 -0.4160
    1THF     H8 3977   3.004   3.833   3.505  1.0816 -1.0350 -0.6610
    1THF     O1 3978   2.952   3.828   3.310 -0.0771 -0.4219 -0.1438
    1THF     C1 3979   2.703   3.241   1.007  0.0377 -0.7953  0.0145
    1THF     H1 3980   2.770   3.306   1.063  0.1230  2.0029 -3.1422
    1THF     H2 3981   2.730   3.229   0.901 -1.1478  1.8589 -0.6211
    1THF     C2 3982   2.562   3.301   1.017 -0.1228 -0.2138 -0.2817
    1THF     H3 3983   2.498   3.284   0.930 -1.1683  2.0083  0.0174
    1THF     H4 3984   2.558   3.408   1.039  1.2419 -0.7328  2.7042
    1THF     C3 3985   2.503   3.237   1.143 -0.0339 -0.0467 -0.0443
    1THF     H5 3986   2.407   3.194   1.114 -0.3422  1.3636 -1.2247
    1THF     H6 3987   2.476   3.309   1.221 -0.1022 -0.3062  0.1703
    1THF     C4 3988   2.603   3.136   1.188  0.0978  0.6456 -0.0522
    1THF     H7 3989   2.544   3.049   1.218 -2.1381  2.4109  0.8163
    1THF     H8 3990   2.675   3.181   1.257 -1.5345  0.4696  1.7908
    1THF     O1 3991   2.677   3.112   1.065 -0.0569  0.4672  0.1276
    1THF     C1 3992   3.732   0.280   3.892 -0.4303 -0.2713 -0.9404
    1THF     H1 3993   3.778   0.258   3.796  0.0121 -0.9620 -0.5731
    1THF     H2 3994   3.685   0.186   3.921  1.3395 -0.7402  0.4592
    1THF     C2 3995   3.615   0.381   3.877 -0.7294 -0.2661 -1.2453
    1THF     H3 3996   3.538   0.349   3.948 -1.4177  1.8989 -0.9931
    1THF     H4 3997   3.572   0.404   3.779 -2.5702  2.3104  0.1109
    1THF     C3 3998   3.675   0.512   3.922  0.1878 -0.1669  0.3950
    1THF     H5 3999   3.611   0.560   3.996 -0.4312  2.7112 -1.9460
    1THF     H6 4000   3.679   0.585   3.841 -1.8757  0.6192  0.9594
    1THF     C4 4001   3.826   0.479   3.959 -0.1336  0.2594  0.3109
    1THF     H7 4002   3.865   0.540   4.041  3.2529  1.0274 -1.7783
    1THF     H8 4003   3.894   0.486   3.875  1.5289  1.2754  1.7087
    1THF     O1 4004   3.818   0.348   3.999  0.4021  0.0134 -0.0179
    1THF     C1 4005   2.170   3.219   3.730 -0.3100  0.4660  0.4450
    1THF     H1 4006   2.192   3.125   3.782  1.1760 -0.2535 -1.4437
    1THF     H2 4007   2.100   3.187   3.652  0.0737 -2.5886  1.2944
    1THF     C2 4008   2.294   3.303   3.694  0.2746 -0.2085  0.1750
    1THF     H3 4009   2.278   3.352   3.598  0.6282  1.7209  1.0875
    1THF     H4 4010   2.384   3.243   3.677  0.8491  1.2011 -1.9255
    1THF     C3 4011   2.322   3.413   3.799 -0.7763 -0.1762 -0.2223
    1THF     H5 4012   2.331   3.513   3.756  0.9113 -0.5968 -0.8814
    1THF     H6 4013   2.415   3.387   3.850 -1.8756 -0.3480  1.7708
    1THF     C4 4014   2.189   3.402   3.887 -0.0813 -0.0179  0.4954
    1THF     H7 4015   2.129   3.494   3.887  0.4107  0.3089  0.2100
    1THF     H8 4016   2.210   3.375   3.990  0.3989 -0.9065  0.1675
    1THF     O1 4017   2.100   3.303   3.820 -0.0995  0.4247 -0.0069
    1THF     C1 4018   3.577   4.008   2.324 -0.5137 -0.0579  1.0157
    1THF     H1 4019   3.470   3.987   2.317 -0.6056  1.1584 -2.7941
    1THF     H2 4020   3.592   4.116   2.339  0.3469 -0.3836  2.5759
    1THF     C2 4021   3.652   3.937   2.207 -0.1888 -0.3677  0.5095
    1THF     H3 4022   3.747   3.986   2.187 -0.6378  0.1986 -0.2633
    1THF     H4 4023   3.589   3.925   2.118  3.0126 -0.5738 -1.8465
    1THF     C3 4024   3.663   3.792   2.262 -0.9063 -0.2274  0.5786
    1THF     H5 4025   3.752   3.731   2.243  0.4388  2.0052 -0.5711
    1THF     H6 4026   3.576   3.736   2.228  0.1123 -0.2368 -2.1948
    1THF     C4 4027   3.662   3.813   2.417  0.5889  0.1165 -0.0698
    1THF     H7 4028   3.762   3.787   2.451  0.3390  0.9194  1.3369
    1THF     H8 4029   3.584   3.751   2.463  0.0648  1.2294  0.5554
    1THF     O1 4030   3.640   3.956   2.440  0.4971 -0.2129 -0.9111
    1THF     C1 4031   3.338   0.480   3.591 -0.2506 -0.0689 -0.5811
    1THF     H1 4032   3.420   0.426   3.543  0.9020  0.9619  0.1885
    1THF     H2 4033   3.240   0.434   3.579  0.2621 -0.9909 -1.3067
    1THF     C2 4034   3.343   0.624   3.538  0.4062 -0.3223 -0.2377
    1THF     H3 4035   3.243   0.637   3.497 -0.3292  0.9993  1.9030
    1THF     H4 4036   3.411   0.647   3.456 -1.4273  2.7883 -0.9702
    1THF     C3 4037   3.363   0.711   3.662 -0.1925 -0.4402  0.9158
    1THF     H5 4038   3.303   0.802   3.660 -0.1119 -0.4117 -0.5092
    1THF     H6 4039   3.469   0.722   3.686  0.3546 -1.9684 -0.6318
    1THF     C4 4040   3.305   0.622   3.769  0.0383 -0.7312  0.7090
    1THF     H7 4041   3.196   0.626   3.769  0.0407 -0.5181 -1.1510
    1THF     H8 4042   3.340   0.645   3.870  0.2088  1.4964  0.1628
    1THF     O1 4043   3.356   0.491   3.731  0.5000 -0.3916 -0.8156
    1THF     C1 4044   3.877   3.802   1.589 -0.5369  0.2591 -0.2661
    1THF     H1 4045   3.869   3.911   1.590  0.5812  0.3462 -0.1016
    1THF     H2 4046   3.932   3.771   1.678 -0.3863 -0.4363 -0.6021
    1THF     C2 4047   3.958   3.780   1.467  0.7232  0.5230  0.3999
    1THF     H3 4048   4.064   3.781   1.492  0.3953 -0.6748  1.9612
    1THF     H4 4049   3.933   3.853   1.390 -1.0082  1.7060  2.0227
    1THF     C3 4050   3.910   3.630   1.431  0.3448  0.5079 -0.4398
    1THF     H5 4051   3.975   3.552   1.470 -0.9320 -0.2805  0.1682
    1THF     H6 4052   3.890   3.630   1.323 -1.6928  0.9901 -0.0957
    1THF     C4 4053   3.773   3.600   1.505  0.0920  0.1903 -0.0833
    1THF     H7 4054   3.804   3.519   1.572  0.1165 -0.4631 -0.8769
    1THF     H8 4055   3.690   3.572   1.440 -0.8974  1.6767  0.5199
    1THF     O1 4056   3.758   3.724   1.582  0.3021  0.3794 -0.3073
    1THF     C1 4057   3.453   0.728   3.038  0.7016  0.0656  0.2733
    1THF     H1 4058   3.344   0.741   3.029  1.0542  3.3139  0.0193
    1THF     H2 4059   3.506   0.749   2.945  0.5785 -0.4153  0.0930
    1THF     C2 4060   3.489   0.587   3.078 -0.6108 -0.1178  0.4311
    1THF     H3 4061   3.544   0.535   2.999  1.7780  1.4618  1.0064
    1THF     H4 4062   3.395   0.533   3.092 -0.6479 -0.5535 -1.4171
    1THF     C3 4063   3.570   0.602   3.205 -0.0694  0.1248  0.6715
    1THF     H5 4064   3.657   0.537   3.201 -0.0156  0.0948  1.9897
    1THF     H6 4065   3.517   0.568   3.295 -0.6918 -2.1445 -0.5082
    1THF     C4 4066   3.602   0.748   3.223  0.1683 -0.5230  0.3401
    1THF     H7 4067   3.702   0.768   3.182 -1.0982  0.5108 -2.3780
    1THF     H8 4068   3.576   0.782   3.323  0.6345 -1.2384  0.7059
    1THF     O1 4069   3.506   0.814   3.142 -0.1781  0.3269 -0.1963
    1THF     C1 4070   3.618   2.846   2.423 -0.2792 -0.1565 -0.1880
    1THF     H1 4071   3.623   2.775   2.506 -1.6756 -0.1184 -0.0582
    1THF     H2 4072   3.703   2.828   2.357 -0.3661  1.7577 -0.8663
    1THF     C2 4073   3.612   2.990   2.473 -0.7092  0.4484  0.2073
    1THF     H3 4074   3.710   3.027   2.445 -2.1360  3.7190 -0.7579
    1THF     H4 4075   3.610   2.980   2.582  0.0594 -1.8566  0.0292
    1THF     C3 4076   3.485   3.056   2.414 -1.3922  0.5265  0.0040
    1THF     H5 4077   3.517   3.144   2.358 -1.2394  0.7851  0.5004
    1THF     H6 4078   3.425   3.089   2.499 -1.8182  0.9435 -0.4526
    1THF     C4 4079   3.419   2.942   2.330 -0.3628  0.0356  0.7637
    1THF     H7 4080   3.419   2.967   2.224  1.0726  1.5230  1.0913
    1THF     H8 4081   3.316   2.921   2.358 -0.5793  0.3312  0.1840
    1THF     O1 4082   3.492   2.817   2.363  0.3841 -0.0059 -0.1297
    1THF     C1 4083   3.869   0.870   1.290  0.3535  0.0180 -0.5966
    1THF     H1 4084   3.865   0.857   1.398  0.8749  1.6858 -0.3515
    1THF     H2 4085   3.956   0.932   1.265  0.5506 -0.3235 -0.7607
    1THF     C2 4086   3.736   0.941   1.254 -0.2393  0.9761 -0.0369
    1THF     H3 4087   3.738   0.987   1.155 -0.9336 -1.5032 -1.2460
    1THF     H4 4088   3.704   1.009   1.333 -0.5744  0.0375  0.6419
    1THF     C3 4089   3.636   0.831   1.239 -0.0506 -0.0442 -0.2033
    1THF     H5 4090   3.581   0.856   1.147  0.3006  1.6101  0.0083
    1THF     H6 4091   3.572   0.813   1.325 -1.7484 -1.3478 -1.7004
    1THF     C4 4092   3.718   0.706   1.214 -0.3452 -0.7531 -0.3958
    1THF     H7 4093   3.698   0.661   1.116 -3.7117 -1.7510  0.6456
    1THF     H8 4094   3.716   0.631   1.294  0.1628 -0.0084  0.3236
    1THF     O1 4095   3.863   0.749   1.219  0.5866 -0.1011  0.5221
    1THF     C1 4096   1.227   1.952   1.491 -0.1420  0.5425 -0.6471
    1THF     H1 4097   1.295   1.867   1.483 -0.4528  0.4104 -1.9595
    1THF     H2 4098   1.163   1.945   1.579  2.4411 -1.2143  1.1725
    1THF     C2 4099   1.143   1.962   1.364 -0.2588  0.3499 -0.0581
    1THF     H3 4100   1.039   1.979   1.392 -0.3226  2.7065 -1.6444
    1THF     H4 4101   1.142   1.859   1.327 -0.9185 -0.4892  2.1951
    1THF     C3 4102   1.205   2.077   1.281  0.3528  0.3140  0.0744
    1THF     H5 4103   1.133   2.135   1.222  1.3898 -0.4927 -2.0332
    1THF     H6 4104   1.280   2.027   1.220  1.3228  1.4772  0.2903
    1THF     C4 4105   1.270   2.162   1.392  0.5551  0.2111 -0.3119
    1THF     H7 4106   1.201   2.238   1.430 -0.4838 -0.1095 -1.5410
    1THF     H8 4107   1.359   2.221   1.369  0.8320 -0.2095 -0.3086
    1THF     O1 4108   1.316   2.071   1.498  0.1759 -0.1649  0.0675
    1THF     C1 4109   3.897   0.152   2.066  0.8503  0.4733  0.3644
    1THF     H1 4110   3.868   0.098   2.157  1.2701  1.8470  1.3149
    1THF     H2 4111   4.003   0.143   2.043  0.4028 -0.7266 -1.3663
    1THF     C2 4112   3.867   0.298   2.081 -0.1922 -0.4488 -1.0624
    1THF     H3 4113   3.944   0.352   2.136  1.1229 -0.9998 -2.3345
    1THF     H4 4114   3.778   0.311   2.142  0.4787  0.8782 -0.3564
    1THF     C3 4115   3.829   0.339   1.934  0.2025 -0.0378 -0.0074
    1THF     H5 4116   3.888   0.420   1.891  1.9070 -0.3043  1.7535
    1THF     H6 4117   3.726   0.375   1.937  0.6596  1.1444  1.8203
    1THF     C4 4118   3.844   0.204   1.850 -0.0010 -0.2782 -0.5612
    1THF     H7 4119   3.941   0.195   1.800  1.1098  1.1333  1.2775
    1THF     H8 4120   3.765   0.187   1.777  0.0956  1.4035 -1.0782
    1THF     O1 4121   3.826   0.104   1.954 -0.4419  0.1359 -0.0551
    1THF     C1 4122   3.123   3.679   4.081  0.2921  0.2807 -0.5843
    1THF     H1 4123   3.094   3.584   4.034 -1.6761  1.3282 -1.5560
    1THF     H2 4124   3.077   3.674   4.180  2.9098 -1.4849  0.6135
    1THF     C2 4125   3.075   3.799   4.003 -0.8100  0.1617  0.2202
    1THF     H3 4126   2.968   3.817   4.020 -0.9369  1.1847 -1.5559
    1THF     H4 4127   3.098   3.775   3.899 -1.7822 -0.8890  0.2435
    1THF     C3 4128   3.173   3.910   4.049  0.1290 -0.0631 -0.1101
    1THF     H5 4129   3.131   3.951   4.141 -0.2893 -0.6538 -0.0281
    1THF     H6 4130   3.183   3.983   3.970  0.6974  2.7165  2.4436
    1THF     C4 4131   3.304   3.833   4.084 -0.5865  0.3132  0.3017
    1THF     H7 4132   3.346   3.880   4.173 -0.2260  0.3874  0.0918
    1THF     H8 4133   3.381   3.835   4.006  0.0698 -1.3742  0.8733
    1THF     O1 4134   3.266   3.698   4.111  0.6242 -0.2961 -0.1758
    1THF     C1 4135   0.065   1.030   2.534  0.1620  0.4718  0.0790
    1THF     H1 4136   0.024   1.089   2.616 -0.7331  0.9536 -0.7022
    1THF     H2 4137  -0.015   0.968   2.493  0.4652 -1.0000  1.6436
    1THF     C2 4138   0.186   0.959   2.589  0.1501 -0.5368 -0.2452
    1THF     H3 4139   0.201   0.874   2.522 -1.4347  0.2940 -1.6908
    1THF     H4 4140   0.161   0.923   2.689 -5.2382 -0.1941 -1.3089
    1THF     C3 4141   0.291   1.070   2.575 -0.3461  0.4307  0.4394
    1THF     H5 4142   0.383   1.022   2.541 -0.3599 -2.2295  3.9520
    1THF     H6 4143   0.322   1.108   2.673 -1.5889 -0.8655  1.3566
    1THF     C4 4144   0.239   1.176   2.482 -0.0735 -0.1660  0.6350
    1THF     H7 4145   0.311   1.206   2.405  0.6530  2.1745  2.1678
    1THF     H8 4146   0.211   1.265   2.540  2.3244  1.3366 -0.4469
    1THF     O1 4147   0.126   1.110   2.427  0.5567  0.3228  0.2810
    1THF     C1 4148   2.117   2.476   2.285 -0.1071  0.3495  0.0695
    1THF     H1 4149   2.207   2.436   2.239 -0.5996 -0.3089 -0.3357
    1THF     H2 4150   2.107   2.584   2.271  1.9737  0.5687  0.2098
    1THF     C2 4151   2.132   2.447   2.434 -0.1901  0.6001  0.3443
    1THF     H3 4152   2.143   2.538   2.493 -2.6866  0.5047  1.0163
    1THF     H4 4153   2.225   2.391   2.448 -0.4810 -0.0189 -0.1774
    1THF     C3 4154   2.011   2.360   2.474 -0.1695  0.4464  0.0639
    1THF     H5 4155   1.938   2.419   2.529 -0.8298 -0.5365  0.2692
    1THF     H6 4156   2.047   2.283   2.543  0.6886 -1.0716 -2.0114
    1THF     C4 4157   1.971   2.302   2.340 -0.0536 -0.2121  0.4774
    1THF     H7 4158   1.865   2.275   2.337 -0.3594  0.8809  1.1160
    1THF     H8 4159   2.026   2.211   2.318  1.0846  0.5827 -0.0062
    1THF     O1 4160   1.996   2.410   2.242  0.2207  0.7579 -0.4468
    1THF     C1 4161   2.670   3.209   3.826  0.2336 -0.6613  1.0995
    1THF     H1 4162   2.673   3.100   3.840  2.6435 -0.7586  0.0721
    1THF     H2 4163   2.595   3.241   3.754  0.8692  0.6012  0.9842
    1THF     C2 4164   2.807   3.261   3.790 -0.3511 -0.3863  0.5058
    1THF     H3 4165   2.789   3.311   3.695 -0.0147  1.7720  1.5516
    1THF     H4 4166   2.884   3.187   3.769 -1.0796 -1.1651  0.5265
    1THF     C3 4167   2.863   3.353   3.905  0.0575 -0.2530  0.0184
    1THF     H5 4168   2.895   3.445   3.856 -2.1048 -0.8206 -2.6077
    1THF     H6 4169   2.947   3.309   3.959  0.4927  1.4731  0.7817
    1THF     C4 4170   2.735   3.372   3.988 -0.0388  0.7810 -0.1476
    1THF     H7 4171   2.683   3.462   3.955  0.4272  0.6229 -1.3057
    1THF     H8 4172   2.745   3.373   4.097  0.2239 -0.4723 -0.1457
    1THF     O1 4173   2.639   3.267   3.950  0.1461 -0.1164 -0.4351
    1THF     C1 4174   3.456   2.260   1.642  0.2552  0.2607  0.7199
    1THF     H1 4175   3.390   2.344   1.619 -1.2244 -0.3010  2.7879
    1THF     H2 4176   3.446   2.228   1.746  0.1363  0.0947  0.6562
    1THF     C2 4177   3.601   2.296   1.600  0.1442  0.1119  0.9212
    1THF     H3 4178   3.672   2.276   1.680 -1.2439 -1.3994  1.8248
    1THF     H4 4179   3.600   2.398   1.561 -0.2699  0.2125  1.1949
    1THF     C3 4180   3.633   2.198   1.480 -0.0956 -0.3780  0.6547
    1THF     H5 4181   3.693   2.118   1.523  0.1159  0.0319  1.1370
    1THF     H6 4182   3.689   2.260   1.409 -1.1244  1.9769  1.8431
    1THF     C4 4183   3.495   2.148   1.435  0.5194  0.0943  0.2403
    1THF     H7 4184   3.492   2.043   1.407 -0.8993 -0.3469  1.9827
    1THF     H8 4185   3.447   2.207   1.357  0.2886 -1.5506 -0.8789
    1THF     O1 4186   3.412   2.153   1.551 -0.4952  0.2659 -0.0490
    1THF     C1 4187   2.154   2.788   3.690 -0.3703 -0.0133 -0.1585
    1THF     H1 4188   2.163   2.742   3.789 -0.0366  1.2461  0.4041
    1THF     H2 4189   2.231   2.865   3.680  1.0497 -1.3999 -0.1697
    1THF     C2 4190   2.010   2.823   3.666 -0.5100  0.8515 -0.4944
    1THF     H3 4191   2.000   2.928   3.640 -1.0894  1.8735  3.5691
    1THF     H4 4192   1.969   2.814   3.767  0.6869  1.3666  0.0432
    1THF     C3 4193   1.955   2.721   3.565  0.7623 -0.4937 -0.4722
    1THF     H5 4194   1.941   2.769   3.468  0.9455 -0.4096 -0.4566
    1THF     H6 4195   1.861   2.672   3.590  1.2144 -1.2600 -0.2620
    1THF     C4 4196   2.061   2.613   3.565 -0.1370  0.4447 -0.8264
    1THF     H7 4197   2.073   2.565   3.468 -0.4394 -0.2462 -0.5307
    1THF     H8 4198   2.046   2.534   3.640  0.1784  0.5883 -0.6133
    1THF     O1 4199   2.183   2.686   3.588  0.3205 -0.1258  0.5096
    1THF     C1 4200   1.274   1.808   0.595  0.3318 -0.1972  0.0431
    1THF     H1 4201   1.221   1.726   0.644 -0.4366 -0.2759 -0.9021
    1THF     H2 4202   1.343   1.853   0.667 -1.9663 -1.2635  2.9782
    1THF     C2 4203   1.183   1.914   0.540 -0.0199 -0.7227  0.2218
    1THF     H3 4204   1.232   2.011   0.551  0.1345 -0.5998 -1.4636
    1THF     H4 4205   1.084   1.913   0.586  0.9325  0.5032  2.4185
    1THF     C3 4206   1.171   1.887   0.394  0.3956  0.2332 -0.5819
    1THF     H5 4207   1.131   1.976   0.344 -1.1228 -1.1054 -1.8225
    1THF     H6 4208   1.096   1.810   0.373 -1.1764  1.8569 -1.0647
    1THF     C4 4209   1.308   1.833   0.364  0.5334 -0.5869  0.6712
    1THF     H7 4210   1.375   1.917   0.347 -1.3143  0.5472 -1.1255
    1THF     H8 4211   1.307   1.765   0.279 -0.2974 -0.0933  0.2884
    1THF     O1 4212   1.342   1.758   0.480  0.0807 -0.2136  1.2238
    1THF     C1 4213   0.036   0.385   0.017  0.3392  0.2594  0.0737
    1THF     H1 4214  -0.031   0.384   0.103 -0.0618  0.3961 -0.2291
    1THF     H2 4215   0.019   0.468  -0.053  1.2503 -0.8801 -1.5253
    1THF     C2 4216   0.018   0.243  -0.028  0.1660 -0.9274  0.0822
    1THF     H3 4217   0.061   0.229  -0.127  1.1535  0.4657  0.2889
    1THF     H4 4218  -0.085   0.207  -0.019 -0.0762 -0.4211 -0.5912
    1THF     C3 4219   0.097   0.164   0.081  0.2970 -0.4401 -0.4464
    1THF     H5 4220   0.130   0.065   0.048 -2.0157 -2.1773  2.2836
    1THF     H6 4221   0.045   0.153   0.176 -0.4408 -3.5204 -1.1586
    1THF     C4 4222   0.218   0.247   0.114 -0.4083 -0.1849 -0.4965
    1THF     H7 4223   0.307   0.221   0.057 -0.5496  0.8835 -1.2258
    1THF     H8 4224   0.243   0.262   0.220 -1.3237 -0.5498 -0.2258
    1THF     O1 4225   0.179   0.376   0.059 -0.0233 -0.2781  0.2694
    1THF     C1 4226   0.650   1.062   0.776  0.3407 -0.7992  0.2261
    1THF     H1 4227   0.670   0.957   0.800  1.3632 -0.6593 -0.0024
    1THF     H2 4228   0.677   1.077   0.671 -2.7847  0.4576 -0.4454
    1THF     C2 4229   0.729   1.154   0.869  0.2644 -0.3035 -0.0588
    1THF     H3 4230   0.801   1.209   0.807  1.2736  0.4782  1.7590
    1THF     H4 4231   0.769   1.100   0.955  0.6653 -0.1570 -0.1528
    1THF     C3 4232   0.631   1.258   0.923 -0.6722  0.1857  0.2485
    1THF     H5 4233   0.629   1.351   0.866  0.7972 -0.2301 -0.5309
    1THF     H6 4234   0.642   1.279   1.030  1.4507 -0.4863  0.1949
    1THF     C4 4235   0.494   1.190   0.901 -0.5114 -0.0936 -0.5399
    1THF     H7 4236   0.411   1.258   0.881 -1.3297 -1.1471 -0.8220
    1THF     H8 4237   0.475   1.123   0.986  2.9762  1.4361  1.5663
    1THF     O1 4238   0.513   1.106   0.789  0.1512  0.3447  0.0307
    1THF     C1 4239   4.008   2.168   1.222 -0.3946 -0.2100 -0.1246
    1THF     H1 4240   3.989   2.143   1.327  0.1524 -1.6080 -0.3582
    1THF     H2 4241   4.089   2.109   1.179 -0.5112 -1.1697  0.9414
    1THF     C2 4242   4.019   2.317   1.178 -0.2591 -0.0079 -0.8444
    1THF     H3 4243   4.106   2.333   1.115  0.8775  0.8049  0.9039
    1THF     H4 4244   4.021   2.381   1.266 -4.3874  0.3650 -0.9070
    1THF     C3 4245   3.899   2.343   1.092 -0.1259  0.2373 -0.4985
    1THF     H5 4246   3.924   2.347   0.986  2.9587 -0.6828  0.1581
    1THF     H6 4247   3.855   2.437   1.126 -0.0621  0.3497 -0.7220
    1THF     C4 4248   3.796   2.223   1.119 -0.1858  0.0963  0.8226
    1THF     H7 4249   3.738   2.192   1.031 -0.1084 -3.1228  1.8184
    1THF     H8 4250   3.729   2.241   1.203  1.0030 -0.1622  1.8388
    1THF     O1 4251   3.889   2.118   1.156 -0.3751 -0.0093 -0.4460
    1THF     C1 4252   3.078   1.572   1.213 -0.3989 -0.8276 -0.5694
    1THF     H1 4253   3.110   1.492   1.281  0.7902 -1.6990 -2.1258
    1THF     H2 4254   2.982   1.619   1.237  0.1038  0.3699 -0.8731
    1THF     C2 4255   3.069   1.494   1.075 -0.2905  0.1645 -0.7944
    1THF     H3 4256   2.974   1.523   1.028 -0.0879  1.6110 -0.3382
    1THF     H4 4257   3.065   1.386   1.092  0.8128  0.2534  0.0470
    1THF     C3 4258   3.195   1.543   0.999  0.0816 -0.3577  0.2061
    1THF     H5 4259   3.168   1.593   0.905 -0.1956  0.0228  0.4835
    1THF     H6 4260   3.248   1.453   0.967 -0.6308 -0.6908 -0.0606
    1THF     C4 4261   3.272   1.634   1.094  0.3269 -0.4798 -0.1634
    1THF     H7 4262   3.316   1.722   1.046 -0.9316  0.6186  0.6479
    1THF     H8 4263   3.343   1.577   1.154 -0.5943 -1.0929  0.3437
    1THF     O1 4264   3.181   1.669   1.202 -0.2416  0.1044  0.2063
    1THF     C1 4265   0.834   3.574   1.909 -0.0438 -0.0228 -0.0153
    1THF     H1 4266   0.877   3.503   1.980  0.0767 -1.2409 -1.2931
    1THF     H2 4267   0.742   3.546   1.857  0.0549 -0.1264 -0.1328
    1THF     C2 4268   0.929   3.611   1.790  0.5390  0.8467  0.3293
    1THF     H3 4269   0.904   3.555   1.700  2.0193 -1.5532  1.3817
    1THF     H4 4270   1.027   3.576   1.821 -1.4160 -3.8457  1.7421
    1THF     C3 4271   0.916   3.763   1.781 -0.1842 -0.0113 -0.1462
    1THF     H5 4272   0.828   3.787   1.721  1.2643 -0.2870 -2.4744
    1THF     H6 4273   1.005   3.821   1.756 -0.5631  0.2738 -0.8571
    1THF     C4 4274   0.890   3.794   1.929 -0.1042  0.2871  0.5968
    1THF     H7 4275   0.836   3.887   1.947  0.0314  0.7054 -1.0851
    1THF     H8 4276   0.981   3.792   1.990  0.5316  1.0109 -0.3133
    1THF     O1 4277   0.801   3.695   1.973 -0.0734  0.2397  0.2919
    1THF     C1 4278   1.829   3.795   1.550 -0.1077 -0.3433  0.1775
    1THF     H1 4279   1.773   3.702   1.535 -0.8186  0.2171 -0.6303
    1THF     H2 4280   1.863   3.823   1.450 -2.1517  2.0015  0.0958
    1THF     C2 4281   1.924   3.793   1.668  0.3841 -1.2300 -0.7236
    1THF     H3 4282   2.016   3.840   1.634  1.4344 -2.2259  0.7291
    1THF     H4 4283   1.943   3.691   1.702  0.7760 -0.7507  0.4961
    1THF     C3 4284   1.857   3.876   1.775  0.8951  0.8424  0.2608
    1THF     H5 4285   1.933   3.920   1.840 -0.2180  0.6509  1.6926
    1THF     H6 4286   1.792   3.818   1.840  0.0022 -0.2433 -1.5569
    1THF     C4 4287   1.780   3.977   1.690 -0.0650 -0.2307  0.5836
    1THF     H7 4288   1.850   4.050   1.649 -1.3347  1.0393  0.6378
    1THF     H8 4289   1.695   4.015   1.748  1.4270  2.7865  0.9129
    1THF     O1 4290   1.726   3.891   1.586 -0.1171  0.1601  0.5696
    1THF     C1 4291   1.059   3.616   0.137 -0.3061 -0.0631  0.4131
    1THF     H1 4292   0.988   3.578   0.211  1.0728 -0.1383  1.7000
    1THF     H2 4293   1.093   3.541   0.065  0.1264 -0.7898  1.3705
    1THF     C2 4294   1.183   3.668   0.218  0.5189  0.0176  0.1143
    1THF     H3 4295   1.273   3.657   0.157 -0.3685 -0.5040 -1.1248
    1THF     H4 4296   1.194   3.615   0.313  1.2804  0.3856  0.2337
    1THF     C3 4297   1.158   3.813   0.233  0.2962 -0.2941 -0.2297
    1THF     H5 4298   1.246   3.878   0.239  0.9022 -1.2800  2.3220
    1THF     H6 4299   1.091   3.840   0.315  1.3889 -2.8856  1.6132
    1THF     C4 4300   1.071   3.843   0.109 -0.8525 -0.0098  0.3778
    1THF     H7 4301   1.134   3.884   0.030 -3.2204  1.1551 -0.9386
    1THF     H8 4302   0.987   3.912   0.119 -1.9387 -1.5541  2.5893
    1THF     O1 4303   1.005   3.724   0.063  0.3843 -0.3049 -0.0852
    1THF     C1 4304   3.064   0.153   2.676  0.4565 -0.6339  0.0999
    1THF     H1 4305   2.986   0.221   2.642 -0.2657 -0.8864  1.2269
    1THF     H2 4306   3.098   0.188   2.774  0.4550  0.1155 -0.1678
    1THF     C2 4307   3.174   0.159   2.565  0.1599  0.8085  1.1568
    1THF     H3 4308   3.251   0.234   2.580 -0.0026  1.0683  0.6790
    1THF     H4 4309   3.131   0.178   2.466  0.4885 -3.7126  0.0235
    1THF     C3 4310   3.227   0.013   2.556 -0.3149 -0.6614  0.5874
    1THF     H5 4311   3.329   0.010   2.594  0.6031  0.0126 -1.7010
    1THF     H6 4312   3.226  -0.027   2.454 -0.0399 -3.2838  1.5694
    1THF     C4 4313   3.137  -0.062   2.655  0.0869  0.5909 -0.0160
    1THF     H7 4314   3.188  -0.069   2.752  1.2530  0.9449 -0.5852
    1THF     H8 4315   3.103  -0.160   2.620 -0.6159  0.3924  1.2045
    1THF     O1 4316   3.020   0.016   2.674 -0.1365  0.7089 -0.5715
    1THF     C1 4317   1.226   3.986   3.471  0.1498 -0.3922 -0.4685
    1THF     H1 4318   1.151   4.062   3.491 -0.3447 -0.8701 -0.4940
    1THF     H2 4319   1.289   4.031   3.394 -0.9928  1.5046 -0.3028
    1THF     C2 4320   1.163   3.869   3.408  0.3684 -0.7584 -0.3029
    1THF     H3 4321   1.176   3.878   3.300 -0.7063 -2.0039 -0.5488
    1THF     H4 4322   1.056   3.861   3.428  1.0624 -1.3559  3.4464
    1THF     C3 4323   1.234   3.749   3.473  0.9882  0.5188 -0.4224
    1THF     H5 4324   1.279   3.683   3.398 -2.1523  1.0333 -2.8801
    1THF     H6 4325   1.160   3.695   3.532 -0.1427  2.4275 -0.0544
    1THF     C4 4326   1.347   3.813   3.561 -0.5446  0.2133  0.0781
    1THF     H7 4327   1.444   3.821   3.512 -0.5188  2.2153  0.4041
    1THF     H8 4328   1.357   3.761   3.656 -0.1731 -0.4178 -0.3074
    1THF     O1 4329   1.295   3.939   3.591  0.2590 -0.2214  0.0156
    1THF     C1 4330   0.113   4.081   1.553 -0.2433 -0.1289 -0.4763
    1THF     H1 4331   0.087   4.111   1.451 -0.1111  2.7405  0.2973
    1THF     H2 4332   0.017   4.077   1.607 -0.1204  0.5879 -0.2101
    1THF     C2 4333   0.203   4.179   1.617 -0.1764  0.0004 -0.3238
    1THF     H3 4334   0.169   4.208   1.716 -0.9570  0.1608 -0.6342
    1THF     H4 4335   0.213   4.275   1.565  2.3179  0.0753  0.1999
    1THF     C3 4336   0.346   4.106   1.627 -0.1002 -0.8391 -0.5609
    1THF     H5 4337   0.387   4.122   1.727 -0.5410  1.7210 -0.7672
    1THF     H6 4338   0.412   4.155   1.556  1.3267  1.0055  1.9574
    1THF     C4 4339   0.326   3.971   1.552  0.7090  0.2980  0.1141
    1THF     H7 4340   0.369   3.887   1.608 -0.6698 -0.5052 -0.0188
    1THF     H8 4341   0.376   3.976   1.455 -0.3018  0.4946 -0.4029
    1THF     O1 4342   0.181   3.953   1.543  0.0933  0.3987  0.1676
    1THF     C1 4343   2.066   2.055   3.249  0.4856 -0.0156 -0.0561
    1THF     H1 4344   2.152   2.053   3.182  0.3772 -0.4302 -0.1839
    1THF     H2 4345   1.978   2.006   3.207  0.4274 -1.9599  2.2636
    1THF     C2 4346   2.022   2.194   3.292 -1.0977 -0.1022 -0.6169
    1THF     H3 4347   1.915   2.191   3.315 -1.0570  0.2905 -0.3897
    1THF     H4 4348   2.043   2.256   3.205 -0.3731 -1.0618 -1.1405
    1THF     C3 4349   2.119   2.213   3.408 -0.1330 -0.0516  0.0251
    1THF     H5 4350   2.070   2.281   3.477  1.0763 -0.0630  0.9030
    1THF     H6 4351   2.205   2.264   3.363 -1.7377  1.2399 -1.6737
    1THF     C4 4352   2.156   2.074   3.468 -0.0467 -0.0623 -0.2458
    1THF     H7 4353   2.094   2.055   3.557 -0.2176 -1.9292 -0.7310
    1THF     H8 4354   2.263   2.069   3.488 -0.2632 -2.1020  0.5675
    1THF     O1 4355   2.106   1.979   3.364  0.0346 -0.2607 -0.2911
    1THF     C1 4356   2.529   4.038   0.954  0.2825  0.0663 -0.0046
    1THF     H1 4357   2.430   3.994   0.945  1.0709 -1.6248 -0.7046
    1THF     H2 4358   2.531   4.136   0.906 -0.7553  1.5183  2.8473
    1THF     C2 4359   2.629   3.934   0.914 -0.3251  0.6782 -0.5135
    1THF     H3 4360   2.722   3.974   0.873 -0.0615 -0.3673 -0.9670
    1THF     H4 4361   2.588   3.861   0.844  2.9974 -2.2270  0.3684
    1THF     C3 4362   2.667   3.862   1.041 -0.3247  0.4262  0.1972
    1THF     H5 4363   2.772   3.831   1.038 -0.6151 -0.5436 -0.1375
    1THF     H6 4364   2.604   3.776   1.065  3.4240 -1.8933  2.2111
    1THF     C4 4365   2.654   3.978   1.150 -0.0137 -0.1758  0.3073
    1THF     H7 4366   2.748   4.034   1.154  1.5115 -2.6298 -0.1764
    1THF     H8 4367   2.632   3.937   1.249  0.4452  0.5994  0.7332
    1THF     O1 4368   2.546   4.057   1.096 -0.0979  0.3997  0.5159
    1THF     C1 4369   3.644   2.811   0.288 -0.6197 -0.7781  1.1988
    1THF     H1 4370   3.552   2.858   0.323 -1.6902 -1.3632 -0.7615
    1THF     H2 4371   3.650   2.705   0.314  1.1489 -0.6739  1.2628
    1THF     C2 4372   3.768   2.881   0.345 -0.5443 -0.4075 -0.3881
    1THF     H3 4373   3.799   2.824   0.433 -0.9485 -0.5185 -0.3187
    1THF     H4 4374   3.754   2.985   0.374 -1.7996 -0.3002 -1.3553
    1THF     C3 4375   3.873   2.848   0.232  0.4366 -0.2453 -0.5626
    1THF     H5 4376   3.926   2.753   0.241 -0.1023 -0.6852 -1.9769
    1THF     H6 4377   3.954   2.921   0.224 -0.8780  1.2915  0.0170
    1THF     C4 4378   3.793   2.845   0.101 -0.0559  0.1098  0.7613
    1THF     H7 4379   3.838   2.765   0.041 -0.4882  0.4556 -0.0359
    1THF     H8 4380   3.793   2.934   0.039 -0.4730 -0.1970  0.3115
    1THF     O1 4381   3.658   2.819   0.143  0.6475  0.2640 -0.3777
    1THF     C1 4382   3.266   0.539   1.439  0.6733 -0.3229 -0.2401
    1THF     H1 4383   3.282   0.551   1.546  0.9733  1.7902 -0.4973
    1THF     H2 4384   3.315   0.609   1.370 -0.4767 -0.0508 -0.8009
    1THF     C2 4385   3.122   0.559   1.407 -0.1526 -0.3967  0.2548
    1THF     H3 4386   3.110   0.593   1.304 -1.4321  0.2050  0.5846
    1THF     H4 4387   3.075   0.630   1.476  1.7315  0.7294  0.3955
    1THF     C3 4388   3.058   0.422   1.432 -0.1908 -0.1621  0.9190
    1THF     H5 4389   2.976   0.403   1.362  0.0325  1.7844  0.1200
    1THF     H6 4390   3.002   0.409   1.526  1.0861 -0.2758  1.6738
    1THF     C4 4391   3.166   0.323   1.422  0.2678 -0.4783  0.2064
    1THF     H7 4392   3.150   0.254   1.338  2.1628 -0.8440  0.1235
    1THF     H8 4393   3.168   0.273   1.519 -0.8443 -0.6326  0.1543
    1THF     O1 4394   3.286   0.400   1.396  0.3751  0.2479 -0.0387
    1THF     C1 4395   0.942   2.337   0.016 -0.5906 -0.4523  0.4377
    1THF     H1 4396   0.869   2.258   0.041 -1.0357  0.0010  0.5711
    1THF     H2 4397   0.974   2.394   0.104  1.0299 -0.1620 -0.3239
    1THF     C2 4398   0.882   2.437  -0.083  0.2379 -0.3054  0.7518
    1THF     H3 4399   0.880   2.537  -0.041 -0.7559  0.2213 -0.5077
    1THF     H4 4400   0.779   2.407  -0.105 -0.2418  2.5043 -1.0544
    1THF     C3 4401   0.966   2.429  -0.206  0.8745  0.2469  0.8449
    1THF     H5 4402   1.033   2.516  -0.206  3.1453 -1.3711 -2.6452
    1THF     H6 4403   0.905   2.431  -0.296  0.8112 -0.5254  0.8669
    1THF     C4 4404   1.053   2.294  -0.194 -0.5692 -0.6844 -0.1294
    1THF     H7 4405   1.153   2.290  -0.237  0.5183  1.3826  2.0332
    1THF     H8 4406   0.999   2.205  -0.227 -0.0295 -1.0424 -0.0560
    1THF     O1 4407   1.055   2.275  -0.046 -0.0196  1.0494  0.2125
    1THF     C1 4408   1.606   0.498   2.778 -0.8412  0.0400  0.5704
    1THF     H1 4409   1.696   0.530   2.724 -1.6011 -2.2308 -2.1851
    1THF     H2 4410   1.616   0.405   2.834 -1.8191  1.2179  2.7988
    1THF     C2 4411   1.482   0.515   2.683 -0.1962 -0.2317  0.3874
    1THF     H3 4412   1.420   0.427   2.665  0.2210 -0.2493 -1.0780
    1THF     H4 4413   1.511   0.556   2.586 -2.7004  1.4997  0.3172
    1THF     C3 4414   1.406   0.621   2.754  0.2214 -0.1664 -0.2702
    1THF     H5 4415   1.345   0.566   2.826  1.2846  2.3731  2.6983
    1THF     H6 4416   1.346   0.685   2.689 -1.2590  0.5366  1.7126
    1THF     C4 4417   1.508   0.706   2.829 -0.2100 -0.2540  0.3192
    1THF     H7 4418   1.453   0.763   2.904 -0.0950  0.8639 -0.4258
    1THF     H8 4419   1.562   0.766   2.755 -0.4275  1.9012  1.8587
    1THF     O1 4420   1.585   0.596   2.880  0.5011 -0.3146  0.5618
    1THF     C1 4421   2.968   3.856   0.315  0.7631  0.3909 -0.0583
    1THF     H1 4422   2.897   3.810   0.246  2.4797 -0.8163 -1.0557
    1THF     H2 4423   3.072   3.833   0.291  0.8473  0.3027  0.3793
    1THF     C2 4424   2.934   3.818   0.459  0.1629 -0.6975 -0.2797
    1THF     H3 4425   3.022   3.819   0.523 -0.0885 -0.6100  0.0690
    1THF     H4 4426   2.890   3.718   0.462  1.9976 -1.6057 -2.1915
    1THF     C3 4427   2.841   3.931   0.503  0.1851 -0.1022 -0.2889
    1THF     H5 4428   2.875   3.984   0.593 -0.5246 -1.8196  1.0047
    1THF     H6 4429   2.746   3.879   0.515 -0.1813  0.4088 -0.9232
    1THF     C4 4430   2.849   4.038   0.398 -0.0823  0.6082 -0.3838
    1THF     H7 4431   2.875   4.134   0.443 -1.0198  0.7022 -0.0313
    1THF     H8 4432   2.757   4.058   0.343  0.4000  1.1792 -0.9943
    1THF     O1 4433   2.961   3.998   0.319 -0.2664 -0.2513  0.3600
    1THF     C1 4434   1.886   2.050   1.287  0.1580  0.3569 -0.2317
    1THF     H1 4435   1.816   1.979   1.333  1.1757  0.4918  1.5881
    1THF     H2 4436   1.859   2.077   1.185 -0.6199  0.4420 -0.0053
    1THF     C2 4437   2.029   2.007   1.313  0.4890 -0.1900 -0.4484
    1THF     H3 4438   2.061   1.926   1.248  0.9897 -0.2341 -0.1501
    1THF     H4 4439   2.044   1.982   1.419  1.2672 -0.4009 -0.6055
    1THF     C3 4440   2.098   2.143   1.282 -0.2274  0.6702 -0.5692
    1THF     H5 4441   2.135   2.144   1.180 -1.1343  2.0493 -0.8971
    1THF     H6 4442   2.188   2.156   1.344 -0.4160 -0.8987  0.0648
    1THF     C4 4443   1.987   2.245   1.304 -0.5267 -0.3305  0.1098
    1THF     H7 4444   1.971   2.295   1.208  2.6808 -0.6647 -0.6317
    1THF     H8 4445   2.019   2.314   1.383  0.2253 -0.5250 -0.0224
    1THF     O1 4446   1.867   2.182   1.347  0.2442 -0.2065  0.2422
    1THF     C1 4447   0.164   0.040   2.208  0.0675 -0.0974  0.0380
    1THF     H1 4448   0.057   0.023   2.219 -0.0049 -0.8510 -1.7162
    1THF     H2 4449   0.225  -0.033   2.261 -0.7602 -0.3741  0.6119
    1THF     C2 4450   0.184   0.191   2.238  0.1819 -0.0165 -0.8003
    1THF     H3 4451   0.260   0.197   2.317  0.9287 -0.1263 -1.5030
    1THF     H4 4452   0.088   0.234   2.265  0.9375  0.8279  0.6064
    1THF     C3 4453   0.227   0.264   2.111  0.4711 -0.0176  0.3472
    1THF     H5 4454   0.310   0.332   2.131  0.1476 -0.7588  4.6807
    1THF     H6 4455   0.146   0.323   2.066  2.7674  3.2475  0.3199
    1THF     C4 4456   0.274   0.142   2.025 -0.2284 -0.1437  0.6615
    1THF     H7 4457   0.379   0.121   2.046 -0.2405 -0.8950  0.0120
    1THF     H8 4458   0.272   0.159   1.917  0.7164 -0.8745  0.5185
    1THF     O1 4459   0.193   0.028   2.070  1.1704 -0.4067 -0.5658
    1THF     C1 4460   1.097   3.209   0.410 -0.5187 -0.1319 -0.2527
    1THF     H1 4461   1.030   3.265   0.476 -0.9333  2.2261 -2.6060
    1THF     H2 4462   1.041   3.143   0.344 -2.0800  1.4676 -0.5520
    1THF     C2 4463   1.213   3.140   0.492 -0.7568 -0.8231  0.0955
    1THF     H3 4464   1.235   3.036   0.465  1.8561 -1.0918  3.0643
    1THF     H4 4465   1.175   3.115   0.591  2.1605 -0.9574  1.2404
    1THF     C3 4466   1.327   3.237   0.485  0.4019  0.4833  0.5030
    1THF     H5 4467   1.413   3.202   0.427 -0.1082 -0.4148  0.2850
    1THF     H6 4468   1.354   3.261   0.588  1.0763  0.4827  0.3298
    1THF     C4 4469   1.270   3.360   0.406  0.5662 -0.3839 -0.1949
    1THF     H7 4470   1.337   3.414   0.339  0.3831 -0.7361 -0.6579
    1THF     H8 4471   1.231   3.439   0.471  1.6781 -0.8514  1.0599
    1THF     O1 4472   1.164   3.303   0.327  0.6844  0.2878 -0.2866
    1THF     C1 4473   4.091   2.499   0.087  0.3751 -0.1260 -0.2175
    1THF     H1 4474   4.014   2.576   0.078  1.2080  0.5101 -2.1490
    1THF     H2 4475   4.172   2.547   0.142 -1.1765  1.0167  1.1125
    1THF     C2 4476   4.129   2.443  -0.050  0.2953  0.1211  0.9331
    1THF     H3 4477   4.235   2.418  -0.054  0.8356  2.3567  0.1868
    1THF     H4 4478   4.100   2.520  -0.122 -0.9063 -1.8814 -0.7924
    1THF     C3 4479   4.060   2.304  -0.057 -0.2786 -0.0797  0.2565
    1THF     H5 4480   4.124   2.245  -0.123 -0.6015 -0.8781  0.6476
    1THF     H6 4481   3.959   2.304  -0.100 -0.7647  0.9937  1.3851
    1THF     C4 4482   4.053   2.265   0.092 -0.1758  0.2589 -0.2691
    1THF     H7 4483   4.148   2.219   0.119 -0.1726  0.0930 -0.5586
    1THF     H8 4484   3.963   2.204   0.106  1.7436 -1.9208  3.2312
    1THF     O1 4485   4.037   2.393   0.157 -0.4165 -0.2109  0.0569
    1THF     C1 4486   2.514   1.913   1.578  0.1382  0.0578  1.0569
    1THF     H1 4487   2.519   1.999   1.644 -0.4881  0.1318  1.0110
    1THF     H2 4488   2.520   1.824   1.641 -2.1413  0.8807  2.5071
    1THF     C2 4489   2.623   1.934   1.472 -0.3122 -0.1691 -0.6583
    1THF     H3 4490   2.677   1.839   1.467 -3.0755 -1.7567 -1.4229
    1THF     H4 4491   2.702   2.003   1.503 -0.4598  0.2561 -1.2209
    1THF     C3 4492   2.551   1.954   1.337  0.5229  0.0360  0.4796
    1THF     H5 4493   2.598   1.915   1.247 -0.7006  1.3391 -0.7526
    1THF     H6 4494   2.529   2.061   1.330 -0.3259 -0.0686  1.4074
    1THF     C4 4495   2.415   1.881   1.352 -0.0803  0.8495  0.0943
    1THF     H7 4496   2.424   1.774   1.334 -0.3083  0.6957  0.8841
    1THF     H8 4497   2.338   1.917   1.284 -1.6430  0.1223  1.4476
    1THF     O1 4498   2.383   1.908   1.496  0.7011 -0.3477  0.4152
    1THF     C1 4499   0.148   2.614   3.114 -0.2223 -1.0252  0.2016
    1THF     H1 4500   0.198   2.554   3.037  0.5136 -2.1231  1.4961
    1THF     H2 4501   0.063   2.552   3.145 -1.2014  0.1857 -0.0358
    1THF     C2 4502   0.104   2.752   3.063 -0.1778  0.5004 -0.8290
    1THF     H3 4503   0.016   2.803   3.101  0.0511  0.4033 -0.1581
    1THF     H4 4504   0.092   2.748   2.954  0.5996  0.9985 -0.9363
    1THF     C3 4505   0.232   2.841   3.087  0.2288 -0.8363  0.3961
    1THF     H5 4506   0.215   2.932   3.144  2.2566 -0.7034  0.8297
    1THF     H6 4507   0.264   2.874   2.988  2.1838 -0.7391  1.0361
    1THF     C4 4508   0.332   2.757   3.158  0.1682  0.4365 -0.3906
    1THF     H7 4509   0.384   2.813   3.237  2.8559 -0.8949 -1.1681
    1THF     H8 4510   0.412   2.731   3.088 -0.8676  2.3016 -2.3207
    1THF     O1 4511   0.248   2.644   3.209 -0.0613 -0.3874  0.1958
    1THF     C1 4512   1.886   2.380   0.392  0.7469  0.0453  0.2714
    1THF     H1 4513   1.942   2.288   0.375 -0.9825 -1.1994  1.1758
    1THF     H2 4514   1.871   2.435   0.299 -2.6020 -2.2660 -0.6341
    1THF     C2 4515   1.942   2.486   0.489 -0.1101  0.3416 -0.1005
    1THF     H3 4516   2.007   2.547   0.427  1.4262 -0.3661  0.7821
    1THF     H4 4517   1.993   2.454   0.580 -1.8399  0.6658  1.0121
    1THF     C3 4518   1.820   2.566   0.538 -0.2416 -0.4855  0.1934
    1THF     H5 4519   1.796   2.638   0.459 -0.2295  1.2685  1.7698
    1THF     H6 4520   1.829   2.615   0.635 -2.9102  0.2396  0.0949
    1THF     C4 4521   1.706   2.464   0.535  0.1177 -0.0698 -0.0911
    1THF     H7 4522   1.616   2.509   0.493  0.0175  0.9267  1.1820
    1THF     H8 4523   1.697   2.422   0.635  0.0873  0.8388  0.2898
    1THF     O1 4524   1.754   2.359   0.447  0.4507 -0.1830  0.3114
    1THF     C1 4525   0.039   2.963   4.008 -0.5231 -0.2077 -1.2342
    1THF     H1 4526  -0.007   2.874   4.051  0.1467  1.0729  2.3053
    1THF     H2 4527  -0.030   3.047   4.003 -2.5933 -1.8532 -1.0825
    1THF     C2 4528   0.107   2.932   3.875  0.7772 -0.6012  1.2001
    1THF     H3 4529   0.037   2.942   3.791  1.0616 -0.7914  0.9401
    1THF     H4 4530   0.156   2.834   3.876 -0.7837 -1.4501 -0.7840
    1THF     C3 4531   0.214   3.038   3.863 -0.7143  0.8115  0.6767
    1THF     H5 4532   0.168   3.131   3.828  1.2556  1.9449  1.0483
    1THF     H6 4533   0.290   3.006   3.792 -0.0635 -1.5650  2.3974
    1THF     C4 4534   0.259   3.059   4.014 -0.3158  0.0100 -0.3130
    1THF     H7 4535   0.263   3.166   4.037 -1.1219 -0.0626  0.2318
    1THF     H8 4536   0.353   3.005   4.022 -0.9329 -1.1325 -0.7136
    1THF     O1 4537   0.152   3.004   4.095  0.3117 -0.2946  0.2101
    1THF     C1 4538   0.977   1.428   0.577  0.7176  0.5809  0.1410
    1THF     H1 4539   0.947   1.389   0.674 -3.3564 -0.0619 -1.2910
    1THF     H2 4540   1.065   1.389   0.525 -0.4613 -0.0550 -1.4166
    1THF     C2 4541   1.000   1.578   0.590 -1.0648 -0.2145  0.4031
    1THF     H3 4542   1.081   1.617   0.528 -0.9840 -0.9483  0.0404
    1THF     H4 4543   1.019   1.616   0.691 -0.8706  0.9226 -0.0638
    1THF     C3 4544   0.872   1.644   0.532  0.2599 -0.6615  0.2147
    1THF     H5 4545   0.903   1.701   0.443 -1.0598  1.3963  1.0344
    1THF     H6 4546   0.833   1.716   0.604 -0.2224 -0.4672 -0.2327
    1THF     C4 4547   0.781   1.530   0.501 -0.2385  0.0450 -0.2338
    1THF     H7 4548   0.722   1.553   0.411  0.2086 -0.7906 -0.7403
    1THF     H8 4549   0.715   1.520   0.588 -0.8265  1.6349 -0.4648
    1THF     O1 4550   0.865   1.415   0.487 -0.5654 -0.1463 -0.2043
    1THF     C1 4551   2.933   3.906   2.118  0.3111 -0.5459  1.3978
    1THF     H1 4552   2.879   3.847   2.043  0.4720 -0.8140  1.4940
    1THF     H2 4553   2.923   4.011   2.089  1.4622 -0.5828  0.8549
    1THF     C2 4554   3.076   3.861   2.136 -0.2547 -0.0311  0.2731
    1THF     H3 4555   3.138   3.946   2.107 -1.5653  1.6341  2.1130
    1THF     H4 4556   3.091   3.773   2.074 -2.9773 -2.0131  2.2924
    1THF     C3 4557   3.090   3.821   2.279 -0.1619  0.4243  0.2563
    1THF     H5 4558   3.130   3.903   2.340  0.4909  0.5583 -0.3509
    1THF     H6 4559   3.156   3.735   2.291  0.6543  1.2167  1.6734
    1THF     C4 4560   2.948   3.791   2.320  0.0211  0.6691 -0.2849
    1THF     H7 4561   2.920   3.789   2.425 -0.2863  1.0963 -0.3568
    1THF     H8 4562   2.925   3.689   2.288 -0.6722  0.4978  0.7354
    1THF     O1 4563   2.872   3.894   2.250  0.3695 -0.4274  0.3217
    1THF     C1 4564   3.420   2.865   0.691 -0.1307  0.0330 -0.1003
    1THF     H1 4565   3.333   2.861   0.757  2.4359  2.8932  3.7069
    1THF     H2 4566   3.515   2.836   0.737  0.4499  1.6957 -0.2242
    1THF     C2 4567   3.423   3.012   0.632 -0.3607  0.4344  0.3082
    1THF     H3 4568   3.526   3.037   0.605 -1.0808  2.1675 -0.9656
    1THF     H4 4569   3.386   3.087   0.702 -0.6121 -0.2302  0.8924
    1THF     C3 4570   3.343   3.011   0.499  0.0019 -0.3171 -0.1016
    1THF     H5 4571   3.393   3.067   0.420  3.1488 -1.8157  0.7565
    1THF     H6 4572   3.244   3.053   0.522 -0.7614 -1.1914 -1.7286
    1THF     C4 4573   3.322   2.867   0.472  0.2558  0.0544 -0.1177
    1THF     H7 4574   3.368   2.835   0.378 -0.0339  1.2334 -0.6719
    1THF     H8 4575   3.218   2.837   0.487 -0.3330  2.5455  1.1096
    1THF     O1 4576   3.387   2.787   0.570  0.4316 -1.3313 -0.2696
    1THF     C1 4577   1.349   2.595   3.960  0.2201  0.1636  0.0126
    1THF     H1 4578   1.371   2.693   4.003  3.3567 -0.2109 -0.6612
    1THF     H2 4579   1.292   2.530   4.027  0.8973 -0.2672  0.1668
    1THF     C2 4580   1.475   2.537   3.908 -0.0425  0.1406  0.6455
    1THF     H3 4581   1.459   2.434   3.875  1.4925  0.2836 -0.5997
    1THF     H4 4582   1.561   2.553   3.972  0.1835 -0.4346  0.4833
    1THF     C3 4583   1.497   2.617   3.773 -1.0630  0.9628 -0.2244
    1THF     H5 4584   1.532   2.546   3.698  1.9379  0.4030  1.6060
    1THF     H6 4585   1.564   2.703   3.781 -0.9718  0.7583  1.4967
    1THF     C4 4586   1.360   2.671   3.734  0.2066  0.1763  0.5661
    1THF     H7 4587   1.323   2.630   3.641  1.9065 -0.6619  0.2344
    1THF     H8 4588   1.351   2.780   3.745 -1.3558  0.2556 -1.3758
    1THF     O1 4589   1.269   2.614   3.834 -0.3403 -0.2494  0.2080
    1THF     C1 4590   0.541   3.172   0.109  0.4055  0.3458  0.0250
    1THF     H1 4591   0.515   3.073   0.071 -0.0935  0.3085  0.4566
    1THF     H2 4592   0.460   3.205   0.175  0.4882  0.7632 -0.0827
    1THF     C2 4593   0.567   3.266  -0.008  0.0687  0.0871  0.3727
    1THF     H3 4594   0.511   3.359   0.001  2.2555  1.7218 -2.0234
    1THF     H4 4595   0.546   3.211  -0.100  1.3352 -2.2556  1.4335
    1THF     C3 4596   0.719   3.298  -0.002  0.1717 -0.3618 -0.4655
    1THF     H5 4597   0.744   3.390  -0.055 -2.3512  1.2876  1.0520
    1THF     H6 4598   0.779   3.218  -0.046  0.7412 -0.7600  1.0154
    1THF     C4 4599   0.738   3.292   0.149  0.0911  0.0148 -0.0112
    1THF     H7 4600   0.687   3.379   0.190 -1.6584 -1.5206  1.1658
    1THF     H8 4601   0.844   3.286   0.175  0.6650  2.6743 -1.6048
    1THF     O1 4602   0.659   3.171   0.188  0.0282 -0.4603  0.6258
    1THF     C1 4603   2.872   1.052   1.218  1.1713 -0.3424  0.0394
    1THF     H1 4604   2.972   1.094   1.233  0.8842  0.7667 -1.0548
    1THF     H2 4605   2.861   0.956   1.268  0.7158 -0.0504  0.5152
    1THF     C2 4606   2.836   1.053   1.066 -0.7187  0.5485  0.4771
    1THF     H3 4607   2.759   0.976   1.066  0.5711 -0.7546  0.3377
    1THF     H4 4608   2.919   1.014   1.007 -1.8445  0.0798 -0.8336
    1THF     C3 4609   2.799   1.199   1.029 -0.4276 -0.3881 -0.7158
    1THF     H5 4610   2.712   1.207   0.964 -0.5927  2.2729 -0.2346
    1THF     H6 4611   2.881   1.263   0.995 -0.2327 -0.2063  0.0769
    1THF     C4 4612   2.759   1.256   1.165 -0.1419 -0.1704  0.2178
    1THF     H7 4613   2.660   1.301   1.176 -0.2290 -0.4255  0.4964
    1THF     H8 4614   2.839   1.327   1.184  1.0302 -0.8073 -2.1655
    1THF     O1 4615   2.777   1.151   1.268  0.8581  0.6299 -0.0709
    1THF     C1 4616   3.217   0.259   3.152  0.1775  0.8339  0.1085
    1THF     H1 4617   3.246   0.273   3.257  0.9966 -2.3191  0.3608
    1THF     H2 4618   3.236   0.334   3.075  0.4598  1.7525  1.0555
    1THF     C2 4619   3.068   0.231   3.143  0.1095 -0.6102 -0.3824
    1THF     H3 4620   3.016   0.294   3.071 -1.7413 -1.2153  0.3969
    1THF     H4 4621   3.025   0.228   3.243  0.0345  2.0209 -0.2946
    1THF     C3 4622   3.049   0.088   3.084 -0.0800  0.3569  0.1807
    1THF     H5 4623   2.960   0.095   3.020  1.0940 -0.5437 -1.6017
    1THF     H6 4624   3.021   0.024   3.168 -0.2299 -0.2125 -0.2938
    1THF     C4 4625   3.185   0.052   3.028 -0.4106 -0.0603 -1.1114
    1THF     H7 4626   3.186   0.073   2.921 -2.9382 -2.2667 -1.6075
    1THF     H8 4627   3.200  -0.054   3.048 -1.0047 -0.1428 -1.1134
    1THF     O1 4628   3.279   0.134   3.099 -0.4750 -0.0675  0.0632
    1THF     C1 4629   1.488   0.719   1.108 -1.1538  0.0258 -0.2831
    1THF     H1 4630   1.555   0.678   1.031 -0.8389 -1.8792  1.0019
    1THF     H2 4631   1.499   0.675   1.207 -0.0863  2.5460  0.7818
    1THF     C2 4632   1.346   0.731   1.054  0.0862  0.1792 -0.4101
    1THF     H3 4633   1.269   0.659   1.083  0.2452  0.2131  0.0982
    1THF     H4 4634   1.358   0.719   0.946  1.3911 -1.5750 -0.1104
    1THF     C3 4635   1.302   0.875   1.090  0.2552  0.5292 -0.4515
    1THF     H5 4636   1.217   0.880   1.158  0.2585  0.0048 -0.4016
    1THF     H6 4637   1.272   0.922   0.996 -2.4516 -1.2479 -0.5339
    1THF     C4 4638   1.419   0.946   1.153  0.3565  0.0434 -0.4345
    1THF     H7 4639   1.406   0.949   1.262  0.7142  0.2192 -0.3972
    1THF     H8 4640   1.429   1.043   1.104 -3.3340  0.4415 -0.5852
    1THF     O1 4641   1.528   0.856   1.123  0.5067  0.4265  0.7523
    1THF     C1 4642   3.337   1.023   1.238 -0.2533  0.1375 -0.4705
    1THF     H1 4643   3.432   1.018   1.184  0.7541 -0.7642  1.3363
    1THF     H2 4644   3.253   1.024   1.169 -0.8552  0.3740  0.2545
    1THF     C2 4645   3.313   1.145   1.330 -0.6344 -0.1041  0.3146
    1THF     H3 4646   3.245   1.216   1.282  0.7438  0.2191 -1.2039
    1THF     H4 4647   3.405   1.184   1.374  0.5876 -3.3573  0.7952
    1THF     C3 4648   3.230   1.089   1.441 -0.4558 -1.2393 -0.0250
    1THF     H5 4649   3.126   1.115   1.421  0.1060 -0.2105 -1.7331
    1THF     H6 4650   3.241   1.119   1.545 -1.4053  0.2138 -0.3311
    1THF     C4 4651   3.234   0.934   1.434 -0.0923 -0.3858 -0.1710
    1THF     H7 4652   3.135   0.899   1.406 -0.5804  0.5690  0.3303
    1THF     H8 4653   3.268   0.893   1.529 -1.1298  0.2977  0.5121
    1THF     O1 4654   3.328   0.911   1.332 -0.1829 -0.2834 -0.3517
    1THF     C1 4655   3.537   3.625   3.265 -0.4137  0.0841 -0.7675
    1THF     H1 4656   3.444   3.639   3.209 -1.5141 -2.2818  0.3536
    1THF     H2 4657   3.586   3.530   3.242  0.2101  0.6325 -1.7202
    1THF     C2 4658   3.531   3.644   3.412 -0.0900 -0.3000 -0.5374
    1THF     H3 4659   3.581   3.557   3.455  0.3430  1.0629  1.7953
    1THF     H4 4660   3.428   3.649   3.448 -0.1478  2.6100 -1.0362
    1THF     C3 4661   3.610   3.766   3.453 -0.4490 -0.3409 -0.9586
    1THF     H5 4662   3.662   3.755   3.548 -0.4069 -3.6797 -1.2877
    1THF     H6 4663   3.546   3.853   3.439  0.4922  0.3016 -1.3381
    1THF     C4 4664   3.714   3.762   3.339  0.5311 -0.0260 -0.1664
    1THF     H7 4665   3.789   3.686   3.363 -0.3952 -1.2400 -1.0347
    1THF     H8 4666   3.750   3.863   3.318 -0.1901  0.4220  0.7172
    1THF     O1 4667   3.643   3.714   3.225  0.1377  0.2274 -0.2278
    1THF     C1 4668   0.731   3.621   3.093  0.3514  0.4454  0.1328
    1THF     H1 4669   0.745   3.515   3.120  0.0003 -0.1321 -1.8910
    1THF     H2 4670   0.745   3.685   3.180 -0.1853 -2.0734  2.1372
    1THF     C2 4671   0.597   3.644   3.031  0.2500  0.3299  0.3266
    1THF     H3 4672   0.519   3.651   3.108 -1.8362  0.1376 -1.7167
    1THF     H4 4673   0.582   3.557   2.967 -0.8493  3.0904 -3.2921
    1THF     C3 4674   0.609   3.774   2.949 -0.0535  0.2666 -0.0887
    1THF     H5 4675   0.590   3.857   3.018  1.5852  0.6256 -0.0462
    1THF     H6 4676   0.544   3.782   2.862 -0.3241  2.1184  0.2446
    1THF     C4 4677   0.764   3.784   2.924 -0.5321  0.2443  0.3210
    1THF     H7 4678   0.818   3.869   2.967  0.9007 -1.1210  1.2758
    1THF     H8 4679   0.787   3.781   2.818  0.8728  0.4055  0.6217
    1THF     O1 4680   0.818   3.663   2.986  0.2039  0.2230  0.2209
    1THF     C1 4681   2.998   3.012   2.431  0.8173 -0.1936 -0.7099
    1THF     H1 4682   3.013   2.920   2.489 -3.0690 -0.0525  0.6626
    1THF     H2 4683   2.978   3.099   2.495  0.2616 -0.9879  0.2081
    1THF     C2 4684   2.887   3.004   2.332  0.3328  0.7359 -0.2530
    1THF     H3 4685   2.793   3.033   2.380  0.3422 -0.1040  0.2724
    1THF     H4 4686   2.877   2.906   2.287 -0.4113  0.7019 -0.0173
    1THF     C3 4687   2.932   3.103   2.220 -0.2034 -0.6186 -0.1805
    1THF     H5 4688   2.871   3.193   2.222  2.1621  1.0171  1.9947
    1THF     H6 4689   2.923   3.061   2.120  1.8916 -1.2247 -0.1321
    1THF     C4 4690   3.081   3.133   2.253 -0.3008  0.1230  0.2905
    1THF     H7 4691   3.090   3.239   2.278 -1.2604 -0.3735  2.8119
    1THF     H8 4692   3.146   3.120   2.165 -0.8061  1.0817 -0.2365
    1THF     O1 4693   3.123   3.060   2.371 -0.4193  0.0191  0.0847
    1THF     C1 4694   1.150   2.399   3.611  0.8906  0.0431 -0.4206
    1THF     H1 4695   1.097   2.305   3.628  1.1571  0.0782  0.6224
    1THF     H2 4696   1.208   2.418   3.702  1.7444 -0.3494 -0.8802
    1THF     C2 4697   1.057   2.522   3.583 -0.6044 -0.0827  0.0363
    1THF     H3 4698   1.068   2.611   3.645 -0.9363 -0.4755  0.6537
    1THF     H4 4699   0.953   2.495   3.601 -0.6224 -0.1602 -0.1818
    1THF     C3 4700   1.082   2.558   3.431 -0.7377  0.2020 -0.3267
    1THF     H5 4701   1.130   2.655   3.415  1.9980 -1.3018 -1.6285
    1THF     H6 4702   0.995   2.544   3.366 -1.5260 -0.4022  0.8547
    1THF     C4 4703   1.173   2.440   3.387 -0.3789  0.6311  1.0281
    1THF     H7 4704   1.239   2.476   3.308 -1.4562  0.6964  0.1395
    1THF     H8 4705   1.103   2.361   3.356  1.0383  0.6190 -2.2678
    1THF     O1 4706   1.246   2.392   3.499  0.5625 -0.2557  0.1570
    1THF     C1 4707   1.746   0.694   1.767  0.3454  0.7943  0.5521
    1THF     H1 4708   1.719   0.721   1.869 -3.5440  0.4370 -0.2836
    1THF     H2 4709   1.748   0.784   1.705 -0.1196  0.4290 -0.0126
    1THF     C2 4710   1.646   0.584   1.724 -0.3277  0.1897 -0.0969
    1THF     H3 4711   1.654   0.593   1.615  0.5664  1.3059  0.0512
    1THF     H4 4712   1.539   0.588   1.745  0.1957 -3.7626  3.8610
    1THF     C3 4713   1.712   0.451   1.766  0.8321 -0.1057 -0.0510
    1THF     H5 4714   1.734   0.398   1.673 -1.0754 -1.5040  0.2674
    1THF     H6 4715   1.649   0.399   1.838  0.0507 -0.2610 -0.8350
    1THF     C4 4716   1.835   0.496   1.842 -0.0618  0.7848  0.1153
    1THF     H7 4717   1.919   0.431   1.813 -1.7782 -2.4265  1.9930
    1THF     H8 4718   1.826   0.497   1.951  0.6686 -1.3726  0.2342
    1THF     O1 4719   1.869   0.627   1.787 -0.2838 -0.1602 -0.5405
    1THF     C1 4720   0.999   0.895   0.713 -0.3821  0.1144 -0.0327
    1THF     H1 4721   0.961   0.865   0.811 -1.3210  0.3200 -0.3333
    1THF     H2 4722   1.040   0.810   0.658 -0.2738  2.0743 -3.0860
    1THF     C2 4723   1.119   0.994   0.723 -0.1425  0.2581 -0.4468
    1THF     H3 4724   1.199   0.939   0.673 -2.0276 -2.2534 -0.8008
    1THF     H4 4725   1.147   1.029   0.822 -1.3129 -0.6747  0.2338
    1THF     C3 4726   1.079   1.113   0.631  0.0659 -0.1522 -0.1441
    1THF     H5 4727   1.145   1.156   0.556 -2.6716 -0.7498 -3.0145
    1THF     H6 4728   1.044   1.196   0.693  3.4323  0.6634  0.7236
    1THF     C4 4729   0.958   1.055   0.556  0.0665  1.0246 -0.4448
    1THF     H7 4730   0.992   1.002   0.467 -1.7404 -0.4981 -0.2583
    1THF     H8 4731   0.882   1.121   0.513 -0.8973 -1.6778 -3.0421
    1THF     O1 4732   0.890   0.963   0.646  0.0906 -0.0232 -0.1143
    1THF     C1 4733   1.617   4.008   2.090 -0.2756 -0.3172  0.3349
    1THF     H1 4734   1.522   4.063   2.091 -0.3596 -0.4666  0.6784
    1THF     H2 4735   1.634   3.961   1.992  2.9869 -0.8435  1.0950
    1THF     C2 4736   1.630   3.897   2.199 -0.3955  0.5623  0.4872
    1THF     H3 4737   1.650   3.801   2.151 -0.5195  1.3315 -1.1330
    1THF     H4 4738   1.541   3.894   2.262  0.3344 -3.2835  1.4498
    1THF     C3 4739   1.750   3.937   2.284  0.2929 -0.1538 -0.4263
    1THF     H5 4740   1.816   3.853   2.305 -2.0415 -2.3261 -1.4944
    1THF     H6 4741   1.722   3.988   2.376 -0.0949 -0.2583 -0.4879
    1THF     C4 4742   1.827   4.027   2.184 -0.8411  0.2657  0.1073
    1THF     H7 4743   1.890   3.970   2.116  0.7055  1.7418  0.2550
    1THF     H8 4744   1.883   4.101   2.244 -1.6063  1.8664 -1.1071
    1THF     O1 4745   1.724   4.101   2.115  0.5420 -0.4730  0.0447
    1THF     C1 4746   0.181   0.690   0.278 -0.1153  0.1771 -0.0110
    1THF     H1 4747   0.157   0.704   0.172 -1.9049  2.2427  0.6219
    1THF     H2 4748   0.285   0.686   0.310 -0.3100 -0.1334  0.5916
    1THF     C2 4749   0.111   0.568   0.341 -0.9306  0.9034  0.2242
    1THF     H3 4750   0.186   0.497   0.377 -2.3250 -0.6714  0.0820
    1THF     H4 4751   0.047   0.510   0.274  1.7895 -1.2127 -0.6067
    1THF     C3 4752   0.033   0.622   0.464  0.3983  0.1245  0.3787
    1THF     H5 4753   0.068   0.567   0.551  1.0286 -1.1369 -0.6680
    1THF     H6 4754  -0.076   0.621   0.455  0.4384 -1.4865  0.0385
    1THF     C4 4755   0.074   0.769   0.476 -0.2636  0.2317  0.1811
    1THF     H7 4756   0.150   0.788   0.552  0.8271 -0.9873 -0.5714
    1THF     H8 4757  -0.014   0.834   0.480  1.9665  3.3057  1.5922
    1THF     O1 4758   0.125   0.800   0.346 -0.6902  0.9446 -0.0213
    1THF     C1 4759   3.877   0.998   1.911  0.8251  0.0597 -1.0495
    1THF     H1 4760   3.771   1.022   1.918  0.5953 -0.8831 -1.3521
    1THF     H2 4761   3.896   0.940   1.821 -0.0604  0.1249 -1.2762
    1THF     C2 4762   3.940   0.916   2.030 -0.3906 -0.1124  0.0288
    1THF     H3 4763   3.958   0.811   2.007  0.6701 -0.6209  2.9431
    1THF     H4 4764   3.861   0.918   2.107 -2.0591  0.5550 -1.6564
    1THF     C3 4765   4.072   0.997   2.060 -0.3665  0.0536  0.1970
    1THF     H5 4766   4.155   0.926   2.064 -2.1935 -2.1956 -1.2499
    1THF     H6 4767   4.071   1.058   2.151 -1.3136  2.0129 -1.0945
    1THF     C4 4768   4.082   1.092   1.937 -0.3594 -0.0970  0.0807
    1THF     H7 4769   4.118   1.037   1.851  3.0135 -0.0638  1.3694
    1THF     H8 4770   4.154   1.174   1.949  1.3487 -1.3200 -1.5589
    1THF     O1 4771   3.943   1.125   1.904  0.0118 -0.5360 -0.3932
    1THF     C1 4772   2.237   0.618   0.229 -0.7907 -0.0077  1.0399
    1THF     H1 4773   2.201   0.569   0.138 -2.2760  1.6628  0.7263
    1THF     H2 4774   2.177   0.703   0.260  2.9515  3.5015 -0.9520
    1THF     C2 4775   2.373   0.678   0.206 -1.1084  0.1489 -0.5323
    1THF     H3 4776   2.368   0.787   0.198  4.5071  0.5255 -0.6180
    1THF     H4 4777   2.404   0.635   0.111  0.4471 -0.4032  0.2054
    1THF     C3 4778   2.466   0.628   0.307 -0.3242 -0.1812 -0.2993
    1THF     H5 4779   2.545   0.688   0.354  0.7592 -2.1009  0.4104
    1THF     H6 4780   2.511   0.536   0.267 -2.5658 -1.0450 -0.9014
    1THF     C4 4781   2.375   0.581   0.409  0.5257 -0.1532 -0.9014
    1THF     H7 4782   2.346   0.666   0.470  0.2758 -0.6315 -0.3417
    1THF     H8 4783   2.423   0.501   0.467 -1.8139 -0.7437  0.2975
    1THF     O1 4784   2.259   0.528   0.337 -0.4328 -0.7798 -0.1260
    1THF     C1 4785   0.907   2.850   3.993 -0.3357 -0.1819 -0.4191
    1THF     H1 4786   0.987   2.781   4.019  0.7507  2.0446  2.4910
    1THF     H2 4787   0.838   2.864   4.077 -0.2886  0.3309 -0.4616
    1THF     C2 4788   0.839   2.812   3.867  0.2196  0.0084 -0.1416
    1THF     H3 4789   0.736   2.848   3.859 -0.2734 -2.0466 -4.3413
    1THF     H4 4790   0.830   2.704   3.862 -0.4087 -0.0476  1.6860
    1THF     C3 4791   0.925   2.874   3.761  0.1073 -0.5460 -0.7885
    1THF     H5 4792   0.866   2.913   3.678  0.6146  0.3680 -0.7245
    1THF     H6 4793   0.993   2.801   3.719  1.6108 -0.0516  0.7321
    1THF     C4 4794   1.014   2.980   3.834 -0.4862 -0.1077 -0.9082
    1THF     H7 4795   1.026   3.077   3.785 -1.4879 -0.3488 -1.6447
    1THF     H8 4796   1.116   2.942   3.846  0.3908  2.1927 -0.9485
    1THF     O1 4797   0.957   2.980   3.959 -0.6786 -0.2004  0.2237
    1THF     C1 4798   1.711   3.144   3.104  0.2083 -0.4618  0.2035
    1THF     H1 4799   1.780   3.188   3.177  0.5589  0.0852 -0.4568
    1THF     H2 4800   1.612   3.186   3.122  0.9105  0.7552  1.2822
    1THF     C2 4801   1.717   2.990   3.117 -0.1870  0.3644  1.1910
    1THF     H3 4802   1.627   2.930   3.109  1.7421 -2.3669 -1.1646
    1THF     H4 4803   1.761   2.962   3.213  2.3426  1.1745  0.3358
    1THF     C3 4804   1.827   2.945   3.003 -1.4717  0.0751  0.2616
    1THF     H5 4805   1.773   2.896   2.922  1.6197  0.0825 -1.8708
    1THF     H6 4806   1.896   2.869   3.041 -1.7086 -0.8930 -1.2188
    1THF     C4 4807   1.875   3.076   2.942 -0.2174 -0.0594 -0.2307
    1THF     H7 4808   1.890   3.070   2.834 -1.8648  0.6511 -0.5265
    1THF     H8 4809   1.960   3.111   3.001  1.1758 -1.4366 -1.3994
    1THF     O1 4810   1.766   3.172   2.972  0.8249 -0.1527  0.0997
    1THF     C1 4811   1.462   0.370   3.454 -0.5249 -0.4199  0.1496
    1THF     H1 4812   1.479   0.477   3.468 -0.6966 -0.4808  0.8451
    1THF     H2 4813   1.497   0.332   3.358 -1.4056  1.6602 -1.0323
    1THF     C2 4814   1.312   0.350   3.456  0.7714  0.9663 -0.7655
    1THF     H3 4815   1.261   0.311   3.367 -1.1304 -1.9676  1.4923
    1THF     H4 4816   1.264   0.447   3.470  0.1372  0.7728 -1.5566
    1THF     C3 4817   1.286   0.262   3.576  0.3341  0.4137 -0.5759
    1THF     H5 4818   1.209   0.187   3.556  1.8944 -1.6134  0.8511
    1THF     H6 4819   1.247   0.315   3.663 -0.0671 -1.8398  0.6439
    1THF     C4 4820   1.413   0.195   3.616 -0.5828 -0.5144  0.0136
    1THF     H7 4821   1.420   0.105   3.554  1.0453 -0.1014 -0.4427
    1THF     H8 4822   1.420   0.184   3.724  0.3232 -0.3438 -0.0225
    1THF     O1 4823   1.514   0.288   3.563 -0.0671  0.3688 -0.2196
    1THF     C1 4824   0.791   3.974   1.177 -0.3208  0.3834 -0.0298
    1THF     H1 4825   0.685   3.971   1.205 -0.0518 -0.3425  0.9592
    1THF     H2 4826   0.856   3.982   1.264 -1.8702  0.5501  1.1381
    1THF     C2 4827   0.830   4.081   1.081  0.0908  0.7614 -0.3698
    1THF     H3 4828   0.924   4.131   1.105 -0.5524  1.7088  0.2138
    1THF     H4 4829   0.750   4.155   1.083 -1.2253 -0.6372  0.5397
    1THF     C3 4830   0.832   4.002   0.945 -0.3366  0.2829  0.4436
    1THF     H5 4831   0.899   4.058   0.879 -1.0934  2.2950  1.3389
    1THF     H6 4832   0.735   4.000   0.896  0.3025 -2.2432 -0.8318
    1THF     C4 4833   0.873   3.855   0.976 -0.5096 -0.3352 -0.4603
    1THF     H7 4834   0.980   3.850   0.999 -1.0786 -0.6463  2.3208
    1THF     H8 4835   0.835   3.787   0.899 -1.8707 -0.9314  0.7218
    1THF     O1 4836   0.816   3.843   1.113 -0.8092  0.1878  0.0266
    1THF     C1 4837   2.370   2.572   3.331 -0.8448  0.3752 -0.0046
    1THF     H1 4838   2.265   2.594   3.308 -0.1425  2.8111 -1.0083
    1THF     H2 4839   2.389   2.605   3.434 -0.2636  0.7211 -0.2219
    1THF     C2 4840   2.464   2.627   3.226  0.6258 -0.4915  0.0666
    1THF     H3 4841   2.511   2.719   3.260  1.7111 -2.0800  3.0833
    1THF     H4 4842   2.414   2.644   3.130 -2.1024  0.9412  1.7102
    1THF     C3 4843   2.570   2.524   3.217  0.3652 -0.1563  0.0920
    1THF     H5 4844   2.659   2.546   3.276  0.0697  0.2360  0.3924
    1THF     H6 4845   2.596   2.523   3.111  0.7847  0.8670  0.1803
    1THF     C4 4846   2.504   2.395   3.260 -0.8471  1.0613  0.2772
    1THF     H7 4847   2.572   2.318   3.298 -2.5199 -0.6821 -0.1503
    1THF     H8 4848   2.455   2.350   3.173 -4.5654  2.3563  1.6495
    1THF     O1 4849   2.394   2.435   3.347  0.4508  0.2142  0.3840
    1THF     C1 4850   0.310   1.043   1.872  0.1982 -0.2686 -0.0881
    1THF     H1 4851   0.288   1.046   1.979 -3.0231 -0.8313 -0.6754
    1THF     H2 4852   0.251   0.961   1.829 -1.6378  1.5388 -1.0855
    1THF     C2 4853   0.459   1.043   1.836  0.5204 -0.0457  0.6737
    1THF     H3 4854   0.492   0.960   1.773  0.3874  1.7844 -1.8922
    1THF     H4 4855   0.516   1.035   1.929  0.7653  0.7809  0.5968
    1THF     C3 4856   0.487   1.178   1.756  0.2381 -0.2303 -0.7618
    1THF     H5 4857   0.495   1.169   1.647 -0.0024  1.8077 -0.9617
    1THF     H6 4858   0.575   1.231   1.791 -0.0678 -1.0252  1.2472
    1THF     C4 4859   0.367   1.262   1.789 -0.4357 -0.3819  0.9938
    1THF     H7 4860   0.339   1.326   1.705  2.2488  1.2263  1.2796
    1THF     H8 4861   0.364   1.318   1.883  0.9397  1.5855 -0.1147
    1THF     O1 4862   0.265   1.168   1.816 -0.0764 -0.6941  0.3018
    1THF     C1 4863   3.203   2.769   1.777  1.2319  0.4164 -0.2418
    1THF     H1 4864   3.138   2.696   1.726  2.4621 -0.3327 -0.7649
    1THF     H2 4865   3.277   2.723   1.844 -0.2384 -1.2604  0.2874
    1THF     C2 4866   3.124   2.874   1.866 -0.0442 -0.1317 -0.3755
    1THF     H3 4867   3.106   2.839   1.968 -0.5912 -2.5386 -1.2722
    1THF     H4 4868   3.032   2.895   1.811  0.6772 -0.7233 -1.8358
    1THF     C3 4869   3.226   2.988   1.864 -0.5455 -0.3557 -0.5015
    1THF     H5 4870   3.285   2.971   1.954  1.9142  1.2998 -1.7689
    1THF     H6 4871   3.177   3.086   1.865  0.7434  0.3051  1.7983
    1THF     C4 4872   3.303   2.977   1.725  0.8226 -0.0677  0.7649
    1THF     H7 4873   3.410   2.978   1.744  1.2055 -3.5236 -0.7751
    1THF     H8 4874   3.266   3.059   1.664 -2.6261 -1.6418  0.5669
    1THF     O1 4875   3.263   2.846   1.673  0.4982 -0.1607 -0.9670
    1THF     C1 4876   4.102   1.005   1.032  0.1696  0.0234  0.6920
    1THF     H1 4877   4.163   0.931   1.085 -1.3696 -0.8038  1.3552
    1THF     H2 4878   4.018   1.037   1.094 -1.2779 -1.4168 -0.4682
    1THF     C2 4879   4.040   0.952   0.903 -0.3738 -0.2049 -0.0977
    1THF     H3 4880   3.959   1.017   0.871 -0.1431  0.1863  0.1035
    1THF     H4 4881   3.996   0.852   0.914 -0.7484  0.0906  1.1912
    1THF     C3 4882   4.156   0.956   0.800  0.1257  0.1085  0.3717
    1THF     H5 4883   4.121   0.987   0.701  1.1002  1.0630  0.3155
    1THF     H6 4884   4.209   0.861   0.795  1.5220  0.8690  0.5101
    1THF     C4 4885   4.257   1.055   0.861  0.1490 -0.0821 -0.2615
    1THF     H7 4886   4.287   1.135   0.793  0.3681 -0.2058 -0.3111
    1THF     H8 4887   4.352   1.003   0.878 -0.1084 -1.3066 -2.4487
    1THF     O1 4888   4.204   1.100   0.992  0.3546 -0.1619  0.4321
    1THF     C1 4889   0.203   3.110   2.160 -1.0076  0.0827  0.0935
    1THF     H1 4890   0.289   3.103   2.092  1.6537  0.2340  3.2709
    1THF     H2 4891   0.203   3.020   2.222 -0.8567  0.4657  0.6621
    1THF     C2 4892   0.077   3.130   2.080  0.4370  0.9182 -0.1351
    1THF     H3 4893   0.008   3.059   2.128  3.4176 -0.3080  2.5142
    1THF     H4 4894   0.081   3.116   1.972  0.6084 -0.1294 -0.0037
    1THF     C3 4895   0.030   3.269   2.117  0.1340  0.4307 -0.2851
    1THF     H5 4896  -0.062   3.250   2.173  1.3969 -0.9630  1.3469
    1THF     H6 4897   0.014   3.328   2.026  1.7321 -0.2605 -1.0223
    1THF     C4 4898   0.137   3.337   2.195 -0.0519 -0.2686 -0.7442
    1THF     H7 4899   0.089   3.383   2.282 -0.0056 -1.5867  0.0061
    1THF     H8 4900   0.202   3.408   2.144 -2.3010  2.6484  0.2940
    1THF     O1 4901   0.219   3.226   2.254  0.4188  0.4088 -0.1792
    1THF     C1 4902   0.583   2.717   0.021 -0.3145 -0.0590 -0.5087
    1THF     H1 4903   0.567   2.793   0.097  0.7347 -1.4640  1.1642
    1THF     H2 4904   0.675   2.740  -0.035  0.3008 -0.0474  0.4906
    1THF     C2 4905   0.470   2.690  -0.077 -0.0682 -0.7585 -0.1984
    1THF     H3 4906   0.483   2.731  -0.178 -1.6411 -1.6281 -0.7692
    1THF     H4 4907   0.378   2.741  -0.049 -0.8938 -1.5748 -1.3704
    1THF     C3 4908   0.462   2.539  -0.073  0.1165 -0.4050  0.0981
    1THF     H5 4909   0.514   2.489  -0.154 -1.9023 -0.8272 -0.9597
    1THF     H6 4910   0.358   2.507  -0.089  0.1027  0.1171 -0.9017
    1THF     C4 4911   0.509   2.501   0.066 -0.3297 -0.0128 -0.6894
    1THF     H7 4912   0.560   2.404   0.069 -1.6715 -0.6836  1.7886
    1THF     H8 4913   0.426   2.501   0.137  1.0819 -1.0742  1.0199
    1THF     O1 4914   0.598   2.602   0.097  0.2224  0.6806  0.5655
    1THF     C1 4915   3.533   2.496   2.613  0.1263 -0.0726 -0.7127
    1THF     H1 4916   3.442   2.438   2.631  0.1379  1.0549  3.4834
    1THF     H2 4917   3.523   2.598   2.649  0.5990 -0.7805  1.5664
    1THF     C2 4918   3.560   2.481   2.461 -0.3712 -0.2448 -0.0160
    1THF     H3 4919   3.507   2.559   2.406  0.2954 -0.0040 -0.3215
    1THF     H4 4920   3.514   2.387   2.430 -0.3350 -0.9898  2.1101
    1THF     C3 4921   3.711   2.480   2.436 -0.8397 -0.1790  0.3152
    1THF     H5 4922   3.734   2.565   2.371  0.4206 -1.9161 -1.5826
    1THF     H6 4923   3.735   2.400   2.366  1.1203  1.0584 -0.4746
    1THF     C4 4924   3.767   2.480   2.577  0.2938  0.5037  0.3540
    1THF     H7 4925   3.794   2.583   2.603  0.8999  0.7008 -1.0563
    1THF     H8 4926   3.848   2.407   2.580 -0.3514 -0.2273 -0.0654
    1THF     O1 4927   3.650   2.437   2.665  0.3453  0.0489 -0.1105
    1THF     C1 4928   1.759   3.360   2.454 -0.1721  0.3259 -0.3330
    1THF     H1 4929   1.704   3.266   2.449  1.1875 -0.5214  0.1531
    1THF     H2 4930   1.847   3.357   2.389 -0.8301  0.3892 -1.2191
    1THF     C2 4931   1.803   3.402   2.591 -0.0834  0.2618  0.3658
    1THF     H3 4932   1.911   3.388   2.597  0.1695  1.6804 -0.3788
    1THF     H4 4933   1.747   3.340   2.660 -0.9832  0.4556 -0.1830
    1THF     C3 4934   1.794   3.559   2.595  0.5837  0.0772 -0.1116
    1THF     H5 4935   1.890   3.610   2.607 -0.0119  0.8326  1.8116
    1THF     H6 4936   1.717   3.586   2.668  0.2099 -1.7407  0.1823
    1THF     C4 4937   1.737   3.599   2.457 -0.3350  0.7209 -0.6437
    1THF     H7 4938   1.818   3.625   2.389  1.9260 -1.4424  1.1485
    1THF     H8 4939   1.658   3.674   2.468  0.8671  1.8707  0.3012
    1THF     O1 4940   1.674   3.475   2.413 -0.1255  0.2191  0.1267
    1THF     C1 4941   3.912   2.324   3.338 -0.1140  0.4653  1.0597
    1THF     H1 4942   3.939   2.389   3.254 -1.2162 -1.0326 -0.4846
    1THF     H2 4943   3.989   2.315   3.416  0.8569 -1.5521 -0.0865
    1THF     C2 4944   3.888   2.182   3.291  0.3217 -0.2348  0.0852
    1THF     H3 4945   3.949   2.109   3.344 -0.6250 -1.5559 -0.6015
    1THF     H4 4946   3.914   2.176   3.185 -1.9339  0.5297 -0.5615
    1THF     C3 4947   3.746   2.144   3.326  0.0399  0.0724  0.2526
    1THF     H5 4948   3.738   2.045   3.371 -1.4040  0.8428  1.7769
    1THF     H6 4949   3.688   2.148   3.233 -0.0803  1.0232  0.3557
    1THF     C4 4950   3.704   2.253   3.430  0.5783 -0.2204  0.3006
    1THF     H7 4951   3.733   2.235   3.534  2.1411 -2.4178 -0.4723
    1THF     H8 4952   3.598   2.279   3.437  0.0563 -2.0652 -0.4024
    1THF     O1 4953   3.778   2.366   3.390  0.3861 -0.0413 -0.2421
    1THF     C1 4954   1.588   1.823   1.105 -1.2233  0.1019 -0.2329
    1THF     H1 4955   1.579   1.784   1.206  0.3345  3.1860  1.1782
    1THF     H2 4956   1.523   1.910   1.093 -0.2952  1.1623  2.1403
    1THF     C2 4957   1.569   1.719   0.988 -0.1186 -0.3723 -0.0369
    1THF     H3 4958   1.463   1.705   0.965  0.3841 -2.0638 -1.4132
    1THF     H4 4959   1.601   1.619   1.018 -2.5086 -1.6223 -1.5328
    1THF     C3 4960   1.663   1.774   0.876 -0.1571 -0.4030 -0.3916
    1THF     H5 4961   1.601   1.820   0.799 -3.0873 -2.1884  0.7869
    1THF     H6 4962   1.727   1.697   0.832  1.2014  0.4189  0.1146
    1THF     C4 4963   1.750   1.886   0.940  0.3835 -0.2552 -0.1314
    1THF     H7 4964   1.714   1.985   0.910  0.2364  0.1043  1.1758
    1THF     H8 4965   1.855   1.880   0.911  0.8542  2.5974  0.7682
    1THF     O1 4966   1.727   1.864   1.075  0.2220  0.1466  0.1692
    1THF     C1 4967   3.975   2.064   2.348  0.1223  0.6850 -0.1904
    1THF     H1 4968   4.044   2.060   2.263  0.9602  0.3578  0.4939
    1THF     H2 4969   4.029   2.097   2.437 -0.0034  1.2414 -0.3188
    1THF     C2 4970   3.910   1.928   2.376 -0.0934  0.2057  0.7885
    1THF     H3 4971   3.920   1.905   2.482  1.6952 -0.8450  0.4147
    1THF     H4 4972   3.957   1.843   2.326  0.9222  0.1563  1.8010
    1THF     C3 4973   3.761   1.950   2.341 -0.4114  0.4657  1.5725
    1THF     H5 4974   3.696   1.889   2.404 -1.7846  1.6656  1.3144
    1THF     H6 4975   3.739   1.913   2.240  3.0203  1.5794  0.3314
    1THF     C4 4976   3.735   2.101   2.350 -0.7298 -0.4239  0.4097
    1THF     H7 4977   3.704   2.121   2.453  0.0751  3.6236 -0.0505
    1THF     H8 4978   3.668   2.135   2.271 -1.6887  0.6481  1.6633
    1THF     O1 4979   3.866   2.156   2.328 -0.2167  0.5625 -0.3992
    1THF     C1 4980   3.523   1.106   3.559  0.5253  0.5035 -0.4843
    1THF     H1 4981   3.425   1.057   3.555  0.8680 -0.0914 -1.8519
    1THF     H2 4982   3.537   1.167   3.649  0.3782 -0.0012 -0.1132
    1THF     C2 4983   3.538   1.200   3.434 -0.5645 -0.1522 -0.5368
    1THF     H3 4984   3.555   1.304   3.462  1.7506 -0.0051 -2.3144
    1THF     H4 4985   3.446   1.201   3.376  0.4756  0.6632 -2.2255
    1THF     C3 4986   3.652   1.145   3.344 -0.5813  0.0267 -1.0215
    1THF     H5 4987   3.714   1.229   3.309 -0.8872  0.1901 -1.1684
    1THF     H6 4988   3.615   1.081   3.264 -0.6871 -1.8528  0.5233
    1THF     C4 4989   3.731   1.059   3.446  0.2792 -0.4192 -0.2176
    1THF     H7 4990   3.798   1.119   3.508  0.2397 -1.9982  1.4067
    1THF     H8 4991   3.793   0.981   3.401  1.1609  0.2639 -0.1889
    1THF     O1 4992   3.627   1.011   3.536 -1.0811 -0.3808  0.3367
    1THF     C1 4993   2.611   3.220   1.985  0.1259 -0.4654 -0.0052
    1THF     H1 4994   2.586   3.207   1.879 -3.2322  1.3833  0.5089
    1THF     H2 4995   2.720   3.225   1.985  0.0766  0.8600  1.4378
    1THF     C2 4996   2.547   3.113   2.069 -0.2554  0.2338  0.2972
    1THF     H3 4997   2.609   3.091   2.157 -0.3886  3.7097  1.3362
    1THF     H4 4998   2.543   3.022   2.009  0.7881  0.3058  0.0955
    1THF     C3 4999   2.408   3.165   2.097 -0.1632  0.7790 -0.3232
    1THF     H5 5000   2.368   3.138   2.195  1.9578 -0.0350  0.3486
    1THF     H6 5001   2.342   3.119   2.022  2.9346 -0.6749 -2.2471
    1THF     C4 5002   2.413   3.318   2.070 -0.3855 -0.1145 -1.1895
    1THF     H7 5003   2.385   3.378   2.157  0.7805  0.6904 -1.3680
    1THF     H8 5004   2.354   3.353   1.985  0.8051  1.0847 -1.5309
    1THF     O1 5005   2.550   3.342   2.035  0.4064 -0.6206  0.1830
    1THF     C1 5006   3.587   3.140   3.821 -0.5598  0.8668  0.4190
    1THF     H1 5007   3.508   3.152   3.895 -0.3239  1.9613  0.5026
    1THF     H2 5008   3.547   3.121   3.721  0.5298 -1.9114  0.4540
    1THF     C2 5009   3.678   3.020   3.849 -0.8946 -0.1385 -0.6053
    1THF     H3 5010   3.670   2.964   3.755 -0.4362  0.7727 -1.1963
    1THF     H4 5011   3.662   2.959   3.938  1.9994  0.6784  0.5240
    1THF     C3 5012   3.812   3.086   3.869 -0.5664  0.4814  0.0301
    1THF     H5 5013   3.895   3.023   3.835 -0.4053  0.4725  0.4373
    1THF     H6 5014   3.816   3.104   3.977 -2.4046 -1.2615  0.4308
    1THF     C4 5015   3.805   3.225   3.806 -0.5017  0.6366 -0.2129
    1THF     H7 5016   3.837   3.212   3.703 -0.9983 -0.8835 -0.1801
    1THF     H8 5017   3.864   3.307   3.849 -0.1183  0.4443 -0.3696
    1THF     O1 5018   3.664   3.263   3.814  0.1020 -0.4280 -0.5272
    1THF     C1 5019   1.225   3.490   2.077 -0.1637  0.2699 -1.1434
    1THF     H1 5020   1.123   3.515   2.047 -0.7090  0.9484  1.1461
    1THF     H2 5021   1.281   3.431   2.004  0.0786 -0.9854  0.0354
    1THF     C2 5022   1.231   3.412   2.213 -0.5803  0.5821 -0.8690
    1THF     H3 5023   1.242   3.303   2.209  2.6310  0.8613 -0.9279
    1THF     H4 5024   1.137   3.431   2.264  0.7010  1.1724  1.3685
    1THF     C3 5025   1.352   3.473   2.286  0.4193  0.0275 -0.2913
    1THF     H5 5026   1.434   3.407   2.316 -0.0730  0.0981  1.2660
    1THF     H6 5027   1.318   3.519   2.379  2.1995  1.0825 -0.1338
    1THF     C4 5028   1.405   3.586   2.200 -0.1477 -0.4261  0.7045
    1THF     H7 5029   1.483   3.553   2.130 -1.6027 -1.8663 -0.2745
    1THF     H8 5030   1.431   3.673   2.260 -0.0467 -0.1924  0.3235
    1THF     O1 5031   1.293   3.611   2.117 -0.3248 -0.0271 -0.5963
    1THF     C1 5032   0.765   0.944   3.920 -0.0416  0.0604  0.3204
    1THF     H1 5033   0.860   0.911   3.877  0.4270  0.4919  1.0405
    1THF     H2 5034   0.676   0.900   3.873  1.0889  0.3499 -2.1554
    1THF     C2 5035   0.761   1.086   3.914  0.1934 -0.1687  0.4221
    1THF     H3 5036   0.718   1.123   3.820  1.0396  0.5421  0.3167
    1THF     H4 5037   0.861   1.125   3.929  0.2929  0.4334 -1.6378
    1THF     C3 5038   0.683   1.143   4.028  0.0307 -0.0880 -0.0147
    1THF     H5 5039   0.584   1.181   4.001 -0.5837 -1.8504 -0.2740
    1THF     H6 5040   0.741   1.221   4.078 -1.5421  0.9979  0.1402
    1THF     C4 5041   0.685   1.019   4.124 -0.4347  0.3491  0.6045
    1THF     H7 5042   0.591   0.964   4.136  0.1656 -1.1252 -1.1019
    1THF     H8 5043   0.729   1.042   4.221  2.5470  1.6982 -0.9990
    1THF     O1 5044   0.768   0.928   4.059  1.0057 -0.5291  0.2746
    1THF     C1 5045   0.177   2.361   3.623  0.4025 -0.8109 -0.6140
    1THF     H1 5046   0.236   2.445   3.585 -0.9331  0.9360  1.0833
    1THF     H2 5047   0.075   2.396   3.639  0.9084 -0.2292  1.4970
    1THF     C2 5048   0.227   2.304   3.750 -0.4264  0.0807 -0.2291
    1THF     H3 5049   0.142   2.303   3.819  0.4735  1.0518  0.9046
    1THF     H4 5050   0.305   2.372   3.783  0.5638  0.1653 -2.6804
    1THF     C3 5051   0.284   2.160   3.731 -0.2833 -0.0112 -0.5543
    1THF     H5 5052   0.261   2.104   3.822  0.5708  1.3076  0.5006
    1THF     H6 5053   0.391   2.157   3.710 -0.5405 -2.7824 -1.6523
    1THF     C4 5054   0.206   2.119   3.605  0.6131  0.5339 -0.0472
    1THF     H7 5055   0.108   2.073   3.623  0.2742  0.7185 -1.3509
    1THF     H8 5056   0.270   2.052   3.548 -0.3796  0.9922 -1.7521
    1THF     O1 5057   0.186   2.248   3.530 -0.2130 -0.5958 -0.9217
    1THF     C1 5058   3.824   1.571   0.130  1.0338 -0.0219  0.1064
    1THF     H1 5059   3.911   1.508   0.150  0.6502 -0.1989  1.2466
    1THF     H2 5060   3.749   1.517   0.072  2.4518 -0.1215 -1.6745
    1THF     C2 5061   3.871   1.700   0.054  0.4126  0.6273  0.0860
    1THF     H3 5062   3.858   1.677  -0.052  0.1197 -0.5216  0.3639
    1THF     H4 5063   3.979   1.712   0.061  0.7130 -1.7105 -0.3085
    1THF     C3 5064   3.776   1.808   0.103 -0.2528 -0.0158 -0.0899
    1THF     H5 5065   3.694   1.822   0.033  0.0621 -0.2077 -0.4990
    1THF     H6 5066   3.827   1.904   0.100 -0.8967  0.2924 -4.0361
    1THF     C4 5067   3.716   1.759   0.236  0.6604  0.3000  0.4095
    1THF     H7 5068   3.607   1.768   0.238  0.6919  0.5954  3.8386
    1THF     H8 5069   3.762   1.813   0.320 -1.1263  3.4313 -0.5425
    1THF     O1 5070   3.764   1.622   0.251 -0.3728 -0.2565 -0.8809
    1THF     C1 5071   1.142   2.423   0.787  0.3108  0.3055 -0.4240
    1THF     H1 5072   1.107   2.526   0.772 -1.0922  0.1116  1.4135
    1THF     H2 5073   1.139   2.392   0.891  2.8695  0.0689 -0.3858
    1THF     C2 5074   1.286   2.399   0.741 -0.5172  0.6087 -0.0312
    1THF     H3 5075   1.318   2.313   0.800 -1.5037 -0.8884 -1.6118
    1THF     H4 5076   1.350   2.486   0.755  0.8931  0.2401 -3.7330
    1THF     C3 5077   1.276   2.351   0.599 -0.1153 -0.2479  0.1985
    1THF     H5 5078   1.350   2.271   0.591  1.6620  1.2280  1.5296
    1THF     H6 5079   1.297   2.427   0.524 -0.3504 -1.3410 -0.9837
    1THF     C4 5080   1.128   2.300   0.579 -0.1531 -0.1520  1.0702
    1THF     H7 5081   1.117   2.192   0.566 -2.4168  0.1399  0.3481
    1THF     H8 5082   1.095   2.343   0.484  0.2498 -0.2718  0.8740
    1THF     O1 5083   1.061   2.340   0.696  0.3569 -0.0366 -0.1361
    1THF     C1 5084   2.206   3.629   3.518 -0.2259  0.2372 -0.1802
    1THF     H1 5085   2.129   3.602   3.591  0.0285  0.8812  0.3264
    1THF     H2 5086   2.300   3.577   3.537  0.5372  2.2385  1.7384
    1THF     C2 5087   2.229   3.782   3.535 -0.1992 -0.0247  0.3441
    1THF     H3 5088   2.290   3.808   3.622 -0.0739 -0.4621  0.3870
    1THF     H4 5089   2.131   3.827   3.549 -0.8420 -1.2090 -0.2760
    1THF     C3 5090   2.273   3.829   3.401 -0.8650 -0.7919 -0.2537
    1THF     H5 5091   2.379   3.803   3.402 -0.3049  1.3172  2.6021
    1THF     H6 5092   2.257   3.935   3.380 -0.8022 -1.1676 -2.3391
    1THF     C4 5093   2.198   3.738   3.306  0.1332  0.3469 -0.8365
    1THF     H7 5094   2.243   3.720   3.209  1.9703  1.3930 -0.1929
    1THF     H8 5095   2.095   3.772   3.289 -0.3553 -0.9126 -0.4789
    1THF     O1 5096   2.181   3.614   3.378  0.2403  0.0603 -0.4840
    1THF     C1 5097   2.207   1.284   2.208 -0.0236 -0.4573  0.1953
    1THF     H1 5098   2.285   1.242   2.144 -0.2811 -1.2636  0.3992
    1THF     H2 5099   2.230   1.246   2.308  0.6229 -1.1821 -0.2263
    1THF     C2 5100   2.067   1.247   2.159 -0.6417 -0.7410  0.0829
    1THF     H3 5101   2.040   1.143   2.180  1.0439 -1.0444  0.7933
    1THF     H4 5102   2.062   1.272   2.053 -0.7131  1.0212  0.4733
    1THF     C3 5103   1.986   1.352   2.213 -0.2099 -0.7312 -0.2850
    1THF     H5 5104   1.940   1.331   2.310  1.0673 -1.8174  0.0944
    1THF     H6 5105   1.893   1.360   2.156 -1.3007 -0.4272  1.4949
    1THF     C4 5106   2.074   1.478   2.227 -0.5995 -0.9943 -0.1328
    1THF     H7 5107   2.058   1.515   2.329 -0.0106 -0.1592 -0.3338
    1THF     H8 5108   2.063   1.554   2.149 -1.6609  0.2012  1.1409
    1THF     O1 5109   2.203   1.431   2.201  0.2301 -0.0436 -0.2723
    1THF     C1 5110   3.783   2.625   3.922 -0.4802 -0.5290  0.5903
    1THF     H1 5111   3.824   2.596   4.019  1.5235 -0.2488 -0.1534
    1THF     H2 5112   3.703   2.699   3.930 -0.3858 -0.1458 -1.6136
    1THF     C2 5113   3.763   2.499   3.834 -0.3401 -0.5316 -0.1207
    1THF     H3 5114   3.664   2.506   3.789 -1.1440  0.5393  1.7373
    1THF     H4 5115   3.759   2.402   3.885  0.1950 -0.4254  0.1299
    1THF     C3 5116   3.874   2.504   3.732 -0.0654 -0.2774  0.3022
    1THF     H5 5117   3.832   2.457   3.642 -0.1794 -0.1951  0.3117
    1THF     H6 5118   3.961   2.450   3.768  1.0126 -0.4196 -2.3801
    1THF     C4 5119   3.896   2.661   3.717 -0.4846  0.1904 -0.2048
    1THF     H7 5120   3.809   2.693   3.658 -0.8984  1.5022  1.0911
    1THF     H8 5121   3.992   2.696   3.679 -0.6381  2.1279  1.1144
    1THF     O1 5122   3.881   2.709   3.858  1.0625  0.0468 -0.0197
    1THF     C1 5123   4.054   3.285   2.830 -0.0497  0.1706 -0.2122
    1THF     H1 5124   3.994   3.376   2.833  1.7878  1.3735  2.8486
    1THF     H2 5125   4.119   3.272   2.743  1.5030  1.5060  0.7132
    1THF     C2 5126   3.966   3.155   2.840  1.0751  0.4395  0.3054
    1THF     H3 5127   3.960   3.104   2.743 -1.7228  0.9142  0.1997
    1THF     H4 5128   3.869   3.184   2.881  1.2387 -1.0342  1.7778
    1THF     C3 5129   4.035   3.068   2.946  0.6836 -0.6193  0.1971
    1THF     H5 5130   4.049   2.965   2.913 -2.8081 -1.6627  1.7227
    1THF     H6 5131   3.971   3.067   3.035  1.1414  1.0358  0.5633
    1THF     C4 5132   4.169   3.139   2.964  0.6391 -0.3491 -0.2267
    1THF     H7 5133   4.237   3.105   2.886 -1.7898 -3.1431 -1.2047
    1THF     H8 5134   4.214   3.115   3.061  0.7036 -1.0474 -0.4294
    1THF     O1 5135   4.137   3.281   2.946  0.0953  0.1550 -0.4817
    1THF     C1 5136   1.280   1.873   3.409 -0.2657 -0.6153 -0.6795
    1THF     H1 5137   1.381   1.913   3.423  0.4744 -2.3565 -0.8832
    1THF     H2 5138   1.245   1.817   3.496  1.9304 -0.0466  0.6282
    1THF     C2 5139   1.279   1.765   3.299 -0.2068 -0.2791 -0.3810
    1THF     H3 5140   1.242   1.669   3.337 -1.0788  0.3446  0.3415
    1THF     H4 5141   1.379   1.742   3.260  0.1847  1.5609 -0.4957
    1THF     C3 5142   1.180   1.816   3.192 -0.3667 -0.1281 -0.1065
    1THF     H5 5143   1.082   1.774   3.217 -0.9466  0.8769 -0.6325
    1THF     H6 5144   1.219   1.797   3.092  0.0526 -0.1924  0.0683
    1THF     C4 5145   1.177   1.970   3.225 -0.5850  0.9285 -0.1809
    1THF     H7 5146   1.082   2.014   3.193 -0.5733  1.8391  0.9958
    1THF     H8 5147   1.253   2.031   3.177  2.1873 -0.7813  1.8861
    1THF     O1 5148   1.187   1.980   3.365  0.0362  0.5299  0.0066
    1THF     C1 5149   0.442   2.152   0.930 -0.2807 -0.0796 -0.4073
    1THF     H1 5150   0.397   2.252   0.934  2.4612  1.1606  0.2882
    1THF     H2 5151   0.500   2.147   1.022  0.8634 -0.2317 -1.1224
    1THF     C2 5152   0.521   2.123   0.799 -0.4035 -0.3504  1.1759
    1THF     H3 5153   0.626   2.126   0.827  0.8569 -0.9859 -3.1089
    1THF     H4 5154   0.505   2.185   0.711 -1.5746 -0.2389  1.4575
    1THF     C3 5155   0.489   1.976   0.768  0.6755 -1.4420  0.4402
    1THF     H5 5156   0.582   1.919   0.775  1.2243 -0.7601 -1.0549
    1THF     H6 5157   0.446   1.957   0.669  0.0763 -0.9866  0.6094
    1THF     C4 5158   0.395   1.925   0.876 -0.5469  0.0290 -0.2634
    1THF     H7 5159   0.438   1.872   0.961  0.4003  1.3030  0.0731
    1THF     H8 5160   0.324   1.863   0.822  1.3394 -1.0785 -1.5124
    1THF     O1 5161   0.345   2.044   0.934 -0.1537 -0.3364 -0.5510
    1THF     C1 5162   1.499   2.195   3.542 -0.0904  0.3206  0.7188
    1THF     H1 5163   1.434   2.237   3.464 -0.6127 -0.0772  0.9358
    1THF     H2 5164   1.440   2.148   3.621  0.5251  0.2439  1.1354
    1THF     C2 5165   1.604   2.288   3.596 -0.4414  0.4038  0.2549
    1THF     H3 5166   1.566   2.351   3.678 -0.1573  1.7422 -0.6227
    1THF     H4 5167   1.641   2.351   3.515  0.9808 -0.0528  0.5401
    1THF     C3 5168   1.711   2.185   3.638 -0.2380  0.4302  0.0312
    1THF     H5 5169   1.722   2.159   3.744  2.8474  0.0300 -0.3492
    1THF     H6 5170   1.809   2.226   3.616 -0.6025  1.8790  0.9619
    1THF     C4 5171   1.676   2.053   3.561 -0.0946  0.5756  0.0329
    1THF     H7 5172   1.655   1.965   3.622  2.8741  0.9436  1.7117
    1THF     H8 5173   1.761   2.028   3.497 -1.7812 -0.7556 -1.7462
    1THF     O1 5174   1.583   2.103   3.471  0.0857 -0.3300  0.2870
    1THF     C1 5175   2.816   1.890   2.343 -0.1124 -0.1726 -0.1156
    1THF     H1 5176   2.863   1.943   2.260  0.0192  0.0229  0.0820
    1THF     H2 5177   2.727   1.841   2.304 -0.1997 -1.4033  1.5562
    1THF     C2 5178   2.781   1.976   2.461  0.4786 -0.6047 -0.7018
    1THF     H3 5179   2.674   1.981   2.480  0.8767 -1.1150  1.8410
    1THF     H4 5180   2.816   2.079   2.450  1.3897 -1.0403 -2.0147
    1THF     C3 5181   2.852   1.909   2.583  0.4779 -0.1019  0.1610
    1THF     H5 5182   2.797   1.825   2.627  0.1040 -0.6638 -1.3355
    1THF     H6 5183   2.876   1.986   2.656 -1.6745  0.0576  0.7326
    1THF     C4 5184   2.971   1.851   2.509 -0.2280  0.0678  0.0650
    1THF     H7 5185   3.036   1.784   2.565 -0.3542 -0.2644 -0.1867
    1THF     H8 5186   3.040   1.928   2.472  1.2476 -1.0984  0.3409
    1THF     O1 5187   2.909   1.790   2.394 -0.2387  0.2224 -0.4045
    1THF     C1 5188   2.075   1.091   0.487 -0.3355  0.2143 -0.3064
    1THF     H1 5189   2.084   1.000   0.427 -0.1874 -0.7039  1.0860
    1THF     H2 5190   2.035   1.178   0.434 -0.0077  0.1912 -0.5963
    1THF     C2 5191   2.224   1.107   0.526 -0.4020 -0.0325  0.5527
    1THF     H3 5192   2.246   1.211   0.550  0.2018  0.2537 -1.1347
    1THF     H4 5193   2.290   1.077   0.444 -1.2223  0.8278 -0.4388
    1THF     C3 5194   2.234   1.009   0.641 -0.6913  0.3868  0.2360
    1THF     H5 5195   2.317   1.015   0.711 -0.9870 -0.8399  0.7183
    1THF     H6 5196   2.245   0.906   0.606  1.3361  0.3316  0.9499
    1THF     C4 5197   2.097   1.015   0.707  0.7963  0.0197  0.7551
    1THF     H7 5198   2.100   1.087   0.789  0.4102  0.9098  0.0065
    1THF     H8 5199   2.069   0.916   0.741 -1.1211 -0.0282 -0.8912
    1THF     O1 5200   2.000   1.060   0.605  0.1473 -0.7921  0.2999
    1THF     C1 5201   3.960   3.404   3.367  0.1286 -0.3385 -0.1383
    1THF     H1 5202   3.902   3.418   3.458  1.3122 -1.0629  0.7512
    1THF     H2 5203   3.897   3.376   3.283 -0.2277 -0.4221  0.1560
    1THF     C2 5204   4.057   3.294   3.394  0.3996 -0.1517 -0.2399
    1THF     H3 5205   4.009   3.206   3.351  0.7118 -1.0849  1.2576
    1THF     H4 5206   4.069   3.289   3.503  1.0723 -0.1803 -0.3181
    1THF     C3 5207   4.180   3.327   3.315  0.7481 -0.6095  0.2444
    1THF     H5 5208   4.193   3.240   3.250 -3.2415 -1.0332 -0.0865
    1THF     H6 5209   4.269   3.336   3.378  0.9574 -0.2911 -0.0981
    1THF     C4 5210   4.146   3.459   3.252 -0.0036 -0.3310  0.5607
    1THF     H7 5211   4.102   3.433   3.156 -0.8819  1.3281  0.4828
    1THF     H8 5212   4.226   3.532   3.235 -1.6283  1.2105 -0.7762
    1THF     O1 5213   4.046   3.520   3.327  0.7841  0.0416 -0.0947
    1THF     C1 5214   0.990   2.849   0.380 -0.0786  0.4483 -0.6014
    1THF     H1 5215   0.919   2.908   0.439  1.0573  0.9701  0.2538
    1THF     H2 5216   1.079   2.904   0.350  1.9439 -0.6907  3.0098
    1THF     C2 5217   0.924   2.764   0.265  0.7469  0.0366 -0.1813
    1THF     H3 5218   0.999   2.728   0.194  1.8364  0.7518  0.6045
    1THF     H4 5219   0.846   2.829   0.225 -0.4080 -0.2474  1.5304
    1THF     C3 5220   0.851   2.647   0.336 -0.2239 -0.4053 -0.3135
    1THF     H5 5221   0.852   2.551   0.284  2.0513  0.1152 -1.2794
    1THF     H6 5222   0.747   2.676   0.347  0.2947  0.3184  3.5002
    1THF     C4 5223   0.923   2.643   0.474 -0.3857 -0.5799  0.4176
    1THF     H7 5224   0.957   2.540   0.492  0.2910 -0.2733  0.9104
    1THF     H8 5225   0.858   2.674   0.556  1.3591 -0.9209  1.9765
    1THF     O1 5226   1.025   2.745   0.468  0.0177  0.6163  0.2303
    1THF     C1 5227   2.250   3.975   1.818 -0.2730  0.2862 -0.3169
    1THF     H1 5228   2.176   4.044   1.776 -0.8039  0.5350  0.9887
    1THF     H2 5229   2.245   3.880   1.766 -0.3931  1.3412 -2.2666
    1THF     C2 5230   2.208   3.943   1.967 -0.0540  0.4518 -0.0990
    1THF     H3 5231   2.170   3.841   1.982  2.3482 -0.1889  2.1020
    1THF     H4 5232   2.129   4.014   1.992 -1.4677 -0.9027 -0.6565
    1THF     C3 5233   2.340   3.966   2.042  0.0449  0.2108  0.7603
    1THF     H5 5234   2.397   3.876   2.018  0.6867  0.8302 -0.0970
    1THF     H6 5235   2.327   3.975   2.150  0.5865  3.8536  0.5642
    1THF     C4 5236   2.412   4.080   1.965  0.4046 -0.1567  0.2029
    1THF     H7 5237   2.520   4.088   1.980  0.4623  0.9366 -0.6774
    1THF     H8 5238   2.370   4.180   1.977  3.5099  1.3703 -0.9504
    1THF     O1 5239   2.381   4.037   1.824 -0.5176  0.2359 -0.8999
    1THF     C1 5240   3.752   2.824   2.908 -0.3088 -0.1506  0.3539
    1THF     H1 5241   3.786   2.895   2.832 -1.3882  0.6089  0.5764
    1THF     H2 5242   3.737   2.887   2.996 -0.6950  1.1743 -0.6499
    1THF     C2 5243   3.851   2.708   2.931  0.3500 -0.2688  0.0528
    1THF     H3 5244   3.904   2.734   3.022 -1.5804  1.3354  0.7358
    1THF     H4 5245   3.914   2.712   2.842 -1.4541 -0.1463 -1.2645
    1THF     C3 5246   3.757   2.592   2.943 -0.1726  0.6397 -0.3037
    1THF     H5 5247   3.791   2.533   3.028 -0.9306  0.8154  0.1201
    1THF     H6 5248   3.778   2.534   2.853 -2.0622  0.9097 -0.9449
    1THF     C4 5249   3.618   2.645   2.941  0.0379  0.3540  0.3537
    1THF     H7 5250   3.579   2.647   3.043  2.1404  0.4477  1.1921
    1THF     H8 5251   3.554   2.583   2.878  0.8095 -0.8464  0.7177
    1THF     O1 5252   3.621   2.774   2.878  0.0691 -0.2547  0.1947
    1THF     C1 5253   0.817   2.399   0.902  0.5352 -0.1949 -0.6444
    1THF     H1 5254   0.914   2.373   0.946  0.6480 -0.6552 -1.1664
    1THF     H2 5255   0.823   2.394   0.793  0.3919  2.2210 -0.7943
    1THF     C2 5256   0.774   2.545   0.926  0.1788 -0.0076  0.2623
    1THF     H3 5257   0.770   2.597   0.830  0.5471 -2.1697 -0.9605
    1THF     H4 5258   0.854   2.597   0.980 -0.0366  0.3426  0.2479
    1THF     C3 5259   0.634   2.553   0.987 -0.6195 -0.2677 -0.1750
    1THF     H5 5260   0.559   2.550   0.908  2.3889 -2.5587 -3.1120
    1THF     H6 5261   0.628   2.635   1.059  0.2761 -0.2971 -0.0553
    1THF     C4 5262   0.638   2.418   1.055 -0.3074 -0.1861 -0.0722
    1THF     H7 5263   0.536   2.387   1.079  0.1362 -2.0222 -0.5078
    1THF     H8 5264   0.690   2.432   1.150 -3.1290 -1.9226  1.8114
    1THF     O1 5265   0.709   2.333   0.969  0.4906 -0.6456  0.7557
    1THF     C1 5266   0.816   1.588   4.071 -0.6122  0.0342 -0.8250
    1THF     H1 5267   0.873   1.611   3.980 -0.1319  1.9133 -0.0668
    1THF     H2 5268   0.708   1.593   4.056 -0.6065  0.2816 -0.7757
    1THF     C2 5269   0.854   1.691   4.174  0.2397 -0.1297  0.6622
    1THF     H3 5270   0.769   1.701   4.242 -0.0516 -1.4621  0.5232
    1THF     H4 5271   0.868   1.784   4.120  0.4032 -0.7441 -0.3571
    1THF     C3 5272   0.982   1.628   4.229  0.2552  0.5998  0.4453
    1THF     H5 5273   0.986   1.649   4.336 -0.4555  0.4216  0.5055
    1THF     H6 5274   1.065   1.676   4.177 -0.4159  0.2387 -0.9749
    1THF     C4 5275   0.986   1.474   4.194  0.9403  0.0017 -0.0760
    1THF     H7 5276   0.989   1.412   4.283 -0.3958  2.2661  1.5943
    1THF     H8 5277   1.066   1.452   4.122 -2.1688 -3.6757 -2.5726
    1THF     O1 5278   0.859   1.460   4.124 -0.1885  0.4075  0.3682
    1THF     C1 5279   2.693   2.309   0.572  0.1250  0.0624  0.3640
    1THF     H1 5280   2.761   2.395   0.575 -1.2175  1.1754 -0.2506
    1THF     H2 5281   2.620   2.315   0.491 -0.7813  1.7659  1.2616
    1THF     C2 5282   2.639   2.259   0.708  0.2008  0.5058  0.0956
    1THF     H3 5283   2.533   2.240   0.697  0.1187  1.8781 -1.7951
    1THF     H4 5284   2.639   2.333   0.789 -2.5277 -1.6453  2.1390
    1THF     C3 5285   2.728   2.137   0.750  0.1936 -0.2126  0.0243
    1THF     H5 5286   2.665   2.083   0.820  1.1366 -0.1403  0.9432
    1THF     H6 5287   2.824   2.171   0.791  0.8211  0.9878 -2.3442
    1THF     C4 5288   2.757   2.078   0.614 -0.0367 -0.1513  1.3680
    1THF     H7 5289   2.662   2.034   0.581 -0.5372  0.2660  2.2458
    1THF     H8 5290   2.835   2.002   0.616  0.7269  0.6042  0.5377
    1THF     O1 5291   2.780   2.198   0.526  0.3206 -0.2628  0.3951
    1THF     C1 5292   1.548   2.550   1.349 -0.0005 -0.2597  0.0448
    1THF     H1 5293   1.457   2.492   1.335  0.3379 -1.2869  1.8696
    1THF     H2 5294   1.597   2.569   1.254 -0.1614 -1.2915 -0.2518
    1THF     C2 5295   1.649   2.505   1.455 -0.5478 -0.0958  0.4143
    1THF     H3 5296   1.741   2.483   1.400 -1.3474 -0.0941 -0.9342
    1THF     H4 5297   1.605   2.417   1.501 -0.9047 -1.2475 -2.0757
    1THF     C3 5298   1.669   2.628   1.542  0.3522  0.5724 -0.1865
    1THF     H5 5299   1.775   2.632   1.568  0.7428 -2.7855 -1.0206
    1THF     H6 5300   1.614   2.619   1.636  1.7836  2.6940  0.8793
    1THF     C4 5301   1.622   2.745   1.462 -0.1171  0.1684 -0.2029
    1THF     H7 5302   1.696   2.789   1.395 -1.9772  1.2880 -1.5679
    1THF     H8 5303   1.588   2.826   1.528 -2.3641  0.5834 -1.8241
    1THF     O1 5304   1.509   2.687   1.387 -0.1634 -0.1989 -0.1335
    1THF     C1 5305   3.294   2.104   0.399 -0.2096  0.3607  0.1790
    1THF     H1 5306   3.325   2.035   0.479  0.4202  0.2820 -0.1289
    1THF     H2 5307   3.365   2.092   0.317  0.1514  0.8060  0.4178
    1THF     C2 5308   3.292   2.254   0.442 -0.0847 -0.0029  0.1376
    1THF     H3 5309   3.376   2.309   0.398 -2.0861  1.8831 -1.4785
    1THF     H4 5310   3.283   2.271   0.549  0.8354 -0.1832  0.2472
    1THF     C3 5311   3.161   2.311   0.384 -0.6432 -0.2332  0.0358
    1THF     H5 5312   3.175   2.348   0.282 -0.0227 -1.3982 -0.3146
    1THF     H6 5313   3.124   2.394   0.445  0.1580 -0.8614  1.3892
    1THF     C4 5314   3.070   2.191   0.388  0.3327 -0.1323 -0.3790
    1THF     H7 5315   2.985   2.198   0.319 -2.0391  1.0314  2.5697
    1THF     H8 5316   3.031   2.184   0.489 -0.4998 -2.1369 -0.8170
    1THF     O1 5317   3.160   2.080   0.355  0.2900  0.2522 -0.1891
    1THF     C1 5318   2.372   0.354   0.871 -0.5528 -0.1622  0.8367
    1THF     H1 5319   2.323   0.444   0.832  0.9174 -0.1645 -1.1001
    1THF     H2 5320   2.442   0.310   0.799 -0.6869 -2.7838  2.2451
    1THF     C2 5321   2.279   0.241   0.928  0.7212  0.1728  0.4793
    1THF     H3 5322   2.311   0.145   0.890 -3.4596 -1.5565  1.0578
    1THF     H4 5323   2.177   0.255   0.892  2.0807 -0.7935 -4.0069
    1THF     C3 5324   2.294   0.241   1.079 -0.3238 -0.4855  0.6377
    1THF     H5 5325   2.301   0.138   1.114  1.1157 -0.5372  0.2227
    1THF     H6 5326   2.205   0.293   1.116 -2.7300 -2.9789 -1.4593
    1THF     C4 5327   2.418   0.318   1.106  0.0039  0.0612 -0.2621
    1THF     H7 5328   2.498   0.246   1.125 -0.5774 -0.3706  0.5700
    1THF     H8 5329   2.396   0.383   1.191 -0.3299  0.5483 -0.7176
    1THF     O1 5330   2.452   0.392   0.987  0.1311 -0.2593 -0.1655
    1THF     C1 5331   0.429   1.630   0.673  0.3197 -0.1521  0.5979
    1THF     H1 5332   0.397   1.727   0.633  0.1530 -0.6919 -0.5900
    1THF     H2 5333   0.537   1.622   0.681  0.5724  0.3784 -1.8684
    1THF     C2 5334   0.368   1.528   0.569  0.0109 -0.5430 -0.8214
    1THF     H3 5335   0.450   1.498   0.503  0.8101  1.6275 -0.8354
    1THF     H4 5336   0.287   1.562   0.504 -1.0447  1.3274  1.4181
    1THF     C3 5337   0.325   1.415   0.663  1.0191 -0.3056 -0.2289
    1THF     H5 5338   0.401   1.348   0.703 -0.4232 -0.0407  3.1465
    1THF     H6 5339   0.244   1.364   0.611  1.0280  1.3168 -1.8850
    1THF     C4 5340   0.264   1.485   0.782  0.0982 -0.1973 -0.0948
    1THF     H7 5341   0.283   1.428   0.873  1.1139  0.1086 -0.1099
    1THF     H8 5342   0.160   1.510   0.758 -0.0247 -2.2925 -1.8117
    1THF     O1 5343   0.357   1.598   0.795  0.5587 -0.2367 -0.0763
    1THF     C1 5344   1.668   3.961   2.740 -1.0502 -0.2415 -0.0445
    1THF     H1 5345   1.631   3.935   2.641  1.0116 -1.4008 -0.5300
    1THF     H2 5346   1.605   3.922   2.819  0.2293  0.1749  1.2126
    1THF     C2 5347   1.690   4.109   2.753 -0.1111  0.3314  0.2021
    1THF     H3 5348   1.645   4.147   2.846  1.7021  0.4017  1.0598
    1THF     H4 5349   1.640   4.164   2.673 -0.4792  1.9972  1.5444
    1THF     C3 5350   1.840   4.135   2.743  0.3420 -0.5537 -0.1095
    1THF     H5 5351   1.861   4.207   2.822 -0.5423  0.3594 -0.7037
    1THF     H6 5352   1.861   4.188   2.650 -1.9497 -0.3524 -0.5597
    1THF     C4 5353   1.907   3.999   2.753 -0.9910 -0.0615 -0.2722
    1THF     H7 5354   1.954   3.983   2.850 -0.8740 -0.0850 -0.3332
    1THF     H8 5355   1.976   3.978   2.670 -2.0910 -1.5285 -0.8386
    1THF     O1 5356   1.797   3.901   2.752 -0.3082 -0.2502 -0.2210
    1THF     C1 5357   0.831   0.658   0.388 -0.1677 -0.7516  0.0386
    1THF     H1 5358   0.898   0.652   0.475 -1.0831  1.1520  0.8927
    1THF     H2 5359   0.899   0.627   0.308  0.6696  0.9930  0.0572
    1THF     C2 5360   0.770   0.800   0.382  0.6757 -0.3437 -0.2987
    1THF     H3 5361   0.835   0.880   0.346 -0.5945  1.9271  2.3175
    1THF     H4 5362   0.746   0.823   0.486 -2.6951  1.2069 -1.3466
    1THF     C3 5363   0.641   0.784   0.296  0.1577  0.2248  0.0638
    1THF     H5 5364   0.642   0.826   0.195 -1.3744 -0.3837 -0.2147
    1THF     H6 5365   0.555   0.830   0.345 -0.0461 -0.3969  0.2925
    1THF     C4 5366   0.624   0.627   0.287 -0.7766  0.2940  0.0995
    1THF     H7 5367   0.647   0.598   0.184 -2.7816 -0.1708 -0.2317
    1THF     H8 5368   0.524   0.590   0.308 -0.5357  0.6398  1.8895
    1THF     O1 5369   0.716   0.568   0.385 -0.0720 -0.2076  0.3369
    1THF     C1 5370   3.891   1.008   2.846 -0.0557 -0.7250  0.8499
    1THF     H1 5371   3.947   1.096   2.877 -0.9493  0.0600  0.2588
    1THF     H2 5372   3.798   1.030   2.793  0.5295  0.6438  0.3762
    1THF     C2 5373   3.855   0.916   2.959  0.1085  0.4271  0.1620
    1THF     H3 5374   3.757   0.941   3.000 -0.3737  3.3759 -2.6062
    1THF     H4 5375   3.934   0.922   3.035  0.1950 -0.5851  0.1543
    1THF     C3 5376   3.851   0.774   2.902 -0.3864 -0.4016 -0.7760
    1THF     H5 5377   3.750   0.732   2.904 -0.8907  0.8358  0.2223
    1THF     H6 5378   3.921   0.723   2.969 -0.6382 -0.7393 -0.7692
    1THF     C4 5379   3.918   0.791   2.766 -0.4164  0.0979  0.0609
    1THF     H7 5380   3.836   0.776   2.695 -2.1008 -0.4784  2.0977
    1THF     H8 5381   3.997   0.718   2.746 -1.2015 -0.9084  0.5766
    1THF     O1 5382   3.970   0.923   2.754 -0.2448 -0.2262 -0.2672
    1THF     C1 5383   0.357   2.772   0.351 -0.0105 -0.2344 -0.3093
    1THF     H1 5384   0.393   2.794   0.250  1.2959 -0.9978 -0.0258
    1THF     H2 5385   0.426   2.693   0.383  0.8721  0.5883 -0.1822
    1THF     C2 5386   0.212   2.722   0.348 -0.4638 -0.2990  0.1103
    1THF     H3 5387   0.199   2.650   0.429  3.3821  0.1174  1.1999
    1THF     H4 5388   0.202   2.676   0.249 -0.9632 -2.6969  1.2588
    1THF     C3 5389   0.120   2.841   0.369  0.0823  0.0387  0.3328
    1THF     H5 5390   0.070   2.828   0.465  1.7634 -2.0143  0.9583
    1THF     H6 5391   0.050   2.859   0.287  1.2857 -2.0146 -1.2052
    1THF     C4 5392   0.223   2.959   0.390  0.3909  0.5442 -0.5821
    1THF     H7 5393   0.203   3.023   0.476 -1.0329  0.5541 -0.8995
    1THF     H8 5394   0.243   3.026   0.306 -1.5782  0.0953 -1.4428
    1THF     O1 5395   0.348   2.888   0.424 -0.3120  0.4246 -0.0388
    1THF     C1 5396   1.187   0.475   2.192 -0.1795  0.6402 -0.1104
    1THF     H1 5397   1.081   0.457   2.171 -0.0801  1.6160 -1.5508
    1THF     H2 5398   1.200   0.511   2.294 -1.3592 -0.3315  0.3881
    1THF     C2 5399   1.247   0.571   2.093  0.1134 -0.3580 -0.7976
    1THF     H3 5400   1.341   0.615   2.125 -0.7865 -0.1570  1.6950
    1THF     H4 5401   1.180   0.654   2.069 -0.4755 -0.9787 -1.3587
    1THF     C3 5402   1.277   0.472   1.978  0.5540 -0.4728  0.3709
    1THF     H5 5403   1.363   0.506   1.921  1.3007 -2.4213  0.2707
    1THF     H6 5404   1.185   0.465   1.920  0.2924 -1.2308  0.8548
    1THF     C4 5405   1.306   0.337   2.037 -0.1064  0.3084  0.5148
    1THF     H7 5406   1.410   0.304   2.030 -0.7071 -1.5442 -0.1322
    1THF     H8 5407   1.246   0.256   1.994  0.5082  0.8680 -1.4153
    1THF     O1 5408   1.268   0.353   2.172 -0.8482  0.8339  0.1160
    1THF     C1 5409   3.358   2.042   2.077  0.1692 -0.3842 -0.3112
    1THF     H1 5410   3.328   1.968   2.002 -2.6272 -0.8248  1.1763
    1THF     H2 5411   3.446   2.098   2.046 -1.1338  2.1093  0.3346
    1THF     C2 5412   3.356   1.964   2.217  0.0313  0.1986 -0.2097
    1THF     H3 5413   3.427   2.010   2.287 -0.9729  1.3111  0.1025
    1THF     H4 5414   3.380   1.859   2.202 -0.3280  0.0609  0.1976
    1THF     C3 5415   3.207   1.983   2.259  0.4212  0.9907 -0.8106
    1THF     H5 5416   3.214   2.026   2.359  1.9859  0.8564 -0.8565
    1THF     H6 5417   3.153   1.889   2.270 -1.3754  2.0334 -0.5109
    1THF     C4 5418   3.138   2.076   2.157 -0.0474  0.2616  0.1153
    1THF     H7 5419   3.072   2.150   2.202 -0.2058  0.9854 -1.2830
    1THF     H8 5420   3.078   2.015   2.088  1.7367 -0.7960 -0.5264
    1THF     O1 5421   3.243   2.135   2.078  0.1240 -0.2095 -0.2010
    1THF     C1 5422   1.799   0.354   3.357  0.2023 -0.9870  0.5662
    1THF     H1 5423   1.722   0.308   3.420 -0.5350  0.3732  0.6695
    1THF     H2 5424   1.895   0.339   3.405  1.2715 -0.3374 -1.3088
    1THF     C2 5425   1.776   0.502   3.320  0.3113  0.2237 -0.1237
    1THF     H3 5426   1.824   0.568   3.392  2.3437 -0.7490 -0.5606
    1THF     H4 5427   1.672   0.534   3.311  0.0487 -0.5307  0.2424
    1THF     C3 5428   1.832   0.521   3.178  0.0531  0.0315  0.6226
    1THF     H5 5429   1.919   0.586   3.181 -2.0881  3.1679 -1.5138
    1THF     H6 5430   1.749   0.564   3.121  0.8797  0.5877 -0.1706
    1THF     C4 5431   1.868   0.379   3.124 -0.5106 -0.5617 -0.1198
    1THF     H7 5432   1.976   0.363   3.115 -0.2386  1.9184 -2.0324
    1THF     H8 5433   1.822   0.356   3.027 -0.0997  0.8133 -0.6601
    1THF     O1 5434   1.814   0.290   3.228  0.1482  0.0133 -0.0783
    1THF     C1 5435   1.171   3.762   1.485  0.5985  0.1715 -0.3494
    1THF     H1 5436   1.219   3.682   1.542  4.0372  0.5735 -2.5088
    1THF     H2 5437   1.161   3.851   1.548  1.0562 -0.0544  0.0491
    1THF     C2 5438   1.041   3.720   1.415  0.2954 -0.3371  0.4376
    1THF     H3 5439   0.974   3.803   1.393 -1.7218 -1.5961  1.5673
    1THF     H4 5440   0.976   3.646   1.464  0.6567 -0.0596  1.3385
    1THF     C3 5441   1.082   3.657   1.280  0.0559  0.0148  0.2833
    1THF     H5 5442   1.025   3.705   1.201  0.5717  1.0382  0.5147
    1THF     H6 5443   1.068   3.550   1.270 -0.4289  0.2384 -1.5430
    1THF     C4 5444   1.224   3.690   1.266 -0.0101 -0.0578  0.3577
    1THF     H7 5445   1.236   3.741   1.170  0.4751  0.3816  0.6457
    1THF     H8 5446   1.287   3.601   1.269 -0.1214 -0.1347  0.3994
    1THF     O1 5447   1.252   3.789   1.365  0.2990  0.1992  0.1560
    1THF     C1 5448   0.386   4.075   2.572  0.5348 -0.2659  0.6083
    1THF     H1 5449   0.445   3.984   2.584  0.6264 -0.1316  1.1906
    1THF     H2 5450   0.358   4.087   2.467  0.1833 -1.1290  0.5987
    1THF     C2 5451   0.473   4.197   2.621  0.5147 -0.0226 -0.4531
    1THF     H3 5452   0.461   4.285   2.557  2.2222  1.0975  0.7076
    1THF     H4 5453   0.579   4.171   2.632 -0.0410 -1.0293  2.8444
    1THF     C3 5454   0.406   4.229   2.756 -0.0849 -0.1355 -0.0143
    1THF     H5 5455   0.340   4.316   2.743 -0.5907 -0.4376  0.5017
    1THF     H6 5456   0.477   4.262   2.833 -0.3573 -1.0827  0.6577
    1THF     C4 5457   0.328   4.102   2.801  0.0462  0.7196 -0.0886
    1THF     H7 5458   0.243   4.126   2.865  0.4022 -2.3935  1.6626
    1THF     H8 5459   0.391   4.022   2.841  1.9245  3.0334  1.7083
    1THF     O1 5460   0.281   4.068   2.668  0.1877 -0.1343 -0.1111
    1THF     C1 5461   3.677   2.491   2.052  0.0030  0.6001  0.4973
    1THF     H1 5462   3.774   2.516   2.007  0.4706  1.4769  1.9481
    1THF     H2 5463   3.706   2.436   2.142 -0.7875 -2.1240 -0.8609
    1THF     C2 5464   3.581   2.406   1.958  0.6109 -0.1681  0.0330
    1THF     H3 5465   3.553   2.314   2.010  2.7258 -1.0572 -0.3595
    1THF     H4 5466   3.629   2.398   1.860  0.3656  0.6261 -0.1569
    1THF     C3 5467   3.457   2.500   1.955  0.5111 -0.3238  0.6459
    1THF     H5 5468   3.361   2.449   1.960 -0.3003  1.1399  0.3629
    1THF     H6 5469   3.454   2.562   1.865 -0.4460  1.4479  1.8598
    1THF     C4 5470   3.463   2.573   2.089  0.9901  0.6486 -0.3105
    1THF     H7 5471   3.427   2.502   2.163 -0.6623  3.4229  1.6650
    1THF     H8 5472   3.414   2.671   2.081 -0.7802 -0.1638  0.4650
    1THF     O1 5473   3.603   2.597   2.105  0.2914 -0.8413 -0.3231
    1THF     C1 5474   1.725   2.940   3.997 -0.3496 -0.6251  0.0272
    1THF     H1 5475   1.717   2.831   3.990 -0.3916 -0.6322  0.1753
    1THF     H2 5476   1.648   2.963   4.072  0.2013 -1.2054  0.7795
    1THF     C2 5477   1.711   3.003   3.856 -0.1289  0.9747 -0.0198
    1THF     H3 5478   1.604   3.015   3.840 -0.2372  1.2480  0.8409
    1THF     H4 5479   1.757   2.941   3.779 -0.7179 -0.8159  1.0482
    1THF     C3 5480   1.780   3.135   3.866  0.1484  0.0890 -0.3557
    1THF     H5 5481   1.708   3.212   3.896  0.1769 -0.5831  1.5059
    1THF     H6 5482   1.835   3.162   3.776  2.2632  1.9446  1.4113
    1THF     C4 5483   1.874   3.120   3.997 -0.4315 -1.0032  0.5686
    1THF     H7 5484   1.841   3.190   4.075  0.2421 -1.5156  1.3218
    1THF     H8 5485   1.981   3.137   3.985 -0.7736  0.9227  0.1618
    1THF     O1 5486   1.851   2.983   4.048 -0.3259 -0.2477 -0.8153
    1THF     C1 5487   1.391   3.065   0.022  0.2719  0.9115  0.1182
    1THF     H1 5488   1.399   3.014  -0.074 -0.3551 -0.7217  0.9255
    1THF     H2 5489   1.422   3.007   0.109  2.5991 -0.7284 -1.7393
    1THF     C2 5490   1.249   3.118   0.039  0.3674 -0.2471 -0.2595
    1THF     H3 5491   1.237   3.157   0.140 -1.2410  0.6012 -0.7554
    1THF     H4 5492   1.176   3.042   0.007 -0.5873  0.6388 -0.2066
    1THF     C3 5493   1.239   3.237  -0.050  0.4806  0.8120 -0.3042
    1THF     H5 5494   1.169   3.317  -0.026 -2.2474 -0.8307 -2.4354
    1THF     H6 5495   1.208   3.207  -0.151  1.1357  0.7142 -0.4802
    1THF     C4 5496   1.380   3.289  -0.065 -0.3020 -0.3984  0.0113
    1THF     H7 5497   1.393   3.388  -0.021  0.5246 -0.9121  0.9290
    1THF     H8 5498   1.402   3.293  -0.172  1.9222 -2.0141  0.3758
    1THF     O1 5499   1.464   3.189   0.001 -0.4513  0.2228  0.1028
    1THF     C1 5500   2.302   3.070   3.212 -0.1683  0.0918 -0.3299
    1THF     H1 5501   2.403   3.109   3.230 -0.8749  1.1098  1.5403
    1THF     H2 5502   2.277   3.086   3.106 -0.2538 -0.0580 -0.3329
    1THF     C2 5503   2.194   3.131   3.303  0.4944  1.2876 -0.3786
    1THF     H3 5504   2.127   3.202   3.253 -1.1031 -0.9796 -1.5469
    1THF     H4 5505   2.238   3.179   3.390  0.0577  0.0264  0.5476
    1THF     C3 5506   2.110   3.005   3.344  0.1081 -0.4623  0.3121
    1THF     H5 5507   2.015   3.017   3.290  0.2101 -0.7468  0.0664
    1THF     H6 5508   2.101   3.004   3.452  2.7734 -1.4373  0.5610
    1THF     C4 5509   2.193   2.882   3.303  0.2659 -0.2068 -0.1225
    1THF     H7 5510   2.144   2.814   3.233 -0.8115  2.6137 -2.2208
    1THF     H8 5511   2.223   2.815   3.384  0.2928  0.7640  0.6722
    1THF     O1 5512   2.309   2.928   3.240 -0.0623 -0.1743  0.8848
    1THF     C1 5513   3.948   0.676   2.447  0.3374 -0.0527  0.4528
    1THF     H1 5514   3.839   0.680   2.439  0.3904 -1.5672 -1.5928
    1THF     H2 5515   3.986   0.750   2.518 -1.1181  2.2642 -1.1298
    1THF     C2 5516   4.031   0.694   2.316  0.1473 -0.1505 -0.8104
    1THF     H3 5517   4.077   0.793   2.309 -0.6047  0.1930 -0.9204
    1THF     H4 5518   3.974   0.688   2.223 -0.1691  0.3827 -0.6512
    1THF     C3 5519   4.133   0.583   2.319  0.0617  0.1655 -0.6460
    1THF     H5 5520   4.236   0.614   2.300  1.3901 -2.8812  1.1481
    1THF     H6 5521   4.114   0.505   2.244  1.2663  0.9828 -1.8350
    1THF     C4 5522   4.117   0.511   2.462 -1.3193  0.5766 -0.0056
    1THF     H7 5523   4.177   0.558   2.540 -1.2685  1.5890 -0.6364
    1THF     H8 5524   4.131   0.403   2.459 -0.4482  0.6907 -0.5852
    1THF     O1 5525   3.984   0.546   2.494  0.3663  0.1087  0.2410
    1THF     C1 5526   2.762   0.261   1.029  0.1466  0.0123 -0.4624
    1THF     H1 5527   2.716   0.162   1.025 -1.7232  0.8750 -0.7297
    1THF     H2 5528   2.679   0.327   1.055 -0.6324 -1.1351  0.0084
    1THF     C2 5529   2.836   0.298   0.905  0.1476  0.4004  0.1329
    1THF     H3 5530   2.763   0.336   0.833  0.1748  1.6846  0.7757
    1THF     H4 5531   2.898   0.221   0.860 -0.3266 -0.8540  1.5863
    1THF     C3 5532   2.935   0.403   0.948 -0.0018  0.4570 -0.4592
    1THF     H5 5533   2.902   0.505   0.927 -3.0991 -0.3172  0.4376
    1THF     H6 5534   3.028   0.394   0.890 -0.4477 -1.4231 -0.9195
    1THF     C4 5535   2.957   0.374   1.095 -0.2984  0.0530  0.2224
    1THF     H7 5536   2.941   0.467   1.150  0.1098  0.5314 -0.4601
    1THF     H8 5537   3.054   0.327   1.110 -0.6497 -0.2780  1.4616
    1THF     O1 5538   2.855   0.274   1.134  0.3457  0.2074  0.7382
    1THF     C1 5539   0.455   2.800   1.397 -0.1521  0.1023  0.2033
    1THF     H1 5540   0.349   2.792   1.423  0.3086 -0.4380  2.0339
    1THF     H2 5541   0.457   2.854   1.302  0.7311 -3.5990 -2.0148
    1THF     C2 5542   0.517   2.662   1.381 -0.1466  0.2990  0.0094
    1THF     H3 5543   0.495   2.611   1.288  1.7649 -1.8322  0.6783
    1THF     H4 5544   0.494   2.598   1.466 -1.0308  2.0822  1.1333
    1THF     C3 5545   0.665   2.700   1.388 -0.2854 -1.2207 -0.8092
    1THF     H5 5546   0.717   2.708   1.292  0.9557  0.2667 -0.0322
    1THF     H6 5547   0.721   2.631   1.452  0.3943  1.6056  1.7625
    1THF     C4 5548   0.679   2.833   1.460  0.9500 -0.4968  0.0921
    1THF     H7 5549   0.707   2.912   1.390 -0.2155 -1.1983 -1.1986
    1THF     H8 5550   0.744   2.833   1.548  1.5460  0.2689 -0.3417
    1THF     O1 5551   0.539   2.859   1.503  0.1651  0.2554  0.1697
    1THF     C1 5552   2.159   0.362   2.817  0.0397 -0.5512 -0.0003
    1THF     H1 5553   2.197   0.464   2.827  1.8056 -1.2587  0.7601
    1THF     H2 5554   2.207   0.298   2.892  0.9288  1.4285  1.1372
    1THF     C2 5555   2.192   0.325   2.672 -0.3881  0.3227 -0.0613
    1THF     H3 5556   2.180   0.217   2.664 -4.0657  0.7202 -0.8348
    1THF     H4 5557   2.291   0.363   2.646  0.2666 -0.0598  1.8092
    1THF     C3 5558   2.081   0.390   2.598 -0.2826  1.0843 -0.2449
    1THF     H5 5559   2.057   0.341   2.503  0.4306  2.6237 -1.2572
    1THF     H6 5560   2.118   0.488   2.566 -0.4867  0.5349 -2.2189
    1THF     C4 5561   1.961   0.397   2.694 -0.1618  0.0861  0.1164
    1THF     H7 5562   1.883   0.322   2.675 -0.1558  0.1119 -0.0088
    1THF     H8 5563   1.906   0.491   2.687  1.5865  1.0252 -1.1071
    1THF     O1 5564   2.018   0.375   2.826  0.2485  0.2822  0.3382
    1THF     C1 5565   2.343   1.906   0.322  0.2044  0.2886 -0.6882
    1THF     H1 5566   2.359   1.799   0.340 -0.1003  0.2505 -0.6353
    1THF     H2 5567   2.340   1.931   0.216 -0.4678  0.3595 -0.6553
    1THF     C2 5568   2.452   2.000   0.386 -0.3104  0.8192 -0.1268
    1THF     H3 5569   2.469   2.080   0.313  0.6015 -1.2627 -2.2769
    1THF     H4 5570   2.539   1.941   0.413 -0.8355  0.7391  1.4318
    1THF     C3 5571   2.394   2.059   0.511 -0.0639  0.5140  0.1218
    1THF     H5 5572   2.419   2.165   0.517 -1.2789  0.7531  1.0538
    1THF     H6 5573   2.433   2.008   0.600 -1.9567  2.0273  1.8544
    1THF     C4 5574   2.241   2.028   0.507  0.1527 -0.3488  0.4727
    1THF     H7 5575   2.190   2.124   0.499 -1.0648 -0.9836  0.4859
    1THF     H8 5576   2.211   1.973   0.597 -0.3426  0.2738  0.6917
    1THF     O1 5577   2.218   1.939   0.396 -0.1911  0.8283 -0.5764
    1THF     C1 5578   2.189   2.029   1.928  0.6200 -0.2666 -0.5057
    1THF     H1 5579   2.245   2.110   1.882 -1.1031  0.7594 -0.8272
    1THF     H2 5580   2.189   2.031   2.038  1.7267  0.7586 -0.5176
    1THF     C2 5581   2.245   1.890   1.887  0.2603  0.4357  0.1478
    1THF     H3 5582   2.254   1.821   1.971  2.1956 -1.0141 -1.1933
    1THF     H4 5583   2.350   1.904   1.859  0.5621 -0.3752  0.8488
    1THF     C3 5584   2.154   1.834   1.776 -0.0005  0.4951 -0.0686
    1THF     H5 5585   2.105   1.750   1.824  0.5688  2.4438  4.1804
    1THF     H6 5586   2.207   1.802   1.686 -1.3754  0.4341 -0.8749
    1THF     C4 5587   2.058   1.949   1.750 -0.2515 -0.1981 -0.0077
    1THF     H7 5588   1.959   1.920   1.715  0.6527 -2.3177 -0.8700
    1THF     H8 5589   2.106   2.012   1.674  0.4659 -2.1629 -1.2177
    1THF     O1 5590   2.053   2.032   1.869 -0.1551 -0.0398 -0.2888
    1THF     C1 5591   2.266   3.630   1.383 -0.7561  0.0326  1.0544
    1THF     H1 5592   2.200   3.698   1.437  0.1006  0.3722  1.7000
    1THF     H2 5593   2.330   3.591   1.463  0.0781 -0.5356  0.1366
    1THF     C2 5594   2.360   3.716   1.289 -0.3070 -0.5860  0.1836
    1THF     H3 5595   2.466   3.716   1.314  0.2381  1.5203 -1.9238
    1THF     H4 5596   2.322   3.818   1.289 -0.3791 -0.5945 -1.3435
    1THF     C3 5597   2.337   3.635   1.152 -0.3273 -0.7794 -0.1990
    1THF     H5 5598   2.412   3.556   1.157  1.5547  0.9530 -0.2755
    1THF     H6 5599   2.341   3.702   1.066 -1.1081  0.6112  0.8199
    1THF     C4 5600   2.191   3.585   1.175  0.0898 -0.1237 -0.9196
    1THF     H7 5601   2.165   3.508   1.102  0.1554  0.6185 -1.7176
    1THF     H8 5602   2.127   3.673   1.172  2.1172  1.3605 -1.2144
    1THF     O1 5603   2.199   3.524   1.304 -0.2047  0.0316  0.2776
    1THF     C1 5604   3.318   3.586   2.503  0.0647 -0.7649 -0.2919
    1THF     H1 5605   3.394   3.607   2.579 -0.6153  1.0561 -0.0943
    1THF     H2 5606   3.300   3.676   2.444 -1.2115 -0.3868  0.6463
    1THF     C2 5607   3.184   3.550   2.580 -0.0786  0.3398  0.1333
    1THF     H3 5608   3.098   3.610   2.548 -0.0801 -1.3141 -3.2298
    1THF     H4 5609   3.190   3.553   2.689  0.5567 -1.7463  0.1812
    1THF     C3 5610   3.160   3.399   2.555 -0.6262  0.7484 -0.1788
    1THF     H5 5611   3.085   3.387   2.477 -2.7400 -0.4713  1.9652
    1THF     H6 5612   3.123   3.336   2.637  1.0564  1.9918  1.5736
    1THF     C4 5613   3.292   3.350   2.506 -0.1255 -1.0628 -0.1045
    1THF     H7 5614   3.277   3.258   2.449 -0.7350 -1.2799  0.4030
    1THF     H8 5615   3.353   3.328   2.594 -2.4295 -0.5518  1.6453
    1THF     O1 5616   3.347   3.467   2.433  0.3872  0.2088  0.7754
    1THF     C1 5617   1.831   0.714   3.818  0.2585 -0.1991 -0.2899
    1THF     H1 5618   1.760   0.652   3.873  0.2383 -0.3285 -0.4598
    1THF     H2 5619   1.833   0.819   3.848  0.2008 -0.0104 -0.9333
    1THF     C2 5620   1.805   0.698   3.666 -0.6230 -0.1602  0.5693
    1THF     H3 5621   1.731   0.772   3.634  1.1438  2.5126  2.4256
    1THF     H4 5622   1.775   0.596   3.641 -1.1288  0.5155 -1.6870
    1THF     C3 5623   1.951   0.723   3.615 -0.0743 -0.2331  0.4341
    1THF     H5 5624   1.967   0.829   3.597  0.6510 -0.2740  0.8477
    1THF     H6 5625   1.985   0.676   3.522  1.6559  0.6887  0.5883
    1THF     C4 5626   2.039   0.680   3.733 -0.6010 -0.0422  0.0216
    1THF     H7 5627   2.108   0.762   3.757  0.7043 -0.3946 -2.4497
    1THF     H8 5628   2.110   0.601   3.709  0.3277  0.9638 -0.6214
    1THF     O1 5629   1.960   0.659   3.845 -0.0148  0.6238 -0.3604
    1THF     C1 5630   1.727   1.987   3.030  0.8838  0.2207 -0.2173
    1THF     H1 5631   1.752   1.895   3.083  0.2309  0.6567  0.8561
    1THF     H2 5632   1.819   2.032   2.991 -0.2344  0.9029 -2.1625
    1THF     C2 5633   1.660   2.074   3.141 -0.3860 -0.5175  0.0469
    1THF     H3 5634   1.677   2.179   3.117 -3.1329  0.2706  1.3990
    1THF     H4 5635   1.700   2.043   3.238  1.2561  1.3949  0.0311
    1THF     C3 5636   1.510   2.033   3.130 -0.5061  0.5709  0.0006
    1THF     H5 5637   1.446   2.122   3.127 -0.1113  0.8161 -2.2413
    1THF     H6 5638   1.484   1.963   3.209  1.7884  2.9426  2.9917
    1THF     C4 5639   1.500   1.964   2.991 -0.4191  0.0138  0.3238
    1THF     H7 5640   1.433   2.019   2.925 -0.4682  1.3092  1.4473
    1THF     H8 5641   1.474   1.859   3.006  0.8580 -0.7865 -2.6095
    1THF     O1 5642   1.629   1.974   2.927 -0.1988 -0.2836  0.0522
    1THF     C1 5643   3.615   0.720   2.161 -0.3623 -0.0311 -1.1149
    1THF     H1 5644   3.710   0.681   2.125 -0.4113  0.4726 -1.7911
    1THF     H2 5645   3.632   0.761   2.261 -1.3789 -3.7736  0.7158
    1THF     C2 5646   3.503   0.609   2.163 -0.8687  0.4493  0.2151
    1THF     H3 5647   3.499   0.553   2.257  1.4010  0.3906  0.3023
    1THF     H4 5648   3.517   0.543   2.078  0.6830 -0.6876  1.3295
    1THF     C3 5649   3.373   0.695   2.134  0.3298  0.9341 -0.4953
    1THF     H5 5650   3.318   0.717   2.226 -0.8983 -1.7207 -0.5364
    1THF     H6 5651   3.300   0.647   2.069  1.3064  0.5765 -1.3474
    1THF     C4 5652   3.427   0.834   2.084  0.4801 -0.4310 -0.1479
    1THF     H7 5653   3.414   0.908   2.163  0.2785 -0.2007 -0.3964
    1THF     H8 5654   3.385   0.869   1.990  0.7958  0.9105  0.1955
    1THF     O1 5655   3.569   0.818   2.076 -0.0737  0.2262 -0.1249
    1THF     C1 5656   0.674   1.370   2.102 -0.1726 -0.7807 -0.2527
    1THF     H1 5657   0.727   1.310   2.177  2.2542 -0.9536 -2.0652
    1THF     H2 5658   0.729   1.410   2.017  2.1832  1.2752  2.1647
    1THF     C2 5659   0.615   1.491   2.175 -0.1068 -0.2673  0.9419
    1THF     H3 5660   0.609   1.574   2.104  0.1156  0.0988  1.3534
    1THF     H4 5661   0.677   1.522   2.260 -0.5885  0.2429  1.1054
    1THF     C3 5662   0.473   1.444   2.203 -0.5705  0.3645 -0.1308
    1THF     H5 5663   0.407   1.521   2.163  0.0355  0.9827  0.0487
    1THF     H6 5664   0.452   1.437   2.309 -0.3667  1.4482 -0.0138
    1THF     C4 5665   0.450   1.303   2.147 -0.2857 -0.0547  1.0168
    1THF     H7 5666   0.360   1.298   2.085  0.9562  0.7197 -0.8876
    1THF     H8 5667   0.458   1.225   2.223 -0.3103  1.3103  2.4401
    1THF     O1 5668   0.563   1.286   2.067  0.0008 -0.2378  0.1309
    1THF     C1 5669   3.539   4.057   2.794 -0.1233 -0.6977 -0.1844
    1THF     H1 5670   3.506   4.121   2.712 -0.9248 -1.1726 -0.2410
    1THF     H2 5671   3.610   4.110   2.857 -0.3679  1.9546 -2.0813
    1THF     C2 5672   3.596   3.915   2.770  0.5996 -0.2727 -0.1882
    1THF     H3 5673   3.705   3.906   2.762  0.6271 -1.2159  1.2628
    1THF     H4 5674   3.559   3.870   2.677 -1.1268  1.9746 -0.6384
    1THF     C3 5675   3.542   3.828   2.889 -0.0434 -0.1239  0.0684
    1THF     H5 5676   3.620   3.777   2.946 -1.3170  0.8763  2.7768
    1THF     H6 5677   3.480   3.743   2.856 -0.3318 -0.2818  1.0053
    1THF     C4 5678   3.451   3.921   2.969 -0.1766 -0.4569  0.0850
    1THF     H7 5679   3.506   3.958   3.056  0.9666 -0.3925 -0.6530
    1THF     H8 5680   3.349   3.892   2.997 -1.4267  0.5839 -3.1820
    1THF     O1 5681   3.424   4.031   2.877 -0.7144  0.6191 -0.1580
    1THF     C1 5682   2.702   3.499   3.255 -0.5926  0.2720 -0.0607
    1THF     H1 5683   2.685   3.606   3.268 -0.2560  0.4714 -1.1608
    1THF     H2 5684   2.738   3.472   3.155 -0.6756  0.5195 -0.1585
    1THF     C2 5685   2.576   3.412   3.284 -0.2853 -0.2145 -0.2048
    1THF     H3 5686   2.542   3.382   3.185  2.1207 -0.5690 -0.9576
    1THF     H4 5687   2.507   3.471   3.345  1.6407 -0.2742  2.1112
    1THF     C3 5688   2.620   3.298   3.376 -0.0714  0.4972 -0.1928
    1THF     H5 5689   2.581   3.201   3.343 -2.5891  1.2850  0.3599
    1THF     H6 5690   2.585   3.296   3.479  0.5923 -4.0432  0.0686
    1THF     C4 5691   2.777   3.310   3.380 -0.8992 -0.1555  0.2102
    1THF     H7 5692   2.826   3.248   3.304 -0.8580 -2.4099  2.0119
    1THF     H8 5693   2.819   3.287   3.478  2.0525  0.9717 -0.7174
    1THF     O1 5694   2.796   3.444   3.343  0.0584  0.0374 -0.3676
    1THF     C1 5695   3.209   1.402   0.052  0.0939  0.6143  0.3580
    1THF     H1 5696   3.305   1.375   0.006  0.1779  2.1567 -0.3845
    1THF     H2 5697   3.221   1.497   0.104  0.6494  2.0494 -2.3460
    1THF     C2 5698   3.191   1.293   0.154  0.3918  0.2730 -0.0740
    1THF     H3 5699   3.246   1.327   0.242  0.6548  0.3705 -0.2747
    1THF     H4 5700   3.219   1.198   0.106  0.5396  0.2757  0.0073
    1THF     C3 5701   3.039   1.288   0.184 -0.6025  0.4116  0.1110
    1THF     H5 5702   3.016   1.353   0.269 -0.6065  0.7940 -0.1806
    1THF     H6 5703   3.003   1.186   0.201 -0.8149 -0.0307 -2.8114
    1THF     C4 5704   2.970   1.343   0.054 -0.6898 -0.2699  0.1537
    1THF     H7 5705   2.905   1.425   0.086 -0.4267 -1.8008  5.0632
    1THF     H8 5706   2.924   1.266  -0.008  0.6062 -1.0943  0.1961
    1THF     O1 5707   3.085   1.390  -0.029 -0.2958 -0.0347 -0.1621
    1THF     C1 5708   2.625   2.268   2.251 -0.7739  0.0636 -0.4451
    1THF     H1 5709   2.699   2.206   2.303  0.2176 -0.1451 -2.0594
    1THF     H2 5710   2.646   2.374   2.267 -1.7080 -0.0545  1.7691
    1THF     C2 5711   2.483   2.242   2.310  0.0020 -0.0100  0.4327
    1THF     H3 5712   2.446   2.332   2.361 -1.9150 -0.5985  0.1468
    1THF     H4 5713   2.477   2.158   2.379 -1.3230 -1.6382 -1.6223
    1THF     C3 5714   2.399   2.205   2.191 -0.4626 -0.2845 -0.4760
    1THF     H5 5715   2.339   2.286   2.151 -1.2172 -0.3535  0.5051
    1THF     H6 5716   2.329   2.127   2.221  0.7398 -1.0569  0.4029
    1THF     C4 5717   2.501   2.150   2.088  0.5733  0.6850  0.5161
    1THF     H7 5718   2.469   2.168   1.985  1.2352  1.2039  0.3992
    1THF     H8 5719   2.522   2.043   2.100 -1.6148 -0.0957 -2.0540
    1THF     O1 5720   2.624   2.223   2.111 -0.0022  0.3300  0.5035
    1THF     C1 5721   2.374   2.003   0.924  0.0512  0.9451 -0.1720
    1THF     H1 5722   2.459   2.026   0.860 -1.4846  1.2189 -2.1656
    1THF     H2 5723   2.378   2.055   1.020 -0.9701 -0.6883  0.7819
    1THF     C2 5724   2.367   1.851   0.955  0.4750  0.1049  0.1499
    1THF     H3 5725   2.420   1.823   1.046 -0.9683 -2.1477  0.3195
    1THF     H4 5726   2.409   1.799   0.869 -1.2567  0.6836 -1.0663
    1THF     C3 5727   2.214   1.817   0.970  0.3795 -0.1208  0.1521
    1THF     H5 5728   2.183   1.801   1.073 -1.0101  0.5717 -0.1532
    1THF     H6 5729   2.178   1.731   0.913  0.9407  0.1264 -0.5894
    1THF     C4 5730   2.139   1.939   0.913 -0.0899 -0.8215  0.0685
    1THF     H7 5731   2.113   2.001   0.999  1.5787 -0.9419  0.6819
    1THF     H8 5732   2.057   1.914   0.846  1.3302 -0.4700 -1.8649
    1THF     O1 5733   2.248   2.017   0.855  0.1168  0.1992 -0.3669
    1THF     C1 5734   1.030   4.099   3.905 -0.1981 -0.2682 -0.0208
    1THF     H1 5735   1.074   3.999   3.913  0.8581  0.2107  0.2745
    1THF     H2 5736   1.080   4.178   3.961  0.8699  0.1882 -1.5741
    1THF     C2 5737   0.879   4.087   3.927  0.9863 -0.2909 -0.1471
    1THF     H3 5738   0.840   4.189   3.929 -0.2202 -0.7398  1.7144
    1THF     H4 5739   0.863   4.033   4.021  1.1181 -0.6503 -0.3317
    1THF     C3 5740   0.835   4.013   3.802  0.4260 -0.4025 -0.2895
    1THF     H5 5741   0.734   4.032   3.768  0.7372 -0.0265 -1.0184
    1THF     H6 5742   0.856   3.908   3.824  0.3288 -0.6520 -1.3689
    1THF     C4 5743   0.934   4.052   3.701 -0.2604  0.2015  0.5950
    1THF     H7 5744   0.891   4.097   3.611  2.2747 -0.8320 -1.2205
    1THF     H8 5745   0.996   3.966   3.676  0.7543  1.2373 -0.5517
    1THF     O1 5746   1.034   4.136   3.764  0.6000 -0.2633 -0.5917
    1THF     C1 5747   0.475   0.641   1.107  0.0409 -0.1370  0.3821
    1THF     H1 5748   0.555   0.633   1.033 -0.9874 -1.2488 -0.6411
    1THF     H2 5749   0.492   0.583   1.198  0.2981 -0.7714 -0.0589
    1THF     C2 5750   0.342   0.616   1.034 -0.3336  0.2124 -0.3315
    1THF     H3 5751   0.264   0.585   1.104 -1.3248  1.3972 -0.8891
    1THF     H4 5752   0.359   0.546   0.953 -1.1415  1.3862 -1.5444
    1THF     C3 5753   0.303   0.750   0.977  0.0462  0.6136 -0.1584
    1THF     H5 5754   0.211   0.795   1.015  1.0655  2.1002  0.6076
    1THF     H6 5755   0.313   0.736   0.869 -0.4995 -2.1801  0.1169
    1THF     C4 5756   0.402   0.847   1.037 -0.1111 -0.2862  0.2170
    1THF     H7 5757   0.354   0.937   1.077 -0.0102  1.1097 -2.6992
    1THF     H8 5758   0.474   0.870   0.959  1.2267  0.9361  1.7756
    1THF     O1 5759   0.473   0.779   1.141  0.3146 -0.1066 -0.2585
    1THF     C1 5760   0.296   2.187   0.005 -0.4858 -0.5941  0.7693
    1THF     H1 5761   0.212   2.196  -0.063  2.0934 -1.1318 -2.6077
    1THF     H2 5762   0.391   2.203  -0.048 -0.7263  0.9262  0.7894
    1THF     C2 5763   0.293   2.045   0.066 -0.1491 -0.7570 -0.2753
    1THF     H3 5764   0.390   1.997   0.058 -0.1006 -0.8023  0.5206
    1THF     H4 5765   0.211   1.994   0.014 -2.1205  0.4946  1.4966
    1THF     C3 5766   0.253   2.067   0.213 -0.3093 -0.1813  0.0036
    1THF     H5 5767   0.304   1.989   0.270  0.3723  1.0134  1.0327
    1THF     H6 5768   0.147   2.048   0.231 -0.3297 -0.1501 -0.0863
    1THF     C4 5769   0.297   2.213   0.243 -0.0540  0.8223  0.9022
    1THF     H7 5770   0.403   2.221   0.270  0.6149 -0.8425 -1.0872
    1THF     H8 5771   0.220   2.251   0.310  0.4590  0.5763  1.6451
    1THF     O1 5772   0.278   2.280   0.116  0.3081 -0.0276  0.0561
    1THF     C1 5773   2.282   0.304   0.010  0.3953  0.1715  0.1212
    1THF     H1 5774   2.203   0.327  -0.062 -1.3686 -0.4453  1.8150
    1THF     H2 5775   2.276   0.362   0.103  0.2990  0.6048 -0.1530
    1THF     C2 5776   2.428   0.327  -0.043  0.6475 -0.0225  0.3518
    1THF     H3 5777   2.486   0.377   0.035 -1.4832  0.1277  1.8763
    1THF     H4 5778   2.435   0.380  -0.138 -0.9178  0.3774  0.4583
    1THF     C3 5779   2.486   0.188  -0.067  0.5053  0.5635  0.2802
    1THF     H5 5780   2.554   0.170   0.016 -0.0490 -0.9720  0.4088
    1THF     H6 5781   2.534   0.189  -0.165  1.5204  0.9299  0.7841
    1THF     C4 5782   2.372   0.088  -0.050  0.5011  0.2796 -0.0144
    1THF     H7 5783   2.409  -0.003  -0.003  1.1884 -0.1993 -1.4520
    1THF     H8 5784   2.333   0.057  -0.148  1.7933 -1.5901  0.0496
    1THF     O1 5785   2.276   0.164   0.038  0.2010 -0.0524 -0.5983
    1THF     C1 5786   1.892   3.341   1.351  0.5284 -0.0386  0.5739
    1THF     H1 5787   1.979   3.384   1.299 -1.8941  0.9080 -2.8737
    1THF     H2 5788   1.917   3.274   1.434 -3.0166 -1.0041  0.9174
    1THF     C2 5789   1.822   3.241   1.262 -0.0659  0.0607  0.2575
    1THF     H3 5790   1.844   3.143   1.303 -0.0222 -0.6734 -1.4543
    1THF     H4 5791   1.864   3.240   1.161 -0.1482 -0.2495  0.2255
    1THF     C3 5792   1.676   3.273   1.263 -0.1814 -0.5124  0.2175
    1THF     H5 5793   1.618   3.181   1.268  0.4536 -0.9132  0.1701
    1THF     H6 5794   1.654   3.326   1.170 -1.0868 -0.2631  0.5610
    1THF     C4 5795   1.668   3.363   1.393 -0.1756  0.0883 -0.0317
    1THF     H7 5796   1.658   3.297   1.480  2.0843 -0.7786 -0.3804
[truncated: 56,681 more chars]
