# Supplementary material for: Programmable synthesis of organic cages with reduced symmetry
Source: Chem Sci. 2024 Apr 1;15(17):6536–43. doi: 10.1039/d4sc00889h (PMC11062111; doi:10.1039/d4sc00889h)
Supplement: SC-015-D4SC00889H-s002 [file SC-015-D4SC00889H-s002.zip › S.I/S.I.Models.all/molecular.dynamics/conformers.for.md/C12/npt.gro]

Generic title
 6617
    1MOL     H1    1   1.880   1.542   2.104  0.3827 -1.2321  1.0039
    1MOL     O1    2   1.964   1.509   2.067  0.1176 -0.3394 -0.4491
    1MOL     C1    3   2.004   1.617   2.001  0.7764 -0.0393 -0.2025
    1MOL     C2    4   2.146   1.598   1.938  0.6894  0.0580 -0.0335
    1MOL     O2    5   1.938   1.720   1.996 -0.2958  0.3558  0.1280
    1MOL     C3    6   2.189   1.714   1.835 -0.4333 -0.3981 -0.1961
    1MOL     C4    7   2.167   1.467   1.855  0.0395 -0.1762 -0.3539
    1MOL     C5    8   2.251   1.609   2.047  0.4097 -0.4496  0.2450
    1MOL     C6    9   2.126   1.827   1.783 -0.2405  0.8297 -0.4576
    1MOL     C7   10   2.319   1.688   1.785  0.5999  0.0130  0.2519
    1MOL     C8   11   2.075   1.374   1.819 -0.9710  0.7360  0.2206
    1MOL     C9   12   2.301   1.450   1.813 -0.3999  1.1133  0.1961
    1MOL    C10   13   2.231   1.631   2.179 -0.0344  0.2687 -0.9020
    1MOL    C11   14   2.384   1.595   2.002  0.3296  0.3335  0.2658
    1MOL     H2   15   2.024   1.854   1.807 -0.3175 -0.4882  0.7514
    1MOL    C12   16   2.190   1.914   1.697  0.3120 -0.2466  0.6124
    1MOL    C13   17   2.387   1.771   1.686  0.1251  0.0547 -0.3171
    1MOL    C14   18   2.390   1.570   1.850  0.0402  0.6726 -0.1913
    1MOL     H3   19   1.972   1.390   1.851 -1.7937 -2.0549 -0.8909
    1MOL    C15   20   2.105   1.265   1.736  0.3507  0.3416  0.1604
    1MOL    C16   21   2.337   1.336   1.738 -0.4512 -0.3328 -0.0265
    1MOL     H4   22   2.134   1.639   2.227  0.0680  2.3505 -0.9942
    1MOL    C17   23   2.343   1.648   2.270 -0.0186 -0.6476 -0.1900
    1MOL    C18   24   2.496   1.628   2.082 -0.0819  0.4320  0.0983
    1MOL     N1   25   2.111   2.019   1.645 -0.0789  0.1951  0.2768
    1MOL    C19   26   2.320   1.892   1.656  0.4205 -0.6585  0.7637
    1MOL     H5   27   2.481   1.751   1.635 -0.2792  2.4022 -2.0371
    1MOL     H6   28   2.492   1.563   1.810 -0.1724 -0.4964 -0.5580
    1MOL     N2   29   2.003   1.179   1.687  0.1107 -0.2070 -1.2149
    1MOL    C20   30   2.240   1.248   1.696  0.5878  0.5235 -0.3332
    1MOL     H7   31   2.439   1.335   1.702 -0.0559  1.0000  1.0343
    1MOL     N3   32   2.314   1.671   2.405  0.1365  0.1168  0.3284
    1MOL    C21   33   2.475   1.662   2.217  0.2915  0.3649  0.3457
    1MOL     H8   34   2.593   1.625   2.034  1.0029  0.5986  2.2335
    1MOL     H9   35   2.019   2.012   1.688  0.1611 -1.7362  0.5480
    1MOL    C22   36   2.116   2.115   1.550  0.8682 -0.7552  0.3558
    1MOL    H10   37   2.367   1.967   1.593  1.8608 -1.0668  1.3195
    1MOL    H11   38   1.919   1.188   1.743  2.9409  2.4784  2.8201
    1MOL    C23   39   1.994   1.083   1.587 -0.2768 -0.1978 -0.0173
    1MOL    H12   40   2.254   1.172   1.619 -0.3953 -1.0345  0.9984
    1MOL    H13   41   2.228   1.723   2.420 -1.3976 -2.5015  0.8941
    1MOL    C24   42   2.399   1.654   2.513 -0.4364  0.7048 -0.1361
    1MOL    H14   43   2.564   1.678   2.277 -0.8063  0.8319  1.8746
    1MOL     O3   44   2.220   2.132   1.497  0.3999 -0.3550  0.2377
    1MOL    C25   45   1.991   2.189   1.517 -0.2760  0.3359 -0.0691
    1MOL     O4   46   2.074   1.092   1.497 -0.0178  1.1291  0.0520
    1MOL    C26   47   1.859   1.025   1.577 -0.7265 -0.3501  0.2187
    1MOL     O5   48   2.507   1.595   2.492  0.2700  0.1420 -0.1104
    1MOL    C27   49   2.359   1.703   2.654  0.5337  0.3400  0.3666
    1MOL    C28   50   2.014   2.308   1.438 -0.4932  0.5921  0.1241
    1MOL    C29   51   1.860   2.158   1.548 -0.5550 -0.2952  0.0003
    1MOL    C30   52   1.790   1.025   1.460 -0.1417 -0.2741 -0.5252
    1MOL    C31   53   1.798   0.974   1.693  0.3885  0.0265 -0.0323
    1MOL    C32   54   2.468   1.722   2.742  0.2113  0.0126  0.8599
    1MOL    C33   55   2.232   1.736   2.688 -0.1010 -0.2874 -0.8532
    1MOL    H15   56   2.109   2.336   1.392  0.6355 -1.3261  1.2166
    1MOL    C34   57   1.907   2.392   1.401  0.1193  0.2961  0.2614
    1MOL    H16   58   1.844   2.058   1.588  1.6669 -0.1708  1.3498
    1MOL    C35   59   1.751   2.237   1.513 -0.7748 -0.5324 -0.1433
    1MOL    H17   60   1.830   1.071   1.371  0.5367  2.0191  0.9373
    1MOL    C36   61   1.658   0.979   1.460  1.0165 -0.9320 -0.1225
    1MOL    H18   62   1.856   0.968   1.785  0.2827 -1.7644 -0.0587
    1MOL    C37   63   1.666   0.927   1.695 -0.7055  0.2796 -0.5325
    1MOL    H19   64   2.569   1.700   2.706 -0.4305  0.8971 -1.6399
    1MOL    C38   65   2.443   1.784   2.862 -0.5133  0.5217  0.3348
    1MOL    H20   66   2.153   1.727   2.614 -3.2069  1.7122  2.0860
    1MOL    C39   67   2.203   1.783   2.817 -0.4327  0.0286  0.6445
    1MOL    H21   68   1.913   2.485   1.345  1.7304  0.5379  0.8202
    1MOL    C40   69   1.778   2.349   1.437  0.5227  0.0483 -0.4725
    1MOL    C41   70   1.620   2.192   1.544 -0.8238  0.1443  0.1439
    1MOL    H22   71   1.595   0.983   1.372  0.0363  0.3839  0.6166
    1MOL    C42   72   1.594   0.930   1.576 -0.6853 -0.1395 -0.7178
    1MOL    C43   73   1.613   0.863   1.815  0.2500 -0.4983 -0.1015
    1MOL    H23   74   2.524   1.812   2.929  1.4598  0.9429 -2.1541
    1MOL    C44   75   2.314   1.802   2.906 -0.8901 -0.4009 -0.0578
    1MOL    C45   76   2.069   1.821   2.859 -0.2071 -0.4612  0.0841
    1MOL    H24   77   1.698   2.418   1.413  0.3810 -0.5566 -1.7315
    1MOL    C46   78   1.500   2.256   1.497  0.6870 -0.7036 -0.3407
    1MOL    C47   79   1.593   2.087   1.634 -0.4170  0.7087 -0.2522
    1MOL    H25   80   1.492   0.894   1.569 -0.3515 -1.1777 -0.2737
    1MOL    C48   81   1.696   0.835   1.921  0.5998  0.2990  0.9043
    1MOL    C49   82   1.477   0.858   1.835  0.9050 -0.2924  0.3766
    1MOL    H26   83   2.303   1.837   3.008 -2.4525 -0.0430 -0.3321
    1MOL    C50   84   1.951   1.788   2.781  0.2533  0.7035 -0.3027
    1MOL    C51   85   2.049   1.873   2.986  0.0117 -0.0673 -0.2858
    1MOL    H27   86   1.508   2.331   1.419  1.1701 -0.0321  0.3603
    1MOL    C52   87   1.375   2.230   1.551  0.3147 -0.3876 -0.5505
    1MOL    H28   88   1.682   2.039   1.675  0.9601  2.1888 -1.4136
    1MOL    C53   89   1.469   2.061   1.693 -0.2553  0.4774 -0.0196
    1MOL    H29   90   1.805   0.836   1.918  0.6540 -2.3930  0.1486
    1MOL    C54   91   1.642   0.810   2.047  0.8577 -1.2162  0.1136
    1MOL    H30   92   1.407   0.891   1.758 -1.9323 -2.4531  1.9527
    1MOL    C55   93   1.420   0.837   1.964 -0.0939 -0.4839 -0.0347
    1MOL    H31   94   1.956   1.747   2.681  1.1865  1.8593 -0.7503
    1MOL    C56   95   1.822   1.821   2.834  0.0295  0.8252  0.1554
    1MOL    H32   96   2.134   1.898   3.049 -1.4958  1.1020  1.3379
    1MOL    C57   97   1.919   1.883   3.043  0.0365 -0.0612  0.1759
    1MOL    H33   98   1.293   2.286   1.507 -0.2712 -0.0840  0.9006
    1MOL    C58   99   1.356   2.134   1.652  0.2757  0.0444  0.1090
    1MOL    H34  100   1.453   1.991   1.775 -1.3496  1.0576  0.2723
    1MOL    H35  101   1.715   0.798   2.127 -0.6380  1.2511  1.9149
    1MOL    C59  102   1.506   0.811   2.073  0.0427  0.6549 -0.5158
    1MOL    H36  103   1.314   0.848   1.983  0.2402  0.2478  1.5505
    1MOL    H37  104   1.737   1.793   2.773  1.6023 -0.3932 -1.5519
    1MOL    C60  105   1.805   1.868   2.971  0.3248 -0.3841  0.0665
    1MOL    H38  106   1.917   1.904   3.149  0.9927 -2.9498  0.8185
    1MOL    C61  107   1.229   2.104   1.703 -0.0779 -0.0712 -0.8470
    1MOL    C62  108   1.454   0.779   2.199  0.2693 -0.1293 -0.7997
    1MOL    C63  109   1.676   1.885   3.031 -0.6409 -0.1661 -0.2649
    1MOL    C64  110   1.116   2.190   1.689  0.5401 -0.3400  0.3360
    1MOL    C65  111   1.206   1.984   1.768 -0.6992 -0.0249  0.0575
    1MOL    C66  112   1.520   0.708   2.298 -0.3630  0.4142 -0.2112
    1MOL    C67  113   1.332   0.839   2.244  0.3654  0.4426  0.0053
    1MOL    C68  114   1.656   1.940   3.157  0.0117  0.3147  0.4289
    1MOL    C69  115   1.556   1.853   2.961  0.1566 -0.1733  0.2312
    1MOL    H39  116   1.120   2.286   1.639  0.5135 -0.7339 -0.4307
    1MOL    C70  117   0.988   2.153   1.744  0.5321 -0.6333  0.2611
    1MOL    H40  118   1.276   1.902   1.759 -0.8267 -0.0228 -1.0145
    1MOL    C71  119   1.086   1.943   1.825 -0.1738  0.4319 -0.8725
    1MOL    H41  120   1.615   0.664   2.270 -0.3714  0.4502 -0.2969
    1MOL    C72  121   1.467   0.682   2.423 -0.5255 -0.1009 -0.0022
    1MOL    H42  122   1.275   0.908   2.183 -2.2497 -2.8788 -1.4649
    1MOL    C73  123   1.280   0.824   2.378  0.4977 -0.0654  1.0373
    1MOL    H43  124   1.737   1.961   3.226  2.3553 -3.4443 -0.9720
    1MOL    C74  125   1.527   1.959   3.218  0.5590  0.0036 -0.0938
    1MOL    H44  126   1.559   1.821   2.857 -0.1927 -0.0741  0.1906
    1MOL    C75  127   1.428   1.876   3.018  0.3367  0.2311  0.5280
    1MOL    H45  128   0.904   2.222   1.743 -1.3285 -2.8025 -3.0180
    1MOL    C76  129   0.978   2.027   1.813  0.4141  0.0469  0.1245
    1MOL    C77  130   1.074   1.814   1.905  0.5798 -0.4205 -0.4047
    1MOL    H46  131   1.528   0.617   2.485 -0.8562 -0.4881 -0.0857
    1MOL    C78  132   1.347   0.739   2.469 -0.4273 -0.3767  0.5727
    1MOL    C79  133   1.159   0.904   2.426 -0.5731  0.4094  0.8323
    1MOL    H47  134   1.518   2.007   3.315 -2.0936 -0.7337  0.0802
    1MOL    C80  135   1.412   1.932   3.145 -0.0169 -0.7502 -0.3727
    1MOL    C81  136   1.303   1.847   2.936 -0.0408 -0.0831  0.2323
    1MOL    H48  137   0.881   1.988   1.844  2.0429 -4.7526 -0.4261
    1MOL     O6  138   1.151   1.719   1.902  0.3392  0.3032 -0.2468
    1MOL     N4  139   0.978   1.806   2.000 -0.8024  0.1209  0.2898
    1MOL    H49  140   1.316   0.733   2.573 -1.4645 -1.8164  0.1949
    1MOL     O7  141   1.099   0.877   2.526 -0.3903 -0.0111 -0.1515
    1MOL     N5  142   1.143   1.031   2.364 -0.0126 -0.2043 -0.2701
    1MOL    H50  143   1.311   1.951   3.181  0.8050 -0.4538  1.8734
    1MOL     O8  144   1.203   1.908   2.954  0.1946  0.6186 -0.3077
    1MOL     N6  145   1.310   1.759   2.827 -0.1837  0.0881 -0.3095
    1MOL    H51  146   0.914   1.884   2.005  1.0947  1.8616 -1.5264
    1MOL    C82  147   0.963   1.726   2.109 -0.1112 -0.5087  0.0858
    1MOL    H52  148   1.219   1.042   2.298 -1.5116 -0.2231 -2.0346
    1MOL    C83  149   1.079   1.150   2.411  0.0445 -0.1646 -0.4835
    1MOL    H53  150   1.403   1.721   2.822  0.0267  0.4103  1.1909
    1MOL    C84  151   1.208   1.711   2.744  0.7970  0.9368 -0.1644
    1MOL    C85  152   0.834   1.723   2.168 -0.3274  0.5141 -0.8920
    1MOL    C86  153   1.070   1.665   2.181 -0.3322 -0.8180  0.6301
    1MOL    C87  154   0.952   1.148   2.463 -0.4441  0.9134 -0.5162
    1MOL    C88  155   1.148   1.268   2.388 -0.9661  0.0907  0.6992
    1MOL    C89  156   1.068   1.706   2.784 -0.2379  0.1593 -0.4814
    1MOL    C90  157   1.245   1.648   2.620  0.0046 -1.5410  0.6751
    1MOL    H54  158   0.752   1.775   2.119 -0.7761 -1.6843 -2.5706
    1MOL    C91  159   0.807   1.664   2.295 -0.1437 -0.4126  0.1549
    1MOL    H55  160   1.169   1.677   2.139  0.8218  0.0162  3.4787
    1MOL    C92  161   1.045   1.605   2.309 -0.1153 -0.0981  0.6572
    1MOL    H56  162   0.891   1.057   2.456  0.9203 -0.0123 -0.4846
    1MOL    C93  163   0.889   1.271   2.493 -0.5611  0.5317 -0.4978
    1MOL    H57  164   1.251   1.273   2.353 -1.7998 -2.0206 -2.2446
    1MOL    C94  165   1.087   1.393   2.413  0.1223  0.1554 -0.1890
    1MOL    H58  166   1.039   1.751   2.878 -0.2113 -2.9479  1.0995
    1MOL    C95  167   0.973   1.652   2.707  0.2199 -0.4475 -0.5225
    1MOL    H59  168   1.350   1.639   2.592  0.4478  0.3906  1.5796
    1MOL    C96  169   1.140   1.600   2.536  0.8334  0.6151  0.2149
    1MOL    H60  170   0.704   1.666   2.331 -0.0719 -0.9221  0.3965
    1MOL    C97  171   0.915   1.607   2.363 -0.6828 -0.7736 -0.6857
    1MOL    C98  172   1.150   1.534   2.398 -0.5514  0.5390  0.4063
    1MOL    H61  173   0.785   1.276   2.525 -0.2678 -0.5831  0.6782
    1MOL    C99  174   0.958   1.392   2.461  0.9316 -0.3030  0.4222
    1MOL    H62  175   0.870   1.656   2.741 -0.4213 -1.9771 -2.1912
    1MOL   C100  176   1.009   1.600   2.585 -0.5475  0.4977 -0.0621
    1MOL   C101  177   0.903   1.535   2.495 -0.5207  0.4543  0.5526
    1MOL   C102  178   1.299   1.556   2.348  0.0611 -0.6520  1.1611
    1MOL    H63  179   0.800   1.539   2.532 -0.3764  1.3058  0.8667
    1MOL     O9  180   1.390   1.464   2.363 -0.1679  0.6946 -0.1790
    1MOL    O10  181   1.337   1.668   2.305 -0.0520  0.6215  0.1952
    1MOL    H64  182   1.470   1.511   2.335 -0.3690 -0.2429 -2.3805
    1THF     C1  183   1.348   3.184   1.258  0.0301 -0.6184  0.7397
    1THF     H1  184   1.354   3.228   1.357  1.3913  2.1749 -0.5249
    1THF     H2  185   1.249   3.162   1.218  0.4884 -1.9439  0.2997
    1THF     C2  186   1.434   3.059   1.235 -0.3970 -0.1042 -0.4628
    1THF     H3  187   1.376   2.967   1.243 -2.0457  0.9781  0.3663
    1THF     H4  188   1.513   3.052   1.311 -1.0234 -0.7632  0.1391
    1THF     C3  189   1.493   3.060   1.094 -0.4241 -0.1120 -0.1497
    1THF     H5  190   1.459   2.977   1.032 -2.4653 -1.5765  2.7739
    1THF     H6  191   1.602   3.065   1.093 -0.4411  0.2568 -0.0858
    1THF     C4  192   1.434   3.195   1.043 -0.4955  0.3238 -0.3375
    1THF     H7  193   1.342   3.168   0.992 -0.8539 -0.5277  0.7308
    1THF     H8  194   1.512   3.244   0.984  1.6001  1.5646  3.2939
    1THF     O1  195   1.412   3.272   1.167  0.5336 -0.5328  0.1957
    1THF     C1  196   1.037   2.020   0.525 -0.1448  0.8007 -0.2508
    1THF     H1  197   1.110   1.939   0.533 -1.2211 -0.1289  0.3439
    1THF     H2  198   0.986   2.026   0.429 -1.4546 -1.1864  0.3023
    1THF     C2  199   1.092   2.156   0.582  0.2491  0.3516 -0.0448
    1THF     H3  200   1.034   2.245   0.557  0.7590 -0.2149 -3.6296
    1THF     H4  201   1.191   2.183   0.545  0.6713 -1.0845  0.0188
    1THF     C3  202   1.074   2.139   0.729  0.3255  0.6488 -0.9288
    1THF     H5  203   1.044   2.227   0.787 -2.6953 -0.3808 -0.8730
    1THF     H6  204   1.170   2.103   0.767 -0.4648 -0.1903  0.3398
    1THF     C4  205   0.965   2.037   0.749  0.5361  0.5479 -0.4231
    1THF     H7  206   0.879   2.073   0.807 -1.6779 -2.8548 -1.4605
    1THF     H8  207   1.013   1.957   0.805  0.4962  1.3737  0.8108
    1THF     O1  208   0.928   1.994   0.616 -0.4888  0.4691  0.5278
    1THF     C1  209   2.980   3.627   1.395  0.2530 -0.4032 -0.0028
    1THF     H1  210   2.989   3.608   1.288 -2.4649 -2.0358  0.0284
    1THF     H2  211   3.018   3.723   1.429 -1.0204  0.6867 -1.6195
    1THF     C2  212   3.073   3.511   1.452  1.3597  0.8003  0.1079
    1THF     H3  213   3.134   3.548   1.534  1.2177 -0.2679  0.6929
    1THF     H4  214   3.134   3.461   1.376 -1.5243  1.3869 -2.7019
    1THF     C3  215   2.969   3.407   1.502 -0.4390  0.1486 -0.4820
    1THF     H5  216   2.974   3.401   1.611  2.1706  0.0286 -0.5619
    1THF     H6  217   2.981   3.309   1.456  1.4314  0.4812 -0.7514
    1THF     C4  218   2.839   3.454   1.451  0.2469 -0.4425  0.5202
    1THF     H7  219   2.763   3.426   1.524 -0.8853 -0.8813 -0.7873
    1THF     H8  220   2.814   3.419   1.350  1.0243  0.5819 -0.0311
    1THF     O1  221   2.861   3.600   1.451 -0.2155  0.4500  0.3638
    1THF     C1  222   2.244   1.293   3.629  0.1215 -0.6332 -0.0052
    1THF     H1  223   2.185   1.361   3.567  1.3881  1.3054  0.8956
    1THF     H2  224   2.348   1.284   3.598  0.5589  0.7471  1.0231
    1THF     C2  225   2.180   1.157   3.633  0.3775  0.0240 -0.1047
    1THF     H3  226   2.215   1.094   3.551  0.0683 -1.3656  0.8076
    1THF     H4  227   2.073   1.170   3.615 -0.0786  0.4936  2.7567
    1THF     C3  228   2.187   1.113   3.775  0.0445 -0.1650  0.4816
    1THF     H5  229   2.283   1.064   3.793  0.3496 -0.0334 -0.7220
    1THF     H6  230   2.099   1.050   3.791 -1.2051  1.4235  0.0522
    1THF     C4  231   2.177   1.235   3.859 -0.2567 -0.7439 -0.7573
    1THF     H7  232   2.216   1.220   3.960  3.7413 -0.8534 -2.2215
    1THF     H8  233   2.069   1.251   3.868 -0.6599 -3.0244 -1.1837
    1THF     O1  234   2.240   1.341   3.774 -0.4283  0.4030 -0.1120
    1THF     C1  235   3.109   3.732   2.758 -0.0239 -0.3759  0.1449
    1THF     H1  236   3.071   3.834   2.773  1.2691  0.0320  0.7504
    1THF     H2  237   3.146   3.697   2.855 -0.8940  2.2049  1.4664
    1THF     C2  238   3.208   3.725   2.640  0.3576  0.6477  0.3460
    1THF     H3  239   3.300   3.668   2.654  0.8200  0.7250 -2.2238
    1THF     H4  240   3.241   3.828   2.626 -0.3936  1.1377  2.0553
    1THF     C3  241   3.126   3.665   2.524  0.0615  0.2924  0.5120
    1THF     H5  242   3.166   3.571   2.486  0.4576  0.4879  0.4500
    1THF     H6  243   3.130   3.732   2.439  2.9161 -0.0035  0.3767
    1THF     C4  244   2.983   3.639   2.576  0.1760  0.0767 -0.1973
    1THF     H7  245   2.947   3.539   2.551 -0.4771 -0.1965  1.7772
    1THF     H8  246   2.911   3.714   2.544 -2.0990 -1.0620  2.1452
    1THF     O1  247   3.003   3.643   2.719  0.2091  0.0669 -0.4391
    1THF     C1  248   1.155   2.708   1.463 -0.1949  0.3775  0.4524
    1THF     H1  249   1.164   2.794   1.395  0.6552  0.6468  0.9071
    1THF     H2  250   1.245   2.677   1.515  0.6683  0.0158 -1.2100
    1THF     C2  251   1.102   2.587   1.381 -0.2596  0.1619  0.0802
    1THF     H3  252   1.176   2.512   1.407 -0.6024 -0.6561 -1.2536
    1THF     H4  253   1.096   2.607   1.274  0.3996 -0.6066 -0.0979
    1THF     C3  254   0.965   2.545   1.439  0.5095 -0.2138  0.1740
    1THF     H5  255   0.950   2.440   1.462  0.8285 -0.0622  1.0851
    1THF     H6  256   0.879   2.581   1.382  1.9341  0.2037 -1.7870
    1THF     C4  257   0.978   2.611   1.571  0.0801 -0.6765 -0.3435
    1THF     H7  258   1.034   2.548   1.640  1.3497  1.5338  0.6956
    1THF     H8  259   0.883   2.630   1.623 -0.4325 -0.9083 -1.1740
    1THF     O1  260   1.058   2.729   1.561  0.4115 -0.4497  0.2920
    1THF     C1  261   3.625   3.540   3.983 -0.3058  0.0236 -0.6442
    1THF     H1  262   3.541   3.586   3.930 -0.4435  0.8350  0.2681
    1THF     H2  263   3.653   3.599   4.071  0.0512  0.1211 -0.8214
    1THF     C2  264   3.742   3.520   3.893 -0.0906  0.0676 -0.1496
    1THF     H3  265   3.824   3.532   3.963 -1.5463  1.2447  1.3895
    1THF     H4  266   3.751   3.595   3.814 -1.0124  0.7707  0.3928
    1THF     C3  267   3.734   3.372   3.851  0.3893  0.8577  0.3006
    1THF     H5  268   3.834   3.330   3.835  0.0230  1.1051 -2.9525
    1THF     H6  269   3.685   3.365   3.754 -1.4901  0.9246  1.2178
    1THF     C4  270   3.653   3.302   3.964  0.2410 -0.3945  0.4969
    1THF     H7  271   3.722   3.249   4.031  0.1493 -0.0915  0.8328
    1THF     H8  272   3.586   3.231   3.915 -1.5128  1.1569  0.6037
    1THF     O1  273   3.576   3.411   4.021  0.4162  0.3057  0.1413
    1THF     C1  274   1.162   3.900   3.862 -0.1250  0.6654  0.0745
    1THF     H1  275   1.176   4.004   3.894 -1.2377  0.2210  2.0338
    1THF     H2  276   1.061   3.871   3.892  0.8435 -0.6339  2.1270
    1THF     C2  277   1.254   3.800   3.919  1.2286 -1.2153 -0.5694
    1THF     H3  278   1.229   3.774   4.022 -1.1142  1.6624 -0.3403
    1THF     H4  279   1.357   3.837   3.920  0.9394 -0.1352 -3.8498
    1THF     C3  280   1.244   3.689   3.814 -0.2451 -0.1521  0.0637
    1THF     H5  281   1.185   3.606   3.854  1.9678 -2.6825 -1.7455
    1THF     H6  282   1.334   3.638   3.782 -0.6860 -0.8828 -0.0217
    1THF     C4  283   1.175   3.755   3.694 -0.6192  0.2873 -0.3208
    1THF     H7  284   1.071   3.724   3.685 -0.5732  0.1042 -0.2203
    1THF     H8  285   1.232   3.732   3.604 -0.9588 -0.4163 -0.3639
    1THF     O1  286   1.176   3.893   3.723  0.3453  1.0568  0.0075
    1THF     C1  287   3.660   0.459   3.995 -0.1185 -0.5422  0.1937
    1THF     H1  288   3.644   0.558   3.952 -0.8358  0.9219  3.7112
    1THF     H2  289   3.660   0.467   4.104 -1.5216  3.5619 -0.0510
    1THF     C2  290   3.792   0.408   3.932  0.1593  0.3981 -0.2143
    1THF     H3  291   3.870   0.420   4.008  1.0227 -2.2551 -0.6400
    1THF     H4  292   3.828   0.466   3.847  0.5681  0.1152 -0.2316
    1THF     C3  293   3.780   0.263   3.891 -0.0868 -0.5188  0.0640
    1THF     H5  294   3.865   0.209   3.933 -0.1035 -0.8725 -0.3547
    1THF     H6  295   3.788   0.258   3.782  1.7610  0.2910  0.1426
    1THF     C4  296   3.636   0.227   3.944  0.6776 -1.0069  0.7104
    1THF     H7  297   3.652   0.179   4.041  0.0925 -0.0470  1.2975
    1THF     H8  298   3.587   0.161   3.873  2.2682 -1.2952 -0.1288
    1THF     O1  299   3.567   0.352   3.953 -0.1579 -0.4986 -0.0919
    1THF     C1  300   1.595   0.743   0.370  0.3697 -0.1481 -0.4944
    1THF     H1  301   1.514   0.780   0.308 -0.9759 -1.4309  0.4553
    1THF     H2  302   1.657   0.820   0.417  2.3129 -2.5117  0.9579
    1THF     C2  303   1.684   0.665   0.274  0.1469  0.4913 -0.4810
    1THF     H3  304   1.783   0.681   0.317 -0.2659 -1.0800  1.1307
    1THF     H4  305   1.676   0.699   0.171  0.8275  0.9290 -0.3936
    1THF     C3  306   1.647   0.518   0.293 -0.3292 -0.0926 -0.3935
    1THF     H5  307   1.739   0.459   0.291  0.9626  1.7745  1.6844
    1THF     H6  308   1.569   0.492   0.222 -0.8552 -0.0757  0.1799
    1THF     C4  309   1.592   0.507   0.435 -0.7064 -0.0419 -0.0595
    1THF     H7  310   1.678   0.486   0.500 -0.5370 -1.1352 -0.6353
    1THF     H8  311   1.503   0.445   0.423 -0.4716  0.3278 -4.6220
    1THF     O1  312   1.545   0.642   0.465 -0.3878  0.4354  0.8932
    1THF     C1  313   3.815   3.399   2.965 -0.2979  0.3765 -0.0442
    1THF     H1  314   3.764   3.476   3.024 -1.4633  0.6297 -1.3641
    1THF     H2  315   3.751   3.310   2.965 -1.3079  1.0883  1.4209
    1THF     C2  316   3.955   3.366   3.021 -0.0929  0.3750  0.0775
    1THF     H3  317   3.980   3.265   2.990 -2.9413 -0.5347  0.6309
    1THF     H4  318   3.946   3.381   3.129 -0.3964  4.7403 -0.4317
    1THF     C3  319   4.042   3.478   2.962  0.2770 -0.0309  0.1666
    1THF     H5  320   4.125   3.435   2.905 -1.4770 -1.4480 -1.4058
    1THF     H6  321   4.078   3.542   3.042 -0.5571 -0.5590  0.9822
    1THF     C4  322   3.955   3.545   2.847  0.6316 -0.0573 -0.2109
    1THF     H7  323   4.012   3.569   2.757 -1.4245  2.0181 -1.0123
    1THF     H8  324   3.916   3.641   2.881 -0.3769 -0.7074  0.5083
    1THF     O1  325   3.848   3.451   2.838 -0.3020  0.0160  0.2958
    1THF     C1  326   1.877   0.846   4.046 -0.2420  0.1867 -0.5947
    1THF     H1  327   1.838   0.919   3.976 -1.4410 -2.0054 -2.2878
    1THF     H2  328   1.808   0.761   4.044  1.0076 -0.8291 -1.6737
    1THF     C2  329   1.894   0.903   4.193 -0.3962  0.6004  0.2830
    1THF     H3  330   1.856   0.834   4.270 -1.7837 -3.2824 -3.6856
    1THF     H4  331   1.833   0.993   4.202  0.0446  0.6839  2.9357
    1THF     C3  332   2.045   0.938   4.206 -0.0338  0.5654 -0.2309
    1THF     H5  333   2.073   0.933   4.311 -0.3266 -0.5033 -0.1945
    1THF     H6  334   2.072   1.041   4.179 -1.3942  1.7912  2.9013
    1THF     C4  335   2.112   0.830   4.113  0.5029  0.0876 -0.2943
    1THF     H7  336   2.131   0.741   4.174 -0.5091  0.8145  1.1110
    1THF     H8  337   2.207   0.862   4.070  1.6347 -3.4985 -0.6884
    1THF     O1  338   2.012   0.809   4.009 -0.2814  0.1410 -0.6172
    1THF     C1  339   0.827   0.580   0.069 -0.5185 -0.0183 -0.1231
    1THF     H1  340   0.739   0.606   0.010 -0.1266  1.8569  0.0996
    1THF     H2  341   0.882   0.492   0.034 -1.1203 -0.9354  1.1698
    1THF     C2  342   0.787   0.563   0.221  0.4819  0.1022  0.1093
    1THF     H3  343   0.871   0.527   0.281  1.2748 -0.3702 -1.2372
    1THF     H4  344   0.700   0.498   0.230  0.9788 -0.5880  0.0606
    1THF     C3  345   0.772   0.710   0.260  0.4141 -0.7657  0.4382
    1THF     H5  346   0.787   0.717   0.368 -1.1628 -1.9394  0.7589
    1THF     H6  347   0.673   0.744   0.227 -0.1954 -4.3029 -1.6686
    1THF     C4  348   0.868   0.789   0.175  0.2940 -0.2412 -0.1404
    1THF     H7  349   0.955   0.817   0.235  0.0711 -1.6252  0.8574
    1THF     H8  350   0.810   0.876   0.143  0.6167  1.2514  3.1448
    1THF     O1  351   0.900   0.700   0.073 -0.1625  0.1447 -0.3585
    1THF     C1  352   2.585   1.152   3.794 -0.2892 -0.6219  0.3451
    1THF     H1  353   2.507   1.076   3.785 -2.4284  1.0074  4.0462
    1THF     H2  354   2.684   1.112   3.818 -0.7095 -1.1624  1.2054
    1THF     C2  355   2.550   1.251   3.906  0.2627  0.5057 -0.5044
    1THF     H3  356   2.581   1.226   4.008  0.6536  0.9485 -0.5110
    1THF     H4  357   2.442   1.264   3.916  0.2945 -0.1967  0.9979
    1THF     C3  358   2.613   1.388   3.852 -0.4643  0.2442  0.2508
    1THF     H5  359   2.716   1.391   3.887 -0.2804  1.8998 -0.3929
    1THF     H6  360   2.557   1.473   3.892 -1.2816  0.4909 -1.3540
    1THF     C4  361   2.611   1.372   3.701 -0.3818  0.6517  0.2213
    1THF     H7  362   2.700   1.412   3.650 -1.1712  0.2556 -1.4905
    1THF     H8  363   2.522   1.424   3.665 -0.5542  0.0875 -0.1902
    1THF     O1  364   2.590   1.232   3.671  0.0906 -0.0085  0.2035
    1THF     C1  365   0.015   0.336   3.296  0.1792 -0.0678 -0.6083
    1THF     H1  366  -0.069   0.389   3.341 -0.0163 -0.3511 -0.6384
    1THF     H2  367   0.053   0.375   3.201  1.5541 -2.5662 -1.1183
    1THF     C2  368  -0.031   0.190   3.284  0.5303  0.2523 -0.7535
    1THF     H3  369  -0.047   0.163   3.179 -1.5986 -0.9161 -0.1601
    1THF     H4  370  -0.122   0.180   3.343 -0.4785 -0.4266 -2.3773
    1THF     C3  371   0.079   0.105   3.345 -0.2647 -0.4312  0.2796
    1THF     H5  372   0.152   0.085   3.267  0.9226 -1.2946  1.6084
    1THF     H6  373   0.042   0.012   3.388 -1.0876 -0.3729 -0.2819
    1THF     C4  374   0.143   0.201   3.450 -0.1913 -0.0543 -0.1295
    1THF     H7  375   0.251   0.185   3.455 -0.2540 -1.0520 -1.7673
    1THF     H8  376   0.082   0.189   3.540 -0.1334  1.1441  0.0795
    1THF     O1  377   0.126   0.334   3.391  0.7383  0.6388  0.2529
    1THF     C1  378   1.682   0.043   3.291 -0.4617 -0.6314  0.2280
    1THF     H1  379   1.618   0.132   3.301  0.0250 -0.6437  4.6711
    1THF     H2  380   1.709   0.011   3.392 -1.1468 -0.1698  0.5654
    1THF     C2  381   1.805   0.087   3.212 -0.4684 -0.0104 -0.7307
    1THF     H3  382   1.893   0.023   3.220  1.8879  3.2655  0.7806
    1THF     H4  383   1.843   0.187   3.234  0.8370 -0.7584  0.5358
    1THF     C3  384   1.762   0.078   3.070  0.9399  0.0866  0.2369
    1THF     H5  385   1.836   0.030   3.006 -1.2378 -1.0003 -1.5354
    1THF     H6  386   1.730   0.175   3.030 -0.7000 -1.5664 -2.6099
    1THF     C4  387   1.637  -0.011   3.070  0.2549  0.3795  0.3448
    1THF     H7  388   1.658  -0.099   3.007  0.5913  1.4993 -1.1282
    1THF     H8  389   1.546   0.040   3.040  0.8253  1.1524 -0.0915
    1THF     O1  390   1.614  -0.045   3.207  0.1428  0.7469  0.1498
    1THF     C1  391   0.675   1.080   2.790  0.2008  0.6171 -0.6035
    1THF     H1  392   0.741   1.167   2.802 -0.2465  0.6440  1.9659
    1THF     H2  393   0.570   1.110   2.787  0.1508  0.3929 -1.0794
    1THF     C2  394   0.717   0.981   2.906 -0.3589  0.0153  0.3072
    1THF     H3  395   0.625   0.927   2.931  1.0473 -3.2304 -1.1351
    1THF     H4  396   0.752   1.031   2.996  0.9030 -0.6785  0.2026
    1THF     C3  397   0.829   0.889   2.858 -0.3694 -1.0491 -0.5534
    1THF     H5  398   0.834   0.795   2.912  0.1096 -0.5262  0.3216
    1THF     H6  399   0.927   0.936   2.871 -0.5768 -0.9112  0.5586
    1THF     C4  400   0.792   0.882   2.708  0.0558 -0.6115 -0.1043
    1THF     H7  401   0.736   0.789   2.694 -2.4775  1.0562 -1.5369
    1THF     H8  402   0.884   0.890   2.649 -0.8342  0.3414 -1.4020
    1THF     O1  403   0.712   0.999   2.675  0.6165 -0.2646  0.9834
    1THF     C1  404   2.087   0.184   0.872 -0.4252 -0.6151 -0.2454
    1THF     H1  405   2.040   0.156   0.778 -0.7672  1.6280 -0.7684
    1THF     H2  406   2.016   0.174   0.954  0.7102  0.6426  0.9264
    1THF     C2  407   2.168   0.319   0.879 -0.7147  1.3035 -0.0710
    1THF     H3  408   2.103   0.401   0.912  1.2774  1.9755  2.3904
    1THF     H4  409   2.214   0.338   0.782  1.9617 -1.8753  0.5028
    1THF     C3  410   2.271   0.287   0.985 -0.2034  0.3627  0.2286
    1THF     H5  411   2.235   0.325   1.080  4.5553  1.7506  1.5913
    1THF     H6  412   2.362   0.336   0.950  0.2809 -1.5714 -1.3485
    1THF     C4  413   2.275   0.133   0.990 -0.9701 -0.4787 -0.2623
    1THF     H7  414   2.229   0.107   1.085  1.0679  4.0186  2.1374
    1THF     H8  415   2.377   0.093   0.985  0.7133  3.6051 -0.7013
    1THF     O1  416   2.190   0.090   0.881  0.1797 -0.4009  0.0570
    1THF     C1  417   0.148   2.166   3.583 -0.4293  0.8185  0.7961
    1THF     H1  418   0.172   2.062   3.563  0.1880  1.1895 -0.4041
    1THF     H2  419   0.208   2.232   3.520  0.4686  1.2886  2.1278
    1THF     C2  420   0.165   2.194   3.731 -0.1645  0.1899 -0.9105
    1THF     H3  421   0.217   2.289   3.748  0.2954 -0.3774  1.0678
    1THF     H4  422   0.215   2.113   3.786  2.8004  1.2957 -1.8691
    1THF     C3  423   0.021   2.209   3.790  0.3377 -0.5185  0.6148
    1THF     H5  424  -0.004   2.311   3.818 -0.3498 -0.0974 -1.3995
    1THF     H6  425   0.015   2.141   3.875  0.4690  1.3858  2.1876
    1THF     C4  426  -0.067   2.170   3.673 -1.1903  0.4461 -0.0957
    1THF     H7  427  -0.158   2.231   3.667  0.0798  2.3076 -0.9758
    1THF     H8  428  -0.085   2.063   3.671  2.8472 -0.3439  1.2464
    1THF     O1  429   0.009   2.194   3.551 -0.0934 -0.2143 -0.0817
    1THF     C1  430   3.612   0.807   0.148  0.1353 -0.1026  0.1900
    1THF     H1  431   3.563   0.893   0.102  0.5220  0.0627  0.0844
    1THF     H2  432   3.533   0.743   0.189  0.5133 -0.5122  0.2799
    1THF     C2  433   3.710   0.845   0.259  0.2579 -0.0961  0.6893
    1THF     H3  434   3.697   0.813   0.363 -1.6567  1.2084  0.8652
    1THF     H4  435   3.714   0.954   0.266  1.0814 -0.1728  1.5492
    1THF     C3  436   3.846   0.800   0.202 -0.1151 -0.3806  0.4035
    1THF     H5  437   3.874   0.708   0.253 -1.4320 -0.6935  0.5902
    1THF     H6  438   3.926   0.874   0.214 -0.2024 -0.3664  0.9109
    1THF     C4  439   3.824   0.776   0.054 -1.5205  0.0709 -1.0798
    1THF     H7  440   3.887   0.705  -0.000  1.5084  1.0088  1.0734
    1THF     H8  441   3.843   0.874   0.008 -0.2542  0.2786 -0.1477
    1THF     O1  442   3.678   0.740   0.045  0.4490 -0.2367 -0.2708
    1THF     C1  443   0.063   1.589   0.941 -0.5747  0.3554  0.0755
    1THF     H1  444   0.006   1.537   1.018 -2.5074  0.4988 -1.2484
    1THF     H2  445   0.060   1.536   0.846  0.9147  1.2096 -0.4748
    1THF     C2  446   0.205   1.605   0.981  0.1364 -0.3951  0.1603
    1THF     H3  447   0.263   1.572   0.894  1.2213  1.0092  0.3337
    1THF     H4  448   0.232   1.539   1.064  1.8099  1.3254  1.0106
    1THF     C3  449   0.219   1.747   1.010 -0.4738 -0.2491  0.5919
    1THF     H5  450   0.320   1.788   1.004 -0.2623 -0.7685  0.5764
    1THF     H6  451   0.166   1.765   1.104  0.7857 -0.5099  1.3566
    1THF     C4  452   0.133   1.806   0.905 -0.0976 -0.3039 -0.8012
    1THF     H7  453   0.184   1.805   0.808  2.5975  0.4080  0.5687
    1THF     H8  454   0.109   1.908   0.938 -0.5347  0.5524 -3.6149
    1THF     O1  455   0.017   1.717   0.922 -0.3022  0.5625 -0.4659
    1THF     C1  456   2.164   1.000   1.958 -0.0585 -0.4439 -0.6528
    1THF     H1  457   2.144   1.106   1.939 -0.6335 -0.4071  0.1105
    1THF     H2  458   2.171   0.975   2.064  1.3148 -0.0024 -0.6370
    1THF     C2  459   2.290   0.951   1.889 -0.4761  0.1488  0.0591
    1THF     H3  460   2.366   0.940   1.966 -1.1123 -0.2752  0.6278
    1THF     H4  461   2.325   1.015   1.807  0.3285  0.3141  0.5265
    1THF     C3  462   2.267   0.809   1.840  0.2393 -0.4556  0.3417
    1THF     H5  463   2.275   0.743   1.927 -2.6990  0.2488  1.2330
    1THF     H6  464   2.341   0.778   1.766  1.3737 -0.1318  1.3258
    1THF     C4  465   2.122   0.827   1.790 -0.3056 -0.3275 -0.4179
    1THF     H7  466   2.073   0.729   1.786 -0.3821 -0.3800  1.3415
    1THF     H8  467   2.117   0.869   1.689 -1.7303 -1.4567 -0.8483
    1THF     O1  468   2.059   0.917   1.897 -0.1432  0.3171  0.4251
    1THF     C1  469   0.364   3.666   2.596  0.5137 -0.3127  0.1971
    1THF     H1  470   0.386   3.577   2.537 -1.2659 -1.3435  1.0536
    1THF     H2  471   0.396   3.754   2.539 -0.7358 -0.7450 -1.1703
    1THF     C2  472   0.427   3.677   2.738 -0.5417  0.0225 -0.0611
    1THF     H3  473   0.527   3.722   2.734  0.6871 -2.2144  3.8084
    1THF     H4  474   0.430   3.573   2.770  3.4343  0.5561  1.6382
    1THF     C3  475   0.331   3.761   2.819 -0.3779 -0.1836  0.2130
    1THF     H5  476   0.374   3.857   2.848 -1.7944  0.9806 -1.4066
    1THF     H6  477   0.305   3.707   2.910  1.5788 -0.3863  0.6839
    1THF     C4  478   0.213   3.780   2.719 -0.4669 -0.6158 -0.5890
    1THF     H7  479   0.219   3.880   2.674 -0.7287 -0.8746 -1.1993
    1THF     H8  480   0.122   3.768   2.779  0.3347 -1.3169  0.4854
    1THF     O1  481   0.218   3.677   2.624  0.4190  0.5741  0.3100
    1THF     C1  482   1.675   1.834   1.368 -0.5680  0.0431 -0.5262
    1THF     H1  483   1.740   1.756   1.329 -0.7126 -0.9096  1.0849
    1THF     H2  484   1.729   1.903   1.433  0.6148 -2.1747  0.9220
    1THF     C2  485   1.557   1.765   1.438  0.2967  0.1015  0.4465
    1THF     H3  486   1.566   1.781   1.545 -1.7561 -0.3289  0.6947
    1THF     H4  487   1.553   1.658   1.415  0.0580  0.6410 -2.1950
    1THF     C3  488   1.437   1.836   1.384 -0.2360 -0.4932 -0.0041
    1THF     H5  489   1.387   1.909   1.448 -3.5504 -2.9702  0.3665
    1THF     H6  490   1.361   1.762   1.361  1.1058 -1.2794 -2.0728
    1THF     C4  491   1.484   1.910   1.255  0.4991 -0.2274 -0.7030
    1THF     H7  492   1.439   2.010   1.249 -1.2124 -0.9132  0.1738
    1THF     H8  493   1.448   1.864   1.163  1.0010  1.4843 -1.7640
    1THF     O1  494   1.624   1.921   1.259 -0.3803  0.3339  0.1577
    1THF     C1  495   3.736   1.692   1.226 -0.2237 -0.2316 -0.7503
    1THF     H1  496   3.639   1.688   1.276 -0.3391 -3.6536 -1.1587
    1THF     H2  497   3.829   1.692   1.283 -0.1538  0.0366 -0.8626
    1THF     C2  498   3.745   1.824   1.142  0.3730  0.1828  0.2624
    1THF     H3  499   3.840   1.872   1.164 -0.2920  0.3389  3.0071
    1THF     H4  500   3.663   1.891   1.170  1.2473  0.9468  0.9846
    1THF     C3  501   3.732   1.778   0.994 -0.2745  0.0577 -0.2193
    1THF     H5  502   3.795   1.840   0.930 -1.4457  0.0194 -1.4507
    1THF     H6  503   3.626   1.786   0.968  0.4240 -0.0985 -3.3099
    1THF     C4  504   3.784   1.638   1.005  0.2714  1.1436  0.3198
    1THF     H7  505   3.893   1.629   1.006  0.2862  1.0098 -1.3288
    1THF     H8  506   3.734   1.579   0.928  0.7391  0.3919  0.5819
    1THF     O1  507   3.742   1.587   1.133  0.3252  0.0218 -0.3412
    1THF     C1  508   2.544   2.915   0.932  0.0108 -0.1621  0.6982
    1THF     H1  509   2.437   2.893   0.934 -0.2634  1.0882 -0.0113
    1THF     H2  510   2.591   2.883   1.025  1.5078  1.9512  0.7019
    1THF     C2  511   2.570   3.062   0.928 -0.1725 -0.4538 -0.8033
    1THF     H3  512   2.584   3.105   1.027 -2.3010 -1.3494 -0.0695
    1THF     H4  513   2.492   3.109   0.868  1.4971  1.4144 -1.5737
    1THF     C3  514   2.704   3.073   0.849 -0.0415  0.3061 -0.3114
    1THF     H5  515   2.788   3.091   0.916  0.5714 -0.7301 -0.7873
    1THF     H6  516   2.697   3.158   0.781 -0.5141  0.2884 -0.2854
    1THF     C4  517   2.720   2.938   0.782  0.6074  0.0886 -0.2531
    1THF     H7  518   2.801   2.880   0.827 -1.3657 -1.9711  0.7565
    1THF     H8  519   2.725   2.951   0.673  2.0968 -0.8637 -0.3100
    1THF     O1  520   2.599   2.858   0.816 -0.1552  0.2978  0.5562
    1THF     C1  521   0.402   3.507   1.887  0.0904 -0.3899 -0.7021
    1THF     H1  522   0.456   3.555   1.969 -1.3804  1.5202 -0.8113
    1THF     H2  523   0.428   3.552   1.790  0.7596  0.5118 -0.1142
    1THF     C2  524   0.253   3.529   1.906 -0.1246  0.0752 -0.2091
    1THF     H3  525   0.220   3.627   1.870 -0.5415  0.1236  0.3073
    1THF     H4  526   0.231   3.523   2.013 -0.6519  1.0088 -0.2639
    1THF     C3  527   0.187   3.406   1.847 -0.1716  0.0146  0.0255
    1THF     H5  528   0.126   3.426   1.758 -0.2010 -1.2236 -0.2385
    1THF     H6  529   0.123   3.346   1.910 -2.2011  1.8836 -0.2009
    1THF     C4  530   0.306   3.317   1.807 -0.0619 -0.6096  0.6717
    1THF     H7  531   0.337   3.333   1.704 -1.0035  0.1089  0.4859
    1THF     H8  532   0.283   3.213   1.830  1.4305 -1.0036  0.3944
    1THF     O1  533   0.409   3.367   1.897  0.1242  0.1801  0.3869
    1THF     C1  534   3.332   0.642   2.692 -0.8339 -0.0394 -0.7346
    1THF     H1  535   3.313   0.664   2.797 -0.4641  1.7753 -1.0322
    1THF     H2  536   3.237   0.651   2.638 -0.9875 -1.3734 -0.6950
    1THF     C2  537   3.409   0.513   2.677 -0.8296  0.5782 -0.3475
    1THF     H3  538   3.348   0.429   2.643  0.6639 -0.4669 -0.4728
    1THF     H4  539   3.454   0.490   2.773  0.7583  1.0934 -0.9604
    1THF     C3  540   3.530   0.542   2.591  0.9502 -0.4268 -0.8180
    1THF     H5  541   3.491   0.530   2.489 -1.1737 -0.6152 -0.0091
    1THF     H6  542   3.615   0.477   2.614  1.0725 -0.3012 -0.9157
    1THF     C4  543   3.556   0.685   2.619 -0.2522  0.1947 -0.1828
    1THF     H7  544   3.614   0.726   2.535  0.4837 -1.5699 -0.5580
    1THF     H8  545   3.627   0.686   2.702 -0.3409  0.9936 -0.1085
    1THF     O1  546   3.423   0.747   2.641  0.9006  0.5796 -0.7159
    1THF     C1  547   1.308   4.067   2.312  0.9490 -0.5625  0.2441
    1THF     H1  548   1.351   4.028   2.220 -1.7512  0.7905 -1.6731
    1THF     H2  549   1.389   4.124   2.357  0.4644  0.9796 -0.8050
    1THF     C2  550   1.262   3.947   2.406 -0.4044 -0.1489 -0.1417
    1THF     H3  551   1.306   3.949   2.506  2.3342  2.1987 -1.3318
    1THF     H4  552   1.280   3.856   2.349  0.9533  0.4004 -0.6087
    1THF     C3  553   1.113   3.971   2.407 -0.0774  0.4036 -0.2368
    1THF     H5  554   1.085   4.016   2.502  0.2267 -1.0732  0.5761
    1THF     H6  555   1.059   3.876   2.408  2.8874 -1.3378  2.0200
    1THF     C4  556   1.079   4.051   2.281  0.1833 -0.4070 -0.1329
    1THF     H7  557   0.986   4.108   2.284  0.1162 -0.5054 -0.3268
    1THF     H8  558   1.079   3.993   2.188 -0.8389 -1.4235  0.4967
    1THF     O1  559   1.188   4.145   2.285  0.4347  0.2580  0.8103
    1THF     C1  560   3.485   3.922   2.825 -0.4029 -0.0367 -0.5369
    1THF     H1  561   3.448   3.964   2.731  0.7986 -1.1535 -1.5407
    1THF     H2  562   3.534   3.990   2.895 -0.9422  1.0854 -1.2417
    1THF     C2  563   3.589   3.822   2.769 -0.5459 -0.4248 -0.9949
    1THF     H3  564   3.686   3.870   2.760 -0.4640 -0.3959  0.0118
    1THF     H4  565   3.562   3.796   2.667  2.5777  0.7885 -2.1848
    1THF     C3  566   3.593   3.706   2.872  0.5013  0.5159 -0.6743
    1THF     H5  567   3.669   3.703   2.950 -0.2258  3.8317  0.2284
    1THF     H6  568   3.584   3.607   2.826  1.0924  0.8354 -1.4844
    1THF     C4  569   3.461   3.728   2.953  0.4602  0.6099 -0.1627
    1THF     H7  570   3.487   3.748   3.057  1.3718  0.1366 -0.2902
    1THF     H8  571   3.408   3.634   2.934  1.3361 -0.2107  1.2988
    1THF     O1  572   3.387   3.836   2.889 -0.3467  0.2022 -0.2252
    1THF     C1  573   2.744   0.139   0.647 -0.2465  0.4130 -0.3450
    1THF     H1  574   2.811   0.112   0.565 -1.9769  0.0536 -1.6645
    1THF     H2  575   2.789   0.229   0.692  2.2246 -1.2828  0.6953
    1THF     C2  576   2.735   0.041   0.766  0.6036  0.6434  0.1517
    1THF     H3  577   2.816   0.038   0.839 -0.5491 -2.1733  1.3843
    1THF     H4  578   2.726  -0.062   0.731 -0.4553  1.1440 -1.0902
    1THF     C3  579   2.600   0.066   0.826 -0.1233 -0.6504 -0.1908
    1THF     H5  580   2.618   0.117   0.920 -1.4057 -2.9062  1.3287
    1THF     H6  581   2.538  -0.022   0.846 -0.2483 -0.8921 -1.5552
    1THF     C4  582   2.524   0.159   0.736 -0.2972 -0.0166  0.2426
    1THF     H7  583   2.513   0.259   0.778  3.6537  0.2634  0.7537
    1THF     H8  584   2.427   0.118   0.706 -0.3077 -0.6232  1.0752
    1THF     O1  585   2.606   0.171   0.620  0.2677 -0.0582  0.5860
    1THF     C1  586   0.673   3.748   2.228 -0.0348 -1.0173  0.2200
    1THF     H1  587   0.617   3.756   2.322 -0.5792 -0.5283 -0.1392
    1THF     H2  588   0.703   3.646   2.203  0.1538 -0.3334 -2.4406
    1THF     C2  589   0.799   3.831   2.236 -0.1059 -0.5730 -0.0507
    1THF     H3  590   0.878   3.768   2.194 -0.1719  2.2641 -4.7858
    1THF     H4  591   0.818   3.859   2.340 -1.2294 -1.0443  0.2892
    1THF     C3  592   0.783   3.950   2.136 -0.9170 -0.1827  1.0527
    1THF     H5  593   0.874   3.974   2.082 -0.1757  0.5180  2.6073
    1THF     H6  594   0.751   4.039   2.190 -2.9076  0.9808 -1.9423
    1THF     C4  595   0.676   3.890   2.042  0.1007  0.3031  0.7288
    1THF     H7  596   0.725   3.832   1.963 -1.2045 -0.4036  0.4213
    1THF     H8  597   0.604   3.961   2.001 -0.2172 -0.6276 -0.3664
    1THF     O1  598   0.590   3.806   2.128  0.3317 -0.2112 -0.2955
    1THF     C1  599   3.538   1.285   3.873  0.1100 -0.3231  0.2227
    1THF     H1  600   3.482   1.332   3.954 -1.4813  0.1729 -1.1331
    1THF     H2  601   3.570   1.184   3.900 -1.9352 -1.1566 -0.4054
    1THF     C2  602   3.650   1.381   3.827  0.1664 -0.0107  0.3029
    1THF     H3  603   3.748   1.335   3.825  0.7176  1.1703 -0.6617
    1THF     H4  604   3.656   1.460   3.902  0.8434  0.9799 -0.7732
    1THF     C3  605   3.604   1.432   3.694  0.5796  0.1192 -0.2232
    1THF     H5  606   3.641   1.374   3.609  0.5771  1.4809 -1.1771
    1THF     H6  607   3.625   1.536   3.668  1.1360 -0.3641 -1.7394
    1THF     C4  608   3.456   1.398   3.687 -0.1580 -0.0649 -0.0248
    1THF     H7  609   3.407   1.377   3.591  1.8758 -2.0717 -0.6813
    1THF     H8  610   3.400   1.482   3.730  0.7851 -0.8364  2.7692
    1THF     O1  611   3.443   1.281   3.769  0.3684 -0.2828  0.0591
    1THF     C1  612   2.934   1.771   1.935 -0.2399  0.2971  0.4835
    1THF     H1  613   2.878   1.778   2.029  0.9609  0.3238  1.2172
    1THF     H2  614   3.016   1.842   1.948 -0.3639  0.6696 -0.7098
    1THF     C2  615   2.857   1.798   1.811 -0.3890  0.4552  0.6168
    1THF     H3  616   2.885   1.893   1.765  1.2406  1.2833  3.2682
    1THF     H4  617   2.748   1.805   1.821 -0.5279 -0.5754 -0.1322
    1THF     C3  618   2.870   1.675   1.719  0.0946 -0.6398  0.2325
    1THF     H5  619   2.959   1.674   1.656  0.6201 -0.3690  0.9693
    1THF     H6  620   2.778   1.658   1.663  0.0752  0.0173  0.0639
    1THF     C4  621   2.902   1.563   1.819  0.0096  0.0583  1.1668
    1THF     H7  622   2.960   1.487   1.767 -0.4476  0.9565 -0.6945
    1THF     H8  623   2.805   1.533   1.860 -0.0906  0.1705  1.0152
    1THF     O1  624   2.987   1.639   1.912  0.3737 -0.0552 -0.3428
    1THF     C1  625   3.475   1.527   0.783 -0.4595 -0.1668  0.6489
    1THF     H1  626   3.469   1.418   0.790  0.5161 -0.1604  1.8768
    1THF     H2  627   3.470   1.568   0.885 -1.3474 -1.0634  0.9743
    1THF     C2  628   3.368   1.589   0.687 -0.1173 -0.4846 -0.1543
    1THF     H3  629   3.280   1.619   0.744  0.3508  0.6292  0.0024
    1THF     H4  630   3.341   1.516   0.611  1.1150 -0.8443 -0.2492
    1THF     C3  631   3.439   1.718   0.630  0.1120 -0.8344  0.9424
    1THF     H5  632   3.449   1.798   0.703 -0.6397 -1.6072  1.9070
    1THF     H6  633   3.401   1.751   0.533 -3.9552  0.5951  2.9250
    1THF     C4  634   3.577   1.654   0.614  0.5587 -0.2838 -0.1339
    1THF     H7  635   3.653   1.733   0.608 -0.7227  1.0463  0.8108
    1THF     H8  636   3.589   1.597   0.521 -1.3226 -2.3865  0.8748
    1THF     O1  637   3.600   1.566   0.728  0.1421  0.5890  0.3605
    1THF     C1  638   1.549   1.837   3.630 -0.5126  0.4606 -0.1421
    1THF     H1  639   1.526   1.942   3.613 -1.9144  0.4823  1.7499
    1THF     H2  640   1.567   1.820   3.736  1.7902 -1.5580 -0.8010
    1THF     C2  641   1.674   1.802   3.546 -0.6154 -0.1926 -0.4541
    1THF     H3  642   1.768   1.780   3.598 -1.4295  0.4569  1.3452
    1THF     H4  643   1.700   1.880   3.474  2.1758  0.1789  0.8633
    1THF     C3  644   1.634   1.680   3.468 -0.2942 -0.9231 -0.5475
    1THF     H5  645   1.710   1.602   3.478  1.9769  1.3393  0.3947
    1THF     H6  646   1.618   1.698   3.361 -0.1474 -0.8518 -0.5581
    1THF     C4  647   1.497   1.646   3.515 -0.0621  0.3098  0.5210
    1THF     H7  648   1.498   1.564   3.588 -0.7799  1.0717  1.4017
    1THF     H8  649   1.441   1.620   3.425 -1.0763  0.3952  1.1174
    1THF     O1  650   1.444   1.768   3.567  0.0660 -0.0257  0.4285
    1THF     C1  651   3.432   3.961   3.992  0.1139  0.3286 -0.0306
    1THF     H1  652   3.513   3.963   4.066 -0.8649 -0.7871  1.0804
    1THF     H2  653   3.470   4.003   3.898  3.3358  1.0037  1.4843
    1THF     C2  654   3.305   4.027   4.055 -0.0458 -0.6511  0.0558
    1THF     H3  655   3.248   4.068   3.971 -0.3514 -1.9056 -0.3702
    1THF     H4  656   3.310   4.110   4.126  0.1922  0.8142 -1.6367
    1THF     C3  657   3.235   3.909   4.119 -1.1364 -0.6605  0.0158
    1THF     H5  658   3.129   3.907   4.091 -1.5996  0.8545  1.5491
    1THF     H6  659   3.246   3.921   4.227  0.0040  1.6772 -0.3301
    1THF     C4  660   3.302   3.783   4.062 -0.6173 -0.0126 -0.2012
    1THF     H7  661   3.226   3.726   4.008  0.3276 -2.1305  0.6760
    1THF     H8  662   3.344   3.734   4.150 -0.9471  0.2408  0.0980
    1THF     O1  663   3.402   3.827   3.972 -0.1477  0.4112 -0.2738
    1THF     C1  664   3.952   3.028   0.375 -0.1997  0.0531  0.9726
    1THF     H1  665   4.058   3.055   0.388  0.1014 -1.5740  1.9452
    1THF     H2  666   3.937   2.938   0.434 -2.1425  0.1780  0.6929
    1THF     C2  667   3.910   3.005   0.228 -0.4658 -0.1710 -0.3802
    1THF     H3  668   3.880   2.901   0.216  0.4070 -0.3881 -0.7586
    1THF     H4  669   3.990   3.024   0.155  2.6287 -2.4148  2.2702
    1THF     C3  670   3.786   3.093   0.207 -0.6083 -0.0677  0.5575
    1THF     H5  671   3.705   3.034   0.164  0.5608 -2.0929  1.0290
    1THF     H6  672   3.820   3.172   0.140 -0.9223  0.0154  0.4993
    1THF     C4  673   3.757   3.154   0.346 -0.5003  0.2186  0.1621
    1THF     H7  674   3.685   3.081   0.384  0.6427 -1.5460 -0.9635
    1THF     H8  675   3.716   3.255   0.345  0.9537  0.8394  1.6823
    1THF     O1  676   3.877   3.136   0.427 -0.0486  0.8917 -0.3582
    1THF     C1  677   2.400   2.577   3.313  0.0623  0.0870  0.3426
    1THF     H1  678   2.404   2.590   3.421 -2.5456  0.7855  0.3833
    1THF     H2  679   2.482   2.526   3.261  0.0965 -2.2905  2.6228
    1THF     C2  680   2.385   2.718   3.254  0.0943  0.3273 -0.2099
    1THF     H3  681   2.411   2.712   3.148 -1.4978 -1.1023 -0.5516
    1THF     H4  682   2.443   2.798   3.301  1.8286 -1.2173  0.3551
    1THF     C3  683   2.235   2.743   3.255  0.3669 -0.2156  0.5834
    1THF     H5  684   2.209   2.798   3.165 -0.7900 -0.9384  0.4591
    1THF     H6  685   2.204   2.795   3.346 -0.6763  0.0977  0.0648
    1THF     C4  686   2.165   2.602   3.259  0.0966 -0.0419  1.3805
    1THF     H7  687   2.120   2.587   3.161 -0.0942  1.6840  1.1824
    1THF     H8  688   2.104   2.599   3.349 -1.1713  0.5620  0.5449
    1THF     O1  689   2.277   2.509   3.269 -0.3735  0.5418 -0.2112
    1THF     C1  690   1.038   2.642   0.059  0.3211 -0.8496  0.6884
    1THF     H1  691   1.041   2.751   0.067  1.4911 -0.6417 -2.3165
    1THF     H2  692   1.062   2.588   0.151  1.4098 -1.7288 -0.1141
    1THF     C2  693   1.134   2.606  -0.053 -0.2526  0.2851  0.7811
    1THF     H3  694   1.226   2.564  -0.012  0.2666 -0.8575 -1.4584
    1THF     H4  695   1.149   2.691  -0.120 -3.9884  2.8612  2.9843
    1THF     C3  696   1.056   2.498  -0.136 -0.1312 -0.2235  0.7358
    1THF     H5  697   1.076   2.398  -0.098  2.0764  0.9055  2.6305
    1THF     H6  698   1.091   2.502  -0.240 -0.3547  2.2769  0.7370
    1THF     C4  699   0.908   2.531  -0.113 -0.5989 -0.2675 -0.3361
    1THF     H7  700   0.841   2.444  -0.118  2.6592 -2.8308 -1.2349
    1THF     H8  701   0.871   2.600  -0.189  0.8072  2.0113  0.9802
    1THF     O1  702   0.903   2.606   0.013  0.0050  0.1236 -0.1256
    1THF     C1  703   2.716   1.550   0.295 -0.1579 -0.5302  0.3023
    1THF     H1  704   2.709   1.633   0.366  1.7386  2.1316 -2.4670
    1THF     H2  705   2.628   1.549   0.229 -0.7530 -0.5978  1.0956
    1THF     C2  706   2.739   1.421   0.376  0.9848 -0.1106  0.4446
    1THF     H3  707   2.660   1.349   0.354  1.9104 -1.1711  0.5177
    1THF     H4  708   2.737   1.444   0.482  0.7338  2.3948 -0.0529
    1THF     C3  709   2.876   1.368   0.331  0.7522  0.8083 -0.6084
    1THF     H5  710   2.866   1.299   0.247 -1.0670  3.0611 -2.3131
    1THF     H6  711   2.933   1.324   0.413  1.6285  0.4242 -1.4206
    1THF     C4  712   2.948   1.493   0.275  0.0996  0.3083  0.9048
    1THF     H7  713   2.999   1.467   0.182 -1.2274  1.7577 -0.2617
    1THF     H8  714   3.004   1.553   0.347  0.4800  0.7297  0.2727
    1THF     O1  715   2.842   1.569   0.220  0.2390  0.5537 -0.7187
    1THF     C1  716   2.948   3.152   2.621  0.1748 -0.4006 -0.1931
    1THF     H1  717   2.904   3.159   2.521 -1.6906 -3.3096  0.3405
    1THF     H2  718   2.976   3.250   2.659  2.0403 -1.9524  2.6458
    1THF     C2  719   3.060   3.039   2.626  0.2260  0.0259 -0.1973
    1THF     H3  720   3.132   3.061   2.705 -1.6579  4.4822  0.4037
    1THF     H4  721   3.111   3.023   2.531  0.5245 -0.0837 -0.0177
    1THF     C3  722   2.979   2.921   2.686  0.6532  0.5986 -0.0087
    1THF     H5  723   3.011   2.873   2.779  1.3677 -1.9247 -1.5096
    1THF     H6  724   2.989   2.842   2.612 -2.2867  2.0235 -2.0435
    1THF     C4  725   2.834   2.963   2.695 -0.2704 -0.6169  0.0524
    1THF     H7  726   2.792   2.924   2.788 -0.0023 -1.9004 -0.3606
    1THF     H8  727   2.777   2.926   2.610 -1.6911 -0.7089  1.0387
    1THF     O1  728   2.827   3.110   2.695 -0.9372  0.1716 -0.4299
    1THF     C1  729   2.739   2.275   0.274  0.3138 -0.0706  0.0865
    1THF     H1  730   2.739   2.219   0.180  1.3087 -1.9398  1.1754
    1THF     H2  731   2.838   2.255   0.316  0.6724  0.8751 -0.3064
    1THF     C2  732   2.627   2.243   0.366  0.7368 -0.5487  0.5996
    1THF     H3  733   2.658   2.259   0.469  0.2146  3.1942  0.2251
    1THF     H4  734   2.602   2.136   0.363 -0.0666 -0.3747  1.0976
    1THF     C3  735   2.508   2.327   0.321  0.2566  0.7827 -0.2493
    1THF     H5  736   2.456   2.365   0.409  0.1305 -0.0115  0.0157
    1THF     H6  737   2.442   2.280   0.247  1.0430  0.9756 -1.0842
    1THF     C4  738   2.573   2.447   0.253  0.0830 -0.3592  0.3469
    1THF     H7  739   2.574   2.534   0.319  0.0096  0.1055 -0.2557
    1THF     H8  740   2.521   2.467   0.159 -0.2638  0.4815  0.7160
    1THF     O1  741   2.711   2.414   0.241 -0.3776  0.5008 -0.2151
    1THF     C1  742   1.079   0.294   2.444  0.4367  0.0950 -0.2362
    1THF     H1  743   1.166   0.275   2.507 -2.0597 -2.6830  2.5620
    1THF     H2  744   1.096   0.259   2.342  0.0305 -0.0985 -0.2389
    1THF     C2  745   1.056   0.445   2.443 -0.1969  0.2092  0.0595
    1THF     H3  746   1.006   0.466   2.348  2.2364 -1.9777 -1.8091
    1THF     H4  747   1.152   0.496   2.436  0.1251 -0.3595  0.2570
    1THF     C3  748   0.973   0.467   2.571  0.0266  0.1496 -0.0970
    1THF     H5  749   0.880   0.518   2.546  0.6172  0.3485 -1.9201
    1THF     H6  750   1.029   0.524   2.645  2.0765 -2.3379  0.3508
    1THF     C4  751   0.922   0.332   2.625 -0.0262  0.8375  0.1178
    1THF     H7  752   0.816   0.340   2.650  0.1345  0.4147  0.9782
    1THF     H8  753   0.966   0.294   2.718  1.0960  1.9865  0.0751
    1THF     O1  754   0.957   0.250   2.512  0.5476  0.7287 -0.4973
    1THF     C1  755   2.830   3.983   0.224  0.0396  0.1060 -0.3501
    1THF     H1  756   2.850   3.925   0.133 -0.6259  0.9526 -1.0517
    1THF     H2  757   2.814   4.087   0.194 -1.5889 -0.2829 -0.8631
    1THF     C2  758   2.928   3.967   0.345  0.0793  0.3672  0.7737
    1THF     H3  759   2.968   4.067   0.362 -0.6903  0.8645 -0.2814
    1THF     H4  760   3.006   3.895   0.320 -0.6834 -0.0259 -0.5169
    1THF     C3  761   2.838   3.918   0.457 -0.5300 -0.4275 -0.7012
    1THF     H5  762   2.863   3.963   0.553  0.9321 -0.8673 -0.8635
    1THF     H6  763   2.841   3.810   0.470  0.0169 -0.5451 -1.7663
    1THF     C4  764   2.695   3.951   0.417 -0.3996 -0.0876 -0.2676
    1THF     H7  765   2.673   4.056   0.440 -4.4645 -0.8909 -0.0376
    1THF     H8  766   2.623   3.888   0.470  0.2805 -1.2334 -0.6782
    1THF     O1  767   2.705   3.929   0.273 -0.5312  0.0308 -0.4037
    1THF     C1  768   3.872   2.409   1.816  0.3470  0.0536  0.7016
    1THF     H1  769   3.811   2.499   1.820  0.1917  0.0278 -0.7730
    1THF     H2  770   3.964   2.437   1.763  0.6399 -0.2049  1.0690
    1THF     C2  771   3.799   2.287   1.754 -0.0610  0.5294 -0.9606
    1THF     H3  772   3.874   2.228   1.701  0.1483 -0.0886  0.0185
    1THF     H4  773   3.722   2.320   1.684 -1.8990 -0.5911  0.4813
    1THF     C3  774   3.739   2.212   1.877  0.4970 -0.6729  0.7440
    1THF     H5  775   3.745   2.104   1.859 -2.4954 -0.4578 -2.1150
    1THF     H6  776   3.634   2.236   1.895  0.3523  0.5761 -1.5548
    1THF     C4  777   3.819   2.260   1.997  0.9518  0.0535  0.5797
    1THF     H7  778   3.874   2.176   2.042  1.4678 -0.3865 -0.8347
    1THF     H8  779   3.756   2.314   2.069 -0.4799 -0.2636 -0.4229
    1THF     O1  780   3.907   2.358   1.948  0.3153 -0.3951  0.1132
    1THF     C1  781   0.154   0.283   2.614 -0.3559  0.4592 -0.1725
    1THF     H1  782   0.059   0.336   2.631  0.0217  0.9928  0.3052
    1THF     H2  783   0.184   0.303   2.511 -1.2638  0.6726 -0.4005
    1THF     C2  784   0.133   0.133   2.657 -0.3421 -0.0965  0.0938
    1THF     H3  785   0.199   0.071   2.597 -1.3883  0.6924 -1.9191
    1THF     H4  786   0.031   0.100   2.635 -0.5449  0.8263 -0.3836
    1THF     C3  787   0.172   0.132   2.802  0.2803 -0.6934 -0.1001
    1THF     H5  788   0.236   0.044   2.816 -0.0236 -0.7961  0.6776
    1THF     H6  789   0.085   0.128   2.867 -1.1263  2.3780 -1.6665
    1THF     C4  790   0.239   0.263   2.828  0.2558 -0.2019 -0.1474
    1THF     H7  791   0.328   0.258   2.891 -0.4112 -1.3548  0.7239
    1THF     H8  792   0.168   0.323   2.886  0.1555 -1.6745  1.2785
    1THF     O1  793   0.262   0.326   2.705  0.2665  0.2076  0.0619
    1THF     C1  794   2.593   3.896   2.542  0.6309  0.7130  0.9934
    1THF     H1  795   2.640   3.869   2.448  2.1899  0.5286  1.8066
    1THF     H2  796   2.669   3.882   2.620  0.9527  0.6604  0.6681
    1THF     C2  797   2.471   3.815   2.575 -0.5717 -0.4164 -0.2226
    1THF     H3  798   2.493   3.758   2.666  0.9131 -0.1137 -0.3816
    1THF     H4  799   2.440   3.742   2.500  0.2265  2.3571 -3.3558
    1THF     C3  800   2.356   3.907   2.589  0.2563  0.3325 -0.3285
    1THF     H5  801   2.291   3.882   2.673 -1.5515 -1.3221 -2.1638
    1THF     H6  802   2.286   3.928   2.507 -1.4260  3.4334  1.7882
    1THF     C4  803   2.427   4.038   2.624  0.0049  0.1228 -0.5629
    1THF     H7  804   2.450   4.047   2.730  0.5941 -0.7569 -0.6053
    1THF     H8  805   2.364   4.122   2.593  0.4047  0.8329  0.5217
    1THF     O1  806   2.547   4.031   2.550 -0.3755  0.4725  0.2284
    1THF     C1  807   0.718   3.053   3.964  0.2202  0.2784 -0.0457
    1THF     H1  808   0.811   3.001   3.939 -0.2027 -0.1798 -0.6614
    1THF     H2  809   0.630   2.990   3.959 -1.8485  3.0048  0.7485
    1THF     C2  810   0.705   3.179   3.881 -0.6196 -0.6767  0.2168
    1THF     H3  811   0.601   3.189   3.850 -0.3802 -1.9362 -1.0336
    1THF     H4  812   0.764   3.172   3.790 -2.3255 -1.0323 -0.8890
    1THF     C3  813   0.740   3.289   3.989 -0.7435 -0.2832 -0.1412
    1THF     H5  814   0.657   3.358   4.008  0.3481  1.3196 -1.0182
    1THF     H6  815   0.827   3.345   3.952 -0.4119  0.8341  2.1851
    1THF     C4  816   0.782   3.224   4.120  0.4709  0.9192 -0.8205
    1THF     H7  817   0.726   3.261   4.206 -0.5285 -1.5373 -0.3704
    1THF     H8  818   0.890   3.216   4.140  0.4065  1.9203 -0.0295
    1THF     O1  819   0.722   3.088   4.102 -0.3628  0.2486  0.2511
    1THF     C1  820   2.680   0.464   1.275  0.3371 -0.3006  0.8678
    1THF     H1  821   2.740   0.478   1.365  3.4557 -3.6471 -0.5722
    1THF     H2  822   2.663   0.561   1.226  0.0799  0.3415  2.2225
    1THF     C2  823   2.549   0.395   1.314  0.1999 -0.4782  0.2767
    1THF     H3  824   2.472   0.437   1.248 -0.5908 -0.6289  1.0876
    1THF     H4  825   2.532   0.395   1.422  3.4209  0.8158  0.8262
    1THF     C3  826   2.576   0.248   1.267 -0.0762 -0.2745  0.6662
    1THF     H5  827   2.479   0.205   1.240 -0.2862  1.1111 -0.8247
    1THF     H6  828   2.637   0.196   1.341  2.6226  2.8931  0.7826
    1THF     C4  829   2.672   0.257   1.148 -0.1229 -0.0196 -0.0472
    1THF     H7  830   2.616   0.290   1.060 -1.0101 -0.0067  0.5167
    1THF     H8  831   2.727   0.166   1.124 -1.6898 -1.2238  0.9061
    1THF     O1  832   2.747   0.373   1.175 -0.1060  0.2738 -0.1456
    1THF     C1  833   0.591   0.967   3.377  0.5643  0.0490  0.3479
    1THF     H1  834   0.487   1.000   3.367  0.5607 -0.1162 -0.1723
    1THF     H2  835   0.604   0.948   3.483 -0.4820  3.2142  1.0947
    1THF     C2  836   0.674   1.085   3.316 -0.0473  0.1573 -0.8072
    1THF     H3  837   0.698   1.169   3.380  1.5830 -1.0157  0.1664
    1THF     H4  838   0.624   1.111   3.222 -0.4516  0.8829 -0.3924
    1THF     C3  839   0.809   1.017   3.287  0.1223 -1.0073  0.3701
    1THF     H5  840   0.884   1.044   3.361  0.2457 -1.0500  0.2609
    1THF     H6  841   0.846   1.061   3.194  0.4890 -1.7881  0.1391
    1THF     C4  842   0.770   0.866   3.279  0.3204 -0.5226  0.1152
    1THF     H7  843   0.808   0.813   3.366  1.1605  0.7334  0.5387
    1THF     H8  844   0.801   0.816   3.187 -0.0551  1.4150 -1.0954
    1THF     O1  845   0.625   0.862   3.287 -0.2299 -0.4002 -0.4264
    1THF     C1  846   1.880   0.391   3.745 -0.2769  0.9754  0.2707
    1THF     H1  847   1.917   0.384   3.642 -0.6222  1.4098  0.1142
    1THF     H2  848   1.793   0.455   3.725 -0.6799  0.3017 -0.1336
    1THF     C2  849   1.983   0.445   3.839  0.2542 -0.0676 -0.2850
    1THF     H3  850   1.974   0.552   3.857 -2.5343  0.1024 -2.4455
    1THF     H4  851   2.085   0.427   3.805 -0.4012  1.5927 -3.2625
    1THF     C3  852   1.944   0.370   3.972  0.0107 -0.3486  0.3313
    1THF     H5  853   1.904   0.429   4.054 -2.1646 -3.1077  1.3644
    1THF     H6  854   2.020   0.301   4.009 -1.3206 -2.1108 -0.1244
    1THF     C4  855   1.836   0.266   3.946 -0.6213  0.0315  0.6800
    1THF     H7  856   1.737   0.287   3.987 -1.1350  0.6069 -0.8242
    1THF     H8  857   1.864   0.161   3.956 -3.1336 -0.7985 -0.7489
    1THF     O1  858   1.832   0.265   3.796  0.4632 -0.9548 -0.4040
    1THF     C1  859   3.953   2.256   0.681  0.3183  0.1354  0.0900
    1THF     H1  860   4.011   2.348   0.693 -0.5406  0.4642  1.8490
    1THF     H2  861   3.866   2.281   0.621 -0.0189 -0.1258  0.4683
    1THF     C2  862   3.902   2.199   0.811 -0.7063  0.2988 -0.4516
    1THF     H3  863   3.793   2.196   0.802 -0.7719  1.2528 -0.0722
    1THF     H4  864   3.931   2.267   0.891 -0.1551  0.1669 -0.5377
    1THF     C3  865   3.953   2.056   0.810  0.7265 -0.6478  0.1726
    1THF     H5  866   3.867   2.000   0.774  1.0831  0.9284 -3.3752
    1THF     H6  867   3.987   2.018   0.906  0.7437  1.9054  1.2236
    1THF     C4  868   4.064   2.055   0.709  0.3429 -0.1548 -0.0940
    1THF     H7  869   4.071   1.960   0.656 -0.3778 -0.0612 -0.3599
    1THF     H8  870   4.160   2.087   0.751 -0.9312  1.3248  1.7537
    1THF     O1  871   4.035   2.161   0.615  0.1380  0.0584 -0.4388
    1THF     C1  872   2.817   0.067   3.997 -0.0362  0.0087 -0.5875
    1THF     H1  873   2.842   0.088   4.101  0.6811 -1.7938 -0.3847
    1THF     H2  874   2.893   0.000   3.955  0.7486 -0.8724  2.1464
    1THF     C2  875   2.805   0.207   3.935 -0.8642  0.7085 -0.8149
    1THF     H3  876   2.811   0.197   3.827 -0.2296  0.8237 -0.7946
    1THF     H4  877   2.883   0.280   3.960 -0.6706  0.6201 -1.1485
    1THF     C3  878   2.661   0.248   3.988  0.3412  0.2423 -0.1219
    1THF     H5  879   2.620   0.324   3.922  1.2650  2.0505  1.3529
    1THF     H6  880   2.681   0.289   4.088 -0.3238  2.3340 -0.8321
    1THF     C4  881   2.586   0.113   4.008  0.2691 -0.9282 -0.4485
    1THF     H7  882   2.510   0.094   3.931 -1.1592 -1.7191  1.1045
    1THF     H8  883   2.549   0.110   4.111 -1.0807 -0.8586 -0.9167
    1THF     O1  884   2.680   0.017   3.998 -0.1420  0.7640  0.2908
    1THF     C1  885   1.935   2.794   0.283  1.0581 -0.2295 -0.0848
    1THF     H1  886   1.848   2.737   0.250  0.2812  0.9525 -0.1147
    1THF     H2  887   2.012   2.729   0.326  2.5061  0.9316 -0.8675
    1THF     C2  888   1.889   2.913   0.366  0.4200 -0.2760  0.1830
    1THF     H3  889   1.975   2.938   0.428 -1.1755  0.4940  2.1440
    1THF     H4  890   1.811   2.885   0.437 -1.1308  0.5364 -1.1381
    1THF     C3  891   1.849   3.015   0.265 -0.2826 -0.8356  0.5326
    1THF     H5  892   1.882   3.116   0.293  2.6945 -1.1153 -1.7823
    1THF     H6  893   1.742   3.005   0.248 -0.1088 -0.5913 -0.6981
    1THF     C4  894   1.915   2.971   0.135  0.4995  0.1423 -0.0778
    1THF     H7  895   1.980   3.047   0.090 -0.0063  0.3968 -0.3778
    1THF     H8  896   1.831   2.958   0.067 -0.4200  1.9228  0.6827
    1THF     O1  897   1.992   2.856   0.170  0.4264  0.2458  0.3426
    1THF     C1  898   3.141   3.483   3.044  0.6517  0.0985 -0.3953
    1THF     H1  899   3.089   3.578   3.029  0.1195  0.0936  1.4064
    1THF     H2  900   3.208   3.452   2.963  1.1614 -0.2645  0.1569
    1THF     C2  901   3.033   3.376   3.068 -0.3115 -1.1534  0.8273
    1THF     H3  902   3.059   3.276   3.034 -0.0794 -0.3431 -1.5283
    1THF     H4  903   2.938   3.393   3.017 -0.0927 -2.0378  0.0980
    1THF     C3  904   3.009   3.388   3.212 -1.0502 -0.3262 -0.1454
    1THF     H5  905   2.997   3.290   3.257 -2.0056  0.4284  1.2963
    1THF     H6  906   2.914   3.439   3.230 -1.6488 -1.9906  1.5072
    1THF     C4  907   3.120   3.469   3.281  0.2444  0.5790  0.3116
    1THF     H7  908   3.179   3.421   3.360  0.7104 -1.4161 -1.2035
    1THF     H8  909   3.074   3.561   3.317 -0.7236  0.6187 -0.9941
    1THF     O1  910   3.209   3.493   3.172 -0.4173 -0.1881 -0.2444
    1THF     C1  911   3.476   1.147   2.570  0.4314 -0.6085  0.9168
    1THF     H1  912   3.409   1.228   2.540 -0.0709 -0.5133  2.2717
    1THF     H2  913   3.476   1.074   2.488  2.6350 -0.4450  0.7403
    1THF     C2  914   3.426   1.104   2.703 -0.0387 -0.2988 -0.0638
    1THF     H3  915   3.420   0.998   2.725 -1.0525 -0.0326  1.0291
    1THF     H4  916   3.322   1.131   2.723  0.1768  0.5629 -0.0737
    1THF     C3  917   3.512   1.171   2.811  0.0422 -0.2181  0.5813
    1THF     H5  918   3.555   1.102   2.884  0.0308 -2.0276 -1.0808
    1THF     H6  919   3.451   1.245   2.864 -2.0927 -1.7764  0.3596
    1THF     C4  920   3.623   1.242   2.730 -0.2359  0.1988  0.0422
    1THF     H7  921   3.722   1.210   2.764 -0.4208 -1.5205 -1.0376
    1THF     H8  922   3.612   1.349   2.752  0.1306  0.2351  0.0618
    1THF     O1  923   3.609   1.198   2.595  0.0782  0.1128 -0.0090
    1THF     C1  924   1.493   0.089   1.485 -0.2528 -0.4015 -0.1668
    1THF     H1  925   1.428   0.169   1.521 -1.8016 -1.0929 -1.3770
    1THF     H2  926   1.588   0.087   1.539  0.4643  2.7106 -1.2120
    1THF     C2  927   1.511   0.107   1.336  0.5376  0.0338 -0.7403
    1THF     H3  928   1.594   0.041   1.307 -0.2938 -1.1569 -0.4337
    1THF     H4  929   1.546   0.203   1.298  0.2527  0.8234  0.9486
    1THF     C3  930   1.380   0.052   1.271 -0.0343 -0.5501  0.5450
    1THF     H5  931   1.401   0.010   1.172 -2.2283  0.2765 -0.2945
    1THF     H6  932   1.307   0.132   1.259  0.7810  0.2486  0.8729
    1THF     C4  933   1.330  -0.058   1.371 -0.3201  0.2899  0.6227
    1THF     H7  934   1.363  -0.152   1.324 -1.3699  0.4013 -0.3368
    1THF     H8  935   1.223  -0.050   1.387 -0.4306 -2.8645  1.9370
    1THF     O1  936   1.410  -0.033   1.491 -0.2361  0.2449  0.2912
    1THF     C1  937   3.541   2.126   1.253 -0.2939  0.2942  0.1012
    1THF     H1  938   3.560   2.025   1.292  0.4240  0.0809 -0.7891
    1THF     H2  939   3.485   2.130   1.159  0.0094 -2.1800 -0.2211
    1THF     C2  940   3.677   2.192   1.251  0.2438  0.2355  0.5789
    1THF     H3  941   3.693   2.234   1.152  0.9313 -3.1996 -0.8419
    1THF     H4  942   3.752   2.115   1.270  0.9757  0.6902 -0.4826
    1THF     C3  943   3.687   2.299   1.356 -0.4042  0.1453  0.1713
    1THF     H5  944   3.673   2.396   1.309  1.4139 -0.2355 -1.2256
    1THF     H6  945   3.789   2.299   1.396 -0.7208 -0.7711  1.0202
    1THF     C4  946   3.573   2.262   1.451  0.3059 -0.7284 -0.0602
    1THF     H7  947   3.528   2.348   1.502  0.1158 -0.9001  0.0596
    1THF     H8  948   3.607   2.189   1.524 -1.1254  1.4773  2.9416
    1THF     O1  949   3.465   2.203   1.352 -0.0453  0.0645  0.1807
    1THF     C1  950   1.120   0.129   0.699 -0.4502 -0.6389  0.3219
    1THF     H1  951   1.050   0.200   0.744  0.0024  0.0814 -0.0983
    1THF     H2  952   1.097   0.036   0.752  0.5970 -1.1973 -0.1817
    1THF     C2  953   1.273   0.162   0.699  0.1526  0.2634 -0.1976
    1THF     H3  954   1.316   0.122   0.792  2.9904  0.7601 -1.2564
    1THF     H4  955   1.292   0.269   0.692 -1.1494  0.4725 -0.7324
    1THF     C3  956   1.327   0.084   0.585  0.3689 -0.7498 -0.0966
    1THF     H5  957   1.385  -0.003   0.617  1.4624  0.0032 -0.0025
    1THF     H6  958   1.394   0.143   0.523  0.2514  0.4681  0.9214
    1THF     C4  959   1.204   0.045   0.502  0.9312  0.0332  0.5964
    1THF     H7  960   1.198  -0.063   0.520 -0.1769 -0.2832 -1.5715
    1THF     H8  961   1.217   0.069   0.397 -0.9497  1.3708  0.6466
    1THF     O1  962   1.089   0.111   0.557  0.1981 -0.3746 -0.2806
    1THF     C1  963   2.570   3.421   2.984  0.2299 -0.0074  0.2255
    1THF     H1  964   2.510   3.479   3.055 -1.2587 -0.3331 -0.7374
    1THF     H2  965   2.654   3.378   3.040 -1.0605 -0.1511  2.1226
    1THF     C2  966   2.613   3.505   2.870  0.4903 -0.3816  0.2007
    1THF     H3  967   2.701   3.563   2.896 -1.1200  1.9505  0.6999
    1THF     H4  968   2.537   3.583   2.853  1.0462  0.0140 -0.4926
    1THF     C3  969   2.628   3.404   2.759  0.8317  0.1615 -0.2229
    1THF     H5  970   2.732   3.411   2.726  0.8092  0.8132 -0.1471
    1THF     H6  971   2.563   3.430   2.675  1.3156  0.7901 -0.4053
    1THF     C4  972   2.574   3.270   2.815 -0.9005  0.7641  0.5670
    1THF     H7  973   2.653   3.208   2.859 -2.6064 -0.7801  1.5480
    1THF     H8  974   2.502   3.214   2.755 -1.6183  0.7280  1.4538
    1THF     O1  975   2.498   3.311   2.927 -0.6718  0.2893  0.0708
    1THF     C1  976   3.786   0.911   2.815 -0.4406 -0.0257  0.3985
    1THF     H1  977   3.796   0.971   2.725  2.2687 -1.1704 -0.1046
    1THF     H2  978   3.681   0.882   2.812 -0.3653 -0.7040  2.8569
    1THF     C2  979   3.825   0.982   2.941  0.1677  0.4458  0.3053
    1THF     H3  980   3.765   0.962   3.031  0.7797  2.1003  1.1206
    1THF     H4  981   3.826   1.091   2.937  4.0844  0.4801  0.3273
    1THF     C3  982   3.962   0.929   2.972 -0.6611  0.0763 -0.5592
    1THF     H5  983   3.961   0.861   3.057 -0.2417  1.2509  0.3852
    1THF     H6  984   4.022   1.017   2.996 -3.0860  1.0860  2.0810
    1THF     C4  985   4.006   0.844   2.844 -0.5107 -0.0163  0.2647
    1THF     H7  986   4.073   0.764   2.877  0.4850  0.4176 -0.7047
    1THF     H8  987   4.045   0.908   2.765 -1.5738 -0.0306 -0.2784
    1THF     O1  988   3.883   0.796   2.800  0.4393  0.0104  0.0524
    1THF     C1  989   1.414   2.185   2.182  0.8877  0.3259  0.0706
    1THF     H1  990   1.386   2.161   2.285 -1.2345  1.4739 -0.2127
    1THF     H2  991   1.408   2.293   2.166 -0.6515  0.0396 -1.4765
    1THF     C2  992   1.320   2.104   2.082  0.3785  0.2465 -0.3834
    1THF     H3  993   1.330   2.155   1.986 -2.6253  1.7464  0.0399
    1THF     H4  994   1.217   2.092   2.117  0.8109 -0.1215  0.8005
    1THF     C3  995   1.392   1.967   2.072  0.0862 -0.2629  0.5068
    1THF     H5  996   1.411   1.935   1.970 -1.8606 -1.4985  0.5045
    1THF     H6  997   1.342   1.888   2.128 -0.4043 -0.7468 -0.5928
    1THF     C4  998   1.529   1.992   2.133 -0.1627 -0.6916  0.2560
    1THF     H7  999   1.609   1.960   2.065  1.5047  3.9153 -0.0922
    1THF     H8 1000   1.540   1.953   2.235  2.1670  1.7252  0.9881
    1THF     O1 1001   1.545   2.140   2.148  0.4911 -0.2713 -0.0411
    1THF     C1 1002   3.999   2.638   3.768 -0.2771 -0.5690  0.9813
    1THF     H1 1003   3.982   2.728   3.829  0.1576 -0.8581  1.5369
    1THF     H2 1004   4.041   2.556   3.827 -0.0310 -1.1072  0.0712
    1THF     C2 1005   4.081   2.656   3.644  0.1985 -0.4851 -0.2789
    1THF     H3 1006   4.169   2.592   3.656  2.2327  2.0153 -1.4333
    1THF     H4 1007   4.112   2.760   3.635 -1.1786  0.0669  1.2075
    1THF     C3 1008   4.000   2.616   3.528  1.1478  0.5297 -0.2659
    1THF     H5 1009   4.053   2.555   3.454  2.2979  0.7047  0.4085
    1THF     H6 1010   3.969   2.704   3.473  2.1665  1.0232 -0.0664
    1THF     C4 1011   3.883   2.543   3.592  0.3533 -0.6832  0.1280
    1THF     H7 1012   3.914   2.441   3.613 -1.9179 -1.5381 -0.4964
    1THF     H8 1013   3.797   2.556   3.526 -0.1626  2.5911  1.3414
    1THF     O1 1014   3.868   2.609   3.714  0.0618 -1.4083 -0.4543
    1THF     C1 1015   0.554   2.075   3.812  0.4033 -0.2998 -0.0820
    1THF     H1 1016   0.648   2.064   3.757  0.6285 -1.2920  0.5041
    1THF     H2 1017   0.477   2.088   3.735 -0.1216  1.8610  0.7810
    1THF     C2 1018   0.556   2.189   3.919  0.1941 -0.5474  0.2238
    1THF     H3 1019   0.516   2.284   3.883  0.2962 -0.7658 -0.4800
    1THF     H4 1020   0.659   2.208   3.948  0.0654  0.0530  0.2864
    1THF     C3 1021   0.488   2.129   4.038  0.0648  0.5784  0.2964
    1THF     H5 1022   0.381   2.135   4.020 -0.1484 -1.6628  0.7241
    1THF     H6 1023   0.524   2.177   4.129  1.9268 -1.0969  0.4837
    1THF     C4 1024   0.547   1.991   4.028  0.2981 -0.4768 -0.2659
    1THF     H7 1025   0.493   1.920   4.092  0.0781  2.3907  2.8868
    1THF     H8 1026   0.653   1.998   4.051 -0.0142  2.5713  0.5778
    1THF     O1 1027   0.532   1.953   3.888 -0.1746  0.2414 -0.4019
    1THF     C1 1028   1.160   3.006   3.771  0.3137 -0.1026  0.8202
    1THF     H1 1029   1.262   2.993   3.734  0.1367 -0.5302  0.4820
    1THF     H2 1030   1.090   2.973   3.693  1.8728  0.5703 -0.9016
    1THF     C2 1031   1.143   3.152   3.799 -0.3653 -0.4583 -0.6936
    1THF     H3 1032   1.071   3.194   3.729  0.9270  0.6004 -1.4080
    1THF     H4 1033   1.235   3.211   3.795 -1.1073  0.7392 -0.4140
    1THF     C3 1034   1.100   3.156   3.940  0.0825  0.4578  0.5028
    1THF     H5 1035   0.991   3.161   3.949 -0.1168 -0.2957 -1.2673
    1THF     H6 1036   1.133   3.246   3.992 -3.1877  2.1033 -0.1517
    1THF     C4 1037   1.154   3.029   4.006 -0.0896  0.2777  0.5000
    1THF     H7 1038   1.104   2.992   4.096 -2.2842  0.8441 -0.4638
    1THF     H8 1039   1.258   3.043   4.037 -1.0851 -0.3482  4.3833
    1THF     O1 1040   1.139   2.934   3.898 -0.3200 -0.0808  0.3639
    1THF     C1 1041   1.289   0.683   0.875  0.4311 -0.1786 -0.4361
    1THF     H1 1042   1.371   0.684   0.947  0.7772 -0.0572 -0.8259
    1THF     H2 1043   1.313   0.737   0.783 -3.1511  0.6107 -1.0079
    1THF     C2 1044   1.164   0.729   0.941  0.0546  0.4174 -0.1803
    1THF     H3 1045   1.104   0.773   0.862 -0.3699 -2.3306 -1.4703
    1THF     H4 1046   1.197   0.795   1.021  2.3168  0.5510 -1.1630
    1THF     C3 1047   1.104   0.601   1.006 -0.0049 -0.2440 -0.0043
    1THF     H5 1048   0.996   0.594   0.999 -0.0183  0.3657 -0.4041
    1THF     H6 1049   1.120   0.583   1.113 -5.1209 -0.5138  0.8336
    1THF     C4 1050   1.175   0.490   0.929  0.1073  0.5547  0.2393
    1THF     H7 1051   1.097   0.421   0.897  0.0261  0.9076 -0.3347
    1THF     H8 1052   1.242   0.438   0.998 -1.7312 -0.4839  1.2801
    1THF     O1 1053   1.262   0.553   0.832 -0.1318  0.1958 -0.6193
    1THF     C1 1054   3.543   1.538   3.284  0.0211  0.4792  0.2776
    1THF     H1 1055   3.509   1.638   3.258  0.7009  0.2913 -1.4056
    1THF     H2 1056   3.568   1.545   3.390 -0.2049 -0.6799  0.4173
    1THF     C2 1057   3.661   1.501   3.197  0.0314 -0.4292  0.0762
    1THF     H3 1058   3.735   1.446   3.256  1.4403 -0.9381 -2.1195
    1THF     H4 1059   3.711   1.589   3.156 -2.1419  1.0843  0.5782
    1THF     C3 1060   3.597   1.410   3.085 -0.0382 -0.6793  0.4333
    1THF     H5 1061   3.643   1.313   3.070  0.2665 -0.3671 -0.7399
    1THF     H6 1062   3.583   1.457   2.987  0.2549  0.0249  0.7261
    1THF     C4 1063   3.451   1.395   3.133 -0.1403  0.3172  0.4330
    1THF     H7 1064   3.424   1.289   3.119  4.0948 -0.5699 -1.9248
    1THF     H8 1065   3.391   1.469   3.079 -0.0215  0.7691  0.9176
    1THF     O1 1066   3.447   1.431   3.271 -0.5637 -0.1936 -0.4869
    1THF     C1 1067   1.203   1.536   3.326 -0.5870 -0.1135  0.0081
    1THF     H1 1068   1.241   1.559   3.426  0.0560 -2.7289  0.4065
    1THF     H2 1069   1.284   1.543   3.253  0.3323  0.1419  1.0400
    1THF     C2 1070   1.091   1.635   3.302  0.9744 -0.0549  0.1701
    1THF     H3 1071   1.128   1.732   3.266  0.0418  0.8729  1.6796
    1THF     H4 1072   1.038   1.644   3.397 -2.1327  0.2068 -1.5267
    1THF     C3 1073   1.008   1.566   3.196 -0.4283  0.1418 -0.0741
    1THF     H5 1074   1.042   1.580   3.093 -1.3545 -0.8245 -0.5253
    1THF     H6 1075   0.903   1.595   3.197 -1.0038 -1.8336  0.5887
    1THF     C4 1076   1.015   1.423   3.247  0.2375  0.2263  0.2090
    1THF     H7 1077   0.994   1.355   3.164  2.3140  0.2129 -0.3344
    1THF     H8 1078   0.946   1.405   3.330  0.4772  0.9810  0.5808
    1THF     O1 1079   1.144   1.406   3.316  0.0236 -0.1569 -0.1522
    1THF     C1 1080   1.872   2.396   3.273 -0.2524  0.3947 -0.4164
    1THF     H1 1081   1.958   2.330   3.261 -0.9598 -0.4970 -0.5868
    1THF     H2 1082   1.883   2.467   3.190  0.7113 -0.3654 -0.9443
    1THF     C2 1083   1.847   2.466   3.409  0.0137 -0.9811  0.0682
    1THF     H3 1084   1.785   2.553   3.388 -3.4904 -2.9094  1.7961
    1THF     H4 1085   1.945   2.487   3.451 -0.9198 -0.0318  1.8330
    1THF     C3 1086   1.760   2.365   3.487  0.4697 -0.0260  0.1734
    1THF     H5 1087   1.670   2.420   3.517  0.6603  0.2866  0.1744
    1THF     H6 1088   1.820   2.319   3.566 -0.1540 -0.4485  0.4051
    1THF     C4 1089   1.713   2.259   3.379 -0.2344  0.9994 -0.3904
    1THF     H7 1090   1.605   2.242   3.379 -0.0445 -0.5131  1.8653
    1THF     H8 1091   1.763   2.162   3.387 -1.0567  0.7666  2.9052
    1THF     O1 1092   1.756   2.320   3.254  0.5729  0.0168 -0.0322
    1THF     C1 1093   1.668   3.212   1.902  0.4566 -0.0050 -0.2424
    1THF     H1 1094   1.599   3.293   1.927  2.0882  0.4803  2.9875
    1THF     H2 1095   1.626   3.137   1.835 -0.2439  1.5060 -1.5132
    1THF     C2 1096   1.685   3.150   2.040 -0.8406 -0.5149  0.0642
    1THF     H3 1097   1.607   3.078   2.065  2.0278 -3.7248 -0.0090
    1THF     H4 1098   1.687   3.237   2.106  1.7278 -1.6813  1.5979
    1THF     C3 1099   1.818   3.077   2.024 -0.1815  0.1081  0.1926
    1THF     H5 1100   1.815   2.978   1.977  2.6778  0.2807 -0.4641
    1THF     H6 1101   1.871   3.072   2.119 -0.8774  0.1607  0.5892
    1THF     C4 1102   1.902   3.163   1.918  0.1827 -0.9965 -0.1188
    1THF     H7 1103   1.938   3.096   1.841  2.5607  0.6744 -0.5153
    1THF     H8 1104   1.984   3.227   1.953  0.7457 -1.9355  0.3011
    1THF     O1 1105   1.803   3.254   1.862 -0.2781  0.5093 -0.4097
    1THF     C1 1106   0.635   1.485   0.716 -0.7682 -0.4751  0.0436
    1THF     H1 1107   0.728   1.440   0.679 -2.0389 -1.4910 -2.0511
    1THF     H2 1108   0.649   1.589   0.746  0.3265 -2.0363  5.4739
    1THF     C2 1109   0.581   1.400   0.828 -0.0564  0.7661  0.4094
    1THF     H3 1110   0.539   1.462   0.907 -1.1878 -0.4761  0.8108
    1THF     H4 1111   0.662   1.334   0.860  0.8702  0.2203 -2.8658
    1THF     C3 1112   0.476   1.303   0.763 -0.5221  0.2997  0.3437
    1THF     H5 1113   0.375   1.332   0.793  0.6177  3.8339  0.9901
    1THF     H6 1114   0.502   1.197   0.776 -0.1797  0.4626  0.9815
    1THF     C4 1115   0.499   1.332   0.615  0.8273  0.3386 -0.0593
    1THF     H7 1116   0.409   1.319   0.554  1.5668 -0.6817 -0.9620
    1THF     H8 1117   0.580   1.279   0.564 -0.0564 -0.2715 -0.8512
    1THF     O1 1118   0.533   1.468   0.612  0.4268 -0.2340 -0.2479
    1THF     C1 1119   2.661   0.270   3.546 -0.3190  0.2698  0.5574
    1THF     H1 1120   2.684   0.301   3.648  0.5457  0.4630  0.3111
    1THF     H2 1121   2.576   0.324   3.505 -0.3117  0.0820  0.2968
    1THF     C2 1122   2.645   0.117   3.540 -0.5139  0.3800  0.3064
    1THF     H3 1123   2.557   0.084   3.485 -1.0863  1.7243  0.3904
    1THF     H4 1124   2.646   0.065   3.636 -0.0704 -1.9425 -0.9182
    1THF     C3 1125   2.773   0.066   3.469 -0.2489 -0.3268  0.1140
    1THF     H5 1126   2.757  -0.029   3.418  2.6571 -0.9221  0.2228
    1THF     H6 1127   2.859   0.059   3.536 -0.7413 -1.7188  0.6091
    1THF     C4 1128   2.808   0.185   3.377  0.1290 -0.3099  0.1287
    1THF     H7 1129   2.730   0.192   3.301  1.7503  0.5400 -1.4841
    1THF     H8 1130   2.910   0.196   3.340 -0.2503  0.6547 -0.6187
    1THF     O1 1131   2.785   0.296   3.468 -0.4359  0.4747 -0.5522
    1THF     C1 1132   0.812   3.619   1.717  0.1314 -0.2483 -0.2477
    1THF     H1 1133   0.783   3.723   1.730 -0.1542 -0.4729  0.9231
    1THF     H2 1134   0.804   3.606   1.609 -1.3746 -1.4406 -0.0103
    1THF     C2 1135   0.724   3.517   1.797  0.0317 -0.3767 -0.1092
    1THF     H3 1136   0.643   3.469   1.743  1.1760 -2.1333 -0.3049
    1THF     H4 1137   0.674   3.577   1.874  1.0467  0.1414  0.1655
    1THF     C3 1138   0.824   3.414   1.847  0.3144  0.5514  0.0244
    1THF     H5 1139   0.811   3.310   1.817 -0.7471  0.6874 -0.0109
    1THF     H6 1140   0.830   3.429   1.955 -0.4007  1.4818 -0.0637
    1THF     C4 1141   0.955   3.454   1.792 -0.8193 -0.4987  0.6929
    1THF     H7 1142   0.965   3.403   1.696  0.6619 -3.6845  2.4382
    1THF     H8 1143   1.045   3.436   1.851  0.5601 -2.6488 -1.9458
    1THF     O1 1144   0.942   3.595   1.769  0.2180  0.2020  0.2837
    1THF     C1 1145   1.498   2.619   1.314  0.1856  0.7084  0.0078
    1THF     H1 1146   1.406   2.671   1.343 -0.0444  0.3515 -0.0758
    1THF     H2 1147   1.548   2.570   1.398 -1.9794  0.1206  0.9957
    1THF     C2 1148   1.590   2.719   1.244 -0.2515 -0.1783 -0.3036
    1THF     H3 1149   1.641   2.785   1.314 -1.1198 -0.2105  0.3811
    1THF     H4 1150   1.535   2.775   1.168  0.0441  0.9707  0.3138
    1THF     C3 1151   1.672   2.634   1.150 -0.6735 -0.0516  0.1180
    1THF     H5 1152   1.765   2.605   1.201  0.0944  1.2618 -0.4907
    1THF     H6 1153   1.688   2.683   1.053  3.6596 -0.8871  0.2930
    1THF     C4 1154   1.597   2.502   1.126 -0.1118  0.2799  0.1422
    1THF     H7 1155   1.656   2.413   1.148 -0.9724  0.0478  1.5691
    1THF     H8 1156   1.562   2.509   1.023  2.3324 -0.0116 -0.7427
    1THF     O1 1157   1.481   2.509   1.213  0.3642 -0.3485  0.2293
    1THF     C1 1158   4.058   3.654   3.426 -0.4757 -0.3928 -0.0208
    1THF     H1 1159   3.973   3.671   3.359 -0.3389 -0.9286 -0.3320
    1THF     H2 1160   4.131   3.731   3.400 -1.7274 -0.0622 -2.5969
    1THF     C2 1161   4.125   3.521   3.410 -0.3352 -1.0259 -0.3180
    1THF     H3 1162   4.228   3.527   3.375 -0.8818 -1.7143 -2.1089
    1THF     H4 1163   4.081   3.462   3.329 -1.0649  0.6444 -1.1579
    1THF     C3 1164   4.117   3.452   3.545 -0.2350 -0.1068  0.8957
    1THF     H5 1165   4.202   3.391   3.576 -0.7520 -0.6340  1.2890
    1THF     H6 1166   4.025   3.394   3.532 -0.4174  0.6651 -1.4262
    1THF     C4 1167   4.088   3.563   3.647  0.0239 -0.2566  0.2914
    1THF     H7 1168   4.183   3.598   3.688 -0.7725  1.5140  0.6449
    1THF     H8 1169   4.023   3.524   3.726  0.9735 -0.5270  0.9492
    1THF     O1 1170   4.026   3.655   3.567 -0.1657 -0.0844  0.7821
    1THF     C1 1171   0.551   2.798   1.284  0.3868  0.2299  0.2756
    1THF     H1 1172   0.603   2.866   1.215 -2.6692  1.4902 -0.8499
    1THF     H2 1173   0.500   2.717   1.231  1.3148  0.4276 -0.9464
    1THF     C2 1174   0.451   2.886   1.362  1.1374 -0.1617  0.8138
    1THF     H3 1175   0.349   2.851   1.340  1.0260 -0.9185  2.4237
    1THF     H4 1176   0.461   2.990   1.333 -0.1701 -0.1439  0.4030
    1THF     C3 1177   0.468   2.862   1.509 -0.6778  0.4805  0.2731
    1THF     H5 1178   0.374   2.841   1.561 -3.0607 -0.4834 -4.2156
    1THF     H6 1179   0.502   2.950   1.564 -1.0592  1.1708 -0.5860
    1THF     C4 1180   0.570   2.742   1.519  0.2635 -0.3283 -0.1588
    1THF     H7 1181   0.518   2.646   1.521 -1.3300  0.4487 -2.0007
    1THF     H8 1182   0.642   2.752   1.600  0.9675 -0.0149 -0.8207
    1THF     O1 1183   0.636   2.751   1.394  0.3000  0.3154  0.8069
    1THF     C1 1184   2.343   0.075   0.375  0.0896  0.5586 -0.5847
    1THF     H1 1185   2.352   0.147   0.456  1.7696 -0.8591  0.5217
    1THF     H2 1186   2.390  -0.018   0.408 -1.4425 -0.6913 -1.7673
    1THF     C2 1187   2.392   0.129   0.237 -0.2950  0.1368 -0.3939
    1THF     H3 1188   2.448   0.050   0.186 -0.1223  0.0502 -0.0744
    1THF     H4 1189   2.455   0.218   0.248 -1.2588  0.7194  0.4826
    1THF     C3 1190   2.263   0.162   0.161  0.0424 -0.5059 -0.3223
    1THF     H5 1191   2.244   0.096   0.077 -1.3171  1.2396 -1.4107
    1THF     H6 1192   2.276   0.264   0.126  3.1361  0.2532  2.7338
    1THF     C4 1193   2.146   0.144   0.256 -0.0384 -0.2142 -0.0005
    1THF     H7 1194   2.065   0.092   0.206  0.0083 -0.1660 -0.1247
    1THF     H8 1195   2.115   0.236   0.305  0.7805 -0.2955  0.6923
    1THF     O1 1196   2.201   0.053   0.351  0.1002  0.4560  0.2078
    1THF     C1 1197   2.557   2.744   1.819 -0.3791 -0.4519 -0.3342
    1THF     H1 1198   2.456   2.724   1.783  0.0559 -1.0176 -1.2499
    1THF     H2 1199   2.579   2.848   1.844 -1.1590 -0.0705 -1.2267
    1THF     C2 1200   2.672   2.676   1.740  0.0462 -0.3177  0.5538
    1THF     H3 1201   2.748   2.749   1.708 -2.6086  1.2559 -2.4904
    1THF     H4 1202   2.634   2.618   1.656 -0.3992 -0.1423  0.6369
    1THF     C3 1203   2.747   2.573   1.829  0.4334 -0.0529  0.8032
    1THF     H5 1204   2.856   2.580   1.817  0.3583 -0.1778  0.0379
    1THF     H6 1205   2.707   2.473   1.813 -1.4085  0.9552 -1.0488
    1THF     C4 1206   2.702   2.602   1.966  0.2336 -0.5281 -0.1435
    1THF     H7 1207   2.772   2.678   2.000 -1.6951  1.1295  0.2260
    1THF     H8 1208   2.690   2.513   2.029 -0.2811 -0.0271  0.4693
    1THF     O1 1209   2.575   2.674   1.946 -0.3150 -0.2555  0.3495
    1THF     C1 1210   2.469   0.794   2.558  0.1694  0.1143 -0.4050
    1THF     H1 1211   2.380   0.777   2.619  0.4259 -0.5018 -0.1969
    1THF     H2 1212   2.457   0.750   2.459  0.0777 -1.3207  0.2309
    1THF     C2 1213   2.598   0.757   2.632 -0.6211  0.6784  0.5365
    1THF     H3 1214   2.676   0.757   2.557  0.8726  3.8789  1.9948
    1THF     H4 1215   2.608   0.667   2.694 -0.6595  0.2020 -0.1396
    1THF     C3 1216   2.619   0.880   2.717 -0.1674 -0.6650 -0.2661
    1THF     H5 1217   2.720   0.916   2.738 -1.5576  5.0733 -2.4401
    1THF     H6 1218   2.579   0.866   2.818  0.3494 -0.1047  0.0214
    1THF     C4 1219   2.545   0.993   2.651 -0.1293  0.0196  0.0996
    1THF     H7 1220   2.602   1.081   2.620  0.0009  0.1050  0.5806
    1THF     H8 1221   2.462   1.029   2.714  0.1933  1.6734 -0.3901
    1THF     O1 1222   2.492   0.936   2.528 -0.2939  0.4757 -0.2094
    1THF     C1 1223   2.188   2.466   0.672  0.4601  0.6509  0.1652
    1THF     H1 1224   2.163   2.394   0.594 -0.9473  0.5607  0.6797
    1THF     H2 1225   2.127   2.459   0.763  1.5364  0.1920  0.8665
    1THF     C2 1226   2.153   2.613   0.622  0.2561  0.1991  0.2347
    1THF     H3 1227   2.061   2.659   0.659 -0.4199 -2.1349  1.5578
    1THF     H4 1228   2.131   2.607   0.516  0.5624 -3.9092  0.3515
    1THF     C3 1229   2.281   2.690   0.648  0.6280 -0.7298 -0.0939
    1THF     H5 1230   2.278   2.723   0.752  4.7110 -2.4798  0.6655
    1THF     H6 1231   2.289   2.771   0.575  2.9481 -1.2671 -0.4664
    1THF     C4 1232   2.387   2.582   0.620 -0.0482 -0.3350 -0.6214
    1THF     H7 1233   2.489   2.601   0.654 -0.2046 -0.2482 -0.1864
    1THF     H8 1234   2.387   2.568   0.512  1.5028 -0.4755 -0.6055
    1THF     O1 1235   2.327   2.466   0.687  0.0829  0.1075  0.1225
    1THF     C1 1236   0.167   2.143   1.230  0.0799  0.0539 -0.4457
    1THF     H1 1237   0.204   2.245   1.247 -3.7765  1.6040 -0.8111
    1THF     H2 1238   0.196   2.098   1.135  0.9520  0.0395 -0.1807
    1THF     C2 1239   0.015   2.135   1.226 -0.0227  0.1073  0.1951
    1THF     H3 1240  -0.018   2.142   1.122  1.3057 -1.0646 -0.3272
    1THF     H4 1241  -0.025   2.212   1.292 -1.2085 -0.0396 -0.3421
    1THF     C3 1242  -0.018   2.001   1.292  0.0263  0.7417 -0.2839
    1THF     H5 1243  -0.005   1.914   1.227 -1.4597  0.4163 -0.1636
    1THF     H6 1244  -0.114   1.996   1.345  0.0798 -1.7854 -0.3666
    1THF     C4 1245   0.097   1.990   1.394  0.1128  0.0830 -0.6686
    1THF     H7 1246   0.119   1.885   1.415  2.5437  0.5127 -0.8850
    1THF     H8 1247   0.069   2.040   1.488  4.1949  2.4069 -0.5641
    1THF     O1 1248   0.211   2.057   1.338 -0.4790  0.3254 -0.3820
    1THF     C1 1249   3.923   1.656   0.607 -0.4620 -0.0507  0.1485
    1THF     H1 1250   3.960   1.709   0.695  2.6539  0.9484 -1.7000
    1THF     H2 1251   3.846   1.586   0.642 -0.6358 -1.0170 -2.0671
    1THF     C2 1252   4.035   1.582   0.535  0.4204  0.3130 -0.2193
    1THF     H3 1253   4.046   1.480   0.573 -0.4472 -0.2045 -1.3240
    1THF     H4 1254   4.128   1.638   0.538  0.3197  0.7657 -3.6673
    1THF     C3 1255   3.992   1.585   0.390 -0.1407 -0.2243  0.5726
    1THF     H5 1256   3.964   1.485   0.359  1.0199 -0.7190  1.0976
    1THF     H6 1257   4.076   1.617   0.328 -0.3402 -3.0227 -1.1900
    1THF     C4 1258   3.859   1.671   0.382 -0.6876 -1.2293 -0.9670
    1THF     H7 1259   3.771   1.607   0.382 -0.7114 -1.2612  2.1589
    1THF     H8 1260   3.860   1.750   0.306  1.8241 -0.1654  0.0948
    1THF     O1 1261   3.861   1.737   0.512 -0.9146 -0.2378 -0.0389
    1THF     C1 1262   3.705   1.942   0.286 -0.6310  0.2565  0.2322
    1THF     H1 1263   3.675   1.845   0.325  0.5128 -0.1612  0.0774
    1THF     H2 1264   3.742   1.922   0.185  0.7224 -0.2531  0.8218
    1THF     C2 1265   3.799   2.025   0.376  0.2458  0.0568  0.4763
    1THF     H3 1266   3.851   2.101   0.318  0.5988  1.2266  2.2717
    1THF     H4 1267   3.866   1.962   0.434  0.3303  0.3858  0.7385
    1THF     C3 1268   3.695   2.089   0.471 -0.2846 -0.3932  0.4142
    1THF     H5 1269   3.735   2.185   0.504  0.6186 -1.1134  1.4606
    1THF     H6 1270   3.669   2.033   0.561 -0.1270 -1.0684  0.0440
    1THF     C4 1271   3.570   2.102   0.387 -0.4887  0.2544  0.1062
    1THF     H7 1272   3.559   2.207   0.358 -1.0253  0.5229  1.2523
    1THF     H8 1273   3.491   2.073   0.456  0.4204  1.7001  1.7931
    1THF     O1 1274   3.583   2.015   0.274  0.5349  0.0118 -0.3344
    1THF     C1 1275   0.842   3.081   2.982 -0.3277  0.6075 -0.4404
    1THF     H1 1276   0.877   2.991   2.931 -1.8534  0.8871 -2.0502
    1THF     H2 1277   0.733   3.073   2.976 -0.1056 -1.6946 -1.8406
    1THF     C2 1278   0.889   3.212   2.923 -0.4135 -0.6573 -0.8266
    1THF     H3 1279   0.829   3.247   2.838 -1.7925  0.6640  0.6437
    1THF     H4 1280   0.993   3.211   2.889 -0.0795 -0.5862  0.1735
    1THF     C3 1281   0.880   3.313   3.039  0.8400 -0.2058  0.8058
    1THF     H5 1282   0.812   3.392   3.008 -0.7436 -1.6927  0.4118
    1THF     H6 1283   0.974   3.366   3.055  0.7878  0.5698 -1.2489
    1THF     C4 1284   0.846   3.231   3.158  0.1646  0.2516 -0.0736
    1THF     H7 1285   0.740   3.242   3.179  0.4779 -2.3688  3.2643
    1THF     H8 1286   0.900   3.264   3.247  1.4435  0.2944 -0.8504
    1THF     O1 1287   0.872   3.096   3.116 -0.6937  0.3400  0.7413
    1THF     C1 1288   2.805   3.272   1.803  0.1218 -0.3214  0.1028
    1THF     H1 1289   2.805   3.379   1.780 -1.6896 -0.5535 -1.0431
    1THF     H2 1290   2.908   3.252   1.834  0.1489  0.0756  0.2885
    1THF     C2 1291   2.748   3.181   1.689  1.3116  0.8934 -0.9867
    1THF     H3 1292   2.834   3.144   1.633  2.5672  2.8081 -0.3748
    1THF     H4 1293   2.672   3.218   1.621 -0.4123 -0.9820 -0.1540
    1THF     C3 1294   2.693   3.061   1.766  0.8578  0.7237  0.1697
    1THF     H5 1295   2.732   2.961   1.748  0.5212  0.4701  0.8664
    1THF     H6 1296   2.588   3.065   1.736  0.0328 -3.6727  2.1903
    1THF     C4 1297   2.706   3.097   1.915  0.7116 -0.0144 -0.0215
    1THF     H7 1298   2.794   3.052   1.964  0.8385  0.4320  0.1686
    1THF     H8 1299   2.617   3.077   1.974  0.1185 -0.9883 -1.2433
    1THF     O1 1300   2.728   3.242   1.917  0.2112 -0.7827 -0.1033
    1THF     C1 1301   1.553   1.487   0.299 -0.0139  0.0760 -0.2141
    1THF     H1 1302   1.600   1.482   0.201 -1.3789  2.4933 -1.0453
    1THF     H2 1303   1.620   1.528   0.375 -0.6582 -0.4636  0.6516
    1THF     C2 1304   1.505   1.351   0.340  0.0246  0.3415  1.1008
    1THF     H3 1305   1.581   1.298   0.397  1.0478  0.3910 -0.1870
    1THF     H4 1306   1.470   1.301   0.249  0.9544  0.5825  0.6008
    1THF     C3 1307   1.386   1.385   0.425 -0.1047 -0.5041 -0.5995
    1THF     H5 1308   1.412   1.407   0.529 -0.0972 -0.4617 -0.6104
    1THF     H6 1309   1.308   1.310   0.411  1.0460 -1.5734 -1.3558
    1THF     C4 1310   1.338   1.526   0.373 -0.9878  0.4667  0.1091
    1THF     H7 1311   1.329   1.596   0.455  1.6195  1.8145 -0.7031
    1THF     H8 1312   1.247   1.518   0.313 -0.5538  0.7453 -0.5998
    1THF     O1 1313   1.435   1.568   0.287  0.1062 -0.3979  0.6179
    1THF     C1 1314   2.418   3.985   2.210  0.6288  0.2498  0.3631
    1THF     H1 1315   2.488   3.966   2.291  1.3983 -0.4094 -0.4392
    1THF     H2 1316   2.369   4.082   2.218 -1.7162 -0.7760 -0.8109
    1THF     C2 1317   2.304   3.882   2.202 -0.0652  0.1403 -0.1295
    1THF     H3 1318   2.233   3.887   2.284  0.1134  1.9483 -0.0524
    1THF     H4 1319   2.356   3.786   2.205  1.9140  1.1504 -1.1086
    1THF     C3 1320   2.248   3.915   2.061 -0.1793  0.3151  0.1952
    1THF     H5 1321   2.164   3.983   2.043 -0.1193  0.3841  0.1745
    1THF     H6 1322   2.223   3.825   2.005 -0.5193 -1.3849  2.9368
    1THF     C4 1323   2.371   3.969   1.985  0.3960 -0.0791  0.8376
    1THF     H7 1324   2.347   4.071   1.957 -1.6953 -0.6597  0.4417
    1THF     H8 1325   2.402   3.915   1.895  1.4108 -2.1889  2.3854
    1THF     O1 1326   2.475   3.972   2.084  0.0764  1.1736  0.2898
    1THF     C1 1327   0.803   0.214   1.912 -0.6442 -0.2642  0.1943
    1THF     H1 1328   0.853   0.150   1.839  1.9776  1.3456  0.4991
    1THF     H2 1329   0.748   0.298   1.868  1.0664  2.3062  2.7790
    1THF     C2 1330   0.907   0.266   2.011  0.3272 -0.2819  0.2425
    1THF     H3 1331   0.943   0.363   1.977  1.0421 -0.4163  0.6011
    1THF     H4 1332   0.998   0.205   2.011 -0.1674 -1.0233 -0.1710
    1THF     C3 1333   0.841   0.288   2.147 -0.0305  0.3455 -0.6960
    1THF     H5 1334   0.835   0.390   2.187 -0.9051 -0.5545  1.5616
    1THF     H6 1335   0.876   0.225   2.228  0.3156  1.7730  0.2720
    1THF     C4 1336   0.695   0.233   2.124 -0.4743 -0.4819 -0.7957
    1THF     H7 1337   0.631   0.318   2.100 -0.1388  0.2591  0.8726
    1THF     H8 1338   0.659   0.180   2.213  1.2574 -0.2513  0.0534
    1THF     O1 1339   0.715   0.149   2.001  0.2404  0.1857  0.1144
    1THF     C1 1340   2.877   3.999   3.097  0.0868  0.0482  0.1725
    1THF     H1 1341   2.964   4.056   3.129  0.5853  0.2463 -1.5478
    1THF     H2 1342   2.858   3.915   3.165 -1.7003 -1.1678 -1.7619
    1THF     C2 1343   2.904   3.953   2.957 -0.1247  0.5097  0.7327
    1THF     H3 1344   2.884   3.849   2.930  0.0679  1.1153 -1.8755
    1THF     H4 1345   3.011   3.965   2.938 -0.4579  2.4861  0.1038
    1THF     C3 1346   2.838   4.059   2.865 -0.5721 -0.0292  0.2552
    1THF     H5 1347   2.754   4.015   2.812 -0.4223  1.4082 -1.1914
    1THF     H6 1348   2.907   4.084   2.784  0.1094 -0.6662  0.6215
    1THF     C4 1349   2.794   4.168   2.961 -0.1249 -0.1966  0.1967
    1THF     H7 1350   2.716   4.235   2.924  2.3844  0.9368 -3.3058
    1THF     H8 1351   2.877   4.237   2.979 -0.0243 -0.3338  0.2603
    1THF     O1 1352   2.770   4.098   3.086 -0.2763 -0.0655  0.4798
    1THF     C1 1353   3.177   1.927   3.976 -0.5183  0.0840 -0.4541
    1THF     H1 1354   3.162   2.020   3.921 -0.0819 -0.2452 -1.1273
    1THF     H2 1355   3.093   1.861   3.954  0.0747 -0.6719 -0.4562
    1THF     C2 1356   3.157   1.972   4.127  0.5800 -0.5053  0.3984
    1THF     H3 1357   3.082   1.906   4.172  0.2435 -0.0253  0.5525
    1THF     H4 1358   3.126   2.076   4.139  1.9229 -0.2298  1.6450
    1THF     C3 1359   3.300   1.963   4.185 -0.4315 -0.2267 -0.4205
    1THF     H5 1360   3.304   1.877   4.252 -0.8314 -0.5969 -0.8639
    1THF     H6 1361   3.331   2.053   4.238 -1.3359 -1.2869  1.9693
    1THF     C4 1362   3.394   1.945   4.057 -0.2337  0.2879  0.2603
    1THF     H7 1363   3.490   1.896   4.071  1.0647  2.4211 -0.8254
    1THF     H8 1364   3.416   2.044   4.016  0.9747  0.0795  0.3943
    1THF     O1 1365   3.312   1.878   3.960  0.1451  0.5517  0.0582
    1THF     C1 1366   3.710   1.274   0.491 -1.2080 -0.0858 -0.3385
    1THF     H1 1367   3.799   1.304   0.547 -1.6548 -0.8892  0.8209
    1THF     H2 1368   3.708   1.350   0.413 -0.2603  3.9373  3.3590
    1THF     C2 1369   3.587   1.281   0.572 -0.4941  0.0247 -0.4306
    1THF     H3 1370   3.515   1.349   0.527 -1.6457 -0.3915  0.7502
    1THF     H4 1371   3.618   1.315   0.672 -0.3105  0.9020 -0.7766
    1THF     C3 1372   3.541   1.135   0.586 -0.0056 -0.1410 -0.0584
    1THF     H5 1373   3.467   1.119   0.507 -1.2015  1.3333  0.7540
    1THF     H6 1374   3.497   1.107   0.682  0.6721  2.7051  1.1346
    1THF     C4 1375   3.664   1.052   0.550  0.1573  0.0395  0.6038
    1THF     H7 1376   3.644   0.953   0.507  1.8783  0.2372 -0.7121
    1THF     H8 1377   3.734   1.042   0.633 -0.0385  0.8828  0.8735
    1THF     O1 1378   3.730   1.138   0.448  0.4654 -0.3727 -0.0982
    1THF     C1 1379   2.254   0.735   3.598  0.0749 -0.3254  0.4085
    1THF     H1 1380   2.342   0.799   3.610 -0.4223  0.7373 -1.3496
    1THF     H2 1381   2.199   0.721   3.691  1.4165 -0.2991  1.2161
    1THF     C2 1382   2.297   0.594   3.560  0.1990 -0.8772  0.1511
    1THF     H3 1383   2.259   0.534   3.643  0.8683  1.2254  2.0614
    1THF     H4 1384   2.405   0.578   3.550  0.0763 -1.4814 -0.2247
    1THF     C3 1385   2.229   0.569   3.424 -0.1292  0.4714 -0.0847
    1THF     H5 1386   2.139   0.511   3.447 -0.8457  2.2007  1.5074
    1THF     H6 1387   2.288   0.515   3.350  0.5848  2.7334 -1.2147
    1THF     C4 1388   2.192   0.699   3.372 -0.4997 -0.0161  0.2574
    1THF     H7 1389   2.110   0.698   3.300  0.1863 -0.2396 -0.5285
    1THF     H8 1390   2.278   0.737   3.316 -0.3741 -1.5723 -0.6327
    1THF     O1 1391   2.164   0.778   3.490  0.1741  0.2075  0.6304
    1THF     C1 1392   0.740   0.615   1.338  0.2605  0.2035 -0.5261
    1THF     H1 1393   0.727   0.611   1.446  0.5285 -0.3195 -0.5098
    1THF     H2 1394   0.804   0.697   1.304  1.7166 -1.0226 -0.8190
    1THF     C2 1395   0.603   0.644   1.282  0.1958 -0.7758 -0.6420
    1THF     H3 1396   0.595   0.750   1.259 -1.1776 -0.6687  0.2946
    1THF     H4 1397   0.516   0.614   1.341 -0.3340 -2.3879 -2.1762
    1THF     C3 1398   0.588   0.565   1.158  0.0515  0.8333  0.5268
    1THF     H5 1399   0.557   0.630   1.076  0.4998  2.4700  1.6297
    1THF     H6 1400   0.504   0.496   1.169 -0.4227  1.4069  0.5973
    1THF     C4 1401   0.720   0.490   1.141  0.5352 -0.0253  0.2459
    1THF     H7 1402   0.789   0.555   1.086  3.2563 -1.3191  2.0134
    1THF     H8 1403   0.719   0.391   1.095  1.0084 -0.5632  1.3761
    1THF     O1 1404   0.766   0.485   1.280 -0.1158  0.0668  0.1852
    1THF     C1 1405   2.827   2.600   0.692 -0.2502 -0.2142 -0.8185
    1THF     H1 1406   2.723   2.594   0.724  0.3285  1.2212  1.5233
    1THF     H2 1407   2.837   2.708   0.682  0.6076 -0.3608 -1.6424
    1THF     C2 1408   2.854   2.524   0.568  0.3279 -0.0954 -0.2922
    1THF     H3 1409   2.869   2.598   0.490  2.0931  0.6530  0.7225
    1THF     H4 1410   2.768   2.459   0.549  1.4125 -0.6205 -3.6493
    1THF     C3 1411   2.974   2.440   0.603 -0.4512 -0.4777  0.1975
    1THF     H5 1412   3.062   2.496   0.570 -1.1447  0.4635 -0.0924
    1THF     H6 1413   2.973   2.340   0.559 -0.8778 -0.8481  1.0348
    1THF     C4 1414   2.971   2.423   0.755 -0.7290  0.0405 -0.1260
    1THF     H7 1415   3.066   2.399   0.804 -0.7299  0.2608 -0.0126
    1THF     H8 1416   2.897   2.350   0.787  1.2027 -1.1988  1.6339
    1THF     O1 1417   2.916   2.546   0.807 -0.6649  0.3064 -0.5843
    1THF     C1 1418   1.167   1.113   2.794 -0.6896  0.4473 -0.3349
    1THF     H1 1419   1.268   1.126   2.756 -0.2731  0.6125  0.7908
    1THF     H2 1420   1.123   1.019   2.759  0.7972 -1.2157  2.0810
    1THF     C2 1421   1.092   1.244   2.784 -0.1591  0.1761  0.5358
    1THF     H3 1422   0.991   1.216   2.817 -0.3126 -0.1252 -0.1857
    1THF     H4 1423   1.093   1.288   2.684 -1.1201  0.5554  0.6789
    1THF     C3 1424   1.153   1.340   2.882  1.1005 -1.0250  0.2131
    1THF     H5 1425   1.080   1.404   2.932  1.3759 -2.7304  2.8671
    1THF     H6 1426   1.224   1.404   2.830  0.9218 -0.9262  0.0866
    1THF     C4 1427   1.235   1.243   2.974  0.4614  0.0750 -0.4151
    1THF     H7 1428   1.217   1.267   3.079  1.4909  1.8382 -0.6265
    1THF     H8 1429   1.340   1.258   2.947  0.1042  3.5153 -0.1068
    1THF     O1 1430   1.193   1.106   2.940 -0.2594 -0.2584 -0.4031
    1THF     C1 1431   1.099   1.965   2.382 -0.3301 -0.0098  0.3111
    1THF     H1 1432   1.093   1.917   2.283 -0.4693 -0.5790  0.5919
    1THF     H2 1433   1.186   1.919   2.427 -1.3063 -3.8654 -1.4915
    1THF     C2 1434   0.978   1.966   2.464  0.4135  0.2557  0.3235
    1THF     H3 1435   0.990   1.913   2.559 -2.5983 -1.3046 -0.1170
    1THF     H4 1436   0.894   1.921   2.411  0.5515  1.8394 -1.2828
    1THF     C3 1437   0.931   2.115   2.479 -0.0580 -0.2859 -0.2881
    1THF     H5 1438   0.970   2.145   2.576  0.1070 -0.8969 -0.1642
    1THF     H6 1439   0.824   2.137   2.473 -0.2832 -1.1359  0.4265
    1THF     C4 1440   1.004   2.183   2.358  0.0412 -0.1584 -0.5581
    1THF     H7 1441   1.009   2.290   2.375  1.3686 -0.5463  1.7424
    1THF     H8 1442   0.959   2.152   2.263  0.8689  1.5433 -1.5112
    1THF     O1 1443   1.128   2.106   2.361  0.0524 -0.7555  0.4473
    1THF     C1 1444   1.263   0.794   3.628  0.3067 -0.0649 -0.2602
    1THF     H1 1445   1.328   0.882   3.620  0.3456 -0.1247 -0.6095
    1THF     H2 1446   1.324   0.707   3.601 -1.7744 -1.3183 -1.0385
    1THF     C2 1447   1.132   0.813   3.546 -0.2728  0.0906  0.1951
    1THF     H3 1448   1.135   0.755   3.453  2.2300 -1.4255  1.1996
    1THF     H4 1449   1.114   0.919   3.528 -0.0291  0.1694  0.4248
    1THF     C3 1450   1.032   0.746   3.637 -0.1760 -0.9517  0.6020
    1THF     H5 1451   1.040   0.637   3.634 -0.4756 -0.9568 -0.0592
    1THF     H6 1452   0.932   0.789   3.629 -0.3573 -1.3268  0.8713
    1THF     C4 1453   1.084   0.767   3.775  0.2433  0.6362 -0.9413
    1THF     H7 1454   1.049   0.700   3.853  0.5484 -0.2399 -1.5554
    1THF     H8 1455   1.050   0.868   3.801 -1.1094 -0.0669  0.0743
    1THF     O1 1456   1.225   0.765   3.762  0.1201  0.2399 -0.3005
    1THF     C1 1457   1.420   1.708   4.087  0.4682  0.7838 -0.4605
    1THF     H1 1458   1.498   1.634   4.108  0.8051  1.5001  0.8981
    1THF     H2 1459   1.432   1.801   4.144 -0.5789  0.9182 -0.4633
    1THF     C2 1460   1.281   1.665   4.106  0.4271 -0.1990 -0.2318
    1THF     H3 1461   1.240   1.688   4.205  1.9165  1.6934 -0.0228
    1THF     H4 1462   1.278   1.556   4.096  4.3656 -0.6630  2.4887
    1THF     C3 1463   1.201   1.721   3.987  0.3369 -0.4846 -0.0741
    1THF     H5 1464   1.117   1.783   4.019 -0.3967 -2.1414  1.2799
    1THF     H6 1465   1.152   1.642   3.931 -0.5119  0.7726 -1.1511
    1THF     C4 1466   1.308   1.803   3.913  0.3297  0.0971 -0.1660
    1THF     H7 1467   1.311   1.907   3.946 -1.9334 -0.0885  0.7745
    1THF     H8 1468   1.294   1.797   3.805  0.1050 -1.7621 -0.0597
    1THF     O1 1469   1.430   1.738   3.949 -0.0440  0.2746 -0.4037
    1THF     C1 1470   0.425   1.080   2.245 -0.1383 -0.2508  0.0452
    1THF     H1 1471   0.333   1.119   2.200  0.0352 -1.6865 -1.5756
    1THF     H2 1472   0.494   1.044   2.169 -0.9824  1.0981 -1.3915
    1THF     C2 1473   0.387   0.959   2.335  0.4100 -0.6722  0.5369
    1THF     H3 1474   0.396   0.869   2.274 -0.3266 -0.4166  0.0485
    1THF     H4 1475   0.284   0.958   2.371  0.0469 -1.3651 -0.5060
    1THF     C3 1476   0.487   0.964   2.452  0.4127  0.1912  0.1313
    1THF     H5 1477   0.573   0.904   2.420  1.7495  0.9472  2.2457
    1THF     H6 1478   0.446   0.930   2.547  0.7050  0.4078  0.3341
    1THF     C4 1479   0.517   1.116   2.462  0.0734  0.0571  0.7975
    1THF     H7 1480   0.619   1.143   2.489  0.4323 -1.9801  1.5644
    1THF     H8 1481   0.443   1.161   2.529 -0.5776  1.0824 -0.5991
    1THF     O1 1482   0.501   1.170   2.333 -0.2562 -0.4006 -0.8064
    1THF     C1 1483   3.257   0.393   3.815 -0.3975  0.1699 -0.3725
    1THF     H1 1484   3.357   0.437   3.813  0.2552 -1.2964 -0.1396
    1THF     H2 1485   3.186   0.463   3.861 -0.0644  1.0471 -1.1589
    1THF     C2 1486   3.246   0.259   3.893  0.4493 -0.3158 -0.6352
    1THF     H3 1487   3.202   0.281   3.990  2.4422  0.7653  0.0561
    1THF     H4 1488   3.344   0.212   3.896  0.9061  0.5666 -1.2972
    1THF     C3 1489   3.148   0.177   3.812 -0.2057 -0.1923  0.3264
    1THF     H5 1490   3.066   0.146   3.878  0.9600 -1.7727  1.0662
    1THF     H6 1491   3.185   0.081   3.777  2.3072  0.2884  1.5897
    1THF     C4 1492   3.095   0.276   3.701 -0.2933 -0.6897 -0.4513
    1THF     H7 1493   3.011   0.336   3.735 -0.3323 -0.8744 -0.2200
    1THF     H8 1494   3.069   0.237   3.602  1.0502 -0.2158 -1.0046
    1THF     O1 1495   3.201   0.361   3.688  0.0073  0.1799  0.0773
    1THF     C1 1496   2.222   2.907   1.644  0.3529 -0.4432  0.0936
    1THF     H1 1497   2.262   2.844   1.564  0.5188 -2.9400  2.0772
    1THF     H2 1498   2.142   2.861   1.703  0.5501 -0.3647  0.4259
    1THF     C2 1499   2.161   3.041   1.592  0.1559  0.0726 -0.3712
    1THF     H3 1500   2.053   3.038   1.609  0.2599 -0.4933  0.2066
    1THF     H4 1501   2.179   3.057   1.485 -3.7471  0.3667 -1.0429
    1THF     C3 1502   2.229   3.147   1.683  0.3019  0.0527 -0.3275
    1THF     H5 1503   2.151   3.207   1.730  0.3711 -0.4349  0.4144
    1THF     H6 1504   2.296   3.215   1.630  1.8109  0.4017  1.9867
    1THF     C4 1505   2.305   3.075   1.792  0.0238 -0.1670  0.1265
    1THF     H7 1506   2.250   3.057   1.885 -1.5853 -1.3366 -1.0412
    1THF     H8 1507   2.392   3.134   1.823  1.5353 -3.1352  1.7690
    1THF     O1 1508   2.334   2.944   1.730  0.4224 -0.8278  0.4561
    1THF     C1 1509   1.539   0.140   2.756  0.2845 -0.0558 -0.1621
    1THF     H1 1510   1.637   0.093   2.739  0.0668 -0.5973  0.0939
    1THF     H2 1511   1.458   0.070   2.774 -1.1826  1.6266 -0.0479
    1THF     C2 1512   1.497   0.216   2.627  0.1536  0.3284  0.3120
    1THF     H3 1513   1.406   0.175   2.581  1.3254  0.3706 -2.0671
    1THF     H4 1514   1.574   0.209   2.551  1.0189 -1.9088  1.3296
    1THF     C3 1515   1.479   0.362   2.672  0.1560  0.5482 -0.3481
    1THF     H5 1516   1.397   0.412   2.620  0.9081  2.5888  0.3865
    1THF     H6 1517   1.571   0.413   2.643  1.0813 -1.6310 -1.3666
    1THF     C4 1518   1.469   0.357   2.823  0.6030 -0.5178 -0.1200
    1THF     H7 1519   1.368   0.332   2.856 -0.0044  1.6637 -0.2110
    1THF     H8 1520   1.512   0.446   2.870 -3.6868  0.4106  2.3250
    1THF     O1 1521   1.553   0.241   2.854  0.0326  0.3716 -0.1592
    1THF     C1 1522   0.804   1.586   1.118  0.4342 -0.3951  0.3125
    1THF     H1 1523   0.797   1.483   1.080 -1.7159 -0.1360 -0.0703
    1THF     H2 1524   0.853   1.599   1.214  2.5003 -0.6118 -0.6812
    1THF     C2 1525   0.670   1.655   1.143 -0.4661  0.1591  0.3207
    1THF     H3 1526   0.667   1.714   1.235  0.7022  1.5588 -0.5133
    1THF     H4 1527   0.591   1.580   1.139 -0.1892 -0.1648  0.9866
    1THF     C3 1528   0.657   1.760   1.031 -0.4003  0.0110 -0.2782
    1THF     H5 1529   0.607   1.854   1.054  0.6628  1.0425 -2.0723
    1THF     H6 1530   0.605   1.712   0.948 -0.0994 -1.8771  0.6019
    1THF     C4 1531   0.795   1.789   0.986 -0.6637  0.0921 -0.2775
    1THF     H7 1532   0.836   1.879   1.032  1.6584 -1.3416  0.5533
    1THF     H8 1533   0.802   1.807   0.878  4.3801 -2.6814 -0.5521
    1THF     O1 1534   0.867   1.667   1.014  0.0159 -0.5726 -0.1670
    1THF     C1 1535   0.659   2.402   1.189  0.3483 -0.5090  0.5011
    1THF     H1 1536   0.694   2.500   1.157 -0.8698 -0.1680  0.2006
    1THF     H2 1537   0.651   2.402   1.298 -4.1084  1.0026  0.2791
    1THF     C2 1538   0.762   2.299   1.153 -0.0300 -0.3314 -1.0243
    1THF     H3 1539   0.831   2.282   1.237 -0.4398  0.5251 -0.5149
    1THF     H4 1540   0.821   2.332   1.067 -0.7190 -3.0103 -2.5884
    1THF     C3 1541   0.673   2.178   1.117 -0.6141 -0.1336  0.3503
    1THF     H5 1542   0.657   2.120   1.208 -0.5000  2.0482  1.8093
    1THF     H6 1543   0.725   2.126   1.036 -1.0525 -0.2022  0.1078
    1THF     C4 1544   0.530   2.225   1.088 -0.2199 -0.5329 -0.0022
    1THF     H7 1545   0.468   2.172   1.161  0.0158 -0.9017 -0.0723
    1THF     H8 1546   0.501   2.195   0.987 -0.4021 -1.5476  0.3503
    1THF     O1 1547   0.537   2.364   1.115 -0.2063 -0.6231  0.2146
    1THF     C1 1548   0.585   2.225   1.537 -0.4322  0.3234  0.7374
    1THF     H1 1549   0.619   2.329   1.538  2.3906 -0.5453  0.1021
    1THF     H2 1550   0.670   2.165   1.502 -0.5582  0.5350  0.0535
    1THF     C2 1551   0.456   2.190   1.466  0.0382  0.2673  0.2632
    1THF     H3 1552   0.454   2.086   1.433  2.2146  0.3615 -0.2226
    1THF     H4 1553   0.453   2.255   1.379  0.9080  0.0882  0.0955
    1THF     C3 1554   0.350   2.215   1.572 -0.9679  0.1978 -0.1838
    1THF     H5 1555   0.278   2.135   1.593  0.6118 -1.2197 -0.1065
    1THF     H6 1556   0.290   2.303   1.549 -1.7404 -0.0794  0.7573
    1THF     C4 1557   0.431   2.233   1.701 -0.5134  0.4097  0.5920
    1THF     H7 1558   0.382   2.190   1.788 -1.8190  0.2521 -0.1986
    1THF     H8 1559   0.449   2.337   1.728 -0.0369  0.2871  0.7392
    1THF     O1 1560   0.566   2.180   1.670  0.1031 -0.1495 -0.2871
    1THF     C1 1561   1.224   1.729   0.963 -0.2337 -0.2674 -0.5335
    1THF     H1 1562   1.270   1.827   0.982 -1.3598 -0.0302  1.1654
    1THF     H2 1563   1.118   1.746   0.946 -0.5468 -1.8230 -0.2129
    1THF     C2 1564   1.234   1.638   1.080 -0.5729 -0.3640  0.0336
    1THF     H3 1565   1.160   1.560   1.064  1.4476 -1.8920 -2.2592
    1THF     H4 1566   1.228   1.686   1.178  2.8161  1.7592 -0.7294
    1THF     C3 1567   1.380   1.580   1.063  0.3591  0.2709  0.1706
    1THF     H5 1568   1.368   1.486   1.117 -3.5312  0.9822  0.7297
    1THF     H6 1569   1.455   1.649   1.103  0.4284  1.6972 -2.3476
    1THF     C4 1570   1.399   1.568   0.907  0.6601 -0.0452  0.0082
    1THF     H7 1571   1.388   1.464   0.876 -0.0435  0.2117 -0.6035
    1THF     H8 1572   1.502   1.596   0.883  0.3682  0.6136 -0.4795
    1THF     O1 1573   1.300   1.668   0.856  0.2582 -0.5024 -1.0892
    1THF     C1 1574   2.727   0.513   0.265 -0.0401  0.1907  0.4022
    1THF     H1 1575   2.645   0.497   0.195 -0.9647 -0.7263  1.6970
    1THF     H2 1576   2.817   0.488   0.207  1.3063  2.6923  1.3141
    1THF     C2 1577   2.717   0.434   0.396  0.3826  0.1968 -0.0571
    1THF     H3 1578   2.744   0.330   0.379  0.5760  0.4667 -1.5160
    1THF     H4 1579   2.612   0.447   0.423  1.0849  3.4245  1.4272
    1THF     C3 1580   2.811   0.512   0.493  0.3214 -0.3282 -0.0295
    1THF     H5 1581   2.910   0.471   0.512  1.5636  2.6081  0.0541
    1THF     H6 1582   2.754   0.517   0.586  0.9698 -2.1576  0.4997
    1THF     C4 1583   2.829   0.646   0.424  0.0212 -0.0310 -0.1368
    1THF     H7 1584   2.934   0.658   0.396 -0.6025  3.6346 -1.0593
    1THF     H8 1585   2.791   0.721   0.493 -0.3905 -0.8372  0.5273
    1THF     O1 1586   2.746   0.650   0.302  0.3857  0.0206 -0.6438
    1THF     C1 1587   0.551   0.098   1.090  0.1876 -0.3872  0.0948
    1THF     H1 1588   0.615   0.157   1.156  1.3343 -1.7128  0.1952
    1THF     H2 1589   0.607   0.030   1.026  0.0910 -1.2099  0.8716
    1THF     C2 1590   0.442   0.174   1.009 -0.5222  0.7295 -0.6533
    1THF     H3 1591   0.485   0.207   0.914  0.7910 -0.8318 -0.6267
    1THF     H4 1592   0.414   0.256   1.075  2.1470  1.5295 -0.4435
    1THF     C3 1593   0.322   0.081   0.999 -0.3812 -0.3246 -0.5956
    1THF     H5 1594   0.339   0.031   0.904 -1.7524 -1.5378 -0.2171
    1THF     H6 1595   0.224   0.128   0.991 -0.6444 -1.0536 -1.6613
    1THF     C4 1596   0.343  -0.021   1.116 -0.2461 -0.6825 -0.6355
    1THF     H7 1597   0.361  -0.121   1.073  0.2035 -0.2362 -1.4953
    1THF     H8 1598   0.258  -0.012   1.184 -0.3382  0.6928 -0.9319
    1THF     O1 1599   0.458   0.029   1.178 -0.4481 -0.4348 -0.0260
    1THF     C1 1600   4.011   0.648   3.543  0.8800  0.3062 -0.6413
    1THF     H1 1601   4.045   0.724   3.614 -0.0286 -1.7479  2.1231
    1THF     H2 1602   4.083   0.567   3.529  0.2280 -0.0394 -2.0231
    1THF     C2 1603   3.963   0.701   3.413 -0.6268 -0.5620  0.0902
    1THF     H3 1604   4.013   0.657   3.326  0.4783 -0.1369  0.5031
    1THF     H4 1605   3.979   0.809   3.410 -0.5161 -0.5786  0.0956
    1THF     C3 1606   3.812   0.694   3.410  0.4651 -0.0895 -0.2650
    1THF     H5 1607   3.776   0.613   3.347  1.5500 -2.5450  2.1680
    1THF     H6 1608   3.758   0.788   3.399 -1.0083 -0.8499  0.2462
    1THF     C4 1609   3.784   0.645   3.559  0.4141  0.1424 -0.2427
    1THF     H7 1610   3.700   0.577   3.575  0.4769  0.1285  0.0359
    1THF     H8 1611   3.781   0.737   3.619  2.5679  1.0647 -1.4981
    1THF     O1 1612   3.901   0.577   3.606  0.3329  0.3716 -0.1551
    1THF     C1 1613   3.586   1.733   2.386 -0.3344 -0.1541 -0.0984
    1THF     H1 1614   3.586   1.837   2.353  1.3316  0.0854  0.6218
    1THF     H2 1615   3.565   1.657   2.310  2.2382 -1.1362  0.1163
    1THF     C2 1616   3.484   1.720   2.500  0.6168 -0.0284  0.0666
    1THF     H3 1617   3.381   1.714   2.467  1.0214 -1.9965 -0.8573
    1THF     H4 1618   3.502   1.797   2.576 -3.1713  2.3226 -1.2536
    1THF     C3 1619   3.545   1.590   2.567  0.3092 -0.2134  1.1648
    1THF     H5 1620   3.482   1.501   2.560  3.4519 -2.5033  0.9416
    1THF     H6 1621   3.544   1.601   2.676 -1.5729  0.5701  1.0988
    1THF     C4 1622   3.685   1.562   2.509  0.3826  0.1142  0.9171
    1THF     H7 1623   3.671   1.481   2.437 -1.6132  2.1710 -1.1306
    1THF     H8 1624   3.759   1.550   2.588 -1.0914  1.6413  2.5877
    1THF     O1 1625   3.708   1.684   2.439 -0.7306  0.3927  0.6976
    1THF     C1 1626   3.280   0.744   3.696 -0.4727  0.1255 -0.1184
    1THF     H1 1627   3.257   0.672   3.774  0.8454  1.1107  1.2040
    1THF     H2 1628   3.267   0.696   3.599 -1.1072 -0.1308  0.0919
    1THF     C2 1629   3.423   0.793   3.710 -0.0386 -0.0501 -0.1589
    1THF     H3 1630   3.455   0.828   3.612 -0.8886  1.1028 -0.0426
    1THF     H4 1631   3.498   0.722   3.745  1.0255  0.0949 -2.1151
    1THF     C3 1632   3.417   0.907   3.812 -0.0338  0.0647 -0.3313
    1THF     H5 1633   3.482   0.992   3.788  1.5394 -1.0534 -0.0747
    1THF     H6 1634   3.439   0.869   3.912  1.2543 -2.4714 -1.5491
    1THF     C4 1635   3.276   0.951   3.800 -0.1939 -0.8550 -0.3337
    1THF     H7 1636   3.271   1.055   3.766 -1.3499 -0.6418  0.4575
    1THF     H8 1637   3.224   0.942   3.895 -0.3112  0.8447 -0.2188
    1THF     O1 1638   3.208   0.865   3.710  0.3061  0.2102  0.1827
    1THF     C1 1639   0.453   2.782   2.248 -0.3575  0.2647  0.1363
    1THF     H1 1640   0.436   2.675   2.232  0.4501  0.0463  0.6825
    1THF     H2 1641   0.499   2.818   2.156 -1.3306  1.8959  0.2793
    1THF     C2 1642   0.536   2.805   2.369  0.3558 -0.0110 -0.5427
    1THF     H3 1643   0.608   2.880   2.338 -1.0290  1.2039 -0.8594
    1THF     H4 1644   0.582   2.713   2.406  0.9824  0.3945 -0.3038
    1THF     C3 1645   0.440   2.867   2.468  0.2391  0.3111  0.7781
    1THF     H5 1646   0.488   2.929   2.543  0.0784 -0.2312  1.3299
    1THF     H6 1647   0.382   2.785   2.512 -1.0699  0.1639 -1.1547
    1THF     C4 1648   0.338   2.939   2.387  1.0584 -0.6023 -0.2585
    1THF     H7 1649   0.374   3.041   2.374  3.6957 -1.4717 -0.0526
    1THF     H8 1650   0.244   2.942   2.443  2.0980 -1.3127  1.5625
    1THF     O1 1651   0.333   2.858   2.265 -0.1380  0.2723 -0.3950
    1THF     C1 1652   3.638   1.052   1.909 -0.7269 -0.7155 -0.0263
    1THF     H1 1653   3.626   0.953   1.865 -1.2876 -1.0262  0.8296
    1THF     H2 1654   3.582   1.116   1.840 -1.3555  1.4391  2.4284
    1THF     C2 1655   3.789   1.069   1.935 -0.0719  0.1456  0.2622
    1THF     H3 1656   3.810   1.176   1.936 -2.7813  0.7131  0.5635
    1THF     H4 1657   3.841   1.028   1.848 -0.5077 -1.6323  0.8329
    1THF     C3 1658   3.822   0.993   2.065 -0.4131  0.4288 -0.3804
    1THF     H5 1659   3.873   1.058   2.137  0.5566 -1.4825  0.7051
    1THF     H6 1660   3.891   0.910   2.051 -0.8553  0.4327 -2.7297
    1THF     C4 1661   3.681   0.948   2.113  0.4186  0.0883 -0.1821
    1THF     H7 1662   3.670   0.954   2.222 -2.1886 -1.1175 -0.3222
    1THF     H8 1663   3.661   0.847   2.078  2.0482  0.0689 -1.0600
    1THF     O1 1664   3.599   1.046   2.045  0.3272 -0.4307  0.1083
    1THF     C1 1665   3.101   1.576   3.244  0.0336 -0.2218  0.4117
    1THF     H1 1666   3.034   1.523   3.311 -0.3476  0.5566  0.6572
    1THF     H2 1667   3.171   1.511   3.190 -0.7608  0.3192 -1.3127
    1THF     C2 1668   3.167   1.699   3.310 -1.0181 -0.2791 -0.2156
    1THF     H3 1669   3.275   1.705   3.292 -1.0651  0.2581 -0.3363
    1THF     H4 1670   3.144   1.707   3.417  0.0480 -0.3466  0.0222
    1THF     C3 1671   3.110   1.824   3.237  0.9502 -0.1743  0.2102
    1THF     H5 1672   3.195   1.886   3.208  0.3103 -0.6541 -2.8139
    1THF     H6 1673   3.035   1.872   3.301  1.5367  3.7078 -1.8392
    1THF     C4 1674   3.045   1.765   3.109  0.7521 -0.2877 -0.7169
    1THF     H7 1675   3.122   1.774   3.032  0.2231 -1.9076 -1.4529
    1THF     H8 1676   2.962   1.831   3.082  0.5183  0.2038  1.1306
    1THF     O1 1677   3.009   1.630   3.149 -0.1706  0.9394 -0.1693
    1THF     C1 1678   3.565   0.218   1.900  0.0378  0.2280 -0.6321
    1THF     H1 1679   3.595   0.235   2.004 -1.2788  0.1633 -0.2370
    1THF     H2 1680   3.594   0.113   1.887 -2.9142 -0.6907 -0.1014
    1THF     C2 1681   3.629   0.321   1.804 -0.4247 -0.2016 -0.1686
    1THF     H3 1682   3.732   0.305   1.770 -0.2731 -1.5403  0.8759
    1THF     H4 1683   3.640   0.415   1.858  2.2926 -1.2601  1.2347
    1THF     C3 1684   3.524   0.327   1.685  0.0816  0.2790  0.0579
    1THF     H5 1685   3.542   0.257   1.603 -4.0068  0.2044 -0.8779
    1THF     H6 1686   3.511   0.425   1.639 -1.6706 -0.4941 -1.1587
    1THF     C4 1687   3.390   0.279   1.750  0.9015 -0.2452 -0.5486
    1THF     H7 1688   3.349   0.194   1.695 -1.0792 -0.4059  1.1183
    1THF     H8 1689   3.316   0.359   1.756 -0.6727 -1.6054 -1.3288
    1THF     O1 1690   3.423   0.232   1.882  0.5185 -0.3428  0.0672
    1THF     C1 1691   0.408   2.413   2.614 -0.6096  0.1395 -0.7829
    1THF     H1 1692   0.335   2.494   2.619  1.3969  1.8619  1.3890
    1THF     H2 1693   0.357   2.316   2.603 -1.3499  0.3893  0.3155
    1THF     C2 1694   0.490   2.410   2.748  0.4012 -0.0874 -0.0399
    1THF     H3 1695   0.458   2.324   2.808 -0.8344  2.3303  2.9092
    1THF     H4 1696   0.466   2.507   2.793 -0.7963  0.2293 -1.3206
    1THF     C3 1697   0.631   2.399   2.704 -0.5085 -0.5921 -0.4285
    1THF     H5 1698   0.664   2.295   2.711 -0.1323 -0.3666  1.5403
    1THF     H6 1699   0.687   2.469   2.767 -0.5566 -1.2121  0.3083
    1THF     C4 1700   0.636   2.451   2.564 -0.0197  0.6219  0.0951
    1THF     H7 1701   0.704   2.405   2.493 -2.1059 -0.8893 -0.9847
    1THF     H8 1702   0.659   2.558   2.556  0.8781  0.6199  2.3871
    1THF     O1 1703   0.507   2.427   2.510  0.0630  0.3736 -0.5211
    1THF     C1 1704   0.617   2.015   2.244 -0.4516 -0.7275 -0.7760
    1THF     H1 1705   0.541   1.937   2.247 -0.2336 -1.0534 -2.9034
    1THF     H2 1706   0.705   2.001   2.308 -2.0040  1.4535  1.9387
    1THF     C2 1707   0.549   2.148   2.256  0.2050  0.1787 -0.0976
    1THF     H3 1708   0.608   2.235   2.286 -0.5326 -0.1801  2.5101
    1THF     H4 1709   0.463   2.128   2.320  0.5266 -0.0544  0.2626
    1THF     C3 1710   0.502   2.168   2.110  0.7116  0.1109  0.2127
    1THF     H5 1711   0.524   2.268   2.074  2.5171  0.0148  1.0129
    1THF     H6 1712   0.394   2.158   2.094  0.9203  0.7220 -1.8024
    1THF     C4 1713   0.574   2.069   2.024 -0.4951  0.2184  0.2816
    1THF     H7 1714   0.628   2.107   1.937 -1.0177  0.7422  0.1845
    1THF     H8 1715   0.513   1.987   1.985 -0.5586  0.0664  0.7058
    1THF     O1 1716   0.673   2.022   2.113  0.3460 -0.2741  0.0372
    1THF     C1 1717   1.893   1.172   2.030  0.1547  0.0870 -0.0966
    1THF     H1 1718   1.916   1.077   1.982 -0.6584 -0.8531  1.3430
    1THF     H2 1719   1.986   1.228   2.046  1.1552 -1.6804  0.4135
    1THF     C2 1720   1.810   1.146   2.157 -0.0682  0.1611  0.2347
    1THF     H3 1721   1.843   1.225   2.226  1.5590  0.2558 -0.6276
    1THF     H4 1722   1.838   1.046   2.192 -0.5077 -0.0814 -0.1100
    1THF     C3 1723   1.664   1.165   2.122  0.5074  0.2518  0.1089
    1THF     H5 1724   1.619   1.244   2.183 -1.1069 -2.2709  2.2835
    1THF     H6 1725   1.604   1.074   2.131  0.1279  0.4481 -0.4258
    1THF     C4 1726   1.666   1.206   1.975  0.7915  0.1396 -0.0329
    1THF     H7 1727   1.598   1.291   1.963  1.8433  0.9968  0.0577
    1THF     H8 1728   1.637   1.124   1.908  0.2966  0.4592 -0.2167
    1THF     O1 1729   1.801   1.236   1.935  0.4928  0.1260 -0.6945
    1THF     C1 1730   2.902   0.799   0.791  0.3798 -0.3743  0.2784
    1THF     H1 1731   2.906   0.892   0.735 -1.0799 -0.1761  0.4816
    1THF     H2 1732   2.910   0.706   0.734 -2.2838 -0.2172 -0.3905
    1THF     C2 1733   2.771   0.805   0.877  0.0091  0.4381 -0.5024
    1THF     H3 1734   2.698   0.730   0.845  0.4762 -1.0248  1.7665
    1THF     H4 1735   2.711   0.896   0.872  0.1959  0.6167  0.4466
    1THF     C3 1736   2.810   0.774   1.024 -0.3181  0.1392  0.5651
    1THF     H5 1737   2.805   0.668   1.048  0.3751  0.0463  0.3092
    1THF     H6 1738   2.739   0.823   1.091  3.1783  0.3775  4.2373
    1THF     C4 1739   2.959   0.813   1.023 -0.2052 -0.0806 -0.2273
    1THF     H7 1740   3.007   0.736   1.084 -0.6258  0.2317  0.5023
    1THF     H8 1741   2.978   0.914   1.060  1.0398 -0.1507 -0.6514
    1THF     O1 1742   3.009   0.793   0.886  0.0608 -0.3891 -0.3040
    1THF     C1 1743   1.999   2.901   2.534  0.1130 -0.0059  0.3472
    1THF     H1 1744   2.088   2.890   2.597 -0.8931 -0.0547  1.7975
    1THF     H2 1745   1.973   2.804   2.492 -0.5536 -0.3321  1.4717
    1THF     C2 1746   2.021   2.994   2.415  0.0421 -1.1591  0.9405
    1THF     H3 1747   1.959   2.975   2.328  4.1627  0.2618 -2.5135
    1THF     H4 1748   2.123   2.985   2.377  0.3683  1.0152  1.2182
    1THF     C3 1749   2.001   3.131   2.471  0.0145  0.0043 -0.5585
    1THF     H5 1750   1.962   3.207   2.403 -0.4591  1.2537  1.0869
    1THF     H6 1751   2.094   3.163   2.518 -0.5651  1.3863 -0.3412
    1THF     C4 1752   1.897   3.104   2.581 -0.1321  0.4552 -0.0718
    1THF     H7 1753   1.796   3.126   2.544  0.3184  2.4737 -0.1757
    1THF     H8 1754   1.926   3.156   2.673  1.8728  1.1805 -1.0861
    1THF     O1 1755   1.894   2.964   2.609  0.4217  0.0804 -0.5246
    1THF     C1 1756   0.273   0.664   1.021 -0.2618  0.2376  0.0741
    1THF     H1 1757   0.274   0.647   1.129 -1.6515  0.9597  0.2167
    1THF     H2 1758   0.330   0.750   0.985  0.3285 -0.7045 -1.3184
    1THF     C2 1759   0.129   0.679   0.968  0.2709 -0.5101 -0.7925
    1THF     H3 1760   0.128   0.723   0.868 -1.6544 -1.7616 -1.3558
    1THF     H4 1761   0.075   0.737   1.043  0.3699 -1.6105  0.1519
    1THF     C3 1762   0.083   0.536   0.956 -0.7354 -0.3423  0.1033
    1THF     H5 1763   0.042   0.524   0.855  1.1786  1.2701 -0.8731
    1THF     H6 1764   0.011   0.517   1.036  1.1045 -2.0002  1.4042
    1THF     C4 1765   0.213   0.444   0.978 -0.5579 -0.9857 -0.0728
    1THF     H7 1766   0.209   0.355   0.915 -3.9618 -0.7961 -0.2395
    1THF     H8 1767   0.206   0.415   1.084 -2.3074 -0.7382 -0.0950
    1THF     O1 1768   0.320   0.543   0.953  0.6076  0.3359 -0.1158
    1THF     C1 1769   0.139   2.003   2.904 -0.2269  0.0838 -0.0589
    1THF     H1 1770   0.235   1.961   2.874 -0.8995 -1.9077  0.4946
    1THF     H2 1771   0.061   1.974   2.833  0.4975 -1.1060 -0.3695
    1THF     C2 1772   0.129   2.160   2.910  0.2961  0.5306  0.0838
    1THF     H3 1773   0.084   2.199   2.819  0.8439  1.0810  0.0500
    1THF     H4 1774   0.224   2.211   2.927  0.5879 -0.2924  0.9691
    1THF     C3 1775   0.022   2.187   3.019 -0.2475 -0.1508 -0.6252
    1THF     H5 1776  -0.073   2.210   2.970 -0.9052 -0.2338  0.5939
    1THF     H6 1777   0.041   2.271   3.086  0.0108 -0.9404  0.3065
    1THF     C4 1778   0.012   2.052   3.093 -0.1834  0.0668  0.4717
    1THF     H7 1779  -0.083   2.006   3.065 -1.4781  0.4871  3.9230
    1THF     H8 1780   0.018   2.059   3.202 -0.2085 -0.7237  0.5290
    1THF     O1 1781   0.112   1.967   3.035 -0.3908 -0.6029 -0.1952
    1THF     C1 1782   2.424   0.176   3.174  0.2251  1.0041 -0.6656
    1THF     H1 1783   2.443   0.283   3.164 -1.0604  1.1816 -1.2701
    1THF     H2 1784   2.508   0.137   3.232 -1.6119 -0.1456  1.2495
    1THF     C2 1785   2.411   0.108   3.033  0.9367  0.0104  0.7154
    1THF     H3 1786   2.490   0.034   3.015 -1.1501 -2.3055  0.7250
    1THF     H4 1787   2.399   0.182   2.954 -1.5347 -0.3060  0.7343
    1THF     C3 1788   2.275   0.035   3.053 -0.9714 -0.7603 -0.7815
    1THF     H5 1789   2.278  -0.064   3.099  2.1485 -1.8207 -3.0954
    1THF     H6 1790   2.222   0.035   2.958 -0.9885  0.2462 -0.7772
    1THF     C4 1791   2.192   0.114   3.155  0.1158 -0.9216 -0.1902
    1THF     H7 1792   2.118   0.047   3.200 -1.3700 -0.1503 -1.4079
    1THF     H8 1793   2.146   0.197   3.101 -0.7733 -0.8976  0.5825
    1THF     O1 1794   2.297   0.159   3.244 -0.5917  0.0870 -0.3562
    1THF     C1 1795   2.024   0.822   2.357 -0.4274  0.7655  0.0282
    1THF     H1 1796   2.016   0.800   2.250 -0.8195  0.6367  0.0846
    1THF     H2 1797   2.036   0.927   2.384 -0.5636  0.1558  2.6051
    1THF     C2 1798   2.144   0.740   2.399 -0.2002 -0.0548 -0.4928
    1THF     H3 1799   2.243   0.786   2.411 -0.0625 -0.8840  1.8203
    1THF     H4 1800   2.160   0.658   2.329  1.5811 -1.3622  1.3773
    1THF     C3 1801   2.102   0.689   2.536  0.2212 -0.2687 -0.4584
    1THF     H5 1802   2.160   0.747   2.609 -2.5805 -0.8644  2.3829
    1THF     H6 1803   2.112   0.582   2.554  0.8492  0.0397  1.1734
    1THF     C4 1804   1.953   0.731   2.560 -0.7085  0.5237  0.4398
    1THF     H7 1805   1.952   0.825   2.615 -0.7811  0.6195  0.2741
    1THF     H8 1806   1.885   0.653   2.594 -0.7960  0.7143  0.6958
    1THF     O1 1807   1.907   0.757   2.428  0.1635 -0.3112  0.1927
    1THF     C1 1808   2.148   1.738   3.383 -0.5741 -0.9026 -0.3758
    1THF     H1 1809   2.217   1.704   3.461 -0.4928  2.5501  1.1235
    1THF     H2 1810   2.140   1.845   3.364  0.6691 -1.0462 -1.7501
    1THF     C2 1811   2.011   1.678   3.410 -0.0581 -0.4127 -0.1163
    1THF     H3 1812   1.936   1.756   3.397  2.2372  2.0920  1.0918
    1THF     H4 1813   2.003   1.642   3.513  0.2122 -1.3353 -0.4149
    1THF     C3 1814   1.994   1.571   3.306  0.0679 -0.5335 -1.0363
    1THF     H5 1815   1.918   1.591   3.231 -0.1505 -1.9924 -1.2258
    1THF     H6 1816   1.965   1.478   3.357  0.0807 -0.1065 -0.2354
    1THF     C4 1817   2.131   1.555   3.246  0.2113  0.2060 -0.0994
    1THF     H7 1818   2.124   1.529   3.140 -1.1261 -1.3189  0.3448
    1THF     H8 1819   2.185   1.480   3.305  0.0067 -0.9841 -1.3952
    1THF     O1 1820   2.185   1.686   3.260  0.2331  0.1256 -0.2525
    1THF     C1 1821   0.481   1.401   3.580 -0.2302 -0.3892  0.6468
    1THF     H1 1822   0.554   1.327   3.615 -0.9330 -1.6887 -0.5459
    1THF     H2 1823   0.471   1.488   3.644 -1.4190 -0.2693  0.2994
    1THF     C2 1824   0.352   1.335   3.555  0.2068  0.0703  0.2198
    1THF     H3 1825   0.283   1.367   3.633  1.9228  2.7859  0.6875
    1THF     H4 1826   0.361   1.227   3.572  0.1180  0.1056  0.4947
    1THF     C3 1827   0.301   1.365   3.412 -0.5827  0.5174 -0.9380
    1THF     H5 1828   0.205   1.418   3.416 -0.0558  1.3981  0.7364
    1THF     H6 1829   0.289   1.276   3.351 -0.8534 -0.0091 -0.1311
    1THF     C4 1830   0.408   1.462   3.351 -0.0688  0.2155 -0.6444
    1THF     H7 1831   0.373   1.564   3.338  0.9512  0.3620 -2.3263
    1THF     H8 1832   0.429   1.425   3.250  1.6752 -1.4075  0.2687
    1THF     O1 1833   0.519   1.444   3.447  0.2698 -0.4425  0.0964
    1THF     C1 1834   0.486   0.572   2.312 -0.0734  0.1020  1.2514
    1THF     H1 1835   0.409   0.538   2.242  0.2428 -0.9686  1.4125
    1THF     H2 1836   0.557   0.645   2.272  0.0394 -0.3066  0.6945
    1THF     C2 1837   0.560   0.446   2.370  0.3806  0.0355 -0.5427
    1THF     H3 1838   0.665   0.463   2.347 -0.1209  1.6857 -1.7047
    1THF     H4 1839   0.523   0.351   2.330 -1.3585 -0.1647  1.4455
    1THF     C3 1840   0.527   0.458   2.517 -0.0082 -0.8202  0.8414
    1THF     H5 1841   0.617   0.448   2.578  0.9425  0.0846 -0.4044
    1THF     H6 1842   0.453   0.383   2.547 -1.3255 -0.5517 -1.6353
    1THF     C4 1843   0.479   0.598   2.540  0.0921  0.3066  0.1483
    1THF     H7 1844   0.561   0.660   2.576 -0.4316 -0.4214  2.7211
    1THF     H8 1845   0.397   0.598   2.613  0.5594  0.5783  0.6755
    1THF     O1 1846   0.416   0.634   2.416 -0.2497  0.2414 -0.3047
    1THF     C1 1847   2.698   2.992   1.314 -0.1102 -0.5466  0.0676
    1THF     H1 1848   2.769   2.961   1.238  0.8612  1.1346  0.2549
    1THF     H2 1849   2.718   3.093   1.351  0.8490 -0.0715 -1.6896
    1THF     C2 1850   2.708   2.887   1.430 -0.0658 -0.4582  0.1966
    1THF     H3 1851   2.772   2.919   1.512 -1.3546 -1.9500  1.8266
    1THF     H4 1852   2.744   2.791   1.394  1.5564 -0.0411  0.6576
    1THF     C3 1853   2.564   2.863   1.481  0.0326 -0.1692 -0.0633
    1THF     H5 1854   2.551   2.889   1.587  0.0774 -0.6821  0.0710
    1THF     H6 1855   2.530   2.759   1.474  1.8581 -0.9061  1.4896
    1THF     C4 1856   2.479   2.966   1.399 -0.2686  0.5959  0.6163
    1THF     H7 1857   2.468   3.061   1.452 -2.0534  0.0716  1.2407
    1THF     H8 1858   2.378   2.925   1.385 -1.3347  3.2922  0.1421
    1THF     O1 1859   2.555   2.981   1.285 -0.4183 -0.0468  0.8807
    1THF     C1 1860   2.407   1.961   2.030  0.6503  0.8605  0.6405
    1THF     H1 1861   2.429   1.899   2.117 -3.6054 -0.9940  0.5087
    1THF     H2 1862   2.352   1.900   1.957  0.7993  1.9809 -0.4255
    1THF     C2 1863   2.532   2.020   1.970  0.2407  0.2071 -0.0531
    1THF     H3 1864   2.564   1.956   1.888  0.6335  1.9191 -1.2521
    1THF     H4 1865   2.610   2.037   2.045  0.2727 -2.6857  0.6205
    1THF     C3 1866   2.492   2.155   1.913  0.0916  0.3735  0.2389
    1THF     H5 1867   2.506   2.164   1.805  1.4839  0.5436  0.4180
    1THF     H6 1868   2.547   2.237   1.960  0.8464 -0.6816  1.2356
    1THF     C4 1869   2.348   2.160   1.940  0.9922  0.3224 -0.1273
    1THF     H7 1870   2.292   2.115   1.857 -0.3023 -0.7172  1.2682
    1THF     H8 1871   2.321   2.263   1.964 -1.5951 -0.3071 -0.1082
    1THF     O1 1872   2.331   2.076   2.057 -0.1874 -0.7278  0.7703
    1THF     C1 1873   3.204   0.102   2.875  0.3501 -0.5163 -0.1604
    1THF     H1 1874   3.115   0.161   2.899  0.7415  0.1125 -0.2458
    1THF     H2 1875   3.169   0.021   2.810 -0.5068 -1.0453  0.9437
    1THF     C2 1876   3.256   0.045   3.008  0.4836  0.0313 -0.5733
    1THF     H3 1877   3.287  -0.060   3.002  0.1938  0.0501 -2.7324
    1THF     H4 1878   3.181   0.056   3.086 -1.4396 -1.3613 -2.1780
    1THF     C3 1879   3.383   0.127   3.030 -0.6297 -0.5629  0.0114
    1THF     H5 1880   3.472   0.065   3.014 -0.6390 -1.0772  1.7691
    1THF     H6 1881   3.375   0.171   3.130 -0.3041 -1.1978  0.3229
    1THF     C4 1882   3.371   0.241   2.932 -0.3678 -0.3090 -0.1900
    1THF     H7 1883   3.460   0.303   2.923 -1.0735  0.9159  1.2054
    1THF     H8 1884   3.294   0.307   2.972  0.5688  1.4129 -1.1619
    1THF     O1 1885   3.305   0.182   2.821  0.1187  0.1077  0.1615
    1THF     C1 1886   2.067   2.236   1.009  0.2971  0.5309 -0.1388
    1THF     H1 1887   2.133   2.247   1.095 -0.5403  1.1216  0.4340
    1THF     H2 1888   2.124   2.252   0.917 -2.9303  1.6951 -2.0224
    1THF     C2 1889   1.937   2.315   1.008  0.4041 -0.1061  0.7762
    1THF     H3 1890   1.919   2.373   0.917 -0.3734  0.3014  1.1740
    1THF     H4 1891   1.938   2.387   1.090 -1.6138  0.4007  0.3983
    1THF     C3 1892   1.829   2.203   1.037 -0.3434 -0.4061 -0.2130
    1THF     H5 1893   1.777   2.184   0.942  0.4881 -0.0246 -0.7485
    1THF     H6 1894   1.757   2.238   1.112  1.0157  0.1981  0.8265
    1THF     C4 1895   1.910   2.077   1.073 -0.0515 -0.1792 -0.8735
    1THF     H7 1896   1.862   1.990   1.030  0.1914  0.5363 -2.6254
    1THF     H8 1897   1.930   2.068   1.180  0.8263 -0.5863 -1.0724
    1THF     O1 1898   2.036   2.097   1.014 -0.3134  0.1724  0.2152
    1THF     C1 1899   3.516   3.822   0.364 -0.1934  0.0951 -0.1595
    1THF     H1 1900   3.486   3.818   0.469 -0.6473  0.0515 -0.2892
    1THF     H2 1901   3.431   3.831   0.296  0.7351  0.3708 -1.3008
    1THF     C2 1902   3.603   3.701   0.320  0.3028  0.0814  0.6357
    1THF     H3 1903   3.562   3.646   0.236 -0.0279 -0.2405  1.0069
    1THF     H4 1904   3.613   3.630   0.402  0.6712  1.5118  1.8565
    1THF     C3 1905   3.734   3.773   0.281 -1.2929 -0.2479 -0.4955
    1THF     H5 1906   3.780   3.727   0.193  0.7520  0.0725  0.4033
    1THF     H6 1907   3.807   3.778   0.362  0.0760 -3.1273 -1.4694
    1THF     C4 1908   3.697   3.916   0.244 -0.4686  0.3367 -0.5094
    1THF     H7 1909   3.664   3.914   0.139  0.4782  0.1639 -0.8040
    1THF     H8 1910   3.770   3.997   0.247 -1.0762  0.8517  1.6136
    1THF     O1 1911   3.590   3.943   0.338  0.2930  0.3901 -0.8766
    1THF     C1 1912   0.129   2.489   1.104  0.0498  1.2585  0.3597
    1THF     H1 1913   0.032   2.485   1.156  0.6404  0.4714  1.4288
    1THF     H2 1914   0.204   2.446   1.171 -0.3308 -0.2746 -0.1618
    1THF     C2 1915   0.157   2.636   1.068  0.4423  0.0203 -0.1342
    1THF     H3 1916   0.240   2.670   1.130 -0.4601 -0.0335  1.1173
    1THF     H4 1917   0.073   2.702   1.085  0.3102 -0.6347  1.8109
    1THF     C3 1918   0.195   2.628   0.917 -0.1413  0.0349 -0.1434
    1THF     H5 1919   0.301   2.611   0.896  0.1971  1.9436 -0.0794
    1THF     H6 1920   0.169   2.722   0.868  3.1608  1.8547  1.4470
    1THF     C4 1921   0.116   2.506   0.867  0.2509  0.0972 -0.2744
    1THF     H7 1922   0.162   2.457   0.781  1.5049 -0.0289  0.4628
    1THF     H8 1923   0.011   2.529   0.850 -0.4370 -2.2860  0.5285
    1THF     O1 1924   0.118   2.415   0.978  0.0532 -0.5744 -0.3388
    1THF     C1 1925   2.586   2.083   0.746 -0.0829  0.4812  0.3407
    1THF     H1 1926   2.617   2.027   0.657  0.7616  1.6269 -0.1003
    1THF     H2 1927   2.517   2.157   0.705 -0.3237  1.9282  3.2580
    1THF     C2 1928   2.698   2.150   0.824  0.0587 -0.1657 -0.2506
    1THF     H3 1929   2.681   2.255   0.797  2.8186  0.2424 -0.5498
    1THF     H4 1930   2.793   2.108   0.791 -1.1261 -0.7688 -2.9964
    1THF     C3 1931   2.656   2.127   0.968 -0.2452 -0.4493  0.2674
    1THF     H5 1932   2.631   2.220   1.020 -1.5045  1.2718 -3.2662
    1THF     H6 1933   2.745   2.076   1.006 -0.8039 -1.3468  0.3902
    1THF     C4 1934   2.539   2.028   0.977  0.7043  0.6301 -0.0247
    1THF     H7 1935   2.451   2.082   1.012 -0.4990  1.1634 -3.6407
    1THF     H8 1936   2.550   1.935   1.032  0.4023  0.4381 -0.2879
    1THF     O1 1937   2.520   1.995   0.840 -0.4829 -0.2618  1.2024
    1THF     C1 1938   0.586   0.970   0.470  0.7409 -0.4472 -0.4216
    1THF     H1 1939   0.527   1.062   0.462 -0.0646 -0.3525  4.6328
    1THF     H2 1940   0.549   0.890   0.406  0.5033 -1.4428  0.9526
    1THF     C2 1941   0.588   0.900   0.605 -0.0887 -0.5635 -0.5786
    1THF     H3 1942   0.588   0.792   0.591 -1.5393 -0.4795 -1.4276
    1THF     H4 1943   0.509   0.934   0.673 -0.1140  0.2079 -0.9854
    1THF     C3 1944   0.723   0.938   0.664  0.2039 -0.4451 -0.0918
    1THF     H5 1945   0.759   0.852   0.721  2.1188  0.4202  0.0582
    1THF     H6 1946   0.709   1.022   0.733  0.0557 -1.0401  0.6017
    1THF     C4 1947   0.811   0.961   0.541 -0.2159 -0.0174  0.1718
    1THF     H7 1948   0.874   0.875   0.519  0.2250  0.5575 -0.8346
    1THF     H8 1949   0.865   1.055   0.552 -1.3024  0.6177  0.2317
    1THF     O1 1950   0.718   0.987   0.429 -0.0430 -0.1065  0.2141
    1THF     C1 1951   2.159   1.948   2.282 -0.0125  0.1286  0.0023
    1THF     H1 1952   2.259   1.983   2.256  0.5235 -0.8536  0.7390
    1THF     H2 1953   2.127   1.867   2.216 -2.2248 -0.5055  1.8087
    1THF     C2 1954   2.061   2.073   2.277  0.5154 -0.2309  0.0399
    1THF     H3 1955   1.957   2.041   2.266 -0.4318  3.0387 -1.1444
    1THF     H4 1956   2.090   2.160   2.218  1.5775  0.4157  1.4888
    1THF     C3 1957   2.079   2.119   2.424  1.3927  0.3004 -0.2062
    1THF     H5 1958   1.991   2.177   2.453 -0.3544 -1.9168 -0.8546
    1THF     H6 1959   2.168   2.181   2.428  1.7929 -0.1467 -1.7003
    1THF     C4 1960   2.088   1.994   2.505  0.0919  0.1435 -0.3866
    1THF     H7 1961   1.984   1.969   2.528  0.0456  1.6482  1.0996
    1THF     H8 1962   2.154   2.004   2.592 -0.1875  3.2525 -0.5001
    1THF     O1 1963   2.154   1.900   2.416  0.9609  0.0133 -0.1814
    1THF     C1 1964   1.095   3.373   1.002 -0.3574 -0.8819  0.4735
    1THF     H1 1965   1.091   3.477   1.034  3.2814 -0.4549 -0.2457
    1THF     H2 1966   1.199   3.340   1.002  0.0388  0.3323 -0.3119
    1THF     C2 1967   1.030   3.372   0.861 -0.9256 -0.3480 -0.4275
    1THF     H3 1968   1.093   3.313   0.795 -0.0491 -0.1778  0.2589
    1THF     H4 1969   1.042   3.471   0.816  2.0118 -0.9991 -1.1492
    1THF     C3 1970   0.888   3.313   0.876  0.0209  0.6410  0.7057
    1THF     H5 1971   0.888   3.220   0.819 -1.9591 -1.0931  3.4467
    1THF     H6 1972   0.811   3.376   0.831 -0.1906 -0.9799 -1.2468
    1THF     C4 1973   0.869   3.301   1.028 -0.6963  0.3152  0.2763
    1THF     H7 1974   0.812   3.211   1.054  1.9745 -0.6705  3.0442
    1THF     H8 1975   0.821   3.394   1.061 -0.4572  1.1319 -1.5897
    1THF     O1 1976   1.002   3.297   1.078  0.0033  0.3081 -0.0676
    1THF     C1 1977   3.523   1.024   1.562  0.0404 -0.2554 -1.0259
    1THF     H1 1978   3.519   1.075   1.465 -1.5482  0.3921 -0.6297
    1THF     H2 1979   3.546   1.105   1.631 -0.7308 -0.0554 -1.0054
    1THF     C2 1980   3.629   0.911   1.565 -0.3448  0.0567 -0.2026
    1THF     H3 1981   3.727   0.947   1.597 -0.8883  0.8184  0.6091
    1THF     H4 1982   3.651   0.871   1.465  0.1405 -4.4134  1.5590
    1THF     C3 1983   3.566   0.800   1.652  0.1533 -0.6924 -0.3271
    1THF     H5 1984   3.629   0.767   1.735  0.3010 -3.1038 -1.3700
    1THF     H6 1985   3.544   0.713   1.590  0.9871 -1.0037 -0.1878
    1THF     C4 1986   3.432   0.855   1.691  0.0742  0.3305  0.3131
    1THF     H7 1987   3.435   0.904   1.789 -4.6068 -0.2396  0.8538
    1THF     H8 1988   3.362   0.771   1.696 -0.1833  0.5442  0.2771
    1THF     O1 1989   3.397   0.954   1.592 -0.1820  0.2284 -0.2101
    1THF     C1 1990   0.845   3.165   1.333 -0.1031  0.7022 -0.2433
    1THF     H1 1991   0.754   3.198   1.283  1.0916  3.0053 -0.9774
    1THF     H2 1992   0.943   3.183   1.288  0.3100  0.3987  0.5145
    1THF     C2 1993   0.847   3.011   1.371  0.0617 -0.4678 -0.3017
    1THF     H3 1994   0.882   2.946   1.291  2.0318 -1.3543  1.2175
    1THF     H4 1995   0.744   2.989   1.399 -0.1217 -0.2495 -0.8012
    1THF     C3 1996   0.944   3.015   1.491  0.1623  0.6784 -0.3505
    1THF     H5 1997   1.048   3.006   1.458  0.6324 -1.0415  1.4786
    1THF     H6 1998   0.922   2.940   1.568  0.9524  2.2878  1.4741
    1THF     C4 1999   0.934   3.160   1.548  0.5262  0.0600 -0.1691
    1THF     H7 2000   1.033   3.204   1.564  0.3200  1.0122 -1.4630
    1THF     H8 2001   0.892   3.166   1.648 -0.3144  1.3539 -0.5908
    1THF     O1 2002   0.858   3.241   1.455 -0.3060 -0.3447 -0.1969
    1THF     C1 2003   1.979   2.843   1.161  0.7398  0.3361  0.4066
    1THF     H1 2004   1.874   2.852   1.191  0.8830  0.8991  0.7402
    1THF     H2 2005   2.036   2.934   1.180  1.6651 -0.0687 -0.4413
    1THF     C2 2006   1.993   2.800   1.021  0.5557 -0.1259  0.5651
    1THF     H3 2007   2.034   2.877   0.954  1.5198 -2.9047 -2.1443
    1THF     H4 2008   1.901   2.765   0.974 -0.6006  2.0197  1.1446
    1THF     C3 2009   2.098   2.685   1.037 -0.2637 -0.1577 -0.6470
    1THF     H5 2010   2.188   2.711   0.981  0.0291  1.1713  0.4223
    1THF     H6 2011   2.038   2.599   1.007 -0.9049  1.1318 -3.2361
    1THF     C4 2012   2.131   2.670   1.180 -0.8618 -0.9726  0.0770
    1THF     H7 2013   2.221   2.730   1.195 -1.3091 -0.5777  1.2891
    1THF     H8 2014   2.135   2.567   1.217  2.6023 -0.4830  1.2399
    1THF     O1 2015   2.027   2.740   1.242  0.2164  0.2877 -0.4351
    1THF     C1 2016   3.131   2.494   2.477  0.2498 -0.1554  0.9619
    1THF     H1 2017   3.109   2.392   2.443 -0.9781  1.1906 -2.4921
    1THF     H2 2018   3.230   2.512   2.436  0.2858  0.0049  1.1160
    1THF     C2 2019   3.121   2.515   2.626 -0.7373  0.2306 -0.1698
    1THF     H3 2020   3.179   2.602   2.657  0.0532 -1.4045  3.0588
    1THF     H4 2021   3.150   2.423   2.676 -0.5690 -0.5645 -1.6879
    1THF     C3 2022   2.972   2.542   2.645 -0.5636 -0.1905  0.8907
    1THF     H5 2023   2.942   2.614   2.722  0.0937  1.1925 -0.1346
    1THF     H6 2024   2.931   2.443   2.667 -2.8873  0.3920 -0.5846
    1THF     C4 2025   2.917   2.573   2.509  0.2123  0.1832  0.4188
    1THF     H7 2026   2.851   2.661   2.514  0.3010  0.1957  1.5520
    1THF     H8 2027   2.867   2.479   2.485  1.7052 -0.3358 -0.7027
    1THF     O1 2028   3.032   2.585   2.424 -0.1592  0.2841  0.1451
    1THF     C1 2029   0.860   2.030   3.203 -0.2086  0.1251  1.1050
    1THF     H1 2030   0.933   2.039   3.283 -0.3510  0.7723  1.1660
    1THF     H2 2031   0.842   1.928   3.170  0.9121  0.0681  0.6489
    1THF     C2 2032   0.889   2.116   3.086 -0.1656  0.4392 -0.1663
    1THF     H3 2033   0.948   2.058   3.014  0.8995  2.1093 -0.6915
    1THF     H4 2034   0.952   2.199   3.119  0.1867 -0.3072  1.0610
    1THF     C3 2035   0.756   2.157   3.034 -0.0139  0.5339 -0.2722
    1THF     H5 2036   0.715   2.073   2.977  0.2630  0.1575  0.0783
    1THF     H6 2037   0.767   2.244   2.969  0.7014  0.5578 -0.1227
    1THF     C4 2038   0.674   2.171   3.160 -0.1664  0.2915 -0.5178
    1THF     H7 2039   0.569   2.148   3.145 -0.0327  1.1967 -3.0121
    1THF     H8 2040   0.684   2.275   3.193  0.1633  0.8315 -2.2882
    1THF     O1 2041   0.737   2.084   3.255  0.2075  0.1266  0.0221
    1THF     C1 2042   3.003   2.583   1.102  0.7350 -0.1004  0.0015
    1THF     H1 2043   2.904   2.545   1.130  0.0951  3.1947  2.5647
    1THF     H2 2044   3.007   2.626   1.002  2.2469  2.5720  1.1694
    1THF     C2 2045   3.109   2.468   1.095  0.2660 -0.1064 -0.5630
    1THF     H3 2046   3.160   2.479   0.999  1.5817 -0.7582  0.0449
    1THF     H4 2047   3.059   2.372   1.106  0.5562 -0.0711  1.2464
    1THF     C3 2048   3.204   2.506   1.212  0.0056  0.2825  0.5098
    1THF     H5 2049   3.287   2.568   1.176  0.8394 -1.3919 -0.4994
    1THF     H6 2050   3.248   2.413   1.248  0.7958 -0.3512 -2.0055
    1THF     C4 2051   3.115   2.592   1.310 -0.7220 -0.3016  0.0843
    1THF     H7 2052   3.187   2.646   1.372 -0.1956 -0.7290 -0.1496
    1THF     H8 2053   3.053   2.522   1.366 -1.3428  0.7683  0.7436
    1THF     O1 2054   3.047   2.669   1.212  0.6864 -0.1366  0.1724
    1THF     C1 2055   1.602   0.149   3.650  0.2937  0.5410 -0.7076
    1THF     H1 2056   1.698   0.172   3.603  0.3235 -0.9626 -1.3991
    1THF     H2 2057   1.558   0.226   3.714 -0.3688 -0.5629  0.1683
    1THF     C2 2058   1.628   0.021   3.726  0.1231 -0.0233 -1.2952
    1THF     H3 2059   1.671   0.042   3.825  0.0506  1.7334 -1.6146
    1THF     H4 2060   1.707  -0.032   3.672  3.0472 -0.1646  2.8215
    1THF     C3 2061   1.502  -0.067   3.716  0.0936 -0.3281  0.2745
    1THF     H5 2062   1.445  -0.062   3.808 -0.7839  0.1301 -0.2827
    1THF     H6 2063   1.516  -0.171   3.687  1.7343  0.2327 -1.0549
    1THF     C4 2064   1.417   0.005   3.609  0.8818  0.0778 -0.7521
    1THF     H7 2065   1.342   0.064   3.664  1.3062 -1.0838  1.0903
    1THF     H8 2066   1.377  -0.066   3.536  0.1860 -2.6933  2.2300
    1THF     O1 2067   1.494   0.107   3.548 -0.1457 -0.4167 -0.5137
    1THF     C1 2068   2.508   0.825   1.322 -0.3978 -0.0556 -0.6509
    1THF     H1 2069   2.505   0.877   1.226  1.2751 -0.1802 -0.7882
    1THF     H2 2070   2.611   0.791   1.337 -1.6694 -3.2052  1.2940
    1THF     C2 2071   2.399   0.722   1.349  0.2521 -0.6119  0.2640
    1THF     H3 2072   2.428   0.664   1.437 -2.4037 -0.8419  1.0299
    1THF     H4 2073   2.376   0.658   1.264 -1.5004  1.5092 -0.9093
    1THF     C3 2074   2.283   0.799   1.399  0.3917 -0.0312 -0.5466
    1THF     H5 2075   2.233   0.748   1.482  0.2091  0.0688 -0.5950
    1THF     H6 2076   2.210   0.817   1.319 -0.0517  0.1030 -0.1153
    1THF     C4 2077   2.340   0.939   1.428 -0.5730 -0.1131 -0.1454
    1THF     H7 2078   2.309   0.977   1.526 -0.1241 -0.7273  0.2351
    1THF     H8 2079   2.304   1.009   1.352  1.5075  1.7355  0.5291
    1THF     O1 2080   2.485   0.924   1.413  0.0272 -0.0351  0.3998
    1THF     C1 2081   2.343   1.284   0.182  0.3779 -0.2138  0.8989
    1THF     H1 2082   2.437   1.281   0.239  1.5955  0.3987 -1.0064
    1THF     H2 2083   2.352   1.213   0.100  0.5241  0.0898  0.6521
    1THF     C2 2084   2.320   1.425   0.121 -0.0378  0.2226  0.4538
    1THF     H3 2085   2.350   1.431   0.016 -1.0459  2.8090  0.2563
    1THF     H4 2086   2.377   1.498   0.179 -1.0437  1.0211  0.4701
    1THF     C3 2087   2.171   1.449   0.133  0.5743 -0.7365  0.0119
    1THF     H5 2088   2.125   1.455   0.034  0.7939 -2.0558 -0.1802
    1THF     H6 2089   2.156   1.540   0.191  0.9269 -0.8793  0.3358
    1THF     C4 2090   2.118   1.322   0.206  0.1184 -0.1020  0.0868
    1THF     H7 2091   2.070   1.264   0.126 -3.4262  0.7821  1.4717
    1THF     H8 2092   2.038   1.356   0.272 -0.0114  3.9116 -1.9903
    1THF     O1 2093   2.230   1.253   0.263  0.9548 -0.7821  0.1101
    1THF     C1 2094   4.033   3.606   1.089 -0.8756  0.9045 -0.1973
    1THF     H1 2095   4.060   3.693   1.028 -0.2473  0.8737  0.0333
    1THF     H2 2096   4.116   3.536   1.084  0.9264  3.0951 -2.6283
    1THF     C2 2097   3.904   3.545   1.048 -0.3278 -0.7809 -0.2090
    1THF     H3 2098   3.922   3.439   1.030  0.6027 -1.1833  2.8193
    1THF     H4 2099   3.867   3.585   0.954 -0.6580 -4.1801 -1.6220
    1THF     C3 2100   3.809   3.559   1.166 -0.0260 -0.0789  0.0196
    1THF     H5 2101   3.732   3.482   1.176  0.0259 -0.3324 -1.4538
    1THF     H6 2102   3.748   3.646   1.140 -1.5102 -0.9114  0.6288
    1THF     C4 2103   3.906   3.576   1.282  0.6945  0.6995  0.1113
    1THF     H7 2104   3.945   3.478   1.312  0.4350  0.6912  0.4201
    1THF     H8 2105   3.855   3.628   1.364 -1.0265 -2.9420  1.4708
    1THF     O1 2106   4.008   3.658   1.220 -0.0725 -0.8112 -0.2048
    1THF     C1 2107   1.783   3.192   1.308 -0.1260  0.0497  0.5789
    1THF     H1 2108   1.822   3.101   1.260 -1.8269 -0.1647 -0.4200
    1THF     H2 2109   1.693   3.222   1.254  0.5779 -0.4947 -0.9117
    1THF     C2 2110   1.882   3.308   1.292  1.1096 -0.2200 -0.3610
    1THF     H3 2111   1.833   3.399   1.258 -0.3763 -0.8624  0.0106
    1THF     H4 2112   1.955   3.266   1.223  2.2149 -1.6852  1.6207
    1THF     C3 2113   1.952   3.330   1.429  0.3274  0.5111 -0.3154
    1THF     H5 2114   1.970   3.434   1.455  0.2285 -0.0458  2.1168
    1THF     H6 2115   2.046   3.274   1.434 -1.6158 -2.7666  1.8425
    1THF     C4 2116   1.845   3.280   1.527 -0.0851 -0.2459  0.1201
    1THF     H7 2117   1.768   3.353   1.551 -1.0385 -0.8089 -1.1654
    1THF     H8 2118   1.892   3.248   1.620 -0.1775  0.1404  0.2979
    1THF     O1 2119   1.775   3.175   1.453  0.7224 -0.2015  0.6270
    1THF     C1 2120   1.721   2.892   3.290 -0.6495 -0.4879  0.0337
    1THF     H1 2121   1.682   2.791   3.305 -1.3705 -0.2248 -0.0798
    1THF     H2 2122   1.661   2.961   3.230 -1.9802 -1.5915  0.0750
    1THF     C2 2123   1.870   2.895   3.253  0.4426 -0.1154  0.7058
    1THF     H3 2124   1.878   2.942   3.155  1.7325  0.6055  1.1385
    1THF     H4 2125   1.918   2.798   3.245  1.8232  0.6271 -0.2233
    1THF     C3 2126   1.933   2.982   3.369 -0.0238 -0.6787  0.4469
    1THF     H5 2127   2.007   3.056   3.338  0.0183 -1.7934 -2.2847
    1THF     H6 2128   1.993   2.924   3.440 -1.3978 -0.4682  1.8039
    1THF     C4 2129   1.819   3.043   3.454  0.0933 -0.4565  0.1717
    1THF     H7 2130   1.788   3.145   3.430 -1.8291 -0.8545  0.8883
    1THF     H8 2131   1.842   3.030   3.560  0.0508 -0.1682  0.2164
    1THF     O1 2132   1.717   2.947   3.426  0.8190  0.6940  0.1146
    1THF     C1 2133   0.704   0.206   1.495 -0.3072 -0.1632  0.7836
    1THF     H1 2134   0.605   0.233   1.457 -1.9268 -0.7300  4.4162
    1THF     H2 2135   0.777   0.281   1.463 -1.9275  1.1487  0.0679
    1THF     C2 2136   0.735   0.064   1.457 -0.5706  0.2480  0.0763
    1THF     H3 2137   0.842   0.041   1.464 -0.5401  0.1178 -0.7724
    1THF     H4 2138   0.700   0.047   1.355  0.0081 -0.2324 -0.0464
    1THF     C3 2139   0.663  -0.024   1.560 -0.5605  0.4979  0.2706
    1THF     H5 2140   0.738  -0.093   1.600 -3.5398 -3.1897 -0.2578
    1THF     H6 2141   0.584  -0.078   1.508 -0.2344  0.1930  0.0853
    1THF     C4 2142   0.618   0.074   1.673  0.0082  0.5227 -0.0698
    1THF     H7 2143   0.660   0.051   1.772  1.6559  2.3797 -0.3040
    1THF     H8 2144   0.509   0.068   1.679  0.0624 -0.0794  0.4377
    1THF     O1 2145   0.677   0.204   1.642  0.1446 -0.1981 -0.0620
    1THF     C1 2146   1.060   2.970   1.022 -0.4075 -0.7007 -0.2038
    1THF     H1 2147   1.147   3.023   0.981  0.6699 -0.0315  2.8230
    1THF     H2 2148   1.015   3.041   1.092  0.8838  0.1057 -0.1769
    1THF     C2 2149   1.103   2.831   1.090  0.3576  0.1018 -0.6313
    1THF     H3 2150   1.117   2.832   1.198 -0.7908 -1.9622 -0.4246
    1THF     H4 2151   1.193   2.796   1.038  0.8193 -0.9251  0.8218
    1THF     C3 2152   0.994   2.728   1.043 -0.2785 -0.0127  0.0507
    1THF     H5 2153   0.908   2.720   1.109 -1.5157 -1.5956 -1.6990
    1THF     H6 2154   1.023   2.626   1.018 -2.8130 -0.7203 -0.0991
    1THF     C4 2155   0.946   2.793   0.911 -0.1049 -0.3920  0.5747
    1THF     H7 2156   0.845   2.762   0.884  0.0661 -1.1422  0.7699
    1THF     H8 2157   1.024   2.769   0.837 -0.8417  1.0483 -0.6941
    1THF     O1 2158   0.949   2.943   0.934 -0.0416  0.5573  0.1172
    1THF     C1 2159   1.978   0.258   2.325 -0.4949  0.6333 -0.2646
    1THF     H1 2160   1.887   0.240   2.383  0.4410  0.1760  1.0940
    1THF     H2 2161   2.059   0.198   2.368 -1.6913  0.4961  1.8749
    1THF     C2 2162   2.019   0.402   2.314  0.5504 -1.0533  0.2864
    1THF     H3 2163   2.115   0.430   2.359  1.8911 -0.5137 -2.8207
    1THF     H4 2164   1.952   0.463   2.374  3.9433  3.5111 -0.2766
    1THF     C3 2165   2.010   0.445   2.168  0.2368 -0.1892  0.0509
    1THF     H5 2166   2.079   0.521   2.131  1.4253 -0.2931  2.0277
    1THF     H6 2167   1.912   0.492   2.158 -0.1960 -0.9554  0.6341
    1THF     C4 2168   2.009   0.309   2.092  0.1677 -0.2393  0.2408
    1THF     H7 2169   2.114   0.279   2.081  1.1621  2.7617  1.0083
    1THF     H8 2170   1.945   0.313   2.003 -0.7070 -1.2113  0.8177
    1THF     O1 2171   1.945   0.219   2.185 -0.1454 -0.0577 -0.7799
    1THF     C1 2172   3.915   3.908   2.536 -0.0428  0.3621  0.4619
    1THF     H1 2173   3.870   3.981   2.604 -0.4706  0.9421 -0.4249
    1THF     H2 2174   4.006   3.951   2.494  1.0602 -2.2709  0.0752
    1THF     C2 2175   3.815   3.863   2.420 -0.0525  0.2890 -0.1997
    1THF     H3 2176   3.852   3.901   2.324 -1.0709  1.4440 -0.1413
    1THF     H4 2177   3.713   3.900   2.436 -0.1985 -0.4005  0.4892
    1THF     C3 2178   3.808   3.710   2.421  0.7577 -0.2872  0.3986
    1THF     H5 2179   3.889   3.671   2.358  0.9472  0.6852  0.0278
    1THF     H6 2180   3.707   3.677   2.397  0.7288 -0.7362  1.1299
    1THF     C4 2181   3.863   3.674   2.562 -0.1842 -0.4840  0.1991
    1THF     H7 2182   3.921   3.582   2.552 -1.0126 -1.0854  0.8201
    1THF     H8 2183   3.783   3.651   2.633 -0.3374 -0.6083 -0.0126
    1THF     O1 2184   3.943   3.782   2.608 -0.0124 -0.0289  0.8563
    1THF     C1 2185   3.299   2.919   1.679  0.4646  0.5780 -0.1344
    1THF     H1 2186   3.304   2.811   1.696 -0.5511  0.6301  0.4877
    1THF     H2 2187   3.357   2.974   1.754  1.5134  1.1123 -1.3134
    1THF     C2 2188   3.158   2.956   1.704 -0.0000  0.5286  0.3076
    1THF     H3 2189   3.139   3.030   1.782  0.2589 -0.0888  0.9591
    1THF     H4 2190   3.114   2.860   1.733  0.0849  0.6123  0.7057
    1THF     C3 2191   3.105   2.991   1.564  1.0043 -0.3821 -0.1982
    1THF     H5 2192   3.089   3.099   1.566 -1.3390 -0.6514 -2.1159
    1THF     H6 2193   3.009   2.947   1.536  0.0455  0.9193  0.9606
    1THF     C4 2194   3.213   2.946   1.465  0.8212 -0.5158  0.4800
    1THF     H7 2195   3.221   3.005   1.373 -2.0467  0.7355  0.9759
    1THF     H8 2196   3.199   2.840   1.446  1.0916 -0.4718  0.0267
    1THF     O1 2197   3.336   2.946   1.541 -0.1988 -0.0319 -0.1460
    1THF     C1 2198   1.382   3.771   0.451  0.6562  0.3679  0.2447
    1THF     H1 2199   1.372   3.880   0.452 -2.2511  0.1581 -1.1270
    1THF     H2 2200   1.369   3.720   0.546  1.0518  1.1983  0.7458
    1THF     C2 2201   1.508   3.717   0.392  1.6256  0.0564 -0.2212
    1THF     H3 2202   1.512   3.610   0.409 -1.1431  0.0237  0.4714
    1THF     H4 2203   1.597   3.767   0.431 -0.0861  1.2639  2.2454
    1THF     C3 2204   1.484   3.749   0.240 -0.3777 -0.1158  0.4848
    1THF     H5 2205   1.541   3.677   0.182  2.0905  3.5209 -1.8492
    1THF     H6 2206   1.510   3.854   0.226  1.6362 -0.4988  1.2290
    1THF     C4 2207   1.330   3.727   0.227 -0.2786 -0.5144 -0.0912
    1THF     H7 2208   1.317   3.629   0.181 -0.2707 -0.7587  0.4284
    1THF     H8 2209   1.297   3.808   0.161 -0.6238 -0.9532 -0.4594
    1THF     O1 2210   1.285   3.724   0.360 -0.0771 -0.1191 -0.6532
    1THF     C1 2211   3.471   3.812   2.202 -0.3447 -0.2621  0.5178
    1THF     H1 2212   3.495   3.705   2.201  2.7856  0.3911  0.2011
    1THF     H2 2213   3.534   3.873   2.267 -0.5544 -1.8588  2.2631
    1THF     C2 2214   3.323   3.847   2.225  0.1992 -0.6340  0.3743
    1THF     H3 2215   3.303   3.901   2.318 -2.2302  0.9386 -0.9982
    1THF     H4 2216   3.266   3.755   2.220 -1.0593  0.0977  0.9248
    1THF     C3 2217   3.296   3.949   2.119  0.3285 -0.9778 -0.1982
    1THF     H5 2218   3.260   4.044   2.157  0.1190 -0.9741 -0.4045
    1THF     H6 2219   3.227   3.912   2.043 -0.4553  0.7110 -0.3125
    1THF     C4 2220   3.434   3.981   2.045 -0.0309 -0.6834  0.4649
    1THF     H7 2221   3.484   4.057   2.104 -1.0048 -0.3921  0.9340
    1THF     H8 2222   3.422   4.009   1.940  1.7968  0.8141  0.6353
    1THF     O1 2223   3.496   3.852   2.069 -0.0563  0.6302  0.2779
    1THF     C1 2224   0.904   3.745   0.750  0.1059  0.1870 -0.0301
    1THF     H1 2225   0.852   3.821   0.809 -0.8098 -0.3103 -0.1875
    1THF     H2 2226   0.960   3.673   0.810  0.4496 -1.4327 -2.2206
    1THF     C2 2227   0.993   3.808   0.640  0.2015  0.3154 -0.4808
    1THF     H3 2228   1.087   3.842   0.684 -0.9309  1.1545  1.3182
    1THF     H4 2229   0.937   3.884   0.584 -1.4469 -0.7076 -0.2718
    1THF     C3 2230   1.016   3.692   0.540 -0.7570 -0.3791 -0.3342
    1THF     H5 2231   1.097   3.632   0.582 -1.1930 -1.4765 -1.0103
    1THF     H6 2232   1.036   3.734   0.441 -2.1963  4.2879  1.2342
    1THF     C4 2233   0.892   3.609   0.557 -0.1338 -0.3567 -0.2848
    1THF     H7 2234   0.915   3.505   0.583 -1.1230 -0.5816 -0.2976
    1THF     H8 2235   0.833   3.610   0.465 -4.3313 -0.8350  2.2971
    1THF     O1 2236   0.817   3.662   0.668 -0.0549  0.5514 -0.1717
    1THF     C1 2237   2.731   1.819   1.299 -0.1058 -0.1918  0.1776
    1THF     H1 2238   2.700   1.856   1.397 -0.2929  1.8799 -0.6446
    1THF     H2 2239   2.662   1.865   1.228  0.0011  0.2632  0.3661
    1THF     C2 2240   2.701   1.671   1.312  0.9363  0.1415  0.2497
    1THF     H3 2241   2.649   1.627   1.226  1.0316  0.8597 -0.1776
    1THF     H4 2242   2.633   1.648   1.394 -0.0609  0.1276 -0.5770
    1THF     C3 2243   2.830   1.602   1.332 -0.4113  1.1886 -0.7042
    1THF     H5 2244   2.851   1.538   1.246  1.0284  0.3875  0.2181
    1THF     H6 2245   2.842   1.539   1.421 -0.9247  0.9785 -0.7809
    1THF     C4 2246   2.938   1.714   1.329  0.6128 -0.6966  0.1177
    1THF     H7 2247   3.016   1.691   1.256  0.7215 -2.2103  0.7124
    1THF     H8 2248   2.972   1.730   1.432 -0.6787  0.9839  0.3102
    1THF     O1 2249   2.866   1.829   1.277 -0.4935  0.0960  0.1840
    1THF     C1 2250   1.859   2.015   3.792  0.7810  0.0280  0.5250
    1THF     H1 2251   1.837   1.970   3.694  0.2495  0.6585  0.3480
    1THF     H2 2252   1.892   1.946   3.869 -1.5901 -1.6019  0.1265
    1THF     C2 2253   1.737   2.084   3.843  0.2405  0.0055  0.0271
    1THF     H3 2254   1.677   2.016   3.905 -1.8977  1.2681 -0.6232
    1THF     H4 2255   1.670   2.117   3.763  1.4224 -0.7911 -1.3361
    1THF     C3 2256   1.792   2.199   3.925 -0.1801  0.8771  0.5204
    1THF     H5 2257   1.810   2.166   4.027 -2.4424  0.9451  0.9758
    1THF     H6 2258   1.730   2.289   3.928  0.2283  1.1844 -0.0926
    1THF     C4 2259   1.933   2.227   3.866  0.3266 -0.4346 -0.1946
    1THF     H7 2260   2.013   2.240   3.940 -0.0057  2.0027 -0.2148
    1THF     H8 2261   1.930   2.324   3.817 -0.2477 -0.7705 -0.8360
    1THF     O1 2262   1.960   2.123   3.775 -0.2250  0.1505  0.2127
    1THF     C1 2263   0.415   1.819   2.669 -0.4890  0.2843 -0.0323
    1THF     H1 2264   0.333   1.755   2.637 -1.7986  1.5083  0.8249
    1THF     H2 2265   0.425   1.825   2.778  0.1649 -0.6175 -0.0320
    1THF     C2 2266   0.429   1.965   2.607  0.3814 -0.1010 -0.5295
    1THF     H3 2267   0.391   2.037   2.681  0.5769  1.2624 -1.7360
    1THF     H4 2268   0.384   1.974   2.508 -0.0643 -1.9231 -0.4985
    1THF     C3 2269   0.575   1.991   2.599 -0.4251  0.0986  0.5911
    1THF     H5 2270   0.618   2.034   2.690 -1.3090  0.6512  0.7523
    1THF     H6 2271   0.598   2.062   2.519 -1.5549 -1.2731 -0.9718
    1THF     C4 2272   0.629   1.850   2.581 -0.6854  0.0033 -0.8266
    1THF     H7 2273   0.724   1.844   2.635 -0.6763  0.2326 -0.8160
    1THF     H8 2274   0.646   1.842   2.473  0.6859 -1.2306 -0.5268
    1THF     O1 2275   0.531   1.753   2.618  0.1671  0.1667 -0.1123
    1THF     C1 2276   1.259   2.993   1.685 -0.3870 -0.1961  0.3724
    1THF     H1 2277   1.154   2.964   1.699  0.2082 -2.7341 -0.3160
    1THF     H2 2278   1.314   2.906   1.651  0.6613  0.4438  0.4199
    1THF     C2 2279   1.302   3.031   1.827  0.4217 -0.1426  0.3752
    1THF     H3 2280   1.410   3.016   1.840  0.3958 -2.0084 -1.2673
    1THF     H4 2281   1.245   2.969   1.897  0.9939  0.3922  1.3215
    1THF     C3 2282   1.266   3.179   1.836  0.0857 -1.0224  0.2878
    1THF     H5 2283   1.328   3.238   1.903  0.7904 -1.7819  0.3060
    1THF     H6 2284   1.160   3.192   1.861  0.3976 -1.3736  1.8266
    1THF     C4 2285   1.297   3.229   1.693  0.2956  0.6745 -0.6810
    1THF     H7 2286   1.403   3.254   1.689  0.1750  1.4450  0.5424
    1THF     H8 2287   1.232   3.314   1.666 -0.2405  0.2157 -0.8511
    1THF     O1 2288   1.270   3.114   1.601 -0.6758  0.3451 -0.0436
    1THF     C1 2289   3.816   2.812   3.255 -1.3963 -0.0533  1.2353
    1THF     H1 2290   3.784   2.732   3.323 -0.3281 -2.3225 -0.8499
    1THF     H2 2291   3.729   2.867   3.220 -0.8391 -0.7869 -1.3553
    1THF     C2 2292   3.907   2.771   3.140  0.3033  0.1782 -0.0354
    1THF     H3 2293   3.844   2.779   3.051 -0.7964 -0.0980  0.7094
    1THF     H4 2294   3.946   2.670   3.147  0.6268  0.4827  3.2987
    1THF     C3 2295   4.025   2.867   3.146  0.5122  0.7213  0.1053
    1THF     H5 2296   4.065   2.900   3.050  1.0730 -0.0759  0.0619
    1THF     H6 2297   4.117   2.821   3.183 -0.6630 -4.0334 -2.5248
    1THF     C4 2298   3.982   2.978   3.241  0.8301 -0.3800 -0.4869
    1THF     H7 2299   3.927   3.060   3.194  0.7651  0.0678  0.3557
    1THF     H8 2300   4.072   3.014   3.291 -0.4359  2.0192  0.1465
    1THF     O1 2301   3.888   2.909   3.335 -0.9836  0.1979 -0.4778
    1THF     C1 2302   0.001   1.211   0.052  0.0689 -0.8572 -0.0786
    1THF     H1 2303   0.084   1.165   0.107  0.9007  0.7026 -0.0047
    1THF     H2 2304   0.025   1.284  -0.026  1.1968 -0.7749  0.3378
    1THF     C2 2305  -0.081   1.289   0.156 -0.1493 -0.3486  0.2349
    1THF     H3 2306  -0.038   1.386   0.184  0.2778 -0.5653  0.3423
    1THF     H4 2307  -0.081   1.228   0.246  1.2219  0.6896  0.9647
    1THF     C3 2308  -0.225   1.293   0.099 -0.5984 -0.3339 -0.8304
    1THF     H5 2309  -0.228   1.385   0.040 -1.3734  0.1394 -0.0604
    1THF     H6 2310  -0.308   1.306   0.169  0.7636  1.9268  0.4201
    1THF     C4 2311  -0.226   1.171   0.008  0.6518  0.0604  0.4725
    1THF     H7 2312  -0.232   1.198  -0.098  2.0977  1.0978  0.6390
    1THF     H8 2313  -0.297   1.095   0.040 -0.3373 -0.3484 -2.4965
    1THF     O1 2314  -0.095   1.117   0.011 -0.2246 -0.0564 -0.1324
    1THF     C1 2315   3.329   1.166   2.088 -0.8129  0.6433  0.3382
    1THF     H1 2316   3.352   1.066   2.126  1.0429  1.6058  1.8381
    1THF     H2 2317   3.359   1.174   1.983 -0.7297  0.4812  0.3497
    1THF     C2 2318   3.415   1.278   2.163 -0.9713 -0.4557 -0.5988
    1THF     H3 2319   3.508   1.293   2.108 -0.6283 -0.7513 -0.1017
    1THF     H4 2320   3.443   1.259   2.267  0.9198 -2.1319 -1.3596
    1THF     C3 2321   3.334   1.405   2.170  0.1004 -0.5920 -0.7373
    1THF     H5 2322   3.362   1.485   2.101 -2.7760 -0.6324 -2.0007
    1THF     H6 2323   3.326   1.450   2.270 -1.1891 -0.6223 -0.8207
    1THF     C4 2324   3.187   1.354   2.142 -0.1426  0.3295 -0.0628
    1THF     H7 2325   3.140   1.423   2.072  0.6754  0.8010 -0.1628
    1THF     H8 2326   3.129   1.353   2.235  0.1019  1.0851  0.1006
    1THF     O1 2327   3.195   1.210   2.096  0.3298 -0.9086 -0.4337
    1THF     C1 2328   3.062   3.365   3.793 -0.6569  0.2455 -0.3524
    1THF     H1 2329   2.970   3.421   3.815  0.1058  0.9178  1.1567
    1THF     H2 2330   3.041   3.283   3.723  1.0934 -1.6916  1.3319
    1THF     C2 2331   3.123   3.320   3.922 -0.0729 -0.3484  0.2698
    1THF     H3 2332   3.199   3.244   3.904  1.0556  0.8391  0.0023
    1THF     H4 2333   3.043   3.282   3.987  0.4542 -1.7046  0.1513
    1THF     C3 2334   3.187   3.453   3.964  0.1279  0.2467 -0.1993
    1THF     H5 2335   3.239   3.432   4.058 -1.1637 -2.7021 -0.0803
    1THF     H6 2336   3.114   3.529   3.992 -0.6598 -0.8739  0.7946
    1THF     C4 2337   3.256   3.501   3.831  0.2591 -0.0640 -0.1991
    1THF     H7 2338   3.349   3.446   3.817  0.1295 -0.4264  0.3320
    1THF     H8 2339   3.265   3.609   3.818 -0.6436  0.0013 -0.3055
    1THF     O1 2340   3.166   3.445   3.737 -0.3637  0.4008 -0.0023
    1THF     C1 2341   3.818   3.418   2.087  0.0350  0.2916 -0.2419
    1THF     H1 2342   3.835   3.418   2.195  3.6694  0.6179 -0.7807
    1THF     H2 2343   3.838   3.313   2.066  0.0522  0.5281 -1.4476
    1THF     C2 2344   3.918   3.496   2.010 -0.0420 -0.4877 -1.0505
    1THF     H3 2345   3.939   3.442   1.917  1.2656  1.6214 -2.0196
    1THF     H4 2346   4.010   3.512   2.066 -0.3278 -2.4788  0.0570
    1THF     C3 2347   3.855   3.636   1.984 -0.6402  0.7869  0.5072
    1THF     H5 2348   3.844   3.653   1.876 -1.6467 -0.2852  0.4299
    1THF     H6 2349   3.908   3.713   2.040  1.3935  0.3060 -0.6952
    1THF     C4 2350   3.711   3.614   2.040 -0.4786  0.0529  0.3471
    1THF     H7 2351   3.642   3.661   1.969  0.9089 -0.3192 -1.2993
    1THF     H8 2352   3.696   3.663   2.137 -0.8178 -0.1417  0.3947
    1THF     O1 2353   3.690   3.473   2.049  0.4396  0.3827 -0.4588
    1THF     C1 2354   2.384   1.764   3.854 -0.5696  0.1252 -0.1944
    1THF     H1 2355   2.410   1.658   3.855 -0.1308  0.2465  1.7732
    1THF     H2 2356   2.466   1.832   3.876 -1.5281  1.4784 -0.7307
    1THF     C2 2357   2.257   1.785   3.946  0.6405  0.2930 -0.3767
    1THF     H3 2358   2.239   1.892   3.958 -1.7187  0.1373 -2.2241
    1THF     H4 2359   2.270   1.733   4.042 -2.0670 -1.0606 -0.6987
    1THF     C3 2360   2.148   1.727   3.859  0.3366  0.3488  0.3228
    1THF     H5 2361   2.056   1.785   3.859 -0.4284 -0.8318 -1.0308
    1THF     H6 2362   2.132   1.629   3.904 -0.6385  1.1261  1.7084
    1THF     C4 2363   2.209   1.722   3.718  0.5322  0.7366 -0.2242
    1THF     H7 2364   2.140   1.764   3.644 -0.2927 -1.0995 -0.5126
    1THF     H8 2365   2.218   1.617   3.692  0.7998 -0.1645  3.2509
    1THF     O1 2366   2.334   1.790   3.726  0.0086 -0.4352 -0.4300
    1THF     C1 2367   2.241   2.094   3.344  0.3987 -0.3234  0.1618
    1THF     H1 2368   2.286   2.024   3.273  1.6268  0.6523 -0.0347
    1THF     H2 2369   2.259   2.198   3.313  0.9173  0.2384  2.2658
    1THF     C2 2370   2.292   2.063   3.485  0.1701  0.4330  0.0661
    1THF     H3 2371   2.373   2.130   3.514  0.5798  0.7705 -1.8175
    1THF     H4 2372   2.325   1.960   3.501 -2.8702 -0.9981 -2.4140
    1THF     C3 2373   2.173   2.081   3.576 -0.3791  0.1719 -0.1273
    1THF     H5 2374   2.170   2.176   3.629  0.1032 -0.6223  1.3891
    1THF     H6 2375   2.160   1.996   3.645 -0.0986  0.6865  0.5672
    1THF     C4 2376   2.047   2.077   3.488 -0.8360  0.2261  0.0349
    1THF     H7 2377   1.993   2.171   3.503 -1.6741 -0.3589  0.7495
    1THF     H8 2378   1.992   1.987   3.518 -0.1390 -0.5041 -0.8605
    1THF     O1 2379   2.099   2.071   3.354 -0.0178  0.4933 -0.3431
    1THF     C1 2380   3.947   3.903   3.103 -0.7566  0.1047 -0.5478
    1THF     H1 2381   4.033   3.936   3.162 -2.4990  0.5499  1.8202
    1THF     H2 2382   3.974   3.814   3.046  0.3396  0.6895 -0.9503
    1THF     C2 2383   3.894   4.018   3.009  0.2168 -0.2573 -0.9800
    1THF     H3 2384   3.872   3.985   2.907  2.0544 -0.1346 -1.4396
    1THF     H4 2385   3.977   4.088   3.000 -0.1418  0.3226  0.1311
    1THF     C3 2386   3.771   4.080   3.086 -0.1711 -0.3526  0.3340
    1THF     H5 2387   3.697   4.111   3.012  1.2334  0.9185 -0.5902
    1THF     H6 2388   3.801   4.170   3.140 -0.3125 -0.6043  0.8323
    1THF     C4 2389   3.735   3.968   3.189 -0.9681  0.4215 -0.6238
    1THF     H7 2390   3.642   3.916   3.163  0.0984 -1.3899 -0.8526
    1THF     H8 2391   3.720   4.010   3.289  0.6457  1.8287 -0.9534
    1THF     O1 2392   3.843   3.875   3.192  0.6330  0.0838  0.5439
    1THF     C1 2393   0.996   1.638   1.524  0.0429 -0.3363 -0.2203
    1THF     H1 2394   1.096   1.650   1.480  1.0938 -0.5216  2.0313
    1THF     H2 2395   0.958   1.733   1.564  1.4785 -0.6788  2.0765
    1THF     C2 2396   0.998   1.542   1.645 -0.2388 -0.3486  0.1985
    1THF     H3 2397   0.976   1.586   1.742 -0.0955 -0.1645  0.1470
    1THF     H4 2398   1.097   1.496   1.645 -0.4762 -0.8774 -0.6937
    1THF     C3 2399   0.893   1.432   1.608  0.2977  0.2309  0.0818
    1THF     H5 2400   0.789   1.443   1.640  0.0728 -1.9093  0.1329
    1THF     H6 2401   0.935   1.337   1.640 -0.0901  0.0295 -0.0130
    1THF     C4 2402   0.889   1.432   1.454  0.6559  1.1282  1.0889
    1THF     H7 2403   0.795   1.394   1.413  2.3076 -0.6477 -1.1671
    1THF     H8 2404   0.974   1.382   1.406 -0.7482  2.7100 -3.2471
    1THF     O1 2405   0.905   1.581   1.431  0.0946  0.7222  0.0232
    1THF     C1 2406   1.768   3.599   3.467  0.2618  0.3437 -0.1523
    1THF     H1 2407   1.849   3.568   3.534  2.5582  0.0464 -2.9544
    1THF     H2 2408   1.721   3.500   3.459  0.7921  0.1840 -1.4441
    1THF     C2 2409   1.803   3.645   3.327  0.1656  0.0220 -0.0823
    1THF     H3 2410   1.795   3.563   3.255  2.1040 -0.6706  0.4723
    1THF     H4 2411   1.900   3.694   3.320  0.3868 -0.4616 -0.4758
    1THF     C3 2412   1.677   3.730   3.303 -0.3675  0.5399  0.7349
    1THF     H5 2413   1.601   3.667   3.258 -0.1065  1.2903 -0.7737
    1THF     H6 2414   1.695   3.804   3.225  0.2415 -1.4958 -1.1008
    1THF     C4 2415   1.615   3.777   3.433  0.1634 -0.4801  0.3106
    1THF     H7 2416   1.506   3.772   3.444 -0.2964  0.8456 -3.1244
    1THF     H8 2417   1.654   3.879   3.445 -0.3530  0.0301 -2.1193
    1THF     O1 2418   1.684   3.700   3.535 -0.0764  0.5466  0.0166
    1THF     C1 2419   2.879   0.815   0.103  0.2246 -0.2723 -0.5871
    1THF     H1 2420   2.779   0.769   0.101 -0.3848  1.0681 -2.4148
    1THF     H2 2421   2.942   0.742   0.154 -1.3957 -1.9089 -0.8558
    1THF     C2 2422   2.865   0.957   0.154  1.1815  0.3306 -0.3397
    1THF     H3 2423   2.957   0.990   0.202 -0.9889  1.1929  3.3627
    1THF     H4 2424   2.776   0.959   0.216  0.9045  0.6721 -0.7419
    1THF     C3 2425   2.834   1.028   0.016  0.1488 -1.4514 -0.6081
    1THF     H5 2426   2.851   1.136   0.026  1.2110 -1.6114 -0.7413
    1THF     H6 2427   2.730   1.008  -0.010 -0.7632  2.4441 -0.3190
    1THF     C4 2428   2.931   0.962  -0.080 -0.0018  0.2572  0.0063
    1THF     H7 2429   3.035   0.992  -0.073 -0.2937  0.6901  3.0282
    1THF     H8 2430   2.897   0.965  -0.184  0.3711  1.0483 -0.0924
    1THF     O1 2431   2.928   0.819  -0.037 -0.2849  0.2461 -0.4580
    1THF     C1 2432   2.423   3.010   3.535 -0.1959  0.2011 -0.6450
    1THF     H1 2433   2.529   3.018   3.559  1.1251 -0.9733 -5.4769
    1THF     H2 2434   2.411   3.047   3.433 -0.5412  0.5213 -0.4891
    1THF     C2 2435   2.336   3.104   3.615  0.5486 -0.3477 -0.2269
    1THF     H3 2436   2.245   3.130   3.560  0.3992  0.6551  0.4842
    1THF     H4 2437   2.379   3.198   3.649 -1.9193  0.2326  1.4103
    1THF     C3 2438   2.296   3.026   3.739 -0.2086  0.1452  0.1002
    1THF     H5 2439   2.197   3.050   3.778  0.0954  1.1042  0.3156
    1THF     H6 2440   2.355   3.054   3.827  0.8204 -1.4465 -0.0690
    1THF     C4 2441   2.335   2.883   3.715 -0.4442 -0.4081 -0.3953
    1THF     H7 2442   2.261   2.806   3.738  0.9620 -2.1776 -1.6502
    1THF     H8 2443   2.422   2.850   3.772 -0.8890 -1.5297 -0.3534
    1THF     O1 2444   2.366   2.876   3.573  0.4906  0.8342 -0.4000
    1THF     C1 2445   2.657   0.195   1.858 -0.5613 -0.4356 -0.3302
    1THF     H1 2446   2.742   0.222   1.921  0.3670 -0.9947 -1.3335
    1THF     H2 2447   2.571   0.236   1.912  1.3483  4.1864 -0.6398
    1THF     C2 2448   2.637   0.046   1.828  0.6874 -0.3244 -0.4747
    1THF     H3 2449   2.531   0.025   1.817  0.5424  0.6847 -1.0598
    1THF     H4 2450   2.677  -0.014   1.910  1.7013 -0.0619 -0.7659
    1THF     C3 2451   2.716   0.023   1.695 -0.1128 -0.1278 -0.1159
    1THF     H5 2452   2.678  -0.052   1.625  0.5811  0.9916 -1.7409
    1THF     H6 2453   2.818  -0.005   1.725  0.1481  1.0003  0.0641
    1THF     C4 2454   2.708   0.166   1.628  0.6084 -0.7353  0.2854
    1THF     H7 2455   2.616   0.159   1.569  2.1448 -4.2388 -1.8987
    1THF     H8 2456   2.783   0.191   1.553 -0.8994  1.8678 -0.4025
    1THF     O1 2457   2.694   0.269   1.737  0.1627 -0.1840 -0.3556
    1THF     C1 2458   3.541   2.389   2.320  0.2467  0.1783 -0.3527
    1THF     H1 2459   3.500   2.442   2.407 -0.8095 -0.0629 -0.6873
    1THF     H2 2460   3.503   2.286   2.326 -0.4065  0.4278 -0.0256
    1THF     C2 2461   3.691   2.406   2.329 -0.3699  0.6668 -0.0503
    1THF     H3 2462   3.753   2.326   2.289 -0.9914  0.8131 -1.3191
    1THF     H4 2463   3.722   2.435   2.430  0.6239 -1.1649  0.2074
    1THF     C3 2464   3.718   2.534   2.251 -0.0147 -0.4396 -0.0961
    1THF     H5 2465   3.804   2.522   2.184  1.0318  0.1202  1.1245
    1THF     H6 2466   3.741   2.621   2.313  0.2349 -0.1658 -0.5671
    1THF     C4 2467   3.592   2.556   2.163 -0.6273 -0.1721  0.1712
    1THF     H7 2468   3.626   2.555   2.059 -0.2199 -1.9053  0.2990
    1THF     H8 2469   3.533   2.642   2.194  1.0868  0.9982  0.2246
    1THF     O1 2470   3.509   2.437   2.187 -0.7780 -0.3212  0.3626
    1THF     C1 2471   0.321   3.129   0.308 -0.7965  0.0593 -0.0497
    1THF     H1 2472   0.236   3.110   0.374 -1.1862 -0.3311 -0.6610
    1THF     H2 2473   0.362   3.229   0.326 -1.4961  0.3750 -0.1618
    1THF     C2 2474   0.277   3.107   0.166 -0.1462  0.2961 -0.1417
    1THF     H3 2475   0.297   3.197   0.108 -0.1570  0.3670 -0.0357
    1THF     H4 2476   0.169   3.095   0.153  0.3155 -2.9646 -1.4245
    1THF     C3 2477   0.354   2.997   0.106 -0.7451  0.8574 -0.0191
    1THF     H5 2478   0.391   3.029   0.008  2.8093  0.5290  1.1494
    1THF     H6 2479   0.305   2.899   0.108  2.0562 -0.5710  0.5429
    1THF     C4 2480   0.468   2.984   0.197 -0.4281 -0.8986 -0.4575
    1THF     H7 2481   0.553   3.044   0.164 -0.5404 -0.5892 -0.1871
    1THF     H8 2482   0.500   2.880   0.213 -0.4857 -0.7466  0.7383
    1THF     O1 2483   0.433   3.036   0.327 -0.0352  0.3941 -0.3907
    1THF     C1 2484   2.630   1.296   1.931 -0.0018 -0.3123  0.2443
    1THF     H1 2485   2.535   1.256   1.970 -0.8617  0.5868 -0.8973
    1THF     H2 2486   2.603   1.359   1.846 -1.4610 -2.9805 -1.3624
    1THF     C2 2487   2.729   1.193   1.871 -0.0602 -0.7310 -0.1800
    1THF     H3 2488   2.738   1.200   1.762  2.3658  0.4290  0.0572
    1THF     H4 2489   2.687   1.094   1.888 -1.0675 -0.2646  0.0948
    1THF     C3 2490   2.869   1.222   1.936  0.0762  0.9835 -0.7532
    1THF     H5 2491   2.925   1.285   1.867  1.0347  2.2506  1.1360
    1THF     H6 2492   2.930   1.136   1.965 -0.5857  0.6046 -0.4617
    1THF     C4 2493   2.834   1.316   2.052  1.0329 -0.6393 -0.1637
    1THF     H7 2494   2.916   1.387   2.063 -0.3581  0.7386  1.5502
    1THF     H8 2495   2.830   1.263   2.147 -0.3188 -2.4247 -1.1719
    1THF     O1 2496   2.709   1.381   2.015  0.3065 -0.4521 -0.0100
    1THF     C1 2497   1.876   3.907   2.342  0.0546 -0.5065  0.2539
    1THF     H1 2498   1.945   3.966   2.281  1.2587 -0.0334  2.0268
    1THF     H2 2499   1.886   3.798   2.333 -3.3951 -0.7519 -1.4030
    1THF     C2 2500   1.733   3.943   2.302  0.6161  0.4786 -0.1045
    1THF     H3 2501   1.668   3.856   2.295  1.3283  0.1376 -3.2340
    1THF     H4 2502   1.728   3.993   2.205 -0.6927 -0.9035 -0.7546
    1THF     C3 2503   1.681   4.038   2.412  0.0080  0.4867  0.5425
    1THF     H5 2504   1.580   4.010   2.445 -0.9281  0.9388 -1.8217
    1THF     H6 2505   1.690   4.144   2.385  2.0626  0.3158  0.4963
    1THF     C4 2506   1.778   4.031   2.523  0.5467 -0.2376 -0.1061
    1THF     H7 2507   1.739   3.995   2.619 -1.7154  3.4456  0.4976
    1THF     H8 2508   1.829   4.127   2.533 -0.2581  0.0529  1.5271
    1THF     O1 2509   1.878   3.936   2.481  0.1746  0.5422 -0.3169
    1THF     C1 2510   0.561   2.969   0.824  0.1889  0.3471 -0.2854
    1THF     H1 2511   0.644   2.903   0.850 -0.6449 -0.5896  0.0361
    1THF     H2 2512   0.574   2.991   0.717  1.3701 -1.2216 -0.4805
    1THF     C2 2513   0.554   3.101   0.904  0.0375 -0.3462  0.3042
    1THF     H3 2514   0.532   3.183   0.835  1.1056 -0.3880 -0.1001
    1THF     H4 2515   0.651   3.122   0.950  0.6866 -0.0696 -1.1679
    1THF     C3 2516   0.436   3.089   1.002  0.8259  0.1887 -0.0491
    1THF     H5 2517   0.378   3.181   1.018  1.7541  0.4281  2.0315
    1THF     H6 2518   0.469   3.056   1.100  1.9961  0.0063 -0.4932
    1THF     C4 2519   0.362   2.967   0.956 -0.7203 -0.3582 -1.0609
    1THF     H7 2520   0.254   2.968   0.940 -0.6997  3.7748 -1.4549
    1THF     H8 2521   0.373   2.891   1.034  1.0415 -0.0842 -1.0164
    1THF     O1 2522   0.430   2.913   0.834  0.0407  0.5174 -0.6233
    1THF     C1 2523   3.413   3.323   2.546 -0.0948 -0.1383  0.0057
    1THF     H1 2524   3.313   3.358   2.572  0.7928  1.4517  1.4194
    1THF     H2 2525   3.442   3.248   2.621 -0.0871 -1.1746 -1.0140
    1THF     C2 2526   3.513   3.444   2.528  0.0946 -0.1446 -0.0248
    1THF     H3 2527   3.556   3.480   2.621 -1.9817  0.1294  0.8697
    1THF     H4 2528   3.464   3.525   2.473  1.2767 -0.6151 -1.8282
    1THF     C3 2529   3.620   3.373   2.441 -0.7282  0.9352 -0.3301
    1THF     H5 2530   3.704   3.357   2.508 -1.3406  0.3416  0.2983
    1THF     H6 2531   3.658   3.442   2.365 -0.8394  2.9310  1.3729
    1THF     C4 2532   3.551   3.252   2.376  0.0440  0.6796  0.0675
    1THF     H7 2533   3.596   3.160   2.413 -0.1992  0.2122 -0.7854
    1THF     H8 2534   3.550   3.250   2.267  1.8126 -1.9633  0.0648
    1THF     O1 2535   3.417   3.252   2.426 -0.3338 -0.1599  0.3160
    1THF     C1 2536   3.498   3.082   2.916  0.4391 -0.3902  0.3038
    1THF     H1 2537   3.572   3.116   2.843 -0.6566 -1.4062 -1.3210
    1THF     H2 2538   3.426   3.014   2.870 -1.2508  0.8898  0.9633
    1THF     C2 2539   3.412   3.191   2.986  0.0227 -0.3905 -0.4817
    1THF     H3 2540   3.331   3.212   2.916 -1.6909 -1.1332  1.2072
    1THF     H4 2541   3.481   3.276   2.991 -0.4108  0.0103 -1.2664
    1THF     C3 2542   3.385   3.145   3.135  0.0175 -0.2774  0.4914
    1THF     H5 2543   3.289   3.093   3.140  0.1347 -0.8997 -2.9258
    1THF     H6 2544   3.374   3.228   3.204  0.8123  0.6733 -0.5089
    1THF     C4 2545   3.510   3.052   3.161 -0.1744 -0.1306  0.2283
    1THF     H7 2546   3.483   2.969   3.226 -1.4522  1.1503  1.3528
    1THF     H8 2547   3.592   3.114   3.199 -1.3891  0.4538  1.9456
    1THF     O1 2548   3.554   3.006   3.023  0.0429 -0.5257 -0.2045
    1THF     C1 2549   2.581   0.792   2.080 -0.1793  0.1418 -0.0077
    1THF     H1 2550   2.503   0.859   2.118 -0.3987 -0.4343  0.5785
    1THF     H2 2551   2.588   0.790   1.971 -4.4337 -0.1429 -0.3448
    1THF     C2 2552   2.558   0.647   2.131 -0.0643  0.3655  0.5401
    1THF     H3 2553   2.577   0.573   2.053 -1.1325 -0.4670  1.0511
    1THF     H4 2554   2.454   0.649   2.164  0.2015  1.6742  1.3330
    1THF     C3 2555   2.665   0.647   2.238 -0.3439 -0.3963 -0.2674
    1THF     H5 2556   2.750   0.584   2.213  0.9376  1.3706 -0.4399
    1THF     H6 2557   2.621   0.627   2.336 -0.2589  0.1087 -0.1274
    1THF     C4 2558   2.721   0.788   2.252 -0.2747  0.9917 -0.1987
    1THF     H7 2559   2.828   0.797   2.270 -0.3705  0.8800  0.4368
    1THF     H8 2560   2.662   0.855   2.315  0.0902  3.9028 -2.8293
    1THF     O1 2561   2.707   0.836   2.124  0.4258 -0.8668 -0.0299
    1THF     C1 2562   3.782   0.639   0.909  0.1892 -0.4692 -0.6071
    1THF     H1 2563   3.820   0.542   0.942  0.3500 -0.3817 -0.5344
    1THF     H2 2564   3.725   0.678   0.993  1.8677  2.2579 -0.7020
    1THF     C2 2565   3.699   0.620   0.784  0.7518 -0.3528  0.8187
    1THF     H3 2566   3.606   0.677   0.788  1.1677  0.3247  0.9273
    1THF     H4 2567   3.679   0.515   0.762 -2.2905 -0.0494  2.0073
    1THF     C3 2568   3.782   0.683   0.673 -0.2407 -0.3189 -0.0235
    1THF     H5 2569   3.726   0.752   0.609 -1.0751  0.1549  1.1873
    1THF     H6 2570   3.826   0.614   0.601 -0.9446  1.0506 -1.8015
    1THF     C4 2571   3.906   0.748   0.737 -0.0614  0.4998 -0.1246
    1THF     H7 2572   3.901   0.854   0.713  2.0161  0.0797 -2.6912
    1THF     H8 2573   4.001   0.713   0.697 -0.6914 -0.6157 -0.6622
    1THF     O1 2574   3.897   0.727   0.881 -0.2468 -0.1240  0.1536
    1THF     C1 2575   1.287   1.376   2.062 -0.4393 -0.5923 -0.1020
    1THF     H1 2576   1.201   1.392   2.127  0.7674 -1.2275  1.7116
    1THF     H2 2577   1.361   1.454   2.084 -1.6408  0.8121 -0.9708
    1THF     C2 2578   1.247   1.378   1.913  0.2624  0.2612  0.2019
    1THF     H3 2579   1.329   1.416   1.851  0.5325  0.3933  0.6404
    1THF     H4 2580   1.159   1.438   1.887  0.1127  0.3857  1.0011
    1THF     C3 2581   1.218   1.228   1.878  0.1531 -0.3328 -0.8795
    1THF     H5 2582   1.240   1.197   1.775 -1.5171 -1.9591 -0.7741
    1THF     H6 2583   1.112   1.209   1.895 -0.1170  2.4610  0.8639
    1THF     C4 2584   1.289   1.149   1.985  0.5044 -0.4004  0.0969
    1THF     H7 2585   1.381   1.107   1.943 -0.6430 -1.1818 -1.6894
    1THF     H8 2586   1.218   1.082   2.035 -1.7861  0.9158 -1.3211
    1THF     O1 2587   1.341   1.244   2.075 -1.0167  0.1182 -0.1237
    1THF     C1 2588   0.109   1.237   2.066  0.5815  0.0222  0.0943
    1THF     H1 2589   0.027   1.274   2.127 -0.5492 -1.1435 -0.7081
    1THF     H2 2590   0.198   1.247   2.129  0.4221  0.7091  0.2155
    1THF     C2 2591   0.118   1.321   1.933  0.6190  0.4127  0.0462
    1THF     H3 2592   0.207   1.384   1.925  2.7471 -2.6089 -1.0818
    1THF     H4 2593   0.030   1.385   1.923  0.2975  0.1642  1.2336
    1THF     C3 2594   0.104   1.214   1.822  0.2171  0.3535  0.1582
    1THF     H5 2595   0.203   1.193   1.781  1.8541 -0.8516  4.4100
    1THF     H6 2596   0.043   1.260   1.744  0.7980  1.0980  0.1362
    1THF     C4 2597   0.042   1.090   1.891  0.3994  0.1438  0.5105
    1THF     H7 2598   0.084   0.996   1.853 -0.5462 -0.0081 -0.1736
    1THF     H8 2599  -0.067   1.083   1.896  0.3557 -0.3202 -0.8998
    1THF     O1 2600   0.085   1.103   2.033  0.0005 -0.5257 -0.0169
    1THF     C1 2601   1.237   2.072   3.576 -0.2909  0.0677  0.2812
    1THF     H1 2602   1.259   1.967   3.556 -2.0278  0.1352 -2.1656
    1THF     H2 2603   1.143   2.106   3.531  0.1213  0.1310 -0.5303
    1THF     C2 2604   1.352   2.170   3.547 -0.1497  0.4425  0.5538
    1THF     H3 2605   1.343   2.231   3.457  1.3631  0.2923  0.2882
    1THF     H4 2606   1.442   2.112   3.527 -0.0122  0.8431  0.0107
    1THF     C3 2607   1.364   2.247   3.678 -0.1108  0.1861  0.1215
    1THF     H5 2608   1.314   2.343   3.664 -1.3824 -0.5627 -0.5140
    1THF     H6 2609   1.471   2.266   3.695 -0.3297  3.1858 -1.3599
    1THF     C4 2610   1.314   2.161   3.789  1.1503 -0.0750  0.0622
    1THF     H7 2611   1.269   2.212   3.874  0.0821  0.2384 -0.6894
    1THF     H8 2612   1.396   2.096   3.822  0.9931  0.9277  2.4951
    1THF     O1 2613   1.215   2.083   3.722 -0.2939 -0.6145  0.3458
    1THF     C1 2614   2.173   3.346   3.372 -0.2329  0.4520 -0.5199
    1THF     H1 2615   2.103   3.264   3.353 -0.2621  0.3223  0.1370
    1THF     H2 2616   2.152   3.386   3.472 -0.0074  1.9833 -1.0694
    1THF     C2 2617   2.161   3.462   3.275 -0.2123  0.7527  0.7390
    1THF     H3 2618   2.160   3.553   3.335  0.0767 -0.0885  2.0532
    1THF     H4 2619   2.064   3.462   3.225 -0.5898 -1.8263  1.3938
    1THF     C3 2620   2.285   3.450   3.188 -0.3700  0.4067 -0.3524
    1THF     H5 2621   2.323   3.547   3.154 -1.7103  1.0637 -0.0490
    1THF     H6 2622   2.272   3.394   3.095 -2.4935  0.2212  0.0146
    1THF     C4 2623   2.386   3.378   3.284 -0.0355 -1.1292 -0.5298
    1THF     H7 2624   2.438   3.451   3.347 -0.3545  0.2273 -1.8144
    1THF     H8 2625   2.454   3.319   3.222  1.0225 -0.2663 -0.1957
    1THF     O1 2626   2.301   3.292   3.367  0.0611  0.0001  0.0496
    1THF     C1 2627   1.459   0.485   1.217 -0.1534 -0.1849  0.1768
    1THF     H1 2628   1.371   0.420   1.217 -1.3938  1.4058  2.5968
    1THF     H2 2629   1.524   0.461   1.133 -2.0987 -0.4724 -1.2922
    1THF     C2 2630   1.534   0.475   1.346 -1.2410 -0.0189  0.4295
    1THF     H3 2631   1.617   0.408   1.323  0.5853  2.7589 -1.3658
    1THF     H4 2632   1.471   0.448   1.432 -1.8620 -1.0414 -0.3414
    1THF     C3 2633   1.585   0.614   1.375  0.2887 -0.1216  1.0121
    1THF     H5 2634   1.692   0.632   1.386  0.4153 -0.1927 -0.0937
    1THF     H6 2635   1.534   0.647   1.466 -1.8271  1.2403 -0.6156
    1THF     C4 2636   1.543   0.698   1.254 -0.3604 -0.2850 -0.1849
    1THF     H7 2637   1.624   0.694   1.181  1.5324 -2.1488  1.9359
    1THF     H8 2638   1.528   0.804   1.277  1.5293 -0.1497  0.5104
    1THF     O1 2639   1.428   0.630   1.205 -0.6027 -0.5812 -0.2585
    1THF     C1 2640   4.027   3.935   0.028  0.1425  0.3164  0.2270
    1THF     H1 2641   4.123   3.891   0.002 -0.0410 -1.1086  1.8534
    1THF     H2 2642   3.951   3.901  -0.043  1.2980  0.4572 -1.0938
    1THF     C2 2643   4.029   4.087   0.031  0.3372 -0.6954  0.5919
    1THF     H3 2644   3.934   4.118  -0.013  1.3905  0.7410 -0.7463
    1THF     H4 2645   4.115   4.126  -0.026  2.4361 -3.0362  2.0620
    1THF     C3 2646   4.043   4.134   0.174  0.6199 -0.3506 -0.2768
    1THF     H5 2647   3.947   4.176   0.207 -0.3368 -3.5891  1.3402
    1THF     H6 2648   4.117   4.212   0.191 -1.0573  1.3288 -0.4091
    1THF     C4 2649   4.064   4.003   0.248  0.2438  0.6480  0.2852
    1THF     H7 2650   4.011   4.007   0.344  2.2266  0.3707  1.4207
    1THF     H8 2651   4.173   3.994   0.257  0.1607 -1.2430 -0.3535
    1THF     O1 2652   4.003   3.902   0.165  0.2684 -0.0600 -0.7699
    1THF     C1 2653   0.114   1.613   1.379  0.6576  0.1682 -0.0419
    1THF     H1 2654   0.024   1.569   1.336  1.0248 -1.3829  0.7271
    1THF     H2 2655   0.166   1.688   1.318  0.9778 -0.3908 -0.4608
    1THF     C2 2656   0.211   1.501   1.407 -0.4435 -1.0413 -0.1622
    1THF     H3 2657   0.309   1.537   1.374 -1.1468  1.1639  0.0962
    1THF     H4 2658   0.192   1.409   1.352  0.2054 -1.3281  0.0803
    1THF     C3 2659   0.227   1.479   1.557 -0.2946  0.4531 -0.2869
    1THF     H5 2660   0.333   1.497   1.571 -0.1105 -0.6423 -0.2137
    1THF     H6 2661   0.205   1.375   1.583  0.4539  0.2860 -0.3225
    1THF     C4 2662   0.130   1.581   1.620  0.0466  0.1644  0.0875
    1THF     H7 2663   0.178   1.648   1.693  0.2525 -0.9543  0.9903
    1THF     H8 2664   0.039   1.533   1.656  0.0090 -1.5408 -2.2263
    1THF     O1 2665   0.084   1.670   1.510 -0.1047  0.8369  0.6677
    1THF     C1 2666   1.559   0.448   3.231 -0.1139  0.0920 -0.7665
    1THF     H1 2667   1.558   0.342   3.255  0.2101  0.0900 -0.7509
    1THF     H2 2668   1.525   0.460   3.128 -0.5790  0.3459 -0.5860
    1THF     C2 2669   1.695   0.498   3.237 -1.0146 -0.3759 -0.2160
    1THF     H3 2670   1.740   0.502   3.138 -0.1441 -1.0224  0.1461
    1THF     H4 2671   1.756   0.442   3.308 -1.4223 -0.4868  0.0499
    1THF     C3 2672   1.684   0.638   3.300  0.4242 -0.1375 -0.0513
    1THF     H5 2673   1.729   0.719   3.242 -2.0939  1.2015 -0.1929
    1THF     H6 2674   1.731   0.646   3.399  0.9801 -2.7149 -0.0768
    1THF     C4 2675   1.539   0.661   3.313 -0.1846  0.0413 -0.3955
    1THF     H7 2676   1.496   0.709   3.225 -0.8460  1.1653  0.5213
    1THF     H8 2677   1.523   0.712   3.409 -1.0455  1.8864 -1.5020
    1THF     O1 2678   1.485   0.532   3.324 -0.0758  0.2412 -0.2946
    1THF     C1 2679   2.805   3.504   0.961  0.1722  1.0023  0.1811
    1THF     H1 2680   2.734   3.493   1.042 -1.1167 -0.5594 -1.1171
    1THF     H2 2681   2.869   3.592   0.976 -0.7574  1.8817 -0.8783
    1THF     C2 2682   2.741   3.516   0.822  0.4305 -0.2589 -0.5910
    1THF     H3 2683   2.691   3.613   0.818  2.0297  0.5385 -1.9535
    1THF     H4 2684   2.672   3.433   0.803  2.4572 -1.8732 -0.9992
    1THF     C3 2685   2.869   3.510   0.740 -0.1665  0.7443  0.8815
    1THF     H5 2686   2.924   3.604   0.743 -0.4000  0.8773  1.0065
    1THF     H6 2687   2.828   3.482   0.643  0.0752  0.7751  0.7700
    1THF     C4 2688   2.952   3.401   0.815 -0.4678 -0.0519  0.4689
    1THF     H7 2689   3.058   3.430   0.819  0.3127 -2.3988 -1.6921
    1THF     H8 2690   2.951   3.311   0.754 -4.2367  0.1318  0.1247
    1THF     O1 2691   2.897   3.389   0.947  0.2223 -0.0442 -0.4909
    1THF     C1 2692   0.069   0.157   0.696 -0.0218  0.2217  0.4710
    1THF     H1 2693   0.117   0.113   0.784  0.6170  1.4447  0.7514
    1THF     H2 2694  -0.029   0.112   0.680  0.6784 -1.0307 -0.3160
    1THF     C2 2695   0.162   0.155   0.567  0.2481  0.1082 -0.0749
    1THF     H3 2696   0.105   0.122   0.480 -0.4115 -3.1887  1.5248
    1THF     H4 2697   0.245   0.086   0.585  0.2764  0.8288  2.7835
    1THF     C3 2698   0.209   0.301   0.557  0.2761 -0.3923 -0.7054
    1THF     H5 2699   0.219   0.334   0.453 -1.5260  0.2049 -0.7097
    1THF     H6 2700   0.310   0.320   0.593  0.0182 -0.1704 -0.1034
    1THF     C4 2701   0.107   0.386   0.627 -0.4134 -0.0366  0.1059
    1THF     H7 2702   0.030   0.410   0.555 -0.1149 -0.1882 -0.2660
    1THF     H8 2703   0.152   0.466   0.687  0.0205 -2.0382  2.5914
    1THF     O1 2704   0.052   0.294   0.722 -0.2145 -0.6703 -0.2891
    1THF     C1 2705   2.058   0.551   0.241 -0.2411  0.1688 -0.6256
    1THF     H1 2706   2.129   0.532   0.160  0.8129  1.6986 -0.0939
    1THF     H2 2707   1.979   0.617   0.204 -0.2607  0.7350  0.4094
    1THF     C2 2708   2.129   0.618   0.362 -0.0211 -0.0351  0.2352
    1THF     H3 2709   2.103   0.723   0.375 -1.4548 -0.3097 -0.2502
    1THF     H4 2710   2.237   0.608   0.349 -0.4729 -3.0433 -1.6886
    1THF     C3 2711   2.083   0.536   0.485 -0.0997  0.5119 -0.1564
    1THF     H5 2712   2.061   0.608   0.564 -2.1595  0.1654 -0.3994
    1THF     H6 2713   2.165   0.473   0.521 -2.1539 -1.3123  1.4541
    1THF     C4 2714   1.973   0.446   0.436 -0.7942  0.7232 -0.1474
    1THF     H7 2715   1.878   0.491   0.466 -0.3901  2.0756 -0.8818
    1THF     H8 2716   1.976   0.342   0.470  0.5504 -0.1503 -2.8317
    1THF     O1 2717   1.988   0.438   0.291  0.1442  0.3699 -0.0354
    1THF     C1 2718   3.760   1.769   3.971  0.1753 -0.5358  0.3596
    1THF     H1 2719   3.726   1.723   3.878  2.0696 -1.1567 -0.0597
    1THF     H2 2720   3.693   1.841   4.017  1.8228  0.9960  0.4196
    1THF     C2 2721   3.886   1.856   3.936  0.4895  0.2671 -0.3096
    1THF     H3 2722   3.885   1.943   4.002 -0.8349 -1.1942  1.6308
    1THF     H4 2723   3.889   1.895   3.834 -0.3470  1.7773  0.2299
    1THF     C3 2724   4.011   1.769   3.982  0.0999 -0.6847 -0.3644
    1THF     H5 2725   4.098   1.828   4.011  0.0037 -0.6979 -0.0372
    1THF     H6 2726   4.051   1.703   3.905 -0.4907 -0.9007 -0.4879
    1THF     C4 2727   3.950   1.683   4.089 -0.8163  0.1767 -0.0028
    1THF     H7 2728   3.951   1.754   4.172 -2.6689  3.3417 -2.5769
    1THF     H8 2729   4.004   1.591   4.111 -2.2485 -0.3305  1.4805
    1THF     O1 2730   3.812   1.663   4.057  0.0124 -0.0779 -0.2008
    1THF     C1 2731   0.207   0.819   3.827 -0.3384  0.5680 -0.3007
    1THF     H1 2732   0.115   0.762   3.814 -0.3130  0.1058  1.4206
    1THF     H2 2733   0.261   0.774   3.911 -0.4925 -0.3673 -0.6966
    1THF     C2 2734   0.174   0.961   3.871 -0.2546 -0.3520  0.4889
    1THF     H3 2735   0.214   0.983   3.970 -1.1831 -2.4367  1.3734
    1THF     H4 2736   0.065   0.963   3.875 -0.4298 -4.0128 -0.2961
    1THF     C3 2737   0.242   1.056   3.763 -0.1179  0.0077 -0.5635
    1THF     H5 2738   0.344   1.077   3.796  0.1713 -3.3255  0.8301
    1THF     H6 2739   0.182   1.146   3.748  1.3927  0.9466 -1.1308
    1THF     C4 2740   0.261   0.966   3.644 -0.3775 -0.0306 -0.4685
    1THF     H7 2741   0.358   0.989   3.598 -0.1108  0.2768  0.2332
    1THF     H8 2742   0.177   0.960   3.575 -0.8921  1.6089 -0.0042
    1THF     O1 2743   0.278   0.836   3.707 -0.1424 -0.0257 -0.4943
    1THF     C1 2744   3.057   1.766   2.347  0.1335 -0.0776 -0.3428
    1THF     H1 2745   3.085   1.844   2.275  1.1892 -0.1999 -0.0724
    1THF     H2 2746   3.128   1.760   2.430 -0.7512  1.6334  0.5459
    1THF     C2 2747   3.025   1.630   2.278  1.0553 -0.0660 -0.2202
    1THF     H3 2748   3.089   1.554   2.324 -0.5620 -1.0064  0.5354
    1THF     H4 2749   3.053   1.637   2.172 -1.6343 -0.6355 -1.0130
    1THF     C3 2750   2.880   1.606   2.295  0.5599 -0.0084  0.1555
    1THF     H5 2751   2.870   1.500   2.318 -1.7597  0.4873  1.5672
    1THF     H6 2752   2.823   1.635   2.207 -1.0680  0.2582  1.2897
    1THF     C4 2753   2.835   1.695   2.416 -0.6235  0.3901 -0.6633
    1THF     H7 2754   2.843   1.645   2.513 -0.2431  1.2340 -0.2482
    1THF     H8 2755   2.734   1.736   2.401 -1.3866 -1.3318 -0.2745
    1THF     O1 2756   2.922   1.811   2.410 -0.0924  0.3270  0.1646
    1THF     C1 2757   1.198   2.961   2.816 -0.1933  0.1422  0.4980
    1THF     H1 2758   1.224   3.007   2.720 -1.0814 -0.5542 -0.0796
    1THF     H2 2759   1.091   2.943   2.823 -0.1170 -0.4259  0.2340
    1THF     C2 2760   1.254   3.047   2.931  0.1413 -0.0796  0.8831
    1THF     H3 2761   1.178   3.120   2.962  1.2557  2.0720 -1.2659
    1THF     H4 2762   1.342   3.105   2.902 -0.0484  0.9712  2.3629
    1THF     C3 2763   1.306   2.943   3.033  0.2305 -0.3589  0.6370
    1THF     H5 2764   1.247   2.946   3.124 -0.7705  1.3736 -0.0428
    1THF     H6 2765   1.407   2.951   3.074  0.8124 -1.8792 -0.4584
    1THF     C4 2766   1.299   2.802   2.968 -0.1223 -0.0624 -0.4621
    1THF     H7 2767   1.217   2.746   3.013  0.9630  0.6589  2.4823
    1THF     H8 2768   1.396   2.750   2.971 -0.5398 -0.7834  1.5943
    1THF     O1 2769   1.273   2.837   2.828  0.6881 -0.2673 -0.4755
    1THF     C1 2770   0.404   1.150   3.009  0.5875 -0.4653  0.1457
    1THF     H1 2771   0.373   1.181   3.110 -1.4155 -0.1016 -0.5701
    1THF     H2 2772   0.511   1.163   2.989 -0.1044  2.3955 -2.0554
    1THF     C2 2773   0.330   1.237   2.899  0.2340 -0.1348 -0.2201
    1THF     H3 2774   0.381   1.244   2.803  0.7341  0.9356  0.1145
    1THF     H4 2775   0.299   1.335   2.936  1.5597  0.5660 -0.9369
    1THF     C3 2776   0.201   1.159   2.879 -0.2293 -0.0280 -0.7826
    1THF     H5 2777   0.179   1.156   2.772 -1.8953  0.9673 -0.4958
    1THF     H6 2778   0.110   1.190   2.932 -0.5681 -0.1559 -1.2889
    1THF     C4 2779   0.224   1.022   2.944  0.3883  0.4555 -0.2342
    1THF     H7 2780   0.195   0.939   2.879  0.0033  2.3486 -2.5626
    1THF     H8 2781   0.163   1.029   3.034  0.7495  0.9534 -0.0240
    1THF     O1 2782   0.364   1.017   2.980 -0.2167  0.8461 -0.0075
    1THF     C1 2783   1.359   3.794   0.931 -0.6659 -0.3916 -0.4593
    1THF     H1 2784   1.328   3.897   0.953  1.8276  0.3923 -0.4888
    1THF     H2 2785   1.272   3.734   0.901 -3.0819  1.3521  2.7444
    1THF     C2 2786   1.436   3.726   1.042 -0.1892  1.0477 -0.5527
    1THF     H3 2787   1.429   3.620   1.017 -0.3322  0.4217  2.0294
    1THF     H4 2788   1.419   3.760   1.144  1.2209  0.9783 -0.2840
    1THF     C3 2789   1.583   3.760   1.011  0.2955  0.0209 -0.6109
    1THF     H5 2790   1.654   3.678   1.026  0.1030  0.3086  2.1656
    1THF     H6 2791   1.609   3.842   1.078  3.5960  0.9335 -2.8857
    1THF     C4 2792   1.585   3.780   0.860  0.0432 -0.2790  0.0848
    1THF     H7 2793   1.624   3.696   0.801  0.3153  0.7122 -1.1619
    1THF     H8 2794   1.650   3.865   0.836 -1.1309  0.6259  0.0816
    1THF     O1 2795   1.450   3.801   0.820  0.0861 -0.3557 -0.0784
    1THF     C1 2796   1.956   3.419   0.727  0.4795 -0.2914  0.7458
    1THF     H1 2797   1.974   3.525   0.746 -0.4025  0.8749 -4.2883
    1THF     H2 2798   1.916   3.410   0.626  3.0201 -2.9816 -0.0664
    1THF     C2 2799   1.878   3.349   0.839 -0.8576 -0.6986  0.5820
    1THF     H3 2800   1.773   3.345   0.810 -0.6585 -1.4491 -0.0550
    1THF     H4 2801   1.886   3.396   0.937 -2.0134  0.2055  0.2588
    1THF     C3 2802   1.943   3.213   0.838  0.2273 -0.8318  0.3241
    1THF     H5 2803   1.899   3.148   0.761 -4.1576  1.2094  0.9792
    1THF     H6 2804   1.935   3.167   0.937  0.7588 -0.9148  0.3287
    1THF     C4 2805   2.087   3.231   0.778  0.7081 -0.4504  0.2585
    1THF     H7 2806   2.111   3.152   0.707 -2.1550  0.1713 -1.5055
    1THF     H8 2807   2.160   3.231   0.859 -0.7312  1.8821  1.6285
    1THF     O1 2808   2.086   3.358   0.717  0.3209 -0.2849  0.1873
    1THF     C1 2809   3.279   0.968   1.135  0.2829 -0.5123  0.1855
    1THF     H1 2810   3.349   1.048   1.161 -1.2265  0.8643  0.0753
    1THF     H2 2811   3.175   1.003   1.133  0.4608  0.0982  1.1516
    1THF     C2 2812   3.295   0.846   1.230  0.0042 -0.3208 -0.6383
    1THF     H3 2813   3.195   0.815   1.261  1.1747 -2.7668  0.9022
    1THF     H4 2814   3.353   0.872   1.319 -0.1614 -2.1978  0.0398
    1THF     C3 2815   3.366   0.735   1.146 -0.2365 -0.2690 -0.4056
    1THF     H5 2816   3.334   0.633   1.167 -0.4324 -0.4812 -1.6892
    1THF     H6 2817   3.475   0.738   1.152 -0.3015 -0.4457  1.0563
    1THF     C4 2818   3.316   0.775   1.004 -0.0125  0.4904 -0.1737
    1THF     H7 2819   3.211   0.749   0.987  0.1152 -0.5637  0.5778
    1THF     H8 2820   3.376   0.723   0.928 -1.0828  1.7588 -1.9270
    1THF     O1 2821   3.335   0.920   1.008  0.3605  0.6920 -0.4197
    1THF     C1 2822   1.437   3.757   2.882 -0.2521 -0.6034 -0.1023
    1THF     H1 2823   1.414   3.864   2.883 -0.2701 -0.6059  1.1859
    1THF     H2 2824   1.367   3.711   2.812  0.8352  0.1190 -1.6641
    1THF     C2 2825   1.417   3.691   3.019  0.3800  0.8941 -0.1368
    1THF     H3 2826   1.311   3.680   3.042  0.7776  0.9919  1.8612
    1THF     H4 2827   1.472   3.748   3.094  0.7509  1.0595 -0.5292
    1THF     C3 2828   1.482   3.556   3.002 -0.1796  0.3703 -0.6489
    1THF     H5 2829   1.413   3.480   2.967 -0.0873  0.2159 -0.4925
    1THF     H6 2830   1.529   3.522   3.094  0.7795 -0.1165 -1.3097
    1THF     C4 2831   1.573   3.571   2.877 -0.4412  0.0947 -0.7914
    1THF     H7 2832   1.536   3.509   2.795  0.4665  0.3678 -1.4080
    1THF     H8 2833   1.671   3.533   2.907  0.3873  2.3889 -0.5402
    1THF     O1 2834   1.571   3.714   2.857 -0.0550 -0.7954 -0.2072
    1THF     C1 2835   1.203   0.887   1.441  0.0896 -0.6063 -0.3109
    1THF     H1 2836   1.198   0.988   1.399  2.4325  0.2641  1.4442
    1THF     H2 2837   1.288   0.836   1.395 -1.0680 -1.3262 -1.7102
    1THF     C2 2838   1.059   0.819   1.429 -0.0455  0.9012 -0.0026
    1THF     H3 2839   1.060   0.713   1.452 -0.8254  0.9348  0.2233
    1THF     H4 2840   1.007   0.829   1.334  1.3950 -0.7251 -0.9798
    1THF     C3 2841   0.993   0.880   1.552 -0.0053 -0.5232 -0.5202
    1THF     H5 2842   0.921   0.811   1.595 -0.9714  0.7817 -0.0406
    1THF     H6 2843   0.953   0.981   1.547 -0.7947 -0.7892  0.4736
    1THF     C4 2844   1.108   0.899   1.653  0.1626  0.6967 -0.0460
    1THF     H7 2845   1.101   0.802   1.702  0.8294  1.1060  0.8689
    1THF     H8 2846   1.092   0.985   1.718  2.3407  0.8737  0.2984
    1THF     O1 2847   1.234   0.917   1.580 -0.1560  0.8948  0.5969
    1THF     C1 2848   3.082   0.011   1.530  0.0294 -0.4268  0.3442
    1THF     H1 2849   3.084   0.091   1.605  0.9574  0.8503 -1.0180
    1THF     H2 2850   2.991  -0.046   1.549 -0.4468 -0.1767 -1.1408
    1THF     C2 2851   3.198  -0.091   1.541  1.3554 -0.0988 -1.2994
    1THF     H3 2852   3.171  -0.175   1.605  2.2455  0.6794  0.1123
    1THF     H4 2853   3.279  -0.045   1.598  1.6644 -1.3660 -0.7081
    1THF     C3 2854   3.221  -0.134   1.395  0.5100  0.5465 -0.0073
    1THF     H5 2855   3.159  -0.218   1.362 -1.0519  1.3108  0.9387
    1THF     H6 2856   3.328  -0.156   1.383  0.5696  0.4641  0.6938
    1THF     C4 2857   3.184  -0.011   1.309  0.5017 -0.1688 -0.6798
    1THF     H7 2858   3.157  -0.043   1.208 -3.3016 -0.8781  0.4547
    1THF     H8 2859   3.273   0.051   1.307  0.8463 -0.6637 -0.8232
    1THF     O1 2860   3.084   0.051   1.393  0.2605 -0.6472  0.4114
    1THF     C1 2861   3.525   2.708   1.464  0.3370 -0.2859  0.7490
    1THF     H1 2862   3.423   2.689   1.429  0.1805  0.7927  0.6168
    1THF     H2 2863   3.524   2.761   1.559  0.3510 -1.5457  1.4608
    1THF     C2 2864   3.589   2.797   1.363  0.0371 -0.3682 -0.3770
    1THF     H3 2865   3.581   2.903   1.389 -1.0282 -0.3367 -0.8271
    1THF     H4 2866   3.540   2.787   1.266  0.5079  2.4691 -0.9552
    1THF     C3 2867   3.733   2.749   1.359 -0.3010  0.2511  0.5052
    1THF     H5 2868   3.805   2.831   1.369 -0.6783  0.3852  2.0875
    1THF     H6 2869   3.745   2.697   1.263  1.4050  0.8515  0.3655
    1THF     C4 2870   3.749   2.644   1.458 -0.4301  0.3691 -0.3268
    1THF     H7 2871   3.784   2.688   1.552 -0.2846 -1.1862  0.3546
    1THF     H8 2872   3.819   2.569   1.421 -1.7016 -0.4705 -1.0588
    1THF     O1 2873   3.616   2.601   1.474 -0.1885  0.2736 -0.5702
    1THF     C1 2874   3.113   3.341   2.041 -0.9886  0.2716  0.0365
    1THF     H1 2875   3.009   3.328   2.073 -1.3012  1.9468 -0.2718
    1THF     H2 2876   3.136   3.282   1.952  1.6357  1.5201 -0.1511
    1THF     C2 2877   3.224   3.323   2.146 -0.4598  0.9605 -0.2235
    1THF     H3 2878   3.259   3.220   2.158 -0.6284  0.7938 -1.0868
    1THF     H4 2879   3.178   3.355   2.239  1.3247  2.5744  0.1246
    1THF     C3 2880   3.334   3.422   2.107 -0.0534  0.2374 -0.0697
    1THF     H5 2881   3.416   3.364   2.063 -0.6435 -0.2871 -0.4840
    1THF     H6 2882   3.363   3.497   2.181  3.3814 -0.5278 -0.5596
    1THF     C4 2883   3.276   3.496   1.987  0.4120  0.8089  0.1034
    1THF     H7 2884   3.303   3.440   1.897 -0.9012  1.0777 -0.4692
    1THF     H8 2885   3.291   3.604   1.981  2.6993  0.4390 -1.4885
    1THF     O1 2886   3.134   3.476   2.001 -0.3333 -0.6589 -0.0382
    1THF     C1 2887   2.452   3.635   0.604 -0.5511  0.4244 -0.3060
    1THF     H1 2888   2.535   3.615   0.535 -1.5398 -4.1071 -0.3570
    1THF     H2 2889   2.462   3.560   0.684 -0.2322  0.4891 -0.2826
    1THF     C2 2890   2.319   3.632   0.535  0.1007  0.0018 -0.4336
    1THF     H3 2891   2.257   3.558   0.586 -0.4749  0.4785 -0.4285
    1THF     H4 2892   2.326   3.615   0.428  0.3728  1.3278 -0.6360
    1THF     C3 2893   2.267   3.774   0.558  0.2376 -0.4383  0.5137
    1THF     H5 2894   2.187   3.775   0.632  0.9029 -1.9868  1.2735
    1THF     H6 2895   2.229   3.819   0.466  0.8950  0.5457  0.7084
    1THF     C4 2896   2.383   3.858   0.618 -0.1464  1.0137  0.7214
    1THF     H7 2897   2.351   3.927   0.696  0.8003 -0.3751  2.3981
    1THF     H8 2898   2.430   3.917   0.539 -1.7361  0.3098 -0.7723
    1THF     O1 2899   2.482   3.763   0.665 -0.0028  0.4523 -0.3332
    1THF     C1 2900   0.506   4.006   0.659 -0.6403  0.7455  0.7028
    1THF     H1 2901   0.558   4.003   0.756  1.1707  2.5134 -0.1761
    1THF     H2 2902   0.400   4.029   0.670 -0.5545  1.4458  0.0882
    1THF     C2 2903   0.536   3.875   0.578  0.0068  0.4037  0.3013
    1THF     H3 2904   0.447   3.813   0.567  0.3494 -0.1214  0.4478
    1THF     H4 2905   0.622   3.819   0.616  1.6348  3.7423  1.7856
    1THF     C3 2906   0.576   3.925   0.439 -0.4195  0.2689 -1.0443
    1THF     H5 2907   0.527   3.858   0.368 -0.7242 -2.9226  2.0360
    1THF     H6 2908   0.685   3.914   0.435 -0.2610  1.7047 -0.7055
    1THF     C4 2909   0.537   4.075   0.443 -0.2073  0.3369  0.3748
    1THF     H7 2910   0.431   4.093   0.422 -0.2730 -0.5071 -0.0572
    1THF     H8 2911   0.609   4.131   0.382  0.1505  0.6036  1.0352
    1THF     O1 2912   0.565   4.106   0.581 -0.7206  0.3205 -0.4232
    1THF     C1 2913   3.200   2.523   3.792  0.2090 -0.0929  0.9759
    1THF     H1 2914   3.251   2.586   3.718  3.3246 -0.9071  2.3480
    1THF     H2 2915   3.152   2.582   3.870  0.3098  1.2432  0.0448
    1THF     C2 2916   3.299   2.417   3.848 -0.2041 -0.2687 -0.4776
    1THF     H3 2917   3.265   2.380   3.945  0.1128 -0.4902 -0.4505
    1THF     H4 2918   3.394   2.467   3.866 -0.5039  0.7483 -1.6652
    1THF     C3 2919   3.316   2.313   3.743  0.0562 -0.6132  0.3618
    1THF     H5 2920   3.330   2.215   3.788  2.0742  0.1612  1.4633
    1THF     H6 2921   3.391   2.334   3.667  0.3439 -0.7523  0.6081
    1THF     C4 2922   3.170   2.322   3.677 -0.2140 -0.1616 -0.4910
    1THF     H7 2923   3.108   2.235   3.700 -2.5224  1.2846 -1.1152
    1THF     H8 2924   3.172   2.329   3.568 -0.5518  0.7477 -0.4399
    1THF     O1 2925   3.101   2.433   3.733  0.3905 -0.4356 -0.0174
    1THF     C1 2926   3.898   0.642   2.493  0.1406 -0.3008 -0.0578
    1THF     H1 2927   3.839   0.678   2.578  1.0070  2.4791 -0.5907
    1THF     H2 2928   3.852   0.555   2.445 -0.5860 -0.3878  0.7772
    1THF     C2 2929   4.044   0.613   2.538  0.0035  0.3707 -0.3941
    1THF     H3 2930   4.055   0.519   2.594  0.5146  0.7419  0.1304
    1THF     H4 2931   4.080   0.686   2.610  3.3032  0.1695 -1.7768
    1THF     C3 2932   4.121   0.627   2.411 -0.5607  0.1201  0.2473
    1THF     H5 2933   4.126   0.529   2.365  1.4269 -0.1364  0.9743
    1THF     H6 2934   4.222   0.661   2.435 -0.0387 -1.3672  0.1414
    1THF     C4 2935   4.033   0.721   2.323 -0.2506  0.6311 -0.1546
    1THF     H7 2936   3.999   0.655   2.243 -1.1598  1.4186 -0.4355
    1THF     H8 2937   4.085   0.814   2.299  0.8223  1.1548  3.7567
    1THF     O1 2938   3.922   0.747   2.398  0.4536 -0.2964  0.2799
    1THF     C1 2939   3.959   1.909   3.421 -0.0648  0.2125  0.5042
    1THF     H1 2940   3.874   1.944   3.361  0.4448 -1.1871 -1.0753
    1THF     H2 2941   4.029   1.991   3.437 -0.2148  0.0404  2.1159
    1THF     C2 2942   4.031   1.786   3.354 -0.2869 -0.5369  0.1033
    1THF     H3 2943   4.136   1.796   3.385 -0.4672  0.1773  0.4971
    1THF     H4 2944   4.021   1.802   3.247 -3.0350  0.4628  0.4790
    1THF     C3 2945   3.954   1.666   3.415 -0.7401  0.4685 -0.0143
    1THF     H5 2946   4.020   1.588   3.455 -0.5387 -0.2527 -1.7310
    1THF     H6 2947   3.900   1.626   3.329 -2.1447  2.9906 -0.3369
    1THF     C4 2948   3.853   1.721   3.515 -0.8373  0.7817 -0.0505
    1THF     H7 2949   3.842   1.672   3.612  1.3451  1.7759  0.7370
    1THF     H8 2950   3.757   1.729   3.463  0.4347  1.3656 -2.3672
    1THF     O1 2951   3.902   1.854   3.543 -0.1478 -0.4435 -0.3289
    1THF     C1 2952   3.958   2.944   2.581 -0.2579  0.0849 -0.4558
    1THF     H1 2953   3.894   2.856   2.592 -0.0944  0.0689  0.4517
    1THF     H2 2954   4.031   2.919   2.503  2.5414  1.5609  1.5711
    1THF     C2 2955   4.030   2.987   2.708  0.4756  0.5725 -0.5866
    1THF     H3 2956   4.131   3.020   2.680  0.3477  1.6552  0.1782
    1THF     H4 2957   4.039   2.909   2.783  0.9405 -0.1019 -1.3365
    1THF     C3 2958   3.939   3.096   2.765  0.8166  0.0879 -0.2260
    1THF     H5 2959   3.987   3.193   2.753 -0.3376  0.6472 -0.4027
    1THF     H6 2960   3.901   3.073   2.865 -0.9103  1.8327 -0.4681
    1THF     C4 2961   3.811   3.089   2.678  0.3647 -0.4184  0.2978
    1THF     H7 2962   3.766   3.188   2.669  0.2722 -0.4507  0.4159
    1THF     H8 2963   3.744   3.014   2.721 -0.5254  0.9647  1.3772
    1THF     O1 2964   3.869   3.055   2.553  0.6078  0.1843  0.5812
    1THF     C1 2965   0.204   2.572   1.449  0.4142  0.6734 -0.1470
    1THF     H1 2966   0.268   2.533   1.529  0.2964  2.2412  0.7280
    1THF     H2 2967   0.259   2.611   1.363  1.4193 -0.0941  0.1382
    1THF     C2 2968   0.126   2.690   1.508  0.2685  0.6546  0.3751
    1THF     H3 2969   0.141   2.787   1.460 -2.2278  0.3840 -1.0373
    1THF     H4 2970   0.166   2.711   1.608 -0.5359  1.4636  0.5334
    1THF     C3 2971  -0.019   2.646   1.513  0.0255  0.0591 -0.0398
    1THF     H5 2972  -0.073   2.710   1.443  1.4425  1.3686  0.0484
    1THF     H6 2973  -0.062   2.655   1.613 -0.0719  2.4455 -0.2768
    1THF     C4 2974  -0.015   2.494   1.471 -0.1766 -0.2337  1.1308
    1THF     H7 2975  -0.101   2.473   1.406  0.1616  1.2036  0.1964
    1THF     H8 2976  -0.025   2.426   1.556 -1.6936 -0.5666  0.6960
    1THF     O1 2977   0.104   2.476   1.402  0.2734  0.0265 -0.0407
    1THF     C1 2978   1.411   3.361   0.027  0.3460 -0.3476 -0.1830
    1THF     H1 2979   1.303   3.372   0.022  0.1751 -1.6988  0.2786
    1THF     H2 2980   1.459   3.373   0.124 -0.6259  0.1486  0.2404
    1THF     C2 2981   1.480   3.441  -0.088 -0.9618 -0.5960 -0.5189
    1THF     H3 2982   1.535   3.529  -0.052 -1.0035 -0.2566 -1.2752
    1THF     H4 2983   1.408   3.456  -0.168  0.3274  0.4040 -1.5057
    1THF     C3 2984   1.588   3.343  -0.130  0.0326 -0.1222 -0.2672
    1THF     H5 2985   1.665   3.350  -0.054 -2.9785  1.1813  2.8136
    1THF     H6 2986   1.632   3.365  -0.227  0.1335  2.9910  0.4461
    1THF     C4 2987   1.520   3.208  -0.125 -0.3836  0.2968  0.0464
    1THF     H7 2988   1.597   3.133  -0.108 -0.6143  0.2096  0.7231
    1THF     H8 2989   1.460   3.208  -0.217  0.9449  0.9466 -0.8435
    1THF     O1 2990   1.431   3.224  -0.008  0.0634  0.0456  0.0233
    1THF     C1 2991   2.663   3.681   3.299  0.2148 -0.1279 -0.7352
    1THF     H1 2992   2.623   3.583   3.325 -2.2214  0.4550 -2.0187
    1THF     H2 2993   2.750   3.690   3.363 -3.0477 -1.7289  4.2135
    1THF     C2 2994   2.551   3.774   3.340 -0.3092 -0.7872 -0.1844
    1THF     H3 2995   2.574   3.827   3.433  2.5048 -0.6769 -0.8914
    1THF     H4 2996   2.455   3.722   3.336 -0.9716  0.3003  0.9293
    1THF     C3 2997   2.539   3.876   3.232  0.5862 -0.1034  0.7199
    1THF     H5 2998   2.620   3.946   3.252  2.0779 -1.4962 -0.2818
    1THF     H6 2999   2.442   3.925   3.226  0.8945  0.5949  1.3486
    1THF     C4 3000   2.572   3.792   3.108  0.1215  0.1993  0.0526
    1THF     H7 3001   2.613   3.850   3.024 -0.4732  1.3596  0.5500
    1THF     H8 3002   2.483   3.739   3.074 -0.2789  0.3824  0.8091
    1THF     O1 3003   2.673   3.703   3.155 -0.3334  0.8382 -0.3054
    1THF     C1 3004   0.001   1.331   2.468 -0.5298  0.3690  0.4725
    1THF     H1 3005  -0.006   1.431   2.511  0.8115  1.2741 -1.3136
    1THF     H2 3006   0.082   1.323   2.395  0.0706 -1.5609  1.3206
    1THF     C2 3007  -0.127   1.305   2.393 -0.9269  0.1584  0.1950
    1THF     H3 3008  -0.124   1.327   2.286  1.5776 -0.1947  0.1474
    1THF     H4 3009  -0.217   1.352   2.432 -0.9624 -1.8949  2.7668
    1THF     C3 3010  -0.147   1.153   2.408 -0.3642 -0.0793  0.1342
    1THF     H5 3011  -0.082   1.092   2.345  0.1076 -0.0923  0.6324
    1THF     H6 3012  -0.247   1.109   2.398 -0.1875 -1.1104  2.4591
    1THF     C4 3013  -0.106   1.139   2.552 -0.1805  0.0249  0.0556
    1THF     H7 3014  -0.075   1.039   2.582 -1.0917  0.3442  2.2030
    1THF     H8 3015  -0.192   1.172   2.612  0.0517  0.5413  0.1079
    1THF     O1 3016   0.006   1.228   2.569 -0.4314 -0.2539 -0.5918
    1THF     C1 3017   2.699   3.476   2.373  0.7768 -0.6017  0.4256
    1THF     H1 3018   2.694   3.418   2.465  0.5555 -2.0698 -0.5025
    1THF     H2 3019   2.613   3.463   2.307  2.1557 -1.5066 -1.2340
    1THF     C2 3020   2.810   3.430   2.280 -0.3477  0.6648 -0.1334
    1THF     H3 3021   2.780   3.360   2.202  0.6078 -0.9550  0.9136
    1THF     H4 3022   2.896   3.387   2.333 -0.8916 -1.8194 -1.2122
    1THF     C3 3023   2.852   3.558   2.212 -0.0912 -0.1244  0.1025
    1THF     H5 3024   2.835   3.562   2.104  3.5107  1.5738 -0.4888
    1THF     H6 3025   2.959   3.559   2.236 -0.4614  0.3861  1.8202
    1THF     C4 3026   2.781   3.675   2.273 -0.4168 -0.2422 -0.1250
    1THF     H7 3027   2.702   3.712   2.208 -0.4965  1.1171  0.7250
    1THF     H8 3028   2.849   3.757   2.296  2.1088 -2.3124  0.0606
    1THF     O1 3029   2.723   3.621   2.391 -0.7829 -0.8796 -0.1896
    1THF     C1 3030   1.603   3.330   2.471  0.1876 -0.4412 -0.4841
    1THF     H1 3031   1.616   3.223   2.491  0.3737 -0.6938 -1.9206
    1THF     H2 3032   1.496   3.349   2.472  0.4137  0.8888 -0.3927
    1THF     C2 3033   1.681   3.385   2.347 -0.2687 -0.8231 -0.4821
    1THF     H3 3034   1.621   3.401   2.258 -0.6205 -1.3939 -0.3523
    1THF     H4 3035   1.767   3.320   2.327  0.4738 -0.0681  0.2365
    1THF     C3 3036   1.730   3.523   2.391  0.1039  0.5608 -0.0874
    1THF     H5 3037   1.696   3.608   2.332  0.8269 -0.2902 -1.7720
    1THF     H6 3038   1.839   3.515   2.392  0.1072  0.5935 -0.2161
    1THF     C4 3039   1.675   3.536   2.534 -0.2026  0.1663  0.4374
    1THF     H7 3040   1.583   3.595   2.540 -1.6120 -1.8802 -0.4464
    1THF     H8 3041   1.744   3.587   2.602 -0.2976 -0.7537  1.2291
    1THF     O1 3042   1.652   3.404   2.582 -0.4802 -0.5662 -0.0360
    1THF     C1 3043   0.437   0.389   3.718 -0.0648 -0.6834  0.3965
    1THF     H1 3044   0.344   0.342   3.687 -0.7466  1.6172 -1.1608
    1THF     H2 3045   0.428   0.398   3.827 -0.8853  0.5464  0.2416
    1THF     C2 3046   0.462   0.518   3.640 -0.1786  0.3486 -0.0546
    1THF     H3 3047   0.423   0.608   3.689  0.6309 -0.2459  1.7131
    1THF     H4 3048   0.414   0.512   3.542 -0.7357  1.0643  0.1679
    1THF     C3 3049   0.614   0.529   3.623  0.0759 -0.7509 -0.0169
    1THF     H5 3050   0.651   0.602   3.695 -1.6621  1.0587 -0.8929
    1THF     H6 3051   0.646   0.556   3.522  1.3293  0.0643  0.5917
    1THF     C4 3052   0.662   0.392   3.657 -0.1682  0.1921 -0.0714
    1THF     H7 3053   0.714   0.397   3.753 -1.1376  1.9616  0.3935
    1THF     H8 3054   0.720   0.356   3.572  1.0747 -0.5735  1.0839
    1THF     O1 3055   0.544   0.304   3.675 -0.4427  0.0087 -0.0240
    1THF     C1 3056   0.827   3.478   3.554  1.5496  0.2952  0.2146
    1THF     H1 3057   0.867   3.394   3.611  0.5798 -0.7337 -0.6029
    1THF     H2 3058   0.879   3.487   3.459  1.4882 -0.2085  0.1340
    1THF     C2 3059   0.822   3.608   3.641 -0.0512 -0.5296 -0.2232
    1THF     H3 3060   0.811   3.694   3.575  0.5957 -0.9603 -0.9052
    1THF     H4 3061   0.897   3.626   3.719 -0.1344 -0.7006 -0.1020
    1THF     C3 3062   0.689   3.606   3.715  0.1457  0.4997  0.3321
    1THF     H5 3063   0.629   3.695   3.693 -0.1925  0.0414 -0.6532
    1THF     H6 3064   0.701   3.601   3.823 -0.4432  0.1472  0.3886
    1THF     C4 3065   0.616   3.491   3.648 -0.0368  0.2440 -0.1500
    1THF     H7 3066   0.511   3.514   3.624 -0.1007  0.1200  0.0107
    1THF     H8 3067   0.622   3.404   3.713 -0.0776  0.2913 -0.0824
    1THF     O1 3068   0.684   3.464   3.526  0.0458 -0.2526  0.0244
    1THF     C1 3069   3.178   2.771   3.007 -0.5054  0.1838  0.5685
    1THF     H1 3070   3.116   2.857   3.031 -1.9227 -0.6009 -0.2448
    1THF     H2 3071   3.113   2.685   2.989 -0.8306  0.4014  0.6997
    1THF     C2 3072   3.286   2.739   3.107 -0.5280  0.5289  0.1588
    1THF     H3 3073   3.261   2.690   3.202 -0.6881  2.4727  1.1503
    1THF     H4 3074   3.340   2.827   3.142 -0.5516  1.6937 -2.6100
    1THF     C3 3075   3.379   2.653   3.021 -0.1033  0.3306 -0.5538
    1THF     H5 3076   3.344   2.550   3.010  0.5185  0.1520 -0.8728
    1THF     H6 3077   3.480   2.646   3.060  0.4443 -0.8769 -2.1306
    1THF     C4 3078   3.386   2.718   2.881 -0.4404 -0.1888  0.1938
    1THF     H7 3079   3.378   2.650   2.796  0.4287 -0.4775  0.3461
    1THF     H8 3080   3.469   2.788   2.873 -1.3361  0.7681 -1.0026
    1THF     O1 3081   3.258   2.791   2.884  0.1060 -1.0324  0.0795
    1THF     C1 3082   0.185   3.267   0.783 -0.2744  0.2259  0.1552
    1THF     H1 3083   0.288   3.303   0.793 -0.0245 -0.4328 -0.0782
    1THF     H2 3084   0.172   3.182   0.851 -1.0346  0.3582  0.1802
    1THF     C2 3085   0.136   3.222   0.650 -0.5398  0.5753 -0.2947
    1THF     H3 3086   0.146   3.115   0.632 -3.6532  0.0800  0.6146
    1THF     H4 3087   0.186   3.273   0.568 -0.4549  0.5459 -0.2612
    1THF     C3 3088  -0.018   3.260   0.654  0.5235 -0.3861  0.7663
    1THF     H5 3089  -0.070   3.164   0.656  3.1493 -1.9079 -1.4075
    1THF     H6 3090  -0.053   3.314   0.566 -0.5584  0.5166  1.7203
    1THF     C4 3091  -0.046   3.330   0.785  0.1497  0.1498  0.3817
    1THF     H7 3092  -0.078   3.255   0.858  1.5677 -1.1052 -0.2470
    1THF     H8 3093  -0.104   3.422   0.776 -0.9754 -0.6779 -0.9447
    1THF     O1 3094   0.095   3.365   0.825  0.2069  0.0245  0.1781
    1THF     C1 3095   3.281   3.013   0.370 -0.0930  0.0655 -0.0108
    1THF     H1 3096   3.362   2.960   0.419  0.5545 -0.7264 -1.8784
    1THF     H2 3097   3.188   2.956   0.371  0.5992 -1.0513  2.4286
    1THF     C2 3098   3.313   3.072   0.226  0.5200 -0.3583  0.2232
    1THF     H3 3099   3.277   3.002   0.150 -0.0380 -1.2364  1.2799
    1THF     H4 3100   3.419   3.095   0.217  0.6377 -0.6497  0.8489
    1THF     C3 3101   3.226   3.197   0.224  0.1167 -0.0108 -0.0316
    1THF     H5 3102   3.145   3.183   0.152  0.2401  1.2253 -0.4145
    1THF     H6 3103   3.277   3.290   0.200 -0.3817  0.4191  0.5489
    1THF     C4 3104   3.165   3.217   0.364  0.1053  0.0928  0.2094
    1THF     H7 3105   3.061   3.188   0.380 -0.1405  0.2236 -1.1101
    1THF     H8 3106   3.170   3.318   0.407  0.2099  0.0153  0.3796
    1THF     O1 3107   3.245   3.133   0.449 -0.5286 -0.0319  0.4984
    1THF     C1 3108   0.948   0.910   2.036 -0.6434 -0.0761  0.0314
    1THF     H1 3109   1.039   0.965   2.061  0.0544 -1.3339  0.2827
    1THF     H2 3110   0.871   0.975   1.992 -1.4897 -0.1361  1.3832
    1THF     C2 3111   0.883   0.827   2.151 -0.5449 -0.5516  0.4363
    1THF     H3 3112   0.775   0.832   2.135 -0.5967  0.2154  1.0471
    1THF     H4 3113   0.915   0.868   2.246 -1.2813  0.4403  0.2636
    1THF     C3 3114   0.930   0.686   2.128  0.2945  0.4361 -0.2382
    1THF     H5 3115   0.842   0.621   2.131 -0.0894  0.9154 -0.9096
    1THF     H6 3116   1.010   0.669   2.200 -0.3693  0.2338  0.4568
    1THF     C4 3117   1.001   0.685   1.992  0.1872  0.0663 -0.1308
    1THF     H7 3118   0.965   0.612   1.920  0.2406 -1.6205  1.5177
    1THF     H8 3119   1.109   0.670   1.996  0.2376  0.1570 -0.9766
    1THF     O1 3120   0.970   0.815   1.932 -0.1871 -0.2034 -0.3285
    1THF     C1 3121   3.110   3.883   0.755 -0.4833 -0.1130 -0.1076
    1THF     H1 3122   3.102   3.898   0.647 -0.8209  1.3022  0.1011
    1THF     H2 3123   3.016   3.914   0.801  0.7000  1.7535  1.0999
    1THF     C2 3124   3.219   3.980   0.799 -0.0650  0.6392 -0.1960
    1THF     H3 3125   3.181   4.057   0.867 -0.0354  1.1335 -0.7298
    1THF     H4 3126   3.267   4.038   0.719 -2.4769 -0.0254 -2.2231
    1THF     C3 3127   3.326   3.891   0.871  0.4806 -0.0916 -1.0295
    1THF     H5 3128   3.374   3.942   0.955 -1.3423  1.3979 -0.8725
    1THF     H6 3129   3.397   3.855   0.796  1.6401 -2.4764  1.1209
    1THF     C4 3130   3.241   3.764   0.902 -0.1413  0.8788 -0.2013
    1THF     H7 3131   3.181   3.790   0.990  0.7999  0.1104  0.6746
    1THF     H8 3132   3.293   3.670   0.920 -0.8526  0.4819 -0.1909
    1THF     O1 3133   3.146   3.751   0.796 -0.1030  0.5951  0.0795
    1THF     C1 3134   1.266   3.904   1.920  0.6434 -0.2643 -0.3243
    1THF     H1 3135   1.318   3.815   1.886  1.4611  0.2434 -0.4006
    1THF     H2 3136   1.228   3.890   2.022  0.3525 -2.3413 -0.6973
    1THF     C2 3137   1.148   3.944   1.823 -0.7548 -0.3931 -0.2660
    1THF     H3 3138   1.055   3.957   1.879 -0.7926  1.2732 -0.6814
    1THF     H4 3139   1.121   3.864   1.755  2.1843 -0.0696 -1.8827
    1THF     C3 3140   1.201   4.073   1.760 -0.2368 -0.2582 -0.2083
    1THF     H5 3141   1.156   4.158   1.813  1.7364  1.4461 -1.2080
    1THF     H6 3142   1.162   4.079   1.658 -1.1503 -0.9192  0.0891
    1THF     C4 3143   1.350   4.076   1.776 -0.1618  0.0057 -0.4981
    1THF     H7 3144   1.394   4.177   1.771  1.2881 -0.6519 -1.5695
    1THF     H8 3145   1.412   4.015   1.709  1.2026 -0.0686  0.8077
    1THF     O1 3146   1.369   4.013   1.909  0.3384 -0.0837  0.2800
    1THF     C1 3147   1.328   0.421   3.794 -0.2951  0.3186  0.1217
    1THF     H1 3148   1.334   0.313   3.776 -0.0193  0.3937 -0.2238
    1THF     H2 3149   1.252   0.467   3.731 -2.6231 -2.8098  0.5187
    1THF     C2 3150   1.459   0.495   3.764  0.0051 -0.1554 -0.0384
    1THF     H3 3151   1.455   0.570   3.685  1.8213  0.3625  0.3535
    1THF     H4 3152   1.540   0.428   3.733  1.0076  1.0032  0.0536
    1THF     C3 3153   1.490   0.575   3.888 -1.1301 -0.2667 -0.1247
    1THF     H5 3154   1.508   0.681   3.869 -0.1592 -0.1961  1.1623
    1THF     H6 3155   1.571   0.539   3.952  0.5283  0.7624 -1.5876
    1THF     C4 3156   1.364   0.564   3.979 -0.4691 -0.4575 -0.1678
    1THF     H7 3157   1.291   0.644   3.962  0.7447  0.9073  0.9437
    1THF     H8 3158   1.385   0.557   4.086 -1.0396  1.0522  0.0513
    1THF     O1 3159   1.302   0.440   3.934 -0.2774 -0.3144  0.4346
    1THF     C1 3160   2.112   3.448   2.140 -0.1280 -0.2396 -0.1993
    1THF     H1 3161   2.061   3.418   2.232  0.2810  2.9697  1.1276
    1THF     H2 3162   2.041   3.485   2.066  0.8871 -0.3418 -1.2422
    1THF     C2 3163   2.199   3.333   2.096 -0.1594 -0.4544 -0.1624
    1THF     H3 3164   2.178   3.314   1.991  3.4691 -0.6702 -0.9128
    1THF     H4 3165   2.173   3.248   2.160  1.8378 -2.0858 -1.4966
    1THF     C3 3166   2.347   3.379   2.111 -0.0432 -0.1229 -0.1285
    1THF     H5 3167   2.391   3.407   2.015 -0.2938 -2.6076 -1.0069
    1THF     H6 3168   2.409   3.300   2.154 -0.7595 -0.4193  0.3506
    1THF     C4 3169   2.333   3.506   2.201 -0.4669 -0.8732  0.4746
    1THF     H7 3170   2.410   3.581   2.184  0.0474 -1.4604  0.2085
    1THF     H8 3171   2.329   3.477   2.307  0.3845 -0.2407  0.6880
    1THF     O1 3172   2.205   3.552   2.161 -0.1121  0.8900  0.0622
    1THF     C1 3173   3.580   2.458   3.306  0.3298 -0.4869  0.2515
    1THF     H1 3174   3.528   2.543   3.353 -0.5375 -1.3716  0.9060
    1THF     H2 3175   3.527   2.438   3.213 -0.2767 -0.5163  0.5986
    1THF     C2 3176   3.598   2.329   3.378  0.5838 -0.9139 -0.2451
    1THF     H3 3177   3.511   2.263   3.373  1.2814 -1.8876  0.2942
    1THF     H4 3178   3.613   2.350   3.484 -1.5558 -0.0428 -0.0988
    1THF     C3 3179   3.722   2.262   3.309  0.1190  0.5167  0.2036
    1THF     H5 3180   3.690   2.183   3.240  0.9922  2.0060 -1.9888
    1THF     H6 3181   3.797   2.217   3.374  2.2546  0.9792 -1.8561
    1THF     C4 3182   3.786   2.377   3.228 -0.5282  0.2760 -0.4284
    1THF     H7 3183   3.791   2.358   3.121  0.3133 -2.6862  0.1129
    1THF     H8 3184   3.890   2.398   3.255 -0.4374  1.4300 -1.5914
    1THF     O1 3185   3.710   2.491   3.270 -0.1539 -0.1789  0.4155
    1THF     C1 3186   3.871   0.597   1.858  0.5310  0.5989 -0.3991
    1THF     H1 3187   3.814   0.653   1.933  0.0254  0.6163 -0.7934
    1THF     H2 3188   3.808   0.596   1.768  1.1498 -1.3948 -0.8291
    1THF     C2 3189   3.919   0.461   1.901  0.1122 -0.3359 -1.1025
    1THF     H3 3190   3.933   0.399   1.813 -2.3205 -0.4589 -1.4440
    1THF     H4 3191   3.854   0.413   1.974 -1.3505  2.0648 -0.7701
    1THF     C3 3192   4.056   0.492   1.964 -0.1849  0.0984 -0.5736
    1THF     H5 3193   4.113   0.399   1.966 -1.8386 -0.9510 -0.6804
    1THF     H6 3194   4.049   0.522   2.068  0.0300 -1.2057 -0.1811
    1THF     C4 3195   4.108   0.603   1.882  0.2886 -0.4495 -0.4764
    1THF     H7 3196   4.161   0.557   1.798  0.3379 -2.0050  0.3898
    1THF     H8 3197   4.170   0.677   1.932 -0.2811 -0.1576 -0.1943
    1THF     O1 3198   3.989   0.675   1.833  0.1798  0.1375  0.4560
    1THF     C1 3199   0.305   1.342   0.223 -0.2378 -0.3992 -0.3748
    1THF     H1 3200   0.199   1.341   0.251 -0.3112  0.8559 -0.5817
    1THF     H2 3201   0.351   1.412   0.292 -0.8435  0.5565 -0.9338
    1THF     C2 3202   0.328   1.386   0.082 -0.1993  0.7653 -0.2095
    1THF     H3 3203   0.410   1.458   0.083  0.8227 -0.3718 -0.3758
    1THF     H4 3204   0.239   1.436   0.044 -0.7856 -1.5089 -1.9103
    1THF     C3 3205   0.360   1.257   0.002  0.0216  0.0971 -0.4225
    1THF     H5 3206   0.441   1.278  -0.068 -0.8520 -0.7369 -1.6960
    1THF     H6 3207   0.267   1.226  -0.046 -0.6423  2.2389 -0.6097
    1THF     C4 3208   0.397   1.147   0.110 -0.3516  0.7243  0.6793
    1THF     H7 3209   0.505   1.131   0.107 -0.4737  0.0245 -0.0171
    1THF     H8 3210   0.347   1.054   0.086 -1.8741  1.7388 -0.1345
    1THF     O1 3211   0.355   1.203   0.240 -0.5376 -0.5312  0.3978
    1THF     C1 3212   3.371   2.903   3.948  0.3961 -0.4261 -0.4155
    1THF     H1 3213   3.378   2.973   3.864  0.1734 -0.9688 -0.8974
    1THF     H2 3214   3.281   2.917   4.008 -0.8682 -1.1489 -2.1041
    1THF     C2 3215   3.500   2.927   4.029 -0.6340  0.2674 -0.4642
    1THF     H3 3216   3.489   2.914   4.137  3.0163  1.8116  0.1662
    1THF     H4 3217   3.552   3.018   3.997  1.3820  0.4237  2.9944
    1THF     C3 3218   3.600   2.820   3.986  0.0426 -0.2884 -0.2381
    1THF     H5 3219   3.628   2.764   4.076  0.3624 -1.1551 -0.8698
    1THF     H6 3220   3.692   2.861   3.943 -1.8810  0.7541 -3.5292
    1THF     C4 3221   3.527   2.735   3.883 -0.1821 -0.6397 -0.8180
    1THF     H7 3222   3.550   2.629   3.894  1.1094 -0.1750  1.2390
    1THF     H8 3223   3.555   2.766   3.782  1.3978 -0.3537 -0.3058
    1THF     O1 3224   3.386   2.765   3.905 -0.1542  0.2934 -0.3295
    1THF     C1 3225   3.460   3.414   1.469  0.3235 -0.2458  0.5957
    1THF     H1 3226   3.442   3.349   1.383 -1.2323 -1.5221  1.8483
    1THF     H2 3227   3.473   3.515   1.429  0.5446 -0.5123 -0.0078
    1THF     C2 3228   3.577   3.368   1.556  0.3153  0.4811  0.1496
    1THF     H3 3229   3.641   3.445   1.598  1.8097 -0.9275  0.5175
    1THF     H4 3230   3.641   3.302   1.498 -0.2998 -1.1703  1.2732
    1THF     C3 3231   3.519   3.296   1.681 -0.4915  0.2630 -0.5616
    1THF     H5 3232   3.530   3.359   1.769  0.6185 -2.7084  1.4714
    1THF     H6 3233   3.566   3.199   1.698  1.4813  1.4439  0.8179
    1THF     C4 3234   3.369   3.291   1.653  0.3700 -0.5051  0.5276
    1THF     H7 3235   3.308   3.304   1.743  0.1187 -1.5068  0.5139
    1THF     H8 3236   3.331   3.205   1.597 -0.8214  0.3823 -0.0453
    1THF     O1 3237   3.355   3.409   1.565  0.0995  0.6359 -0.7346
    1THF     C1 3238   0.812   0.370   3.094 -0.7156  0.0814 -0.4036
    1THF     H1 3239   0.747   0.305   3.153 -0.5419  1.2554  1.1165
    1THF     H2 3240   0.916   0.348   3.118 -0.3721  1.4318 -0.6297
    1THF     C2 3241   0.763   0.516   3.113  0.6143 -0.3319 -0.1631
    1THF     H3 3242   0.840   0.590   3.090  2.8006 -2.1647  0.9551
    1THF     H4 3243   0.740   0.528   3.219 -2.4428  1.1043 -0.9360
    1THF     C3 3244   0.649   0.530   3.015 -0.2005  0.1083 -0.1841
    1THF     H5 3245   0.639   0.631   2.977 -2.9708  0.9095  2.4292
    1THF     H6 3246   0.556   0.499   3.064 -0.6549  1.3800 -0.2364
    1THF     C4 3247   0.682   0.425   2.903  0.1159 -0.1727 -0.3319
    1THF     H7 3248   0.716   0.479   2.815 -0.1069 -0.5922 -0.6800
    1THF     H8 3249   0.595   0.371   2.862  0.3279 -0.8231  0.0657
    1THF     O1 3250   0.784   0.335   2.953  0.7336 -0.2716 -0.1506
    1THF     C1 3251   0.948   3.979   3.030 -0.6983  0.3668  0.6137
    1THF     H1 3252   0.857   3.920   3.045 -1.3726  1.2700  0.0997
    1THF     H2 3253   1.001   4.010   3.121  0.1526  1.4771 -0.2452
    1THF     C2 3254   0.918   4.107   2.939 -0.4074  0.0080  0.1025
    1THF     H3 3255   0.882   4.197   2.989 -2.0858 -0.3081 -0.5056
    1THF     H4 3256   0.854   4.071   2.858  0.4297 -0.8092 -0.2028
    1THF     C3 3257   1.059   4.137   2.885  0.7192 -0.4962 -0.7618
    1THF     H5 3258   1.113   4.199   2.956  0.6438  1.0094 -1.9961
    1THF     H6 3259   1.045   4.183   2.787 -0.4306  0.2161 -0.2772
    1THF     C4 3260   1.126   3.995   2.866  0.5682 -0.9922 -0.0678
    1THF     H7 3261   1.233   3.991   2.891  1.1710  0.1322 -2.3967
    1THF     H8 3262   1.123   3.963   2.762  1.2823 -3.8108  0.7135
    1THF     O1 3263   1.047   3.899   2.950 -0.1856  0.7432 -0.0719
    1THF     C1 3264   3.203   1.896   1.710 -0.3741  0.1061  1.0712
    1THF     H1 3265   3.217   1.828   1.795 -0.0059 -0.5170  0.5135
    1THF     H2 3266   3.096   1.912   1.694  0.0007  2.2013  0.4543
    1THF     C2 3267   3.276   1.854   1.581  0.5585  0.2509  0.1284
    1THF     H3 3268   3.220   1.779   1.525  1.4418  0.6805 -1.3477
    1THF     H4 3269   3.368   1.804   1.611  0.0805 -0.1469  0.9518
    1THF     C3 3270   3.293   1.975   1.494  0.9319 -0.2325  0.1774
    1THF     H5 3271   3.219   1.989   1.416  2.1952  0.4697 -0.8999
    1THF     H6 3272   3.394   1.972   1.455  2.2254 -1.6041  3.3991
    1THF     C4 3273   3.271   2.087   1.597 -0.7172  0.6119  0.5221
    1THF     H7 3274   3.168   2.122   1.581 -0.9706 -0.7868 -1.0659
    1THF     H8 3275   3.346   2.163   1.574 -1.7625  1.8455  1.1243
    1THF     O1 3276   3.272   2.026   1.730  0.6506 -0.4142  0.6203
    1THF     C1 3277   0.483   1.181   1.782  0.6616 -0.5984 -0.0955
    1THF     H1 3278   0.452   1.259   1.852  0.4149 -0.9075  0.1388
    1THF     H2 3279   0.423   1.183   1.691  1.2213  0.4845 -0.4410
    1THF     C2 3280   0.497   1.042   1.852 -0.1142 -0.0719  0.2592
    1THF     H3 3281   0.403   0.986   1.857 -0.5668  0.6586 -0.0592
    1THF     H4 3282   0.531   1.053   1.955  0.6275 -0.1853  0.0366
    1THF     C3 3283   0.610   0.966   1.779  0.3480  0.0680  0.3809
    1THF     H5 3284   0.580   0.886   1.711  1.6358 -1.3155  1.4013
    1THF     H6 3285   0.670   0.915   1.855  1.1132  0.3653 -0.0148
    1THF     C4 3286   0.689   1.087   1.718  0.1655  0.3818 -0.7873
    1THF     H7 3287   0.715   1.067   1.613  1.2577  2.2220 -0.8770
    1THF     H8 3288   0.778   1.106   1.778 -0.5949 -1.3272  0.9123
    1THF     O1 3289   0.619   1.212   1.744  0.8460  0.5062  0.1200
    1THF     C1 3290   1.845   3.934   1.557  0.4628  0.3841 -0.0314
    1THF     H1 3291   1.748   3.929   1.508 -0.1451 -0.8723  1.2443
    1THF     H2 3292   1.929   3.881   1.511  0.0115 -0.6551  0.3161
    1THF     C2 3293   1.833   3.912   1.711 -0.6399  0.3129  0.3045
    1THF     H3 3294   1.864   3.811   1.736 -0.9831 -0.2266 -1.4139
    1THF     H4 3295   1.733   3.930   1.749 -0.5786 -2.2740  1.8020
    1THF     C3 3296   1.927   4.020   1.769  0.0525  0.3274  0.1462
    1THF     H5 3297   2.012   3.983   1.827 -2.3813 -3.6990  1.3426
    1THF     H6 3298   1.874   4.088   1.836  0.1900  0.0840  0.4983
    1THF     C4 3299   1.988   4.091   1.650 -0.2932  0.4015  0.2542
    1THF     H7 3300   2.089   4.054   1.627 -0.1184 -0.2790  2.0496
    1THF     H8 3301   1.974   4.199   1.654  0.4896  0.5390 -0.5778
    1THF     O1 3302   1.890   4.063   1.550 -0.2352  0.8776  0.6175
    1THF     C1 3303   3.736   2.183   0.002  0.4956  0.1737  0.1387
    1THF     H1 3304   3.684   2.088  -0.012  0.8331  0.0795 -0.5409
    1THF     H2 3305   3.808   2.161   0.081  0.1036 -1.8359 -0.0479
    1THF     C2 3306   3.643   2.301   0.027  0.3836  0.6963  0.0594
    1THF     H3 3307   3.658   2.340   0.128  0.1031 -0.2701  0.4852
    1THF     H4 3308   3.536   2.282   0.016  0.3569  1.1720 -0.5472
    1THF     C3 3309   3.681   2.401  -0.086 -0.3410 -0.2749  0.4265
    1THF     H5 3310   3.691   2.502  -0.045  0.0366 -0.6208  1.1966
    1THF     H6 3311   3.604   2.397  -0.163 -0.0583  1.7310  0.0110
    1THF     C4 3312   3.814   2.354  -0.150  0.4123  0.3903  0.6762
    1THF     H7 3313   3.898   2.411  -0.111  0.4489  0.1803  0.9026
    1THF     H8 3314   3.805   2.367  -0.258 -1.0580 -0.1708  0.7122
    1THF     O1 3315   3.816   2.207  -0.118 -0.0389 -0.8297  0.1866
    1THF     C1 3316   3.511   1.501   0.186 -0.2764  0.0823  0.8466
    1THF     H1 3317   3.603   1.559   0.189 -0.7057  0.8180  0.0908
    1THF     H2 3318   3.533   1.396   0.164  0.5378  0.5213 -0.4570
    1THF     C2 3319   3.433   1.581   0.073 -0.1010  0.5164 -0.1067
    1THF     H3 3320   3.425   1.531  -0.024 -3.0001  2.1073 -0.7564
    1THF     H4 3321   3.479   1.678   0.054 -1.7129  1.0821 -1.1831
    1THF     C3 3322   3.297   1.598   0.137 -0.4993 -0.5392 -0.3609
    1THF     H5 3323   3.236   1.511   0.113  0.0343 -1.1048  0.3231
    1THF     H6 3324   3.246   1.682   0.089  1.8980  2.1213  1.5812
    1THF     C4 3325   3.334   1.607   0.282 -0.6395  1.0147 -0.0956
    1THF     H7 3326   3.250   1.588   0.349 -1.0056  1.0335 -0.5430
    1THF     H8 3327   3.373   1.708   0.300  2.0553  0.7407 -3.8411
    1THF     O1 3328   3.440   1.507   0.304  0.1269  1.0102  0.2675
    1THF     C1 3329   2.387   2.476   2.425 -0.4298  0.3038 -0.2474
    1THF     H1 3330   2.388   2.545   2.510  0.8095  0.2152 -0.1799
    1THF     H2 3331   2.389   2.373   2.464 -3.3146  0.0435 -0.6769
    1THF     C2 3332   2.498   2.497   2.326  0.0864 -0.2183 -0.7761
    1THF     H3 3333   2.590   2.446   2.355  0.6507  0.7281 -0.8641
    1THF     H4 3334   2.514   2.605   2.322 -1.5173  0.0061 -1.7587
    1THF     C3 3335   2.444   2.452   2.193 -0.6555  0.6882 -0.0193
    1THF     H5 3336   2.485   2.357   2.157 -3.2254 -0.1044 -0.9982
    1THF     H6 3337   2.464   2.520   2.110  4.5479 -0.8125 -0.1316
    1THF     C4 3338   2.297   2.411   2.228  0.2926 -0.3695  0.1903
    1THF     H7 3339   2.301   2.305   2.254  1.2105 -0.4234 -0.1327
    1THF     H8 3340   2.229   2.445   2.150  0.4908  0.1727  0.2502
    1THF     O1 3341   2.267   2.478   2.350  0.0252 -0.6255  0.0832
    1THF     C1 3342   1.605   1.462   2.764  0.7487  0.0663  0.2503
    1THF     H1 3343   1.555   1.448   2.667  2.5547  2.0092 -1.0193
    1THF     H2 3344   1.706   1.496   2.742  0.8584  0.1428  0.8753
    1THF     C2 3345   1.624   1.327   2.851 -0.3445 -0.3598  0.2278
    1THF     H3 3346   1.714   1.270   2.828 -1.9811 -2.7625 -0.4205
    1THF     H4 3347   1.544   1.254   2.839 -2.0207  1.6124 -0.7305
    1THF     C3 3348   1.611   1.375   2.996 -0.0121 -0.5657  0.1637
    1THF     H5 3349   1.712   1.363   3.036  0.7518 -0.4441 -1.7066
    1THF     H6 3350   1.542   1.322   3.062  2.7769 -1.7061  2.2867
    1THF     C4 3351   1.572   1.521   2.986 -0.1020 -0.2463 -0.9109
    1THF     H7 3352   1.659   1.586   2.990 -2.0996  2.4556 -0.1728
    1THF     H8 3353   1.496   1.550   3.059  1.5688  0.2140  0.6967
    1THF     O1 3354   1.531   1.542   2.849 -0.0411 -0.2450 -0.0627
    1THF     C1 3355   2.234   2.872   2.066  0.5983 -0.3538  1.0309
    1THF     H1 3356   2.281   2.852   1.969  0.9135  2.5500  0.5549
    1THF     H2 3357   2.283   2.959   2.109  0.7206  0.7072 -1.1586
    1THF     C2 3358   2.254   2.749   2.154 -0.1330  0.2626 -0.3741
    1THF     H3 3359   2.322   2.766   2.237 -0.2152 -1.6272  0.1012
    1THF     H4 3360   2.293   2.675   2.084 -0.6685  2.1665 -2.7567
    1THF     C3 3361   2.110   2.713   2.208 -0.6673  0.1138  0.6250
    1THF     H5 3362   2.086   2.765   2.301 -0.6610 -0.6250  1.0446
    1THF     H6 3363   2.088   2.607   2.224  0.2252  0.2087  2.6016
    1THF     C4 3364   2.020   2.774   2.103  0.4585 -0.3086 -0.4144
    1THF     H7 3365   1.921   2.795   2.144  0.1885  0.0009 -1.2023
    1THF     H8 3366   2.011   2.696   2.026 -0.4302 -0.3983 -0.2302
    1THF     O1 3367   2.097   2.891   2.051  0.3489  0.4175  0.3428
    1THF     C1 3368   1.766   2.590   2.330  0.4953 -0.6157 -0.3588
    1THF     H1 3369   1.800   2.568   2.228  1.7493  2.3851 -0.6555
    1THF     H2 3370   1.778   2.696   2.356 -4.2369 -0.2517  0.6369
    1THF     C2 3371   1.828   2.504   2.440  0.4681  0.9400  0.2182
    1THF     H3 3372   1.865   2.558   2.528 -3.5440  1.6768  1.5535
    1THF     H4 3373   1.912   2.447   2.402  0.3030  0.6251  0.3293
    1THF     C3 3374   1.709   2.407   2.479 -0.1368 -0.6515  0.2393
    1THF     H5 3375   1.654   2.451   2.562 -2.3178 -1.2710 -0.8225
    1THF     H6 3376   1.731   2.301   2.491  0.2958 -0.4753  0.9805
    1THF     C4 3377   1.611   2.419   2.359 -0.1937  0.2841 -0.1365
    1THF     H7 3378   1.510   2.387   2.387  0.8523 -0.7834  2.5492
    1THF     H8 3379   1.641   2.359   2.273 -3.0559 -1.8283  0.2622
    1THF     O1 3380   1.627   2.558   2.321  0.4009 -0.1963  0.0735
    1THF     C1 3381   0.101   0.310   0.021  0.3099  0.1660 -0.4556
    1THF     H1 3382   0.166   0.255   0.090 -0.7342 -2.4300 -1.4654
    1THF     H2 3383   0.008   0.253   0.013  0.3707  0.1299 -0.9121
    1THF     C2 3384   0.164   0.322  -0.121  0.0967  0.3710 -0.2948
    1THF     H3 3385   0.107   0.277  -0.202  0.5598 -2.2928  0.8076
    1THF     H4 3386   0.263   0.278  -0.135  0.2184  0.3652  0.5667
    1THF     C3 3387   0.178   0.474  -0.148 -0.3707 -0.4699 -0.2199
    1THF     H5 3388   0.146   0.498  -0.250 -0.1739  1.1693  0.0851
    1THF     H6 3389   0.278   0.512  -0.128 -0.5154  0.9775 -2.0920
    1THF     C4 3390   0.082   0.541  -0.046 -0.3924  0.6153  0.4941
    1THF     H7 3391  -0.018   0.546  -0.090 -0.6431 -0.9336  0.8549
    1THF     H8 3392   0.119   0.641  -0.023 -1.4955  1.7117 -2.2768
    1THF     O1 3393   0.087   0.448   0.066 -0.4171  0.1179  0.2046
    1THF     C1 3394   1.786   0.682   0.778 -0.2166 -0.2102 -0.4969
    1THF     H1 3395   1.831   0.712   0.872 -0.8387 -1.3608  0.1778
    1THF     H2 3396   1.816   0.760   0.708 -1.7531  1.0522  0.2264
    1THF     C2 3397   1.630   0.677   0.798 -0.8620 -0.5201  0.3335
    1THF     H3 3398   1.578   0.711   0.708 -2.1433  1.4629  1.7753
    1THF     H4 3399   1.584   0.738   0.877 -0.7968  0.4518 -0.3699
    1THF     C3 3400   1.602   0.527   0.814  0.3622 -0.2487 -0.0139
    1THF     H5 3401   1.562   0.488   0.720  1.6522  1.7427 -1.4561
    1THF     H6 3402   1.551   0.506   0.907  0.6971  0.2237  0.2819
    1THF     C4 3403   1.745   0.468   0.827 -0.1735 -0.6309 -0.3790
    1THF     H7 3404   1.748   0.362   0.802 -2.7138 -1.2821  1.7756
    1THF     H8 3405   1.770   0.483   0.932  0.7261  0.5560 -0.7505
    1THF     O1 3406   1.829   0.549   0.742  0.1404 -0.0503  0.3461
    1THF     C1 3407   3.178   1.594   3.835  0.4415 -0.1036 -0.2054
    1THF     H1 3408   3.280   1.614   3.868  0.4068 -1.3927  0.7577
    1THF     H2 3409   3.115   1.683   3.844  0.0317 -0.5948  2.4056
    1THF     C2 3410   3.131   1.466   3.909 -0.1348 -0.1553  0.2883
    1THF     H3 3411   3.059   1.487   3.988  0.4649 -1.1571  1.1111
    1THF     H4 3412   3.208   1.404   3.955  1.8507 -0.1197 -2.8630
    1THF     C3 3413   3.063   1.390   3.790  0.4549  0.2259  0.3014
    1THF     H5 3414   2.958   1.365   3.808  1.4145 -3.8266  0.9471
    1THF     H6 3415   3.119   1.296   3.780 -1.8462 -1.0947 -0.5568
    1THF     C4 3416   3.081   1.480   3.664 -0.3725 -0.3175  0.4913
    1THF     H7 3417   2.993   1.544   3.651 -1.3237 -1.4797  1.0861
    1THF     H8 3418   3.104   1.426   3.572  1.0375 -0.3828  0.8631
    1THF     O1 3419   3.184   1.572   3.693 -0.1499  0.3242  0.2245
    1THF     C1 3420   0.440   1.794   1.677  0.0328 -0.2206 -0.2924
    1THF     H1 3421   0.407   1.709   1.617  0.6890 -1.4101  1.0090
    1THF     H2 3422   0.390   1.888   1.652 -1.6029 -1.0962 -0.4137
    1THF     C2 3423   0.592   1.799   1.654 -0.7361 -0.5413  0.3278
    1THF     H3 3424   0.620   1.904   1.664  0.9939 -0.6891 -2.6196
    1THF     H4 3425   0.620   1.763   1.556 -1.6380 -1.5523  0.4326
    1THF     C3 3426   0.662   1.726   1.763  0.3339  0.1690  0.0259
    1THF     H5 3427   0.749   1.777   1.805  0.4274 -0.6593  0.8586
    1THF     H6 3428   0.687   1.624   1.736  0.0329  0.0643  0.1349
    1THF     C4 3429   0.552   1.717   1.872  0.5018  0.1773  0.5391
    1THF     H7 3430   0.575   1.769   1.965 -2.7670 -1.4040  2.3309
    1THF     H8 3431   0.540   1.616   1.910  0.7870 -0.2519 -0.4981
    1THF     O1 3432   0.428   1.765   1.818 -0.1889 -0.8868  0.1593
    1THF     C1 3433   1.002   4.055   0.055  0.1491 -0.6689  0.4168
    1THF     H1 3434   0.975   3.950   0.038 -0.3487 -0.5845  0.6634
    1THF     H2 3435   1.110   4.072   0.060 -0.1805  1.5240  0.5506
    1THF     C2 3436   0.948   4.101   0.190 -0.1189 -0.8472 -0.1969
    1THF     H3 3437   0.999   4.069   0.282  0.0884  2.5298  0.9156
    1THF     H4 3438   0.841   4.081   0.192 -0.3030 -0.0131 -1.4105
    1THF     C3 3439   0.980   4.255   0.176 -0.1334 -0.3200 -0.0630
    1THF     H5 3440   1.077   4.284   0.216  1.4508 -1.4611 -2.9716
    1THF     H6 3441   0.902   4.309   0.231 -0.3101 -0.1993 -0.4338
    1THF     C4 3442   0.971   4.284   0.022  0.6725 -0.3346 -0.5736
    1THF     H7 3443   1.067   4.317  -0.018 -0.1382 -0.7332 -2.9343
    1THF     H8 3444   0.884   4.349   0.009  0.8311 -0.4904 -2.5337
    1THF     O1 3445   0.959   4.154  -0.040  0.4456 -0.2943 -0.2128
    1THF     C1 3446   0.342   2.002   3.260  0.0543 -0.9746  0.4166
    1THF     H1 3447   0.239   1.986   3.293  0.5461 -0.2861  2.3075
    1THF     H2 3448   0.352   2.062   3.169 -1.3308  1.9874  2.1685
    1THF     C2 3449   0.413   1.867   3.249  0.8970  0.0470 -0.2916
    1THF     H3 3450   0.490   1.867   3.171  1.2347  1.7069  0.0331
    1THF     H4 3451   0.340   1.790   3.225 -0.5498  0.9164  1.2612
    1THF     C3 3452   0.482   1.839   3.385  0.2826  0.1950 -0.5700
    1THF     H5 3453   0.590   1.831   3.372  0.9427  1.1000  3.5344
    1THF     H6 3454   0.431   1.756   3.434  2.0089 -0.3345  0.3640
    1THF     C4 3455   0.451   1.969   3.467 -0.6982 -0.1990 -0.3040
    1THF     H7 3456   0.539   2.013   3.515 -2.3873  1.5112  1.3415
    1THF     H8 3457   0.372   1.945   3.539 -0.8817 -1.1877 -0.8189
    1THF     O1 3458   0.404   2.064   3.374  0.2161 -0.5990  0.1369
    1THF     C1 3459   3.097   1.263   0.632 -0.3053  0.3539  0.1770
    1THF     H1 3460   3.017   1.337   0.624 -1.9934 -1.3186  0.9309
    1THF     H2 3461   3.147   1.236   0.539  1.5489  3.1367  0.3002
    1THF     C2 3462   3.038   1.140   0.704 -0.2669  0.4671  0.1238
    1THF     H3 3463   3.095   1.050   0.680 -2.3975 -0.9793  0.3985
    1THF     H4 3464   2.931   1.126   0.693 -0.2780  0.8740 -0.3229
    1THF     C3 3465   3.071   1.181   0.848  0.3121 -0.2755 -0.7437
    1THF     H5 3466   3.115   1.097   0.901 -0.8466  0.6616  1.7901
    1THF     H6 3467   2.980   1.201   0.905  0.8929 -0.1935  0.1752
    1THF     C4 3468   3.170   1.299   0.848 -0.1332  0.8911  0.1856
    1THF     H7 3469   3.257   1.282   0.912 -1.4472 -0.0016  1.7764
    1THF     H8 3470   3.130   1.396   0.878  1.6067  1.2446  1.4139
    1THF     O1 3471   3.205   1.311   0.713  0.4316  0.3857 -0.8034
    1THF     C1 3472   1.704   2.585   3.953  0.5912  0.2847 -0.4841
    1THF     H1 3473   1.808   2.556   3.934 -0.1103 -0.0753 -4.0764
    1THF     H2 3474   1.660   2.553   4.048 -0.0166 -0.2149 -0.9289
    1THF     C2 3475   1.616   2.530   3.841  0.1786  0.6032 -0.0944
    1THF     H3 3476   1.581   2.430   3.866  0.0843  1.0026  1.4013
    1THF     H4 3477   1.671   2.533   3.747 -1.1423 -0.5091 -0.9143
    1THF     C3 3478   1.497   2.620   3.827  0.0370 -0.4765  0.1227
    1THF     H5 3479   1.409   2.578   3.875 -1.1682  0.1463 -1.5131
    1THF     H6 3480   1.478   2.641   3.722 -1.7408  0.4990  0.6342
    1THF     C4 3481   1.536   2.750   3.899  0.0372  0.0404 -0.7128
    1THF     H7 3482   1.465   2.758   3.982  1.9341 -0.4443  0.9923
    1THF     H8 3483   1.527   2.835   3.830  1.2153  1.9206  1.3748
    1THF     O1 3484   1.671   2.728   3.944  0.1605  0.4011  0.5128
    1THF     C1 3485   0.248   0.213   2.161  0.1105  0.1647 -0.2633
    1THF     H1 3486   0.294   0.308   2.134 -0.8147  0.2823 -1.5100
    1THF     H2 3487   0.207   0.205   2.262 -1.3535 -0.1086 -0.8517
    1THF     C2 3488   0.345   0.104   2.121  0.1884 -0.5977 -0.9183
    1THF     H3 3489   0.299   0.017   2.166 -1.5198  0.6228 -0.2504
    1THF     H4 3490   0.444   0.122   2.163 -1.4818 -0.3355  3.1015
    1THF     C3 3491   0.331   0.097   1.969 -0.0237  0.3788  0.0378
    1THF     H5 3492   0.355   0.004   1.917 -0.4960  0.1615  0.2092
    1THF     H6 3493   0.395   0.171   1.920  0.8379 -0.1995  0.2705
    1THF     C4 3494   0.187   0.139   1.941 -0.4523 -0.4502 -0.4012
    1THF     H7 3495   0.129   0.046   1.934  0.1163 -0.9268  0.9315
    1THF     H8 3496   0.183   0.214   1.862  0.8526  1.2781  1.1400
    1THF     O1 3497   0.138   0.200   2.067 -0.9807  0.4429  0.0684
    1THF     C1 3498   3.675   3.249   1.006 -0.2028 -0.4555 -0.3867
    1THF     H1 3499   3.619   3.341   1.024 -1.0523 -0.5277 -2.5448
    1THF     H2 3500   3.757   3.264   0.935 -0.7179  2.0285 -0.4691
    1THF     C2 3501   3.587   3.125   0.974  0.7755  0.4452 -0.7627
    1THF     H3 3502   3.642   3.049   0.919  0.9853  0.4904 -0.6159
    1THF     H4 3503   3.500   3.147   0.911  2.1038  0.9979 -2.4541
    1THF     C3 3504   3.558   3.076   1.112  0.6331  0.5982  0.0952
    1THF     H5 3505   3.533   2.970   1.113  0.9561  0.5239  1.0254
    1THF     H6 3506   3.476   3.137   1.149 -0.9436  0.3380 -2.8342
    1THF     C4 3507   3.677   3.107   1.201 -0.8046  0.8008  0.8761
    1THF     H7 3508   3.739   3.017   1.204 -1.0864  0.5380 -0.6441
    1THF     H8 3509   3.643   3.125   1.303 -0.9150 -1.2473  1.2112
    1THF     O1 3510   3.742   3.214   1.131  0.0044  0.4732 -0.3820
    1THF     C1 3511   4.012   1.687   2.870 -0.1571  0.4512 -0.0342
    1THF     H1 3512   4.069   1.678   2.778 -0.6920  0.2711 -0.3534
    1THF     H2 3513   3.986   1.791   2.892 -1.2021  0.3049 -0.5670
    1THF     C2 3514   4.090   1.625   2.988 -0.6026 -0.2551  0.1537
    1THF     H3 3515   4.105   1.698   3.068  1.9138 -0.6698  0.0773
    1THF     H4 3516   4.183   1.583   2.949 -0.6085 -1.3352  1.2511
    1THF     C3 3517   4.009   1.509   3.031  0.0934  0.1876 -0.5246
    1THF     H5 3518   3.949   1.545   3.115 -0.9339 -1.1747 -0.6520
    1THF     H6 3519   4.069   1.425   3.068 -1.4105  0.0424  1.6444
    1THF     C4 3520   3.928   1.477   2.909  0.2540 -0.4955  1.0330
    1THF     H7 3521   3.845   1.411   2.936 -0.6183 -0.5532 -1.6479
    1THF     H8 3522   3.994   1.429   2.836  0.3074  2.0500 -0.6514
    1THF     O1 3523   3.887   1.604   2.867 -0.2973  0.2387  0.4549
    1THF     C1 3524   2.808   3.004   3.980 -0.0153  0.6239 -1.2255
    1THF     H1 3525   2.735   2.972   4.055  3.1054 -2.7343  0.4938
    1THF     H2 3526   2.821   3.113   3.984  0.9410  0.4859 -0.6402
    1THF     C2 3527   2.770   2.964   3.834 -0.0098  0.2808 -0.1676
    1THF     H3 3528   2.708   3.039   3.785 -0.6674 -0.4121 -0.4037
    1THF     H4 3529   2.708   2.875   3.845  0.6073 -0.1182  0.1415
    1THF     C3 3530   2.900   2.924   3.760 -0.1586  0.5815 -0.1250
    1THF     H5 3531   2.932   2.994   3.683  1.2728 -0.0217 -0.0892
    1THF     H6 3532   2.894   2.824   3.718  1.6575  0.9297 -1.2717
    1THF     C4 3533   3.001   2.927   3.876 -0.1616  0.1853 -0.3345
    1THF     H7 3534   3.076   3.006   3.869 -1.7728  1.8664  0.7637
    1THF     H8 3535   3.054   2.833   3.890  0.3728  0.5132 -0.1465
    1THF     O1 3536   2.925   2.938   3.999 -0.0213  0.3380  0.3902
    1THF     C1 3537   3.666   3.979   1.571 -0.4342 -0.2138  0.1714
    1THF     H1 3538   3.766   3.935   1.579 -0.0399  0.8172  1.0930
    1THF     H2 3539   3.670   4.088   1.579  0.1331 -0.2337  0.1834
    1THF     C2 3540   3.568   3.911   1.669 -0.2077  0.9393  0.3398
    1THF     H3 3541   3.489   3.984   1.689 -1.4044  0.5566 -2.7328
    1THF     H4 3542   3.606   3.871   1.764 -0.8926  2.7850  1.4269
    1THF     C3 3543   3.521   3.789   1.581  0.1396 -0.4555  0.9312
    1THF     H5 3544   3.412   3.800   1.578  0.3129  0.9357 -2.7558
    1THF     H6 3545   3.543   3.691   1.625  1.4639 -1.5459 -2.0424
    1THF     C4 3546   3.590   3.798   1.445 -0.1679 -0.0814 -0.2992
    1THF     H7 3547   3.522   3.771   1.364 -0.7607  0.4408  0.0250
    1THF     H8 3548   3.681   3.737   1.439 -0.3119 -0.1316 -2.5157
    1THF     O1 3549   3.618   3.936   1.438 -0.4438 -0.1296 -0.4988
    1THF     C1 3550   0.964   3.745   3.326 -0.1619 -0.5561 -1.0175
    1THF     H1 3551   0.932   3.655   3.378  1.2017  0.1750  1.1296
    1THF     H2 3552   0.924   3.736   3.224 -1.6196  0.0343 -0.5082
    1THF     C2 3553   1.113   3.765   3.321 -0.4346 -0.3621  0.2501
    1THF     H3 3554   1.151   3.722   3.227 -1.3306 -0.9219  0.1356
    1THF     H4 3555   1.158   3.717   3.408 -1.0250 -0.9635  0.2287
    1THF     C3 3556   1.143   3.913   3.336  0.7046 -0.8630  0.1562
    1THF     H5 3557   1.173   3.961   3.242 -1.4387 -2.3857 -1.3490
    1THF     H6 3558   1.233   3.938   3.394 -0.0399  0.9650  0.5621
    1THF     C4 3559   1.014   3.971   3.389 -0.4282 -0.3224  0.2444
    1THF     H7 3560   0.977   4.051   3.324  1.1965 -1.3290 -1.9791
    1THF     H8 3561   1.030   4.000   3.493  1.8926  0.5758 -0.3159
    1THF     O1 3562   0.909   3.869   3.383  0.0870  0.0277  0.4783
    1THF     C1 3563   3.450   0.116   2.574  0.1330  0.6676  0.0058
    1THF     H1 3564   3.380   0.050   2.625  0.5070  0.8289  0.7285
    1THF     H2 3565   3.478   0.198   2.641 -0.2522 -0.2579  1.3229
    1THF     C2 3566   3.384   0.175   2.447 -1.0669  0.1127  0.3431
    1THF     H3 3567   3.399   0.283   2.447 -0.0810  0.0157  3.2965
    1THF     H4 3568   3.276   0.159   2.450 -0.9801 -0.4231  0.7501
    1THF     C3 3569   3.457   0.097   2.335  0.3187 -0.5973 -0.1955
    1THF     H5 3570   3.469   0.161   2.247  0.2309  1.1854  1.0542
    1THF     H6 3571   3.393   0.011   2.315 -0.5827 -0.3016  1.2956
    1THF     C4 3572   3.594   0.078   2.399  0.3248 -0.3945 -0.0853
    1THF     H7 3573   3.651   0.171   2.398  0.0495 -0.1870  1.9959
    1THF     H8 3574   3.647   0.000   2.343 -2.2634 -1.1854 -1.5414
    1THF     O1 3575   3.568   0.037   2.537  0.2040 -0.3400  0.1708
    1THF     C1 3576   2.696   0.653   3.666  0.3330 -0.3344 -0.0857
    1THF     H1 3577   2.650   0.556   3.686 -0.2094 -0.3994 -1.5853
    1THF     H2 3578   2.616   0.726   3.649  1.6499  1.1308 -0.1048
    1THF     C2 3579   2.786   0.645   3.552 -0.6235 -0.1216 -0.1500
    1THF     H3 3580   2.789   0.732   3.487  0.6798  0.4844  0.6873
    1THF     H4 3581   2.775   0.562   3.482 -1.0796 -0.1274 -0.0746
    1THF     C3 3582   2.931   0.625   3.617 -0.5043  0.4363  1.0049
    1THF     H5 3583   3.000   0.696   3.570 -2.2076  0.7202 -1.1365
    1THF     H6 3584   2.967   0.523   3.600  2.8002  2.0928 -2.9562
    1THF     C4 3585   2.911   0.649   3.766 -0.4732  0.2581 -0.8136
    1THF     H7 3586   2.983   0.721   3.805 -0.4975  0.2974 -0.8406
    1THF     H8 3587   2.913   0.557   3.825 -0.7471  2.3129  2.5326
    1THF     O1 3588   2.781   0.700   3.772  0.0134  0.2544 -0.4749
    1THF     C1 3589   0.302   3.826   1.660 -0.1339  0.1701  0.4093
    1THF     H1 3590   0.247   3.889   1.730  0.1686  0.9354 -0.0218
    1THF     H2 3591   0.401   3.802   1.700  0.2265  0.1698 -0.4634
    1THF     C2 3592   0.307   3.905   1.530 -0.0088  0.1066  0.1302
    1THF     H3 3593   0.407   3.901   1.485 -0.9268  2.4476 -2.2923
    1THF     H4 3594   0.283   4.010   1.549 -3.0877 -0.7321  1.2010
    1THF     C3 3595   0.202   3.842   1.432 -0.6424  0.1909  0.3234
    1THF     H5 3596   0.242   3.788   1.346 -1.3342  1.2658 -0.6939
    1THF     H6 3597   0.136   3.922   1.395 -0.2768  0.7686  0.9041
    1THF     C4 3598   0.123   3.750   1.525 -0.2484 -0.1267  0.3028
    1THF     H7 3599   0.090   3.654   1.486  0.3698 -0.4203  0.5031
    1THF     H8 3600   0.047   3.815   1.569 -0.7388 -1.1998  1.0370
    1THF     O1 3601   0.225   3.712   1.619 -0.4482 -0.2082 -0.1805
    1THF     C1 3602   3.586   1.125   3.401  0.2786  0.2562  0.7606
    1THF     H1 3603   3.623   1.070   3.488 -0.9140  1.4003  2.0129
    1THF     H2 3604   3.603   1.233   3.395  0.9402  0.0883 -0.8015
    1THF     C2 3605   3.443   1.078   3.395  0.3407  0.4381 -0.0720
    1THF     H3 3606   3.378   1.158   3.360 -0.5826 -1.3844 -2.6786
    1THF     H4 3607   3.404   1.047   3.493 -1.4162  1.8000 -0.3223
    1THF     C3 3608   3.435   0.959   3.302 -0.0982 -0.0621 -0.0273
    1THF     H5 3609   3.333   0.940   3.267 -0.1131  0.7429 -0.4372
    1THF     H6 3610   3.478   0.869   3.348  1.3297  0.0015 -1.1805
    1THF     C4 3611   3.541   0.999   3.198 -0.9178 -0.1119  0.6089
    1THF     H7 3612   3.499   1.074   3.130  0.1346  0.0446  0.1306
    1THF     H8 3613   3.589   0.915   3.149  0.3115  1.0858 -0.2626
    1THF     O1 3614   3.642   1.068   3.285 -0.0390 -0.3480 -0.6557
    1THF     C1 3615   0.323   2.805   2.942  0.2380  0.1033  0.1863
    1THF     H1 3616   0.255   2.724   2.966 -0.5889  0.5686 -0.5515
    1THF     H2 3617   0.261   2.895   2.939 -0.7661 -0.6188 -1.3232
    1THF     C2 3618   0.401   2.805   2.803  0.4238  0.2580  0.6006
    1THF     H3 3619   0.373   2.898   2.753  1.3207 -0.7362 -1.8387
    1THF     H4 3620   0.377   2.713   2.749 -1.1906  1.5653 -0.9620
    1THF     C3 3621   0.548   2.806   2.848 -0.3084 -0.7516  0.1011
    1THF     H5 3622   0.594   2.901   2.822  0.9523 -1.8411 -1.7886
    1THF     H6 3623   0.597   2.737   2.779  0.3225  0.0559 -0.2676
    1THF     C4 3624   0.545   2.767   3.001 -0.2223 -0.5255  0.3845
    1THF     H7 3625   0.623   2.820   3.055 -2.8303  1.7410  2.0843
    1THF     H8 3626   0.550   2.659   3.017  2.1925 -0.7535 -1.6189
    1THF     O1 3627   0.419   2.828   3.045  0.6130 -0.0301 -0.3109
    1THF     C1 3628   1.215   1.231   4.077  0.6877  0.1305  0.0221
    1THF     H1 3629   1.256   1.274   4.169 -0.2317 -3.1707  2.0676
    1THF     H2 3630   1.126   1.282   4.040  0.6060 -2.2510 -3.2966
    1THF     C2 3631   1.188   1.079   4.105 -0.1605 -0.0718 -0.3529
    1THF     H3 3632   1.094   1.043   4.063  0.3126 -0.3238 -1.2123
    1THF     H4 3633   1.195   1.071   4.213  2.3356  0.0548 -0.4777
    1THF     C3 3634   1.309   1.018   4.030 -0.4525 -1.0789  0.3967
    1THF     H5 3635   1.313   0.911   4.008  0.9069 -0.9164 -0.2238
    1THF     H6 3636   1.396   1.024   4.095 -1.6283 -0.9143  1.9958
    1THF     C4 3637   1.324   1.110   3.907  0.3424  0.4742 -0.1438
    1THF     H7 3638   1.238   1.090   3.843  0.1926  0.0417  0.1874
    1THF     H8 3639   1.418   1.089   3.855  0.9903 -0.7731  1.4887
    1THF     O1 3640   1.310   1.241   3.970 -0.1335 -0.2392  0.4576
    1THF     C1 3641   1.541   2.797   0.759 -0.0882 -0.8080  0.1002
    1THF     H1 3642   1.545   2.766   0.864 -1.1922  0.4294  0.5275
    1THF     H2 3643   1.485   2.727   0.696 -2.1885  0.8289  0.1149
    1THF     C2 3644   1.684   2.802   0.703  0.3227  0.4039 -0.2405
    1THF     H3 3645   1.688   2.778   0.596 -2.6711 -1.5512  0.0421
    1THF     H4 3646   1.749   2.731   0.755  1.4477  0.4842 -1.4956
    1THF     C3 3647   1.728   2.938   0.717 -0.1350 -0.3278  0.5090
    1THF     H5 3648   1.787   2.974   0.632 -0.9247 -1.7721 -0.6778
    1THF     H6 3649   1.784   2.953   0.809  0.8465 -0.8948  0.0086
    1THF     C4 3650   1.594   3.018   0.720 -0.8729  0.0626  0.3902
    1THF     H7 3651   1.571   3.050   0.618 -0.3661 -0.4257  0.1268
    1THF     H8 3652   1.599   3.102   0.791  0.2073 -0.0520  0.4573
    1THF     O1 3653   1.486   2.927   0.743 -0.0139  0.0039  0.2524
    1THF     C1 3654   2.832   1.789   4.014 -0.6660 -0.0526 -0.2856
    1THF     H1 3655   2.883   1.761   4.107  1.1505  0.9384 -0.9788
    1THF     H2 3656   2.890   1.761   3.926 -1.7433 -0.4977 -0.8693
    1THF     C2 3657   2.788   1.935   4.034  0.3940  0.5595 -0.4856
    1THF     H3 3658   2.773   1.983   3.937 -4.6695  0.1632 -0.0048
    1THF     H4 3659   2.846   1.994   4.106 -0.1980  1.2754 -0.5902
    1THF     C3 3660   2.647   1.909   4.094  0.1079 -0.4639 -0.0838
    1THF     H5 3661   2.578   1.948   4.019 -1.7355 -2.4860  0.4878
    1THF     H6 3662   2.636   1.952   4.193 -0.5117 -0.5245 -0.1235
    1THF     C4 3663   2.614   1.759   4.109  0.1272  0.1469 -0.1051
    1THF     H7 3664   2.515   1.726   4.075  0.7023  1.8402 -3.6520
    1THF     H8 3665   2.655   1.727   4.205  0.7623 -1.4765 -0.9056
    1THF     O1 3666   2.709   1.701   4.013  0.8313 -0.3925 -0.4853
    1THF     C1 3667   2.077   2.338   2.696  0.1576 -0.1312 -0.8810
    1THF     H1 3668   2.129   2.278   2.621  0.7066 -0.7322 -0.0376
    1THF     H2 3669   2.064   2.442   2.665 -0.4270 -0.2170 -0.9331
    1THF     C2 3670   2.149   2.337   2.830 -0.3878  0.1776 -0.1931
    1THF     H3 3671   2.118   2.426   2.885  1.1131 -0.8572  2.3767
    1THF     H4 3672   2.258   2.344   2.829 -0.4055  0.6993  1.2845
    1THF     C3 3673   2.110   2.210   2.895 -0.2530 -0.5442  0.1836
    1THF     H5 3674   2.086   2.224   3.001  0.6840  0.4024  0.2861
    1THF     H6 3675   2.186   2.132   2.882 -0.7062 -1.1672  1.2129
    1THF     C4 3676   1.991   2.162   2.821 -0.0653  0.4244 -0.6745
    1THF     H7 3677   1.902   2.136   2.879 -0.0217  0.9186 -0.3884
    1THF     H8 3678   2.023   2.072   2.769  1.5255 -0.5520  1.8992
    1THF     O1 3679   1.952   2.270   2.733  0.3498 -0.5638  0.1054
    1THF     C1 3680   1.676   4.036   0.517 -0.5369  0.2347  0.3144
    1THF     H1 3681   1.667   3.991   0.418 -1.1904  1.9446 -0.4278
    1THF     H2 3682   1.593   4.002   0.579 -0.2860  1.0014  1.0794
    1THF     C2 3683   1.691   4.187   0.498 -0.0960 -0.4455  0.3445
    1THF     H3 3684   1.662   4.244   0.586 -2.0638  1.2009 -1.3293
    1THF     H4 3685   1.640   4.225   0.409  0.5023 -0.8719 -0.1879
    1THF     C3 3686   1.841   4.200   0.477 -0.2508  0.5572  0.1582
    1THF     H5 3687   1.884   4.262   0.557  0.9850 -0.8210  0.5857
    1THF     H6 3688   1.863   4.236   0.376  0.7689  0.0738  0.1947
    1THF     C4 3689   1.905   4.061   0.503 -0.2850  0.0439 -0.0688
    1THF     H7 3690   1.989   4.071   0.573  2.0103  1.4875 -2.9088
    1THF     H8 3691   1.944   4.011   0.414 -0.4889  1.7542 -1.1389
    1THF     O1 3692   1.800   3.990   0.569  0.2990 -0.0127 -0.1467
    1THF     C1 3693   1.027   0.579   0.585  0.7321 -0.4015 -0.2384
    1THF     H1 3694   1.056   0.638   0.673 -1.5421  1.9726 -1.0102
    1THF     H2 3695   0.919   0.581   0.573  0.7438  1.9652 -0.3289
    1THF     C2 3696   1.086   0.439   0.571 -0.2413  0.4935 -0.7164
    1THF     H3 3697   1.019   0.378   0.511  0.9262 -2.2981  0.7585
    1THF     H4 3698   1.098   0.396   0.670  4.0739  2.5940 -0.1969
    1THF     C3 3699   1.219   0.463   0.512  0.6726  0.4106  0.3919
    1THF     H5 3700   1.247   0.388   0.437 -0.2532 -0.2914  0.7425
    1THF     H6 3701   1.296   0.467   0.589 -2.5037 -2.3482  3.9311
    1THF     C4 3702   1.202   0.597   0.439 -0.4865 -0.4278  0.0032
    1THF     H7 3703   1.209   0.582   0.331 -0.7866 -3.2961  0.3391
    1THF     H8 3704   1.283   0.661   0.474 -0.8975 -0.4114  0.9411
    1THF     O1 3705   1.076   0.650   0.467  0.7032  0.1111 -0.4055
    1THF     C1 3706   1.793   2.209   0.650  1.4970 -0.2924  0.6295
    1THF     H1 3707   1.777   2.163   0.552  0.8008 -0.2028  0.7017
    1THF     H2 3708   1.833   2.141   0.726 -0.1014 -1.8293  0.1175
    1THF     C2 3709   1.669   2.278   0.698 -0.1560 -0.3008  0.1547
    1THF     H3 3710   1.658   2.281   0.807  0.7064 -0.8471  0.2584
    1THF     H4 3711   1.586   2.230   0.645 -0.3716  0.6350 -0.3651
    1THF     C3 3712   1.669   2.416   0.641  0.6317  0.5344 -0.8528
    1THF     H5 3713   1.622   2.485   0.710  1.4814  0.3294 -0.0514
    1THF     H6 3714   1.612   2.410   0.548 -0.0580 -0.5746 -0.3711
    1THF     C4 3715   1.813   2.457   0.623 -0.4002  0.5395  0.2155
    1THF     H7 3716   1.862   2.523   0.695  2.8861 -1.9903  0.4080
    1THF     H8 3717   1.834   2.486   0.519  3.1673  0.2076  0.7786
    1THF     O1 3718   1.882   2.332   0.642  0.3502  0.6470  0.5582
    1THF     C1 3719   3.539   2.031   3.586  0.5532  0.9420  0.1325
    1THF     H1 3720   3.616   2.077   3.524  0.8455  1.1539  0.6474
    1THF     H2 3721   3.547   2.067   3.689  1.8384 -0.3678  0.5181
    1THF     C2 3722   3.541   1.878   3.576  0.0127  0.7875 -0.0666
    1THF     H3 3723   3.617   1.835   3.641  0.5108 -0.1203 -1.2343
    1THF     H4 3724   3.561   1.847   3.473  1.0222  0.6138  0.1842
    1THF     C3 3725   3.393   1.840   3.620  0.2077 -0.7684 -0.3491
    1THF     H5 3726   3.388   1.832   3.729  1.4612 -0.5049 -0.2667
    1THF     H6 3727   3.356   1.755   3.561  0.6396 -1.0317 -0.2463
    1THF     C4 3728   3.316   1.966   3.569 -0.0203  0.2886 -0.2587
    1THF     H7 3729   3.248   2.007   3.644 -3.0091 -1.7256 -1.7552
    1THF     H8 3730   3.256   1.944   3.480 -1.1903 -0.5616  0.7205
    1THF     O1 3731   3.407   2.067   3.537 -0.3641 -0.9013  0.0475
    1THF     C1 3732   0.096   3.228   1.392  0.0503 -0.2305 -0.5704
    1THF     H1 3733   0.031   3.309   1.361  0.9154  0.0196 -1.7578
    1THF     H2 3734   0.151   3.260   1.481  2.1908 -2.6668 -0.9653
    1THF     C2 3735   0.195   3.172   1.279 -0.0803 -0.0781 -0.3470
    1THF     H3 3736   0.285   3.136   1.329 -0.1607  1.3973  0.8857
    1THF     H4 3737   0.225   3.250   1.208 -3.8384  1.0786 -0.8207
    1THF     C3 3738   0.108   3.064   1.214  0.0081  0.7390 -0.1392
    1THF     H5 3739   0.164   2.971   1.203 -0.0024  0.8322 -1.0988
    1THF     H6 3740   0.076   3.096   1.114  1.4959 -1.2836 -1.3051
    1THF     C4 3741  -0.013   3.050   1.306  0.5648  0.5751 -0.9549
    1THF     H7 3742  -0.050   2.948   1.319  0.5919  0.5500 -1.0747
    1THF     H8 3743  -0.095   3.113   1.269  0.9422  1.2331 -0.6844
    1THF     O1 3744   0.019   3.117   1.432  0.0592  0.6859 -0.5411
    1THF     C1 3745   1.748   1.286   0.045  0.2249 -0.1812 -0.3691
    1THF     H1 3746   1.752   1.252   0.149 -1.4690  0.8395  0.0605
    1THF     H2 3747   1.745   1.395   0.040  1.5182 -0.1867 -1.4206
    1THF     C2 3748   1.637   1.221  -0.031 -0.3435  0.3999 -0.7159
    1THF     H3 3749   1.540   1.265  -0.011 -2.1797 -2.7300 -2.3438
    1THF     H4 3750   1.643   1.112  -0.026  1.7656  0.5052 -0.1707
    1THF     C3 3751   1.679   1.268  -0.170 -0.8517 -0.0094  0.4654
    1THF     H5 3752   1.650   1.372  -0.190 -0.2022  0.0433 -0.2225
    1THF     H6 3753   1.626   1.208  -0.245  2.2280 -0.6830 -1.2389
    1THF     C4 3754   1.826   1.248  -0.170  0.9380 -0.7041 -0.3322
    1THF     H7 3755   1.866   1.337  -0.220  3.0141 -2.1148 -1.2518
    1THF     H8 3756   1.844   1.150  -0.214  0.6857 -0.6083 -0.6487
    1THF     O1 3757   1.860   1.245  -0.031 -0.1095  0.3438 -0.3508
    1THF     C1 3758   2.697   2.009   2.980 -0.1973  0.6736  0.3825
    1THF     H1 3759   2.666   1.999   2.876 -1.4838 -0.6955  0.8810
    1THF     H2 3760   2.742   1.915   3.013 -1.7437 -0.2468 -0.0803
    1THF     C2 3761   2.576   2.049   3.070 -0.3746 -0.5451  0.1619
    1THF     H3 3762   2.581   1.988   3.161  2.2600  0.5026  0.7913
    1THF     H4 3763   2.480   2.037   3.021 -0.4281 -0.1107  0.1611
    1THF     C3 3764   2.592   2.202   3.099 -0.2604 -0.0454 -0.0825
    1THF     H5 3765   2.623   2.214   3.203  1.7621 -2.7939 -0.3145
    1THF     H6 3766   2.499   2.259   3.095  0.2787  1.0184  2.1442
    1THF     C4 3767   2.705   2.242   3.006  0.1763  0.7755 -0.3090
    1THF     H7 3768   2.765   2.323   3.048 -0.3617  1.0454 -0.0620
    1THF     H8 3769   2.665   2.274   2.909 -0.1512  2.1828  0.2767
    1THF     O1 3770   2.786   2.121   2.997  0.2116  0.3598 -0.2763
    1THF     C1 3771   3.190   3.017   1.126  0.2325 -0.0189 -0.3759
    1THF     H1 3772   3.209   3.008   1.019 -0.3621 -2.1321 -0.3203
    1THF     H2 3773   3.261   2.944   1.166 -0.8075 -0.6924  0.2557
    1THF     C2 3774   3.039   3.001   1.162 -0.0183 -0.0004 -0.3899
    1THF     H3 3775   3.024   2.948   1.256  2.0083 -1.5447 -0.8885
    1THF     H4 3776   2.982   2.943   1.088  0.6438  1.8645 -2.4159
    1THF     C3 3777   2.984   3.152   1.160  0.7800  0.3923 -0.7387
    1THF     H5 3778   2.950   3.186   1.258  0.3123  1.1116 -1.1554
    1THF     H6 3779   2.899   3.168   1.094 -1.3725 -1.7030  1.4300
    1THF     C4 3780   3.106   3.236   1.115 -0.6836  0.2537  0.1179
    1THF     H7 3781   3.107   3.328   1.174  1.7828  0.5129 -0.2992
    1THF     H8 3782   3.115   3.247   1.007 -0.1516 -0.3805  0.1023
    1THF     O1 3783   3.218   3.159   1.155 -0.5335  0.5807 -0.0115
    1THF     C1 3784   2.264   0.082   3.781 -0.7267  0.0998  0.2688
    1THF     H1 3785   2.326  -0.006   3.763 -0.6517  0.3998 -0.9841
    1THF     H2 3786   2.260   0.105   3.888  0.5939  0.5311  0.2380
    1THF     C2 3787   2.122   0.063   3.719  0.5278  0.1425 -0.4850
    1THF     H3 3788   2.053   0.129   3.771 -0.4234  0.9273 -2.6981
    1THF     H4 3789   2.097  -0.042   3.736 -0.5238  0.5001  0.2186
    1THF     C3 3790   2.135   0.097   3.573  0.0918  0.7390  0.4613
    1THF     H5 3791   2.051   0.150   3.527  1.1364  0.0947 -2.3422
    1THF     H6 3792   2.162   0.007   3.517  0.4936  1.7633 -1.0107
    1THF     C4 3793   2.252   0.197   3.570 -0.3786  0.0136  0.4279
    1THF     H7 3794   2.229   0.294   3.525  0.2031  0.6416  1.4783
    1THF     H8 3795   2.325   0.149   3.504  0.8862  1.1611  0.9582
    1THF     O1 3796   2.299   0.199   3.710  0.0145 -0.4636  0.1963
    1THF     C1 3797   0.896   1.480   0.100  0.6537  0.8164 -0.4243
    1THF     H1 3798   0.868   1.552   0.178 -0.8296 -0.3303  0.1147
    1THF     H2 3799   0.985   1.518   0.049  1.5912 -0.2003  0.4395
    1THF     C2 3800   0.771   1.446   0.016 -0.0143 -0.3900 -0.0848
    1THF     H3 3801   0.798   1.426  -0.088  0.2873  2.9297 -0.7061
    1THF     H4 3802   0.697   1.527   0.010  0.0868 -0.1701  1.6030
    1THF     C3 3803   0.710   1.329   0.081  0.2620 -0.0315 -0.3489
    1THF     H5 3804   0.711   1.247   0.009  2.6183 -0.4954  0.1668
    1THF     H6 3805   0.613   1.357   0.122 -0.3884 -1.9371 -0.5592
    1THF     C4 3806   0.805   1.291   0.197  0.6961  0.2957 -0.4154
    1THF     H7 3807   0.807   1.183   0.213 -2.1184  0.5508  1.9628
    1THF     H8 3808   0.764   1.333   0.289 -1.0514 -2.3426  0.0563
    1THF     O1 3809   0.932   1.354   0.159  0.1432  0.3960  0.0378
    1THF     C1 3810   1.609   3.194   2.984 -0.3180 -0.2810  0.4797
    1THF     H1 3811   1.616   3.091   3.021  0.0993  0.8936  3.8428
    1THF     H2 3812   1.505   3.209   2.954  0.4122  1.3180 -1.3668
    1THF     C2 3813   1.702   3.218   2.870 -0.2785  0.6012 -0.4323
    1THF     H3 3814   1.694   3.322   2.837  0.5048  0.9757  0.5188
    1THF     H4 3815   1.689   3.141   2.793 -0.0245 -1.0825  1.1627
    1THF     C3 3816   1.836   3.205   2.947 -0.0955 -0.2080 -0.1414
    1THF     H5 3817   1.893   3.295   2.924  2.4642 -0.7703  3.6549
    1THF     H6 3818   1.891   3.112   2.935  1.9534  1.0178 -0.4898
    1THF     C4 3819   1.796   3.226   3.096 -0.3191 -0.0080  0.4315
    1THF     H7 3820   1.855   3.303   3.148 -1.0893  0.7033  0.2666
    1THF     H8 3821   1.794   3.129   3.146  0.6574 -1.0297 -1.4567
    1THF     O1 3822   1.663   3.278   3.083  0.0264  0.4715  0.0717
    1THF     C1 3823   3.164   0.416   3.237 -0.5180  0.3658 -0.5884
    1THF     H1 3824   3.081   0.383   3.175 -1.0081  0.2815  0.1095
    1THF     H2 3825   3.214   0.332   3.285 -0.5173  0.6501 -0.0921
    1THF     C2 3826   3.121   0.531   3.333 -0.5769 -0.2033 -0.3273
    1THF     H3 3827   3.102   0.489   3.432  0.0841  0.8395  0.2498
    1THF     H4 3828   3.040   0.588   3.288  1.3812  2.0794 -1.0991
    1THF     C3 3829   3.238   0.625   3.335  0.0369 -0.0115 -0.8017
    1THF     H5 3830   3.308   0.584   3.408 -0.8638  0.4651  0.3303
    1THF     H6 3831   3.220   0.730   3.361  1.7541  0.1694 -0.2462
    1THF     C4 3832   3.297   0.614   3.191 -0.5240 -0.2889 -0.5108
    1THF     H7 3833   3.402   0.644   3.193 -0.1751 -1.1864 -3.0593
    1THF     H8 3834   3.234   0.672   3.123 -0.4750 -0.6617 -0.8827
    1THF     O1 3835   3.262   0.479   3.151 -0.0675 -0.3469  0.1043
    1THF     C1 3836   3.854   0.570   3.055  0.2365  0.2026 -0.0818
    1THF     H1 3837   3.825   0.519   3.147 -1.5245  0.1194 -0.6762
    1THF     H2 3838   3.843   0.679   3.055 -1.3101  0.0621 -0.6223
    1THF     C2 3839   3.764   0.512   2.949 -0.4001 -0.1699 -0.7122
    1THF     H3 3840   3.684   0.582   2.925 -0.9344 -0.6754 -0.3967
    1THF     H4 3841   3.711   0.423   2.982  1.2591 -0.6393  0.7606
    1THF     C3 3842   3.855   0.477   2.834  0.6067  0.0621 -0.1130
    1THF     H5 3843   3.865   0.554   2.758 -0.3089  0.7105  0.4095
    1THF     H6 3844   3.824   0.383   2.788  0.7652 -0.1694  0.2509
    1THF     C4 3845   3.992   0.459   2.896 -0.0728 -0.5644  0.4428
    1THF     H7 3846   4.076   0.497   2.838  0.1075  1.2310  1.8395
    1THF     H8 3847   4.002   0.350   2.897 -0.6576 -0.6511 -1.5962
    1THF     O1 3848   3.987   0.514   3.031 -0.0942 -0.6265  0.3799
    1THF     C1 3849   2.603   3.877   1.113 -0.3476 -0.1791  0.2051
    1THF     H1 3850   2.612   3.770   1.095 -2.3160 -0.1712 -1.0523
    1THF     H2 3851   2.550   3.931   1.035  0.1476  0.2261  0.1468
    1THF     C2 3852   2.751   3.925   1.106  0.1077 -0.6892 -0.1209
    1THF     H3 3853   2.747   4.026   1.065  1.2342 -0.9792 -0.9717
    1THF     H4 3854   2.804   3.863   1.033 -1.0935 -0.9654 -0.7679
    1THF     C3 3855   2.797   3.922   1.251  0.5770  0.0843 -0.1420
    1THF     H5 3856   2.885   3.986   1.264  0.1683  1.1146 -2.1907
    1THF     H6 3857   2.824   3.818   1.271 -3.1325 -0.9869 -0.4315
    1THF     C4 3858   2.668   3.962   1.328 -0.3296  0.3836  0.1677
    1THF     H7 3859   2.654   4.070   1.327  0.6990  0.5332 -2.4390
    1THF     H8 3860   2.671   3.919   1.428  0.4054 -0.0014 -0.0153
    1THF     O1 3861   2.559   3.903   1.250 -0.1777 -0.3201  0.1376
    1THF     C1 3862   0.462   0.403   1.795  0.1171 -0.5056  0.1455
    1THF     H1 3863   0.533   0.364   1.868  1.0731  1.4491  0.2617
    1THF     H2 3864   0.431   0.329   1.720 -0.4671  0.8127 -0.9198
    1THF     C2 3865   0.514   0.533   1.743  0.1672 -0.5372  0.1861
    1THF     H3 3866   0.491   0.559   1.640 -1.0433  1.5755  0.9689
    1THF     H4 3867   0.623   0.530   1.755  0.0444 -2.8491  1.0294
    1THF     C3 3868   0.465   0.636   1.842  0.3951 -0.5943 -0.3239
    1THF     H5 3869   0.408   0.711   1.788 -0.0090 -1.5741 -1.2768
    1THF     H6 3870   0.540   0.691   1.900  0.7211 -1.6261  0.2502
    1THF     C4 3871   0.371   0.562   1.937  0.1444 -0.6907  0.5363
    1THF     H7 3872   0.288   0.621   1.975  1.4530  0.1514  2.1067
    1THF     H8 3873   0.427   0.534   2.026  1.0343  0.4904  0.3631
    1THF     O1 3874   0.337   0.445   1.864 -0.0703 -0.1262  0.2940
    1THF     C1 3875   3.545   1.886   2.983  0.0438  0.0792 -0.2566
    1THF     H1 3876   3.499   1.787   2.987 -0.4492  0.2573 -1.3596
    1THF     H2 3877   3.529   1.924   2.882 -2.5419  0.8472  0.4129
    1THF     C2 3878   3.695   1.861   3.017 -0.2617  0.0912 -0.1240
    1THF     H3 3879   3.761   1.921   2.953  0.9348  0.0173  1.0254
    1THF     H4 3880   3.707   1.754   2.997  1.9602  0.2148  0.4215
    1THF     C3 3881   3.702   1.891   3.167 -0.0448  0.0189  0.6854
    1THF     H5 3882   3.774   1.972   3.181  1.3197 -1.1117  0.3778
    1THF     H6 3883   3.723   1.811   3.237 -0.2610 -0.4482  0.2210
    1THF     C4 3884   3.556   1.935   3.210  0.0230  0.1297 -0.2047
    1THF     H7 3885   3.561   2.014   3.285 -2.0452 -0.0113  0.1035
    1THF     H8 3886   3.501   1.852   3.255  1.5306 -0.0785  1.3406
    1THF     O1 3887   3.497   1.977   3.083 -0.5871  0.6023  0.0072
    1THF     C1 3888   1.612   0.713   2.862 -0.2302 -0.9038  0.4680
    1THF     H1 3889   1.583   0.681   2.963  0.2371  1.1246  1.2694
    1THF     H2 3890   1.633   0.624   2.803  1.1923  0.3082 -0.9062
    1THF     C2 3891   1.732   0.806   2.873  0.3613  0.2832  0.1410
    1THF     H3 3892   1.797   0.808   2.786 -1.8114 -0.5683 -1.5453
    1THF     H4 3893   1.794   0.802   2.963  0.0107 -1.0314  0.3291
    1THF     C3 3894   1.665   0.953   2.869  0.3856 -0.3620  0.0722
    1THF     H5 3895   1.692   0.999   2.774 -3.7358  1.7059 -0.1920
    1THF     H6 3896   1.698   1.016   2.952 -0.4754  1.2032 -0.7513
    1THF     C4 3897   1.516   0.933   2.866 -0.4794  0.3974  0.6470
    1THF     H7 3898   1.463   1.002   2.801 -0.3947  0.1164  0.2783
    1THF     H8 3899   1.473   0.934   2.967 -2.7736 -0.4970 -0.2723
    1THF     O1 3900   1.512   0.803   2.807  0.2325  0.0450  0.0597
    1THF     C1 3901   3.104   1.964   1.102  0.1265 -0.3587  0.1834
    1THF     H1 3902   3.080   1.858   1.096  3.0785 -1.1110  0.7226
    1THF     H2 3903   3.070   2.011   1.195  1.0226  1.1981 -0.2515
    1THF     C2 3904   3.044   2.032   0.980 -0.5301  0.0274  0.7418
    1THF     H3 3905   3.007   2.128   1.017 -0.6540  1.1593 -2.2022
    1THF     H4 3906   2.962   1.975   0.937 -0.1027 -1.0735  1.3700
    1THF     C3 3907   3.171   2.047   0.885  1.0843  0.1398  0.4572
    1THF     H5 3908   3.164   2.132   0.817  1.1661  0.1853  0.5060
    1THF     H6 3909   3.186   1.955   0.827  1.7895 -0.9518  2.3029
    1THF     C4 3910   3.280   2.072   0.984  0.4243 -0.0875 -0.5789
    1THF     H7 3911   3.276   2.175   1.019  1.5969  0.2774 -1.4716
    1THF     H8 3912   3.377   2.053   0.936  1.7864  0.7168  1.7712
    1THF     O1 3913   3.250   1.974   1.092  0.5291 -0.1879  0.3863
    1THF     C1 3914   0.401   1.644   3.881 -0.5010  0.2155  0.3946
    1THF     H1 3915   0.366   1.683   3.977 -0.9836 -1.1995  0.8072
    1THF     H2 3916   0.510   1.638   3.866 -0.6605  0.3764 -0.9014
    1THF     C2 3917   0.333   1.720   3.767 -0.1154  0.4445 -0.8301
    1THF     H3 3918   0.398   1.726   3.680 -0.6096 -1.3104 -1.3438
    1THF     H4 3919   0.308   1.823   3.793 -0.2967  0.2469 -0.2056
    1THF     C3 3920   0.203   1.637   3.738  0.4008  0.6863  0.0250
    1THF     H5 3921   0.218   1.586   3.643  0.5554 -1.4686  1.1847
    1THF     H6 3922   0.117   1.704   3.729 -0.6590 -0.8948 -1.9091
    1THF     C4 3923   0.200   1.528   3.845  0.1409 -0.6974  0.4736
    1THF     H7 3924   0.155   1.436   3.807  0.4170  0.2797 -2.3264
    1THF     H8 3925   0.153   1.568   3.935 -0.2731 -0.3650  0.1095
    1THF     O1 3926   0.343   1.515   3.877  0.4246 -0.6362  0.6031
    1THF     C1 3927   0.391   3.822   3.928 -0.1848 -0.6824  0.6127
    1THF     H1 3928   0.371   3.769   3.835 -0.4258  1.8078 -0.8079
    1THF     H2 3929   0.445   3.917   3.921  0.1943 -0.7847  1.8746
    1THF     C2 3930   0.481   3.732   4.006 -0.2268 -0.0225 -0.5857
    1THF     H3 3931   0.586   3.739   3.975  0.2892 -0.0075  1.1211
    1THF     H4 3932   0.470   3.625   3.987 -2.4795  0.3346 -1.4151
    1THF     C3 3933   0.458   3.772   4.156 -0.3859  0.1099 -0.3841
    1THF     H5 3934   0.541   3.839   4.181 -0.0046 -0.4851 -0.0150
    1THF     H6 3935   0.458   3.686   4.223 -0.0093 -0.1833 -0.7496
    1THF     C4 3936   0.326   3.851   4.150 -0.2027 -0.0293 -0.7715
    1THF     H7 3937   0.344   3.955   4.179 -0.2683 -0.0020 -0.8277
    1THF     H8 3938   0.258   3.803   4.220  1.4080 -0.1865  0.7198
    1THF     O1 3939   0.280   3.853   4.015  0.0711  0.6780  0.5592
    1THF     C1 3940   0.817   3.018   3.537  0.9387 -0.8559  0.2503
    1THF     H1 3941   0.763   3.077   3.462  0.2712 -1.8786 -0.0741
    1THF     H2 3942   0.879   3.095   3.584 -1.0054  0.3219  0.9718
    1THF     C2 3943   0.896   2.911   3.469  0.0660 -0.3446 -0.5200
    1THF     H3 3944   1.001   2.940   3.460  0.6303 -2.1907 -0.2601
    1THF     H4 3945   0.847   2.901   3.373 -0.2460 -0.8831 -0.3078
    1THF     C3 3946   0.877   2.779   3.543  0.2073 -0.5180  0.3446
    1THF     H5 3947   0.973   2.731   3.564 -0.9983 -2.3528  1.8615
    1THF     H6 3948   0.807   2.711   3.495 -0.1330  0.7532 -1.0038
    1THF     C4 3949   0.793   2.831   3.671 -0.7975 -0.4191 -0.8469
    1THF     H7 3950   0.862   2.863   3.749 -0.6205 -2.2681 -0.2207
    1THF     H8 3951   0.721   2.763   3.716 -1.9981 -0.5818 -2.9415
    1THF     O1 3952   0.730   2.953   3.627  1.0804 -0.3410  0.4530
    1THF     C1 3953   1.127   3.360   2.498  1.0831  0.8945 -0.6425
    1THF     H1 3954   1.023   3.393   2.498  1.0303  0.7316 -0.5440
    1THF     H2 3955   1.151   3.297   2.412  1.1041  1.0923 -0.7807
    1THF     C2 3956   1.160   3.294   2.634 -0.0660 -0.4263 -0.0386
    1THF     H3 3957   1.237   3.217   2.628 -1.8247 -2.5588  3.2202
    1THF     H4 3958   1.074   3.243   2.678  0.1748 -1.4830 -0.7775
    1THF     C3 3959   1.207   3.411   2.725 -0.3111 -0.2010  0.6842
    1THF     H5 3960   1.295   3.381   2.783  0.9075  0.6092 -0.7088
    1THF     H6 3961   1.126   3.443   2.791 -0.2631  2.1205 -0.3676
    1THF     C4 3962   1.232   3.528   2.628 -0.3365 -0.3267  0.1752
    1THF     H7 3963   1.338   3.552   2.621 -0.6436  0.7786 -0.6621
    1THF     H8 3964   1.174   3.616   2.655 -0.6124 -0.5683  0.3836
    1THF     O1 3965   1.197   3.479   2.496  0.6170 -0.1466  0.1174
    1THF     C1 3966   0.026   1.804   2.489  0.7245 -0.5565 -0.1829
    1THF     H1 3967   0.070   1.787   2.391  0.6047  1.4058 -0.5928
    1THF     H2 3968   0.016   1.704   2.533 -1.4780 -1.1155 -1.8945
    1THF     C2 3969  -0.104   1.892   2.487 -0.4778  0.1149 -0.0115
    1THF     H3 3970  -0.163   1.876   2.578  0.4654  1.1479  0.7931
    1THF     H4 3971  -0.170   1.882   2.401 -1.4730  1.2019  0.6063
    1THF     C3 3972  -0.042   2.033   2.511  0.6890 -0.4331  0.0478
    1THF     H5 3973  -0.074   2.070   2.609 -0.1977  1.4699 -0.9409
    1THF     H6 3974  -0.076   2.102   2.433  0.9984  0.1869  0.4557
    1THF     C4 3975   0.109   2.012   2.513  0.4625 -0.4281  0.1458
    1THF     H7 3976   0.159   2.068   2.592  1.9643  0.4608 -1.3976
    1THF     H8 3977   0.166   2.011   2.420  0.2572  1.9478 -0.0339
    1THF     O1 3978   0.118   1.884   2.565  0.1070  0.0687 -0.6623
    1THF     C1 3979   2.646   1.098   0.558  0.1814  0.5378 -0.1549
    1THF     H1 3980   2.674   1.092   0.664  0.4391  0.6967 -0.2130
    1THF     H2 3981   2.699   1.176   0.502  1.2310 -1.4430 -2.0107
    1THF     C2 3982   2.494   1.106   0.546 -0.3934 -0.3709  0.3011
    1THF     H3 3983   2.450   1.200   0.512 -1.9545 -0.6097  1.5809
    1THF     H4 3984   2.446   1.066   0.636  0.8071 -0.9266  0.7073
    1THF     C3 3985   2.454   1.012   0.438  0.3345 -0.5542  0.5467
    1THF     H5 3986   2.477   1.066   0.346  1.8239 -1.7619  0.1931
    1THF     H6 3987   2.349   0.984   0.438  0.6595 -1.8979  2.3546
    1THF     C4 3988   2.554   0.891   0.467 -0.2024  0.0942  0.3344
    1THF     H7 3989   2.564   0.825   0.381  1.6303  0.5140  0.2146
    1THF     H8 3990   2.514   0.835   0.552  1.3943  0.2056  1.1699
    1THF     O1 3991   2.675   0.966   0.501 -0.6102 -0.1305  0.0306
    1THF     C1 3992   1.518   1.042   3.328 -0.5476 -0.9089  0.3187
    1THF     H1 3993   1.593   0.972   3.366  2.6277  2.8088  1.1710
    1THF     H2 3994   1.525   1.051   3.219 -2.3252 -1.4984  0.1291
    1THF     C2 3995   1.540   1.183   3.381  0.1372 -0.2907 -0.3362
    1THF     H3 3996   1.555   1.245   3.292 -1.1637  3.2749  1.8117
    1THF     H4 3997   1.625   1.193   3.450  0.3489 -0.2778 -0.5969
    1THF     C3 3998   1.407   1.229   3.443 -0.2139  0.9531 -0.6849
    1THF     H5 3999   1.377   1.334   3.435 -1.1569  0.8762  1.3976
    1THF     H6 4000   1.403   1.204   3.549 -1.7423  0.9331 -0.7382
    1THF     C4 4001   1.309   1.139   3.375  0.0645 -1.0845 -0.5947
    1THF     H7 4002   1.307   1.169   3.270 -0.3038 -0.2857 -0.3596
    1THF     H8 4003   1.214   1.123   3.426 -0.0484 -0.2952 -0.5575
    1THF     O1 4004   1.382   1.013   3.381 -0.3879  0.2101  0.1590
    1THF     C1 4005   0.670   2.919   1.966  0.2646 -0.5796 -0.3368
    1THF     H1 4006   0.584   2.851   1.968  0.2284 -0.5190  2.0285
    1THF     H2 4007   0.640   3.023   1.951  0.2664 -0.5359 -0.0333
    1THF     C2 4008   0.784   2.861   1.880  0.1417 -0.2014 -0.0668
    1THF     H3 4009   0.769   2.901   1.780 -0.0314  0.8318  0.3664
    1THF     H4 4010   0.790   2.752   1.892 -0.4904 -0.0491  1.9502
    1THF     C3 4011   0.910   2.926   1.948 -0.1596 -0.5004 -0.4699
    1THF     H5 4012   0.938   3.014   1.891 -3.1605  0.5501 -0.4232
    1THF     H6 4013   0.998   2.861   1.942 -0.3677 -0.6327 -2.3420
    1THF     C4 4014   0.864   2.970   2.092 -0.6888  0.5053  0.1618
    1THF     H7 4015   0.854   3.079   2.088 -0.6235  0.4953 -0.3351
    1THF     H8 4016   0.926   2.946   2.179  0.8932 -0.6559 -1.2538
    1THF     O1 4017   0.729   2.922   2.098 -0.5294 -0.2776 -0.5074
    1THF     C1 4018   1.483   1.967   0.444 -0.0459  0.9977 -0.6601
    1THF     H1 4019   1.493   1.952   0.336 -1.2244  0.0907 -0.6545
    1THF     H2 4020   1.513   2.065   0.480  1.2550 -0.1941  1.6226
    1THF     C2 4021   1.571   1.857   0.502  0.7504 -0.1553 -0.2528
    1THF     H3 4022   1.671   1.897   0.520  0.5919  0.6402 -1.1246
    1THF     H4 4023   1.580   1.770   0.437 -2.3093 -1.0656  0.4809
    1THF     C3 4024   1.501   1.807   0.626  0.0287 -0.1966 -0.0189
    1THF     H5 4025   1.557   1.825   0.718  1.3783 -0.0376 -0.8479
    1THF     H6 4026   1.471   1.703   0.611 -1.5769  0.1781  0.5014
    1THF     C4 4027   1.372   1.889   0.632  0.6470  0.8763  0.2943
    1THF     H7 4028   1.384   1.975   0.699 -3.3026  0.5795  1.5379
    1THF     H8 4029   1.284   1.826   0.646 -0.8068  2.6019 -0.7560
    1THF     O1 4030   1.352   1.934   0.498  0.1352 -0.5982 -0.1342
    1THF     C1 4031   0.343   1.135   1.433 -1.0331 -0.5886 -0.1873
    1THF     H1 4032   0.295   1.160   1.528 -1.4534  0.8102 -0.7490
    1THF     H2 4033   0.260   1.118   1.365  0.6254 -1.2712 -2.1073
    1THF     C2 4034   0.425   1.001   1.442 -0.2108  0.1092  0.5980
    1THF     H3 4035   0.371   0.921   1.391  1.3851 -2.6277  3.0179
    1THF     H4 4036   0.450   0.977   1.546  0.0263 -2.6519 -0.0516
    1THF     C3 4037   0.550   1.047   1.372 -0.4874 -0.3207  0.4890
    1THF     H5 4038   0.549   1.023   1.265 -0.7315 -1.5290  0.7498
    1THF     H6 4039   0.630   0.984   1.411  1.3896 -0.3420 -3.1680
    1THF     C4 4040   0.566   1.199   1.389  0.0254  0.0960  0.7168
    1THF     H7 4041   0.614   1.243   1.301  1.6252  0.3376  1.6934
    1THF     H8 4042   0.627   1.226   1.476  1.1956  1.2447 -0.4397
    1THF     O1 4043   0.430   1.244   1.395 -0.6696  0.0911  0.4058
    1THF     C1 4044   1.838   1.125   0.710  0.6620 -0.8671 -0.2782
    1THF     H1 4045   1.755   1.077   0.764  0.0513  1.8951  1.3139
    1THF     H2 4046   1.856   1.216   0.768  1.2332 -0.3086 -1.3271
    1THF     C2 4047   1.791   1.158   0.564 -0.3801  1.4195 -0.3676
    1THF     H3 4048   1.818   1.261   0.538  0.1841  0.8051 -2.3086
    1THF     H4 4049   1.685   1.145   0.541 -0.2169 -2.2609  0.7096
    1THF     C3 4050   1.870   1.068   0.470  0.2440 -0.1219 -0.2490
    1THF     H5 4051   1.922   1.135   0.401  0.5723 -1.1608 -1.0179
    1THF     H6 4052   1.806   0.998   0.416  0.0024 -1.0426  1.2149
    1THF     C4 4053   1.968   0.994   0.561  0.3550  0.0585  0.2317
    1THF     H7 4054   2.074   0.993   0.533  0.1880 -0.5468 -0.3903
    1THF     H8 4055   1.935   0.890   0.565 -1.6014  0.5524 -1.9039
    1THF     O1 4056   1.963   1.045   0.691  0.6058 -0.4442  0.3977
    1THF     C1 4057   0.289   0.025   3.719 -0.5457 -0.5564 -0.1698
    1THF     H1 4058   0.367  -0.019   3.781 -0.0634  1.0995  0.4250
    1THF     H2 4059   0.311   0.131   3.708 -1.7173 -0.3243 -0.3783
    1THF     C2 4060   0.149  -0.008   3.780 -0.6140  0.0078  0.3781
    1THF     H3 4061   0.085   0.080   3.780  0.0583  0.5256 -1.2150
    1THF     H4 4062   0.153  -0.043   3.883 -1.4194  0.8290  0.6925
    1THF     C3 4063   0.098  -0.115   3.689 -0.1096  0.2849  0.2498
    1THF     H5 4064   0.013  -0.084   3.628 -0.2351 -0.1550  0.1968
    1THF     H6 4065   0.066  -0.203   3.744 -0.0653 -0.2470 -0.5638
    1THF     C4 4066   0.212  -0.164   3.605 -0.3959  0.0727  0.2814
    1THF     H7 4067   0.168  -0.204   3.514 -2.5429  0.9308  0.9109
    1THF     H8 4068   0.275  -0.239   3.653  1.7839  0.9511 -1.0981
    1THF     O1 4069   0.283  -0.039   3.590 -0.1942  0.0129  0.0100
    1THF     C1 4070   0.851   2.502   3.072  0.8031  0.3331  0.0431
    1THF     H1 4071   0.759   2.444   3.067  0.5254  0.7729 -0.0456
    1THF     H2 4072   0.932   2.433   3.097 -0.0018 -0.5191  0.3068
    1THF     C2 4073   0.846   2.625   3.163  0.0231  0.8111  0.2529
    1THF     H3 4074   0.891   2.609   3.261 -0.2142 -3.5438 -0.2428
    1THF     H4 4075   0.742   2.657   3.172 -0.2952  0.5944 -2.2326
    1THF     C3 4076   0.925   2.725   3.085 -0.1368 -0.2020 -0.1045
    1THF     H5 4077   1.032   2.722   3.109 -0.1886  0.3779  0.2110
    1THF     H6 4078   0.890   2.826   3.107  0.7706 -0.0751  0.8062
    1THF     C4 4079   0.903   2.687   2.940 -0.4397  0.2192  0.3950
    1THF     H7 4080   0.997   2.709   2.890  1.0610  1.6963  3.6898
    1THF     H8 4081   0.815   2.736   2.897 -0.9093 -1.1654 -0.2353
    1THF     O1 4082   0.876   2.549   2.938 -0.4573 -0.3071  0.0105
    1THF     C1 4083   3.237   1.539   1.196  0.0703 -0.6629  0.0765
    1THF     H1 4084   3.205   1.596   1.109  2.7102  1.2664  0.2890
    1THF     H2 4085   3.226   1.586   1.293  0.6454 -1.9177  0.7675
    1THF     C2 4086   3.374   1.481   1.182 -0.0290 -0.2749  0.5424
    1THF     H3 4087   3.444   1.550   1.231  0.6324 -0.3505 -0.2895
    1THF     H4 4088   3.402   1.477   1.077  0.1173 -0.7464  0.5950
    1THF     C3 4089   3.368   1.342   1.253  0.9767  0.6432 -0.2753
    1THF     H5 4090   3.423   1.342   1.347  0.0637  0.0902  0.2712
    1THF     H6 4091   3.404   1.259   1.191 -2.1919 -0.4994 -0.6802
    1THF     C4 4092   3.219   1.311   1.283 -0.3798 -0.2869 -0.6540
    1THF     H7 4093   3.199   1.317   1.390 -0.0084 -1.7010 -0.4930
    1THF     H8 4094   3.196   1.212   1.242  0.9534 -0.0998 -1.9290
    1THF     O1 4095   3.152   1.418   1.206 -0.3114 -0.5366  0.1667
    1THF     C1 4096   2.682   2.874   0.323  0.2474 -0.6758  0.1656
    1THF     H1 4097   2.618   2.789   0.346 -0.1631 -0.9580 -1.9586
    1THF     H2 4098   2.641   2.923   0.235 -1.4168 -0.4815  1.0396
    1THF     C2 4099   2.831   2.847   0.306 -0.7016 -0.5529  0.4771
    1THF     H3 4100   2.854   2.848   0.199  1.5198 -0.7499  0.9255
    1THF     H4 4101   2.865   2.753   0.349 -0.9263 -1.1253 -0.6029
    1THF     C3 4102   2.904   2.974   0.362 -0.9178  0.5507 -0.2026
    1THF     H5 4103   2.965   3.022   0.286 -0.4101  0.2915  0.0351
    1THF     H6 4104   2.966   2.946   0.448  0.1109  2.1098 -0.4286
    1THF     C4 4105   2.790   3.066   0.419  0.2173  0.1192 -0.2515
    1THF     H7 4106   2.788   3.151   0.350  1.7919 -0.6596 -1.2743
    1THF     H8 4107   2.815   3.090   0.523 -1.7410  1.2935 -0.0167
    1THF     O1 4108   2.669   2.985   0.424 -0.0024 -0.7392  0.3613
    1THF     C1 4109   1.075   2.505   0.414  0.2347 -0.5079  0.1236
    1THF     H1 4110   1.069   2.595   0.351  0.1796 -0.0458  0.7785
    1THF     H2 4111   0.985   2.444   0.408 -0.1302  0.1863 -1.8465
    1THF     C2 4112   1.115   2.557   0.550 -0.4454  0.7452  0.2290
    1THF     H3 4113   1.088   2.484   0.627  0.8481 -0.4673 -0.4431
    1THF     H4 4114   1.063   2.651   0.571 -2.2712 -0.0962 -0.3924
    1THF     C3 4115   1.265   2.572   0.533  0.6953  0.5779 -0.0125
    1THF     H5 4116   1.310   2.553   0.631 -0.7529  2.0133  0.9587
    1THF     H6 4117   1.297   2.673   0.505  1.0705 -0.0466 -1.8743
    1THF     C4 4118   1.304   2.478   0.419 -0.7687  0.2093  0.8982
    1THF     H7 4119   1.370   2.397   0.449  0.0860  1.2181  1.7787
    1THF     H8 4120   1.336   2.532   0.330 -0.3399  1.8468  2.0234
    1THF     O1 4121   1.183   2.419   0.376  0.0055 -0.7602 -0.0205
    1THF     C1 4122   3.931   3.087   2.184  0.0929  0.4762 -0.1095
    1THF     H1 4123   3.926   3.117   2.289  3.2185 -0.8868  0.4880
    1THF     H2 4124   3.843   3.119   2.127 -0.3636 -0.9214 -0.2113
    1THF     C2 4125   3.946   2.935   2.187 -0.0760 -0.1994  0.3490
    1THF     H3 4126   3.918   2.896   2.089  0.8047 -2.0117  0.7972
    1THF     H4 4127   3.887   2.885   2.263  1.1051  1.0773  2.1403
    1THF     C3 4128   4.091   2.899   2.202  0.3484 -0.2381 -0.1243
    1THF     H5 4129   4.121   2.827   2.125 -0.9431 -0.7110 -0.1957
    1THF     H6 4130   4.118   2.868   2.303  0.9171  0.7459  0.0269
    1THF     C4 4131   4.166   3.030   2.172 -0.6142 -0.4288 -0.1244
    1THF     H7 4132   4.232   3.001   2.090  1.3027 -0.5524  1.4100
    1THF     H8 4133   4.222   3.061   2.261  0.2359 -0.6464 -0.5794
    1THF     O1 4134   4.064   3.123   2.131  0.0170  0.4405  0.1216
    1THF     C1 4135   0.024   3.889   2.198 -0.5231  0.0639  0.2772
    1THF     H1 4136  -0.034   3.816   2.254 -0.9026 -1.5127 -2.0788
    1THF     H2 4137  -0.051   3.945   2.140  0.7733 -0.6114 -2.1101
    1THF     C2 4138   0.119   3.813   2.103  0.6367  0.1133  0.3951
    1THF     H3 4139   0.145   3.870   2.014 -3.7298  0.6273 -0.6599
    1THF     H4 4140   0.080   3.722   2.056  2.3345 -0.1831 -0.4763
    1THF     C3 4141   0.249   3.805   2.191  0.3957  0.3495  0.2869
    1THF     H5 4142   0.325   3.863   2.139  0.5398  0.4912  0.6556
    1THF     H6 4143   0.275   3.701   2.212 -0.7576  0.3654  1.8900
    1THF     C4 4144   0.217   3.880   2.318 -0.4046  0.6519  0.4555
    1THF     H7 4145   0.311   3.926   2.351 -0.1241  1.3806 -1.2851
    1THF     H8 4146   0.186   3.813   2.399 -2.2802  0.4978 -0.3813
    1THF     O1 4147   0.102   3.959   2.292  0.0943  0.1236 -0.3091
    1THF     C1 4148   1.080   2.465   2.656 -1.1923  0.0304 -0.4659
    1THF     H1 4149   1.056   2.513   2.752 -1.3433  0.7715 -0.8675
    1THF     H2 4150   1.024   2.373   2.643 -0.0387 -0.5984 -1.0232
    1THF     C2 4151   1.231   2.440   2.625  0.2489 -0.0139 -0.1854
    1THF     H3 4152   1.238   2.331   2.623  1.0562 -0.0605  2.7892
    1THF     H4 4153   1.299   2.459   2.708 -0.4298  0.1731  0.3277
    1THF     C3 4154   1.266   2.512   2.493 -0.5005  0.1015 -0.3254
    1THF     H5 4155   1.281   2.443   2.410 -0.3090  1.9921 -1.8836
    1THF     H6 4156   1.362   2.560   2.516 -1.2689  2.2722 -1.5740
    1THF     C4 4157   1.148   2.606   2.470  0.3292  0.0629  0.2410
    1THF     H7 4158   1.123   2.607   2.364 -1.8355 -0.4867  0.7192
    1THF     H8 4159   1.181   2.704   2.506  1.5326 -1.0329  2.1996
    1THF     O1 4160   1.037   2.558   2.548  0.2700 -0.7035  0.6304
    1THF     C1 4161   2.847   2.479   3.574 -0.0384 -0.5135 -1.2194
    1THF     H1 4162   2.831   2.527   3.671  0.4870  0.0930 -1.4304
    1THF     H2 4163   2.941   2.426   3.553 -0.1736 -2.2388  2.2366
    1THF     C2 4164   2.853   2.593   3.472 -0.4341  0.3097 -0.2019
    1THF     H3 4165   2.955   2.604   3.435 -0.3886 -2.1105 -0.8754
    1THF     H4 4166   2.816   2.681   3.524  0.2381  0.4527  0.0508
    1THF     C3 4167   2.761   2.545   3.358  0.1626 -0.8216 -0.3130
    1THF     H5 4168   2.810   2.552   3.260  2.1045 -0.5837  0.6580
    1THF     H6 4169   2.671   2.607   3.366  0.6884 -0.4185  3.0910
    1THF     C4 4170   2.732   2.405   3.388  0.0378 -0.1437 -0.0270
    1THF     H7 4171   2.808   2.344   3.339  0.4453  1.8327 -1.9115
    1THF     H8 4172   2.633   2.384   3.345 -0.2157  0.4386  0.2681
    1THF     O1 4173   2.735   2.406   3.532  0.1786 -0.0990  0.2969
    1THF     C1 4174   0.870   3.785   1.379 -0.6286 -0.1035  0.3022
    1THF     H1 4175   0.871   3.886   1.339  0.6465  1.6838  4.5198
    1THF     H2 4176   0.800   3.779   1.463 -0.1645 -2.8766  0.5545
    1THF     C2 4177   1.013   3.759   1.431  0.0287  0.1481  0.5446
    1THF     H3 4178   1.025   3.778   1.538 -2.3104  1.9425  0.5337
    1THF     H4 4179   1.083   3.821   1.375  2.9041 -3.7059 -0.3480
    1THF     C3 4180   1.048   3.616   1.398 -0.2826 -0.4164 -0.0556
    1THF     H5 4181   1.013   3.557   1.483  0.0316 -2.1738 -1.1068
    1THF     H6 4182   1.152   3.604   1.364  0.0904  0.1358  0.8733
    1THF     C4 4183   0.961   3.592   1.273 -0.7547  0.4443  0.2205
    1THF     H7 4184   0.927   3.489   1.261 -2.2638  0.9534  0.0265
    1THF     H8 4185   1.013   3.620   1.181 -0.9318  0.9436  0.2705
    1THF     O1 4186   0.845   3.679   1.288 -0.4710 -0.7165  0.5857
    1THF     C1 4187   1.620   2.693   1.653  0.0554  0.0173  0.5820
    1THF     H1 4188   1.544   2.636   1.708 -2.1988  2.2358 -0.1765
    1THF     H2 4189   1.678   2.624   1.591  3.3499 -0.1718  3.7076
    1THF     C2 4190   1.720   2.758   1.743  0.0214 -1.4753 -0.3735
    1THF     H3 4191   1.801   2.688   1.767 -1.1854 -2.5996  0.4550
    1THF     H4 4192   1.661   2.777   1.832 -2.3560 -1.6425 -1.8826
    1THF     C3 4193   1.753   2.892   1.674  0.1018 -0.5612 -0.2637
    1THF     H5 4194   1.846   2.889   1.617  1.9308  0.4981  2.5413
    1THF     H6 4195   1.764   2.977   1.742  2.1548  1.0854 -2.5580
    1THF     C4 4196   1.642   2.912   1.574 -0.2136 -0.9673 -0.6146
    1THF     H7 4197   1.678   2.939   1.474  1.7795  0.3377  0.4287
    1THF     H8 4198   1.586   2.996   1.615  1.7251 -0.4166  0.9571
    1THF     O1 4199   1.560   2.794   1.564  0.5804 -0.1558  0.0168
    1THF     C1 4200   0.685   3.314   2.131 -0.1529  0.6657 -0.5446
    1THF     H1 4201   0.642   3.413   2.113 -4.8443 -1.2698 -0.7430
    1THF     H2 4202   0.695   3.264   2.035 -0.6646 -2.5422  1.0096
    1THF     C2 4203   0.572   3.242   2.209  0.2967  0.0172  0.2850
    1THF     H3 4204   0.566   3.136   2.186  1.7471  0.3226 -1.6205
    1THF     H4 4205   0.472   3.283   2.193  0.4183 -0.4634 -1.8006
    1THF     C3 4206   0.620   3.263   2.354  0.0339 -0.0340  0.3806
    1THF     H5 4207   0.641   3.168   2.404 -0.0773 -0.4018 -0.2559
    1THF     H6 4208   0.556   3.329   2.413  0.8853  0.1071  1.1611
    1THF     C4 4209   0.754   3.341   2.346  0.2078 -0.2857 -0.5840
    1THF     H7 4210   0.816   3.292   2.421  0.9119 -2.0872 -2.2834
    1THF     H8 4211   0.740   3.448   2.364 -0.0973 -0.5030  0.5306
    1THF     O1 4212   0.797   3.312   2.214 -0.3754  0.5933 -0.0861
    1THF     C1 4213   2.831   2.198   1.278  0.6054  0.0732 -0.2579
    1THF     H1 4214   2.786   2.246   1.191  0.5852  0.5016 -0.0119
    1THF     H2 4215   2.884   2.107   1.247 -1.2550 -1.2275  0.2431
    1THF     C2 4216   2.724   2.168   1.385  0.5643 -0.6539  0.0745
    1THF     H3 4217   2.738   2.065   1.417 -1.3580 -1.2175 -0.7995
    1THF     H4 4218   2.623   2.163   1.343  1.0247 -2.9834 -0.8052
    1THF     C3 4219   2.749   2.267   1.498  0.7241 -0.0263  0.3206
    1THF     H5 4220   2.788   2.218   1.588 -0.8518 -0.7258  0.6271
    1THF     H6 4221   2.658   2.322   1.523  0.3406 -1.1017  1.3455
    1THF     C4 4222   2.867   2.359   1.446 -0.0485 -0.2840  0.0045
    1THF     H7 4223   2.940   2.377   1.525  0.3898  0.5440 -0.5777
    1THF     H8 4224   2.831   2.455   1.408 -1.4320 -0.6573  0.3723
    1THF     O1 4225   2.926   2.287   1.342  0.3981  0.3382 -0.4078
    1THF     C1 4226   1.804   2.297   1.841  0.2587 -0.0265 -0.1716
    1THF     H1 4227   1.829   2.365   1.760  0.3517 -0.8190 -0.8062
    1THF     H2 4228   1.698   2.270   1.831 -0.2413  1.3695  1.0525
    1THF     C2 4229   1.825   2.379   1.967 -0.0390 -0.2438  0.1577
    1THF     H3 4230   1.736   2.435   1.997  1.9640  1.9922  2.1661
    1THF     H4 4231   1.908   2.449   1.952 -0.4369  0.5080  1.4395
    1THF     C3 4232   1.874   2.279   2.072 -0.1183  0.2577 -0.1733
    1THF     H5 4233   1.795   2.241   2.137 -1.9496  0.6981 -2.1145
    1THF     H6 4234   1.951   2.324   2.136  0.5155 -0.4990 -0.3868
    1THF     C4 4235   1.922   2.152   1.990 -0.2387  0.1706 -0.7974
    1THF     H7 4236   1.866   2.062   2.017  1.4799 -0.1284  2.0376
    1THF     H8 4237   2.029   2.130   1.992 -0.2434  0.2244  1.5087
    1THF     O1 4238   1.886   2.177   1.854  0.3760 -0.8935 -0.1566
    1THF     C1 4239   4.091   3.137   3.908  0.2334 -0.1903  0.1717
    1THF     H1 4240   4.108   3.147   4.015  1.3709 -0.7289  0.0450
    1THF     H2 4241   3.987   3.122   3.880  0.4945 -1.6435 -0.0766
    1THF     C2 4242   4.181   3.018   3.868 -0.8600  0.3254  0.2495
    1THF     H3 4243   4.133   2.961   3.788 -2.5715  0.7335  0.9625
    1THF     H4 4244   4.210   2.958   3.954  2.5218 -0.8189 -1.5994
    1THF     C3 4245   4.310   3.078   3.810  0.0057 -0.0135  0.0547
    1THF     H5 4246   4.328   3.042   3.708 -1.3001 -0.6997  0.0595
    1THF     H6 4247   4.393   3.042   3.871  2.3909  1.9810 -1.9213
    1THF     C4 4248   4.294   3.234   3.816 -1.0191  0.2781  0.2986
    1THF     H7 4249   4.322   3.274   3.718  0.6054  4.1254  2.2268
    1THF     H8 4250   4.355   3.278   3.895  0.0298  2.7089 -1.8061
    1THF     O1 4251   4.153   3.253   3.851  0.4413 -0.0812  0.5132
    1THF     C1 4252   1.635   0.879   3.655  0.2542 -0.1496  0.1347
    1THF     H1 4253   1.578   0.923   3.738 -1.4840 -1.6715 -0.2221
    1THF     H2 4254   1.564   0.863   3.574  1.0403  1.2773 -0.8630
    1THF     C2 4255   1.705   0.743   3.684 -0.2829  0.4239  0.1766
    1THF     H3 4256   1.677   0.678   3.600  1.1020  2.2151 -1.7336
    1THF     H4 4257   1.688   0.717   3.789  5.0782  1.5580  1.4574
    1THF     C3 4258   1.853   0.774   3.665  0.3841 -0.4996 -0.1629
    1THF     H5 4259   1.898   0.734   3.574  1.8645 -2.1702  1.2566
    1THF     H6 4260   1.915   0.737   3.747  0.2899  0.6976  0.4668
    1THF     C4 4261   1.863   0.922   3.676  1.0645  0.9214 -0.6235
    1THF     H7 4262   1.952   0.972   3.635  0.5267  1.0716 -1.6210
    1THF     H8 4263   1.849   0.951   3.780  0.5666 -0.6698 -0.2244
    1THF     O1 4264   1.743   0.960   3.609 -0.1534 -0.5781 -0.3350
    1THF     C1 4265   1.551   2.372   0.173  0.0335  0.4018  0.1542
    1THF     H1 4266   1.641   2.361   0.110 -0.5780 -1.1942 -0.4715
    1THF     H2 4267   1.559   2.429   0.266 -1.9230  0.2045  0.4558
    1THF     C2 4268   1.498   2.235   0.208 -0.6623  0.0414  0.3276
    1THF     H3 4269   1.427   2.240   0.290  0.9143  0.1002  1.7140
    1THF     H4 4270   1.576   2.161   0.230  1.7700  1.7015 -2.3548
    1THF     C3 4271   1.422   2.195   0.082 -1.0094  0.1640 -0.2510
    1THF     H5 4272   1.344   2.122   0.105  0.8974 -1.3856  1.5557
    1THF     H6 4273   1.495   2.148   0.015 -0.2044 -0.7304  1.2205
    1THF     C4 4274   1.388   2.325   0.011  0.6396  0.0901 -0.3158
    1THF     H7 4275   1.278   2.326   0.008  0.5197  1.6219  2.7164
    1THF     H8 4276   1.431   2.334  -0.089  0.2878 -2.5552 -0.7393
    1THF     O1 4277   1.445   2.427   0.092 -0.1526 -0.0506 -0.1656
    1THF     C1 4278   2.321   3.369   1.258 -0.0720  0.2129  0.4885
    1THF     H1 4279   2.216   3.395   1.277 -0.0581  0.5381  0.1065
    1THF     H2 4280   2.367   3.327   1.348  1.6059  1.9305  0.4482
    1THF     C2 4281   2.396   3.495   1.225  0.7092 -0.6495 -0.9406
    1THF     H3 4282   2.497   3.473   1.260  0.2876  1.1287  1.5954
    1THF     H4 4283   2.370   3.584   1.284  0.0331 -0.5608 -1.3725
    1THF     C3 4284   2.375   3.507   1.075  0.5525 -0.2269 -0.3565
    1THF     H5 4285   2.458   3.566   1.033 -0.2308  2.0648  1.2019
    1THF     H6 4286   2.288   3.568   1.049  0.7129  0.2829  0.2695
    1THF     C4 4287   2.392   3.368   1.030 -0.1997  0.6698 -0.7389
    1THF     H7 4288   2.497   3.340   1.032  0.1295  1.6808 -2.5316
    1THF     H8 4289   2.349   3.340   0.933 -1.5193  0.2844 -0.0556
    1THF     O1 4290   2.329   3.289   1.134 -0.6695 -0.5536  0.2085
    1THF     C1 4291   4.021   0.033   1.219 -0.4683 -0.0764  0.1385
    1THF     H1 4292   4.118   0.001   1.257  0.3296  0.2092 -1.6281
    1THF     H2 4293   4.005   0.141   1.212 -0.9269 -0.0257  1.8308
    1THF     C2 4294   3.913  -0.046   1.294  0.9825 -0.4470 -0.6132
    1THF     H3 4295   3.863   0.011   1.373  0.8962 -0.7049 -0.4775
    1THF     H4 4296   3.964  -0.129   1.344 -1.1817 -1.6386 -0.3296
    1THF     C3 4297   3.822  -0.096   1.184  0.8223  0.6177 -0.1570
    1THF     H5 4298   3.742  -0.023   1.173 -0.7242 -1.2576 -1.4684
    1THF     H6 4299   3.776  -0.191   1.213 -0.9018  1.1691 -1.0158
    1THF     C4 4300   3.907  -0.102   1.057 -0.9830  0.0284 -0.2686
    1THF     H7 4301   3.845  -0.068   0.974 -3.3326  0.8268  1.7338
    1THF     H8 4302   3.940  -0.206   1.050  1.5872  0.6644  1.4813
    1THF     O1 4303   4.020  -0.019   1.082 -0.5185 -0.4486 -0.3538
    1THF     C1 4304   3.490   3.303   0.610 -0.7247  0.1863 -0.6250
    1THF     H1 4305   3.447   3.234   0.683 -0.6259  1.4880  0.6758
    1THF     H2 4306   3.489   3.247   0.516  0.0353  0.4993 -0.8191
    1THF     C2 4307   3.631   3.349   0.661 -0.0387 -0.2276  0.3691
    1THF     H3 4308   3.681   3.370   0.567  1.6812  0.5975  1.4317
    1THF     H4 4309   3.682   3.276   0.725  3.6533 -0.5201 -2.7864
    1THF     C3 4310   3.594   3.481   0.740  0.1598  0.1585  0.4000
    1THF     H5 4311   3.642   3.574   0.710 -1.2575  1.1740  1.2210
    1THF     H6 4312   3.628   3.474   0.843 -1.0761 -3.3701  0.6618
    1THF     C4 4313   3.446   3.507   0.717  0.0003  0.3006 -0.3829
    1THF     H7 4314   3.423   3.611   0.690 -0.7412  0.2959  0.2196
    1THF     H8 4315   3.396   3.476   0.809  0.9482 -0.0945  0.0120
    1THF     O1 4316   3.407   3.421   0.608  0.0516  0.0114  0.1723
    1THF     C1 4317   3.774   4.044   3.802  0.1449 -0.2007 -0.3964
    1THF     H1 4318   3.823   4.068   3.897 -2.9346  1.5550  0.8209
    1THF     H2 4319   3.676   4.092   3.799  0.4078  0.4110  0.7834
    1THF     C2 4320   3.757   3.891   3.770  0.1948 -0.2959  0.3814
    1THF     H3 4321   3.665   3.842   3.802 -0.0751 -1.3501 -1.9023
    1THF     H4 4322   3.846   3.839   3.806 -0.9110 -2.5850 -0.1588
    1THF     C3 4323   3.767   3.891   3.614 -0.1133  0.4178  0.1552
    1THF     H5 4324   3.673   3.856   3.570  0.9857 -0.2711 -1.6964
    1THF     H6 4325   3.848   3.831   3.573  0.6139  0.6882  1.1659
    1THF     C4 4326   3.804   4.034   3.571 -0.0559  0.3379  0.3644
    1THF     H7 4327   3.718   4.080   3.522 -1.0893 -1.7166  0.1893
    1THF     H8 4328   3.883   4.026   3.496  0.9252 -2.1280  1.6171
    1THF     O1 4329   3.846   4.101   3.691 -0.1599  0.3188 -0.1744
    1THF     C1 4330   2.118   0.279   1.368 -0.1360  0.0149  1.1413
    1THF     H1 4331   2.193   0.221   1.314 -1.4338 -1.0973  0.4918
    1THF     H2 4332   2.110   0.244   1.472 -0.7235 -1.3711  0.6468
    1THF     C2 4333   1.981   0.264   1.291  0.0992 -0.5859 -0.3186
    1THF     H3 4334   1.903   0.248   1.366  0.0681  1.0615  0.0279
    1THF     H4 4335   1.985   0.176   1.227 -0.7089 -0.5989 -0.3537
    1THF     C3 4336   1.959   0.393   1.221  0.4404 -0.5955 -0.3236
    1THF     H5 4337   1.868   0.449   1.245  1.9423  0.9387  1.9047
    1THF     H6 4338   1.967   0.358   1.118 -0.1167 -0.0886 -0.5452
    1THF     C4 4339   2.077   0.488   1.248  0.1376 -0.1682  0.3422
    1THF     H7 4340   2.046   0.587   1.280 -1.2712 -0.2798 -0.6518
    1THF     H8 4341   2.137   0.494   1.157 -0.1633 -3.0312 -0.0932
    1THF     O1 4342   2.146   0.424   1.353  0.3940  0.2870  0.4973
    1THF     C1 4343   0.547   3.513   0.411 -0.0023 -0.2456  0.2270
    1THF     H1 4344   0.641   3.568   0.400  0.3501 -1.5780 -4.4698
    1THF     H2 4345   0.468   3.586   0.392 -0.8219 -1.2834 -0.3699
    1THF     C2 4346   0.532   3.444   0.546  0.2412  0.3612 -0.2185
    1THF     H3 4347   0.435   3.448   0.595 -0.4988  0.2419 -1.6620
    1THF     H4 4348   0.610   3.476   0.615 -1.1174  1.4946  0.8005
    1THF     C3 4349   0.576   3.298   0.516 -0.2395 -0.6268  0.2848
    1THF     H5 4350   0.497   3.226   0.537 -0.1134 -0.8173  0.1112
    1THF     H6 4351   0.657   3.272   0.584  1.2650  0.1524 -1.1638
    1THF     C4 4352   0.618   3.297   0.370  0.7431 -0.4337  0.4448
    1THF     H7 4353   0.607   3.201   0.320  0.2821  0.2129 -0.7209
    1THF     H8 4354   0.724   3.327   0.366 -0.4006  3.8034 -0.4458
    1THF     O1 4355   0.548   3.411   0.316 -0.1294  0.0075 -0.1508
    1THF     C1 4356   0.361   2.700   3.931  0.3272 -0.6139 -0.1126
    1THF     H1 4357   0.439   2.756   3.984 -1.2028 -1.5709  3.3317
    1THF     H2 4358   0.289   2.665   4.005 -0.8230  1.9240  0.0370
    1THF     C2 4359   0.419   2.586   3.853  0.0358 -0.5715 -0.2987
    1THF     H3 4360   0.354   2.502   3.878 -0.1102  0.2551  2.2493
    1THF     H4 4361   0.521   2.570   3.887  0.0371  0.8292  0.4169
    1THF     C3 4362   0.410   2.620   3.703  0.1265 -0.1666 -0.0630
    1THF     H5 4363   0.325   2.569   3.656  0.4514 -0.7126 -0.0622
    1THF     H6 4364   0.501   2.589   3.651 -0.3789  0.3849 -1.3070
    1THF     C4 4365   0.378   2.770   3.701 -0.1079  0.1956  0.2730
    1THF     H7 4366   0.321   2.801   3.613 -0.9471  0.1434  0.7885
    1THF     H8 4367   0.473   2.823   3.710 -0.0602  0.1325  0.1424
    1THF     O1 4368   0.303   2.788   3.831  0.1719  0.1525  0.4748
    1THF     C1 4369   2.075   2.585   3.736  0.3000 -0.4821 -0.0248
    1THF     H1 4370   2.175   2.615   3.702  0.2049 -0.1809 -0.0422
    1THF     H2 4371   2.061   2.481   3.706 -3.7723  0.2346 -0.9894
    1THF     C2 4372   1.972   2.671   3.678 -0.2528 -0.9549 -0.0785
    1THF     H3 4373   1.878   2.616   3.678  0.4549 -2.2146 -1.3482
    1THF     H4 4374   1.989   2.711   3.578 -2.2465  1.8602  0.6651
    1THF     C3 4375   1.972   2.787   3.779  0.4578  0.1618 -0.2046
    1THF     H5 4376   1.872   2.830   3.796  0.4351  0.8566 -1.9266
    1THF     H6 4377   2.034   2.867   3.738 -0.5120  0.6195 -0.8243
    1THF     C4 4378   2.031   2.730   3.908  0.1082 -0.6020 -0.2954
    1THF     H7 4379   1.959   2.736   3.990 -0.3569  0.1372 -0.7473
    1THF     H8 4380   2.121   2.791   3.923 -0.1032 -0.1698 -0.7654
    1THF     O1 4381   2.071   2.591   3.880 -0.1688 -0.0423  0.7553
    1THF     C1 4382   1.518   0.192   0.948  0.3700  0.4250  0.0228
    1THF     H1 4383   1.417   0.203   0.986  0.5506  3.5734 -0.2352
    1THF     H2 4384   1.528   0.269   0.870 -0.1972  0.3286 -0.1415
    1THF     C2 4385   1.561   0.050   0.887  0.8275  0.5756 -0.5046
    1THF     H3 4386   1.534   0.045   0.781 -1.1747 -0.3173  0.0219
    1THF     H4 4387   1.518  -0.036   0.938  0.4567  1.9068  1.4588
    1THF     C3 4388   1.713   0.046   0.907  0.6697  1.0085 -0.2283
    1THF     H5 4389   1.765   0.096   0.825  1.2310  0.0449 -0.4657
    1THF     H6 4390   1.742  -0.059   0.922 -1.9795  0.2578 -0.1498
    1THF     C4 4391   1.736   0.127   1.033  0.3892  0.3792  0.0108
    1THF     H7 4392   1.828   0.186   1.037 -0.2286  1.2535  1.3354
    1THF     H8 4393   1.734   0.067   1.124  0.0144  0.4776  0.0669
    1THF     O1 4394   1.621   0.218   1.047  0.4068  0.3935  0.0177
    1THF     C1 4395   2.621   1.107   1.167 -0.2237 -0.1676  0.0440
    1THF     H1 4396   2.629   1.054   1.262 -1.9250 -0.6132 -0.0594
    1THF     H2 4397   2.715   1.097   1.111 -0.8975 -0.6773 -1.0079
    1THF     C2 4398   2.589   1.249   1.204  0.2543 -0.7164 -0.5817
    1THF     H3 4399   2.669   1.311   1.163  1.7678 -2.4419 -0.2900
    1THF     H4 4400   2.579   1.259   1.312 -0.6608  3.9964 -0.9982
    1THF     C3 4401   2.451   1.279   1.142 -0.1454 -0.8764  0.0994
    1THF     H5 4402   2.455   1.380   1.101 -0.1933 -0.2033  1.7089
    1THF     H6 4403   2.367   1.269   1.210  0.7420  1.5804  1.6638
    1THF     C4 4404   2.445   1.182   1.026  0.2186  0.0271 -0.2403
    1THF     H7 4405   2.517   1.205   0.947  1.1685 -0.9434  0.3343
    1THF     H8 4406   2.341   1.162   0.997  0.4485 -0.3640 -0.8142
    1THF     O1 4407   2.509   1.066   1.087 -0.5146 -0.2367 -0.8074
    1THF     C1 4408   2.311   1.850   1.328  0.1344 -0.8883  0.7866
    1THF     H1 4409   2.251   1.806   1.409  0.2764  0.3044  1.5451
    1THF     H2 4410   2.396   1.906   1.367  0.0792 -0.8435  0.8434
    1THF     C2 4411   2.223   1.913   1.222  0.6431 -0.9540  0.9401
    1THF     H3 4412   2.262   2.009   1.187  1.8347 -1.3037  1.2965
    1THF     H4 4413   2.125   1.940   1.263  1.3478  1.8716  0.8392
    1THF     C3 4414   2.213   1.816   1.112  0.1605  0.3344  0.3607
    1THF     H5 4415   2.268   1.844   1.021  0.7834  2.2422  1.3008
    1THF     H6 4416   2.108   1.803   1.085  0.2362 -1.4023  0.8431
    1THF     C4 4417   2.268   1.687   1.168  0.1495  0.4458  0.1697
    1THF     H7 4418   2.314   1.617   1.098  1.4373 -2.5377  3.8139
    1THF     H8 4419   2.186   1.641   1.225  1.2407 -1.3715  0.3293
    1THF     O1 4420   2.374   1.736   1.261  0.1133 -0.1771 -0.3906
    1THF     C1 4421   0.656   0.944   3.987  0.9772 -1.0231  0.1944
    1THF     H1 4422   0.743   0.988   4.037 -0.8505  4.6672 -1.3342
    1THF     H2 4423   0.598   0.898   4.067  1.0312 -1.3617  0.0398
    1THF     C2 4424   0.680   0.837   3.885  0.1994  0.5031  0.0699
    1THF     H3 4425   0.607   0.757   3.897  1.0450 -0.3025 -0.0341
    1THF     H4 4426   0.777   0.788   3.901  0.8002  2.1426  1.6904
    1THF     C3 4427   0.646   0.897   3.751  0.4521  0.0649 -0.1988
    1THF     H5 4428   0.555   0.851   3.712 -0.2919  2.0439 -0.8393
    1THF     H6 4429   0.737   0.880   3.693  0.1794 -0.4850 -0.4634
    1THF     C4 4430   0.625   1.040   3.779  0.5283  0.4486  0.4874
    1THF     H7 4431   0.563   1.099   3.711  1.1182  1.1994  0.5896
    1THF     H8 4432   0.728   1.075   3.768  0.8081 -0.0363  1.5502
    1THF     O1 4433   0.582   1.045   3.913 -0.1056 -0.0248 -0.5491
    1THF     C1 4434   1.037   1.853   1.266  0.2708 -0.7120 -0.1353
    1THF     H1 4435   1.026   1.848   1.157 -1.3085 -3.0762  0.0912
    1THF     H2 4436   1.049   1.750   1.301  2.2672 -0.8250 -1.0721
    1THF     C2 4437   0.912   1.930   1.325  0.4424  0.5166 -0.2664
    1THF     H3 4438   0.841   1.866   1.377  0.5823  0.7554  0.2314
    1THF     H4 4439   0.867   1.980   1.240  3.1116 -2.4465 -3.5532
    1THF     C3 4440   0.966   2.029   1.432 -0.7202 -0.9719  0.4164
    1THF     H5 4441   0.916   2.032   1.529  0.0424  0.5687  0.7805
    1THF     H6 4442   0.953   2.125   1.382 -0.8971 -1.4129 -0.4030
    1THF     C4 4443   1.117   2.007   1.430  0.1389 -0.2412 -0.7318
    1THF     H7 4444   1.142   1.936   1.509 -0.0666 -0.4757 -0.8746
    1THF     H8 4445   1.173   2.100   1.421 -1.2133  0.4787 -1.9170
    1THF     O1 4446   1.139   1.937   1.305  0.4438 -0.3756  0.2367
    1THF     C1 4447   0.070   2.072   2.020 -0.5237  0.6227  0.2250
    1THF     H1 4448  -0.023   2.112   2.060 -0.8178  0.3857 -0.2166
    1THF     H2 4449   0.155   2.125   2.064 -0.8437  1.4052 -0.0953
    1THF     C2 4450   0.075   2.083   1.868  0.6915  0.1642 -0.4214
    1THF     H3 4451   0.130   2.164   1.819 -2.3270  1.0804 -2.3880
    1THF     H4 4452  -0.023   2.079   1.821  0.2500 -0.5078  0.5476
    1THF     C3 4453   0.142   1.954   1.817 -0.2348  0.4746 -0.5010
    1THF     H5 4454   0.248   1.981   1.812 -0.4805  2.0524  1.9997
    1THF     H6 4455   0.103   1.921   1.721 -1.3833 -1.3999  0.5699
    1THF     C4 4456   0.129   1.853   1.933 -0.5631 -0.0156 -0.3166
    1THF     H7 4457   0.230   1.825   1.966 -0.7593 -0.2187  0.1220
    1THF     H8 4458   0.071   1.766   1.902  0.2410 -0.6909  0.0393
    1THF     O1 4459   0.076   1.928   2.048 -0.1726 -0.6723 -0.0146
    1THF     C1 4460   2.037   1.539   1.462 -0.1177 -0.0205 -0.0075
    1THF     H1 4461   2.079   1.640   1.462 -0.7391  0.2887  2.6738
    1THF     H2 4462   2.003   1.503   1.560 -2.7494 -0.3878 -1.0025
    1THF     C2 4463   2.145   1.447   1.400 -0.0095  0.0137  0.0728
    1THF     H3 4464   2.183   1.381   1.478  0.7959  0.7901  0.3513
    1THF     H4 4465   2.232   1.503   1.366  0.2441 -0.3110  0.1887
    1THF     C3 4466   2.073   1.383   1.287 -0.4280  0.4035 -0.1336
    1THF     H5 4467   2.104   1.280   1.269 -1.4446 -0.3444  2.1642
    1THF     H6 4468   2.090   1.435   1.193  0.8419 -0.2657 -0.2842
    1THF     C4 4469   1.927   1.390   1.327 -0.1178  1.0280  0.0572
    1THF     H7 4470   1.896   1.316   1.402 -0.4543  0.7417 -0.3654
    1THF     H8 4471   1.864   1.387   1.238 -0.3696  0.5196  0.2527
    1THF     O1 4472   1.917   1.525   1.389  0.3272  0.4515 -0.0584
    1THF     C1 4473   3.958   1.654   2.020  0.2102  0.2034 -0.1453
    1THF     H1 4474   4.061   1.664   2.055  0.0473  0.0987  0.3553
    1THF     H2 4475   3.943   1.738   1.951 -0.5461  0.3510  0.2002
    1THF     C2 4476   3.845   1.653   2.127  0.4977  0.8143 -0.8742
    1THF     H3 4477   3.794   1.750   2.129  0.1065  0.6265 -1.5694
    1THF     H4 4478   3.886   1.638   2.227 -0.0639 -0.2212 -0.7978
    1THF     C3 4479   3.742   1.548   2.086 -0.4947  0.2140  0.5319
    1THF     H5 4480   3.650   1.599   2.057 -0.8401 -0.8364 -0.2312
    1THF     H6 4481   3.736   1.473   2.165  0.3861 -0.2625  0.1476
    1THF     C4 4482   3.791   1.489   1.954  0.0588  0.3861  0.4637
    1THF     H7 4483   3.737   1.524   1.866  0.3543  2.4160  1.0527
    1THF     H8 4484   3.789   1.380   1.954 -4.0163  0.3899 -0.9116
    1THF     O1 4485   3.934   1.534   1.943  0.6136 -0.6542  0.2053
    1THF     C1 4486   1.370   0.478   1.921  0.2116  0.6178 -0.0324
    1THF     H1 4487   1.344   0.459   1.816 -0.2781 -0.7394  0.3249
    1THF     H2 4488   1.422   0.572   1.943 -0.7519  0.7708  1.6367
    1THF     C2 4489   1.459   0.371   1.976  0.0323  0.6617 -0.1433
    1THF     H3 4490   1.563   0.403   1.966 -0.2078  2.0002  1.2923
    1THF     H4 4491   1.440   0.275   1.927 -3.5181  1.1396  0.1082
    1THF     C3 4492   1.408   0.357   2.114 -0.4141  0.7527 -0.0895
    1THF     H5 4493   1.438   0.432   2.188  0.9870  0.3205 -0.2076
    1THF     H6 4494   1.428   0.257   2.154 -0.6278  0.1954 -1.3623
    1THF     C4 4495   1.258   0.375   2.100 -0.5344 -0.2840 -0.4449
    1THF     H7 4496   1.204   0.400   2.192  1.6972 -2.7793  1.6481
    1THF     H8 4497   1.220   0.288   2.046  0.3796 -0.2663 -1.1195
    1THF     O1 4498   1.250   0.476   2.003 -0.4712  0.2500 -0.8146
    1THF     C1 4499   0.714   2.458   1.928  0.0427 -0.2812 -0.1441
    1THF     H1 4500   0.670   2.371   1.878 -0.9399 -0.7743  1.5356
    1THF     H2 4501   0.741   2.531   1.852  1.2072 -0.3989  0.1505
    1THF     C2 4502   0.842   2.409   1.994 -0.9278 -1.0335 -0.0534
    1THF     H3 4503   0.934   2.455   1.957 -0.1416 -2.5092  0.0652
    1THF     H4 4504   0.859   2.305   1.967  3.0699 -0.0536 -1.6013
    1THF     C3 4505   0.830   2.435   2.139  0.3800 -0.2145 -0.3142
    1THF     H5 4506   0.923   2.470   2.184  0.1857  0.2204 -0.2547
    1THF     H6 4507   0.802   2.343   2.191  0.4139  0.2138  0.4754
    1THF     C4 4508   0.720   2.537   2.146  0.2066  1.0771  0.2113
    1THF     H7 4509   0.765   2.635   2.130 -0.8807  2.0213  2.7392
    1THF     H8 4510   0.661   2.528   2.237  0.1134 -0.1238  0.0497
    1THF     O1 4511   0.636   2.500   2.035 -0.0689  0.2227 -0.9375
    1THF     C1 4512   1.480   0.027   0.184 -0.1680 -0.2535  0.4434
    1THF     H1 4513   1.581   0.009   0.221 -0.1192 -0.2747  0.3027
    1THF     H2 4514   1.409  -0.049   0.220 -0.9181 -0.1967 -0.8498
    1THF     C2 4515   1.467   0.011   0.034  0.6039  0.3469  0.3736
    1THF     H3 4516   1.369  -0.033   0.014  0.8470  0.2137 -0.5903
    1THF     H4 4517   1.545  -0.057  -0.002 -1.8764 -0.2754 -4.1605
    1THF     C3 4518   1.478   0.150  -0.021  0.3041  0.0490 -0.8522
    1THF     H5 4519   1.435   0.149  -0.121 -0.2327  0.6055 -0.6252
    1THF     H6 4520   1.583   0.179  -0.029  0.2577  0.6237  0.5108
    1THF     C4 4521   1.415   0.235   0.094 -0.2485 -0.0040 -0.0764
    1THF     H7 4522   1.307   0.240   0.080 -0.6378 -0.6349  2.4610
    1THF     H8 4523   1.448   0.338   0.109 -3.5595  1.1546 -0.4471
    1THF     O1 4524   1.430   0.160   0.210 -0.8403 -0.0436 -0.2570
    1THF     C1 4525   3.107   0.296   0.799 -0.3236 -0.4407  0.5476
    1THF     H1 4526   3.204   0.283   0.750 -0.8231  1.0435 -0.8642
    1THF     H2 4527   3.036   0.242   0.735  0.6006  1.9705 -2.6210
    1THF     C2 4528   3.084   0.445   0.835  0.4484  0.0567 -0.5416
    1THF     H3 4529   3.021   0.491   0.759  0.0443 -1.6707 -1.2864
    1THF     H4 4530   3.177   0.501   0.843 -0.4317  1.4663 -0.0301
    1THF     C3 4531   3.017   0.438   0.981 -0.2193  0.2285 -0.7491
    1THF     H5 4532   2.912   0.465   0.967 -0.4009 -0.3380 -0.4984
    1THF     H6 4533   3.056   0.505   1.058 -1.6322 -0.8806  0.9617
    1THF     C4 4534   3.028   0.291   1.024  0.3207  1.0682 -0.1169
    1THF     H7 4535   2.933   0.236   1.020 -1.4223  3.6978  2.8710
    1THF     H8 4536   3.071   0.278   1.123  0.8417  0.6933 -0.3893
    1THF     O1 4537   3.112   0.221   0.926  0.3881  0.3867  0.2133
    1THF     C1 4538   3.658   1.920   1.565 -0.1503 -0.3031  0.2976
    1THF     H1 4539   3.605   1.988   1.631 -3.5386  0.8408 -3.4101
    1THF     H2 4540   3.617   1.922   1.463  0.4408 -1.3802  0.0234
    1THF     C2 4541   3.670   1.777   1.610 -0.2559 -0.4229  0.4725
    1THF     H3 4542   3.615   1.709   1.545 -0.7270  0.8258 -0.4560
    1THF     H4 4543   3.621   1.760   1.706  0.0117 -1.4721  0.4246
    1THF     C3 4544   3.819   1.751   1.620  0.0646  0.2041  0.6379
    1THF     H5 4545   3.857   1.719   1.523  0.5795 -0.1564  0.9562
    1THF     H6 4546   3.852   1.678   1.695 -2.1187  0.8592  2.2876
    1THF     C4 4547   3.874   1.885   1.655 -0.0674 -0.0668  0.4432
    1THF     H7 4548   3.980   1.882   1.629  0.6338  3.1761  2.5786
    1THF     H8 4549   3.848   1.927   1.753 -2.1396 -1.2500  0.4302
    1THF     O1 4550   3.795   1.972   1.558 -0.2516  1.1534  0.0367
    1THF     C1 4551   1.319   1.282   1.324 -0.0797  0.2535  0.3616
    1THF     H1 4552   1.284   1.341   1.239  1.4830 -1.1712 -1.3085
    1THF     H2 4553   1.303   1.175   1.307  0.2161  0.2063  0.3806
    1THF     C2 4554   1.273   1.343   1.461 -0.2971  0.0841 -0.0987
    1THF     H3 4555   1.231   1.259   1.516 -0.9161 -0.8349 -1.9546
    1THF     H4 4556   1.200   1.423   1.446  0.9325  1.4239  0.9073
    1THF     C3 4557   1.393   1.398   1.538 -0.4178 -0.0780 -0.4326
    1THF     H5 4558   1.391   1.379   1.645 -0.0645  0.5800 -0.3131
    1THF     H6 4559   1.399   1.503   1.509 -1.7249  0.1903  0.2142
    1THF     C4 4560   1.493   1.313   1.473  0.3559  0.4270  0.2739
    1THF     H7 4561   1.484   1.209   1.507 -0.6867  1.0478  1.9482
    1THF     H8 4562   1.595   1.351   1.480  0.4082  0.8720 -2.2454
    1THF     O1 4563   1.463   1.300   1.330 -0.5811 -0.4524 -0.1347
    1THF     C1 4564   0.411   3.520   1.015 -0.3997  0.1626 -0.4836
    1THF     H1 4565   0.358   3.499   0.922 -0.4387  1.2529 -0.7107
    1THF     H2 4566   0.368   3.462   1.098 -0.2037 -2.6600 -2.2773
    1THF     C2 4567   0.412   3.673   1.051  0.0291  0.4395 -0.2744
    1THF     H3 4568   0.356   3.696   1.142 -1.0148  1.7899 -1.2416
    1THF     H4 4569   0.365   3.717   0.963  0.7082  2.3718  0.3008
    1THF     C3 4570   0.556   3.715   1.060 -0.0896 -0.2958 -0.1166
    1THF     H5 4571   0.603   3.715   1.158 -0.8108  0.4443  0.2365
    1THF     H6 4572   0.565   3.810   1.005 -0.2474 -1.5734 -2.4396
    1THF     C4 4573   0.617   3.605   0.975  0.0885 -0.0024 -0.5097
    1THF     H7 4574   0.722   3.586   1.002 -0.2695 -0.8249  0.3691
    1THF     H8 4575   0.613   3.626   0.868  0.2161 -2.3379 -0.9991
    1THF     O1 4576   0.547   3.484   1.003 -0.4660  0.2589  0.1532
    1THF     C1 4577   1.192   0.212   3.295  0.0005  0.2234 -0.2733
    1THF     H1 4578   1.212   0.121   3.351  0.2462  1.6696  2.0591
    1THF     H2 4579   1.262   0.212   3.211 -2.0361  2.2385 -2.0585
    1THF     C2 4580   1.205   0.334   3.380 -0.5644 -0.4005  0.1955
    1THF     H3 4581   1.197   0.416   3.308 -0.9543 -0.2532  0.4037
    1THF     H4 4582   1.298   0.328   3.437  0.8753 -2.3700 -2.2622
    1THF     C3 4583   1.084   0.323   3.466  0.4585 -0.1750 -0.1788
    1THF     H5 4584   1.050   0.418   3.506 -0.0703  0.4311 -2.0281
    1THF     H6 4585   1.098   0.254   3.550  0.1555 -2.4662 -1.9408
    1THF     C4 4586   0.977   0.272   3.371  0.1798 -0.5482 -0.2160
    1THF     H7 4587   0.912   0.352   3.334  0.2283 -1.3436 -2.1020
    1THF     H8 4588   0.910   0.197   3.411 -0.8908  0.7357  0.4192
    1THF     O1 4589   1.049   0.215   3.262 -0.8418 -0.2838 -0.4835
    1THF     C1 4590   0.390   2.463   3.194  0.0904  0.0847 -0.4966
    1THF     H1 4591   0.385   2.362   3.236  2.8846  0.9054  1.9425
    1THF     H2 4592   0.468   2.483   3.121 -0.4239  0.8002 -0.8565
    1THF     C2 4593   0.392   2.562   3.308  0.1829 -0.0944  0.1547
    1THF     H3 4594   0.421   2.660   3.269  0.8196 -0.7915 -1.1438
    1THF     H4 4595   0.466   2.532   3.383  0.3430  0.3813  0.1886
    1THF     C3 4596   0.245   2.564   3.357 -0.8842 -0.5792 -0.4704
    1THF     H5 4597   0.214   2.668   3.365  0.1473 -0.3840  1.2251
    1THF     H6 4598   0.233   2.515   3.453 -0.7231 -0.6919 -0.5066
    1THF     C4 4599   0.166   2.498   3.244 -0.5424  0.5058  0.4203
    1THF     H7 4600   0.073   2.551   3.225 -0.2692  1.2585  1.1756
    1THF     H8 4601   0.144   2.398   3.283 -3.1060  1.1513  0.6987
    1THF     O1 4602   0.261   2.480   3.129  0.1179  0.1890  0.4679
    1THF     C1 4603   0.976   3.654   4.073 -0.3705  0.5600 -0.6249
    1THF     H1 4604   1.010   3.749   4.113 -1.8300  0.9135 -0.1719
    1THF     H2 4605   0.979   3.657   3.964  1.0114  0.5404 -0.5980
    1THF     C2 4606   0.840   3.621   4.127 -0.4194  0.3451  0.3787
    1THF     H3 4607   0.790   3.546   4.066 -0.1511  0.7390 -0.3397
    1THF     H4 4608   0.777   3.710   4.121 -0.7450  0.0893 -0.0159
    1THF     C3 4609   0.867   3.565   4.267  0.0495 -0.2559  0.6028
    1THF     H5 4610   0.791   3.487   4.277 -0.0560 -0.3458 -0.8469
    1THF     H6 4611   0.850   3.644   4.341 -0.9380  1.6839 -1.6470
    1THF     C4 4612   1.011   3.523   4.263  0.4851  0.4322  0.5770
    1THF     H7 4613   1.021   3.415   4.277  3.4541  0.2907 -2.1249
    1THF     H8 4614   1.065   3.583   4.336  0.8174 -0.2853  0.9313
    1THF     O1 4615   1.054   3.548   4.128  0.1357  0.2147  0.1580
    1THF     C1 4616   3.381   2.575   0.091  0.1056 -0.0498 -0.4057
    1THF     H1 4617   3.457   2.617   0.024 -0.0836  0.7435 -0.1191
    1THF     H2 4618   3.333   2.490   0.042  1.2521  0.3011 -2.2071
    1THF     C2 4619   3.284   2.680   0.149 -0.8279  0.5767 -0.5646
    1THF     H3 4620   3.210   2.720   0.079 -1.0352  1.7086  0.2691
    1THF     H4 4621   3.353   2.763   0.167  0.1115  0.1146 -2.0065
    1THF     C3 4622   3.225   2.622   0.284  0.6980 -0.2903  0.3090
    1THF     H5 4623   3.117   2.607   0.273  1.0761 -1.7020 -1.7163
    1THF     H6 4624   3.240   2.686   0.371  0.5029 -3.8328  3.0562
    1THF     C4 4625   3.299   2.487   0.304 -0.5092  0.2063  0.3433
    1THF     H7 4626   3.241   2.399   0.272  0.9398 -1.2944  1.7771
    1THF     H8 4627   3.347   2.484   0.401  2.7012  0.8696 -1.1644
    1THF     O1 4628   3.420   2.510   0.215 -0.0702  0.4622 -0.0223
    1THF     C1 4629   2.378   0.467   1.854 -0.6062 -0.3306  0.7542
    1THF     H1 4630   2.308   0.548   1.876 -0.0878  0.1000  0.8327
    1THF     H2 4631   2.461   0.463   1.925 -0.2067  0.8800  0.3698
    1THF     C2 4632   2.409   0.479   1.705 -0.3227 -0.2268 -0.2292
    1THF     H3 4633   2.496   0.420   1.677  0.4084  1.0303 -0.6466
    1THF     H4 4634   2.420   0.585   1.683 -0.0668 -0.0201  0.8885
    1THF     C3 4635   2.272   0.422   1.651 -0.1169  0.4503 -0.0029
    1THF     H5 4636   2.300   0.368   1.560 -1.0636 -0.9468  0.5218
    1THF     H6 4637   2.211   0.509   1.627  1.1052  1.7142  1.3753
    1THF     C4 4638   2.209   0.338   1.761 -0.2920  0.1973 -0.0143
    1THF     H7 4639   2.209   0.237   1.720  1.3294  0.6788 -1.2469
    1THF     H8 4640   2.111   0.376   1.791 -1.2189 -2.1237 -0.0379
    1THF     O1 4641   2.307   0.349   1.869 -0.5143 -0.2974 -0.3527
    1THF     C1 4642   2.363   0.603   3.913  0.5412 -0.1980 -0.2335
    1THF     H1 4643   2.256   0.589   3.898  0.5275 -0.4003  0.0322
    1THF     H2 4644   2.411   0.531   3.847  1.0412 -1.3660  1.3518
    1THF     C2 4645   2.408   0.593   4.062 -0.5189 -0.6067  0.0952
    1THF     H3 4646   2.451   0.494   4.080  0.2372 -0.4406 -0.7529
    1THF     H4 4647   2.325   0.607   4.132 -0.4549 -0.0541  0.0620
    1THF     C3 4648   2.510   0.709   4.069  0.5793 -0.1146  0.1368
    1THF     H5 4649   2.611   0.676   4.044 -0.4446 -1.5062 -2.3193
    1THF     H6 4650   2.515   0.751   4.170 -0.4157  1.5956 -0.5105
    1THF     C4 4651   2.462   0.807   3.958  0.8472 -0.2118 -0.6983
    1THF     H7 4652   2.539   0.867   3.909  1.9808 -0.7129  0.4376
    1THF     H8 4653   2.396   0.876   4.011  0.3300 -0.6247 -0.8014
    1THF     O1 4654   2.413   0.728   3.860 -0.5649 -0.1078 -0.4111
    1THF     C1 4655   0.843   3.669   2.800 -0.3941 -0.9304 -0.1720
    1THF     H1 4656   0.791   3.746   2.858  3.2100  0.7167  0.9702
    1THF     H2 4657   0.930   3.639   2.857  0.3911  0.2635 -0.7203
    1THF     C2 4658   0.877   3.711   2.659  0.4213 -0.2387  0.6556
    1THF     H3 4659   0.986   3.711   2.643  0.3754 -0.8489  0.2910
    1THF     H4 4660   0.837   3.811   2.647 -1.1323 -0.6176  2.4793
    1THF     C3 4661   0.794   3.613   2.565 -0.5337 -0.5014  1.1422
    1THF     H5 4662   0.869   3.575   2.496  0.2920  1.4440  0.9260
    1THF     H6 4663   0.711   3.660   2.512  0.4674 -0.4131 -0.3758
    1THF     C4 4664   0.744   3.505   2.663 -0.0128  0.6026 -0.3425
    1THF     H7 4665   0.792   3.408   2.645 -0.0393  0.1321  1.9654
    1THF     H8 4666   0.638   3.494   2.642 -0.6114  0.9750  2.3142
    1THF     O1 4667   0.756   3.555   2.794 -0.6014 -0.5289  0.0441
    1THF     C1 4668   3.894   3.060   3.624 -0.0575 -0.0907  0.5129
    1THF     H1 4669   3.985   3.102   3.667 -0.4863  0.6799  0.6848
    1THF     H2 4670   3.925   2.972   3.567  0.7673 -0.7847  1.9967
    1THF     C2 4671   3.806   3.163   3.558 -0.6024 -0.3934  0.1158
    1THF     H3 4672   3.834   3.182   3.455  0.3369 -1.4008  0.1791
    1THF     H4 4673   3.815   3.261   3.606 -1.1951  0.1005 -0.7694
    1THF     C3 4674   3.667   3.101   3.565 -0.3929 -0.3655 -0.0065
    1THF     H5 4675   3.652   3.042   3.475 -0.9348 -2.4569  1.4331
    1THF     H6 4676   3.585   3.172   3.556  0.2101  0.1330 -1.8786
    1THF     C4 4677   3.666   3.017   3.685 -0.4668 -0.0130 -0.4645
    1THF     H7 4678   3.651   2.913   3.654  1.3507  0.8302 -4.3618
    1THF     H8 4679   3.605   3.069   3.761  1.5491  2.7231 -0.6448
    1THF     O1 4680   3.802   3.012   3.733  0.0442 -0.4242  0.0974
    1THF     C1 4681   3.176   2.741   0.781  0.5637  0.1443  0.0454
    1THF     H1 4682   3.174   2.645   0.730  1.7934 -0.0897  0.4320
    1THF     H2 4683   3.091   2.757   0.847  0.4622 -0.9342  0.1897
    1THF     C2 4684   3.204   2.859   0.679 -0.3477  0.3124  0.3945
    1THF     H3 4685   3.125   2.935   0.674  2.2246  3.0968  0.6522
    1THF     H4 4686   3.206   2.820   0.577  3.0979  0.5961  0.2848
    1THF     C3 4687   3.343   2.912   0.719  0.4400  0.1648  0.3323
    1THF     H5 4688   3.322   3.003   0.776 -1.9902 -0.6410  0.7798
    1THF     H6 4689   3.413   2.931   0.637  0.3399 -2.7963 -0.5024
    1THF     C4 4690   3.402   2.806   0.809  0.5961 -0.1819  0.2605
    1THF     H7 4691   3.469   2.851   0.882  0.4571  1.3486 -0.5250
    1THF     H8 4692   3.449   2.732   0.744 -0.5963 -1.2746  0.6296
    1THF     O1 4693   3.291   2.743   0.868 -0.0783  0.5694 -0.2210
    1THF     C1 4694   3.089   1.070   1.589  0.0756  0.2775  0.2778
    1THF     H1 4695   3.145   1.159   1.561 -0.9877  1.0614  0.6243
    1THF     H2 4696   3.153   1.017   1.661  0.9066 -1.7369 -1.8659
    1THF     C2 4697   3.073   0.976   1.470 -0.1779  0.3249  0.1867
    1THF     H3 4698   3.069   0.871   1.501 -0.9420  0.2905 -0.0114
    1THF     H4 4699   3.149   0.991   1.393  0.7031  3.3057  1.5634
    1THF     C3 4700   2.934   1.015   1.413 -0.4018  0.7802 -0.2075
    1THF     H5 4701   2.872   0.928   1.392 -1.6397  1.4155  0.7565
    1THF     H6 4702   2.933   1.070   1.319 -2.4784 -0.3566 -0.8793
    1THF     C4 4703   2.875   1.108   1.519  0.1846 -0.5994  0.2395
    1THF     H7 4704   2.772   1.081   1.544  0.1943 -0.3558  0.5366
    1THF     H8 4705   2.881   1.208   1.475  1.1477 -1.2313 -1.1319
    1THF     O1 4706   2.963   1.104   1.634  0.2627  0.1997  0.0039
    1THF     C1 4707   2.761   1.838   3.634 -0.4534  0.3454 -0.1885
    1THF     H1 4708   2.774   1.778   3.543  1.5837 -1.3569  1.1525
    1THF     H2 4709   2.767   1.778   3.725  0.4609  1.2406  0.3516
    1THF     C2 4710   2.636   1.930   3.628  0.5932 -0.2129 -0.2840
    1THF     H3 4711   2.620   1.970   3.729 -1.0737 -1.2653 -0.1055
    1THF     H4 4712   2.544   1.884   3.593 -0.6410  1.7826  0.2572
    1THF     C3 4713   2.689   2.054   3.545 -0.6315  0.2222 -0.1559
    1THF     H5 4714   2.652   2.152   3.575 -0.2984  0.8862 -1.8497
    1THF     H6 4715   2.651   2.045   3.443  0.2324  0.2639 -0.4875
    1THF     C4 4716   2.843   2.037   3.529 -0.2645  0.0343 -0.0557
    1THF     H7 4717   2.896   2.131   3.545 -0.9974  0.5508 -0.6332
    1THF     H8 4718   2.875   1.999   3.432  0.3086  0.6604 -0.1138
    1THF     O1 4719   2.866   1.928   3.627 -0.7627 -0.3547  0.4814
    1THF     C1 4720   3.482   0.574   2.214 -0.0868  0.5130  0.5233
    1THF     H1 4721   3.508   0.677   2.239  0.4767  0.2947  0.8522
    1THF     H2 4722   3.558   0.500   2.241 -0.5558 -0.8770 -1.8167
    1THF     C2 4723   3.462   0.584   2.061 -0.5080 -0.3418  0.5366
    1THF     H3 4724   3.490   0.491   2.011  0.4876  0.5604 -0.6167
    1THF     H4 4725   3.499   0.680   2.025 -1.3312 -0.5789 -0.9876
    1THF     C3 4726   3.311   0.604   2.036  0.1543  0.0045 -0.2974
    1THF     H5 4727   3.260   0.519   1.990  0.9029  0.6670 -2.3946
    1THF     H6 4728   3.308   0.692   1.972 -0.4141 -0.6240 -1.1426
    1THF     C4 4729   3.253   0.618   2.181 -0.0158 -0.0698  0.5188
    1THF     H7 4730   3.155   0.571   2.186  1.2582 -3.2813 -2.7275
    1THF     H8 4731   3.249   0.723   2.212  1.7544  0.1503  0.0376
    1THF     O1 4732   3.351   0.543   2.264 -0.6617  0.0908 -0.4205
    1THF     C1 4733   3.102   3.621   0.192  0.2257  0.6392  0.2036
    1THF     H1 4734   3.061   3.708   0.141 -0.2769  1.3182  1.7254
    1THF     H2 4735   3.135   3.542   0.124 -0.1879 -0.2504  1.0214
    1THF     C2 4736   2.994   3.566   0.293 -0.2907 -0.2165  0.3562
    1THF     H3 4737   2.972   3.459   0.289  0.4957 -0.3772  0.3396
    1THF     H4 4738   2.903   3.626   0.289  1.3741  2.2058 -1.7905
    1THF     C3 4739   3.056   3.600   0.431  0.5058  0.1294 -0.8686
    1THF     H5 4740   3.088   3.510   0.482  0.9292  0.3057 -0.8256
    1THF     H6 4741   2.994   3.660   0.498 -1.8938  1.5742 -4.2164
    1THF     C4 4742   3.184   3.673   0.405  0.2475  0.4703 -0.0642
    1THF     H7 4743   3.260   3.633   0.473  1.5870  1.0327 -1.1880
    1THF     H8 4744   3.174   3.782   0.415  1.2620  0.5604  0.0922
    1THF     O1 4745   3.218   3.646   0.270  0.2710  0.3040  0.2404
    1THF     C1 4746   1.810   0.330   1.655  0.6612  0.4610 -0.1345
    1THF     H1 4747   1.872   0.294   1.738 -1.6140 -1.8102  0.6538
    1THF     H2 4748   1.783   0.249   1.587 -1.5431  0.0844  1.1228
    1THF     C2 4749   1.880   0.447   1.585  0.1618 -0.1460 -0.7225
    1THF     H3 4750   1.840   0.462   1.485 -1.3774  0.4213 -0.0418
    1THF     H4 4751   1.988   0.438   1.590  0.5036  4.0814  2.0043
    1THF     C3 4752   1.833   0.571   1.663  0.2283  0.4834  0.0287
    1THF     H5 4753   1.798   0.660   1.609  0.9063  0.6789 -0.0942
    1THF     H6 4754   1.916   0.604   1.725  0.9450  0.3984 -0.8649
    1THF     C4 4755   1.721   0.518   1.751  0.1805  0.4784  0.1423
    1THF     H7 4756   1.632   0.581   1.753  0.0386  0.3415 -1.5968
    1THF     H8 4757   1.757   0.503   1.853  1.3493  0.5397 -0.2459
    1THF     O1 4758   1.689   0.389   1.705 -0.0208  0.0180  0.1636
    1THF     C1 4759   1.950   0.440   2.905 -0.4984  0.9469 -0.0154
    1THF     H1 4760   1.977   0.544   2.923 -0.8458  0.8591  1.0929
    1THF     H2 4761   1.921   0.397   3.001  1.2670 -1.0892 -0.3500
    1THF     C2 4762   2.068   0.367   2.832  0.1526  0.1740  0.7354
    1THF     H3 4763   2.117   0.286   2.886  1.9819  0.0401 -1.0409
    1THF     H4 4764   2.139   0.442   2.797  0.1178  0.0781  0.4607
    1THF     C3 4765   1.994   0.307   2.706 -0.2397 -0.0212  0.2066
    1THF     H5 4766   2.018   0.204   2.681 -0.2135  0.0218  0.0532
    1THF     H6 4767   2.043   0.353   2.620 -0.6105 -1.5754 -0.8429
    1THF     C4 4768   1.844   0.336   2.730 -0.3790  0.2511  1.3156
    1THF     H7 4769   1.797   0.251   2.780  0.9168 -1.0284  0.4088
    1THF     H8 4770   1.793   0.361   2.637  1.3464 -1.6999 -0.1808
    1THF     O1 4771   1.838   0.446   2.823 -0.1679 -0.1324  0.5335
    1THF     C1 4772   1.849   3.677   2.003  0.0754 -0.5424 -0.2423
    1THF     H1 4773   1.938   3.703   1.945 -0.7447 -1.7367 -2.0773
    1THF     H2 4774   1.880   3.646   2.104  0.5359 -0.1526 -0.2621
    1THF     C2 4775   1.778   3.578   1.915  0.2777 -0.9998  0.1563
    1THF     H3 4776   1.761   3.480   1.960 -2.4348  0.2716  2.0926
    1THF     H4 4777   1.820   3.565   1.815 -0.3970 -1.0999 -0.1183
    1THF     C3 4778   1.633   3.648   1.888  0.2866  0.0153  0.6598
    1THF     H5 4779   1.551   3.577   1.900  1.0676 -1.3559 -1.6360
    1THF     H6 4780   1.635   3.692   1.788 -1.2757  0.3472  0.7549
    1THF     C4 4781   1.635   3.763   1.990 -0.4285 -0.0073  0.4766
    1THF     H7 4782   1.589   3.712   2.075  1.7400 -0.9591  1.1082
    1THF     H8 4783   1.578   3.848   1.952 -1.7402  0.7751  4.0349
    1THF     O1 4784   1.773   3.799   2.017  0.3856  1.0358  0.8367
    1THF     C1 4785   2.172   3.442   2.765  0.1243 -0.3732 -0.1097
    1THF     H1 4786   2.199   3.548   2.779  3.1726 -1.1016  0.0212
    1THF     H2 4787   2.209   3.378   2.844  0.1672  2.1932  2.0223
    1THF     C2 4788   2.239   3.411   2.632 -0.0675  0.4770  0.6149
    1THF     H3 4789   2.255   3.303   2.632 -1.9285  0.1854  0.8678
    1THF     H4 4790   2.333   3.465   2.618 -0.0723  0.1526 -0.7922
    1THF     C3 4791   2.140   3.458   2.529 -0.2803  0.7686 -0.4622
    1THF     H5 4792   2.142   3.397   2.439 -1.3583 -0.1164  0.1047
    1THF     H6 4793   2.157   3.561   2.498  0.5832  0.7139 -0.1890
    1THF     C4 4794   2.002   3.469   2.604 -0.2606  0.2126  0.5520
    1THF     H7 4795   1.926   3.397   2.571  1.5732 -0.6451 -1.9730
    1THF     H8 4796   1.958   3.569   2.599 -2.0464 -0.6036 -0.5612
    1THF     O1 4797   2.034   3.431   2.736 -0.0529 -0.5741  0.2464
    1THF     C1 4798   1.944   1.114   1.080  1.0817  0.7179  0.4243
    1THF     H1 4799   1.967   1.184   1.000  3.5074  0.7597  1.1159
    1THF     H2 4800   1.910   1.148   1.178 -0.7902 -1.0627  0.4072
    1THF     C2 4801   2.052   1.010   1.106 -0.4482 -0.3447 -0.3916
    1THF     H3 4802   2.092   1.018   1.207 -1.4512 -2.8763  0.2494
    1THF     H4 4803   2.134   1.028   1.035  0.1579  0.2527  0.4547
    1THF     C3 4804   1.988   0.870   1.083 -0.0573  0.5300  0.1205
    1THF     H5 4805   2.025   0.794   1.152 -1.7402  0.8830  1.4385
    1THF     H6 4806   2.005   0.836   0.981  1.6826  1.1501  0.1824
    1THF     C4 4807   1.839   0.900   1.099  0.8160  0.1467 -0.2229
    1THF     H7 4808   1.801   0.902   1.201 -1.3643 -0.3579 -0.9869
    1THF     H8 4809   1.777   0.835   1.036  1.5939  0.9807 -1.8986
    1THF     O1 4810   1.832   1.035   1.040 -0.3020  0.0386 -0.0891
    1THF     C1 4811   1.910   3.778   1.076 -0.0941 -0.5052  0.1012
    1THF     H1 4812   1.864   3.863   1.127 -2.6533 -1.1653 -1.0347
    1THF     H2 4813   1.861   3.682   1.096 -0.5898 -0.5906 -1.4901
    1THF     C2 4814   2.058   3.765   1.098 -0.0468 -0.1585  0.0947
    1THF     H3 4815   2.076   3.658   1.087 -2.1309 -0.6106  0.9390
    1THF     H4 4816   2.104   3.804   1.189 -1.5963 -0.1876  0.9071
    1THF     C3 4817   2.120   3.833   0.971  0.1129 -0.1172  0.5439
    1THF     H5 4818   2.194   3.767   0.924  2.3938  0.2828  3.4611
    1THF     H6 4819   2.167   3.929   0.990 -1.6145  1.5506 -3.0497
    1THF     C4 4820   2.003   3.874   0.877 -0.6941  0.2075 -0.2066
    1THF     H7 4821   2.020   3.845   0.773  0.6541 -0.3055  0.1420
    1THF     H8 4822   1.984   3.977   0.907 -0.6143 -0.2713  1.5682
    1THF     O1 4823   1.890   3.802   0.935 -0.2197 -0.0528  0.1146
    1THF     C1 4824   3.236   0.056   0.384 -0.3294 -0.4274  0.1125
    1THF     H1 4825   3.200  -0.046   0.401 -0.8379 -0.3266 -0.3512
    1THF     H2 4826   3.342   0.037   0.367 -0.7246 -1.6929 -1.0989
    1THF     C2 4827   3.212   0.148   0.500  0.1813 -0.0520  0.7525
    1THF     H3 4828   3.297   0.139   0.568  2.5345  2.0703 -1.7957
    1THF     H4 4829   3.121   0.120   0.554 -1.3626  0.3167 -1.6058
    1THF     C3 4830   3.195   0.286   0.436 -0.1282 -0.3446 -0.6129
    1THF     H5 4831   3.271   0.357   0.467 -0.7925 -0.2368  0.8210
    1THF     H6 4832   3.100   0.330   0.468 -0.2455  0.1756 -1.6386
    1THF     C4 4833   3.190   0.256   0.288 -0.3894 -1.1128 -0.3693
    1THF     H7 4834   3.283   0.280   0.237 -0.2375 -1.8389 -0.4294
    1THF     H8 4835   3.109   0.312   0.239 -0.0640  1.0438  1.4359
    1THF     O1 4836   3.171   0.115   0.277 -0.4069 -0.8770  0.3691
    1THF     C1 4837   2.176   1.286   0.785 -0.5223 -0.0190 -0.6362
    1THF     H1 4838   2.267   1.232   0.761 -0.8166 -0.3692 -0.9695
    1THF     H2 4839   2.098   1.244   0.850 -1.5577  1.5320 -0.8164
    1THF     C2 4840   2.121   1.326   0.650 -0.3803 -0.3608 -0.2891
    1THF     H3 4841   2.022   1.369   0.664 -0.0663 -0.1245  1.3834
    1THF     H4 4842   2.120   1.240   0.583  0.3143  0.4460 -1.3438
    1THF     C3 4843   2.228   1.442   0.612 -0.0805  0.6958  0.0377
    1THF     H5 4844   2.169   1.521   0.566  0.0386  1.0516  0.4910
    1THF     H6 4845   2.301   1.399   0.543  2.2945 -0.4497  3.1321
    1THF     C4 4846   2.283   1.478   0.748  0.2249 -0.8861 -0.7293
    1THF     H7 4847   2.264   1.581   0.779  2.6078 -0.8884  0.8134
    1THF     H8 4848   2.388   1.451   0.760  0.5980  1.6830  2.4063
    1THF     O1 4849   2.218   1.407   0.847  0.4615 -0.2515 -0.4737
    1THF     C1 4850   0.101   3.908   0.723  0.3210  0.1408 -0.3026
    1THF     H1 4851  -0.003   3.903   0.755 -0.1514  0.9233 -1.6495
    1THF     H2 4852   0.141   4.000   0.767 -2.4698  1.5719 -0.6435
    1THF     C2 4853   0.095   3.896   0.574  0.3860  0.4836  0.0164
    1THF     H3 4854   0.190   3.928   0.531  2.1590 -0.9025  2.6944
    1THF     H4 4855   0.005   3.948   0.542 -1.8547 -0.4135  4.5053
    1THF     C3 4856   0.085   3.746   0.557  0.7666 -0.2267  0.7498
    1THF     H5 4857   0.160   3.699   0.492 -0.0746 -1.1441  0.4342
    1THF     H6 4858  -0.013   3.707   0.530  1.4098 -1.7894  0.5736
    1THF     C4 4859   0.127   3.683   0.689 -0.3994  0.6442  0.3510
    1THF     H7 4860   0.199   3.601   0.682 -0.6803  0.2858  1.4519
    1THF     H8 4861   0.034   3.641   0.728 -0.4075 -1.0014 -1.3845
    1THF     O1 4862   0.167   3.789   0.773  0.3504 -0.2929  0.2887
    1THF     C1 4863   3.863   2.741   0.737 -0.3738  1.0091  0.1842
    1THF     H1 4864   3.930   2.695   0.663 -0.7609 -0.6738  0.8544
    1THF     H2 4865   3.758   2.726   0.713  0.4651 -0.6122 -2.7604
    1THF     C2 4866   3.891   2.887   0.747 -0.5105  0.7979 -0.5284
    1THF     H3 4867   3.811   2.950   0.710 -1.3303 -0.8882 -1.6584
    1THF     H4 4868   3.980   2.909   0.687 -1.8388 -0.5403 -3.0689
    1THF     C3 4869   3.919   2.911   0.893 -0.6581  0.2915 -0.0991
    1THF     H5 4870   3.855   2.993   0.927 -0.7136  0.4565 -0.6031
    1THF     H6 4871   4.024   2.935   0.913 -0.8278  0.6022  0.4520
    1THF     C4 4872   3.888   2.784   0.970  0.3851 -0.1592 -0.9480
    1THF     H7 4873   3.787   2.794   1.009  1.1790 -1.0847  1.4547
    1THF     H8 4874   3.967   2.775   1.045  0.4143 -0.8803 -1.0570
    1THF     O1 4875   3.904   2.681   0.863 -0.0293 -0.6777 -0.1348
    1THF     C1 4876   3.436   0.736   0.494  0.9195 -0.3658  0.6442
    1THF     H1 4877   3.473   0.699   0.398  0.8438  0.0790  0.4407
    1THF     H2 4878   3.513   0.755   0.569  1.0744  2.0741 -0.0985
    1THF     C2 4879   3.314   0.653   0.549  0.2730 -0.7673 -0.1065
    1THF     H3 4880   3.338   0.577   0.623  0.1403 -1.3979 -0.7043
    1THF     H4 4881   3.274   0.594   0.466  0.0428 -1.4556  0.4851
    1THF     C3 4882   3.204   0.753   0.591 -0.0848 -0.8361  0.1897
    1THF     H5 4883   3.172   0.736   0.694  0.0588  0.2614  0.4253
    1THF     H6 4884   3.120   0.750   0.522  1.3706  2.0007 -1.8491
    1THF     C4 4885   3.282   0.891   0.575  0.1321  0.4951  0.4516
    1THF     H7 4886   3.326   0.927   0.669 -0.7347  1.5279  0.4659
    1THF     H8 4887   3.214   0.966   0.535  0.2119  0.8663  1.0043
    1THF     O1 4888   3.379   0.868   0.469  0.7339 -0.2279  0.6334
    1THF     C1 4889   1.104   0.508   1.659  0.3672  0.1501 -0.1185
    1THF     H1 4890   1.131   0.557   1.753 -1.3898  0.8676  0.0201
    1THF     H2 4891   1.014   0.553   1.618 -0.3708 -1.0112  0.2054
    1THF     C2 4892   1.095   0.352   1.675  0.7501  0.1998  0.3283
    1THF     H3 4893   1.002   0.316   1.719  0.5827  0.0819 -0.1145
    1THF     H4 4894   1.177   0.322   1.739  1.6041 -0.4452 -1.0412
    1THF     C3 4895   1.107   0.299   1.536  0.0497  0.4624 -0.1027
    1THF     H5 4896   1.011   0.270   1.493 -0.4327 -0.6041  1.6277
    1THF     H6 4897   1.184   0.222   1.524  1.4056  1.3919  2.3672
    1THF     C4 4898   1.169   0.413   1.454  0.2364  0.2234 -0.3188
    1THF     H7 4899   1.096   0.446   1.380 -0.3776 -0.5338 -0.0542
    1THF     H8 4900   1.258   0.390   1.394  0.5026 -0.3328  0.2753
    1THF     O1 4901   1.196   0.521   1.545  0.6885 -0.1407  0.0246
    1THF     C1 4902   0.069   2.419   0.076 -0.3753 -0.1529  0.0308
    1THF     H1 4903   0.043   2.413  -0.030 -2.8327  0.5524  0.5433
    1THF     H2 4904   0.154   2.486   0.094 -0.1999 -0.9963  2.5693
    1THF     C2 4905   0.113   2.280   0.134 -0.0551 -0.0382 -0.1977
    1THF     H3 4906   0.218   2.280   0.162  0.0571 -0.3614 -0.6173
    1THF     H4 4907   0.096   2.205   0.057 -0.8131  0.5216 -0.5837
    1THF     C3 4908   0.019   2.258   0.253 -0.3729 -0.3493 -0.5049
    1THF     H5 4909   0.079   2.235   0.341 -1.3146 -1.5239 -0.1587
    1THF     H6 4910  -0.041   2.169   0.234  0.6731 -1.1867  0.0386
    1THF     C4 4911  -0.071   2.386   0.257 -0.3363  1.0445 -0.8009
    1THF     H7 4912  -0.064   2.432   0.355 -1.7214 -1.5296  0.5719
    1THF     H8 4913  -0.174   2.349   0.255  0.3894 -1.0858 -1.1119
    1THF     O1 4914  -0.049   2.461   0.142  0.0360 -0.1906 -0.0683
    1THF     C1 4915   3.037   4.085   2.295  0.2467 -0.5694  0.2092
    1THF     H1 4916   3.102   4.170   2.270  1.1338 -1.3888 -0.2919
    1THF     H2 4917   3.105   4.005   2.327  0.7333  0.0703  0.8017
    1THF     C2 4918   2.931   4.054   2.182  0.6540  0.0411 -0.4896
    1THF     H3 4919   2.943   3.956   2.135 -1.4254 -0.2566 -0.4309
    1THF     H4 4920   2.934   4.128   2.102 -0.0073  1.0712  0.4122
    1THF     C3 4921   2.793   4.067   2.253 -0.2422 -0.4231 -0.2111
    1THF     H5 4922   2.729   3.978   2.263  1.0411 -1.1443  1.7096
    1THF     H6 4923   2.733   4.155   2.229 -0.9750 -0.9877 -0.5219
    1THF     C4 4924   2.833   4.099   2.395  0.6791 -0.4627 -0.7543
    1THF     H7 4925   2.815   4.012   2.458 -0.5252  0.0786 -0.3222
    1THF     H8 4926   2.764   4.174   2.435  1.1651 -0.7607  0.6420
    1THF     O1 4927   2.966   4.127   2.410  0.5697  0.1645  0.0046
    1THF     C1 4928   3.158   1.171   3.125  0.4302  0.7966  0.1713
    1THF     H1 4929   3.173   1.112   3.216  4.0628 -0.5210 -1.2154
    1THF     H2 4930   3.176   1.279   3.136 -0.6115  1.0861 -0.9013
    1THF     C2 4931   3.031   1.128   3.064 -0.3114  0.4408 -0.0888
    1THF     H3 4932   2.977   1.213   3.020  1.0686  0.7855 -1.1503
    1THF     H4 4933   2.964   1.094   3.143  0.1832  2.5215  1.2700
    1THF     C3 4934   3.067   1.033   2.949 -0.7585  0.3483 -0.3815
    1THF     H5 4935   3.072   1.098   2.861 -0.0480 -0.6996 -1.1127
    1THF     H6 4936   2.999   0.950   2.930 -0.7620 -0.1103  1.5273
    1THF     C4 4937   3.210   0.989   2.981 -0.0209  0.5452 -0.2887
    1THF     H7 4938   3.271   0.950   2.899 -1.4700 -0.1806 -1.0525
    1THF     H8 4939   3.209   0.918   3.064  0.5812 -0.3487 -1.0205
    1THF     O1 4940   3.255   1.111   3.032 -0.4229  0.6602  0.6856
    1THF     C1 4941   1.743   1.114   2.528  0.0246  0.4061 -0.0800
    1THF     H1 4942   1.793   1.167   2.446  2.4535  1.0143  1.7293
    1THF     H2 4943   1.824   1.076   2.591  0.8136  1.4182 -0.4493
    1THF     C2 4944   1.662   0.991   2.477 -0.0653  0.4028 -0.3649
    1THF     H3 4945   1.673   0.898   2.533 -0.8845 -0.1994 -1.2063
    1THF     H4 4946   1.691   0.963   2.376  0.2927 -1.2108  0.1728
    1THF     C3 4947   1.514   1.036   2.484 -0.2848 -0.2729  0.1100
    1THF     H5 4948   1.466   0.994   2.572  1.5699  0.0340  1.2931
    1THF     H6 4949   1.460   1.027   2.389  1.2547 -0.3836 -0.7723
    1THF     C4 4950   1.527   1.189   2.510  0.1855  0.3351  0.3570
    1THF     H7 4951   1.449   1.226   2.578 -0.2138 -2.6500  1.6081
    1THF     H8 4952   1.526   1.253   2.421 -0.3042 -0.9667 -0.5785
    1THF     O1 4953   1.653   1.200   2.585  0.4961 -0.1767 -0.6089
    1THF     C1 4954   2.223   1.295   2.239  0.5622  0.9143 -0.9014
    1THF     H1 4955   2.205   1.296   2.131 -1.5268 -0.9784 -0.6091
    1THF     H2 4956   2.142   1.352   2.285 -1.4924 -0.7905 -2.2587
    1THF     C2 4957   2.375   1.325   2.279 -0.0564  0.7256 -1.3508
    1THF     H3 4958   2.387   1.381   2.372  1.7457 -1.7046 -0.0821
    1THF     H4 4959   2.419   1.377   2.193 -2.4817  0.0750 -3.0666
    1THF     C3 4960   2.429   1.183   2.279 -1.2369  0.0213 -0.0947
    1THF     H5 4961   2.522   1.179   2.337 -1.8952 -1.7186  0.8739
    1THF     H6 4962   2.458   1.155   2.178  0.0345 -1.2704  0.6066
    1THF     C4 4963   2.315   1.092   2.323 -0.7144  0.3032 -0.0197
    1THF     H7 4964   2.320   1.095   2.432 -0.1646  0.3974 -0.0427
    1THF     H8 4965   2.338   0.992   2.285  0.4880 -0.5031  2.6647
    1THF     O1 4966   2.199   1.154   2.273  0.3689  0.2463 -0.1222
    1THF     C1 4967   3.210   0.319   1.395 -0.0447  0.7356 -0.2117
    1THF     H1 4968   3.202   0.284   1.292  0.3593 -0.3882  0.1387
    1THF     H2 4969   3.234   0.248   1.475 -0.8483  1.9500  1.1252
    1THF     C2 4970   3.075   0.390   1.433 -0.8884 -0.1288 -0.3114
    1THF     H3 4971   3.038   0.359   1.530  1.7793  0.5679  0.9786
    1THF     H4 4972   2.991   0.379   1.364 -3.4283 -2.7811  3.0405
    1THF     C3 4973   3.122   0.539   1.446  0.5304  0.1226  0.0483
    1THF     H5 4974   3.058   0.589   1.520  0.4597  0.6077 -0.3428
    1THF     H6 4975   3.110   0.592   1.351  0.6970  1.0905  0.5649
    1THF     C4 4976   3.267   0.538   1.476  0.0519  0.0784 -0.7589
    1THF     H7 4977   3.280   0.529   1.584  2.7361 -1.4985 -1.1557
    1THF     H8 4978   3.322   0.625   1.438 -0.7262  0.7072 -0.4482
    1THF     O1 4979   3.313   0.420   1.405 -0.0581  0.2336 -0.1305
    1THF     C1 4980   0.525   3.348   2.948  0.0192  0.6401 -0.2163
    1THF     H1 4981   0.567   3.312   3.042  5.8054 -0.0298 -2.8721
    1THF     H2 4982   0.584   3.437   2.924  0.1943  1.0877  1.8362
    1THF     C2 4983   0.379   3.379   2.971  0.2000 -0.2417  0.1565
    1THF     H3 4984   0.361   3.485   2.993  0.5131 -0.1490 -0.0387
    1THF     H4 4985   0.353   3.321   3.060  0.4139 -0.0547  0.3437
    1THF     C3 4986   0.310   3.326   2.844  0.4920  0.5660 -0.7149
    1THF     H5 4987   0.254   3.408   2.798 -0.2955  0.3273 -0.1883
    1THF     H6 4988   0.229   3.255   2.858  0.2692  0.9948  0.1981
    1THF     C4 4989   0.414   3.261   2.750 -0.0369 -0.4357  1.2148
    1THF     H7 4990   0.442   3.326   2.666  0.4663 -0.5193  1.3148
    1THF     H8 4991   0.380   3.165   2.710  3.4561 -1.1894 -0.1215
    1THF     O1 4992   0.526   3.241   2.841 -0.0160 -0.2207  0.0324
    1THF     C1 4993   2.028   1.937   0.604  0.3250  0.1297 -0.3582
    1THF     H1 4994   1.919   1.943   0.598 -0.0025 -0.4897  3.4251
    1THF     H2 4995   2.060   1.832   0.609  0.2457  0.1756  1.5143
    1THF     C2 4996   2.091   2.001   0.724  0.7154  0.2164  0.2558
    1THF     H3 4997   2.092   1.921   0.798  1.0507 -0.6620 -0.6933
    1THF     H4 4998   2.030   2.085   0.758  1.5635  0.8837  0.1766
    1THF     C3 4999   2.236   2.040   0.680 -0.1468  0.3601 -0.1672
    1THF     H5 5000   2.297   1.951   0.695  0.7078  1.1482  1.1855
    1THF     H6 5001   2.273   2.121   0.743  0.1926 -1.4014  1.9816
    1THF     C4 5002   2.212   2.079   0.537  0.3790  0.4607  0.0610
    1THF     H7 5003   2.304   2.061   0.481  0.9409 -0.3760  1.2400
    1THF     H8 5004   2.188   2.185   0.528  2.1640  0.9108  0.4725
    1THF     O1 5005   2.099   1.997   0.492  0.2712  0.1080  0.8042
    1THF     C1 5006   1.734   1.756   1.755  0.4208  0.3413  0.5862
    1THF     H1 5007   1.751   1.790   1.652  0.1670 -1.1612  0.0355
    1THF     H2 5008   1.809   1.802   1.821  0.5475 -0.5126  1.0463
    1THF     C2 5009   1.744   1.611   1.755 -0.1509  0.4599  0.3873
    1THF     H3 5010   1.840   1.582   1.798  0.1643  0.1939 -0.4852
    1THF     H4 5011   1.740   1.568   1.655  1.9037  0.4116  0.3120
    1THF     C3 5012   1.627   1.555   1.837 -0.1638  0.2376  0.3210
    1THF     H5 5013   1.656   1.533   1.940  1.4514  0.9282  0.0338
    1THF     H6 5014   1.587   1.460   1.802 -2.1802  0.5647  1.6155
    1THF     C4 5015   1.517   1.662   1.821  0.2992  0.1190  0.2644
    1THF     H7 5016   1.459   1.675   1.912  1.0832 -0.0803  0.7971
    1THF     H8 5017   1.446   1.647   1.738 -1.4753  4.3577  0.9073
    1THF     O1 5018   1.595   1.790   1.800 -0.0147  0.3498  0.2331
    1THF     C1 5019   3.053   2.396   3.107  0.2661  0.4792 -0.4483
    1THF     H1 5020   2.953   2.433   3.085  0.3184  1.6567  1.2670
    1THF     H2 5021   3.123   2.480   3.111 -0.1534  0.7452  1.5036
    1THF     C2 5022   3.096   2.282   3.015 -0.0285 -0.3627  0.0627
    1THF     H3 5023   3.193   2.310   2.972 -0.9197  2.0674 -0.4742
    1THF     H4 5024   3.015   2.271   2.943  1.4992 -0.6457 -1.6377
    1THF     C3 5025   3.115   2.162   3.109  0.1132  0.1490 -1.4767
    1THF     H5 5026   3.214   2.118   3.096 -1.0587 -2.9517 -0.2087
    1THF     H6 5027   3.045   2.080   3.096  0.4376 -0.0559 -1.9274
    1THF     C4 5028   3.118   2.226   3.252  0.1101  0.1145  0.4586
    1THF     H7 5029   3.217   2.262   3.282  0.1011 -1.2309  2.1472
    1THF     H8 5030   3.077   2.154   3.323 -0.4176  1.2384  1.3046
    1THF     O1 5031   3.036   2.338   3.241  0.6373 -0.0588  0.5003
    1THF     C1 5032   3.759   0.276   3.503  0.2218  0.7490  0.7130
    1THF     H1 5033   3.815   0.184   3.520 -0.8724 -0.4818 -2.0916
    1THF     H2 5034   3.803   0.372   3.531 -0.6124  0.8480  1.7468
    1THF     C2 5035   3.615   0.271   3.570 -0.3814  0.3160  0.6875
    1THF     H3 5036   3.605   0.344   3.650  4.4584  0.2344  1.4881
    1THF     H4 5037   3.590   0.171   3.607 -0.7117  0.3349  0.5210
    1THF     C3 5038   3.516   0.319   3.470 -0.5479  0.1378 -0.0082
    1THF     H5 5039   3.450   0.401   3.498 -1.4433 -0.8164  0.7327
    1THF     H6 5040   3.450   0.240   3.432 -1.1827 -0.3509  2.0655
    1THF     C4 5041   3.600   0.349   3.347 -0.6082 -0.1609  0.0647
    1THF     H7 5042   3.628   0.455   3.341  1.2547 -0.5935  0.6263
    1THF     H8 5043   3.563   0.306   3.254  2.5250 -0.9748 -0.8674
    1THF     O1 5044   3.730   0.287   3.360  0.2831 -0.2073  0.6020
    1THF     C1 5045   1.782   1.477   2.333  0.3211  0.3469 -0.0028
    1THF     H1 5046   1.715   1.400   2.372 -0.6711  0.2091 -1.9251
    1THF     H2 5047   1.871   1.421   2.305  1.6933  1.3259  2.1981
    1THF     C2 5048   1.812   1.595   2.422 -0.8191  0.4838 -0.6239
    1THF     H3 5049   1.919   1.588   2.439 -1.3035  0.9182  3.2001
    1THF     H4 5050   1.759   1.583   2.517  2.3787  0.1841  1.1846
    1THF     C3 5051   1.768   1.724   2.356  0.1850  0.0455 -0.3119
    1THF     H5 5052   1.853   1.785   2.327  0.0281  0.4631  0.1098
    1THF     H6 5053   1.697   1.776   2.420 -1.4573 -2.8819  0.3817
    1THF     C4 5054   1.685   1.674   2.236 -0.0006  0.5712 -0.0624
    1THF     H7 5055   1.694   1.741   2.150  0.0301 -0.9415 -1.2640
    1THF     H8 5056   1.581   1.680   2.270  0.1383  2.3555  0.0810
    1THF     O1 5057   1.724   1.537   2.214 -0.0086 -0.4805  0.6591
    1THF     C1 5058   3.888   0.176   2.141 -0.4086  0.6332 -0.4684
    1THF     H1 5059   3.976   0.197   2.080 -0.6584 -0.9165 -1.3746
    1THF     H2 5060   3.802   0.158   2.075 -0.8596  1.1487 -0.0317
    1THF     C2 5061   3.874   0.285   2.248  0.3320 -0.6490  0.1918
    1THF     H3 5062   3.770   0.303   2.279  0.3030 -0.7132  0.1319
    1THF     H4 5063   3.905   0.378   2.201 -1.9737 -0.5256 -1.1818
    1THF     C3 5064   3.946   0.232   2.370 -0.1323 -0.4991 -0.1154
    1THF     H5 5065   3.889   0.230   2.463  0.4493 -2.4526  0.2148
    1THF     H6 5066   4.041   0.285   2.369 -1.5701  2.1918 -0.1481
    1THF     C4 5067   3.985   0.088   2.334 -0.3875 -0.6092  0.0379
    1THF     H7 5068   3.952   0.024   2.417 -0.7302  0.6761  0.8990
    1THF     H8 5069   4.090   0.078   2.305 -0.2987 -1.1229  0.5101
    1THF     O1 5070   3.901   0.059   2.223 -0.0673 -0.3920 -0.0387
    1THF     C1 5071   2.667   2.085   2.591  0.1498  0.3453  0.2769
    1THF     H1 5072   2.756   2.130   2.637  0.3056 -0.5415  0.8634
    1THF     H2 5073   2.665   1.977   2.613  0.4552  0.1435 -0.6728
    1THF     C2 5074   2.661   2.096   2.436  0.5373 -1.0163 -0.0066
    1THF     H3 5075   2.705   2.009   2.387 -1.5120 -1.7493 -0.5739
    1THF     H4 5076   2.706   2.191   2.407 -3.6091  0.0191 -3.4484
    1THF     C3 5077   2.509   2.100   2.400 -0.4984 -0.4433  0.0219
    1THF     H5 5078   2.489   2.019   2.329 -1.0129 -0.6257  0.3767
    1THF     H6 5079   2.488   2.196   2.352 -0.5838 -1.3323 -1.7666
    1THF     C4 5080   2.442   2.095   2.538 -0.1096 -0.0187  0.0079
    1THF     H7 5081   2.399   1.997   2.560  0.3404  0.0268  1.1156
    1THF     H8 5082   2.357   2.163   2.540 -0.9211 -0.9177 -2.2135
    1THF     O1 5083   2.536   2.134   2.636  0.2046 -0.1465  0.6074
    1THF     C1 5084   0.127   1.037   1.031  0.0399 -0.7019  0.5084
    1THF     H1 5085   0.065   0.991   0.954 -2.5326  0.6705  1.6689
    1THF     H2 5086   0.101   1.006   1.133 -0.1605 -1.5019  0.2177
    1THF     C2 5087   0.105   1.187   1.025 -0.2693 -0.5004  0.5130
    1THF     H3 5088   0.035   1.228   1.097 -0.0234  2.6659 -0.9404
    1THF     H4 5089   0.072   1.224   0.928 -1.9464  2.8607  2.2905
    1THF     C3 5090   0.239   1.249   1.058  0.0640 -0.3001  0.4165
    1THF     H5 5091   0.241   1.314   1.146  0.6333  3.1007 -2.0107
    1THF     H6 5092   0.276   1.307   0.973  0.3481  0.9806  1.3997
    1THF     C4 5093   0.338   1.139   1.069 -0.1219 -0.1082  0.5008
    1THF     H7 5094   0.377   1.127   1.171  2.5270  0.1622 -0.4281
    1THF     H8 5095   0.425   1.149   1.004 -1.3552 -0.8221 -1.2953
    1THF     O1 5096   0.269   1.019   1.020 -0.0040 -0.5135 -0.2565
    1THF     C1 5097   0.231   0.177   1.455 -0.2777 -0.9535 -0.1061
    1THF     H1 5098   0.278   0.142   1.548  0.3319  0.5733  0.1640
    1THF     H2 5099   0.243   0.108   1.371  0.3022 -1.4833  0.4009
    1THF     C2 5100   0.290   0.315   1.447  0.2776  0.0473  0.2879
    1THF     H3 5101   0.300   0.354   1.346 -1.3095  0.1866  0.1835
    1THF     H4 5102   0.391   0.326   1.489  0.6034  0.5108 -0.5926
    1THF     C3 5103   0.182   0.393   1.524  0.7141  0.2950  0.2362
    1THF     H5 5104   0.128   0.460   1.457  0.1479  0.3027  0.7003
    1THF     H6 5105   0.213   0.446   1.614  1.0070 -0.2268  0.4453
    1THF     C4 5106   0.074   0.290   1.565 -0.0973 -0.7990 -0.2437
    1THF     H7 5107  -0.031   0.322   1.570  0.2344  0.4664 -1.1300
    1THF     H8 5108   0.096   0.250   1.664  0.8314  2.3770  0.9007
    1THF     O1 5109   0.087   0.186   1.473  0.1666  0.2583  0.0232
    1THF     C1 5110   1.952   2.468   0.103  0.1391  0.3525  0.9055
    1THF     H1 5111   1.931   2.422   0.006 -1.4122  0.0927  1.3438
    1THF     H2 5112   1.908   2.568   0.101 -2.3117 -0.6608  1.7385
    1THF     C2 5113   2.096   2.471   0.134 -0.0300 -0.0964  0.4706
    1THF     H3 5114   2.122   2.565   0.183  2.7600 -0.3561 -0.4164
    1THF     H4 5115   2.148   2.462   0.038 -1.3614 -2.1711 -0.0808
    1THF     C3 5116   2.110   2.342   0.216  0.5753  0.7235 -0.5938
    1THF     H5 5117   2.202   2.340   0.275  0.2690 -0.5777 -0.1370
    1THF     H6 5118   2.105   2.258   0.146 -0.1082 -0.0697  0.4089
    1THF     C4 5119   1.981   2.333   0.304 -0.4921  0.1738  0.2725
    1THF     H7 5120   1.974   2.397   0.392  1.0198  0.7418 -0.0058
    1THF     H8 5121   1.948   2.231   0.322  1.2904 -0.4228  0.3249
    1THF     O1 5122   1.889   2.381   0.203  0.7286  0.9572  0.2107
    1THF     C1 5123   2.974   3.089   2.225  0.3346 -0.1437  0.2480
    1THF     H1 5124   2.912   3.130   2.145  1.7511 -1.4850 -1.5966
    1THF     H2 5125   3.008   3.171   2.289 -0.3470 -0.0254  0.4589
    1THF     C2 5126   3.067   2.995   2.154 -0.5798  1.5618  1.1798
    1THF     H3 5127   3.161   2.985   2.209  0.9790  1.9084 -1.3154
    1THF     H4 5128   3.091   3.029   2.053  0.6431  0.8243  1.2117
    1THF     C3 5129   3.003   2.859   2.140 -0.4667 -0.2111  0.6601
    1THF     H5 5130   3.067   2.790   2.195  0.4731 -1.4655 -1.9263
    1THF     H6 5131   2.982   2.831   2.036 -0.3573 -1.3200  0.9252
    1THF     C4 5132   2.876   2.868   2.231 -0.1451 -0.2884  1.1228
    1THF     H7 5133   2.860   2.779   2.292  1.4554 -2.7975 -1.9519
    1THF     H8 5134   2.790   2.886   2.166  0.7768 -0.3203 -0.1472
    1THF     O1 5135   2.898   2.990   2.301  0.3504  0.2545  0.2946
    1THF     C1 5136   2.529   0.956   3.209 -1.0093  0.1243 -0.2688
    1THF     H1 5137   2.492   0.863   3.163 -1.4549 -0.0049  0.3497
    1THF     H2 5138   2.637   0.950   3.219 -1.2151 -1.0943  1.3183
    1THF     C2 5139   2.462   0.992   3.343  0.4056  0.6673  0.0787
    1THF     H3 5140   2.508   0.943   3.428 -0.2422 -2.3244 -1.2177
    1THF     H4 5141   2.355   0.968   3.343  0.6829 -0.6386 -1.4909
    1THF     C3 5142   2.468   1.136   3.343  0.2966 -0.4803 -0.8476
    1THF     H5 5143   2.560   1.182   3.379 -0.7296  0.3428  0.7882
    1THF     H6 5144   2.385   1.184   3.395  1.0497  1.0733 -1.0458
    1THF     C4 5145   2.452   1.182   3.194 -0.5851  0.0181  0.0971
    1THF     H7 5146   2.514   1.267   3.164 -0.5547 -0.4804 -1.3317
    1THF     H8 5147   2.348   1.200   3.169 -1.1738 -1.6737  1.2280
    1THF     O1 5148   2.496   1.063   3.120 -0.2671  0.3843  0.3430
    1THF     C1 5149   2.770   3.263   3.491  0.2536 -0.1800 -0.8847
    1THF     H1 5150   2.869   3.224   3.467  0.4162 -0.2576 -0.1076
    1THF     H2 5151   2.705   3.262   3.404  1.3966  2.4789 -1.7885
    1THF     C2 5152   2.796   3.407   3.520 -0.3450  0.6526  0.2417
    1THF     H3 5153   2.783   3.479   3.439  0.3328 -0.9272 -1.3021
    1THF     H4 5154   2.903   3.413   3.543 -0.8257 -0.2337  2.9530
    1THF     C3 5155   2.724   3.445   3.645  1.1429  0.1375  0.3934
    1THF     H5 5156   2.634   3.498   3.612  0.5314 -0.2655  1.4018
    1THF     H6 5157   2.793   3.506   3.703  1.8727 -0.1979 -0.1206
    1THF     C4 5158   2.693   3.308   3.716 -0.1771  0.5611  0.3053
    1THF     H7 5159   2.594   3.303   3.762 -0.1620  1.4913  0.4512
    1THF     H8 5160   2.775   3.307   3.788 -0.3037 -0.3268  0.4357
    1THF     O1 5161   2.712   3.208   3.610 -0.5939  0.6368 -0.1545
    1THF     C1 5162   0.218   2.470   2.309  0.0382 -0.5330 -0.5852
    1THF     H1 5163   0.273   2.451   2.402  0.1558 -2.5598 -1.0616
    1THF     H2 5164   0.286   2.501   2.229  2.3051 -1.2237  1.0077
    1THF     C2 5165   0.113   2.577   2.325  0.2684  0.2784 -0.1979
    1THF     H3 5166   0.135   2.666   2.264 -0.0256  0.1559 -0.4797
    1THF     H4 5167   0.100   2.601   2.430  0.3286  1.4479 -0.4485
    1THF     C3 5168  -0.018   2.509   2.274  0.1847  0.4373 -0.0376
    1THF     H5 5169  -0.035   2.534   2.169  1.7338 -0.4133 -0.5104
    1THF     H6 5170  -0.104   2.542   2.332  0.4995  0.0830  0.6349
    1THF     C4 5171   0.010   2.362   2.278  0.4776  0.1997  0.0562
    1THF     H7 5172  -0.043   2.303   2.202 -2.1780  1.0215  1.2185
    1THF     H8 5173  -0.021   2.327   2.377 -0.8637 -0.2459 -0.5019
    1THF     O1 5174   0.157   2.354   2.255  0.3644  0.0591  0.1680
    1THF     C1 5175   2.949   2.403   4.086  0.5536  0.7875 -0.3965
    1THF     H1 5176   2.970   2.332   4.167 -1.0428  1.5261  0.6862
    1THF     H2 5177   3.030   2.392   4.013 -0.2070 -0.8025 -1.0297
    1THF     C2 5178   2.943   2.549   4.127 -0.0408 -0.4484 -0.1558
    1THF     H3 5179   3.034   2.610   4.120 -0.6098  0.4497  0.2589
    1THF     H4 5180   2.886   2.572   4.217 -3.7266 -1.8725 -2.0577
    1THF     C3 5181   2.854   2.601   4.012  0.0416 -0.2885 -0.1276
    1THF     H5 5182   2.920   2.619   3.927 -1.1694 -2.4682 -1.5815
    1THF     H6 5183   2.806   2.698   4.029  0.0701 -0.0863 -1.1970
    1THF     C4 5184   2.761   2.484   3.973  0.1791  0.0373 -0.0558
    1THF     H7 5185   2.745   2.472   3.865 -0.4604  0.8218 -0.0531
    1THF     H8 5186   2.669   2.507   4.027 -1.6248 -2.8777 -1.8053
    1THF     O1 5187   2.829   2.369   4.017 -0.2387 -0.8028  0.3741
    1THF     C1 5188   0.136   2.773   0.356 -0.1148  0.0135 -0.3784
    1THF     H1 5189   0.036   2.737   0.330 -1.6988  2.3569  2.1782
    1THF     H2 5190   0.181   2.819   0.268 -0.5938  1.6515  0.2251
    1THF     C2 5191   0.215   2.657   0.415 -0.1003 -0.2693  0.0424
    1THF     H3 5192   0.271   2.600   0.341  2.5148  0.1431  1.6173
    1THF     H4 5193   0.140   2.593   0.463 -2.6011  2.0986 -0.5896
    1THF     C3 5194   0.316   2.728   0.511  0.1975  0.3563 -0.7782
    1THF     H5 5195   0.402   2.758   0.450  1.7501  0.7456  1.5264
    1THF     H6 5196   0.345   2.661   0.592  0.5839  2.1430  0.5848
    1THF     C4 5197   0.244   2.853   0.554  0.1992  0.3759 -0.2375
    1THF     H7 5198   0.316   2.935   0.546  0.3557  0.0276 -3.2587
    1THF     H8 5199   0.208   2.850   0.657  0.7231 -1.9063 -0.0865
    1THF     O1 5200   0.127   2.861   0.472 -0.6359 -0.1071 -0.2415
    1THF     C1 5201   1.598   2.042   2.688  0.6258  0.0590  0.3137
    1THF     H1 5202   1.641   2.004   2.781 -2.1035  1.2491  2.1297
    1THF     H2 5203   1.681   2.074   2.625  1.8368 -1.2885  1.1804
    1THF     C2 5204   1.481   2.137   2.698  0.0171  0.8328 -0.4908
    1THF     H3 5205   1.518   2.238   2.721 -0.5332  1.0143 -0.4121
    1THF     H4 5206   1.414   2.104   2.777  1.6536 -2.6850 -0.4885
    1THF     C3 5207   1.412   2.117   2.566 -0.5709  0.4193  0.2524
    1THF     H5 5208   1.462   2.176   2.489 -2.2751 -1.3453 -2.2629
    1THF     H6 5209   1.308   2.149   2.575 -0.0290  2.5974 -0.7589
    1THF     C4 5210   1.430   1.968   2.539 -1.2290  0.4935 -0.2750
    1THF     H7 5211   1.450   1.929   2.439 -3.4468 -0.1317 -0.4924
    1THF     H8 5212   1.346   1.915   2.584 -0.7874  1.2995  1.5178
    1THF     O1 5213   1.547   1.927   2.609  0.0235  0.6833  0.7445
    1THF     C1 5214   0.714   0.294   0.734 -0.3773 -0.6625 -0.4763
    1THF     H1 5215   0.801   0.233   0.709  1.3499  1.5537 -0.0640
    1THF     H2 5216   0.651   0.241   0.806  0.3157  0.3912  0.9196
    1THF     C2 5217   0.627   0.341   0.615  0.5879 -0.1710 -0.1005
    1THF     H3 5218   0.527   0.307   0.646  0.6131 -1.0698 -0.9726
    1THF     H4 5219   0.659   0.299   0.519  1.9374  2.0254 -0.6271
    1THF     C3 5220   0.629   0.500   0.627 -0.2426 -0.2902  0.8997
    1THF     H5 5221   0.531   0.544   0.606 -0.2356 -0.8992 -0.4820
    1THF     H6 5222   0.695   0.539   0.549  1.2723 -0.7163  1.9579
    1THF     C4 5223   0.677   0.529   0.771  0.3640  0.1114 -0.0509
    1THF     H7 5224   0.599   0.518   0.847  1.3210  0.4272  0.9985
    1THF     H8 5225   0.731   0.624   0.775 -0.5148  0.6281 -0.5124
    1THF     O1 5226   0.767   0.417   0.790 -0.3783 -0.5801  0.2639
    1THF     C1 5227   2.413   2.444   3.804 -0.2144  0.0448  0.0491
    1THF     H1 5228   2.310   2.443   3.769 -0.9177 -1.3398  2.0848
    1THF     H2 5229   2.465   2.523   3.749 -1.7019  0.9729 -0.0423
    1THF     C2 5230   2.478   2.309   3.777 -0.1296  0.3075 -0.5227
    1THF     H3 5231   2.586   2.323   3.771 -0.3162  2.2209  0.1799
    1THF     H4 5232   2.439   2.261   3.687 -0.2671 -1.6626  0.5805
    1THF     C3 5233   2.429   2.232   3.899 -0.1421  0.2183  0.1054
    1THF     H5 5234   2.511   2.167   3.931  0.5310  2.1653  2.4486
    1THF     H6 5235   2.334   2.182   3.877  0.3239  0.2311 -2.0960
    1THF     C4 5236   2.381   2.334   4.007 -0.1149  1.1586  1.3781
    1THF     H7 5237   2.444   2.328   4.096  1.3109  0.7569  0.3609
    1THF     H8 5238   2.274   2.329   4.029  0.0888 -1.2899  2.0304
    1THF     O1 5239   2.411   2.457   3.950 -0.3965  0.0336 -0.4055
    1THF     C1 5240   0.920   0.183   1.042 -0.0206 -0.6927  0.5086
    1THF     H1 5241   0.955   0.261   0.975 -1.7300 -1.3775 -1.2323
    1THF     H2 5242   0.821   0.196   1.088  0.2258 -1.6632  1.3407
    1THF     C2 5243   1.032   0.151   1.137 -0.0618 -0.6080  0.1937
    1THF     H3 5244   1.021   0.205   1.232 -1.4750 -0.3922 -0.0774
    1THF     H4 5245   1.129   0.169   1.091  0.4403 -0.3169  1.3469
    1THF     C3 5246   1.022   0.000   1.151  0.3215 -0.2376  0.5250
    1THF     H5 5247   0.944  -0.028   1.221  1.1830  0.2239  1.7060
    1THF     H6 5248   1.120  -0.042   1.176  0.9377  0.7695 -0.1026
    1THF     C4 5249   0.969  -0.052   1.015 -0.1772 -0.1265 -0.2056
    1THF     H7 5250   0.890  -0.125   1.030  0.4833 -0.5636  1.2277
    1THF     H8 5251   1.046  -0.087   0.945 -1.0077  3.8222 -3.3556
    1THF     O1 5252   0.909   0.063   0.957  0.4782  0.0312 -0.4010
    1THF     C1 5253   3.718   1.323   1.418  0.8241 -0.2891  0.3182
    1THF     H1 5254   3.644   1.277   1.353 -0.1077  0.6524  0.6964
    1THF     H2 5255   3.681   1.425   1.434  2.4845  0.1661  1.3987
    1THF     C2 5256   3.860   1.329   1.364  0.1416  0.2912 -0.2053
    1THF     H3 5257   3.869   1.409   1.291  0.4673 -0.0006 -0.4867
    1THF     H4 5258   3.886   1.232   1.321 -2.2631  0.0003 -1.1116
    1THF     C3 5259   3.943   1.358   1.496  0.5530 -0.0708 -0.8367
    1THF     H5 5260   3.971   1.463   1.499  1.0545 -0.2189 -0.5005
    1THF     H6 5261   4.035   1.299   1.500  0.5858 -0.1830 -2.7065
    1THF     C4 5262   3.845   1.328   1.610 -0.6731  0.4386 -1.0223
    1THF     H7 5263   3.826   1.411   1.679  2.4564  0.3205  0.0371
    1THF     H8 5264   3.883   1.237   1.657 -0.8069  1.2698  0.7438
    1THF     O1 5265   3.725   1.278   1.549  0.1082 -0.0609  0.0367
    1THF     C1 5266   3.155   0.588   0.208 -0.7581  0.7985  0.2297
    1THF     H1 5267   3.188   0.523   0.289 -0.4772  1.0825  0.3437
    1THF     H2 5268   3.048   0.598   0.224 -1.3254  1.4221 -3.4199
    1THF     C2 5269   3.185   0.534   0.070  0.0727 -1.0574 -0.5245
    1THF     H3 5270   3.102   0.476   0.031  1.4898 -2.4491 -1.5261
    1THF     H4 5271   3.275   0.473   0.077  0.3091 -0.7739 -1.0449
    1THF     C3 5272   3.206   0.655  -0.018 -0.6556  0.1345  0.3919
    1THF     H5 5273   3.121   0.679  -0.082  0.0521  0.8735 -0.2805
    1THF     H6 5274   3.292   0.640  -0.084  1.0548  3.0815  1.8329
    1THF     C4 5275   3.238   0.769   0.081 -0.2635 -0.2091  0.5954
    1THF     H7 5276   3.178   0.860   0.077  0.5786  0.2966 -2.0912
    1THF     H8 5277   3.339   0.805   0.060  1.0482 -2.7181  2.4065
    1THF     O1 5278   3.223   0.713   0.211 -0.1600  0.1979  0.4445
    1THF     C1 5279   3.744   0.612   1.319  0.0512 -0.0100 -0.4510
    1THF     H1 5280   3.644   0.570   1.300  0.4315 -1.5572  0.8732
    1THF     H2 5281   3.747   0.720   1.301  2.0132  0.1770  0.8949
    1THF     C2 5282   3.847   0.523   1.248  0.5308  0.3780  0.5854
    1THF     H3 5283   3.941   0.567   1.216  0.4187 -0.1753 -0.5371
    1THF     H4 5284   3.809   0.484   1.153 -2.4493  0.1060  1.8391
    1THF     C3 5285   3.881   0.412   1.349  0.5456  0.4236 -0.2991
    1THF     H5 5286   3.989   0.413   1.358  0.7538  4.3597 -2.1934
    1THF     H6 5287   3.834   0.316   1.326  0.9562  0.2460 -0.4008
    1THF     C4 5288   3.815   0.457   1.477 -0.3987  0.0876 -0.0771
    1THF     H7 5289   3.875   0.435   1.566  1.8741 -1.8734 -2.0270
    1THF     H8 5290   3.717   0.409   1.487 -0.7316  0.8391  0.3047
    1THF     O1 5291   3.776   0.596   1.463 -0.7891  0.1439  1.0845
    1THF     C1 5292   1.414   3.204   3.415  0.5953 -0.1367  0.0335
    1THF     H1 5293   1.482   3.277   3.459  1.2304  0.2048 -1.4678
    1THF     H2 5294   1.468   3.111   3.393  1.6959  1.0065 -2.3575
    1THF     C2 5295   1.358   3.243   3.276 -0.9285  0.0755  0.0690
    1THF     H3 5296   1.362   3.167   3.197  0.6908  0.1861  0.0302
    1THF     H4 5297   1.415   3.333   3.255 -2.3328  1.1718  0.8274
    1THF     C3 5298   1.214   3.271   3.310 -0.1319 -0.0325  0.2684
    1THF     H5 5299   1.154   3.252   3.220  0.6650  2.5919 -0.8516
    1THF     H6 5300   1.202   3.371   3.351  1.3135  0.2342  0.0669
    1THF     C4 5301   1.186   3.179   3.420  0.0421 -0.4211  0.2267
    1THF     H7 5302   1.170   3.078   3.381  1.0457 -0.8225  0.8395
    1THF     H8 5303   1.103   3.213   3.482 -0.4272 -1.2906  0.0917
    1THF     O1 5304   1.303   3.178   3.501  0.3184 -0.8464 -0.3490
    1THF     C1 5305   3.923   1.136   3.607 -0.5013  0.2955 -0.2320
    1THF     H1 5306   3.818   1.107   3.613 -0.5356  0.8781  2.2217
    1THF     H2 5307   3.958   1.158   3.708  2.1938 -1.7024 -0.6756
    1THF     C2 5308   3.945   1.266   3.523  0.2337  0.6741  0.2091
    1THF     H3 5309   4.006   1.329   3.588  0.1948 -0.5718  1.4733
    1THF     H4 5310   3.846   1.310   3.509 -0.1025  0.0439  0.5455
    1THF     C3 5311   4.020   1.222   3.393  0.0826 -0.5981  0.2337
    1THF     H5 5312   4.123   1.243   3.423 -0.5971  1.2191  1.4227
    1THF     H6 5313   3.988   1.275   3.302  2.1674 -1.2805 -0.9186
    1THF     C4 5314   4.001   1.071   3.393  0.2027  0.3158 -0.4752
    1THF     H7 5315   4.085   1.026   3.339  0.9211  0.7151  0.3050
    1THF     H8 5316   3.912   1.042   3.337 -0.5315  0.6316  0.5217
    1THF     O1 5317   3.996   1.029   3.529  0.2381 -0.3029 -0.2027
    1THF     C1 5318   0.029   1.178   0.665 -0.2551 -0.2644  0.2285
    1THF     H1 5319  -0.003   1.140   0.762  1.1734 -2.2258 -0.0336
    1THF     H2 5320  -0.017   1.274   0.641  1.3861  0.0390 -1.8952
    1THF     C2 5321   0.005   1.070   0.553  0.0248 -0.0365 -0.2761
    1THF     H3 5322  -0.033   1.128   0.468 -0.3291  1.2090  0.7269
    1THF     H4 5323  -0.068   0.999   0.591 -1.2139  1.4657  0.1989
    1THF     C3 5324   0.146   1.005   0.541  0.7532  0.0505  0.4074
    1THF     H5 5325   0.178   1.017   0.437  1.3011  0.8248  0.6640
    1THF     H6 5326   0.132   0.901   0.570  2.5145 -0.2727  0.1007
    1THF     C4 5327   0.243   1.082   0.636  0.6459  0.1788 -0.0882
    1THF     H7 5328   0.334   1.104   0.581  0.7266  0.7420  0.2674
    1THF     H8 5329   0.259   1.028   0.730 -0.5992  0.3561  0.2392
    1THF     O1 5330   0.168   1.202   0.665  0.0885 -0.2405  0.0066
    1THF     C1 5331   3.627   4.002   0.759 -0.3370 -0.9476 -0.4746
    1THF     H1 5332   3.527   4.042   0.772 -0.1454  0.0023 -1.8504
    1THF     H2 5333   3.684   4.012   0.852 -1.0544  1.4575 -0.2687
    1THF     C2 5334   3.692   4.076   0.640 -0.4063 -0.2939  0.2632
    1THF     H3 5335   3.733   4.174   0.664 -1.1955  0.1654 -0.2317
    1THF     H4 5336   3.615   4.097   0.565  0.5139  0.6511 -0.4378
    1THF     C3 5337   3.798   3.976   0.604 -0.6310 -0.0020 -0.1248
    1THF     H5 5338   3.886   4.012   0.658 -1.8787  0.8424  1.3814
    1THF     H6 5339   3.805   3.979   0.495  1.7819  0.0032  0.0088
    1THF     C4 5340   3.761   3.836   0.658  0.0195  0.2294  0.1543
    1THF     H7 5341   3.830   3.794   0.731  0.3903 -0.4346 -0.5751
    1THF     H8 5342   3.738   3.767   0.577 -0.1865  0.8137 -0.2876
    1THF     O1 5343   3.632   3.871   0.719  0.3154  0.7830  0.2672
    1THF     C1 5344   1.633   2.577   2.997 -0.1824 -0.0632  0.2029
    1THF     H1 5345   1.729   2.535   3.028 -0.8437 -0.7596  1.3383
    1THF     H2 5346   1.547   2.527   3.043 -2.3762  2.5248 -0.9016
    1THF     C2 5347   1.610   2.566   2.848  0.3810 -0.2589 -0.1040
    1THF     H3 5348   1.505   2.575   2.820  0.3639 -0.1129  0.0056
    1THF     H4 5349   1.641   2.466   2.820 -1.2884 -1.0622  0.8483
    1THF     C3 5350   1.700   2.677   2.792  0.7193  0.3081  0.2424
    1THF     H5 5351   1.639   2.717   2.710  1.5785 -0.5573 -0.8411
    1THF     H6 5352   1.797   2.635   2.762  1.3519  2.7637 -1.3612
    1THF     C4 5353   1.704   2.783   2.904  0.8437 -0.0851 -0.0846
    1THF     H7 5354   1.643   2.870   2.882  1.0013  0.3074  0.9989
    1THF     H8 5355   1.810   2.807   2.912  1.4652 -2.1521 -1.5111
    1THF     O1 5356   1.645   2.720   3.018 -0.6477  0.7443  0.2580
    1THF     C1 5357   3.722   2.516   0.385  0.2453 -0.5655 -0.7483
    1THF     H1 5358   3.808   2.450   0.399 -0.4294 -0.9922  1.4921
    1THF     H2 5359   3.650   2.477   0.313  1.8502  0.0474 -2.7307
    1THF     C2 5360   3.763   2.660   0.340 -0.8818 -0.0016  0.0073
    1THF     H3 5361   3.785   2.679   0.234  0.6350  1.4017  0.5557
    1THF     H4 5362   3.856   2.691   0.388 -1.1842  1.7900 -0.5053
    1THF     C3 5363   3.664   2.756   0.399 -0.0631  0.1599  0.5582
    1THF     H5 5364   3.590   2.779   0.322  2.3701  0.1803 -1.8456
    1THF     H6 5365   3.705   2.846   0.446  1.8035 -1.3882  1.9855
    1THF     C4 5366   3.595   2.674   0.507  0.1898 -0.3017  0.0718
    1THF     H7 5367   3.494   2.647   0.475 -0.8508  1.2110  2.0038
    1THF     H8 5368   3.587   2.718   0.606  0.6398 -0.1204  0.0295
    1THF     O1 5369   3.670   2.550   0.517  0.3054 -0.4819 -0.2007
    1THF     C1 5370   3.264   2.550   1.868 -1.1025  0.0020 -0.3963
    1THF     H1 5371   3.338   2.613   1.919 -1.2156 -0.3934  0.2670
    1THF     H2 5372   3.222   2.474   1.935  0.4000 -0.2154  0.3319
    1THF     C2 5373   3.320   2.460   1.749  0.4745  0.5942 -0.3075
    1THF     H3 5374   3.316   2.357   1.785  0.9187  0.0353 -1.8264
    1THF     H4 5375   3.422   2.488   1.721  0.1022  1.9453 -0.3419
    1THF     C3 5376   3.228   2.484   1.630  0.1756  0.9982 -0.3001
    1THF     H5 5377   3.186   2.393   1.586  1.4812 -0.1006  0.6653
    1THF     H6 5378   3.283   2.540   1.553  0.8336  1.5988  0.5903
    1THF     C4 5379   3.106   2.553   1.695 -0.5195  0.8256  0.7209
    1THF     H7 5380   3.039   2.474   1.732  1.5937 -0.4706  1.8613
    1THF     H8 5381   3.063   2.618   1.618 -2.2401 -1.4416 -0.3166
    1THF     O1 5382   3.155   2.624   1.806 -0.2064  0.0033  0.2560
    1THF     C1 5383   3.683   1.238   1.028  0.1377  0.0685  0.0845
    1THF     H1 5384   3.607   1.247   0.950  2.9407  1.7786 -2.5497
    1THF     H2 5385   3.685   1.334   1.080 -0.5464 -0.1891  0.5906
    1THF     C2 5386   3.809   1.202   0.955  0.6663  0.3132  0.7507
    1THF     H3 5387   3.900   1.226   1.010  0.2654  3.2816  0.1727
    1THF     H4 5388   3.806   1.245   0.855  2.2685  0.8258  0.9045
    1THF     C3 5389   3.788   1.047   0.943 -0.2044 -1.0302  0.5856
    1THF     H5 5390   3.887   1.001   0.937  0.4774  0.5310 -0.2944
    1THF     H6 5391   3.732   1.024   0.853  2.5043  1.3535 -1.7986
    1THF     C4 5392   3.705   1.008   1.067 -0.2704 -0.2171  0.1779
    1THF     H7 5393   3.766   0.963   1.145  0.8028  2.2691  0.8391
    1THF     H8 5394   3.631   0.938   1.028 -0.4609  0.3253 -0.4409
    1THF     O1 5395   3.648   1.129   1.118 -0.2028  0.6013  0.3992
    1THF     C1 5396   0.151   0.697   3.145 -0.0442 -0.0143  0.2136
    1THF     H1 5397   0.049   0.660   3.139 -0.4164  1.1195 -0.6656
    1THF     H2 5398   0.181   0.714   3.041  2.4726  3.1327  1.3470
    1THF     C2 5399   0.247   0.604   3.222  0.0829 -0.4607  0.7431
    1THF     H3 5400   0.309   0.562   3.141  0.3846 -0.7088  1.1021
    1THF     H4 5401   0.192   0.526   3.275  0.1958 -0.8125  0.3502
    1THF     C3 5402   0.321   0.689   3.326  0.2174  0.2688  0.5915
    1THF     H5 5403   0.426   0.665   3.344  0.5125  1.9174  1.1122
    1THF     H6 5404   0.262   0.680   3.417 -2.4283  1.9226 -0.9204
    1THF     C4 5405   0.292   0.830   3.285 -0.2621 -0.9394  0.0377
    1THF     H7 5406   0.370   0.855   3.213 -0.4659  1.0610  0.4782
    1THF     H8 5407   0.281   0.894   3.374 -1.8588 -0.6068 -0.3833
    1THF     O1 5408   0.164   0.825   3.213 -0.0037  0.0522 -0.0853
    1THF     C1 5409   3.551   0.320   0.256  0.0807 -0.0815 -0.4045
    1THF     H1 5410   3.492   0.246   0.201 -0.6420  0.6686 -0.6456
    1THF     H2 5411   3.553   0.423   0.220  0.2791  0.1892  0.3643
    1THF     C2 5412   3.697   0.276   0.270  0.5935  0.5167  0.3727
    1THF     H3 5413   3.769   0.320   0.201 -0.0545 -0.9628 -1.3097
    1THF     H4 5414   3.701   0.168   0.254 -3.3924  0.2257  0.6881
    1THF     C3 5415   3.735   0.307   0.413 -0.9850 -0.0979 -0.1920
    1THF     H5 5416   3.824   0.369   0.422 -0.2063 -1.0796 -0.8944
    1THF     H6 5417   3.745   0.215   0.472 -0.3914  0.4861  0.6291
    1THF     C4 5418   3.617   0.369   0.482  0.2138 -0.5255 -0.2037
    1THF     H7 5419   3.637   0.476   0.475  0.1059 -0.5742 -1.5043
    1THF     H8 5420   3.604   0.344   0.587 -0.7043 -0.4589 -0.2921
    1THF     O1 5421   3.504   0.330   0.398 -0.8460  0.1887  0.2917
    1THF     C1 5422   3.869   3.993   1.882 -0.0767  0.0051  0.0256
    1THF     H1 5423   3.901   4.026   1.981 -1.1904  0.5840  0.1914
    1THF     H2 5424   3.798   3.910   1.891  1.4949 -1.4368 -0.5524
    1THF     C2 5425   3.995   3.953   1.800 -0.0800 -0.0239  0.2552
    1THF     H3 5426   3.977   3.865   1.739 -2.0113  0.8148 -0.4379
    1THF     H4 5427   4.081   3.935   1.866  1.5185 -0.2838 -1.8669
    1THF     C3 5428   4.029   4.066   1.710  0.4691 -0.1255  0.7362
    1THF     H5 5429   4.015   4.036   1.606 -1.5061  3.2852 -0.0368
    1THF     H6 5430   4.135   4.095   1.713  0.9077 -1.4800 -1.0107
    1THF     C4 5431   3.933   4.174   1.744  0.7033  0.4411  0.3373
    1THF     H7 5432   3.899   4.235   1.660 -1.0642  0.1537  0.8223
    1THF     H8 5433   3.972   4.234   1.827 -0.0384 -0.8059  1.6039
    1THF     O1 5434   3.816   4.098   1.804  0.0588  0.1303 -0.1810
    1THF     C1 5435   0.416   0.190   3.186 -0.6002  0.5129  0.2404
    1THF     H1 5436   0.462   0.270   3.127  0.7557 -0.8255 -0.5576
    1THF     H2 5437   0.327   0.220   3.243 -0.5264  1.2071  0.0034
    1THF     C2 5438   0.519   0.134   3.281  0.8191 -0.2445 -0.9386
    1THF     H3 5439   0.466   0.094   3.367  2.4238 -1.2269 -0.3816
    1THF     H4 5440   0.588   0.209   3.321  1.3439 -1.3349  0.2378
    1THF     C3 5441   0.587   0.024   3.200 -0.9219  0.8736 -0.1834
    1THF     H5 5442   0.562  -0.079   3.227 -0.6893 -0.1035 -3.4238
    1THF     H6 5443   0.696   0.036   3.192 -1.0177  0.6670 -2.1212
    1THF     C4 5444   0.526   0.038   3.062  0.1201 -0.3293  0.1265
    1THF     H7 5445   0.526  -0.055   3.004 -1.6841 -0.7999  0.8310
    1THF     H8 5446   0.569   0.124   3.011  1.4335 -0.5757  0.7882
    1THF     O1 5447   0.394   0.092   3.090 -0.0733 -0.1971 -0.0281
    1THF     C1 5448   0.988   1.268   1.018 -0.6987 -0.4333 -0.1301
    1THF     H1 5449   0.896   1.324   1.002  0.5847  1.1354 -2.3000
    1THF     H2 5450   1.078   1.322   0.988 -0.3184 -1.1754 -0.3432
    1THF     C2 5451   0.958   1.133   0.935 -0.1212 -0.4550 -0.0618
    1THF     H3 5452   1.022   1.114   0.849  0.6794  0.6205  0.2885
    1THF     H4 5453   0.854   1.140   0.900 -0.5414  2.8525  1.6061
    1THF     C3 5454   0.960   1.014   1.035  0.5056  0.5541 -0.1910
    1THF     H5 5455   1.062   0.977   1.025  0.4419  0.5445 -0.8101
    1THF     H6 5456   0.893   0.930   1.014  2.1625 -0.3621 -2.0567
    1THF     C4 5457   0.954   1.079   1.174 -0.0655 -0.4784 -0.4228
    1THF     H7 5458   1.015   1.030   1.250  0.7814 -1.3506 -1.6630
    1THF     H8 5459   0.850   1.081   1.209  0.3229  1.4530  0.7025
    1THF     O1 5460   0.996   1.221   1.150  0.1451 -0.0338 -0.3996
    1THF     C1 5461   2.409   3.271   0.558  0.1674  0.3567  0.1363
    1THF     H1 5462   2.514   3.293   0.579  0.3504 -0.8934  0.5712
    1THF     H2 5463   2.363   3.342   0.627 -2.4333 -0.1479 -1.0331
    1THF     C2 5464   2.373   3.119   0.587  0.7199  0.6655  0.1139
    1THF     H3 5465   2.313   3.105   0.677  1.5485 -1.6760  0.3370
    1THF     H4 5466   2.463   3.060   0.608  1.3412  1.4293 -0.3288
    1THF     C3 5467   2.298   3.085   0.458 -0.0617 -0.1589 -0.4616
    1THF     H5 5468   2.193   3.071   0.485  0.0558 -1.7462 -0.8109
    1THF     H6 5469   2.336   2.991   0.419  2.0014  0.1291  0.7724
    1THF     C4 5470   2.331   3.195   0.357 -0.4471  0.0455  0.5507
    1THF     H7 5471   2.254   3.226   0.285 -0.3162  0.1101  0.4379
    1THF     H8 5472   2.422   3.170   0.301 -1.8591 -2.2057 -0.7988
    1THF     O1 5473   2.375   3.309   0.424  0.5067 -0.0850 -0.0555
    1THF     C1 5474   3.112   1.623   2.734  0.5830  0.5767 -0.1977
    1THF     H1 5475   3.115   1.726   2.697 -3.0833  0.8296  0.0244
    1THF     H2 5476   3.061   1.619   2.831 -0.4926 -2.1139 -0.8449
    1THF     C2 5477   3.239   1.544   2.766  0.1843  0.7550 -0.7586
    1THF     H3 5478   3.266   1.545   2.872 -2.3885 -3.1712  0.0448
    1THF     H4 5479   3.321   1.591   2.712 -0.3374  4.1700  1.2592
    1THF     C3 5480   3.204   1.401   2.720  0.2801  0.1918 -0.5398
    1THF     H5 5481   3.249   1.321   2.779  0.8366 -0.1701 -1.4406
    1THF     H6 5482   3.239   1.393   2.617 -0.8415 -1.4945 -0.8046
    1THF     C4 5483   3.054   1.398   2.702  1.0030 -0.6880  0.6449
    1THF     H7 5484   3.010   1.367   2.797 -0.2878 -0.9867 -0.0433
    1THF     H8 5485   3.024   1.328   2.624  1.1231  1.1786 -1.1048
    1THF     O1 5486   3.032   1.534   2.656 -0.4274 -0.5957  0.0963
    1THF     C1 5487   1.464   2.674   3.380  0.0388  0.3862  0.5198
    1THF     H1 5488   1.566   2.640   3.400  0.1200 -0.1596 -0.8010
    1THF     H2 5489   1.456   2.684   3.272  0.1651 -0.7063  0.4010
    1THF     C2 5490   1.421   2.799   3.457 -0.1588  0.0736 -0.2763
    1THF     H3 5491   1.444   2.893   3.406 -0.1273  0.7941  1.0503
    1THF     H4 5492   1.470   2.791   3.555 -0.0914  2.2027 -0.1253
    1THF     C3 5493   1.267   2.772   3.476  0.2550  0.4765  0.4971
    1THF     H5 5494   1.199   2.792   3.393  1.0893  0.3310 -0.2388
    1THF     H6 5495   1.218   2.833   3.552  0.4009  1.2210  0.0018
    1THF     C4 5496   1.259   2.621   3.489  0.4900 -0.7875 -0.2805
    1THF     H7 5497   1.167   2.600   3.434  0.0237 -0.6510  0.4319
    1THF     H8 5498   1.263   2.594   3.595  1.0709  0.5522  0.0601
    1THF     O1 5499   1.375   2.565   3.419  0.6852  0.1667  0.1483
    1THF     C1 5500   2.769   0.560   3.198 -0.3948 -0.0785  1.2187
    1THF     H1 5501   2.680   0.579   3.259 -0.8009 -0.3539  0.7189
    1THF     H2 5502   2.846   0.518   3.263  1.5256 -0.1010 -0.9940
    1THF     C2 5503   2.820   0.686   3.120 -0.7329 -0.6602 -0.3666
    1THF     H3 5504   2.897   0.740   3.176  0.0200 -2.9570  0.8805
    1THF     H4 5505   2.738   0.754   3.096 -0.1732  0.1044 -0.1234
    1THF     C3 5506   2.878   0.620   2.991  0.2645  0.4077  0.0562
    1THF     H5 5507   2.986   0.615   3.005  0.1206  0.8597  1.4020
    1THF     H6 5508   2.863   0.674   2.898 -0.1186 -0.7006 -0.5366
    1THF     C4 5509   2.824   0.478   2.984  0.4906  0.6569  0.3636
    1THF     H7 5510   2.897   0.397   2.993 -0.3179 -0.1966 -0.5439
    1THF     H8 5511   2.762   0.463   2.895  1.7268  2.1335 -0.7872
    1THF     O1 5512   2.732   0.463   3.094 -0.3018  0.7470  0.0521
    1THF     C1 5513   1.800   1.499   0.834  0.3838 -0.3669 -0.1183
    1THF     H1 5514   1.713   1.438   0.806  0.4753 -0.1726 -0.8308
    1THF     H2 5515   1.880   1.476   0.763 -0.4133  1.2157 -1.5564
    1THF     C2 5516   1.837   1.468   0.979  0.6744  0.0604 -0.3178
    1THF     H3 5517   1.935   1.422   0.993  0.5666  0.2570  1.1032
    1THF     H4 5518   1.758   1.404   1.020 -0.6787  0.8837 -1.5773
    1THF     C3 5519   1.822   1.603   1.051  0.1653  0.5470  0.1154
    1THF     H5 5520   1.897   1.619   1.129  1.6958  1.7928 -1.5797
    1THF     H6 5521   1.720   1.598   1.090 -0.5333 -0.5479 -1.7912
    1THF     C4 5522   1.832   1.704   0.934  0.3626  0.6072  0.0706
    1THF     H7 5523   1.936   1.726   0.912  0.4460 -1.0931 -1.3158
    1THF     H8 5524   1.777   1.794   0.962  0.6129  0.1623  2.1123
    1THF     O1 5525   1.768   1.641   0.824 -0.1951  0.6083  0.3565
    1THF     C1 5526   2.317   2.499   1.611 -0.1342 -0.1145  0.2158
    1THF     H1 5527   2.292   2.413   1.548 -1.2672  1.7567 -1.9490
    1THF     H2 5528   2.416   2.542   1.592  1.0138 -1.6620  2.4708
    1THF     C2 5529   2.318   2.451   1.757  0.0502  0.6479  0.1929
    1THF     H3 5530   2.379   2.514   1.822  1.0617  0.1908 -0.3125
    1THF     H4 5531   2.349   2.347   1.757  1.2049  0.9779 -1.3624
    1THF     C3 5532   2.171   2.457   1.809  0.2908  0.0023  0.3812
    1THF     H5 5533   2.156   2.492   1.912 -0.8591  2.0583 -0.4563
    1THF     H6 5534   2.128   2.357   1.813  0.4516 -0.0875 -0.1688
    1THF     C4 5535   2.099   2.550   1.710  0.0328  0.2029 -0.3685
    1THF     H7 5536   2.048   2.637   1.752  0.6143  0.0372  0.6936
    1THF     H8 5537   2.032   2.482   1.656  0.9692 -1.7735  0.8960
    1THF     O1 5538   2.206   2.595   1.619 -0.0885 -0.0722  0.7231
    1THF     C1 5539   0.392   2.683   1.879  0.0131  0.0189 -0.4101
    1THF     H1 5540   0.434   2.645   1.972 -1.8796 -1.3694 -0.0868
    1THF     H2 5541   0.453   2.759   1.829  2.1995 -0.5443  1.3194
    1THF     C2 5542   0.250   2.742   1.905 -0.1443 -0.1020  0.0257
    1THF     H3 5543   0.238   2.817   1.825 -0.6947  0.1510  0.3434
    1THF     H4 5544   0.232   2.786   2.003 -1.0424 -2.0361  0.7460
    1THF     C3 5545   0.156   2.621   1.886 -0.4724 -0.5283 -0.0002
    1THF     H5 5546   0.081   2.644   1.810 -0.9356 -0.9694  0.3141
    1THF     H6 5547   0.094   2.586   1.969 -1.2965  0.4782 -0.1753
    1THF     C4 5548   0.243   2.507   1.831  0.7563  1.1894 -0.2936
    1THF     H7 5549   0.190   2.459   1.748  2.1730  1.3635 -1.3067
    1THF     H8 5550   0.253   2.433   1.911 -3.5801 -0.3228 -1.0188
    1THF     O1 5551   0.367   2.564   1.792 -0.8249  0.0611 -0.4244
    1THF     C1 5552   0.759   2.483   0.623  0.1982  0.1045 -0.0311
    1THF     H1 5553   0.825   2.544   0.561 -2.3290  0.1245 -2.8195
    1THF     H2 5554   0.758   2.382   0.582 -1.1544  0.1375 -0.1061
    1THF     C2 5555   0.620   2.547   0.628  0.4342  0.0397 -0.1524
    1THF     H3 5556   0.554   2.471   0.585 -1.7279 -0.1072  3.2297
    1THF     H4 5557   0.618   2.646   0.583  0.9004  1.5818  3.0817
    1THF     C3 5558   0.586   2.573   0.780 -0.1008  0.3178 -0.8928
    1THF     H5 5559   0.490   2.525   0.799  0.7948 -1.9783 -1.8833
    1THF     H6 5560   0.580   2.680   0.798  0.3610  0.2410 -0.2704
    1THF     C4 5561   0.695   2.496   0.854  0.2737 -0.6150  0.0577
    1THF     H7 5562   0.652   2.403   0.890 -2.2576 -0.2989 -1.9620
    1THF     H8 5563   0.738   2.553   0.937  2.6060 -1.2211 -0.6966
    1THF     O1 5564   0.810   2.491   0.762 -0.1059 -0.4790 -0.0934
    1THF     C1 5565   0.024   0.768   1.363  0.0174 -0.0303 -0.1720
    1THF     H1 5566   0.034   0.814   1.265 -0.1170  0.4740  0.0518
    1THF     H2 5567   0.015   0.659   1.355  0.4585  0.0476 -1.9982
    1THF     C2 5568  -0.098   0.827   1.435  0.1040 -0.6415 -0.3541
    1THF     H3 5569  -0.141   0.747   1.495 -0.9656 -2.0483 -2.8805
    1THF     H4 5570  -0.165   0.886   1.371  2.5625 -0.1615 -2.6017
    1THF     C3 5571  -0.032   0.937   1.526  0.4990 -0.1247  0.0674
    1THF     H5 5572  -0.089   0.957   1.616  1.9897  1.5165  0.6882
    1THF     H6 5573  -0.023   1.031   1.471  0.8981  0.0931  0.5023
    1THF     C4 5574   0.106   0.874   1.558  0.0444  0.1615  0.1174
    1THF     H7 5575   0.084   0.800   1.635  1.8843 -2.6438 -1.9699
    1THF     H8 5576   0.178   0.945   1.599 -1.2790  1.4821  0.2275
    1THF     O1 5577   0.145   0.804   1.439  0.7282  0.4222  0.2803
    1THF     C1 5578   2.072   3.463   0.364  0.8240  0.6637 -0.2277
    1THF     H1 5579   2.096   3.398   0.448  1.0931 -1.4344 -1.8633
    1THF     H2 5580   2.167   3.478   0.312  1.1221 -1.5574 -0.3674
    1THF     C2 5581   1.987   3.583   0.394 -1.1191 -0.3056  0.2288
    1THF     H3 5582   2.019   3.668   0.334 -2.9821 -1.3798 -2.3862
    1THF     H4 5583   1.978   3.601   0.502 -0.2634 -1.0079  0.4280
    1THF     C3 5584   1.844   3.553   0.341 -0.2043 -0.3396 -0.1921
    1THF     H5 5585   1.829   3.595   0.241  0.5841  0.1813 -0.0985
    1THF     H6 5586   1.757   3.585   0.398 -0.3539 -0.2347 -0.4798
    1THF     C4 5587   1.849   3.400   0.330 -0.8550  0.1616  0.3583
    1THF     H7 5588   1.781   3.349   0.262  1.1291 -0.1643 -1.4472
    1THF     H8 5589   1.843   3.346   0.425  0.3689  1.4510  1.2006
    1THF     O1 5590   1.986   3.384   0.283 -0.3088 -0.1971  0.5072
    1THF     C1 5591   3.123   1.967   0.446 -0.0979 -0.3366 -0.5690
    1THF     H1 5592   3.216   1.914   0.421 -0.2605 -0.6040 -0.6093
    1THF     H2 5593   3.139   2.072   0.470 -1.2836  0.1917 -2.0679
    1THF     C2 5594   3.050   1.898   0.563 -0.7861 -1.4021 -0.1970
    1THF     H3 5595   3.062   1.952   0.658 -0.6916 -1.9465  0.0998
    1THF     H4 5596   3.089   1.797   0.570 -0.4654 -1.1984  1.1328
    1THF     C3 5597   2.906   1.885   0.517 -0.0944  0.3549  0.2535
    1THF     H5 5598   2.833   1.955   0.556  0.3295  0.9961 -0.0838
    1THF     H6 5599   2.869   1.786   0.544  1.3776 -0.1946  0.3482
    1THF     C4 5600   2.907   1.914   0.363 -0.3117  0.5465  1.3144
    1THF     H7 5601   2.836   1.996   0.349  0.3131  0.7867 -0.6449
    1THF     H8 5602   2.888   1.823   0.305  1.3802  2.5041 -2.5171
    1THF     O1 5603   3.038   1.969   0.337 -0.1540  0.4847  0.0583
    1THF     C1 5604   1.145   3.611   2.074  0.1856  0.2717  0.4426
    1THF     H1 5605   1.065   3.676   2.110 -0.9118 -2.1759  2.6185
    1THF     H2 5606   1.152   3.612   1.965  1.9209  0.3562  0.5475
    1THF     C2 5607   1.130   3.467   2.133 -0.4917 -0.1132  0.7642
    1THF     H3 5608   1.077   3.399   2.065 -0.3073  0.7784 -0.2968
    1THF     H4 5609   1.087   3.465   2.233 -0.0460  0.5435  0.9674
    1THF     C3 5610   1.278   3.422   2.153  0.4915 -1.0973 -0.0497
    1THF     H5 5611   1.311   3.367   2.065 -1.1070  0.4695 -1.6726
    1THF     H6 5612   1.292   3.368   2.247  3.2850  0.6975  0.6199
    1THF     C4 5613   1.350   3.555   2.180  1.5108  0.3117 -0.5384
    1THF     H7 5614   1.449   3.556   2.133  1.1056  0.2027 -1.4040
    1THF     H8 5615   1.364   3.568   2.288  0.8616  2.4281 -0.6979
    1THF     O1 5616   1.270   3.662   2.134  0.1296  0.0616  0.8826
    1THF     C1 5617   2.636   1.418   2.741 -0.5413  0.3765 -0.4940
    1THF     H1 5618   2.721   1.434   2.674  0.1425 -0.5806  0.1246
    1THF     H2 5619   2.542   1.445   2.692  0.1508  0.2632 -1.9127
    1THF     C2 5620   2.668   1.488   2.878  0.0711  0.2021  0.2046
    1THF     H3 5621   2.576   1.497   2.936 -0.0229  0.4797  0.0149
    1THF     H4 5622   2.723   1.583   2.875 -0.5618  0.6067  1.3382
    1THF     C3 5623   2.758   1.387   2.953  0.1227 -0.5787  0.3695
    1THF     H5 5624   2.724   1.374   3.056 -2.5453 -0.8311 -0.5046
    1THF     H6 5625   2.865   1.409   2.955  0.1220 -0.4402 -0.6654
    1THF     C4 5626   2.742   1.251   2.876  0.5454  0.3188  0.6652
    1THF     H7 5627   2.717   1.163   2.935 -1.3863 -0.2232 -0.8958
    1THF     H8 5628   2.835   1.237   2.820 -1.1689 -0.2200 -2.1478
    1THF     O1 5629   2.641   1.270   2.774  0.1903  0.8311  0.1223
    1THF     C1 5630   0.250   3.370   2.305 -0.1879 -0.3701 -0.0429
    1THF     H1 5631   0.324   3.449   2.288 -0.7935  0.2467  0.1871
    1THF     H2 5632   0.236   3.285   2.238 -0.6638 -0.7833  0.5791
    1THF     C2 5633   0.114   3.442   2.333  0.2604  0.5714 -0.4108
    1THF     H3 5634   0.060   3.451   2.239 -0.3397  2.0351  0.0716
    1THF     H4 5635   0.125   3.547   2.360 -0.0340  0.6209 -0.4798
    1THF     C3 5636   0.051   3.353   2.446 -0.0322  0.1561  0.2613
    1THF     H5 5637  -0.031   3.299   2.397 -0.3690  1.9126 -1.1758
    1THF     H6 5638   0.006   3.404   2.532  0.0677 -0.4508  0.6759
    1THF     C4 5639   0.166   3.266   2.494  0.1131 -0.0378 -0.2349
    1THF     H7 5640   0.142   3.160   2.486  3.3385 -0.6988 -2.4879
    1THF     H8 5641   0.176   3.286   2.601  0.8465  0.7027 -0.4327
    1THF     O1 5642   0.289   3.313   2.430 -0.0278  0.2620 -0.1147
    1THF     C1 5643   3.339   3.929   3.343  0.1424  0.2742  1.3808
    1THF     H1 5644   3.362   3.822   3.350  0.0252  0.0825 -0.9119
    1THF     H2 5645   3.364   3.962   3.242 -1.2029  0.5227  1.1238
    1THF     C2 5646   3.417   4.015   3.449  0.3866  0.4297  0.0110
    1THF     H3 5647   3.491   4.073   3.393 -0.9132  1.6827 -0.4384
    1THF     H4 5648   3.467   3.950   3.521  0.4359  1.6111  1.0630
    1THF     C3 5649   3.310   4.094   3.525 -0.5013  0.1771  1.0193
    1THF     H5 5650   3.351   4.189   3.561  0.1228  0.1021  0.5145
    1THF     H6 5651   3.274   4.046   3.617 -0.3624 -1.6230  0.1429
    1THF     C4 5652   3.188   4.094   3.427 -0.2446  0.4021 -0.1739
    1THF     H7 5653   3.179   4.160   3.340  1.3499  1.6924  0.6208
    1THF     H8 5654   3.091   4.093   3.477 -0.3989  2.3134 -0.3908
    1THF     O1 5655   3.202   3.956   3.373 -0.5754 -0.5789 -0.1866
    1THF     C1 5656   2.699   1.637   0.757 -0.2586 -0.4553  0.0202
    1THF     H1 5657   2.783   1.678   0.701 -0.0464 -1.3110 -0.3012
    1THF     H2 5658   2.604   1.687   0.736 -0.6633 -0.4047  1.8697
    1THF     C2 5659   2.736   1.638   0.905 -0.1276 -0.3429 -0.3970
    1THF     H3 5660   2.643   1.638   0.963 -0.8255 -3.0809 -1.4544
    1THF     H4 5661   2.794   1.723   0.943 -1.8620  1.1261 -0.9436
    1THF     C3 5662   2.804   1.505   0.923  0.0086  1.4240 -0.4709
    1THF     H5 5663   2.809   1.471   1.026  2.8748 -0.2778 -1.1100
    1THF     H6 5664   2.908   1.508   0.891  0.3723 -0.3626  0.4554
    1THF     C4 5665   2.729   1.405   0.832 -0.3553  0.0085 -0.0082
    1THF     H7 5666   2.643   1.365   0.886  0.8947  0.0633  2.0660
    1THF     H8 5667   2.801   1.336   0.787  0.2807 -0.5959  1.9247
    1THF     O1 5668   2.678   1.496   0.726 -0.4774  0.8979  0.1935
    1THF     C1 5669   2.514   1.810   0.505 -0.5873  0.5451  0.8169
    1THF     H1 5670   2.615   1.777   0.532 -0.5696 -0.5892 -0.5805
    1THF     H2 5671   2.497   1.909   0.548 -0.2307  1.8510 -1.9001
    1THF     C2 5672   2.406   1.704   0.538 -0.3579 -0.0820 -0.1167
    1THF     H3 5673   2.353   1.743   0.625  1.4184 -0.3389  1.1158
    1THF     H4 5674   2.456   1.610   0.563 -2.3973 -0.1609  4.3163
    1THF     C3 5675   2.329   1.703   0.408 -0.2684 -0.2414 -0.7085
    1THF     H5 5676   2.222   1.714   0.426 -0.1592  1.3364 -0.9698
    1THF     H6 5677   2.353   1.606   0.365  0.8708 -0.3499  0.1446
    1THF     C4 5678   2.383   1.809   0.320 -0.5618  0.0849  0.9450
    1THF     H7 5679   2.335   1.907   0.330 -1.3760 -0.3059  0.9251
    1THF     H8 5680   2.383   1.781   0.214  1.5360 -1.0929  1.2430
    1THF     O1 5681   2.522   1.823   0.363 -0.0204  0.2603  0.3122
    1THF     C1 5682   2.904   2.135   1.993  0.3088  0.3400  0.3109
    1THF     H1 5683   2.826   2.110   2.065  0.6803 -0.7930  0.3260
    1THF     H2 5684   2.890   2.081   1.899  1.1191  0.9392 -0.1562
    1THF     C2 5685   3.041   2.108   2.055  0.3671  0.0713  0.3682
    1THF     H3 5686   3.093   2.048   1.981  0.0639 -0.2395  0.4082
    1THF     H4 5687   3.029   2.057   2.151  0.4891 -3.0194 -1.2068
    1THF     C3 5688   3.111   2.242   2.070 -0.0523  0.0406 -0.1172
    1THF     H5 5689   3.182   2.263   1.990 -0.7223 -0.4096 -0.8434
    1THF     H6 5690   3.154   2.251   2.169  0.8467 -0.1885 -0.4853
    1THF     C4 5691   2.999   2.346   2.053 -0.1544 -0.1470  0.0484
    1THF     H7 5692   3.035   2.444   2.021  2.1487 -0.2102  2.2826
    1THF     H8 5693   2.948   2.372   2.147  0.8284 -0.6077  0.7204
    1THF     O1 5694   2.907   2.277   1.967 -0.4361 -0.7050  0.1109
    1THF     C1 5695   2.835   1.021   3.507 -0.7511 -0.0294 -0.1471
    1THF     H1 5696   2.737   1.002   3.460 -1.5134 -0.5008  1.5971
    1THF     H2 5697   2.827   0.980   3.608 -1.9813 -0.5693 -0.4540
    1THF     C2 5698   2.876   1.165   3.504  0.0093 -0.4576 -0.0852
    1THF     H3 5699   2.858   1.206   3.604  1.3858 -1.0282  0.4021
    1THF     H4 5700   2.821   1.225   3.431 -0.9969 -0.8591  0.3350
    1THF     C3 5701   3.030   1.158   3.478  0.4151 -0.3990 -0.2674
    1THF     H5 5702   3.093   1.197   3.558 -1.6497  0.5492  0.9428
    1THF     H6 5703   3.068   1.207   3.388  2.3821  0.9348  1.2381
    1THF     C4 5704   3.055   1.013   3.473  0.2918  0.1355 -0.0257
    1THF     H7 5705   3.068   0.978   3.575 -0.3571 -0.3207 -0.0963
    1THF     H8 5706   3.140   0.984   3.411 -0.3558 -0.6768 -0.5484
    1THF     O1 5707   2.929   0.960   3.423 -1.3047 -0.3784  1.0621
    1THF     C1 5708   0.091   3.459   0.317 -0.1913  0.1371  0.0079
    1THF     H1 5709   0.078   3.482   0.423 -1.0013  0.0186 -0.0587
    1THF     H2 5710   0.178   3.394   0.312  0.0300  0.2329  2.2713
    1THF     C2 5711   0.111   3.581   0.231 -0.5443  0.3181  0.2111
    1THF     H3 5712   0.218   3.602   0.234  0.0261 -2.4226  0.1208
    1THF     H4 5713   0.063   3.665   0.281  0.3777  1.5424 -0.9131
    1THF     C3 5714   0.052   3.546   0.094 -0.6193 -0.2834  0.4054
    1THF     H5 5715   0.135   3.535   0.023 -1.6251  2.2849 -1.2526
    1THF     H6 5716  -0.011   3.623   0.049 -0.3651 -0.7920 -0.8421
    1THF     C4 5717  -0.014   3.412   0.114 -0.5723  0.3818  0.4635
    1THF     H7 5718   0.042   3.328   0.072  0.3067  0.5531  1.2931
    1THF     H8 5719  -0.115   3.401   0.074 -1.5827 -1.3289  3.3314
    1THF     O1 5720  -0.019   3.396   0.256  0.2869  0.0757 -0.1401
    1THF     C1 5721   2.159   1.284   2.595  0.2128 -0.0021  0.0123
    1THF     H1 5722   2.125   1.197   2.539  0.8802 -0.0961 -0.2578
    1THF     H2 5723   2.230   1.337   2.531  1.8835 -0.2369  1.6074
    1THF     C2 5724   2.212   1.239   2.726  0.4652  0.2905  0.0488
    1THF     H3 5725   2.318   1.212   2.720  1.0941  2.3098  1.8499
    1THF     H4 5726   2.168   1.147   2.764 -0.8187  0.3432 -1.2399
    1THF     C3 5727   2.186   1.349   2.821  0.0091  0.1372 -0.5774
    1THF     H5 5728   2.253   1.429   2.790  0.6655  0.9783  2.7726
    1THF     H6 5729   2.206   1.324   2.926 -0.8038  0.8069 -0.2620
    1THF     C4 5730   2.047   1.396   2.781  0.2943 -0.2906 -0.4678
    1THF     H7 5731   2.029   1.499   2.812 -2.9116 -0.9315 -0.0176
    1THF     H8 5732   1.971   1.345   2.841 -1.8309  2.6957 -0.5228
    1THF     O1 5733   2.045   1.364   2.637  0.3044 -0.1700 -0.7308
    1THF     C1 5734   2.033   3.940   2.828  0.1229 -0.2508  0.4815
    1THF     H1 5735   1.970   4.019   2.787  2.5729  0.8173 -1.3295
    1THF     H2 5736   2.137   3.974   2.823 -0.2446  0.7513 -0.3792
    1THF     C2 5737   2.024   3.793   2.771  0.0457  0.4654 -0.5427
    1THF     H3 5738   2.123   3.759   2.743  0.4219  1.9930 -1.1140
    1THF     H4 5739   1.960   3.788   2.682  0.4230  0.3424 -0.8043
    1THF     C3 5740   1.963   3.714   2.880  0.9346 -0.1334  0.0137
    1THF     H5 5741   2.035   3.645   2.924  1.9700  1.1130  0.2806
    1THF     H6 5742   1.877   3.656   2.846  1.0861  0.0315 -0.6607
    1THF     C4 5743   1.916   3.817   2.989 -0.5941 -0.0025 -0.6218
    1THF     H7 5744   1.917   3.777   3.091  0.2345  2.2645  0.2972
    1THF     H8 5745   1.818   3.846   2.950 -0.5378  2.2982  0.8073
    1THF     O1 5746   2.003   3.930   2.970 -0.5881  0.5334  0.0334
    1THF     C1 5747   1.567   2.941   2.405 -0.0489  0.4123  0.0181
    1THF     H1 5748   1.635   2.889   2.337 -0.6532  0.2103 -0.4332
    1THF     H2 5749   1.612   2.988   2.493  2.1090 -0.0826 -0.7709
    1THF     C2 5750   1.459   2.846   2.444  0.3363 -0.4124  0.2273
    1THF     H3 5751   1.451   2.843   2.553 -1.8601  4.0112  0.2913
    1THF     H4 5752   1.466   2.749   2.395  0.9348  0.6686 -1.8620
    1THF     C3 5753   1.326   2.915   2.391  0.3233 -0.0974  0.5957
    1THF     H5 5754   1.278   2.969   2.472  0.3309  0.8543 -0.0343
    1THF     H6 5755   1.258   2.833   2.365  0.7057  0.6679 -3.0856
    1THF     C4 5756   1.367   3.013   2.290 -0.2388 -0.1087  0.1500
    1THF     H7 5757   1.303   3.101   2.286 -1.3800 -0.8436  1.5240
    1THF     H8 5758   1.380   2.964   2.194 -0.0489 -1.1456  0.6932
    1THF     O1 5759   1.508   3.048   2.327  0.3998 -0.3973  0.0111
    1THF     C1 5760   3.340   2.880   2.428 -0.1004  0.0167  0.1589
    1THF     H1 5761   3.301   2.980   2.446 -1.0299 -0.7830  2.8391
    1THF     H2 5762   3.279   2.817   2.363 -1.0959  0.1365  0.9821
    1THF     C2 5763   3.396   2.805   2.553  0.1766 -0.3054  0.0472
    1THF     H3 5764   3.395   2.696   2.542 -1.3397 -0.4275  1.2778
    1THF     H4 5765   3.331   2.821   2.639 -0.4916 -0.5744 -0.4043
    1THF     C3 5766   3.538   2.838   2.567  0.3403 -0.2039 -1.1317
    1THF     H5 5767   3.608   2.768   2.614 -0.2429 -1.1297 -1.6184
    1THF     H6 5768   3.544   2.928   2.629  0.5908 -1.8556  1.2982
    1THF     C4 5769   3.581   2.868   2.426 -0.4652 -0.7868 -0.5775
    1THF     H7 5770   3.618   2.781   2.371  0.8262 -0.1672 -0.7081
    1THF     H8 5771   3.648   2.954   2.418 -1.6822  0.3127  0.6087
    1THF     O1 5772   3.461   2.909   2.355  0.2967  0.0133 -0.0539
    1THF     C1 5773   2.379   0.532   2.888  0.4907  0.0142 -0.3963
    1THF     H1 5774   2.334   0.432   2.882  0.1022  0.1848 -0.3932
    1THF     H2 5775   2.487   0.520   2.880  0.4745 -0.3610 -0.0639
    1THF     C2 5776   2.337   0.592   3.021  0.3785 -0.1765 -0.3125
    1THF     H3 5777   2.415   0.572   3.094 -0.2336  2.0780  0.9890
    1THF     H4 5778   2.253   0.535   3.060  0.1227  0.3621 -0.0740
    1THF     C3 5779   2.292   0.731   2.999  0.0432 -0.9089  0.0821
    1THF     H5 5780   2.375   0.801   2.990 -0.8980 -0.1247 -2.9196
    1THF     H6 5781   2.224   0.771   3.075 -0.1061 -2.6776  0.9125
    1THF     C4 5782   2.238   0.719   2.862 -0.6078 -0.2099  0.4804
    1THF     H7 5783   2.227   0.815   2.811 -0.1322 -1.0042 -1.1310
    1THF     H8 5784   2.136   0.680   2.865 -0.0387 -1.7913 -0.2135
    1THF     O1 5785   2.332   0.628   2.792  0.8602  0.6347  0.1096
    1THF     C1 5786   0.304   1.475   2.341 -0.8768 -0.6575 -0.1004
    1THF     H1 5787   0.267   1.433   2.435 -1.0117 -0.8547 -0.2391
    1THF     H2 5788   0.357   1.392   2.292  0.4263  0.7725 -1.1551
    1THF     C2 5789   0.390   1.599   2.354 -0.6176  0.3171 -0.6025
    1THF     H3 5790   0.498   1.583   2.364 -0.1237  3.0483 -0.9313
    1THF     H4 5791   0.365   1.660   2.442  0.4283  1.0487 -0.7898
    1THF     C3 5792   0.364   1.687   2.227  0.5264  0.2140  0.1167
    1THF     H5 5793   0.450   1.689   2.161 -0.9100  0.9725 -1.7567
    1THF     H6 5794   0.326   1.783   2.264 -0.2793 -1.3706  3.6369
    1THF     C4 5795   0.252   1.606   2.166 -0.1236 -0.4786 -0.9859
    1THF     H7 5796   0.299   1.538   2.094  0.5707 -1.0037 -0.0462
[truncated: 56,681 more chars]
