# Supplementary material for: Programmable synthesis of organic cages with reduced symmetry
Source: Chem Sci. 2024 Apr 1;15(17):6536–43. doi: 10.1039/d4sc00889h (PMC11062111; doi:10.1039/d4sc00889h)
Supplement: SC-015-D4SC00889H-s002 [file SC-015-D4SC00889H-s002.zip › S.I/S.I.Models.all/molecular.dynamics/conformers.for.md/C13/npt.gro]

Generic title
 6617
    1MOL     H1    1   2.304   1.709   2.409 -0.3399  0.0056  0.1491
    1MOL     O1    2   2.207   1.696   2.408 -0.3803  0.3271  0.0023
    1MOL     C1    3   2.192   1.677   2.539 -1.1361  0.0905 -0.8961
    1MOL     C2    4   2.052   1.662   2.604  0.1948  0.1120  0.1346
    1MOL     O2    5   2.295   1.685   2.602  0.3591  0.4089  0.4243
    1MOL     C3    6   1.966   1.550   2.527 -0.1488 -0.1886 -0.2481
    1MOL     C4    7   1.967   1.796   2.605 -0.0386  0.3635 -0.3397
    1MOL     C5    8   2.046   1.612   2.754 -0.3345  0.4822 -0.6265
    1MOL     C6    9   1.997   1.470   2.418  0.4623 -0.5255  0.5917
    1MOL     C7   10   1.829   1.539   2.579 -1.1334 -0.3011  0.2643
    1MOL     C8   11   2.011   1.921   2.570  0.5669 -0.3733 -0.5001
    1MOL     C9   12   1.833   1.776   2.655  0.1269 -0.0429  0.5496
    1MOL    C10   13   2.152   1.588   2.844  0.2837  0.5541 -0.8928
    1MOL    C11   14   1.914   1.594   2.801  0.2687 -0.2248 -0.1515
    1MOL     H2   15   2.097   1.474   2.375  0.1180  0.4840 -0.1390
    1MOL    C12   16   1.902   1.392   2.352  0.1490 -0.3461  0.1935
    1MOL    C13   17   1.735   1.455   2.517 -0.1839 -0.0915 -0.1321
    1MOL    C14   18   1.804   1.632   2.696 -0.2951  1.2716  0.1230
    1MOL     H3   19   2.112   1.941   2.535  1.0030  0.5634  1.1810
    1MOL    C15   20   1.921   2.031   2.572 -0.3927 -0.7275 -0.7385
    1MOL    C16   21   1.738   1.871   2.646 -0.1968 -0.3919  0.1388
    1MOL     H4   22   2.247   1.629   2.812  0.8970 -0.8601 -0.9079
    1MOL    C17   23   2.128   1.558   2.979  0.2401 -0.1147  0.0765
    1MOL    C18   24   1.886   1.552   2.937  0.3523 -0.5362  0.3819
    1MOL     N1   25   1.947   1.330   2.243 -0.0303  0.4455 -0.1057
    1MOL    C19   26   1.769   1.386   2.400 -0.6092 -0.5014  0.3284
    1MOL     H5   27   1.635   1.448   2.558 -0.5524 -1.0777 -1.1877
    1MOL     H6   28   1.700   1.617   2.729  0.7518 -2.6541  1.8889
    1MOL     N2   29   1.962   2.155   2.529  0.3447  0.4264 -0.4956
    1MOL    C20   30   1.784   1.998   2.599 -0.2709  0.2218  0.5176
    1MOL     H7   31   1.633   1.847   2.655 -0.3668  0.2461 -0.0696
    1MOL     N3   32   2.242   1.556   3.067 -0.0284  0.3208 -0.2840
    1MOL    C21   33   1.997   1.531   3.021  0.3425  0.2649  0.1711
    1MOL     H8   34   1.784   1.539   2.971  1.0123  1.2211  3.2251
    1MOL     H9   35   2.048   1.334   2.233 -0.2248 -1.2670 -3.3461
    1MOL    C22   36   1.886   1.247   2.149  0.3526  0.2633 -0.3752
    1MOL    H10   37   1.688   1.330   2.353 -1.9800  0.8337  1.0608
    1MOL    H11   38   2.027   2.151   2.451  0.3201  1.1331 -0.5561
    1MOL    C23   39   1.924   2.278   2.572 -0.3346 -0.0872 -0.1447
    1MOL    H12   40   1.710   2.074   2.577 -0.2424  0.9047  2.6813
    1MOL    H13   41   2.335   1.536   3.032  0.3203  0.6313  0.4638
    1MOL    C24   42   2.241   1.577   3.203 -0.1911  0.3273 -0.5585
    1MOL    H14   43   1.982   1.480   3.115  2.6090  1.9324  1.4876
    1MOL     O3   44   1.765   1.237   2.140 -0.1619  0.6131  0.0205
    1MOL    C25   45   1.982   1.186   2.049 -0.0912 -0.0596  0.4287
    1MOL     O4   46   1.842   2.293   2.659 -0.3109  0.7340  0.7018
    1MOL    C26   47   1.997   2.396   2.516 -0.1728 -0.1985 -0.0424
    1MOL     O5   48   2.140   1.618   3.252  0.2880  0.3407  0.0389
    1MOL    C27   49   2.349   1.535   3.289 -1.0269  0.1315 -0.6130
    1MOL    C28   50   1.947   1.188   1.916  0.0984 -0.0871  0.0630
    1MOL    C29   51   2.114   1.153   2.088  0.0557 -0.5786  0.0186
    1MOL    C30   52   1.914   2.510   2.493 -0.0284  0.3351 -0.0021
    1MOL    C31   53   2.128   2.394   2.462  0.1614 -0.5373  0.5530
    1MOL    C32   54   2.319   1.467   3.405 -0.3075  0.0846 -0.2171
    1MOL    C33   55   2.481   1.582   3.270 -0.8297 -0.1370 -0.6210
    1MOL    H15   56   1.849   1.220   1.882  0.8706 -0.8937 -3.0942
    1MOL    C34   57   2.039   1.152   1.818 -0.4866 -0.5761  0.0409
    1MOL    H16   58   2.134   1.170   2.194 -0.2588  2.1118 -0.3281
    1MOL    C35   59   2.214   1.135   1.988 -1.1050  0.0891  0.3457
    1MOL    H17   60   1.808   2.509   2.516  0.2230 -3.0090  1.2239
    1MOL    C36   61   1.966   2.619   2.418 -0.2253 -0.2675  0.0275
    1MOL    H18   62   2.185   2.303   2.478 -0.5506 -1.0863  0.0120
    1MOL    C37   63   2.176   2.498   2.383  0.0136 -0.1402 -0.8376
    1MOL    H19   64   2.214   1.443   3.422 -0.2333  0.3792  0.7285
    1MOL    C38   65   2.417   1.437   3.504 -0.1457  0.2972 -0.0720
    1MOL    H20   66   2.500   1.645   3.184  1.9075 -2.4283 -1.7806
    1MOL    C39   67   2.586   1.551   3.368 -0.4115 -0.1030  0.1010
    1MOL    H21   68   2.017   1.158   1.712 -2.2297  1.1407  0.4624
    1MOL    C40   69   2.178   1.137   1.849  0.4483 -0.4894  0.5196
    1MOL    C41   70   2.351   1.115   2.027  0.7945 -0.3642 -0.2223
    1MOL    H22   71   1.908   2.705   2.389  0.5322  0.6579  1.1766
    1MOL    C42   72   2.091   2.609   2.358 -0.1256  0.4195 -0.0259
    1MOL    C43   73   2.302   2.489   2.317 -0.7921  0.9403  0.1295
    1MOL    H23   74   2.385   1.376   3.589  3.7464  0.4167  1.6043
    1MOL    C44   75   2.549   1.486   3.489 -0.3674  0.6754  0.9785
    1MOL    C45   76   2.714   1.611   3.351 -0.5257 -0.0855  0.4754
    1MOL    H24   77   2.246   1.107   1.770 -0.6528  0.9398 -0.9790
    1MOL    C46   78   2.385   1.076   2.159 -0.2305 -0.4278  0.2445
    1MOL    C47   79   2.461   1.147   1.943 -0.0329 -0.7448 -0.4277
    1MOL    H25   80   2.119   2.682   2.282 -0.5848  0.3644 -0.2492
    1MOL    C48   81   2.387   2.373   2.313 -0.0442 -0.2985 -0.0085
    1MOL    C49   82   2.363   2.603   2.258  0.2075 -1.0311 -0.0953
    1MOL    H26   83   2.625   1.463   3.563 -1.1429  1.6471  2.1005
    1MOL    C50   84   2.764   1.642   3.223 -0.5394  0.8604 -0.3309
    1MOL    C51   85   2.799   1.620   3.464  0.4158  0.3407 -0.0955
    1MOL    H27   86   2.307   1.047   2.229  0.0541 -0.9781  0.3439
    1MOL    C52   87   2.521   1.067   2.200 -0.1693  0.5864 -0.8817
    1MOL    H28   88   2.451   1.204   1.851  1.8412  0.3159  0.0019
    1MOL    C53   89   2.594   1.140   1.990 -0.1680 -0.2796 -0.9953
    1MOL    H29   90   2.359   2.277   2.355  0.2234 -0.3375  0.0801
    1MOL    C54   91   2.509   2.370   2.244 -0.3523  0.1232 -0.3004
    1MOL    H30   92   2.319   2.700   2.279  0.5657 -1.0519  0.7745
    1MOL    C55   93   2.485   2.601   2.182 -0.6392 -1.0423 -0.3779
    1MOL    H31   94   2.700   1.640   3.135  0.4693 -0.7306 -1.0387
    1MOL    C56   95   2.896   1.693   3.202  0.1124  0.7835  0.9698
    1MOL    H32   96   2.768   1.608   3.568  0.0323 -0.8064 -0.3325
    1MOL    C57   97   2.932   1.655   3.438 -0.1110 -0.1605  0.4094
    1MOL    H33   98   2.538   1.031   2.301 -1.2481  0.9080 -0.5738
    1MOL    C58   99   2.629   1.097   2.119  0.3451 -0.0884  0.5764
    1MOL    H34  100   2.679   1.173   1.931  0.8052 -3.2833 -1.3592
    1MOL    H35  101   2.561   2.275   2.240  0.0686  0.3322  0.1632
    1MOL    C59  102   2.562   2.479   2.173 -0.5880  0.1109  0.3497
    1MOL    H36  103   2.512   2.697   2.140 -2.0178 -0.7568 -0.6407
    1MOL    H37  104   2.921   1.716   3.099 -1.5161  0.6410  0.5418
    1MOL    C60  105   2.985   1.690   3.314 -0.2166  0.1312 -0.1105
    1MOL    H38  106   2.989   1.670   3.529  0.3218  1.2463 -0.0822
    1MOL    C61  107   2.762   1.077   2.161  0.1226 -0.6653 -0.4970
    1MOL    C62  108   2.684   2.472   2.097  0.2192 -0.1464  0.3972
    1MOL    C63  109   3.119   1.739   3.285 -0.3196 -1.3305 -0.4565
    1MOL    C64  110   2.790   0.986   2.267  0.7762 -0.9638 -0.1785
    1MOL    C65  111   2.873   1.150   2.113 -0.0115 -0.2200 -0.5737
    1MOL    C66  112   2.697   2.566   1.994  0.0318  0.3495 -0.1267
    1MOL    C67  113   2.783   2.373   2.113 -0.1902 -0.6457 -0.6905
    1MOL    C68  114   3.201   1.762   3.397 -0.2582 -0.5004 -0.1091
    1MOL    C69  115   3.178   1.768   3.159  0.3321 -0.2199  0.2271
    1MOL    H39  116   2.715   0.917   2.305 -0.6514  1.2339  1.1310
    1MOL    C70  117   2.919   0.974   2.320  0.3240  0.6217 -0.2818
    1MOL    H40  118   2.850   1.229   2.042 -0.9315 -0.6502 -0.7646
    1MOL    C71  119   3.001   1.133   2.167  0.2114  0.3895  0.6853
    1MOL    H41  120   2.620   2.639   1.970  0.8610  0.6722 -1.8969
    1MOL    C72  121   2.805   2.563   1.912  0.0945  0.6429 -0.3043
    1MOL    H42  122   2.767   2.300   2.192 -0.9396 -0.0680 -0.2999
    1MOL    C73  123   2.894   2.364   2.023 -0.1614  0.1159 -0.1913
    1MOL    H43  124   3.170   1.746   3.500 -0.5692  1.4772  0.1154
    1MOL    C74  125   3.331   1.816   3.383  0.0225 -0.1524 -0.1544
    1MOL    H44  126   3.124   1.749   3.067  0.3132 -1.6259  0.5153
    1MOL    C75  127   3.305   1.816   3.141 -0.2251  0.0152  0.4184
    1MOL    H45  128   2.944   0.903   2.398 -0.9279 -0.7568 -1.1071
    1MOL    C76  129   3.023   1.044   2.269  0.0724 -0.4975  0.5385
    1MOL    C77  130   3.108   1.225   2.122  0.1968  0.4752  0.2523
    1MOL    H46  131   2.812   2.628   1.826 -1.5716 -0.7304 -1.5380
    1MOL    C78  132   2.901   2.466   1.927  0.0545 -0.1180 -0.1916
    1MOL    C79  133   3.005   2.263   2.029  0.3956 -0.8901  0.2063
    1MOL    H47  134   3.390   1.838   3.471 -1.0317 -1.0320  0.7835
    1MOL    C80  135   3.379   1.847   3.254 -0.5871  0.9286  0.0469
    1MOL    C81  136   3.373   1.828   3.001 -0.5547  0.0631 -0.2093
    1MOL    H48  137   3.117   1.038   2.322  1.5162 -0.5229 -1.9596
    1MOL     O6  138   3.222   1.195   2.108  0.0529 -0.4490  0.1837
    1MOL     N4  139   3.077   1.350   2.172  0.3506 -0.3551 -0.3598
    1MOL    H49  140   2.988   2.477   1.863 -0.6002  0.5844 -0.9795
    1MOL     O7  141   3.078   2.240   1.936  0.2800 -0.0419  0.0796
    1MOL     N5  142   3.016   2.195   2.145 -0.9895  0.3519  0.1561
    1MOL    H50  143   3.478   1.892   3.245 -0.6547  1.1783  0.5316
    1MOL     O8  144   3.481   1.883   2.993 -0.7172 -0.2335  0.3479
    1MOL     N6  145   3.304   1.781   2.890  0.2177 -0.4596  0.3715
    1MOL    H51  146   2.984   1.344   2.211 -0.1191 -0.4773 -1.4879
    1MOL    C82  147   3.168   1.452   2.205  0.9788 -0.2606 -0.7122
    1MOL    H52  148   2.955   2.211   2.224 -0.6447 -1.0377  0.7267
    1MOL    C83  149   3.108   2.100   2.177  0.3007  0.2534 -0.1312
    1MOL    H53  150   3.217   1.735   2.913 -0.3182  0.0784 -0.5868
    1MOL    C84  151   3.335   1.787   2.757  0.0131  0.1278 -0.5998
    1MOL    C85  152   3.297   1.471   2.159 -0.2577 -0.4821 -0.0743
    1MOL    C86  153   3.114   1.551   2.286  0.3460 -0.1783 -0.7653
    1MOL    C87  154   3.247   2.115   2.150 -0.6729  0.3218  0.4261
    1MOL    C88  155   3.066   1.991   2.256  0.1170  0.2923  0.0963
    1MOL    C89  156   3.464   1.816   2.705  0.0952 -0.2070  0.0899
    1MOL    C90  157   3.226   1.765   2.673  0.0990 -0.4460  0.1495
    1MOL    H54  158   3.335   1.403   2.084  2.4107 -0.4679  1.1870
    1MOL    C91  159   3.373   1.583   2.199 -1.0082 -0.3493  0.4409
    1MOL    H55  160   3.010   1.538   2.312  0.5880  0.1621  0.3688
    1MOL    C92  161   3.187   1.661   2.328  0.1370 -0.7208  0.8065
    1MOL    H56  162   3.285   2.203   2.099 -0.7664 -0.3650 -0.8342
    1MOL    C93  163   3.341   2.018   2.195  0.2402 -0.2613 -0.2602
    1MOL    H57  164   2.960   1.976   2.277  0.3625 -0.7553  0.6185
    1MOL    C94  165   3.158   1.903   2.315  0.7000 -0.1071 -0.1732
    1MOL    H58  166   3.547   1.837   2.772  0.2336  3.9606 -1.2440
    1MOL    C95  167   3.485   1.817   2.563  0.3268 -0.2927 -0.7118
    1MOL    H59  168   3.133   1.742   2.724  0.9506 -1.7255  1.1355
    1MOL    C96  169   3.242   1.785   2.532 -0.0492  0.5771 -0.5528
    1MOL    H60  170   3.468   1.607   2.152 -1.5514 -0.9336 -0.9498
    1MOL    C97  171   3.318   1.678   2.283 -0.5497  0.1523 -0.2191
    1MOL    C98  172   3.130   1.778   2.411  0.2951 -0.0314  0.2483
    1MOL    H61  173   3.446   2.038   2.174 -0.3662  2.7662 -0.6824
    1MOL    C99  174   3.295   1.919   2.284 -0.6047 -0.4149  0.1956
    1MOL    H62  175   3.584   1.832   2.521  0.5299  1.2788  0.2581
    1MOL   C100  176   3.371   1.797   2.485  0.2954  0.1198  0.0788
    1MOL   C101  177   3.391   1.807   2.328  0.4125  0.3290 -0.3796
    1MOL   C102  178   2.987   1.777   2.470  0.4128 -0.5930  0.9081
    1MOL    H63  179   3.497   1.819   2.301  1.3739  0.2735  3.1582
    1MOL     O9  180   2.940   1.657   2.511  0.2899 -0.6198 -0.5526
    1MOL    O10  181   2.915   1.875   2.494 -0.1742 -0.1421  0.0517
    1MOL    H64  182   2.856   1.697   2.540 -0.1328 -1.6376 -0.3498
    1THF     C1  183   0.948   2.636   0.452 -0.1231 -0.2960  0.1288
    1THF     H1  184   0.938   2.718   0.525 -0.2208 -1.2578  1.2179
    1THF     H2  185   1.040   2.654   0.395  0.4065  0.6249  1.2297
    1THF     C2  186   0.821   2.636   0.363 -0.1004 -0.4856 -0.1278
    1THF     H3  187   0.846   2.650   0.258 -3.5174  2.2765 -0.7071
    1THF     H4  188   0.755   2.721   0.382  1.4440  1.2225 -2.1818
    1THF     C3  189   0.746   2.508   0.385 -0.3643  0.1675 -0.4417
    1THF     H5  190   0.761   2.438   0.302  0.3228 -0.1217 -0.0790
    1THF     H6  191   0.638   2.512   0.399 -0.0638  0.9817  1.8934
    1THF     C4  192   0.809   2.450   0.512  0.3464 -0.5150  0.7875
    1THF     H7  193   0.823   2.342   0.500 -0.0150 -0.5525  0.7028
    1THF     H8  194   0.742   2.473   0.596  1.7123  0.2212  1.6980
    1THF     O1  195   0.941   2.505   0.520 -0.8168  0.0043 -0.7156
    1THF     C1  196   3.228   2.165   0.960 -0.5832 -0.0976 -0.1769
    1THF     H1  197   3.191   2.211   1.053 -0.6459 -1.2659  0.3835
    1THF     H2  198   3.151   2.098   0.921  1.1468 -1.4560 -1.3127
    1THF     C2  199   3.340   2.066   1.002  0.3828  0.3158 -0.4876
    1THF     H3  200   3.297   1.970   1.031  3.0401 -0.7674  0.0051
    1THF     H4  201   3.415   2.102   1.072  0.2303 -1.0220  0.3906
    1THF     C3  202   3.416   2.052   0.871 -0.5895  0.5485 -0.2539
    1THF     H5  203   3.368   1.972   0.813 -0.0357 -1.4226  1.9042
    1THF     H6  204   3.519   2.017   0.883 -2.1049 -4.0370  0.4705
    1THF     C4  205   3.412   2.195   0.810  0.0517  0.7278  0.1873
    1THF     H7  206   3.426   2.189   0.702 -2.1620  1.4216 -0.1606
    1THF     H8  207   3.490   2.259   0.852  0.8093 -0.2819  0.3594
    1THF     O1  208   3.276   2.246   0.855 -0.0540 -0.5406 -0.1258
    1THF     C1  209   3.742   1.689   2.293  0.5589 -0.2286  0.0714
    1THF     H1  210   3.697   1.661   2.198 -0.0589 -0.3549  0.3953
    1THF     H2  211   3.732   1.795   2.316  0.6837 -0.4736  1.3256
    1THF     C2  212   3.890   1.671   2.294  0.2643  0.0085 -0.0110
    1THF     H3  213   3.954   1.756   2.272  0.7682 -0.6910 -1.3075
    1THF     H4  214   3.929   1.595   2.226  2.8572  0.7603  0.5941
    1THF     C3  215   3.917   1.630   2.441 -0.0917  0.2810  0.4338
    1THF     H5  216   3.948   1.719   2.496 -0.4824  2.2792 -2.4713
    1THF     H6  217   3.997   1.556   2.434 -1.9353 -1.8319  1.0354
    1THF     C4  218   3.790   1.561   2.483  0.6266 -0.6293  0.4634
    1THF     H7  219   3.758   1.585   2.585  0.7161 -1.2486  0.6383
    1THF     H8  220   3.791   1.452   2.474 -2.1441 -0.8631  2.3038
    1THF     O1  221   3.689   1.608   2.394 -0.6972 -0.8549 -0.2552
    1THF     C1  222   3.127   1.757   1.661 -0.0513  0.0789 -0.0329
    1THF     H1  223   3.180   1.685   1.599 -0.6028  1.4117 -2.0889
    1THF     H2  224   3.065   1.822   1.599 -1.0520 -3.0292 -2.4277
    1THF     C2  225   3.220   1.823   1.761  0.2000 -0.4255  0.0239
    1THF     H3  226   3.234   1.931   1.747 -1.3131 -0.0652  1.1287
    1THF     H4  227   3.318   1.776   1.753  1.6154  2.5561 -0.9558
    1THF     C3  228   3.158   1.795   1.901  0.1826 -0.9000  0.4049
    1THF     H5  229   3.095   1.875   1.939  0.0732 -0.8401  0.0984
    1THF     H6  230   3.237   1.769   1.971 -1.7683 -1.4162  2.4793
    1THF     C4  231   3.088   1.664   1.881  0.7069  0.4799  0.5368
    1THF     H7  232   3.001   1.645   1.944 -0.4374  0.8988 -0.8846
    1THF     H8  233   3.155   1.578   1.888 -0.9606 -1.0285 -1.4712
    1THF     O1  234   3.038   1.677   1.744 -0.3403 -0.9472 -0.3200
    1THF     C1  235   2.018   1.723   3.811  0.5014 -0.5044  0.2449
    1THF     H1  236   1.947   1.640   3.810 -0.6405  0.4590  0.7202
    1THF     H2  237   2.001   1.791   3.895 -1.9788  0.0199 -0.6348
    1THF     C2  238   2.016   1.786   3.669  0.0119 -0.1051 -0.8468
    1THF     H3  239   2.056   1.887   3.673  0.5234 -0.3580  1.7462
    1THF     H4  240   1.923   1.789   3.612 -2.0936 -0.4240  2.4347
    1THF     C3  241   2.126   1.706   3.593 -0.0845 -0.8057  0.2356
    1THF     H5  242   2.201   1.769   3.545  1.0617 -1.3148  1.3183
    1THF     H6  243   2.081   1.648   3.512 -1.6323 -2.2388  2.0734
    1THF     C4  244   2.190   1.615   3.700  0.0101  0.0004  0.6107
    1THF     H7  245   2.300   1.608   3.697 -0.0067  0.0919 -0.3813
    1THF     H8  246   2.155   1.512   3.689  1.2614 -0.2374 -1.5121
    1THF     O1  247   2.149   1.669   3.825 -0.1065  0.6087  0.0752
    1THF     C1  248   3.684   0.670   2.232  0.1964 -0.3463 -0.6154
    1THF     H1  249   3.697   0.690   2.125 -0.5748  2.4311 -0.2263
    1THF     H2  250   3.586   0.689   2.277  0.7395  1.8063 -0.2644
    1THF     C2  251   3.802   0.739   2.302  1.0826  0.3637 -0.7183
    1THF     H3  252   3.762   0.802   2.382  1.6195 -2.0444  1.5502
    1THF     H4  253   3.860   0.811   2.244 -0.7068  0.7347 -2.0853
    1THF     C3  254   3.887   0.630   2.355 -0.0573 -0.1035  0.3936
    1THF     H5  255   3.859   0.615   2.459  1.0506 -1.3156  0.5384
    1THF     H6  256   3.990   0.667   2.347 -0.4960  1.0859  0.3014
    1THF     C4  257   3.852   0.510   2.269  0.8304 -1.0329 -0.0251
    1THF     H7  258   3.881   0.413   2.311 -0.7317 -1.0155  1.1015
    1THF     H8  259   3.917   0.529   2.183 -0.8691  1.5850 -0.7805
    1THF     O1  260   3.711   0.531   2.243 -0.0330 -0.3320  0.3586
    1THF     C1  261   0.723   1.292   3.258  0.4733 -0.0068  0.1311
    1THF     H1  262   0.646   1.218   3.282  0.9730  0.0424  1.9304
    1THF     H2  263   0.752   1.272   3.155  0.2162 -1.2389  0.2955
    1THF     C2  264   0.845   1.283   3.351  0.6417  0.8398 -0.0964
    1THF     H3  265   0.931   1.239   3.300 -0.2262 -1.1607  0.1117
    1THF     H4  266   0.835   1.225   3.443  2.7403  0.4311 -0.0996
    1THF     C3  267   0.874   1.427   3.379  0.2109 -0.2555 -0.2489
    1THF     H5  268   0.982   1.445   3.379 -0.0002  1.1142  0.7404
    1THF     H6  269   0.841   1.431   3.483  0.2982 -2.0410 -0.1411
    1THF     C4  270   0.783   1.515   3.297 -0.2145 -0.1438 -0.2417
    1THF     H7  271   0.816   1.568   3.208 -2.3345 -0.3525 -1.1979
    1THF     H8  272   0.747   1.599   3.358 -1.6024  1.6779 -3.3998
    1THF     O1  273   0.675   1.428   3.266  0.3841 -0.2943 -0.0680
    1THF     C1  274   1.989   0.919   2.294  0.2266 -0.0161 -0.2504
    1THF     H1  275   1.956   0.891   2.193 -0.7769  1.1044 -0.2352
    1THF     H2  276   2.088   0.965   2.289  0.0055  0.7190  1.7784
    1THF     C2  277   1.981   0.790   2.379 -0.0004  0.3816 -0.2590
    1THF     H3  278   2.051   0.776   2.462 -1.5592  0.5000  1.0901
    1THF     H4  279   1.979   0.701   2.315  0.7886 -1.2723  1.9553
    1THF     C3  280   1.846   0.805   2.449  0.4066 -0.6295  0.1221
    1THF     H5  281   1.848   0.766   2.550  0.6741  0.5897  0.5977
    1THF     H6  282   1.777   0.739   2.397 -0.3003  0.6994 -0.6723
    1THF     C4  283   1.803   0.950   2.443  0.9484 -0.1842 -0.2365
    1THF     H7  284   1.794   0.986   2.546  0.7643 -0.5457 -0.1250
    1THF     H8  285   1.706   0.963   2.394  0.2187  1.8829  1.6844
    1THF     O1  286   1.901   1.015   2.363 -0.4512 -0.0163  0.0933
    1THF     C1  287   2.562   1.816   0.891  0.0562  0.4395  0.1394
    1THF     H1  288   2.467   1.807   0.837  0.8028 -3.0919 -0.7630
    1THF     H2  289   2.545   1.878   0.979 -0.3181  1.0547 -0.3680
    1THF     C2  290   2.679   1.868   0.802 -0.0462  0.5276 -0.2810
    1THF     H3  291   2.763   1.893   0.867 -1.2043 -1.3280  2.0142
    1THF     H4  292   2.664   1.963   0.750 -0.4454  1.0697  0.8050
    1THF     C3  293   2.715   1.752   0.714  0.5174 -0.4379  0.0952
    1THF     H5  294   2.822   1.738   0.697  0.5788  1.3650 -1.1263
    1THF     H6  295   2.666   1.763   0.617 -0.0733  0.5178  0.4915
    1THF     C4  296   2.644   1.632   0.787 -0.3269  1.2250 -0.3307
    1THF     H7  297   2.721   1.554   0.782  0.1593  1.5851  1.3022
    1THF     H8  298   2.547   1.612   0.741  0.1023 -0.0118 -0.7031
    1THF     O1  299   2.603   1.681   0.918  0.0098  0.4209 -0.0947
    1THF     C1  300   0.512   2.909   3.341 -0.0822  0.4460 -0.0967
    1THF     H1  301   0.486   2.860   3.435  0.5052  0.8589  0.2881
    1THF     H2  302   0.424   2.964   3.305  0.0281 -0.2632 -1.4630
    1THF     C2  303   0.566   2.816   3.234  0.3639  0.6849  0.3071
    1THF     H3  304   0.562   2.881   3.147 -0.7844  0.3313  0.0859
    1THF     H4  305   0.504   2.727   3.221  2.1719 -0.7386  1.2723
    1THF     C3  306   0.711   2.789   3.280 -0.5171 -0.0949 -0.5662
    1THF     H5  307   0.779   2.811   3.197  1.3620  0.5129  1.1045
    1THF     H6  308   0.728   2.691   3.327 -2.4195 -0.4698 -0.6199
    1THF     C4  309   0.740   2.908   3.376 -0.0059  0.2114 -0.0856
    1THF     H7  310   0.828   2.967   3.347 -0.4694 -0.3861 -2.8786
    1THF     H8  311   0.738   2.875   3.480  1.7208  1.1056  0.2454
    1THF     O1  312   0.625   2.993   3.356 -0.2440 -0.2719 -0.5142
    1THF     C1  313   3.809   3.259   0.210  0.6450  0.5821  0.3483
    1THF     H1  314   3.705   3.256   0.177  0.5737 -0.7769  0.6925
    1THF     H2  315   3.874   3.242   0.124 -1.8000  1.5097 -1.7773
    1THF     C2  316   3.843   3.160   0.323  0.4332 -0.7078  0.3181
    1THF     H3  317   3.881   3.067   0.280  1.3056 -0.4209  0.4802
    1THF     H4  318   3.754   3.140   0.383 -0.2906  0.8511 -0.1975
    1THF     C3  319   3.934   3.227   0.421 -0.0146 -0.0532 -0.1650
    1THF     H5  320   4.037   3.198   0.403  0.2099 -0.1809  1.2485
    1THF     H6  321   3.913   3.204   0.526  1.4803 -1.2577 -0.1118
    1THF     C4  322   3.913   3.377   0.387  0.3468  0.3912 -0.2748
    1THF     H7  323   4.005   3.435   0.384  1.2744 -1.0274  0.2505
    1THF     H8  324   3.843   3.417   0.461 -3.1234 -1.0546 -2.6669
    1THF     O1  325   3.839   3.391   0.262 -0.0705  0.0760  0.4453
    1THF     C1  326   3.909   2.580   1.716  0.5064 -0.3062  0.0636
    1THF     H1  327   3.945   2.649   1.639  0.9067 -0.6822 -0.0926
    1THF     H2  328   3.985   2.504   1.738  0.9664  1.2408  4.2767
    1THF     C2  329   3.789   2.505   1.652 -0.0311 -0.2651  0.6100
    1THF     H3  330   3.821   2.416   1.598 -0.9410 -0.7226  0.8341
    1THF     H4  331   3.724   2.573   1.596 -0.1115  0.2008  1.2638
    1THF     C3  332   3.710   2.460   1.775 -0.0466  0.0279  0.2141
    1THF     H5  333   3.742   2.361   1.808  0.6832 -0.0935 -0.8253
    1THF     H6  334   3.602   2.463   1.759 -0.2957  0.2146  1.9106
    1THF     C4  335   3.760   2.560   1.889 -0.4274 -0.1540 -0.7870
    1THF     H7  336   3.794   2.513   1.981 -0.6187  2.2230  0.5346
    1THF     H8  337   3.673   2.616   1.925 -0.4621  0.1619 -1.3555
    1THF     O1  338   3.854   2.654   1.828 -0.9794  0.1212 -0.0669
    1THF     C1  339   2.532   2.649   1.106  0.0213 -0.0093 -0.2116
    1THF     H1  340   2.470   2.718   1.049  1.1857 -0.7443 -2.3968
    1THF     H2  341   2.551   2.554   1.055 -1.7765 -1.4211  1.6508
    1THF     C2  342   2.465   2.625   1.242 -0.3560 -0.4171 -0.5120
    1THF     H3  343   2.499   2.530   1.284  0.5793 -0.9837 -2.4890
    1THF     H4  344   2.357   2.629   1.231 -0.3273  0.0378 -0.6467
    1THF     C3  345   2.517   2.741   1.321  0.0952  0.3456  0.7215
    1THF     H5  346   2.540   2.713   1.424  2.8712  1.1960  0.3888
    1THF     H6  347   2.441   2.819   1.326  0.7598  1.0096  0.6651
    1THF     C4  348   2.650   2.790   1.251 -0.1106 -0.1871 -0.0181
    1THF     H7  349   2.739   2.774   1.312 -1.5512 -2.4089  1.5876
    1THF     H8  350   2.650   2.896   1.223  0.0354 -0.4815 -1.1580
    1THF     O1  351   2.660   2.701   1.138 -0.1696  0.2215  0.0509
    1THF     C1  352   2.479   4.020   0.338 -0.1055  0.0651  0.7388
    1THF     H1  353   2.573   3.985   0.294  0.2387 -1.4939  2.6145
    1THF     H2  354   2.399   4.040   0.266  1.2348  2.8759  0.0103
    1THF     C2  355   2.510   4.141   0.425  0.2336 -0.0220  0.0935
    1THF     H3  356   2.437   4.222   0.414  0.4964  0.2059  0.0134
    1THF     H4  357   2.605   4.182   0.389  0.0595 -0.1051 -0.4664
    1THF     C3  358   2.509   4.100   0.571 -0.1077 -0.5392 -0.7854
    1THF     H5  359   2.475   4.172   0.646 -0.4214 -2.1508  0.6589
    1THF     H6  360   2.610   4.071   0.598  0.3777  0.9739 -0.9346
    1THF     C4  361   2.422   3.970   0.570 -0.5797 -0.8388  0.2015
    1THF     H7  362   2.316   3.993   0.584 -0.5649  0.0812 -1.0781
    1THF     H8  363   2.466   3.896   0.637 -1.7325 -1.2206  0.5427
    1THF     O1  364   2.435   3.921   0.435  0.3025  0.0753 -0.1545
    1THF     C1  365   0.437   2.677   1.680 -0.8830  0.7399  0.3999
    1THF     H1  366   0.456   2.782   1.659 -0.1148  0.4729 -0.2522
    1THF     H2  367   0.475   2.654   1.780 -0.3446 -1.3783 -0.2490
    1THF     C2  368   0.510   2.574   1.581 -0.1003  0.4577 -0.0214
    1THF     H3  369   0.563   2.498   1.638  0.7731  1.9724  1.2240
    1THF     H4  370   0.583   2.625   1.518  2.4841 -3.0425  0.0070
    1THF     C3  371   0.398   2.503   1.505 -0.1531 -0.1984 -0.4329
    1THF     H5  372   0.422   2.399   1.478  0.7138 -0.2957  0.6624
    1THF     H6  373   0.379   2.551   1.409  2.4603  0.7569 -0.5211
    1THF     C4  374   0.288   2.507   1.605 -0.3171 -0.7854  0.0355
    1THF     H7  375   0.303   2.431   1.682 -2.8615  1.0776  2.4356
    1THF     H8  376   0.196   2.498   1.547 -0.3308 -0.0611 -0.0604
    1THF     O1  377   0.300   2.640   1.661  0.1670 -0.4107  0.2090
    1THF     C1  378   0.576   1.182   1.319  0.4017  0.0907 -0.1396
    1THF     H1  379   0.655   1.107   1.306 -0.1505 -0.1559 -2.1631
    1THF     H2  380   0.550   1.232   1.226  1.4874 -0.7391 -0.9049
    1THF     C2  381   0.620   1.297   1.410  0.0932 -0.3338  0.3055
    1THF     H3  382   0.612   1.390   1.353  0.1703  0.2749  1.2645
    1THF     H4  383   0.724   1.282   1.441  0.1301  0.6997  0.7046
    1THF     C3  384   0.536   1.289   1.541 -0.2438  0.1801  0.7241
    1THF     H5  385   0.487   1.381   1.573  3.3208  2.3890  0.1868
    1THF     H6  386   0.599   1.262   1.626 -2.0705 -1.5464  1.5568
    1THF     C4  387   0.441   1.178   1.513 -0.7748 -0.3579 -0.6240
    1THF     H7  388   0.339   1.217   1.521 -0.3120  0.9046 -0.8318
    1THF     H8  389   0.458   1.102   1.590 -0.9812  0.5855  0.3674
    1THF     O1  390   0.458   1.131   1.382  0.3369  0.0511  0.0425
    1THF     C1  391   1.984   3.346   0.808 -0.2175 -0.2805  0.4352
    1THF     H1  392   1.973   3.273   0.889  2.6815  0.3618  1.4551
    1THF     H2  393   1.887   3.389   0.781 -1.7037 -3.3525  0.5464
    1THF     C2  394   2.050   3.288   0.674 -0.1343 -0.6313 -0.6183
    1THF     H3  395   1.980   3.264   0.594 -0.3310 -2.6006  0.1102
    1THF     H4  396   2.091   3.192   0.706 -0.3411 -0.7468 -0.6986
    1THF     C3  397   2.151   3.391   0.638  0.8954 -0.1489 -0.5216
    1THF     H5  398   2.135   3.422   0.534  0.4190 -1.8244 -0.9555
    1THF     H6  399   2.249   3.346   0.653  0.0560 -1.5452  0.7896
    1THF     C4  400   2.139   3.507   0.741  0.4563 -0.7547  0.3266
    1THF     H7  401   2.071   3.572   0.687  1.6736  0.4797  0.2565
    1THF     H8  402   2.238   3.549   0.761  0.4222 -0.0976 -0.8623
    1THF     O1  403   2.066   3.445   0.856 -0.8476 -0.0388  0.2543
    1THF     C1  404   1.033   3.335   2.773 -0.0363  0.1411 -0.3444
    1THF     H1  405   0.969   3.318   2.686  1.1632 -0.5924 -1.1079
    1THF     H2  406   1.077   3.242   2.810 -1.9001 -1.0644 -1.0811
    1THF     C2  407   0.957   3.393   2.893 -0.6593  0.0431  0.4848
    1THF     H3  408   0.940   3.321   2.973  1.6270  0.9478  1.8192
    1THF     H4  409   0.863   3.445   2.868  0.7810  1.1737 -2.8463
    1THF     C3  410   1.051   3.499   2.950 -0.5639  0.2884 -0.6526
    1THF     H5  411   1.062   3.502   3.058  0.5328  1.2346 -0.7771
    1THF     H6  412   1.011   3.595   2.917 -1.6572  0.6836  1.7970
    1THF     C4  413   1.188   3.471   2.884 -0.5754 -0.1126 -0.5316
    1THF     H7  414   1.262   3.407   2.933 -0.1129  2.4678  2.3375
    1THF     H8  415   1.241   3.567   2.875 -0.5729 -0.0284  0.3773
    1THF     O1  416   1.151   3.418   2.757  0.0162  0.1998  0.2081
    1THF     C1  417   1.435   1.395   0.432 -0.3157  0.0492  0.1183
    1THF     H1  418   1.418   1.387   0.540  1.2139 -0.8478  0.2971
    1THF     H2  419   1.476   1.300   0.397 -1.9336  1.0285 -4.7869
    1THF     C2  420   1.540   1.493   0.379 -0.5039  0.7177 -0.4129
    1THF     H3  421   1.590   1.450   0.292  0.9556 -2.3274  1.8377
    1THF     H4  422   1.618   1.517   0.452 -0.0194 -0.2524 -0.6042
    1THF     C3  423   1.463   1.606   0.324 -0.1372  0.0480 -0.0681
    1THF     H5  424   1.507   1.639   0.230 -0.3308  0.4017 -0.0359
    1THF     H6  425   1.471   1.691   0.393  1.2331 -0.0880 -0.0471
    1THF     C4  426   1.320   1.564   0.306  0.1720 -0.2890 -0.4958
    1THF     H7  427   1.293   1.557   0.200 -0.5393 -2.1750 -0.2127
    1THF     H8  428   1.250   1.628   0.360 -1.2467 -1.9963 -0.2613
    1THF     O1  429   1.320   1.423   0.353 -0.2054  0.0356  0.3194
    1THF     C1  430   3.960   3.764   0.263  0.0482 -0.3973 -0.6088
    1THF     H1  431   3.931   3.762   0.158  0.8397  0.1111 -0.8446
    1THF     H2  432   4.027   3.681   0.284  1.2618  0.7031 -0.0277
    1THF     C2  433   3.833   3.763   0.357 -0.9236  0.6215  0.5305
    1THF     H3  434   3.855   3.721   0.455 -1.0470 -1.4808 -0.3181
    1THF     H4  435   3.747   3.708   0.317 -1.0489 -0.1848  1.8842
    1THF     C3  436   3.793   3.907   0.374 -0.1172 -0.2123 -0.0714
    1THF     H5  437   3.766   3.920   0.479  1.5755 -0.5820  0.4262
    1THF     H6  438   3.708   3.917   0.306  0.3530 -0.0183 -0.6384
    1THF     C4  439   3.917   3.987   0.333  0.6018  0.4488 -0.0677
    1THF     H7  440   3.951   4.050   0.416  0.7300 -1.6273  1.4891
    1THF     H8  441   3.892   4.045   0.244  1.7812 -0.7496 -1.2045
    1THF     O1  442   4.018   3.894   0.294  0.0663 -0.1325  0.3710
    1THF     C1  443   0.470   3.410   1.630  0.5856 -0.4656  0.1007
    1THF     H1  444   0.498   3.368   1.728  0.2686  1.6119  1.1227
    1THF     H2  445   0.535   3.369   1.552 -2.3205 -1.6454 -1.7517
    1THF     C2  446   0.459   3.562   1.651 -0.1861 -0.2273 -0.2070
    1THF     H3  447   0.517   3.624   1.582 -0.7348 -1.3533 -1.7206
    1THF     H4  448   0.496   3.589   1.750  1.8417 -0.6022 -0.8396
    1THF     C3  449   0.303   3.590   1.651 -0.6889 -0.6220 -0.0591
    1THF     H5  450   0.264   3.635   1.559  1.6273  0.4440 -0.5567
    1THF     H6  451   0.267   3.654   1.731  0.0146 -1.1174  0.6720
    1THF     C4  452   0.243   3.456   1.658  0.2688  0.5666 -0.0985
    1THF     H7  453   0.151   3.450   1.600  0.3337 -0.3903 -0.1104
    1THF     H8  454   0.212   3.425   1.758  0.0155  0.1050 -0.3178
    1THF     O1  455   0.339   3.365   1.606  0.1679  0.0654  0.0222
    1THF     C1  456   1.420   0.816   2.139 -0.1389  0.0601  0.1049
    1THF     H1  457   1.354   0.898   2.171  0.3634  0.2289  0.7097
    1THF     H2  458   1.371   0.721   2.160 -1.5777  0.4087 -1.5100
    1THF     C2  459   1.553   0.830   2.205 -0.3665  0.0098 -0.3792
    1THF     H3  460   1.605   0.735   2.189  1.0429  1.1474 -2.8907
    1THF     H4  461   1.544   0.854   2.311 -1.1676  1.0418 -0.6669
    1THF     C3  462   1.618   0.940   2.118 -0.1514  0.0782  0.3885
    1THF     H5  463   1.722   0.916   2.095  0.0536  0.4640  0.8917
    1THF     H6  464   1.612   1.036   2.168 -0.4092  0.8261 -1.0428
    1THF     C4  465   1.531   0.943   1.993 -0.0427 -0.3212  0.1352
    1THF     H7  466   1.594   0.930   1.905 -1.4936  1.3465 -1.2027
    1THF     H8  467   1.475   1.037   1.987 -0.6385 -0.7395 -0.9607
    1THF     O1  468   1.448   0.831   2.001  0.1957  0.3912 -0.3346
    1THF     C1  469   2.754   2.761   2.270 -0.1018 -0.1025  0.3839
    1THF     H1  470   2.660   2.765   2.326 -0.3338  0.6640 -0.0492
    1THF     H2  471   2.768   2.654   2.250  2.4983  0.4173 -0.7735
    1THF     C2  472   2.869   2.826   2.349  0.2080 -0.3744  0.2140
    1THF     H3  473   2.924   2.755   2.411  2.3367 -0.8404 -2.0923
    1THF     H4  474   2.824   2.904   2.411  1.2319  2.7746 -2.7955
    1THF     C3  475   2.961   2.890   2.243  0.1650  0.2826 -0.3326
    1THF     H5  476   3.024   2.811   2.201  0.3854  0.9846 -1.3614
    1THF     H6  477   3.024   2.970   2.280 -1.9910  0.9501  1.9885
    1THF     C4  478   2.852   2.933   2.142  0.4635  0.6821  0.0925
    1THF     H7  479   2.887   2.937   2.038 -0.6312 -1.0055 -0.3674
    1THF     H8  480   2.811   3.031   2.168 -0.4096  0.5829 -0.8828
    1THF     O1  481   2.744   2.831   2.149  0.4678 -0.2175  0.3085
    1THF     C1  482   0.536   2.023   0.420  0.2972  0.3189  0.7405
    1THF     H1  483   0.582   1.978   0.509 -0.6817 -2.4169 -0.1089
    1THF     H2  484   0.452   2.083   0.457  0.5709  2.1683 -1.5552
    1THF     C2  485   0.501   1.905   0.323  1.0098 -0.0866  0.1555
    1THF     H3  486   0.409   1.851   0.346  0.8916 -0.1583 -0.4745
    1THF     H4  487   0.582   1.833   0.337  0.7561 -0.2935  0.5737
    1THF     C3  488   0.521   1.963   0.183  0.3663 -0.1245 -0.1956
    1THF     H5  489   0.427   1.970   0.127 -1.4764  1.1050  2.9114
    1THF     H6  490   0.600   1.902   0.138  0.5610 -0.5578  0.7366
    1THF     C4  491   0.575   2.102   0.204  0.7386 -0.5465  0.2928
    1THF     H7  492   0.497   2.172   0.176  2.5159  0.6142 -1.9836
    1THF     H8  493   0.663   2.120   0.141  0.4240  0.7696  0.2199
    1THF     O1  494   0.608   2.113   0.347  0.1196 -0.1842  0.2183
    1THF     C1  495   0.250   3.014   2.912  0.4184  0.2187  0.7528
    1THF     H1  496   0.165   2.976   2.855  0.9618  0.2949 -0.1234
    1THF     H2  497   0.340   2.959   2.883  0.7583  1.9523 -1.6848
    1THF     C2  498   0.219   3.034   3.056 -0.2858  0.1519  0.1441
    1THF     H3  499   0.303   3.011   3.123  0.2952 -2.2249 -1.3481
    1THF     H4  500   0.139   2.971   3.095 -1.1833  0.6209 -0.9249
    1THF     C3  501   0.169   3.180   3.074  0.1900 -0.3639 -0.4974
    1THF     H5  502   0.194   3.227   3.169  0.2715 -1.8428  0.2136
    1THF     H6  503   0.060   3.184   3.072  0.1930  1.3011  1.1248
    1THF     C4  504   0.219   3.251   2.946 -0.5890 -0.0430  0.5992
    1THF     H7  505   0.300   3.323   2.962  0.6391 -0.6181 -2.6311
    1THF     H8  506   0.143   3.294   2.881  1.1781  0.0457 -1.4794
    1THF     O1  507   0.273   3.145   2.868 -0.0335 -0.3861  0.1245
    1THF     C1  508   1.905   2.159   3.901 -0.7125  0.0353  0.0374
    1THF     H1  509   1.919   2.265   3.923  0.2064  0.1174 -0.8769
    1THF     H2  510   1.997   2.111   3.868 -1.8928 -2.5618  0.3625
    1THF     C2  511   1.787   2.128   3.805 -0.2522  0.6045 -0.5805
    1THF     H3  512   1.792   2.024   3.770 -1.1063  0.2335  0.3864
    1THF     H4  513   1.776   2.200   3.723  0.5812  0.4576 -0.8266
    1THF     C3  514   1.664   2.136   3.892  0.1700  0.2528  0.7770
    1THF     H5  515   1.597   2.056   3.860  1.0062 -0.0188 -0.3395
    1THF     H6  516   1.619   2.235   3.878  1.1260  0.7610  1.2558
    1THF     C4  517   1.720   2.127   4.037  0.2099  0.8868  0.4162
    1THF     H7  518   1.677   2.046   4.097  0.8284 -0.1177 -0.4874
    1THF     H8  519   1.722   2.228   4.079 -0.5839  1.5848 -1.2046
    1THF     O1  520   1.856   2.093   4.018 -0.1285 -0.2000 -0.3464
    1THF     C1  521   3.284   2.533   2.893  0.0162 -0.2960 -0.1403
    1THF     H1  522   3.373   2.588   2.863  0.0224  0.6835  1.6272
    1THF     H2  523   3.298   2.425   2.902 -1.0471 -0.3480  1.2322
    1THF     C2  524   3.176   2.548   2.784 -0.4152  0.1749  0.5951
    1THF     H3  525   3.180   2.458   2.722 -1.1857 -0.2284  1.1291
    1THF     H4  526   3.184   2.639   2.723  0.6535 -0.3734 -0.1038
    1THF     C3  527   3.046   2.546   2.870 -0.2838 -0.3572  1.1956
    1THF     H5  528   2.978   2.465   2.843 -0.4445 -1.0125  3.4829
    1THF     H6  529   3.000   2.644   2.853  0.6724  0.3230  2.3886
    1THF     C4  530   3.095   2.551   3.019  0.0912 -0.3494 -0.5504
    1THF     H7  531   3.087   2.451   3.063  2.0709 -0.4754 -0.4439
    1THF     H8  532   3.036   2.630   3.066 -0.0443  0.2182 -1.6812
    1THF     O1  533   3.235   2.587   3.015  0.2213 -0.2148 -0.0332
    1THF     C1  534   3.963   2.186   1.939  0.7027  0.7960 -0.0511
    1THF     H1  535   3.894   2.113   1.981  0.2564  1.0146 -0.4067
    1THF     H2  536   3.912   2.282   1.953 -0.3341  0.7013 -2.9593
    1THF     C2  537   3.996   2.166   1.790  1.1530 -0.2661 -0.8048
    1THF     H3  538   3.946   2.238   1.725  1.9057 -1.1142 -2.3620
    1THF     H4  539   3.962   2.068   1.754  0.3981  0.0763 -1.0324
    1THF     C3  540   4.149   2.191   1.768 -0.0366 -0.2084  0.7619
    1THF     H5  541   4.161   2.297   1.746 -2.1188  0.2451  1.6126
    1THF     H6  542   4.191   2.129   1.689 -0.4723 -0.5649  0.8060
    1THF     C4  543   4.201   2.158   1.909 -0.1909 -0.5152  0.0787
    1THF     H7  544   4.282   2.220   1.946 -0.1496 -0.9922  0.8008
    1THF     H8  545   4.221   2.050   1.902 -1.3301 -0.6879 -0.6713
    1THF     O1  546   4.087   2.183   2.001  0.1132 -0.0726  0.3899
    1THF     C1  547   3.156   1.479   2.954  0.3168 -0.7508  0.0382
    1THF     H1  548   3.220   1.431   2.878 -0.1420  0.1325 -0.9151
    1THF     H2  549   3.207   1.522   3.040 -0.1108  0.5321 -0.3333
    1THF     C2  550   3.049   1.380   3.014 -0.1294  0.8438 -0.1725
    1THF     H3  551   3.031   1.392   3.121 -2.3449 -1.3552 -0.2425
    1THF     H4  552   3.082   1.277   3.000  2.2252  1.0354  3.3016
    1THF     C3  553   2.922   1.412   2.940 -0.2154  0.0469  0.3488
    1THF     H5  554   2.852   1.445   3.018 -2.7636 -0.9832 -1.4301
    1THF     H6  555   2.884   1.323   2.888  0.9085  0.0739 -0.5372
    1THF     C4  556   2.953   1.520   2.844  0.2147  0.2510 -0.4539
    1THF     H7  557   2.875   1.597   2.842  0.1134  0.1995  1.2536
    1THF     H8  558   2.973   1.481   2.744  1.2342  2.0828 -0.9900
    1THF     O1  559   3.067   1.583   2.897 -0.2864 -0.1098  0.1364
    1THF     C1  560   1.017   3.199   2.155 -0.6185 -0.2958  0.1832
    1THF     H1  561   0.916   3.225   2.186 -0.9823 -0.1497 -1.1106
    1THF     H2  562   1.023   3.172   2.050 -0.3163 -0.4992  0.2512
    1THF     C2  563   1.082   3.101   2.246  0.0607 -0.9823  0.6373
    1THF     H3  564   1.168   3.059   2.193  0.8259  3.6498 -2.1051
    1THF     H4  565   1.009   3.026   2.276 -1.4407  0.8270  1.6339
    1THF     C3  566   1.121   3.180   2.364 -0.0361 -0.1922 -0.4038
    1THF     H5  567   1.200   3.137   2.425 -0.3355 -2.1895 -1.3806
    1THF     H6  568   1.036   3.187   2.432 -0.0206  1.9324 -0.5631
    1THF     C4  569   1.141   3.328   2.316  0.1290  1.0113 -0.4878
    1THF     H7  570   1.246   3.360   2.321  0.8222 -1.3737  0.6460
    1THF     H8  571   1.087   3.404   2.373  1.2117  2.1318 -0.9333
    1THF     O1  572   1.086   3.320   2.181 -0.1691  0.0754 -0.0660
    1THF     C1  573   4.063   1.546   2.888  0.7730 -0.1240 -0.3371
    1THF     H1  574   4.026   1.446   2.865  2.5468 -0.3222 -2.5233
    1THF     H2  575   3.979   1.604   2.928  0.6813 -1.7201  1.8837
    1THF     C2  576   4.123   1.604   2.755  0.3737 -0.6634  0.8051
    1THF     H3  577   4.062   1.684   2.713  0.4220 -0.8492  0.3844
    1THF     H4  578   4.132   1.525   2.680 -0.7897  1.0400 -1.1698
    1THF     C3  579   4.256   1.675   2.797 -0.2789 -0.0473 -0.4292
    1THF     H5  580   4.254   1.781   2.773  4.4732  0.2019 -0.3411
    1THF     H6  581   4.345   1.632   2.751 -0.4188  0.4935 -1.2038
    1THF     C4  582   4.263   1.667   2.953 -0.1155  0.2027 -0.0900
    1THF     H7  583   4.216   1.757   2.994 -0.9400 -0.8551  1.3341
    1THF     H8  584   4.361   1.642   2.994  0.1605 -0.3337 -1.0700
    1THF     O1  585   4.178   1.551   2.976  0.5955 -0.5501  0.0904
    1THF     C1  586   3.593   2.042   1.921  0.0947  0.4449 -0.6737
    1THF     H1  587   3.486   2.049   1.942 -0.0623 -0.8361 -0.9877
    1THF     H2  588   3.646   2.136   1.935  1.0335 -0.3879  1.6294
    1THF     C2  589   3.611   1.993   1.777  0.1365 -0.2718 -0.4265
    1THF     H3  590   3.669   2.070   1.726  1.2067 -1.2661 -0.7257
    1THF     H4  591   3.519   1.989   1.717  2.1443 -0.2526 -3.6338
    1THF     C3  592   3.685   1.865   1.786 -0.1221 -0.3632  0.2316
    1THF     H5  593   3.793   1.878   1.777 -0.0942 -0.1998  0.8047
    1THF     H6  594   3.650   1.796   1.709 -1.5692 -0.8640  1.3192
    1THF     C4  595   3.645   1.813   1.921  0.6756 -0.1219  0.1356
    1THF     H7  596   3.716   1.740   1.963  2.0363  1.9309  1.5425
    1THF     H8  597   3.542   1.778   1.930  0.6904 -0.4089 -0.7605
    1THF     O1  598   3.650   1.935   2.005 -0.1754  0.5399 -0.1985
    1THF     C1  599   2.483   3.073   0.130  0.0572 -0.0538 -0.5763
    1THF     H1  600   2.445   3.061   0.232  0.7770 -0.4312 -0.3438
    1THF     H2  601   2.531   3.170   0.114  3.4487 -1.6686 -0.7363
    1THF     C2  602   2.361   3.060   0.040 -0.1330  0.6473 -0.1037
    1THF     H3  603   2.375   3.139  -0.034 -1.2665 -1.0328 -2.1782
    1THF     H4  604   2.274   3.072   0.105 -1.2222 -1.7118 -1.0586
    1THF     C3  605   2.366   2.928  -0.031 -0.0287  0.4344  0.7346
    1THF     H5  606   2.393   2.936  -0.136 -3.4439  2.1984 -0.0635
    1THF     H6  607   2.268   2.882  -0.025  0.2429 -0.1083  1.1279
    1THF     C4  608   2.478   2.854   0.037  0.4135  0.4700 -0.4431
    1THF     H7  609   2.531   2.802  -0.043 -0.0079  0.2436 -0.5763
    1THF     H8  610   2.446   2.787   0.116  2.8821  0.2129  0.3722
    1THF     O1  611   2.563   2.953   0.093 -0.5386 -0.0235 -0.5045
    1THF     C1  612   1.240   2.251   3.646  0.2206  0.5904  0.1130
    1THF     H1  613   1.227   2.161   3.585 -1.3405 -0.6467  2.2172
    1THF     H2  614   1.282   2.332   3.586  0.8401  1.1957  1.3632
    1THF     C2  615   1.334   2.206   3.761 -0.2751 -0.2671 -0.2539
    1THF     H3  616   1.395   2.285   3.806  0.3253  0.1827 -1.8324
    1THF     H4  617   1.401   2.131   3.717 -1.2625 -0.9953 -0.5490
    1THF     C3  618   1.242   2.143   3.859  0.6261 -0.0576 -0.2660
    1THF     H5  619   1.280   2.156   3.961  1.4971  0.8551 -0.7048
    1THF     H6  620   1.238   2.037   3.834 -0.3100  0.2509 -1.4798
    1THF     C4  621   1.107   2.219   3.838  0.1022 -0.2446  0.2063
    1THF     H7  622   1.105   2.304   3.907  0.2257 -1.6012  1.9418
    1THF     H8  623   1.020   2.154   3.849  0.2242 -0.0123  2.9183
    1THF     O1  624   1.113   2.278   3.708  0.2126  0.8617  0.2956
    1THF     C1  625   2.130   1.635   1.101 -0.3410 -0.0981 -0.7160
    1THF     H1  626   2.031   1.597   1.127 -1.5916  1.7800 -2.5363
    1THF     H2  627   2.189   1.559   1.049 -0.8767 -2.1541  1.6361
    1THF     C2  628   2.207   1.698   1.221  0.1464  0.2177 -0.1485
    1THF     H3  629   2.258   1.632   1.292  1.0740 -0.9449 -1.8512
    1THF     H4  630   2.136   1.747   1.288  2.4083  2.9019  0.4263
    1THF     C3  631   2.303   1.799   1.164  0.3454  0.1262  0.7271
    1THF     H5  632   2.409   1.770   1.165  0.2258 -0.2792  1.4805
    1THF     H6  633   2.297   1.897   1.212  0.9582  1.1026 -1.1330
    1THF     C4  634   2.262   1.807   1.017  0.6578  0.5056 -0.5540
    1THF     H7  635   2.324   1.727   0.975 -0.8147  0.0481 -1.8937
    1THF     H8  636   2.283   1.900   0.966 -0.3942  0.8729 -0.3394
    1THF     O1  637   2.122   1.751   1.010  0.0834 -0.2898  0.7675
    1THF     C1  638   3.351   2.945   0.373  1.2930  0.0249  0.6298
    1THF     H1  639   3.283   2.998   0.306 -0.4697 -0.4304  2.0145
    1THF     H2  640   3.293   2.912   0.460  0.0228 -0.2551 -0.3211
    1THF     C2  641   3.478   3.016   0.404 -0.4825 -0.4610  0.4615
    1THF     H3  642   3.468   3.071   0.498 -0.4305  2.3085 -1.1094
    1THF     H4  643   3.504   3.086   0.325  2.1149 -1.6187  0.2059
    1THF     C3  644   3.574   2.904   0.427 -0.7477  0.1060  0.2090
    1THF     H5  645   3.565   2.863   0.528 -0.2908  0.9870  0.6117
    1THF     H6  646   3.681   2.926   0.422 -0.5003 -0.2748  3.0029
    1THF     C4  647   3.534   2.802   0.328  0.6419  0.2902  0.9468
    1THF     H7  648   3.535   2.700   0.369 -2.6479 -0.9626 -1.8256
    1THF     H8  649   3.599   2.797   0.239 -1.0584 -3.3096 -0.1971
    1THF     O1  650   3.399   2.830   0.294  0.1065  0.1661 -0.4951
    1THF     C1  651   2.335   3.894   3.023  0.1920  0.6562  0.4536
    1THF     H1  652   2.433   3.931   3.053  1.8736 -2.4829 -0.8454
    1THF     H2  653   2.338   3.839   2.928 -0.4164  1.4719 -0.0485
    1THF     C2  654   2.231   4.005   3.012 -0.1853 -0.1544  0.7873
    1THF     H3  655   2.210   4.011   2.904  1.9245  0.9115  0.4096
    1THF     H4  656   2.272   4.099   3.050  0.6503 -0.6228  1.0310
    1THF     C3  657   2.115   3.956   3.098  0.4126 -0.3478  0.6335
    1THF     H5  658   2.027   3.957   3.034 -1.0117 -1.2583  2.5188
    1THF     H6  659   2.104   4.026   3.181 -0.2291  0.0613  0.2055
    1THF     C4  660   2.149   3.822   3.162 -0.2053 -0.2168  0.8531
    1THF     H7  661   2.092   3.748   3.105  1.7493  0.6333 -2.3434
    1THF     H8  662   2.121   3.809   3.267  0.9048 -0.7774  1.0886
    1THF     O1  663   2.292   3.814   3.137  0.2906  0.2640 -0.3557
    1THF     C1  664   3.845   2.122   1.022 -0.2997 -0.1270  0.4669
    1THF     H1  665   3.842   2.019   0.984  1.5352  0.0725 -0.2490
    1THF     H2  666   3.803   2.126   1.123  0.0701 -0.4113  0.6326
    1THF     C2  667   3.762   2.215   0.934  0.1755  0.3960 -0.3429
    1THF     H3  668   3.673   2.253   0.985  0.2208  0.2130 -0.1289
    1THF     H4  669   3.738   2.164   0.840 -3.6547  1.0495  0.2110
    1THF     C3  670   3.854   2.329   0.899  0.5187 -0.5583  0.2944
    1THF     H5  671   3.853   2.406   0.977 -0.9931 -0.5028  0.2376
    1THF     H6  672   3.838   2.371   0.800 -1.7720 -2.5022 -0.2009
    1THF     C4  673   3.992   2.260   0.912  0.1455  0.3703  0.4578
    1THF     H7  674   4.074   2.332   0.918  0.7177 -0.1185 -1.1967
    1THF     H8  675   4.011   2.199   0.823 -0.4087  0.9092 -0.0249
    1THF     O1  676   3.981   2.167   1.024 -0.5145 -0.1925 -0.2125
    1THF     C1  677   1.924   3.696   0.340  0.1498 -0.1390  0.4508
    1THF     H1  678   1.846   3.656   0.274 -1.2582  3.6024 -0.2652
    1THF     H2  679   1.867   3.714   0.432 -1.4676 -0.4435 -0.4646
    1THF     C2  680   1.989   3.819   0.280 -0.6086  0.3192  0.5932
    1THF     H3  681   1.927   3.906   0.300 -2.6282 -0.6270 -1.3804
    1THF     H4  682   2.000   3.819   0.171  0.9006  1.1629  0.7381
    1THF     C3  683   2.123   3.826   0.358  0.0342 -0.6348  0.4893
    1THF     H5  684   2.110   3.910   0.427 -1.3754  0.4442 -1.0275
    1THF     H6  685   2.203   3.855   0.290  0.5874 -1.0725  0.9532
    1THF     C4  686   2.140   3.695   0.436  0.3071 -0.0799  0.4774
    1THF     H7  687   2.116   3.705   0.542 -1.2265 -1.0066  0.2313
    1THF     H8  688   2.243   3.662   0.415  1.3499  2.6864  1.1316
    1THF     O1  689   2.037   3.608   0.374  0.0464 -0.3464 -0.6687
    1THF     C1  690   2.189   0.311   3.688  0.5492  0.6366  0.1825
    1THF     H1  691   2.130   0.240   3.746  0.9760 -2.2283 -2.7565
    1THF     H2  692   2.133   0.340   3.599 -0.2980 -1.3805  0.0244
    1THF     C2  693   2.314   0.252   3.636 -0.0661  0.3892  0.6529
    1THF     H3  694   2.310   0.240   3.527  0.5078  1.6849  0.4835
    1THF     H4  695   2.321   0.158   3.691 -0.5419  0.2350  0.4467
    1THF     C3  696   2.430   0.345   3.680 -0.2108 -0.2400 -0.3490
    1THF     H5  697   2.495   0.355   3.593  0.4637 -1.1403  0.0374
    1THF     H6  698   2.486   0.302   3.763  1.0023  0.5543 -0.7394
    1THF     C4  699   2.353   0.474   3.722  0.1729 -0.0808 -0.1584
    1THF     H7  700   2.342   0.532   3.631 -4.8225  0.4323  0.6123
    1THF     H8  701   2.396   0.532   3.804 -0.0283 -0.4254  0.1984
    1THF     O1  702   2.226   0.430   3.760  0.1817  0.0693  0.2693
    1THF     C1  703   0.141   2.095   0.310  0.3933 -0.4589  0.0547
    1THF     H1  704   0.225   2.054   0.367 -1.2261  1.3850  3.9877
    1THF     H2  705   0.074   2.020   0.267 -0.5952  0.6909 -0.4325
    1THF     C2  706   0.181   2.198   0.204 -0.9452 -0.6634 -0.1583
    1THF     H3  707   0.093   2.222   0.145  0.1322  0.9434 -1.1493
    1THF     H4  708   0.266   2.168   0.143  0.6880  0.8184  1.3307
    1THF     C3  709   0.201   2.323   0.288 -0.3888 -0.4845  0.2485
    1THF     H5  710   0.197   2.411   0.224 -2.6081  0.2440  1.3307
    1THF     H6  711   0.303   2.314   0.327  0.4012 -1.3735 -1.9579
    1THF     C4  712   0.097   2.311   0.402 -0.3381  0.1366  0.9184
    1THF     H7  713   0.022   2.391   0.400  1.3978  1.7837  0.2089
    1THF     H8  714   0.160   2.318   0.490  0.8722 -0.9284  0.1487
    1THF     O1  715   0.057   2.176   0.396  0.5251  0.1198  0.0334
    1THF     C1  716   3.191   1.233   0.335  0.1111 -0.1677 -0.0126
    1THF     H1  717   3.082   1.222   0.337 -0.0656  1.5050  0.6887
    1THF     H2  718   3.242   1.212   0.429 -1.3867 -0.4851  0.7564
    1THF     C2  719   3.226   1.377   0.292  0.3092  0.0986  0.0610
    1THF     H3  720   3.210   1.453   0.369 -0.9287  0.4982 -0.5867
    1THF     H4  721   3.153   1.396   0.213  0.3732 -2.5526 -0.6818
    1THF     C3  722   3.368   1.372   0.244  0.0730  0.3707  0.3272
    1THF     H5  723   3.445   1.394   0.320  0.9057  0.4088 -0.5202
    1THF     H6  724   3.381   1.453   0.173  1.3714 -0.1347 -0.0267
    1THF     C4  725   3.377   1.229   0.191  0.8871  0.1368 -0.2910
    1THF     H7  726   3.465   1.177   0.230  0.1440 -1.3762 -0.6158
    1THF     H8  727   3.380   1.241   0.082 -1.7495  2.0447 -0.2054
    1THF     O1  728   3.255   1.156   0.230 -0.2478 -0.7213 -0.9797
    1THF     C1  729   4.003   1.817   3.743 -0.2276 -0.1521  0.5557
    1THF     H1  730   3.993   1.808   3.852 -0.3715  2.4046  0.7762
    1THF     H2  731   3.926   1.763   3.687  2.4689 -3.2196 -0.3131
    1THF     C2  732   4.140   1.768   3.692  0.1352 -0.1303 -0.5575
    1THF     H3  733   4.131   1.726   3.592  0.7531 -2.0187  0.1613
    1THF     H4  734   4.174   1.691   3.761 -2.1557 -0.1304  0.6346
    1THF     C3  735   4.236   1.881   3.714  0.6285  0.2600 -0.1318
    1THF     H5  736   4.310   1.893   3.635 -0.1430  1.0323 -0.7327
    1THF     H6  737   4.289   1.862   3.808  0.0160 -2.4855 -0.3018
    1THF     C4  738   4.147   2.013   3.714  0.2951  0.2562  0.9643
    1THF     H7  739   4.164   2.067   3.620 -1.7748 -0.0978  0.3613
    1THF     H8  740   4.163   2.073   3.804  0.6995 -2.8754  3.0355
    1THF     O1  741   4.012   1.960   3.710  0.3256  0.3303 -0.5955
    1THF     C1  742   3.358   1.234   3.465 -0.4447 -0.2796 -0.2785
    1THF     H1  743   3.444   1.204   3.526 -0.1535 -0.6087 -0.8398
    1THF     H2  744   3.305   1.145   3.430  0.1958 -0.2085 -1.4747
    1THF     C2  745   3.417   1.316   3.350 -0.6840  0.3279  0.0204
    1THF     H3  746   3.409   1.273   3.250  1.0410  1.9878 -0.8645
    1THF     H4  747   3.521   1.335   3.376  0.1605 -1.5787 -1.8172
    1THF     C3  748   3.337   1.451   3.345  0.0295  0.2826 -0.1706
    1THF     H5  749   3.274   1.459   3.256 -1.1087  1.1818  0.6952
    1THF     H6  750   3.403   1.535   3.367  1.6717 -1.3539  1.3310
    1THF     C4  751   3.231   1.435   3.454 -0.2509 -0.2958 -0.2991
    1THF     H7  752   3.135   1.419   3.404 -0.1526 -1.9884  0.0240
    1THF     H8  753   3.208   1.522   3.515 -0.8904 -1.1529  0.6953
    1THF     O1  754   3.268   1.321   3.532 -0.3139  0.5536 -0.8940
    1THF     C1  755   2.901   2.495   0.305  0.2179  0.3133 -0.4910
    1THF     H1  756   3.006   2.499   0.337  1.4029 -2.5368 -3.7360
    1THF     H2  757   2.870   2.391   0.296 -0.7250  0.5974 -0.5093
    1THF     C2  758   2.884   2.564   0.167  0.2116 -0.6285 -0.5975
    1THF     H3  759   2.837   2.489   0.103 -3.6939  2.3254 -1.4185
    1THF     H4  760   2.980   2.588   0.122  0.6728 -1.5306 -0.1083
    1THF     C3  761   2.785   2.679   0.197  0.4248  0.3530  0.2806
    1THF     H5  762   2.714   2.700   0.116 -0.4513  0.1056  0.9732
    1THF     H6  763   2.842   2.772   0.202  0.9817  0.0159  0.1965
    1THF     C4  764   2.710   2.633   0.325  0.6544  0.0833  0.7666
    1THF     H7  765   2.616   2.577   0.317  0.4776  0.5393 -0.5093
    1THF     H8  766   2.696   2.717   0.393 -0.6708  2.0668 -1.8754
    1THF     O1  767   2.803   2.552   0.395  0.7778  0.5309  0.4590
    1THF     C1  768   2.329   2.727   3.443  0.2603 -0.1083  0.5290
    1THF     H1  769   2.386   2.725   3.349  1.8024 -0.6163  1.4570
    1THF     H2  770   2.298   2.631   3.485  2.4610 -1.1760 -0.2000
    1THF     C2  771   2.203   2.808   3.428 -0.1226 -0.5708 -0.1971
    1THF     H3  772   2.128   2.769   3.497 -0.1416  2.4452  1.5948
    1THF     H4  773   2.159   2.810   3.328 -1.0438 -0.2681  0.2106
    1THF     C3  774   2.249   2.955   3.448 -0.1096 -0.4436  0.4946
    1THF     H5  775   2.189   3.004   3.525  1.0765  2.1500 -0.1825
    1THF     H6  776   2.246   3.011   3.354  0.2034  0.2916  0.9152
    1THF     C4  777   2.401   2.942   3.480  0.0451 -0.0411 -0.6401
    1THF     H7  778   2.427   3.005   3.566 -1.7960  0.4414 -0.4090
    1THF     H8  779   2.460   2.960   3.389  0.1327 -0.1343 -0.6013
    1THF     O1  780   2.413   2.806   3.530 -0.4186 -0.7179 -0.4397
    1THF     C1  781   3.638   1.764   3.720  0.7001  0.2869  0.1951
    1THF     H1  782   3.711   1.837   3.756 -0.6233  1.8987 -0.3418
    1THF     H2  783   3.590   1.813   3.635 -1.2020  0.0232  1.0854
    1THF     C2  784   3.521   1.713   3.808 -0.3073  0.0695  0.7303
    1THF     H3  785   3.422   1.748   3.781  0.6447  2.2191 -0.0674
    1THF     H4  786   3.538   1.734   3.914 -0.5434  1.9005  0.4203
    1THF     C3  787   3.521   1.565   3.775 -0.0949 -0.6512  0.0913
    1THF     H5  788   3.423   1.521   3.756  0.0546 -0.5220 -1.0326
    1THF     H6  789   3.560   1.522   3.867  1.9339 -0.1266 -0.5065
    1THF     C4  790   3.608   1.545   3.661  0.0019 -0.3607  0.1096
    1THF     H7  791   3.548   1.546   3.570 -1.9033 -0.0468  1.3355
    1THF     H8  792   3.671   1.455   3.666 -0.0954 -0.4201  0.2673
    1THF     O1  793   3.702   1.650   3.671 -0.4454  0.3469 -0.7219
    1THF     C1  794   0.506   0.288   3.627  0.2956 -0.0125 -0.1533
    1THF     H1  795   0.534   0.242   3.532 -0.0350 -0.1333 -0.1930
    1THF     H2  796   0.568   0.239   3.703  1.5315 -0.0275 -1.1503
    1THF     C2  797   0.358   0.262   3.653  0.5679 -0.1402 -0.0898
    1THF     H3  798   0.331   0.165   3.696 -2.6926  0.8374  0.1977
    1THF     H4  799   0.305   0.268   3.557 -0.9135 -0.7778  0.6763
    1THF     C3  800   0.314   0.383   3.736 -0.4785 -0.1848 -0.6149
    1THF     H5  801   0.294   0.359   3.840 -0.0063  0.0243 -0.4778
    1THF     H6  802   0.227   0.439   3.700  0.6025  3.2741  1.9041
    1THF     C4  803   0.437   0.482   3.740  1.0821  0.7683  0.4210
    1THF     H7  804   0.495   0.460   3.830  1.6528  2.2135  0.4155
    1THF     H8  805   0.417   0.588   3.725 -0.5252  0.1515 -2.3063
    1THF     O1  806   0.517   0.433   3.632 -0.0081  0.2390  0.2931
    1THF     C1  807   0.075   0.252   4.003  0.8076 -0.2054 -0.0953
    1THF     H1  808   0.174   0.295   4.023  0.1527 -0.0383  3.0598
    1THF     H2  809   0.033   0.292   3.911 -0.5288 -2.2873 -0.4216
    1THF     C2  810  -0.022   0.295   4.110  0.4572 -0.4620 -0.3112
    1THF     H3  811  -0.064   0.395   4.099  1.4158  0.2891  2.4592
    1THF     H4  812   0.033   0.295   4.204 -0.3697 -0.3056  0.1708
    1THF     C3  813  -0.128   0.188   4.116 -0.1706  0.6572 -0.2254
    1THF     H5  814  -0.223   0.212   4.069 -0.7906  0.1068  0.7130
    1THF     H6  815  -0.150   0.163   4.220  2.4633 -2.4485 -0.3368
    1THF     C4  816  -0.068   0.069   4.049 -0.1349 -0.0796 -0.0635
    1THF     H7  817  -0.130   0.047   3.962 -0.7097  3.6005 -0.6881
    1THF     H8  818  -0.056  -0.012   4.122 -1.7540  0.6222  1.0145
    1THF     O1  819   0.066   0.110   4.000  0.0431  0.5947 -0.0134
    1THF     C1  820   3.241   0.384   3.733  0.0375 -0.9645 -0.2334
    1THF     H1  821   3.158   0.439   3.689 -1.9218 -1.9601  2.1338
    1THF     H2  822   3.268   0.284   3.696  1.4704 -0.8722  0.5112
    1THF     C2  823   3.215   0.383   3.885 -0.4359 -0.0956 -0.0057
    1THF     H3  824   3.204   0.285   3.932 -0.3319 -0.0130  0.1881
    1THF     H4  825   3.126   0.442   3.910 -0.9231 -0.9132  0.1965
    1THF     C3  826   3.342   0.460   3.944 -0.0863  0.2019 -0.2240
    1THF     H5  827   3.423   0.394   3.974  1.1833  1.0510 -1.7278
    1THF     H6  828   3.305   0.525   4.024 -0.8210 -0.3931 -0.0780
    1THF     C4  829   3.394   0.541   3.831  0.2196  0.8136  0.1170
    1THF     H7  830   3.503   0.543   3.823  0.1472 -0.3088 -1.4680
    1THF     H8  831   3.343   0.637   3.819  0.0888  0.6506 -0.7064
    1THF     O1  832   3.362   0.460   3.718 -0.2326  0.1640  0.4576
    1THF     C1  833   3.935   0.833   1.809  0.2100  0.6837 -0.3383
    1THF     H1  834   3.886   0.808   1.714  1.6070 -1.2182 -0.5832
    1THF     H2  835   4.008   0.762   1.849  1.5114  1.1596 -1.8693
    1THF     C2  836   3.840   0.873   1.919  0.1161 -0.3554  0.5287
    1THF     H3  837   3.889   0.862   2.016  2.5289  0.3327 -0.5663
    1THF     H4  838   3.747   0.817   1.915  0.2139 -0.4722 -0.1638
    1THF     C3  839   3.817   1.027   1.903 -0.2822 -0.0811  0.5108
    1THF     H5  840   3.851   1.093   1.983  2.2186  1.7585 -1.9511
    1THF     H6  841   3.714   1.047   1.874 -0.7006 -2.7127  0.0407
    1THF     C4  842   3.912   1.064   1.789  0.7710 -0.4446 -0.4828
    1THF     H7  843   3.963   1.160   1.797 -0.7001  0.4592 -1.5592
    1THF     H8  844   3.860   1.058   1.692  1.7058 -2.5957 -0.8806
    1THF     O1  845   4.011   0.957   1.788  0.3473 -0.6581 -0.2358
    1THF     C1  846   1.438   2.305   1.318 -0.7511  0.0338  0.6608
    1THF     H1  847   1.522   2.372   1.341 -1.5006  1.0360  0.4985
    1THF     H2  848   1.438   2.274   1.213 -0.4517 -1.1380  0.9886
    1THF     C2  849   1.300   2.363   1.362  0.4388 -0.2375 -0.5539
    1THF     H3  850   1.221   2.324   1.298  0.3452  2.6849 -2.3045
    1THF     H4  851   1.290   2.471   1.352 -2.5489 -0.2420  1.7639
    1THF     C3  852   1.280   2.317   1.505  0.2600  0.5825 -0.4785
    1THF     H5  853   1.176   2.286   1.520  0.1601  0.7322 -0.8634
    1THF     H6  854   1.299   2.401   1.572  1.0878  0.3627 -0.4256
    1THF     C4  855   1.391   2.215   1.525  0.3646 -0.5083 -0.6144
    1THF     H7  856   1.345   2.125   1.566  1.1185  0.1895  1.8467
    1THF     H8  857   1.457   2.254   1.603 -2.2245  0.1031  1.3939
    1THF     O1  858   1.449   2.187   1.396 -0.1164  0.1463  0.7563
    1THF     C1  859   2.239   3.630   3.628  0.6639 -0.5421 -0.2588
    1THF     H1  860   2.207   3.734   3.619 -1.4984 -1.3737 -2.9616
    1THF     H2  861   2.167   3.560   3.584 -0.0451  0.1485 -0.1945
    1THF     C2  862   2.255   3.595   3.774  0.3846 -0.2397  0.1442
    1THF     H3  863   2.161   3.547   3.802  0.2982  0.3501  0.8941
    1THF     H4  864   2.277   3.686   3.831  2.3340 -1.1757  0.9709
    1THF     C3  865   2.378   3.502   3.774 -0.6579 -0.0440 -0.3060
    1THF     H5  866   2.351   3.398   3.758  0.7124 -0.4080 -0.2919
    1THF     H6  867   2.449   3.509   3.856  1.2900  2.0535 -2.1091
    1THF     C4  868   2.457   3.536   3.648 -0.6494 -0.1301  0.6223
    1THF     H7  869   2.516   3.456   3.602 -1.8121 -1.0132  0.6346
    1THF     H8  870   2.521   3.619   3.678  0.0971 -0.7213  0.6844
    1THF     O1  871   2.364   3.598   3.559  0.2597  0.3091 -0.0928
    1THF     C1  872   1.589   0.004   0.765 -0.0733  0.6837  0.3324
    1THF     H1  873   1.598   0.081   0.843  1.9030  0.0064  0.7969
    1THF     H2  874   1.590  -0.093   0.816  1.5677  0.6124  0.2040
    1THF     C2  875   1.702   0.005   0.665  0.9760  0.3247 -0.3518
    1THF     H3  876   1.770  -0.080   0.672  1.2741  0.3187 -2.8120
    1THF     H4  877   1.762   0.091   0.694  1.3937 -0.1024  0.0622
    1THF     C3  878   1.644   0.011   0.516  0.2206  0.0587  0.1554
    1THF     H5  879   1.710  -0.042   0.447 -0.6502 -0.9783  0.1006
    1THF     H6  880   1.647   0.118   0.492 -0.3393 -0.3449 -1.7949
    1THF     C4  881   1.493  -0.036   0.555  0.2746 -0.1234  0.1307
    1THF     H7  882   1.492  -0.144   0.570  2.2893  0.1622  2.6938
    1THF     H8  883   1.419   0.002   0.485  1.4526  1.1827 -0.4402
    1THF     O1  884   1.469   0.014   0.682  0.2354  0.5839 -0.0680
    1THF     C1  885   0.235   1.569   0.364  0.4511 -0.5495 -0.1165
    1THF     H1  886   0.296   1.624   0.436 -0.5093  0.0920  0.2174
    1THF     H2  887   0.244   1.614   0.265 -1.6586  1.1040  0.3867
    1THF     C2  888   0.094   1.569   0.421 -0.2962  0.2548  0.0519
    1THF     H3  889   0.018   1.541   0.347 -0.7538  0.2160  0.5325
    1THF     H4  890   0.070   1.667   0.462  1.7703  0.5441  0.6374
    1THF     C3  891   0.104   1.463   0.531 -0.6104 -0.7661  0.2997
    1THF     H5  892   0.023   1.390   0.527 -1.3322 -0.0548  1.4150
    1THF     H6  893   0.095   1.514   0.628  0.9843  0.7009 -0.2902
    1THF     C4  894   0.231   1.383   0.506  0.1833  0.3582 -0.1638
    1THF     H7  895   0.206   1.278   0.490 -1.5585  0.3148  2.6539
    1THF     H8  896   0.307   1.399   0.583 -0.6959  1.1017  0.5672
    1THF     O1  897   0.272   1.435   0.374 -0.0169  0.6989 -0.5322
    1THF     C1  898   1.184   0.176   3.917 -0.8139 -0.3509 -0.1224
    1THF     H1  899   1.288   0.208   3.901 -0.0113 -2.6033  0.3092
    1THF     H2  900   1.112   0.256   3.899  0.4280  0.3046 -2.4277
    1THF     C2  901   1.149   0.115   4.055  0.4117  0.0730  0.1468
    1THF     H3  902   1.127   0.190   4.131  0.4074  0.5775 -0.3492
    1THF     H4  903   1.230   0.045   4.081 -0.7054 -1.2342  0.1771
    1THF     C3  904   1.028   0.029   4.025  0.0268  0.7670 -0.0498
    1THF     H5  905   0.941   0.095   4.028 -1.2613 -0.9073  0.3216
    1THF     H6  906   1.021  -0.050   4.100  2.0247  2.2585  1.7496
    1THF     C4  907   1.047  -0.019   3.881 -0.0724  0.4294 -0.6282
    1THF     H7  908   0.950  -0.013   3.832 -0.6373  1.0652  0.5316
    1THF     H8  909   1.081  -0.123   3.875  0.9801  0.8668 -2.3760
    1THF     O1  910   1.140   0.073   3.824 -0.5500  0.0562  0.3595
    1THF     C1  911   1.667   1.542   3.320  0.0233 -0.2729  0.4674
    1THF     H1  912   1.713   1.477   3.244 -3.4836 -0.7888 -1.2920
    1THF     H2  913   1.605   1.622   3.282  4.6366  3.1236 -0.3907
    1THF     C2  914   1.771   1.598   3.419 -0.3000  0.0676  0.4166
    1THF     H3  915   1.814   1.694   3.390  0.8901 -0.2683  1.0480
    1THF     H4  916   1.856   1.529   3.418 -0.0871  0.3295 -0.7167
    1THF     C3  917   1.696   1.608   3.550  0.3350  0.0430  0.0914
    1THF     H5  918   1.635   1.698   3.541  1.8334  1.0818  0.0663
    1THF     H6  919   1.763   1.600   3.637 -0.3421  2.3031  0.8546
    1THF     C4  920   1.599   1.495   3.552  0.6524  0.3611  0.6205
    1THF     H7  921   1.498   1.529   3.579 -1.1385 -2.1159 -2.6205
    1THF     H8  922   1.631   1.407   3.609 -0.5426  0.4701  1.4877
    1THF     O1  923   1.588   1.457   3.408  0.3301 -0.2457 -0.1140
    1THF     C1  924   1.342   2.496   3.988  0.1956  0.7150  0.0916
    1THF     H1  925   1.345   2.596   3.943 -0.5380  1.6184  2.0237
    1THF     H2  926   1.293   2.423   3.922  0.0128  0.9511 -0.0383
    1THF     C2  927   1.282   2.501   4.127 -0.5056 -0.1846 -0.2903
    1THF     H3  928   1.229   2.410   4.156  0.7730 -0.3966  1.4513
    1THF     H4  929   1.214   2.586   4.137 -1.0991 -0.8060  1.1463
    1THF     C3  930   1.406   2.519   4.213 -0.4676 -0.4571  0.4314
    1THF     H5  931   1.396   2.471   4.311 -0.1172 -0.5102  0.4424
    1THF     H6  932   1.428   2.623   4.236  2.0613 -1.0843  0.9930
    1THF     C4  933   1.522   2.456   4.136 -0.5886  0.8447 -0.3424
    1THF     H7  934   1.526   2.350   4.163  2.9825  1.3331  1.2165
    1THF     H8  935   1.622   2.491   4.160 -0.5264 -1.0000  2.2975
    1THF     O1  936   1.482   2.470   4.001 -0.0132 -0.4085 -0.7530
    1THF     C1  937   2.809   4.053   1.709 -0.4490  0.2022 -0.2183
    1THF     H1  938   2.798   3.999   1.803  0.2266  0.5751  0.0812
    1THF     H2  939   2.849   4.153   1.726 -0.2774 -0.0796  1.0616
    1THF     C2  940   2.672   4.055   1.634 -0.0428  0.0369  0.6963
    1THF     H3  941   2.614   4.144   1.657 -0.3596 -0.1835  0.7466
    1THF     H4  942   2.619   3.965   1.665  0.8537 -0.8186 -0.2124
    1THF     C3  943   2.713   4.046   1.484  0.0473 -0.1570 -0.4334
    1THF     H5  944   2.725   4.148   1.445  2.0306  0.3042  1.2863
    1THF     H6  945   2.641   4.001   1.414 -2.4453 -0.7442  2.4013
    1THF     C4  946   2.843   3.964   1.481  0.1967 -0.2430  0.0401
    1THF     H7  947   2.917   4.006   1.413 -0.2121  0.2616 -0.0923
    1THF     H8  948   2.831   3.859   1.454 -2.0464  0.4518 -1.7950
    1THF     O1  949   2.895   3.974   1.619 -1.2831  0.2360  0.0760
    1THF     C1  950   0.776   3.410   3.260 -0.3667 -0.7242  0.2277
    1THF     H1  951   0.752   3.514   3.238 -0.1569 -0.8965 -0.8135
    1THF     H2  952   0.884   3.396   3.257 -0.1262  0.9051  0.8099
    1THF     C2  953   0.712   3.323   3.161  0.3192  0.1855  0.3040
    1THF     H3  954   0.763   3.227   3.162 -0.0381  0.0078  1.5580
    1THF     H4  955   0.722   3.358   3.058 -1.0988 -4.9732 -1.7556
    1THF     C3  956   0.573   3.300   3.219 -0.8849  0.1571  0.4821
    1THF     H5  957   0.546   3.197   3.196 -0.5165  0.2413 -0.3511
    1THF     H6  958   0.501   3.368   3.170 -1.6196 -0.2068  1.0476
    1THF     C4  959   0.581   3.327   3.369 -1.0330 -0.1345  0.1721
    1THF     H7  960   0.576   3.240   3.436 -0.6070 -0.1776  0.1539
    1THF     H8  961   0.504   3.396   3.404 -1.4081 -0.5716  0.2212
    1THF     O1  962   0.710   3.387   3.386  0.1137  0.1426  0.7563
    1THF     C1  963   0.690   3.524   2.136 -0.0699 -0.4310 -0.1746
    1THF     H1  964   0.743   3.524   2.041 -1.4963  0.1849 -0.9772
    1THF     H2  965   0.613   3.600   2.132  0.2534 -0.1138 -0.3939
    1THF     C2  966   0.786   3.555   2.251  0.1520  0.2231 -0.0933
    1THF     H3  967   0.772   3.661   2.276  0.6636  0.1517  0.5046
    1THF     H4  968   0.886   3.526   2.218 -0.1382 -0.7584 -0.1220
    1THF     C3  969   0.746   3.465   2.369  0.1777  0.4443  0.2824
    1THF     H5  970   0.696   3.532   2.439 -0.5529  2.2636 -1.8989
    1THF     H6  971   0.821   3.413   2.428  2.1529  2.0481 -0.7462
    1THF     C4  972   0.640   3.372   2.308 -0.7966 -0.4458 -0.2238
    1THF     H7  973   0.541   3.389   2.352  0.6586  0.5970  2.7855
    1THF     H8  974   0.665   3.268   2.333  1.9263 -0.5961 -3.3329
    1THF     O1  975   0.648   3.393   2.164  0.0227 -0.5526 -0.1230
    1THF     C1  976   0.379   0.051   2.994 -0.2183 -0.3993 -0.4439
    1THF     H1  977   0.362   0.159   2.985  2.4409  0.1512  0.7311
    1THF     H2  978   0.331   0.007   2.907 -2.0572 -1.5502  1.1026
    1THF     C2  979   0.321  -0.002   3.120  0.2227  0.3897  0.4911
    1THF     H3  980   0.322  -0.111   3.111  0.2250  0.5881 -2.1045
    1THF     H4  981   0.218   0.026   3.142 -0.9942 -0.8707 -3.2422
    1THF     C3  982   0.427   0.034   3.231  0.1084 -0.0607  0.2086
    1THF     H5  983   0.432  -0.053   3.296 -1.1100  0.9339  1.6767
    1THF     H6  984   0.397   0.122   3.288 -1.4773  0.6405 -1.6398
    1THF     C4  985   0.559   0.058   3.159  0.3041 -0.0646  0.6004
    1THF     H7  986   0.636  -0.012   3.193  1.5009  0.4497 -1.0056
    1THF     H8  987   0.596   0.160   3.173 -1.1268  0.5685 -0.0774
    1THF     O1  988   0.524   0.030   3.020 -0.5271 -0.1505  0.3786
    1THF     C1  989   4.039   4.043   1.665  0.1341  0.1492 -0.0295
    1THF     H1  990   3.960   4.061   1.591  0.0845  3.1960  0.6815
    1THF     H2  991   4.004   4.073   1.765  0.9864  1.4412 -0.1096
    1THF     C2  992   4.181   4.089   1.623  0.3032  0.2859  0.0207
    1THF     H3  993   4.228   4.144   1.705  0.0322  0.7222 -0.1154
    1THF     H4  994   4.178   4.149   1.531  2.0354 -0.0248 -0.2553
    1THF     C3  995   4.261   3.958   1.609  0.8908 -0.1136 -0.0508
    1THF     H5  996   4.328   3.945   1.694 -0.7174 -2.7474  0.8814
    1THF     H6  997   4.316   3.945   1.515  0.9441 -0.2620  0.0008
    1THF     C4  998   4.153   3.850   1.613 -0.4242 -0.1730  0.2849
    1THF     H7  999   4.175   3.756   1.665 -0.8261  0.6823  2.0519
    1THF     H8 1000   4.108   3.847   1.513  0.3812 -1.4074 -0.0485
    1THF     O1 1001   4.057   3.905   1.693  0.1284  0.0362  0.9336
    1THF     C1 1002   1.272   3.167   1.838 -0.0706 -0.6847 -0.3407
    1THF     H1 1003   1.195   3.157   1.762  0.4371 -2.3918 -0.6598
    1THF     H2 1004   1.255   3.237   1.920  0.6964 -0.9535  0.0496
    1THF     C2 1005   1.408   3.205   1.783 -0.1524  0.7346 -0.2360
    1THF     H3 1006   1.450   3.295   1.828 -0.0544  0.5986 -0.0549
    1THF     H4 1007   1.408   3.222   1.675  0.5942 -0.0016 -0.3487
    1THF     C3 1008   1.495   3.079   1.804  0.8509  0.2540  0.2372
    1THF     H5 1009   1.589   3.112   1.849  0.7886  1.5733 -0.5876
    1THF     H6 1010   1.520   3.026   1.712  2.8800 -1.3420  1.6604
    1THF     C4 1011   1.427   2.994   1.911 -0.6867 -0.7275  0.2788
    1THF     H7 1012   1.449   3.016   2.016 -2.0428 -0.5792  0.5386
    1THF     H8 1013   1.448   2.888   1.894 -1.1742 -0.7188 -0.3982
    1THF     O1 1014   1.287   3.027   1.882 -0.4140  0.1454 -0.3759
    1THF     C1 1015   2.102   1.016   2.756 -0.5900  0.3046 -0.1829
    1THF     H1 1016   2.183   0.957   2.800 -2.1092 -0.9552  0.9941
    1THF     H2 1017   2.014   0.954   2.776  0.4347 -0.8603  0.8321
    1THF     C2 1018   2.142   1.071   2.614  0.1054  0.0510 -0.1274
    1THF     H3 1019   2.117   1.005   2.531  1.9852  0.8311 -1.3440
    1THF     H4 1020   2.250   1.088   2.614  0.1265 -0.0799 -0.5686
    1THF     C3 1021   2.065   1.208   2.610  0.1743  0.4708  0.6442
    1THF     H5 1022   1.963   1.209   2.571 -1.0469 -0.7373  3.6583
    1THF     H6 1023   2.127   1.273   2.548  1.2273 -0.2525  0.9273
    1THF     C4 1024   2.048   1.247   2.760  0.5581 -0.5503  0.3141
    1THF     H7 1025   1.949   1.285   2.785  0.4797 -1.8820  2.0553
    1THF     H8 1026   2.109   1.334   2.788  0.6524 -0.7973  0.8718
    1THF     O1 1027   2.085   1.131   2.831  0.0742 -0.4822 -0.3314
    1THF     C1 1028   0.515   1.054   3.505  0.6607  0.1661 -0.5499
    1THF     H1 1029   0.492   1.107   3.413 -1.1241  0.8230  0.2591
    1THF     H2 1030   0.542   0.948   3.500 -0.8437 -0.4590  3.0030
    1THF     C2 1031   0.387   1.055   3.600 -0.0386  0.5120 -0.1648
    1THF     H3 1032   0.372   0.950   3.627 -0.1311  0.2974 -1.0477
    1THF     H4 1033   0.307   1.099   3.541  1.3907  0.8777 -1.8777
    1THF     C3 1034   0.425   1.136   3.722 -0.2821 -0.1317  0.4313
    1THF     H5 1035   0.452   1.065   3.802 -3.3062 -1.0782  0.6828
    1THF     H6 1036   0.347   1.206   3.751  0.3675  0.7496  0.0593
    1THF     C4 1037   0.550   1.207   3.675 -0.1133  0.6875 -0.5263
    1THF     H7 1038   0.618   1.235   3.756 -1.7385  0.1798  1.0425
    1THF     H8 1039   0.527   1.301   3.624 -2.5927  1.3438  1.7020
    1THF     O1 1040   0.612   1.122   3.581  0.1551 -0.0079 -0.5204
    1THF     C1 1041   1.595   2.964   3.417 -0.1497  0.7131  0.2371
    1THF     H1 1042   1.624   2.872   3.469 -0.7369 -0.4046 -1.3809
    1THF     H2 1043   1.532   2.932   3.334  0.6125  0.4598 -0.2543
    1THF     C2 1044   1.720   3.052   3.381 -0.3129  0.8807 -0.3219
    1THF     H3 1045   1.712   3.107   3.287  1.3553  1.4467 -0.1501
    1THF     H4 1046   1.801   2.980   3.371 -0.5731  0.5330  0.0647
    1THF     C3 1047   1.737   3.144   3.509 -0.3043 -0.6720  0.1849
    1THF     H5 1048   1.774   3.244   3.488 -2.1959  0.9254  3.9777
    1THF     H6 1049   1.814   3.110   3.579  1.0943  1.8941 -0.0605
    1THF     C4 1050   1.605   3.126   3.593 -0.9773 -0.1370  0.5581
    1THF     H7 1051   1.565   3.222   3.628 -3.2242 -0.6853 -0.4656
    1THF     H8 1052   1.610   3.050   3.671  0.4814  1.7579  2.3771
    1THF     O1 1053   1.522   3.059   3.497 -0.0121  0.0719  0.0136
    1THF     C1 1054   2.622   0.764   1.901 -0.0195  0.6868 -0.3150
    1THF     H1 1055   2.606   0.864   1.860  0.7964  0.8606 -0.2168
    1THF     H2 1056   2.535   0.707   1.933  1.2607 -1.9220 -1.2882
    1THF     C2 1057   2.719   0.790   2.017  0.4627  0.4349  0.4181
    1THF     H3 1058   2.663   0.779   2.110 -1.5214  0.6132 -0.7142
    1THF     H4 1059   2.772   0.886   2.008 -1.1613  1.1372 -2.3861
    1THF     C3 1060   2.820   0.677   2.000  0.3384  0.0440 -0.5321
    1THF     H5 1061   2.830   0.621   2.094  2.1330 -0.0986 -0.7799
    1THF     H6 1062   2.920   0.717   1.979 -1.4514  4.6799 -0.7954
    1THF     C4 1063   2.777   0.590   1.876 -0.8114 -0.3375  0.5539
    1THF     H7 1064   2.713   0.505   1.896 -0.1929 -1.3375 -1.5351
    1THF     H8 1065   2.866   0.565   1.817 -1.6835 -1.1328 -0.4420
    1THF     O1 1066   2.700   0.687   1.807  0.3091 -0.2760 -0.6563
    1THF     C1 1067   0.930   0.732   2.055 -0.7016  0.6241  0.4286
    1THF     H1 1068   0.881   0.635   2.055 -0.6165  0.5805  0.5113
    1THF     H2 1069   1.003   0.736   1.974 -2.7490 -0.6247 -1.5431
    1THF     C2 1070   0.994   0.790   2.183  0.9390 -0.4832 -1.0568
    1THF     H3 1071   1.090   0.744   2.206  0.7727 -0.3452 -0.0752
    1THF     H4 1072   0.928   0.784   2.269  0.2513  2.9273 -1.2482
    1THF     C3 1073   1.011   0.937   2.143 -0.2222 -0.1140  0.1643
    1THF     H5 1074   1.084   0.955   2.064 -0.2658 -2.0602 -0.3491
    1THF     H6 1075   1.034   1.003   2.227 -0.4530  0.5941 -0.3297
    1THF     C4 1076   0.875   0.963   2.069  0.3780  0.2340 -0.2525
    1THF     H7 1077   0.881   1.027   1.981  2.1182 -1.9222 -1.7616
    1THF     H8 1078   0.798   0.991   2.141 -0.2094  1.5770 -1.4111
    1THF     O1 1079   0.828   0.828   2.022  0.5859 -0.2723  0.1831
    1THF     C1 1080   1.103   3.276   3.738  0.3624 -0.0764 -0.0697
    1THF     H1 1081   1.037   3.363   3.728 -1.4008 -1.4298 -0.4098
    1THF     H2 1082   1.190   3.318   3.789 -1.1449  0.7882  1.8317
    1THF     C2 1083   1.113   3.221   3.596 -0.6147 -0.3014  0.5311
    1THF     H3 1084   1.211   3.178   3.573 -0.9194  0.2279 -1.8936
    1THF     H4 1085   1.099   3.307   3.530 -1.9312  0.8930  2.3370
    1THF     C3 1086   1.001   3.118   3.588  0.8630 -0.5489 -0.3836
    1THF     H5 1087   1.040   3.022   3.552  0.4954 -0.3700 -1.2721
    1THF     H6 1088   0.919   3.149   3.522  0.8949  0.0679 -0.1331
    1THF     C4 1089   0.946   3.100   3.731  0.0099 -0.0628  0.2470
    1THF     H7 1090   0.932   2.996   3.763 -2.8084 -0.1861 -1.2636
    1THF     H8 1091   0.847   3.145   3.745  1.0029  2.0190  0.8084
    1THF     O1 1092   1.032   3.174   3.817 -0.0811 -0.4954 -0.2799
    1THF     C1 1093   3.033   0.863   1.313 -0.3606 -0.2545 -0.4946
    1THF     H1 1094   3.081   0.948   1.263  1.4342 -0.4469  0.8785
    1THF     H2 1095   3.055   0.777   1.250  2.0183  0.3989 -0.5851
    1THF     C2 1096   2.889   0.886   1.334 -0.3274  0.2864 -0.0429
    1THF     H3 1097   2.822   0.856   1.253  0.8031  1.0619 -1.2993
    1THF     H4 1098   2.873   0.994   1.343  1.9544  0.6819 -0.4639
    1THF     C3 1099   2.850   0.821   1.465  0.2603 -0.3717 -0.1441
    1THF     H5 1100   2.771   0.747   1.471 -0.9891  1.0415  1.2598
    1THF     H6 1101   2.809   0.902   1.526 -0.5059 -0.5334 -0.4495
    1THF     C4 1102   2.980   0.784   1.526  0.8637  0.7259 -0.2507
    1THF     H7 1103   2.982   0.675   1.521  0.3774  0.7529 -1.0620
    1THF     H8 1104   2.985   0.812   1.632 -0.9913 -1.6937  0.5159
    1THF     O1 1105   3.077   0.851   1.445 -0.1388  0.1589  0.0247
    1THF     C1 1106   1.398   0.899   0.832  0.1817 -0.1905  0.7093
    1THF     H1 1107   1.335   0.811   0.818  1.1005 -0.9165  1.0669
    1THF     H2 1108   1.502   0.864   0.835 -0.3597 -2.2310 -1.5765
    1THF     C2 1109   1.370   0.986   0.956  0.5154 -1.0543  0.1058
    1THF     H3 1110   1.465   1.014   1.004  1.0792 -0.7630 -1.1670
    1THF     H4 1111   1.303   0.941   1.030 -1.4127  3.6715  1.4693
    1THF     C3 1112   1.297   1.110   0.901  0.4783  0.1051 -0.5349
    1THF     H5 1113   1.347   1.203   0.928  0.1333  0.5480 -1.3862
    1THF     H6 1114   1.194   1.109   0.936  0.9950  2.1405  1.1083
    1THF     C4 1115   1.306   1.104   0.749 -0.7001 -0.1296  0.2020
    1THF     H7 1116   1.352   1.190   0.700  0.0338  0.0419  1.1932
    1THF     H8 1117   1.211   1.083   0.698 -1.4924  1.2761  1.0588
    1THF     O1 1118   1.390   0.991   0.724 -0.1551  0.4258 -0.3218
    1THF     C1 1119   4.027   3.728   3.247 -0.2712 -0.2592 -0.2493
    1THF     H1 1120   4.052   3.791   3.333 -1.1009  0.4089 -0.4925
    1THF     H2 1121   3.927   3.684   3.237 -0.8466  0.8405  0.5315
    1THF     C2 1122   4.132   3.611   3.247  0.0398  0.3189 -0.0351
    1THF     H3 1123   4.090   3.511   3.250 -1.6137  1.0513  1.6191
    1THF     H4 1124   4.186   3.618   3.342 -0.8487  0.2765  0.4692
    1THF     C3 1125   4.220   3.643   3.127 -0.1379  0.1448 -0.3758
    1THF     H5 1126   4.200   3.571   3.047 -3.0826  0.7967 -0.3115
    1THF     H6 1127   4.322   3.636   3.163  0.1042  0.7308 -0.9161
    1THF     C4 1128   4.191   3.783   3.091  0.6889 -0.0869  0.4136
    1THF     H7 1129   4.202   3.792   2.983  2.4133  0.4120  0.6193
    1THF     H8 1130   4.258   3.847   3.148  0.5416  1.2813 -0.9192
    1THF     O1 1131   4.055   3.802   3.131  0.1356  0.0974 -0.7722
    1THF     C1 1132   0.786   1.964   1.569  0.2171  0.0770  0.0749
    1THF     H1 1133   0.817   1.862   1.545 -2.6749 -1.3692  2.1326
    1THF     H2 1134   0.856   1.998   1.646  2.3913 -4.0917  0.0594
    1THF     C2 1135   0.639   1.962   1.618  0.1247 -0.0645  0.0943
    1THF     H3 1136   0.633   1.927   1.721 -3.6671  0.5935  0.1630
    1THF     H4 1137   0.594   1.885   1.554  0.7003  0.5792 -1.1108
    1THF     C3 1138   0.579   2.101   1.589 -0.2618 -0.5095  0.5993
    1THF     H5 1139   0.570   2.154   1.685  3.2258  0.3127  0.5668
    1THF     H6 1140   0.489   2.098   1.528 -0.8777  0.0443  1.4590
    1THF     C4 1141   0.698   2.178   1.517 -0.1890  0.7133  0.5174
    1THF     H7 1142   0.761   2.235   1.584  2.8363  1.2928 -2.6987
    1THF     H8 1143   0.661   2.245   1.439  0.2453  0.8069  0.3949
    1THF     O1 1144   0.777   2.066   1.467 -0.4536  0.7891  0.5994
    1THF     C1 1145   3.635   0.350   1.527 -0.0965 -0.3047 -0.0077
    1THF     H1 1146   3.698   0.294   1.596  0.1649 -0.1819 -0.1429
    1THF     H2 1147   3.708   0.423   1.490  2.0157 -1.1668  2.3883
    1THF     C2 1148   3.509   0.413   1.587  0.1497 -0.7956 -0.2470
    1THF     H3 1149   3.522   0.521   1.578  5.9320 -1.2229  1.3427
    1THF     H4 1150   3.504   0.402   1.695  0.6122 -0.9633 -0.2424
    1THF     C3 1151   3.389   0.373   1.505  0.2258  0.1339  0.3768
    1THF     H5 1152   3.341   0.464   1.468 -1.4175 -0.9827 -0.3174
    1THF     H6 1153   3.322   0.297   1.546  0.6073 -1.0057 -1.0767
    1THF     C4 1154   3.450   0.316   1.383 -0.7868  0.2136 -0.4580
    1THF     H7 1155   3.461   0.397   1.311 -3.3977 -0.9103 -2.1922
    1THF     H8 1156   3.397   0.243   1.322  0.7918 -0.0801 -1.5139
    1THF     O1 1157   3.574   0.265   1.432 -0.8679  0.1616 -0.5926
    1THF     C1 1158   0.111   3.445   2.228  0.0156  0.5373 -0.1521
    1THF     H1 1159   0.150   3.541   2.263  0.3099 -0.2506  1.7738
    1THF     H2 1160   0.199   3.382   2.219 -0.2390  0.1558  0.0091
    1THF     C2 1161   0.043   3.456   2.092 -0.2699 -0.3455 -0.9195
    1THF     H3 1162   0.116   3.421   2.018 -0.0347  0.1837 -0.9438
    1THF     H4 1163   0.019   3.558   2.060 -1.5522 -0.8634 -1.6456
    1THF     C3 1164  -0.077   3.371   2.101 -0.4662  0.2503  0.7763
    1THF     H5 1165  -0.088   3.294   2.024  1.3621  1.1018 -0.3543
    1THF     H6 1166  -0.165   3.435   2.107  0.8517  2.1953 -0.1797
    1THF     C4 1167  -0.071   3.301   2.240  0.0453 -0.5853  0.2124
    1THF     H7 1168  -0.035   3.198   2.238 -2.2481 -1.3918 -1.0684
    1THF     H8 1169  -0.168   3.311   2.290 -0.0609 -1.7603  0.2517
    1THF     O1 1170   0.025   3.373   2.318  0.0602  0.6367  0.6754
    1THF     C1 1171   0.166   2.661   3.590 -0.6144  0.3766 -0.3193
    1THF     H1 1172   0.088   2.660   3.514 -0.9581  1.8676 -0.0038
    1THF     H2 1173   0.263   2.700   3.558  1.2400 -2.7973  1.1894
    1THF     C2 1174   0.191   2.510   3.641  0.3456  0.4632  0.1093
    1THF     H3 1175   0.299   2.494   3.648  0.2444 -0.3396 -0.1338
    1THF     H4 1176   0.142   2.447   3.567 -1.4605  0.8993  0.8930
    1THF     C3 1177   0.116   2.503   3.772 -0.1208  0.7752  0.6957
    1THF     H5 1178   0.182   2.464   3.850  0.1666  0.5508  0.3423
    1THF     H6 1179   0.025   2.444   3.756 -0.8681  2.0103  0.2459
    1THF     C4 1180   0.080   2.651   3.813  0.4507  0.0077  0.3167
    1THF     H7 1181   0.127   2.676   3.909 -0.0938  0.6268  0.4209
    1THF     H8 1182  -0.026   2.654   3.837  0.2830 -1.6547 -0.1391
    1THF     O1 1183   0.117   2.737   3.704 -0.2222 -0.2406 -0.0407
    1THF     C1 1184   1.841   3.361   1.820  0.0857  0.7967 -0.3957
    1THF     H1 1185   1.915   3.437   1.794 -0.8931  1.6967 -0.6293
    1THF     H2 1186   1.816   3.377   1.926 -0.4767 -0.4182 -0.3312
    1THF     C2 1187   1.905   3.222   1.811  0.4567  0.7212 -0.4079
    1THF     H3 1188   1.889   3.149   1.890  0.1816 -0.0934 -1.2023
    1THF     H4 1189   2.013   3.223   1.798  0.5293  1.5554  0.2253
    1THF     C3 1190   1.844   3.160   1.682  0.4434 -0.8256 -0.4307
    1THF     H5 1191   1.771   3.083   1.711 -1.0054  0.6437 -0.0770
    1THF     H6 1192   1.921   3.115   1.620  0.1162 -0.2168 -1.2855
    1THF     C4 1193   1.780   3.278   1.612 -0.8579  0.2969 -0.1929
    1THF     H7 1194   1.699   3.241   1.549 -0.5247 -0.3082 -0.2691
    1THF     H8 1195   1.856   3.319   1.544  1.0443 -1.1464  1.0294
    1THF     O1 1196   1.741   3.366   1.722  0.8987 -0.3601 -0.4043
    1THF     C1 1197   2.123   1.164   3.739 -0.4375  0.4077 -0.5223
    1THF     H1 1198   2.095   1.068   3.694  1.1769 -0.7814  0.9635
    1THF     H2 1199   2.222   1.196   3.706 -0.5324  1.2997  0.0515
    1THF     C2 1200   2.103   1.175   3.891 -0.5861  0.0887 -0.0112
    1THF     H3 1201   2.195   1.169   3.950 -0.2994 -2.8903 -0.7069
    1THF     H4 1202   2.041   1.089   3.916 -1.0426  0.4499  0.0970
    1THF     C3 1203   2.020   1.305   3.906  0.4232  0.0791  0.2339
    1THF     H5 1204   2.092   1.385   3.922  1.5769 -0.8736 -0.1362
    1THF     H6 1205   1.945   1.290   3.985  0.9155 -4.1016  0.0603
    1THF     C4 1206   1.955   1.326   3.772 -0.1031 -1.0313  0.7762
    1THF     H7 1207   1.939   1.433   3.763 -1.3588 -1.0771  2.2410
    1THF     H8 1208   1.863   1.268   3.763 -0.2295 -1.1448  2.5913
    1THF     O1 1209   2.058   1.279   3.681  0.0769  0.4796 -0.1292
    1THF     C1 1210   0.321   1.913   1.721 -0.1593  0.9004 -0.9562
    1THF     H1 1211   0.300   1.996   1.654 -1.9066 -1.2345 -3.1234
    1THF     H2 1212   0.402   1.847   1.688 -3.0042 -4.0685  1.3468
    1THF     C2 1213   0.200   1.819   1.734 -0.0494  0.3204 -0.6814
    1THF     H3 1214   0.223   1.729   1.677  0.0272  0.2706 -0.5718
    1THF     H4 1215   0.120   1.880   1.691 -0.2613 -0.6358 -1.6472
    1THF     C3 1216   0.185   1.795   1.885  0.6871 -0.2180  0.4670
    1THF     H5 1217   0.174   1.689   1.907 -0.9141 -0.0537  0.5129
    1THF     H6 1218   0.093   1.838   1.924  0.0251 -1.2140  0.0208
    1THF     C4 1219   0.320   1.842   1.938  0.3078 -0.7636 -0.3421
    1THF     H7 1220   0.398   1.767   1.924  2.1268  1.0209  0.0734
    1THF     H8 1221   0.305   1.866   2.043  0.4242 -0.1310 -0.4655
    1THF     O1 1222   0.348   1.954   1.854 -0.5546  0.6324  0.2898
    1THF     C1 1223   3.710   0.059   3.025 -0.3112 -0.7800  0.2206
    1THF     H1 1224   3.697   0.047   2.917  1.3897  2.7407 -0.4317
    1THF     H2 1225   3.800   0.119   3.038 -0.3786 -0.4202 -0.8872
    1THF     C2 1226   3.699  -0.080   3.091  0.0676 -0.9034 -0.5407
    1THF     H3 1227   3.798  -0.119   3.117 -0.1762 -2.3526 -1.7050
    1THF     H4 1228   3.644  -0.151   3.029 -1.5815 -0.4069  0.3325
    1THF     C3 1229   3.629  -0.058   3.230  0.3293 -1.1407 -0.7762
    1THF     H5 1230   3.699  -0.068   3.313 -0.7539 -0.3922  0.2544
    1THF     H6 1231   3.551  -0.134   3.236  0.3762 -1.0003  2.3845
    1THF     C4 1232   3.578   0.089   3.226 -0.1208  0.3570  0.0149
    1THF     H7 1233   3.642   0.145   3.295 -0.0171  0.9547 -0.5633
    1THF     H8 1234   3.474   0.088   3.258  0.1974 -0.8046  1.0694
    1THF     O1 1235   3.596   0.133   3.086  0.0357 -0.0231 -0.0173
    1THF     C1 1236   0.152   0.503   1.378  0.5544 -0.0140 -0.0098
    1THF     H1 1237   0.231   0.506   1.302 -2.8802 -0.4261 -3.7398
    1THF     H2 1238   0.101   0.407   1.364  2.0719 -0.8014 -0.3352
    1THF     C2 1239   0.053   0.617   1.357  0.4813 -0.0024  0.2878
    1THF     H3 1240  -0.049   0.581   1.374  0.7409 -0.0153  1.9065
    1THF     H4 1241   0.057   0.654   1.255  0.6278 -0.2339  0.2096
    1THF     C3 1242   0.098   0.717   1.461  0.2684 -0.4948 -0.2887
    1THF     H5 1243   0.021   0.788   1.489  0.3494 -0.5874  0.1810
    1THF     H6 1244   0.180   0.771   1.413  0.6662 -2.8165 -2.3488
    1THF     C4 1245   0.168   0.630   1.572 -0.5194 -0.3250 -0.2591
    1THF     H7 1246   0.096   0.599   1.649  0.5022 -1.0661  0.4166
    1THF     H8 1247   0.250   0.691   1.609 -0.6028  0.4191 -1.2947
    1THF     O1 1248   0.211   0.512   1.502  0.2312 -0.4786 -0.5847
    1THF     C1 1249   3.512   0.094   0.862 -0.0688 -0.1389  0.3088
    1THF     H1 1250   3.593   0.165   0.882 -1.0874  1.1552 -0.1229
    1THF     H2 1251   3.535   0.024   0.781  1.0444  0.4621  0.0935
    1THF     C2 1252   3.377   0.172   0.828  0.7548  0.2894  0.1531
    1THF     H3 1253   3.321   0.122   0.749  1.2066  1.3394 -0.8373
    1THF     H4 1254   3.400   0.268   0.783 -2.0662  0.8039 -0.3133
    1THF     C3 1255   3.298   0.186   0.961 -0.3872  0.4300  0.2890
    1THF     H5 1256   3.204   0.130   0.964  0.7488 -1.6604 -1.5836
    1THF     H6 1257   3.280   0.291   0.984 -1.7456  0.2665  0.0202
    1THF     C4 1258   3.394   0.113   1.062  0.2830  0.2898 -0.2066
    1THF     H7 1259   3.347   0.042   1.131  0.6119  0.9036  0.6620
    1THF     H8 1260   3.459   0.185   1.112 -2.0164  2.0499  0.3511
    1THF     O1 1261   3.478   0.020   0.982 -0.1881  0.7909  0.0928
    1THF     C1 1262   2.965   2.224   4.064  0.5608 -0.0418  0.1552
    1THF     H1 1263   2.890   2.271   3.999  1.5426 -0.8983 -1.6484
    1THF     H2 1264   3.009   2.298   4.132 -0.5944  0.9433 -0.1424
    1THF     C2 1265   3.061   2.158   3.955 -0.5314 -0.5358 -0.5478
    1THF     H3 1266   3.155   2.131   4.002  0.0469 -0.4245 -1.6224
    1THF     H4 1267   3.088   2.217   3.867  2.1433 -1.8726 -0.6574
    1THF     C3 1268   2.983   2.035   3.910  0.4982 -0.0149  0.1324
    1THF     H5 1269   3.049   1.950   3.888 -1.6932 -1.7733  0.1752
    1THF     H6 1270   2.921   2.053   3.823 -1.5622 -1.0376  1.3461
    1THF     C4 1271   2.904   2.001   4.035  0.3309 -0.0067  0.4475
    1THF     H7 1272   2.938   1.906   4.077  2.7854 -0.8193 -3.0768
    1THF     H8 1273   2.800   1.993   4.003  0.1085 -0.8596  1.3748
    1THF     O1 1274   2.912   2.112   4.131 -0.2552  0.0020 -0.5069
    1THF     C1 1275   0.191   0.628   0.459 -0.2231  0.2791  0.0388
    1THF     H1 1276   0.210   0.577   0.554  3.2406  0.9575 -0.2230
    1THF     H2 1277   0.207   0.563   0.373 -0.4458  1.6923 -1.0750
    1THF     C2 1278   0.302   0.738   0.434  0.2733  0.3615 -0.0380
    1THF     H3 1279   0.344   0.711   0.337 -1.0695 -2.1010  0.0325
    1THF     H4 1280   0.385   0.729   0.504 -0.4856 -0.9492  0.7147
    1THF     C3 1281   0.229   0.870   0.421  0.4073  0.7926 -0.8194
    1THF     H5 1282   0.263   0.929   0.336  0.5190 -0.1292 -1.4315
    1THF     H6 1283   0.242   0.920   0.517 -0.2114 -0.6670  0.0442
    1THF     C4 1284   0.081   0.823   0.393 -0.2420  0.5465  0.0493
    1THF     H7 1285   0.070   0.798   0.287 -1.0512 -2.5534  0.8293
    1THF     H8 1286  -0.000   0.890   0.420 -0.9475  0.7560 -2.4310
    1THF     O1 1287   0.064   0.698   0.455 -0.2039 -0.4059 -0.1333
    1THF     C1 1288   0.961   0.369   2.317 -0.2234  0.2721  0.2201
    1THF     H1 1289   0.895   0.437   2.372 -0.6279  0.1287 -0.0841
    1THF     H2 1290   0.986   0.273   2.363  0.1983 -0.1582 -0.9053
    1THF     C2 1291   1.093   0.438   2.279 -0.2418 -0.7077 -0.1062
    1THF     H3 1292   1.167   0.409   2.354 -0.2170 -0.6743 -0.1178
    1THF     H4 1293   1.091   0.547   2.287  1.6681 -0.5875 -0.9505
    1THF     C3 1294   1.121   0.383   2.137  0.6024 -0.4781 -0.3696
    1THF     H5 1295   1.209   0.318   2.140 -0.5844 -2.0426  1.7998
    1THF     H6 1296   1.143   0.470   2.073  0.8920  1.4093  2.2176
    1THF     C4 1297   0.999   0.302   2.089 -0.5760  0.6504  0.6753
    1THF     H7 1298   1.027   0.196   2.085 -1.2296  0.4573  1.0680
    1THF     H8 1299   0.964   0.336   1.992  0.0533  1.1779  0.6241
    1THF     O1 1300   0.901   0.327   2.194  0.3329 -0.5860  0.0636
    1THF     C1 1301   2.936   2.919   3.254 -0.1441 -0.3181  0.3084
    1THF     H1 1302   2.881   2.878   3.169 -0.3599 -0.0109  0.3016
    1THF     H2 1303   3.040   2.886   3.250  1.1218  3.2003  2.0604
    1THF     C2 1304   2.868   2.876   3.380  0.3262 -0.7643  0.6050
    1THF     H3 1305   2.935   2.880   3.466  0.1521  1.6976  0.6559
    1THF     H4 1306   2.830   2.774   3.368 -2.6311  0.3768 -0.0963
    1THF     C3 1307   2.747   2.979   3.381 -0.0339 -0.0880  0.4376
    1THF     H5 1308   2.706   3.009   3.477  3.5865 -1.1220  2.4093
    1THF     H6 1309   2.666   2.926   3.330 -0.5753  1.7125 -0.5874
    1THF     C4 1310   2.802   3.100   3.308  0.0351 -0.1466 -0.1080
    1THF     H7 1311   2.815   3.189   3.371  3.3380  1.0180 -2.3022
    1THF     H8 1312   2.730   3.119   3.228  1.4650  1.2914 -1.0775
    1THF     O1 1313   2.928   3.064   3.249  0.1514  0.4026 -0.3516
    1THF     C1 1314   3.098   4.050   4.072 -0.3876 -0.0750 -0.0710
    1THF     H1 1315   3.147   4.134   4.122  0.8415  1.1388 -3.1813
    1THF     H2 1316   3.047   4.079   3.979 -1.1120  2.5982  1.1126
    1THF     C2 1317   3.005   3.988   4.179  0.0264 -0.0198 -0.1989
    1THF     H3 1318   2.931   3.917   4.141 -2.5710  2.1511  0.5854
    1THF     H4 1319   2.945   4.055   4.242  1.2368  0.3737  0.5434
    1THF     C3 1320   3.095   3.903   4.260 -0.1605  0.3305 -0.7392
    1THF     H5 1321   3.052   3.807   4.288 -3.0520  1.0688 -2.4349
    1THF     H6 1322   3.126   3.955   4.351  0.3306  0.4440 -0.9685
    1THF     C4 1323   3.222   3.889   4.179 -0.4843 -0.2831  0.0394
    1THF     H7 1324   3.238   3.781   4.169 -0.9358 -0.1800 -2.1258
    1THF     H8 1325   3.305   3.936   4.233 -0.1307 -1.2552  0.3518
    1THF     O1 1326   3.198   3.955   4.053 -0.8531  0.2905 -0.0444
    1THF     C1 1327   3.887   0.349   0.986 -0.4062  0.0201 -0.1410
    1THF     H1 1328   3.928   0.290   0.904 -1.4269 -0.4543 -0.3191
    1THF     H2 1329   3.884   0.456   0.965  0.8349  0.6781  2.8183
    1THF     C2 1330   3.965   0.316   1.112  0.0382 -0.4955 -0.2193
    1THF     H3 1331   3.994   0.404   1.169 -0.3823 -1.5280  1.6468
    1THF     H4 1332   4.056   0.261   1.086  1.8792  2.3015  0.1039
    1THF     C3 1333   3.874   0.229   1.199  0.1541 -0.3048 -0.2799
    1THF     H5 1334   3.837   0.285   1.285 -1.9857 -1.5727 -0.3492
    1THF     H6 1335   3.926   0.145   1.245  0.9804  1.0097  1.2274
    1THF     C4 1336   3.757   0.199   1.102 -0.5624  0.4508 -1.1349
    1THF     H7 1337   3.659   0.192   1.150  0.5339  0.0905  1.1444
    1THF     H8 1338   3.780   0.111   1.041 -1.4274  1.2964 -2.6819
    1THF     O1 1339   3.754   0.312   1.009  0.0541 -0.4432 -1.2469
    1THF     C1 1340   0.415   0.044   4.000 -0.4663 -0.4417 -0.4811
    1THF     H1 1341   0.320   0.035   4.053 -0.5467 -0.6866 -0.6661
    1THF     H2 1342   0.401   0.054   3.892 -1.5092  0.8925 -0.2351
    1THF     C2 1343   0.509  -0.079   4.018 -0.0545  0.0159 -0.0242
    1THF     H3 1344   0.517  -0.150   3.936  1.5866 -1.1850  1.1490
    1THF     H4 1345   0.482  -0.145   4.100 -3.3669 -0.0107 -1.0742
    1THF     C3 1346   0.642  -0.010   4.044 -0.2063  0.2243  0.2761
    1THF     H5 1347   0.727  -0.035   3.980 -2.2799 -0.0613 -2.4097
    1THF     H6 1348   0.674  -0.037   4.146  0.7935  0.3124 -0.0056
    1THF     C4 1349   0.611   0.140   4.022 -0.8419  0.4633  0.1376
    1THF     H7 1350   0.623   0.163   3.915 -2.0077 -0.5553 -0.2242
    1THF     H8 1351   0.675   0.210   4.076 -0.9685  0.8153 -0.1623
    1THF     O1 1352   0.479   0.163   4.056 -0.1154 -0.5126 -0.5815
    1THF     C1 1353   1.324   1.737   3.976 -0.0753 -0.7194 -0.0649
    1THF     H1 1354   1.355   1.684   4.067  0.3890  0.4498  0.4638
    1THF     H2 1355   1.365   1.836   4.000  0.2140 -0.7589 -0.3988
    1THF     C2 1356   1.178   1.748   3.967 -0.1784  0.4549 -0.2225
    1THF     H3 1357   1.138   1.835   4.018 -1.4906 -0.6664  0.7054
    1THF     H4 1358   1.136   1.655   4.008  0.3292  1.2630  2.2112
    1THF     C3 1359   1.160   1.757   3.815 -0.4143 -0.4949  0.4813
    1THF     H5 1360   1.128   1.857   3.786  0.8736  0.8406  3.3560
    1THF     H6 1361   1.087   1.680   3.792 -3.1626  2.3036 -0.5106
    1THF     C4 1362   1.301   1.732   3.746 -0.9733 -0.6728  0.0080
    1THF     H7 1363   1.355   1.824   3.720  0.2842 -0.7894  2.1216
    1THF     H8 1364   1.303   1.653   3.670 -1.0059  2.1654 -3.0639
    1THF     O1 1365   1.381   1.678   3.854  0.8263  0.0707  0.3041
    1THF     C1 1366   2.619   2.549   3.834  0.1553 -0.0242  0.5334
    1THF     H1 1367   2.550   2.620   3.880 -0.5880 -1.1390  1.1662
    1THF     H2 1368   2.721   2.580   3.856  1.2410 -1.4891 -2.2251
    1THF     C2 1369   2.601   2.535   3.687  0.1319 -0.5096  0.6607
    1THF     H3 1370   2.698   2.544   3.639 -0.0483  1.1606  0.5729
    1THF     H4 1371   2.537   2.615   3.649  2.7305  0.8151 -1.0370
    1THF     C3 1372   2.539   2.395   3.659 -0.1960  0.7837 -0.0035
    1THF     H5 1373   2.577   2.349   3.568 -1.2245  1.0157 -0.5644
    1THF     H6 1374   2.430   2.401   3.660 -0.1300  2.3766 -0.6500
    1THF     C4 1375   2.579   2.320   3.786  0.1870 -0.0900 -0.1147
    1THF     H7 1376   2.677   2.271   3.783  1.6583  2.4397  2.5069
    1THF     H8 1377   2.492   2.259   3.810  0.5192 -0.5707 -0.1209
    1THF     O1 1378   2.596   2.424   3.892 -0.4335 -0.5484  0.3276
    1THF     C1 1379   3.650   0.985   3.951 -0.2983  0.4529  0.1957
    1THF     H1 1380   3.715   0.990   4.039  0.5985 -1.0449 -0.3659
    1THF     H2 1381   3.612   0.883   3.938 -1.1088  0.9177 -1.1773
    1THF     C2 1382   3.715   1.031   3.826  0.0755 -0.6057  0.4197
    1THF     H3 1383   3.757   0.953   3.762  0.7940  0.7340 -0.7803
    1THF     H4 1384   3.792   1.104   3.854 -0.5192  1.0585 -2.1302
    1THF     C3 1385   3.603   1.104   3.755 -0.3997 -0.5549  0.4730
    1THF     H5 1386   3.588   1.075   3.651 -0.4295  0.9986  0.0400
    1THF     H6 1387   3.630   1.209   3.762 -0.3789 -0.5456  0.2522
    1THF     C4 1388   3.481   1.090   3.836 -0.0046  0.8514  0.0954
    1THF     H7 1389   3.427   1.002   3.801 -0.6951  1.6436 -0.8738
    1THF     H8 1390   3.421   1.181   3.830  2.1367  2.4787  2.3472
    1THF     O1 1391   3.536   1.071   3.965 -0.4449  0.0100 -0.1058
    1THF     C1 1392   3.578   2.455   1.171  0.7587  0.5194 -0.3140
    1THF     H1 1393   3.671   2.433   1.224 -0.2068 -1.0059  0.7954
    1THF     H2 1394   3.582   2.483   1.065  1.2482  0.6108 -0.2713
    1THF     C2 1395   3.510   2.561   1.250 -0.0755  0.1216  0.0617
    1THF     H3 1396   3.521   2.663   1.212 -1.1123  1.0133  2.1049
    1THF     H4 1397   3.546   2.569   1.352 -1.0682  2.0794  0.2830
    1THF     C3 1398   3.366   2.530   1.244  0.5452  0.2946  0.3595
    1THF     H5 1399   3.316   2.611   1.191  1.5277  0.5287 -0.2101
    1THF     H6 1400   3.314   2.526   1.340  0.5444 -0.5532  0.3227
    1THF     C4 1401   3.357   2.404   1.158  0.5079 -0.4501  0.9421
    1THF     H7 1402   3.352   2.425   1.051 -2.2750 -3.2150  0.4595
    1THF     H8 1403   3.278   2.337   1.193 -1.4192  1.5047  0.4129
    1THF     O1 1404   3.486   2.342   1.175 -0.9005 -0.1826  0.3586
    1THF     C1 1405   2.691   3.224   3.802  0.1177  0.2335  0.7977
    1THF     H1 1406   2.712   3.318   3.750  2.1085 -0.0698  1.0072
    1THF     H2 1407   2.603   3.221   3.867 -0.9437 -0.8844 -0.6384
    1THF     C2 1408   2.812   3.192   3.882 -0.4781 -0.0768 -0.0154
    1THF     H3 1409   2.812   3.250   3.974  0.2667  0.9350 -0.6508
    1THF     H4 1410   2.899   3.221   3.823 -0.9461  1.7856  0.1847
    1THF     C3 1411   2.810   3.044   3.911  0.5019  0.1984  0.0778
    1THF     H5 1412   2.775   3.014   4.010  0.5454 -1.5936 -0.4399
    1THF     H6 1413   2.909   3.002   3.893  0.5564  0.7178 -0.8657
    1THF     C4 1414   2.712   2.990   3.809  0.1124  0.3913  0.8033
    1THF     H7 1415   2.618   2.972   3.862  0.0655  0.8426  0.8769
    1THF     H8 1416   2.754   2.908   3.750 -3.3340  1.3197 -3.2329
    1THF     O1 1417   2.683   3.103   3.723 -0.0388 -0.3275 -0.2922
    1THF     C1 1418   0.289   3.436   1.285 -0.1173 -0.1760  0.1659
    1THF     H1 1419   0.364   3.448   1.364  0.9935  0.5604 -0.9976
    1THF     H2 1420   0.262   3.332   1.265 -0.6472 -0.5078  2.3853
    1THF     C2 1421   0.348   3.486   1.155 -0.4951  0.4330 -0.5694
    1THF     H3 1422   0.331   3.421   1.069  0.9707 -0.4974 -0.1842
    1THF     H4 1423   0.456   3.502   1.154 -0.4839  0.3563 -2.5172
    1THF     C3 1424   0.295   3.622   1.137  0.3650  0.3521  0.0943
    1THF     H5 1425   0.299   3.655   1.033 -0.2630  1.1758  0.3314
    1THF     H6 1426   0.349   3.702   1.189 -0.6335  0.7790  0.4858
    1THF     C4 1427   0.154   3.614   1.192  0.2725  0.0185 -0.3092
    1THF     H7 1428   0.077   3.569   1.130  0.6745  1.4889 -1.9311
    1THF     H8 1429   0.120   3.707   1.239 -0.4174 -0.8594  0.9720
    1THF     O1 1430   0.168   3.518   1.306 -0.7299  0.0092  0.2038
    1THF     C1 1431   2.125   2.584   0.942  0.7399 -0.4355  1.2054
    1THF     H1 1432   2.140   2.476   0.946 -1.5870 -0.9148 -1.1842
    1THF     H2 1433   2.132   2.630   1.041  0.0068  1.5008  0.3879
    1THF     C2 1434   1.987   2.624   0.884  1.1198  0.5418 -0.3847
    1THF     H3 1435   1.914   2.641   0.963 -0.4215  0.3921 -1.7396
    1THF     H4 1436   1.956   2.544   0.816  1.6243  0.1879 -0.1941
    1THF     C3 1437   2.008   2.752   0.803 -0.4115  0.2989  0.0713
    1THF     H5 1438   1.947   2.837   0.834 -1.2610 -1.1232  2.3069
    1THF     H6 1439   1.978   2.732   0.700  3.0802  0.2514 -1.0335
    1THF     C4 1440   2.158   2.780   0.823  0.8579  0.0456  0.3685
    1THF     H7 1441   2.150   2.838   0.915 -2.9076  1.6771 -0.8850
    1THF     H8 1442   2.196   2.829   0.733  0.4528  1.2048  0.8186
    1THF     O1 1443   2.208   2.646   0.847  0.2813 -0.0597  0.1649
    1THF     C1 1444   2.913   3.290   0.398  0.1815 -0.5253  0.9297
    1THF     H1 1445   2.965   3.386   0.393 -1.7071  0.4513 -0.5946
    1THF     H2 1446   2.863   3.274   0.493 -0.9513 -1.5228  0.1831
    1THF     C2 1447   3.021   3.191   0.368  0.3730 -0.4925  0.5399
    1THF     H3 1448   3.075   3.165   0.459  1.3526  0.1220  0.1389
    1THF     H4 1449   3.086   3.235   0.292  1.1742  0.3029  1.6756
    1THF     C3 1450   2.948   3.068   0.313  0.1110 -0.2315 -0.9355
    1THF     H5 1451   2.934   3.001   0.398 -0.8129  2.2486  0.9275
    1THF     H6 1452   3.004   2.996   0.253  0.5895 -1.0426  0.4495
    1THF     C4 1453   2.817   3.123   0.264  0.2948  0.5878  0.1946
    1THF     H7 1454   2.733   3.081   0.320  1.9045  0.4571  2.6086
    1THF     H8 1455   2.801   3.103   0.158  0.2715 -0.5821  0.4066
    1THF     O1 1456   2.825   3.265   0.289  0.1109 -0.0425 -0.0845
    1THF     C1 1457   3.797   2.092   2.481  0.0447 -0.6477 -0.4206
    1THF     H1 1458   3.763   2.032   2.566  2.1713 -0.5795  0.5014
    1THF     H2 1459   3.871   2.163   2.519  1.1971 -1.0547 -1.8503
    1THF     C2 1460   3.690   2.166   2.403  0.7939 -0.7009  0.9554
    1THF     H3 1461   3.661   2.263   2.443 -0.5854 -1.4398  1.7555
    1THF     H4 1462   3.604   2.099   2.407  1.5809 -1.6972  1.4382
    1THF     C3 1463   3.744   2.176   2.261 -0.4554  0.6249  1.1903
    1THF     H5 1464   3.777   2.273   2.224  1.3121 -0.3938 -0.0006
    1THF     H6 1465   3.664   2.150   2.192 -2.1424  2.5460  2.3796
    1THF     C4 1466   3.866   2.075   2.250  0.3181 -0.0155  0.1485
    1THF     H7 1467   3.954   2.138   2.237  0.9581 -0.8234  0.5059
    1THF     H8 1468   3.863   2.006   2.166 -0.1491 -1.2465  1.1561
    1THF     O1 1469   3.871   2.013   2.383 -0.3713 -0.0438 -0.3795
    1THF     C1 1470   0.947   3.664   3.659  0.4756 -0.7346  0.5380
    1THF     H1 1471   1.026   3.721   3.710 -0.1917 -0.1594  0.9285
    1THF     H2 1472   0.901   3.613   3.744  0.5297  2.7179  2.7245
    1THF     C2 1473   0.993   3.569   3.544 -0.7347  0.1249 -0.0006
    1THF     H3 1474   0.933   3.478   3.542  1.4065 -1.3500  0.7731
    1THF     H4 1475   1.097   3.538   3.559 -0.3223  0.6284 -1.6750
    1THF     C3 1476   0.997   3.658   3.420 -0.5530 -0.2385  0.1441
    1THF     H5 1477   0.942   3.609   3.340 -0.8856  1.5367 -0.7473
    1THF     H6 1478   1.096   3.689   3.386 -1.1592 -0.1942 -1.6682
    1THF     C4 1479   0.913   3.782   3.462  0.4408  0.1343  0.8927
    1THF     H7 1480   0.829   3.802   3.395  1.8651  2.6196 -0.2366
    1THF     H8 1481   0.983   3.866   3.465  1.7683 -0.9192 -0.1851
    1THF     O1 1482   0.860   3.764   3.595  0.1223 -0.7435  0.1581
    1THF     C1 1483   2.731   0.769   2.992 -1.2833  0.8151 -1.3531
    1THF     H1 1484   2.659   0.777   2.911 -2.3067 -0.1373 -0.5616
    1THF     H2 1485   2.773   0.669   3.009 -2.1581  0.7010  0.2684
    1THF     C2 1486   2.673   0.808   3.128 -0.3845  0.0563 -0.6962
    1THF     H3 1487   2.668   0.725   3.199  1.3703 -0.7840 -1.5328
    1THF     H4 1488   2.577   0.859   3.119 -0.7509  0.0032  2.2168
    1THF     C3 1489   2.776   0.907   3.181  0.8983 -0.6245  0.0980
    1THF     H5 1490   2.809   0.878   3.281 -0.4319  0.3160  0.8233
    1THF     H6 1491   2.747   1.013   3.181  3.6194  0.1719  0.3015
    1THF     C4 1492   2.896   0.892   3.090 -0.3557 -0.0732  0.0241
    1THF     H7 1493   2.973   0.825   3.130 -1.7026 -1.1138  0.9420
    1THF     H8 1494   2.941   0.990   3.075  0.1654 -0.4622 -0.9974
    1THF     O1 1495   2.840   0.853   2.965  0.6183  0.2948 -0.4299
    1THF     C1 1496   1.426   3.315   1.180 -0.0486  0.2032  0.4038
    1THF     H1 1497   1.390   3.217   1.146 -2.1973  0.9975  0.3153
    1THF     H2 1498   1.505   3.338   1.109  0.2879  1.9223  1.3179
    1THF     C2 1499   1.476   3.313   1.326 -0.0592  0.0241  0.5316
    1THF     H3 1500   1.584   3.319   1.333 -0.0952  1.8262 -0.3211
    1THF     H4 1501   1.440   3.219   1.369  1.9369  1.1748  4.9612
    1THF     C3 1502   1.417   3.429   1.401  1.1524  0.3366  0.4476
    1THF     H5 1503   1.476   3.521   1.395 -1.1301  2.0071  2.5023
    1THF     H6 1504   1.385   3.392   1.499 -0.1662  1.1360  0.3368
    1THF     C4 1505   1.299   3.451   1.308  0.2742 -0.8990 -0.0340
    1THF     H7 1506   1.244   3.546   1.320  0.4722 -1.0659  2.4388
    1THF     H8 1507   1.237   3.367   1.341 -2.2030  0.2501 -1.5466
    1THF     O1 1508   1.340   3.422   1.173  0.1499  0.6647 -0.1190
    1THF     C1 1509   0.438   3.097   1.366 -0.4974  0.0297  0.1271
    1THF     H1 1510   0.518   3.161   1.404  0.1537  0.0925 -1.3567
    1THF     H2 1511   0.336   3.132   1.383  0.1554  1.2577  1.6688
    1THF     C2 1512   0.440   2.954   1.418 -0.7016  0.7800 -0.1244
    1THF     H3 1513   0.343   2.903   1.408  0.2114 -1.0293  0.0576
    1THF     H4 1514   0.467   2.947   1.524 -0.1922  0.4949 -0.2728
    1THF     C3 1515   0.540   2.874   1.329 -0.0660 -0.0914  0.5515
    1THF     H5 1516   0.483   2.795   1.279  0.6329  0.6482 -1.4698
    1THF     H6 1517   0.626   2.847   1.390  0.9803  0.3398 -0.7122
    1THF     C4 1518   0.574   2.983   1.225  1.0546  0.5640 -0.7102
    1THF     H7 1519   0.587   2.931   1.130 -0.7717 -2.6534  0.6855
    1THF     H8 1520   0.663   3.038   1.254  1.0315 -0.3085  1.1053
    1THF     O1 1521   0.462   3.075   1.224 -0.2270  0.5883  0.8572
    1THF     C1 1522   0.257   1.025   3.190 -0.3954  0.1926  0.1395
    1THF     H1 1523   0.357   1.065   3.207 -0.4069 -0.2395  1.2570
    1THF     H2 1524   0.176   1.096   3.209 -0.4443  0.9611 -2.7058
    1THF     C2 1525   0.233   0.907   3.280  0.0078  0.7371  0.0851
    1THF     H3 1526   0.159   0.917   3.360  0.8957 -2.8638  1.4673
    1THF     H4 1527   0.326   0.890   3.335 -0.0500  1.0748  0.2896
    1THF     C3 1528   0.191   0.791   3.186  0.2469 -0.2799 -0.0990
    1THF     H5 1529   0.121   0.718   3.229  0.4473 -0.3367  0.1308
    1THF     H6 1530   0.279   0.737   3.152  1.3626  1.1811  0.4513
    1THF     C4 1531   0.128   0.870   3.071 -0.8408  0.2991  0.1468
    1THF     H7 1532   0.038   0.917   3.110 -0.0573  0.8719  1.2877
    1THF     H8 1533   0.115   0.819   2.975  0.3919  1.7796 -0.8420
    1THF     O1 1534   0.222   0.975   3.061 -0.1406  0.1042 -0.5556
    1THF     C1 1535   0.579   3.042   3.686  0.4952  0.1624 -0.6611
    1THF     H1 1536   0.674   3.041   3.633 -0.1588 -1.2012 -1.8326
    1THF     H2 1537   0.513   3.117   3.641 -0.2324 -0.6282 -0.9317
    1THF     C2 1538   0.596   3.072   3.837 -0.4505  0.1084 -0.3990
    1THF     H3 1539   0.608   3.176   3.866  1.4792  0.2374 -1.5758
    1THF     H4 1540   0.694   3.030   3.859  0.1754  0.3372 -2.7024
    1THF     C3 1541   0.482   2.996   3.903 -0.8135 -0.1817 -0.3263
    1THF     H5 1542   0.417   3.066   3.956 -1.2365 -1.2012  0.5065
    1THF     H6 1543   0.512   2.932   3.987  3.0021  1.1575 -0.5754
    1THF     C4 1544   0.412   2.922   3.794 -0.1527 -0.5691  0.6707
    1THF     H7 1545   0.331   2.988   3.760  2.1283  1.6291 -0.6762
    1THF     H8 1546   0.360   2.827   3.812  2.2325 -2.0091  0.1297
    1THF     O1 1547   0.510   2.917   3.688 -0.5746  0.5441  0.3061
    1THF     C1 1548   3.049   0.526   2.828  0.0553 -0.6941  0.3468
    1THF     H1 1549   2.969   0.465   2.784 -1.0636  1.6600 -1.0350
    1THF     H2 1550   3.062   0.622   2.777 -2.3058 -1.3063 -1.5042
    1THF     C2 1551   3.176   0.443   2.832  0.2097  0.8715  0.9402
    1THF     H3 1552   3.270   0.483   2.795  1.1210 -1.9738  0.0146
    1THF     H4 1553   3.169   0.359   2.763 -0.5069  1.6975  0.0008
    1THF     C3 1554   3.196   0.397   2.977 -0.1178  0.1899 -0.2732
    1THF     H5 1555   3.274   0.446   3.036 -2.9195  2.8297  1.3364
    1THF     H6 1556   3.223   0.291   2.981  2.0010  0.7045 -0.0059
    1THF     C4 1557   3.062   0.422   3.044  0.1606  0.2862 -0.3362
    1THF     H7 1558   3.079   0.432   3.151 -0.5093  0.8958 -0.2821
    1THF     H8 1559   2.994   0.340   3.023  2.1851 -2.3186  2.7841
    1THF     O1 1560   3.025   0.540   2.973  0.3837  0.0967  0.0734
    1THF     C1 1561   1.866   2.089   3.080 -0.0422  0.2629  0.3981
    1THF     H1 1562   1.770   2.115   3.035  0.0416 -2.0356 -1.2412
    1THF     H2 1563   1.935   2.173   3.080 -0.1607  0.3610  0.3416
    1THF     C2 1564   1.930   1.974   2.999 -0.3066  0.5608 -0.1503
    1THF     H3 1565   2.025   2.011   2.961  0.6789 -3.0386 -1.3391
    1THF     H4 1566   1.865   1.947   2.916  1.5501 -2.7121 -0.5919
    1THF     C3 1567   1.952   1.862   3.107 -0.8403 -0.5334  0.7037
    1THF     H5 1568   2.046   1.809   3.089 -0.6248 -0.3201  1.1824
    1THF     H6 1569   1.867   1.794   3.102 -0.1758 -1.2902 -0.5313
    1THF     C4 1570   1.941   1.933   3.243 -0.0231 -0.4750  0.1617
    1THF     H7 1571   2.037   1.969   3.281  0.4645  0.1203 -1.5749
    1THF     H8 1572   1.893   1.873   3.321  0.0209 -1.1234 -0.3055
    1THF     O1 1573   1.856   2.044   3.226  0.5958 -0.0714 -0.3705
    1THF     C1 1574   0.625   1.609   0.073 -0.4110  0.0292 -0.7326
    1THF     H1 1575   0.619   1.656   0.171  3.4129  2.1106 -1.3690
    1THF     H2 1576   0.530   1.567   0.039 -1.0003  0.6854  0.0839
    1THF     C2 1577   0.733   1.500   0.046  0.1217 -0.2837 -0.4664
    1THF     H3 1578   0.703   1.450  -0.047  3.0659 -0.9456 -1.1169
    1THF     H4 1579   0.743   1.425   0.124 -0.4127  0.8353  0.6870
    1THF     C3 1580   0.866   1.571   0.021 -0.2840  0.7982  0.4837
    1THF     H5 1581   0.917   1.544  -0.071 -1.9250  0.7243 -0.4155
    1THF     H6 1582   0.930   1.568   0.110 -2.5650 -2.7503  2.1318
    1THF     C4 1583   0.815   1.715   0.002 -0.1786  0.0521  0.0908
    1THF     H7 1584   0.863   1.760  -0.085  0.1281  1.4878  0.9834
    1THF     H8 1585   0.831   1.764   0.098  0.3070  1.0864 -0.5137
    1THF     O1 1586   0.675   1.711  -0.013 -0.0843  0.0909  0.2158
    1THF     C1 1587   2.914   0.433   0.185  0.1990  0.4768 -0.6235
    1THF     H1 1588   2.981   0.515   0.159  1.2115  0.1007  0.7186
    1THF     H2 1589   2.919   0.410   0.292  0.9040 -1.4269 -1.0505
    1THF     C2 1590   2.961   0.305   0.113 -0.2400  0.0696  0.1754
    1THF     H3 1591   3.032   0.252   0.176 -0.3447 -0.8759 -0.4883
    1THF     H4 1592   3.008   0.328   0.017 -1.6862  0.7871 -0.3876
    1THF     C3 1593   2.831   0.233   0.084  0.6059  0.5036 -0.1519
    1THF     H5 1594   2.826   0.136   0.135 -1.5350 -0.8399 -2.8492
    1THF     H6 1595   2.824   0.218  -0.023  1.9120 -1.4749  0.0110
    1THF     C4 1596   2.715   0.322   0.126  0.6059 -0.0760  0.3444
    1THF     H7 1597   2.691   0.290   0.228 -0.4572  0.1890  0.1795
    1THF     H8 1598   2.630   0.311   0.058 -0.0262 -1.9886  1.3868
    1THF     O1 1599   2.780   0.455   0.142 -0.6258  0.3420  0.0553
    1THF     C1 1600   3.784   3.361   3.331 -0.1495 -0.2518 -0.7272
    1THF     H1 1601   3.825   3.462   3.344 -1.4783  0.4070 -1.5374
    1THF     H2 1602   3.787   3.314   3.430 -1.3455 -1.1604 -1.1239
    1THF     C2 1603   3.856   3.280   3.227  0.2289  0.6062 -1.0844
    1THF     H3 1604   3.859   3.177   3.262  0.1438  1.2397  0.8621
    1THF     H4 1605   3.959   3.311   3.209 -0.2603  1.3627 -2.6019
    1THF     C3 1606   3.772   3.295   3.108  0.3495  0.0551  0.1080
    1THF     H5 1607   3.710   3.208   3.085  1.8122 -0.7921 -0.6780
    1THF     H6 1608   3.834   3.333   3.026 -1.2431  1.2442 -0.5834
    1THF     C4 1609   3.667   3.398   3.151 -0.1973  0.0788 -0.1309
    1THF     H7 1610   3.571   3.386   3.101 -0.0942  0.5952 -0.4495
    1THF     H8 1611   3.691   3.503   3.135 -1.7515  0.4198 -0.3004
    1THF     O1 1612   3.651   3.373   3.293 -0.2952 -0.0159  0.0042
    1THF     C1 1613   2.810   3.559   1.590  0.4541 -0.4089 -0.4534
    1THF     H1 1614   2.819   3.453   1.564  0.8471 -0.7610  1.0835
    1THF     H2 1615   2.868   3.619   1.520 -1.8838  2.9569  0.3900
    1THF     C2 1616   2.831   3.581   1.739 -0.0634 -0.0299 -0.4654
    1THF     H3 1617   2.921   3.638   1.764 -1.6467  2.1003  0.5698
    1THF     H4 1618   2.834   3.485   1.791 -0.0656 -0.0060 -0.4204
    1THF     C3 1619   2.712   3.669   1.782  0.6408  0.7131  0.8174
    1THF     H5 1620   2.732   3.774   1.758 -1.2801  0.6619 -1.1136
    1THF     H6 1621   2.695   3.664   1.890 -0.8385  1.3155  0.6174
    1THF     C4 1622   2.600   3.627   1.690 -0.2206 -0.3662  0.1636
    1THF     H7 1623   2.521   3.701   1.671  2.0010  1.9163 -0.5112
    1THF     H8 1624   2.563   3.529   1.722 -0.6455 -0.0721  0.5850
    1THF     O1 1625   2.668   3.597   1.563 -0.0668 -0.6023 -0.5100
    1THF     C1 1626   2.392   0.456   3.356  0.0118 -0.3050  0.1190
    1THF     H1 1627   2.302   0.407   3.393  0.7865 -0.8905  1.2778
    1THF     H2 1628   2.442   0.521   3.428  0.3804  0.1632 -0.5600
    1THF     C2 1629   2.350   0.522   3.221  0.0069  0.3502  0.0021
    1THF     H3 1630   2.385   0.625   3.217 -1.5411  1.1350  4.1106
    1THF     H4 1631   2.242   0.533   3.209  0.1640  2.7755  0.5291
    1THF     C3 1632   2.409   0.439   3.108  0.3054 -0.2067 -0.3807
    1THF     H5 1633   2.489   0.500   3.066 -0.4497  0.0736 -1.4323
    1THF     H6 1634   2.340   0.412   3.028  0.9888  2.4186 -1.9031
    1THF     C4 1635   2.455   0.307   3.175  0.4185 -0.2402 -0.0296
    1THF     H7 1636   2.543   0.258   3.132  1.5866  0.3766  1.5789
    1THF     H8 1637   2.385   0.223   3.176  0.9072 -0.6691 -0.9605
    1THF     O1 1638   2.485   0.350   3.305  0.1358  0.4313 -0.1463
    1THF     C1 1639   3.558   0.546   0.977 -0.5960 -0.5557  0.0151
    1THF     H1 1640   3.649   0.570   1.033 -0.4355 -2.7377  0.7348
    1THF     H2 1641   3.530   0.451   1.023  0.4721  0.6383  3.2959
    1THF     C2 1642   3.587   0.532   0.828  0.1167 -0.5200  0.5249
    1THF     H3 1643   3.525   0.463   0.772 -3.5734  1.5408  1.8645
    1THF     H4 1644   3.693   0.511   0.813  0.5387 -0.0936  2.6186
    1THF     C3 1645   3.550   0.672   0.769  0.5580 -0.0424  0.1299
    1THF     H5 1646   3.471   0.662   0.695  0.2822  1.0703  0.2708
    1THF     H6 1647   3.638   0.725   0.733 -0.1620 -0.7829 -2.8771
    1THF     C4 1648   3.499   0.745   0.892  0.0535  0.2300  0.2630
    1THF     H7 1649   3.420   0.818   0.870  0.1583  0.0914 -0.5679
    1THF     H8 1650   3.579   0.803   0.940  2.3874 -3.1890  0.7197
    1THF     O1 1651   3.461   0.652   0.987 -0.1503  0.7600 -0.3106
    1THF     C1 1652   2.786   0.814   0.177 -0.2438 -0.4710 -0.8044
    1THF     H1 1653   2.696   0.769   0.219  0.4372 -0.0411  1.1772
    1THF     H2 1654   2.816   0.747   0.097 -1.4506 -0.1458 -1.5446
    1THF     C2 1655   2.879   0.825   0.291 -0.5950 -0.2586  0.0900
    1THF     H3 1656   2.982   0.819   0.255 -0.4091  1.1172  0.3428
    1THF     H4 1657   2.865   0.740   0.357 -0.5434 -1.2988 -1.2347
    1THF     C3 1658   2.856   0.961   0.353 -0.2944 -0.2737 -0.1562
    1THF     H5 1659   2.948   0.993   0.404 -0.2178 -0.8394  0.0655
    1THF     H6 1660   2.786   0.960   0.436 -0.9767 -1.5341 -0.7434
    1THF     C4 1661   2.798   1.046   0.232 -0.2467  0.6588 -0.4177
    1THF     H7 1662   2.877   1.106   0.186  1.3814 -1.7660 -0.8785
    1THF     H8 1663   2.713   1.107   0.263  1.0031  2.1309  0.2370
    1THF     O1 1664   2.752   0.946   0.138  0.1569  0.2777  0.0732
    1THF     C1 1665   2.022   3.106   1.143  1.0228  0.0321  0.3646
    1THF     H1 1666   2.057   3.152   1.050 -0.6410 -0.3070 -0.4488
    1THF     H2 1667   2.085   3.147   1.222  0.3104 -1.3106  1.6436
    1THF     C2 1668   2.011   2.953   1.132 -0.5095 -1.0465  0.0627
    1THF     H3 1669   2.105   2.904   1.159 -0.3781 -0.7834  0.0856
    1THF     H4 1670   1.995   2.943   1.024  1.2695 -0.9614 -0.2253
    1THF     C3 1671   1.906   2.915   1.238 -0.2275 -0.2488  0.1161
    1THF     H5 1672   1.963   2.858   1.312  1.1256 -0.8574 -1.3500
    1THF     H6 1673   1.826   2.855   1.195 -0.9450 -0.4634  1.7101
    1THF     C4 1674   1.842   3.051   1.282 -0.0360 -0.1664  0.4970
    1THF     H7 1675   1.886   3.081   1.377  0.3470  1.6212 -0.2235
    1THF     H8 1676   1.733   3.041   1.280  0.0444 -0.9893 -0.4082
    1THF     O1 1677   1.886   3.143   1.179  0.4476 -0.1693 -0.0422
    1THF     C1 1678   1.586   2.425   2.025 -0.6067  0.7084  0.2719
    1THF     H1 1679   1.629   2.430   2.125  1.2442  0.1839 -0.4791
    1THF     H2 1680   1.633   2.498   1.958 -1.2065  0.6080 -0.2606
    1THF     C2 1681   1.434   2.438   2.010 -0.3116 -0.8266  0.1379
    1THF     H3 1682   1.390   2.538   2.008  2.3596  0.5689  4.4772
    1THF     H4 1683   1.388   2.382   2.091 -3.2663  1.7007  0.2972
    1THF     C3 1684   1.407   2.356   1.884 -0.2316 -0.5121 -0.8039
    1THF     H5 1685   1.369   2.418   1.803 -1.4407 -0.5287 -0.2583
    1THF     H6 1686   1.332   2.278   1.901 -0.0607 -0.4327  0.3586
    1THF     C4 1687   1.539   2.289   1.851  0.2160  0.2723  0.5649
    1THF     H7 1688   1.605   2.354   1.792 -0.9163  1.0069  0.0944
    1THF     H8 1689   1.528   2.186   1.818  0.9338  0.6312 -0.8410
    1THF     O1 1690   1.606   2.289   1.986 -0.5189  1.0783 -0.1347
    1THF     C1 1691   2.112   0.404   1.476 -0.5145  0.2369 -0.4786
    1THF     H1 1692   2.066   0.389   1.574 -0.6758 -0.7813 -0.7085
    1THF     H2 1693   2.206   0.348   1.467 -0.2655  0.1563  2.0587
    1THF     C2 1694   2.151   0.552   1.472 -0.8492 -0.2675 -0.2027
    1THF     H3 1695   2.259   0.564   1.461 -1.2341  2.8833 -1.0797
    1THF     H4 1696   2.124   0.607   1.562  0.5121  0.5538 -0.2704
    1THF     C3 1697   2.077   0.604   1.348 -1.0985 -0.4350  0.4283
    1THF     H5 1698   2.148   0.591   1.266 -2.7524  0.2389 -1.1251
    1THF     H6 1699   2.045   0.708   1.347  0.5057  0.0771 -0.2706
    1THF     C4 1700   1.959   0.515   1.333  0.0802  0.1358  0.3237
    1THF     H7 1701   1.923   0.511   1.230 -1.0494  1.3094  0.6505
    1THF     H8 1702   1.878   0.547   1.400 -0.3581  0.6953 -0.4690
    1THF     O1 1703   2.010   0.386   1.374  0.4274 -0.3567  0.2286
    1THF     C1 1704   1.047   2.133   2.031 -0.4158  0.5641  0.4023
    1THF     H1 1705   1.069   2.187   2.124  1.5110  2.2136 -0.9624
    1THF     H2 1706   0.940   2.145   2.017 -0.2063  0.9461 -0.9764
    1THF     C2 1707   1.097   1.994   2.018 -0.0920  0.7837  0.2948
    1THF     H3 1708   1.034   1.918   2.065 -0.2508  0.2392 -0.7746
    1THF     H4 1709   1.196   1.980   2.062 -0.9423 -0.3261  1.9039
    1THF     C3 1710   1.098   1.975   1.867  0.2096  0.1208 -0.4935
    1THF     H5 1711   1.012   1.911   1.845 -0.7379  1.5496 -1.0571
    1THF     H6 1712   1.182   1.915   1.832  0.4506  0.4902 -0.5573
    1THF     C4 1713   1.093   2.114   1.804 -0.4280  0.3640  0.3171
    1THF     H7 1714   1.002   2.127   1.745 -0.2817  0.8780  0.2034
    1THF     H8 1715   1.185   2.132   1.747 -1.4177 -1.4189 -1.9275
    1THF     O1 1716   1.097   2.205   1.917 -0.3080 -0.2199  0.2546
    1THF     C1 1717   3.781   3.797   2.786 -0.5139 -1.0772  0.4252
    1THF     H1 1718   3.795   3.862   2.873 -2.0584 -1.4440  0.9649
    1THF     H2 1719   3.730   3.855   2.709 -1.6277 -1.4176  0.8934
    1THF     C2 1720   3.695   3.688   2.836  1.2846  0.0017  1.1858
    1THF     H3 1721   3.623   3.648   2.764 -0.5039  3.7071  0.8049
    1THF     H4 1722   3.638   3.732   2.918  0.3563 -0.0143  0.5484
    1THF     C3 1723   3.796   3.584   2.895 -0.0419  0.4098  0.4791
    1THF     H5 1724   3.748   3.490   2.869  0.0333  0.6177 -0.4224
    1THF     H6 1725   3.818   3.604   3.000 -1.6138  0.8247  0.7367
    1THF     C4 1726   3.925   3.610   2.807 -0.1672  0.5980  0.0934
    1THF     H7 1727   3.935   3.524   2.741 -1.2167  0.8935 -0.4546
    1THF     H8 1728   4.012   3.616   2.874  0.9257 -1.4352 -1.1016
    1THF     O1 1729   3.901   3.733   2.737  1.0212  0.0671  0.1129
    1THF     C1 1730   3.556   1.258   1.238  0.4077  0.3925 -0.5122
    1THF     H1 1731   3.545   1.361   1.272  2.1288 -0.0400  1.4650
    1THF     H2 1732   3.534   1.185   1.317  1.8930 -2.5295 -2.7117
    1THF     C2 1733   3.683   1.232   1.163 -0.1532  0.1467 -0.0392
    1THF     H3 1734   3.751   1.177   1.228 -0.7845 -0.2798  0.2670
    1THF     H4 1735   3.730   1.325   1.131 -0.1377  0.3842  0.6720
    1THF     C3 1736   3.651   1.141   1.047  0.1461 -0.3940  0.3110
    1THF     H5 1737   3.645   1.036   1.077  2.6693 -0.1740  1.7617
    1THF     H6 1738   3.721   1.154   0.964 -1.9153 -0.2050 -1.4212
    1THF     C4 1739   3.511   1.198   1.013 -0.0604  0.2014  0.8190
    1THF     H7 1740   3.448   1.131   0.954 -0.7502  1.4448  0.1043
    1THF     H8 1741   3.517   1.292   0.956 -0.6262  0.2190  0.7837
    1THF     O1 1742   3.454   1.233   1.138  0.0689 -0.5079 -0.0113
    1THF     C1 1743   1.001   0.819   0.872  1.0812  0.9223  0.3964
    1THF     H1 1744   1.068   0.832   0.787 -2.3419 -1.8866 -2.9162
    1THF     H2 1745   1.049   0.785   0.965  1.3592  2.4855  0.8287
    1THF     C2 1746   0.895   0.714   0.816 -0.1212  0.4545 -1.2619
    1THF     H3 1747   0.891   0.632   0.888 -0.3557  1.8088  0.3003
    1THF     H4 1748   0.925   0.673   0.720 -0.6681 -0.4419 -1.0498
    1THF     C3 1749   0.757   0.781   0.803  0.1589 -0.1432  0.2186
    1THF     H5 1750   0.682   0.761   0.879 -1.3349 -1.4167 -1.5668
    1THF     H6 1751   0.700   0.762   0.712 -1.6350 -0.5902  1.4043
    1THF     C4 1752   0.791   0.923   0.820 -0.2582 -0.0616 -0.2789
    1THF     H7 1753   0.717   0.983   0.874  1.3752  2.9732 -1.2469
    1THF     H8 1754   0.800   0.967   0.721 -1.8407 -1.0190 -0.8525
    1THF     O1 1755   0.919   0.931   0.891 -0.4520  0.5769  0.3690
    1THF     C1 1756   3.217   1.191   1.379 -0.0259  0.0826 -0.1223
    1THF     H1 1757   3.294   1.157   1.309  0.6195 -0.3048  0.7734
    1THF     H2 1758   3.184   1.110   1.445 -1.0381 -1.1541 -2.1000
    1THF     C2 1759   3.095   1.235   1.296 -0.1390  0.0863  0.6305
    1THF     H3 1760   3.005   1.178   1.319 -1.1241  0.1781 -2.7230
    1THF     H4 1761   3.118   1.211   1.193  1.4262  1.4058  0.6428
    1THF     C3 1762   3.081   1.381   1.324 -0.2203 -0.0029  0.2774
    1THF     H5 1763   2.997   1.385   1.394 -0.0807  2.9661  0.3193
    1THF     H6 1764   3.056   1.433   1.231  0.2666 -0.8216 -0.3209
    1THF     C4 1765   3.221   1.423   1.383 -0.0231  0.1228  0.4442
    1THF     H7 1766   3.205   1.507   1.451  0.3072  1.0107 -0.5536
    1THF     H8 1767   3.305   1.439   1.314  1.5266 -4.7254  1.0480
    1THF     O1 1768   3.258   1.303   1.455 -0.9336  0.4104 -0.2809
    1THF     C1 1769   0.207   2.161   1.378 -0.6871  0.1429  0.0440
    1THF     H1 1770   0.199   2.053   1.389 -1.8893  0.2414  0.2171
    1THF     H2 1771   0.161   2.219   1.459  1.9351 -0.1611  1.8172
    1THF     C2 1772   0.142   2.206   1.245  0.1740 -0.3642 -0.1679
    1THF     H3 1773   0.092   2.301   1.261  1.9762  0.8755 -1.7137
    1THF     H4 1774   0.064   2.138   1.210  1.6034 -1.4472 -1.3201
    1THF     C3 1775   0.257   2.230   1.142  1.1498 -0.1573  0.2932
    1THF     H5 1776   0.237   2.312   1.074  0.0996 -1.0993 -0.5633
    1THF     H6 1777   0.277   2.142   1.080 -2.3112 -0.0076 -1.1340
    1THF     C4 1778   0.370   2.259   1.239  0.9210  0.5011 -0.2978
    1THF     H7 1779   0.375   2.365   1.264 -0.6708  0.1148  1.8408
    1THF     H8 1780   0.467   2.227   1.200  0.7897 -2.2839  1.4826
    1THF     O1 1781   0.343   2.192   1.365  1.0225 -0.4653  0.0403
    1THF     C1 1782   3.337   2.835   2.573 -0.4893 -0.3337 -1.1204
    1THF     H1 1783   3.334   2.858   2.679  1.9415 -0.4594 -1.0106
    1THF     H2 1784   3.289   2.737   2.575 -0.6124 -0.2490  1.3932
    1THF     C2 1785   3.481   2.838   2.520 -1.0376  0.1726 -0.0185
    1THF     H3 1786   3.520   2.736   2.512 -2.7340 -0.7115  2.5315
    1THF     H4 1787   3.548   2.892   2.587  2.0564 -1.7679 -1.4246
    1THF     C3 1788   3.468   2.908   2.382 -0.3435  1.0854  0.1670
    1THF     H5 1789   3.527   2.847   2.313 -3.6225 -1.6237 -0.3812
    1THF     H6 1790   3.510   3.008   2.392  1.4695  0.1487  2.3113
    1THF     C4 1791   3.317   2.929   2.359  0.3378  0.1329 -0.0948
    1THF     H7 1792   3.286   2.860   2.280  0.1021 -1.2767  1.2052
    1THF     H8 1793   3.297   3.031   2.325  0.9005  0.2416 -0.1151
    1THF     O1 1794   3.257   2.920   2.488  0.1232  0.2875 -0.1796
    1THF     C1 1795   0.537   1.612   0.582 -1.3112 -0.0989  0.4742
    1THF     H1 1796   0.464   1.537   0.551 -1.3989  0.1372  0.1073
    1THF     H2 1797   0.587   1.654   0.494  0.2641  1.7820  2.1793
    1THF     C2 1798   0.645   1.550   0.671 -0.3196 -0.7300 -0.0265
    1THF     H3 1799   0.741   1.552   0.618 -1.6016 -3.3803 -2.6083
    1THF     H4 1800   0.626   1.446   0.696 -2.6492 -0.4460 -0.4840
    1THF     C3 1801   0.647   1.645   0.792 -0.7456  0.5344  0.1630
    1THF     H5 1802   0.739   1.703   0.801 -0.2209 -0.0798 -1.1310
    1THF     H6 1803   0.632   1.594   0.887  0.0446  0.1728  0.0948
    1THF     C4 1804   0.530   1.743   0.776 -0.1579 -0.1891  0.2983
    1THF     H7 1805   0.560   1.848   0.785 -2.2642  0.3782  0.9631
    1THF     H8 1806   0.463   1.715   0.858 -0.9891 -0.8632 -0.6080
    1THF     O1 1807   0.470   1.714   0.655  0.1771  0.2093  0.3087
    1THF     C1 1808   0.789   0.532   4.008  0.4369 -0.3623 -0.2082
    1THF     H1 1809   0.718   0.489   3.936 -0.8403 -0.5800  1.1441
    1THF     H2 1810   0.744   0.622   4.051 -0.9100 -0.8023 -0.6552
    1THF     C2 1811   0.923   0.574   3.940  0.1397 -0.2782  0.0850
    1THF     H3 1812   0.905   0.669   3.890  1.2285 -0.7462 -1.2057
    1THF     H4 1813   0.955   0.493   3.875 -0.8065 -1.3551  0.9308
    1THF     C3 1814   1.017   0.587   4.057 -0.3540 -0.0407  0.2247
    1THF     H5 1815   1.019   0.692   4.087  0.2517  0.9076 -2.9170
    1THF     H6 1816   1.122   0.567   4.034  0.0332  2.2339 -0.1175
    1THF     C4 1817   0.958   0.499   4.170 -0.5294  0.5095  0.5554
    1THF     H7 1818   0.937   0.563   4.256  1.8369 -0.4849  1.9382
    1THF     H8 1819   1.028   0.418   4.195  0.7934  1.0264 -1.3662
    1THF     O1 1820   0.836   0.445   4.110 -0.0368  0.1187 -0.1101
    1THF     C1 1821   3.890   1.691   3.231  0.3943  0.1412  0.7796
    1THF     H1 1822   3.809   1.636   3.182  0.1346  0.8290  0.4221
    1THF     H2 1823   3.986   1.640   3.219 -0.3472 -1.0557 -0.1554
    1THF     C2 1824   3.852   1.721   3.376 -0.5200  0.0489 -0.3548
    1THF     H3 1825   3.947   1.754   3.417 -0.4800 -0.0836 -0.3432
    1THF     H4 1826   3.829   1.630   3.432  1.5522 -1.2633 -1.5756
    1THF     C3 1827   3.744   1.831   3.366 -0.3404  1.2600 -0.3799
    1THF     H5 1828   3.757   1.898   3.451  1.8391  0.2464  0.1440
    1THF     H6 1829   3.644   1.787   3.373 -0.0194  0.0133 -2.8815
    1THF     C4 1830   3.780   1.902   3.233  0.4908  0.0950  0.5210
    1THF     H7 1831   3.818   2.005   3.234  1.9627 -0.4277 -0.7172
    1THF     H8 1832   3.690   1.893   3.172  1.6356 -2.4238 -0.8699
    1THF     O1 1833   3.886   1.824   3.175  0.0248  0.0597  0.0194
    1THF     C1 1834   1.773   2.653   0.508 -0.3624 -0.1198  0.1224
    1THF     H1 1835   1.831   2.721   0.445  0.8138 -0.5627  0.7059
    1THF     H2 1836   1.842   2.581   0.553  0.7613 -0.2859 -1.7995
    1THF     C2 1837   1.653   2.595   0.423  0.0347  0.5154 -0.3805
    1THF     H3 1838   1.682   2.502   0.373  2.0464  1.3505 -0.8056
    1THF     H4 1839   1.605   2.662   0.352 -1.9246  0.2898  0.6926
    1THF     C3 1840   1.547   2.570   0.531  0.2781 -0.0812 -0.2462
    1THF     H5 1841   1.550   2.463   0.550 -0.4839 -0.0528  0.0451
    1THF     H6 1842   1.449   2.606   0.497  0.9924  0.8833 -1.3290
    1THF     C4 1843   1.586   2.658   0.646  1.1648 -0.2801  0.0147
    1THF     H7 1844   1.596   2.588   0.729  0.2863 -0.5002 -0.0638
    1THF     H8 1845   1.506   2.729   0.669 -0.8754 -2.2954 -0.7006
    1THF     O1 1846   1.709   2.721   0.615  0.5071 -0.0019 -0.3053
    1THF     C1 1847   3.992   3.954   2.345 -0.2847 -0.0076  0.1807
    1THF     H1 1848   3.997   3.916   2.242 -0.3622  3.2364 -1.0598
    1THF     H2 1849   4.049   3.882   2.405 -1.4033 -1.2927 -0.2771
    1THF     C2 1850   3.854   3.977   2.408  0.3689  0.5824  0.3302
    1THF     H3 1851   3.865   3.983   2.516 -0.6416  0.8542  0.4259
    1THF     H4 1852   3.785   3.896   2.385  2.7008 -1.1260 -0.8262
    1THF     C3 1853   3.816   4.112   2.335 -0.0071 -0.1204  0.6474
    1THF     H5 1854   3.758   4.178   2.400 -1.4254 -1.0924  0.4041
    1THF     H6 1855   3.763   4.099   2.240  2.3461 -1.8004 -0.4939
    1THF     C4 1856   3.948   4.182   2.303 -0.5376 -0.2832 -0.1942
    1THF     H7 1857   3.943   4.260   2.379  1.3750 -1.1653  0.8672
    1THF     H8 1858   3.956   4.212   2.198 -0.3675 -1.6843 -0.5937
    1THF     O1 1859   4.048   4.084   2.335 -0.0682 -0.2942  0.2293
    1THF     C1 1860   3.708   0.263   2.608 -0.5682  0.5372  0.0444
    1THF     H1 1861   3.733   0.171   2.661 -0.5024 -0.1270 -1.1207
    1THF     H2 1862   3.771   0.292   2.523  1.3066 -0.0689  1.2111
    1THF     C2 1863   3.714   0.379   2.707 -0.3339  0.0285  1.0074
    1THF     H3 1864   3.814   0.422   2.694 -1.0053  0.9952 -1.1736
    1THF     H4 1865   3.714   0.346   2.812  1.0369 -1.6555  0.5074
    1THF     C3 1866   3.603   0.477   2.668  0.7164  0.8427 -0.3065
    1THF     H5 1867   3.627   0.577   2.632 -3.2230  1.3175 -1.8670
    1THF     H6 1868   3.544   0.478   2.760  1.6329 -2.4823  0.4090
    1THF     C4 1869   3.528   0.399   2.557  0.8366  0.0204 -0.1433
    1THF     H7 1870   3.551   0.438   2.458  1.4197 -1.1963 -0.4920
    1THF     H8 1871   3.421   0.408   2.579  0.9516  0.9244  0.0850
    1THF     O1 1872   3.565   0.260   2.572  0.0667 -0.1767  0.3166
    1THF     C1 1873   3.099   0.433   1.763  0.0208 -0.2473 -0.0194
    1THF     H1 1874   3.056   0.532   1.779  0.1706 -0.1030 -0.5173
    1THF     H2 1875   3.151   0.440   1.667  1.2751  0.5325  0.7128
    1THF     C2 1876   2.995   0.322   1.764 -0.1629  0.1125  0.0893
    1THF     H3 1877   3.032   0.239   1.704 -0.8186  0.2830 -0.5544
    1THF     H4 1878   2.898   0.353   1.724  0.4576  2.2402  0.1602
    1THF     C3 1879   2.996   0.269   1.908  0.2501  0.0001  0.5549
    1THF     H5 1880   2.998   0.160   1.916  0.9487 -0.1364 -1.3971
    1THF     H6 1881   2.907   0.310   1.956  0.0959  2.2295 -1.5624
    1THF     C4 1882   3.126   0.327   1.972 -0.4320 -0.8175  0.2630
    1THF     H7 1883   3.204   0.262   2.012 -0.2552 -0.5933  0.2884
    1THF     H8 1884   3.094   0.403   2.044  0.5960  2.7529 -2.8341
    1THF     O1 1885   3.190   0.401   1.871  0.6882  0.2621  1.1567
    1THF     C1 1886   3.938   3.155   2.783 -0.5919  0.6467 -0.3469
    1THF     H1 1887   4.000   3.138   2.872 -1.6552 -3.1973 -0.2419
    1THF     H2 1888   3.836   3.174   2.818 -1.0396 -1.6113 -0.3493
    1THF     C2 1889   3.936   3.030   2.692  0.0189  0.2426  0.0059
    1THF     H3 1890   3.838   2.981   2.690 -0.6869  1.6168  0.3364
    1THF     H4 1891   4.002   2.951   2.730  3.2601  2.3422 -1.0756
    1THF     C3 1892   3.970   3.085   2.557 -0.6138  0.3074  0.9314
    1THF     H5 1893   3.882   3.118   2.501  1.0280  2.1992 -0.5705
    1THF     H6 1894   4.037   3.017   2.503 -0.9460  0.5927  0.1513
    1THF     C4 1895   4.053   3.206   2.589  0.5681 -1.1228  0.2635
    1THF     H7 1896   4.059   3.284   2.513  1.3212  0.3133  1.7658
    1THF     H8 1897   4.155   3.177   2.617  0.6777 -2.0143 -0.9986
    1THF     O1 1898   3.989   3.265   2.703 -0.2719  0.5027  0.3146
    1THF     C1 1899   0.302   2.773   2.458 -0.6017  0.0542 -0.4514
    1THF     H1 1900   0.356   2.762   2.364 -0.3627  2.0975 -0.5807
    1THF     H2 1901   0.250   2.687   2.500 -1.6768  0.1338 -1.6253
    1THF     C2 1902   0.217   2.898   2.456  0.3563 -0.2469  0.1573
    1THF     H3 1903   0.127   2.862   2.508  0.9177  1.0514  2.1067
    1THF     H4 1904   0.185   2.931   2.357 -0.0366 -0.0265  0.3536
    1THF     C3 1905   0.293   3.013   2.534 -0.2508  0.2456  0.4208
    1THF     H5 1906   0.234   3.028   2.625  0.9256  1.8799  0.9365
    1THF     H6 1907   0.306   3.107   2.481 -1.2514 -1.1969 -2.5435
    1THF     C4 1908   0.429   2.945   2.562  0.6284  0.0099 -0.4340
    1THF     H7 1909   0.465   2.969   2.662 -2.0803  0.7656  0.4034
    1THF     H8 1910   0.496   2.962   2.477  0.5390 -0.2030 -0.5482
    1THF     O1 1911   0.399   2.802   2.562 -0.4989 -0.3302 -0.0190
    1THF     C1 1912   0.295   1.335   3.392 -0.0865 -0.2278 -0.0121
    1THF     H1 1913   0.376   1.402   3.362 -0.0322  1.1991  3.0455
    1THF     H2 1914   0.323   1.232   3.373 -1.1872 -0.1407 -2.1797
    1THF     C2 1915   0.165   1.387   3.319  0.1930 -0.1954 -0.8055
    1THF     H3 1916   0.098   1.300   3.319 -0.3792  0.2311 -2.8076
    1THF     H4 1917   0.173   1.416   3.215  1.8851  1.7704 -0.1723
    1THF     C3 1918   0.110   1.495   3.414 -0.1558  0.8709  0.5428
    1THF     H5 1919   0.004   1.485   3.438 -0.5842  2.4016 -0.6293
    1THF     H6 1920   0.122   1.592   3.366  0.4646  0.9710  0.9006
    1THF     C4 1921   0.203   1.495   3.534  0.3756 -0.2028  0.1167
    1THF     H7 1922   0.157   1.496   3.633  0.4155 -1.0422  0.1480
    1THF     H8 1923   0.274   1.578   3.531 -1.0925  1.0555 -0.3922
    1THF     O1 1924   0.274   1.369   3.529  0.4907 -0.1414 -0.0970
    1THF     C1 1925   1.451   3.211   3.898  0.3610 -0.1141  0.4436
    1THF     H1 1926   1.546   3.220   3.845  1.6348  0.9269  2.8398
    1THF     H2 1927   1.373   3.258   3.837 -1.1033 -2.1322  0.6996
    1THF     C2 1928   1.474   3.270   4.038 -0.6714  0.5446 -0.6621
    1THF     H3 1929   1.460   3.378   4.043  2.7566  1.1197 -1.9767
    1THF     H4 1930   1.577   3.236   4.048  0.2824  2.8056 -2.4320
    1THF     C3 1931   1.377   3.181   4.126  0.4246  0.4317 -0.2879
    1THF     H5 1932   1.284   3.236   4.142  0.5907  0.1650  1.6412
    1THF     H6 1933   1.422   3.162   4.223 -0.0907  0.9641  0.0571
    1THF     C4 1934   1.350   3.054   4.044  0.0537  0.2923 -0.5009
    1THF     H7 1935   1.246   3.036   4.016 -0.1146  2.1622 -1.2024
    1THF     H8 1936   1.394   2.969   4.095  0.3467  0.9739  0.3868
    1THF     O1 1937   1.427   3.070   3.920  0.1411 -0.0501  0.1363
    1THF     C1 1938   3.030   1.991   1.229  0.2757  0.1428  0.0052
    1THF     H1 1939   3.080   1.950   1.317  2.7593 -1.1476 -1.9458
    1THF     H2 1940   3.090   2.080   1.209  1.1120 -0.1349  1.2179
    1THF     C2 1941   2.884   2.024   1.256  0.9303 -0.1766 -0.1693
    1THF     H3 1942   2.842   2.115   1.213  0.9242  0.8210  1.9030
    1THF     H4 1943   2.853   2.019   1.361 -1.0770 -2.1737 -0.8138
    1THF     C3 1944   2.804   1.920   1.176  0.0282 -0.4980 -0.4386
    1THF     H5 1945   2.745   1.963   1.095  0.3743 -0.3604 -0.6212
    1THF     H6 1946   2.730   1.881   1.245 -0.5773  0.9799 -0.2296
    1THF     C4 1947   2.911   1.824   1.125 -0.2927 -0.1604  0.5961
    1THF     H7 1948   2.882   1.803   1.022 -0.1775  1.0371  0.3188
    1THF     H8 1949   2.919   1.732   1.183  0.3354 -1.0117 -0.8076
    1THF     O1 1950   3.037   1.891   1.123  0.1381 -0.0583 -0.1814
    1THF     C1 1951   2.866   1.531   0.211 -0.0592 -0.4246  0.5121
    1THF     H1 1952   2.910   1.473   0.130  0.0847 -0.8401  0.8887
    1THF     H2 1953   2.865   1.477   0.306 -1.6749  2.2382  2.0883
    1THF     C2 1954   2.721   1.571   0.170  0.6079 -0.1480 -0.0730
    1THF     H3 1955   2.652   1.493   0.206  0.7408  0.1826  0.9135
    1THF     H4 1956   2.705   1.591   0.064  0.6296  1.6819  0.2501
    1THF     C3 1957   2.696   1.693   0.257  0.0675 -0.0900 -0.1668
    1THF     H5 1958   2.624   1.683   0.338 -0.1498 -0.0284 -0.3532
    1THF     H6 1959   2.646   1.768   0.195 -0.7665 -0.9955 -0.6070
    1THF     C4 1960   2.834   1.748   0.301 -0.4473  1.2144  0.1407
    1THF     H7 1961   2.840   1.737   0.410 -0.8051 -1.3061 -0.0504
    1THF     H8 1962   2.856   1.849   0.266 -0.8994  1.0968 -0.5111
    1THF     O1 1963   2.936   1.655   0.246 -0.0305 -0.2345  0.2838
    1THF     C1 1964   3.768   0.808   1.454  0.4466 -0.1052  0.4988
    1THF     H1 1965   3.754   0.714   1.508 -3.1435 -0.5098 -1.0094
    1THF     H2 1966   3.867   0.849   1.475  0.3361  0.3955  0.0448
    1THF     C2 1967   3.654   0.906   1.487  0.9668 -0.7237  0.2401
    1THF     H3 1968   3.695   1.006   1.470 -1.2223  0.1597 -0.0569
    1THF     H4 1969   3.615   0.898   1.589 -1.1054  2.8317 -0.2047
    1THF     C3 1970   3.549   0.866   1.384  0.0376  0.4287  0.2556
    1THF     H5 1971   3.490   0.955   1.358 -2.0657 -0.5717  1.4859
    1THF     H6 1972   3.490   0.789   1.434 -0.9471  0.2645 -1.1048
    1THF     C4 1973   3.615   0.802   1.258 -0.3406  0.4838  0.4755
    1THF     H7 1974   3.608   0.864   1.169 -0.7552 -0.5087 -0.1951
    1THF     H8 1975   3.572   0.703   1.238  0.5322  0.2160 -0.1115
    1THF     O1 1976   3.749   0.798   1.303 -0.3022  0.6051 -0.4338
    1THF     C1 1977   2.971   0.363   3.441  0.1647  0.4938 -0.0815
    1THF     H1 1978   3.035   0.330   3.358 -1.5451  0.2425 -1.3356
    1THF     H2 1979   2.992   0.303   3.530  1.2929 -0.1138 -0.7411
    1THF     C2 1980   2.824   0.375   3.405  0.2466  0.3412  0.2106
    1THF     H3 1981   2.761   0.374   3.495 -0.1672  1.0248 -0.0640
    1THF     H4 1982   2.795   0.297   3.334  1.0143  0.7185 -0.5236
    1THF     C3 1983   2.818   0.517   3.330  0.6792 -0.0876 -0.7500
    1THF     H5 1984   2.729   0.568   3.368  0.8145 -1.5946  1.6801
    1THF     H6 1985   2.816   0.506   3.221  1.4946 -3.7193 -0.4690
    1THF     C4 1986   2.942   0.592   3.380  0.1128 -0.5049  0.4888
    1THF     H7 1987   2.901   0.677   3.435  2.2230  0.7213  0.2348
    1THF     H8 1988   3.009   0.628   3.301  1.4402  3.8970  3.4260
    1THF     O1 1989   3.005   0.502   3.472 -0.0282  0.7161 -0.1342
    1THF     C1 1990   1.942   4.063   0.954 -0.1090 -0.4122  0.6099
    1THF     H1 1991   1.968   4.082   1.059  0.0946 -0.0160  0.4893
    1THF     H2 1992   1.855   4.119   0.919 -1.7086 -2.0616  1.8245
    1THF     C2 1993   1.920   3.910   0.925 -0.1649 -0.7887 -0.6334
    1THF     H3 1994   1.850   3.881   0.846 -0.2183 -1.5369 -0.3165
    1THF     H4 1995   1.889   3.869   1.021  1.7169  0.0239  0.3523
    1THF     C3 1996   2.054   3.858   0.886  0.0703  0.1365 -0.0221
    1THF     H5 1997   2.058   3.822   0.782 -0.3427 -1.9550  0.6553
    1THF     H6 1998   2.088   3.780   0.954 -0.2488  0.1634  0.1711
    1THF     C4 1999   2.151   3.977   0.896 -0.1843  0.2008 -0.2930
    1THF     H7 2000   2.229   3.976   0.819 -0.7229 -2.8452 -0.8592
    1THF     H8 2001   2.194   3.989   0.996 -1.9224  2.2126  0.2538
    1THF     O1 2002   2.066   4.091   0.883 -0.4630 -0.1475  0.0529
    1THF     C1 2003   2.255   2.510   1.919  0.1696 -0.5772 -0.6775
    1THF     H1 2004   2.236   2.554   2.018 -1.2372  0.3571 -1.3309
    1THF     H2 2005   2.164   2.506   1.859 -0.9356  2.9223  0.6053
    1THF     C2 2006   2.315   2.365   1.936 -0.2741  0.2413  0.0871
    1THF     H3 2007   2.247   2.284   1.911  0.8427 -0.9367  0.7720
    1THF     H4 2008   2.346   2.357   2.040  0.6809  0.4387 -0.1725
    1THF     C3 2009   2.430   2.369   1.832 -0.2464 -0.8111  0.1280
    1THF     H5 2010   2.411   2.280   1.771 -1.7130 -0.1162 -0.4490
    1THF     H6 2011   2.530   2.371   1.877 -0.7727 -0.2669  1.2874
    1THF     C4 2012   2.407   2.490   1.745  0.2845  0.0845  0.8480
    1THF     H7 2013   2.338   2.477   1.661 -0.2778 -1.4452  1.5315
    1THF     H8 2014   2.504   2.529   1.712  0.2845 -1.2553 -0.8022
    1THF     O1 2015   2.347   2.580   1.840 -0.3116 -0.4231  0.0139
    1THF     C1 2016   2.438   4.004   2.103  0.2019  0.2844  0.3301
    1THF     H1 2017   2.534   4.011   2.155  2.1867 -3.1352 -2.5844
    1THF     H2 2018   2.399   3.902   2.108 -2.6534  1.3856  2.0997
    1THF     C2 2019   2.456   4.045   1.952 -0.3335 -0.1326 -0.8503
    1THF     H3 2020   2.472   3.960   1.886 -2.9930 -2.1618  0.9862
    1THF     H4 2021   2.538   4.117   1.946 -1.9080  2.0956  2.4392
    1THF     C3 2022   2.324   4.110   1.914  0.4852 -0.1408 -0.3569
    1THF     H5 2023   2.258   4.027   1.886 -0.4628  0.7312 -0.7420
    1THF     H6 2024   2.329   4.185   1.835 -0.4155  0.3812  0.0739
    1THF     C4 2025   2.274   4.166   2.050  0.6075 -1.1780  0.3233
    1THF     H7 2026   2.167   4.149   2.060  0.4384  0.3863  1.4151
    1THF     H8 2027   2.292   4.274   2.058  0.9368 -1.1259 -0.9846
    1THF     O1 2028   2.333   4.091   2.158  0.3087 -0.4291 -0.0839
    1THF     C1 2029   2.530   0.312   1.526  0.7042  0.0153 -0.1074
    1THF     H1 2030   2.614   0.249   1.555 -0.1946 -0.1679  2.2423
    1THF     H2 2031   2.510   0.320   1.419 -2.0350  1.0401  0.4278
    1THF     C2 2032   2.542   0.459   1.582  0.3132  0.6347 -0.2319
    1THF     H3 2033   2.495   0.527   1.511  0.5762  0.1113 -0.9147
    1THF     H4 2034   2.647   0.484   1.597 -0.2251  2.6647  0.3147
    1THF     C3 2035   2.458   0.461   1.715 -0.7699  0.4663  0.1574
    1THF     H5 2036   2.379   0.536   1.707 -1.7242 -0.4831  0.6703
    1THF     H6 2037   2.525   0.483   1.798 -0.9222 -1.2102  0.7368
    1THF     C4 2038   2.401   0.325   1.731 -0.2763 -0.3943 -0.4198
    1THF     H7 2039   2.296   0.329   1.762 -0.5355 -0.0020 -1.3257
    1THF     H8 2040   2.461   0.267   1.800 -1.0000 -1.7917 -0.9501
    1THF     O1 2041   2.425   0.250   1.608 -0.1571  0.1920  0.3189
    1THF     C1 2042   3.917   3.389   1.426  0.2649  0.7264  0.3469
    1THF     H1 2043   3.908   3.281   1.435  0.8819  0.0609 -5.2444
    1THF     H2 2044   4.017   3.408   1.385  0.4606 -1.0028  0.0013
    1THF     C2 2045   3.897   3.453   1.563  0.4926  0.3197  0.1980
    1THF     H3 2046   3.957   3.544   1.556  1.4315 -0.1630  1.7431
    1THF     H4 2047   3.918   3.386   1.647 -1.7248  0.6785  1.0851
    1THF     C3 2048   3.741   3.486   1.568 -0.6325 -0.0343 -0.7342
    1THF     H5 2049   3.723   3.582   1.616 -1.0110 -1.1450  1.3884
    1THF     H6 2050   3.685   3.417   1.631  0.9945 -0.4516  0.2778
    1THF     C4 2051   3.701   3.484   1.425 -0.1493  0.2453 -0.4956
    1THF     H7 2052   3.641   3.569   1.391 -0.1708 -0.0574 -1.2253
    1THF     H8 2053   3.634   3.397   1.420 -1.8822  1.6880 -4.1910
    1THF     O1 2054   3.814   3.443   1.344  0.0235  0.0524  0.0345
    1THF     C1 2055   3.572   1.458   1.731 -0.3561  0.5620 -0.0690
    1THF     H1 2056   3.508   1.517   1.666  0.4091 -0.0610 -1.4052
    1THF     H2 2057   3.639   1.525   1.785  0.1251 -0.0352  0.0805
    1THF     C2 2058   3.631   1.354   1.644 -0.6707  0.0980  0.0673
    1THF     H3 2059   3.721   1.305   1.684  0.5966  0.5510 -2.1545
    1THF     H4 2060   3.660   1.391   1.546  2.5969  0.0920  0.9772
    1THF     C3 2061   3.522   1.246   1.652 -0.2261 -0.6501 -0.3228
    1THF     H5 2062   3.571   1.155   1.684 -0.2244 -0.8273 -0.8246
    1THF     H6 2063   3.485   1.230   1.551 -2.1318  3.3801 -0.3945
    1THF     C4 2064   3.418   1.289   1.751 -0.2762 -0.2669  0.6208
    1THF     H7 2065   3.375   1.215   1.820 -0.9171  0.9691  1.5749
    1THF     H8 2066   3.337   1.352   1.714  1.7959  1.5645 -0.9045
    1THF     O1 2067   3.497   1.390   1.827 -0.3783 -0.2101 -0.2127
    1THF     C1 2068   0.976   2.888   0.807  0.0835 -0.8207  0.3191
    1THF     H1 2069   0.996   2.787   0.770 -0.3421 -0.2742 -1.4343
    1THF     H2 2070   0.869   2.892   0.827 -0.1753  2.6531 -1.3894
    1THF     C2 2071   1.015   2.981   0.693 -1.1200  0.3378 -0.2988
    1THF     H3 2072   0.935   3.052   0.672  0.0592  1.4924 -0.9554
    1THF     H4 2073   1.039   2.926   0.602  1.7023  0.7146  0.1943
    1THF     C3 2074   1.134   3.063   0.748  0.6066 -0.3320 -0.0770
    1THF     H5 2075   1.110   3.164   0.783  0.9168 -1.0117  2.1469
    1THF     H6 2076   1.213   3.075   0.673  2.3773 -0.1147  1.7577
    1THF     C4 2077   1.185   2.990   0.879 -0.6425  0.7758  0.0953
    1THF     H7 2078   1.229   3.065   0.945 -0.9868  0.7580  0.3471
    1THF     H8 2079   1.253   2.911   0.846 -0.9896  0.6981 -0.4535
    1THF     O1 2080   1.058   2.921   0.922  0.7931 -0.3300 -0.3319
    1THF     C1 2081   3.254   2.521   2.189 -0.0341 -0.0495  0.4429
    1THF     H1 2082   3.185   2.605   2.204  0.6364  0.7010 -0.5756
    1THF     H2 2083   3.217   2.426   2.230 -2.1107 -0.3964 -2.0961
    1THF     C2 2084   3.392   2.557   2.245 -0.3259 -0.4569 -0.0388
    1THF     H3 2085   3.401   2.547   2.353  0.1081  0.3773  0.0076
    1THF     H4 2086   3.401   2.662   2.218 -1.2968 -0.5404 -0.7200
    1THF     C3 2087   3.484   2.475   2.160 -0.5047  0.8717 -0.2307
    1THF     H5 2088   3.502   2.377   2.205  0.7213  1.9062  1.6080
    1THF     H6 2089   3.584   2.516   2.145  0.7541 -2.8981 -2.9740
    1THF     C4 2090   3.417   2.464   2.026  0.1188 -0.0575 -0.0027
    1THF     H7 2091   3.425   2.362   1.989 -0.6790  0.3797 -1.4747
    1THF     H8 2092   3.462   2.533   1.954 -1.8067  0.7649 -0.4626
    1THF     O1 2093   3.283   2.502   2.047 -0.4178 -0.1142 -0.4667
    1THF     C1 2094   1.230   0.344   0.348 -0.3779 -0.9896  0.1317
    1THF     H1 2095   1.164   0.347   0.261 -0.7261 -0.2108  0.4265
    1THF     H2 2096   1.173   0.383   0.432  1.0716 -1.7648  1.5074
    1THF     C2 2097   1.360   0.422   0.310 -0.3972 -0.2782 -0.8656
    1THF     H3 2098   1.405   0.454   0.404  2.0680  0.1057 -2.1389
    1THF     H4 2099   1.348   0.521   0.264 -2.9083  0.6684  1.6585
    1THF     C3 2100   1.437   0.326   0.221  0.3542  0.0976 -0.8594
    1THF     H5 2101   1.546   0.327   0.233  0.2963 -1.0793 -0.1332
    1THF     H6 2102   1.418   0.341   0.115 -1.3921 -0.9535 -0.7028
    1THF     C4 2103   1.398   0.191   0.275 -0.2158 -0.6727  0.1091
    1THF     H7 2104   1.477   0.135   0.325  0.0650  0.0303  0.4529
    1THF     H8 2105   1.348   0.140   0.192 -2.2059  0.9953  0.2468
    1THF     O1 2106   1.286   0.212   0.367  0.0518 -0.0979  0.2047
    1THF     C1 2107   2.515   3.392   0.443 -0.0613 -1.1614 -0.3221
    1THF     H1 2108   2.613   3.377   0.397 -0.1870 -1.0545 -0.6265
    1THF     H2 2109   2.468   3.480   0.397 -1.6407 -1.0242  1.4870
    1THF     C2 2110   2.534   3.422   0.590 -0.0998 -0.8421 -0.2413
    1THF     H3 2111   2.444   3.469   0.628 -0.5725 -0.8442 -1.3253
    1THF     H4 2112   2.616   3.493   0.603 -2.2863  1.9848 -1.5276
    1THF     C3 2113   2.570   3.286   0.645  0.1064  0.4098 -0.0382
    1THF     H5 2114   2.555   3.280   0.753 -0.3808 -1.1116 -0.1847
    1THF     H6 2115   2.671   3.249   0.623  0.5360  0.3909  1.8938
    1THF     C4 2116   2.476   3.192   0.560  0.2421 -0.3991 -0.0795
    1THF     H7 2117   2.382   3.158   0.605 -0.7853 -1.0571 -2.6732
    1THF     H8 2118   2.536   3.108   0.526  1.7824  0.3065  0.8103
    1THF     O1 2119   2.434   3.277   0.444  0.4712 -0.3054  0.3540
    1THF     C1 2120   2.542   1.885   2.412 -0.0639  0.2938 -0.2923
    1THF     H1 2121   2.510   1.890   2.517 -0.6681 -0.4952 -0.4351
    1THF     H2 2122   2.640   1.838   2.406 -0.8808 -1.2986 -1.5051
    1THF     C2 2123   2.542   2.028   2.350 -0.1596 -0.5184  0.0822
    1THF     H3 2124   2.637   2.069   2.314 -1.5143 -1.0234 -4.3887
    1THF     H4 2125   2.504   2.096   2.426  2.3278 -0.4747  1.3158
    1THF     C3 2126   2.442   2.018   2.234 -0.8650  0.6259  0.3846
    1THF     H5 2127   2.475   2.072   2.145  2.3813  0.8571  1.6719
    1THF     H6 2128   2.338   2.038   2.262 -1.5635 -1.7401 -0.3078
    1THF     C4 2129   2.429   1.862   2.215  0.4579  0.3458 -0.0435
    1THF     H7 2130   2.510   1.834   2.147 -1.0313 -0.5638 -1.4884
    1THF     H8 2131   2.331   1.835   2.173  0.8088 -1.2388  0.1355
    1THF     O1 2132   2.443   1.806   2.349 -0.2203 -0.1874  0.1069
    1THF     C1 2133   2.474   0.836   1.583  0.2971 -0.4697  0.2183
    1THF     H1 2134   2.530   0.753   1.627 -2.6280 -1.8728  1.4271
    1THF     H2 2135   2.381   0.852   1.639 -0.1743  1.7010 -1.1299
    1THF     C2 2136   2.454   0.816   1.429 -0.2452  0.6386 -0.1079
    1THF     H3 2137   2.353   0.782   1.406  0.0241 -1.0180  1.1046
    1THF     H4 2138   2.522   0.737   1.396  0.6660  1.8207 -1.1119
    1THF     C3 2139   2.500   0.942   1.352  0.1985 -0.5676  0.1117
    1THF     H5 2140   2.413   0.977   1.296  0.4689  2.2667  1.4036
    1THF     H6 2141   2.588   0.922   1.290  0.5610 -0.9931  0.7485
    1THF     C4 2142   2.536   1.037   1.466 -0.2972 -0.3467  0.4096
    1THF     H7 2143   2.457   1.108   1.493 -1.4247 -1.8137  1.0554
    1THF     H8 2144   2.626   1.089   1.435 -0.4449 -1.0585 -1.2699
    1THF     O1 2145   2.552   0.958   1.585 -0.6567  0.0947  0.1380
    1THF     C1 2146   1.434   0.383   3.448 -0.7312  0.4653  0.5683
    1THF     H1 2147   1.538   0.417   3.452 -0.3842 -0.6570  1.5244
    1THF     H2 2148   1.388   0.398   3.350 -0.7775 -1.3348  0.2920
    1THF     C2 2149   1.364   0.445   3.567  0.1843  0.7739 -0.4233
    1THF     H3 2150   1.341   0.549   3.540  0.9850  0.0765 -4.0308
    1THF     H4 2151   1.431   0.437   3.653 -0.0361 -1.6730 -0.4651
    1THF     C3 2152   1.235   0.366   3.581  0.7280  0.7140 -0.2338
    1THF     H5 2153   1.150   0.406   3.525 -0.9369 -0.3646  1.4395
    1THF     H6 2154   1.202   0.357   3.685 -0.4103 -0.5045 -0.6819
    1THF     C4 2155   1.269   0.228   3.523  0.0905 -0.1649  0.0949
    1THF     H7 2156   1.209   0.208   3.434  0.6735 -3.2652  0.3354
    1THF     H8 2157   1.239   0.159   3.603 -0.3936 -1.2559 -1.0077
    1THF     O1 2158   1.410   0.241   3.480  0.5831 -0.2265 -0.0657
    1THF     C1 2159   1.324   1.395   1.475  0.0812  0.3156  0.2942
    1THF     H1 2160   1.325   1.318   1.552 -0.4619  0.9178  0.9081
    1THF     H2 2161   1.373   1.357   1.384  0.5222 -1.1608  1.1356
    1THF     C2 2162   1.375   1.523   1.531 -0.2934 -0.6478 -0.7575
    1THF     H3 2163   1.427   1.588   1.459  0.0745  0.5321  0.5444
    1THF     H4 2164   1.463   1.494   1.589 -0.3319 -0.9323 -0.8414
    1THF     C3 2165   1.256   1.590   1.609 -0.1897  0.1463  0.0059
    1THF     H5 2166   1.246   1.697   1.589 -0.1689  0.4218  1.3591
    1THF     H6 2167   1.269   1.585   1.718  1.4383  1.8630 -0.0821
    1THF     C4 2168   1.141   1.502   1.573 -0.6843 -0.2781 -0.3513
    1THF     H7 2169   1.044   1.552   1.558 -0.6863  0.1572  1.0425
    1THF     H8 2170   1.137   1.434   1.658  1.2860  1.6124  1.3032
    1THF     O1 2171   1.185   1.424   1.456  0.1015  0.5232 -0.1262
    1THF     C1 2172   2.680   1.293   1.179 -1.0479  0.3878  0.5009
    1THF     H1 2173   2.702   1.320   1.283 -1.7996 -1.4346  1.1643
    1THF     H2 2174   2.761   1.233   1.137 -0.9252  0.7079  0.2820
    1THF     C2 2175   2.664   1.418   1.088  0.3699  0.8265 -0.2211
    1THF     H3 2176   2.758   1.444   1.037  1.5923 -2.0719  0.4532
    1THF     H4 2177   2.624   1.497   1.151  0.7185  0.2783  0.6987
    1THF     C3 2178   2.544   1.378   1.002  0.0712 -0.6528 -0.3537
    1THF     H5 2179   2.580   1.323   0.916 -2.0126 -0.6591 -1.2480
    1THF     H6 2180   2.488   1.456   0.950 -1.5390 -1.8391 -0.4589
    1THF     C4 2181   2.456   1.294   1.091 -0.3453 -0.0706  0.4456
    1THF     H7 2182   2.383   1.233   1.037  0.0256  2.8280 -3.5260
    1THF     H8 2183   2.400   1.368   1.149  0.5120  0.6577  0.3452
    1THF     O1 2184   2.558   1.219   1.166  0.2187  0.2956  0.3201
    1THF     C1 2185   1.640   1.062   1.271  0.5159  0.5793 -0.3484
    1THF     H1 2186   1.696   1.027   1.358  1.6439 -2.1802 -2.1208
    1THF     H2 2187   1.687   1.148   1.223  0.1353 -0.7078 -3.1083
    1THF     C2 2188   1.496   1.087   1.313  0.0954 -0.0849 -0.1931
    1THF     H3 2189   1.453   1.134   1.225  0.9040 -1.0424 -1.1198
    1THF     H4 2190   1.489   1.146   1.405 -0.4850 -1.8159  0.9052
    1THF     C3 2191   1.440   0.946   1.331  0.2521  0.3905  0.5707
    1THF     H5 2192   1.338   0.949   1.291  0.6214  0.0591 -0.4006
    1THF     H6 2193   1.442   0.914   1.435  1.2093 -1.3315  0.0385
    1THF     C4 2194   1.529   0.866   1.241 -0.1204  0.1222 -0.3616
    1THF     H7 2195   1.478   0.815   1.158  1.0398 -1.4511 -0.1341
    1THF     H8 2196   1.577   0.785   1.296  0.1122  1.5046  1.4938
    1THF     O1 2197   1.633   0.949   1.183  0.4223  0.1156 -0.3768
    1THF     C1 2198   2.626   0.937   0.921 -0.2207  0.5408  0.1104
    1THF     H1 2199   2.689   0.945   0.832 -0.9218  2.3012 -0.2626
    1THF     H2 2200   2.679   0.972   1.010  0.6036 -0.1929 -0.0887
    1THF     C2 2201   2.597   0.789   0.943 -0.1652  0.6136 -0.1759
    1THF     H3 2202   2.672   0.753   1.013 -0.3714 -0.7528 -0.6345
    1THF     H4 2203   2.601   0.740   0.845  1.7400  2.3441 -1.0184
    1THF     C3 2204   2.463   0.783   0.998 -0.2190  0.1281  0.2841
    1THF     H5 2205   2.478   0.807   1.103  0.1236  0.5733  0.1360
    1THF     H6 2206   2.420   0.683   0.989 -0.9893  0.6037 -1.5569
    1THF     C4 2207   2.388   0.898   0.925  0.0903 -0.2621 -0.0815
    1THF     H7 2208   2.307   0.933   0.989  0.9063 -0.8183  1.2983
    1THF     H8 2209   2.360   0.852   0.830 -0.9193  0.3464 -0.0869
    1THF     O1 2210   2.492   0.995   0.904  0.0662  1.1353  0.1866
    1THF     C1 2211   3.329   3.859   0.749 -0.4681  0.0588  0.0397
    1THF     H1 2212   3.330   3.957   0.796  1.8338 -0.1651  0.4994
    1THF     H2 2213   3.269   3.789   0.807  0.2011  0.8026  1.6709
    1THF     C2 2214   3.475   3.816   0.715 -0.3156 -0.5706  0.4403
    1THF     H3 2215   3.477   3.708   0.700  1.8131 -0.6093  0.8306
    1THF     H4 2216   3.536   3.830   0.804  0.5104  1.4087 -0.4085
    1THF     C3 2217   3.506   3.882   0.584 -0.9586 -0.8117 -0.5871
    1THF     H5 2218   3.552   3.816   0.510 -0.0795 -2.6946  1.5846
    1THF     H6 2219   3.570   3.970   0.595  1.9541 -3.0328  1.0238
    1THF     C4 2220   3.370   3.930   0.532  0.6089 -0.0030  0.2195
    1THF     H7 2221   3.351   3.883   0.436 -2.0841  0.0248  0.6876
    1THF     H8 2222   3.347   4.037   0.538  1.3924  0.1355  0.8236
    1THF     O1 2223   3.269   3.871   0.619  0.0352 -0.2495 -0.0273
    1THF     C1 2224   1.163   2.981   3.050  0.0593  0.0583  0.6297
    1THF     H1 2225   1.110   2.887   3.031  0.8330 -0.1527 -0.5364
    1THF     H2 2226   1.222   3.009   2.963 -1.6988 -0.0552 -0.6371
    1THF     C2 2227   1.262   2.970   3.159 -0.0840 -0.5370  0.0467
    1THF     H3 2228   1.357   2.960   3.106  0.4189 -0.7107  0.9560
    1THF     H4 2229   1.252   2.886   3.228  3.3448 -0.2658  0.9897
    1THF     C3 2230   1.259   3.109   3.231  0.7122 -0.4385 -0.4625
    1THF     H5 2231   1.364   3.139   3.238  0.8650 -0.8604 -0.9750
    1THF     H6 2232   1.213   3.095   3.329  0.4081 -0.1666 -0.5644
    1THF     C4 2233   1.158   3.192   3.148 -0.3523  0.4721  0.7541
    1THF     H7 2234   1.204   3.237   3.059 -1.3643  0.1033  0.0369
    1THF     H8 2235   1.101   3.247   3.223 -0.5339 -0.7123  1.4798
    1THF     O1 2236   1.073   3.090   3.086 -0.0508  0.9251 -0.3129
    1THF     C1 2237   0.508   0.529   0.076 -0.2348 -0.4973 -0.2263
    1THF     H1 2238   0.553   0.500  -0.019  0.8532  0.4871 -0.0210
    1THF     H2 2239   0.563   0.486   0.160 -0.9769 -2.1233 -0.5354
    1THF     C2 2240   0.352   0.508   0.076  0.0317 -0.6197  0.4667
    1THF     H3 2241   0.317   0.509   0.180 -2.9319  1.3058 -0.5146
    1THF     H4 2242   0.327   0.410   0.036  1.0773 -0.7814  0.1990
    1THF     C3 2243   0.297   0.626  -0.001 -0.1388  0.5435  0.9088
    1THF     H5 2244   0.230   0.678   0.068  0.8350  1.1655  1.3950
    1THF     H6 2245   0.266   0.593  -0.100  1.4107 -2.6061  1.4093
    1THF     C4 2246   0.422   0.710  -0.025 -0.3906 -0.0875 -0.5531
    1THF     H7 2247   0.399   0.816  -0.020  1.0025  0.1396  2.0871
    1THF     H8 2248   0.471   0.681  -0.119  0.4604  0.4498 -0.2774
    1THF     O1 2249   0.515   0.673   0.073 -0.1606 -0.5910  0.2772
    1THF     C1 2250   0.678   0.119   1.112 -0.3365 -0.3338  0.3174
    1THF     H1 2251   0.668   0.105   1.220 -0.4637  1.6510  0.5921
    1THF     H2 2252   0.708   0.031   1.055 -2.2747 -0.2491 -0.8619
    1THF     C2 2253   0.771   0.238   1.098  0.1123 -0.3818  0.2347
    1THF     H3 2254   0.873   0.212   1.069  1.0384  2.8935  0.4100
    1THF     H4 2255   0.780   0.302   1.186 -1.4898 -0.3108  0.3567
    1THF     C3 2256   0.718   0.303   0.974 -0.0953 -0.1943 -0.0859
    1THF     H5 2257   0.764   0.247   0.892 -0.7541  2.7388 -2.5281
    1THF     H6 2258   0.741   0.409   0.964 -1.4890 -0.1067 -3.0105
    1THF     C4 2259   0.569   0.279   0.967 -0.5593 -0.2107 -0.6025
    1THF     H7 2260   0.545   0.246   0.865 -0.4727 -1.9801 -0.0624
    1THF     H8 2261   0.507   0.360   1.007  1.6985  0.7427  1.1099
    1THF     O1 2262   0.547   0.164   1.053  0.0490 -0.2616 -0.5605
    1THF     C1 2263   3.745   0.333   0.586  0.3759 -0.4528 -0.3278
    1THF     H1 2264   3.639   0.348   0.563  0.5338  2.0659  0.4377
    1THF     H2 2265   3.759   0.329   0.694 -0.7720 -2.0975 -0.2268
    1THF     C2 2266   3.818   0.444   0.518  0.3260 -0.3603  0.0408
    1THF     H3 2267   3.823   0.530   0.586 -1.5555 -1.5904  1.8032
    1THF     H4 2268   3.769   0.482   0.428  1.2344  0.5670 -0.0716
    1THF     C3 2269   3.951   0.382   0.472 -0.5827 -0.5310  0.6305
    1THF     H5 2270   4.026   0.403   0.548  0.2433 -1.1120 -0.0190
    1THF     H6 2271   3.985   0.427   0.378 -0.5745  0.9573  1.3211
    1THF     C4 2272   3.926   0.229   0.462  0.2765  0.4949 -0.0217
    1THF     H7 2273   3.999   0.173   0.521  0.2574 -0.0422 -0.5029
    1THF     H8 2274   3.918   0.198   0.357  0.8191  1.5886 -0.3974
    1THF     O1 2275   3.791   0.211   0.520 -0.1202 -0.3929  0.4609
    1THF     C1 2276   2.096   1.481   0.621 -0.0476 -0.4074 -0.5542
    1THF     H1 2277   2.184   1.529   0.576  0.0135  0.5627  0.5915
    1THF     H2 2278   1.999   1.514   0.583 -1.0802 -2.0187  0.6183
    1THF     C2 2279   2.124   1.496   0.777 -0.2786  0.3582 -0.3651
    1THF     H3 2280   2.024   1.502   0.821  0.3289 -1.4700  1.3653
    1THF     H4 2281   2.175   1.588   0.805 -1.6794  1.0989 -0.1778
    1THF     C3 2282   2.185   1.367   0.819  0.4940  0.3981  0.5329
    1THF     H5 2283   2.172   1.347   0.925  0.9742  0.9755  0.7021
    1THF     H6 2284   2.287   1.377   0.783  0.0734 -0.7589 -1.0707
    1THF     C4 2285   2.106   1.269   0.734 -0.5465 -0.5973 -1.2355
    1THF     H7 2286   2.002   1.259   0.766 -0.2538 -0.0274 -0.0960
    1THF     H8 2287   2.150   1.169   0.739  1.4624  0.1577 -2.8169
    1THF     O1 2288   2.109   1.332   0.601  0.1713  0.0998 -0.2612
    1THF     C1 2289   1.164   3.996   3.248 -0.6980 -0.5986  1.0994
    1THF     H1 2290   1.153   4.098   3.287 -2.3678 -0.2578 -0.1870
    1THF     H2 2291   1.198   3.930   3.328  2.6479 -1.9665 -1.3478
    1THF     C2 2292   1.265   3.993   3.131  0.3026  0.1679  0.0054
    1THF     H3 2293   1.372   3.994   3.152  0.2222 -0.9639  0.5233
    1THF     H4 2294   1.249   4.083   3.072 -1.8676 -0.1504  0.0527
    1THF     C3 2295   1.218   3.870   3.050 -0.5948  0.2507 -0.0761
    1THF     H5 2296   1.275   3.778   3.063 -1.6781 -0.4644 -0.2918
    1THF     H6 2297   1.217   3.892   2.943 -3.1789  1.0066  0.0675
    1THF     C4 2298   1.077   3.850   3.090  0.6037  0.8986  0.2629
    1THF     H7 2299   1.070   3.746   3.122 -1.4891  1.2728  1.1001
    1THF     H8 2300   1.013   3.861   3.001  0.6563  0.1085  0.1300
    1THF     O1 2301   1.043   3.946   3.194  0.3573 -0.4291 -0.5186
    1THF     C1 2302   1.623   3.696   1.637  0.0522 -0.4077  0.1825
    1THF     H1 2303   1.592   3.591   1.632 -0.5047 -0.1375 -2.4599
    1THF     H2 2304   1.612   3.743   1.540  0.9368  0.8154  0.6587
    1THF     C2 2305   1.771   3.704   1.683 -0.2158  0.7123  0.1213
    1THF     H3 2306   1.816   3.795   1.643  1.6237 -0.8457 -1.4688
    1THF     H4 2307   1.829   3.620   1.645 -1.5683 -0.1770 -0.0238
    1THF     C3 2308   1.762   3.705   1.836  0.2088 -0.2401  0.0788
    1THF     H5 2309   1.816   3.788   1.883  0.7350 -0.7436  0.3715
    1THF     H6 2310   1.809   3.623   1.892 -1.1207  2.2501  5.1525
    1THF     C4 2311   1.613   3.732   1.871  0.2632  0.6586  0.2891
    1THF     H7 2312   1.601   3.828   1.923 -0.4329  2.0277 -2.3246
    1THF     H8 2313   1.573   3.647   1.926  2.5208 -1.0496 -0.6398
    1THF     O1 2314   1.550   3.758   1.747 -0.0337 -0.3439 -0.0515
    1THF     C1 2315   1.837   0.470   0.162 -0.3029 -0.0148  0.4202
    1THF     H1 2316   1.858   0.409   0.250 -0.9804  1.6162  1.7314
    1THF     H2 2317   1.755   0.540   0.177  1.8568  2.9915 -1.3318
    1THF     C2 2318   1.807   0.388   0.034  0.2037  0.5765  0.0919
    1THF     H3 2319   1.700   0.401   0.020  0.2364  2.9443  1.6385
    1THF     H4 2320   1.814   0.281   0.050 -1.0549  0.6790  1.4738
    1THF     C3 2321   1.886   0.464  -0.077  0.0581  0.4797  0.6708
    1THF     H5 2322   1.812   0.503  -0.146  0.4810  0.0969 -0.0027
    1THF     H6 2323   1.957   0.402  -0.132 -1.5351 -0.7545  0.0045
    1THF     C4 2324   1.946   0.588  -0.009  0.4038 -0.0564 -0.7968
    1THF     H7 2325   1.880   0.672  -0.032 -1.5141 -1.2044  0.3379
    1THF     H8 2326   2.048   0.602  -0.043  1.5232  0.4355  2.5986
    1THF     O1 2327   1.952   0.552   0.137  0.5262  0.2030  0.3479
    1THF     C1 2328   2.616   0.435   0.711 -0.2540  0.4326 -0.8803
    1THF     H1 2329   2.656   0.337   0.739  0.4336  0.4830 -1.6684
    1THF     H2 2330   2.604   0.484   0.808  2.5653  0.8329 -0.7128
    1THF     C2 2331   2.480   0.431   0.635 -0.2838 -0.1184  0.9317
    1THF     H3 2332   2.414   0.512   0.666  0.5842  1.2101 -0.6697
    1THF     H4 2333   2.421   0.338   0.641 -0.6022 -0.0420 -0.8578
    1THF     C3 2334   2.517   0.461   0.491  0.1353 -0.2165  0.0750
    1THF     H5 2335   2.440   0.514   0.433  0.2057  1.4071  1.4320
    1THF     H6 2336   2.546   0.367   0.443  1.6814  1.0239 -1.5000
    1THF     C4 2337   2.644   0.542   0.493  0.0806 -0.2483 -0.2707
    1THF     H7 2338   2.627   0.650   0.493 -0.9039 -0.3896 -1.8585
    1THF     H8 2339   2.707   0.521   0.407 -0.0839  2.8962 -1.2385
    1THF     O1 2340   2.706   0.497   0.613 -0.4322  0.2892 -0.5562
    1THF     C1 2341   2.946   2.149   0.465 -0.7492 -0.4658 -0.3891
    1THF     H1 2342   2.889   2.122   0.376  0.9516  1.5881 -2.1291
    1THF     H2 2343   2.915   2.251   0.490  0.9777 -0.2032  0.7190
    1THF     C2 2344   3.099   2.156   0.449 -0.2177  0.0281  0.1748
    1THF     H3 2345   3.138   2.250   0.488 -2.0193  0.6930  0.4078
    1THF     H4 2346   3.133   2.154   0.346  1.1608  1.3114  0.5794
    1THF     C3 2347   3.158   2.028   0.519  0.1376  0.2862 -0.0535
    1THF     H5 2348   3.254   2.047   0.567  0.2510  0.1916 -0.2403
    1THF     H6 2349   3.165   1.946   0.448  1.5242 -0.1658  0.6017
    1THF     C4 2350   3.041   1.989   0.617 -0.9248 -0.5156 -0.1299
    1THF     H7 2351   3.068   2.019   0.719  1.0958 -0.6293 -0.5961
    1THF     H8 2352   3.023   1.882   0.629 -2.6458 -0.0945  1.1451
    1THF     O1 2353   2.918   2.058   0.571 -0.1914  0.5054  0.5498
    1THF     C1 2354   2.818   1.044   2.660  0.7487  0.1326 -0.4070
    1THF     H1 2355   2.797   1.050   2.768  0.5003 -1.6259 -0.3382
    1THF     H2 2356   2.865   0.948   2.637  0.8627  0.0391  0.2003
    1THF     C2 2357   2.911   1.152   2.616 -0.0383  0.2430 -0.0462
    1THF     H3 2358   2.978   1.113   2.539 -0.1267 -0.9575  0.4717
    1THF     H4 2359   2.969   1.185   2.703 -1.5266  1.1837  0.6029
    1THF     C3 2360   2.825   1.265   2.559 -0.3888 -0.0311  0.6277
    1THF     H5 2361   2.867   1.289   2.461 -0.5488 -1.1988  0.2740
    1THF     H6 2362   2.830   1.353   2.624  0.2595 -0.4807  1.1937
    1THF     C4 2363   2.682   1.212   2.554  0.2117  0.4412 -0.1683
    1THF     H7 2364   2.649   1.221   2.450  1.5987  2.4956 -0.4556
    1THF     H8 2365   2.607   1.260   2.617 -0.9844 -2.4450  0.6826
    1THF     O1 2366   2.692   1.071   2.587  0.5663  0.2478  0.1334
    1THF     C1 2367   1.884   2.626   2.003 -1.0219  0.2475 -0.2538
    1THF     H1 2368   1.817   2.559   1.948 -0.5866 -1.4760  1.2833
    1THF     H2 2369   1.959   2.568   2.058 -0.6461  0.4207 -0.5787
    1THF     C2 2370   1.804   2.706   2.097 -0.4303  0.8077  0.2155
    1THF     H3 2371   1.866   2.756   2.171  2.1873  1.8989 -2.5777
    1THF     H4 2372   1.728   2.647   2.147  0.6053 -0.2726  0.5568
    1THF     C3 2373   1.745   2.812   2.005  0.0433 -0.2793  0.2132
    1THF     H5 2374   1.735   2.905   2.061 -0.6157 -1.1792  1.6351
    1THF     H6 2375   1.645   2.795   1.964 -0.9150  0.1707  2.2743
    1THF     C4 2376   1.849   2.838   1.894 -0.1197  0.3265 -0.2899
    1THF     H7 2377   1.896   2.934   1.917  1.0967 -0.1029 -0.9030
    1THF     H8 2378   1.797   2.837   1.798 -1.9056 -0.9844  0.6483
    1THF     O1 2379   1.941   2.727   1.912  0.0848  0.6702  0.7666
    1THF     C1 2380   0.652   1.240   2.322  0.8232 -0.1652  1.0418
    1THF     H1 2381   0.661   1.347   2.305 -0.9503 -0.2520 -0.5266
    1THF     H2 2382   0.577   1.201   2.253  1.1999  0.4522  0.2716
    1THF     C2 2383   0.614   1.215   2.467 -0.2719 -0.2662 -0.3056
    1THF     H3 2384   0.574   1.115   2.483 -0.3019 -0.1243  0.5163
    1THF     H4 2385   0.547   1.292   2.505 -0.1206 -0.2669 -0.0363
    1THF     C3 2386   0.751   1.236   2.529  0.4377 -0.1721  0.1362
    1THF     H5 2387   0.766   1.159   2.605 -0.3334 -1.1966 -0.7448
    1THF     H6 2388   0.761   1.328   2.588 -0.9426 -0.8747  1.5158
    1THF     C4 2389   0.860   1.230   2.416 -0.5686 -0.2103 -0.2208
    1THF     H7 2390   0.932   1.150   2.436  0.1851  0.3017 -0.8371
    1THF     H8 2391   0.915   1.321   2.390  0.7355 -1.4402 -1.8819
    1THF     O1 2392   0.787   1.188   2.297 -0.1816  0.1214  0.3061
    1THF     C1 2393   0.501   1.753   3.326  0.1350  0.0828 -0.7694
    1THF     H1 2394   0.594   1.723   3.276  0.8587  0.5583  0.2772
    1THF     H2 2395   0.453   1.689   3.400  0.8316  0.1077 -0.2919
    1THF     C2 2396   0.401   1.767   3.217  0.4725 -0.4492 -0.5968
    1THF     H3 2397   0.339   1.678   3.206 -1.1355  0.6714 -0.7778
    1THF     H4 2398   0.444   1.761   3.116  1.1664 -1.1037 -0.2703
    1THF     C3 2399   0.324   1.897   3.248 -0.8034  0.0160 -0.4978
    1THF     H5 2400   0.240   1.880   3.316 -0.6169 -2.3381 -0.8281
    1THF     H6 2401   0.294   1.948   3.156  1.1280  0.0332 -1.1304
    1THF     C4 2402   0.424   1.973   3.338 -0.1918  0.1564  0.1586
    1THF     H7 2403   0.368   2.017   3.421  2.2427  2.9033  0.4209
    1THF     H8 2404   0.477   2.050   3.282 -0.2934  0.3751  0.3641
    1THF     O1 2405   0.524   1.881   3.387 -0.6116 -0.0064 -0.2956
    1THF     C1 2406   4.084   3.118   1.507  0.5905 -0.3570 -0.3412
    1THF     H1 2407   4.017   3.104   1.422  1.0367 -0.2039 -0.7206
    1THF     H2 2408   4.143   3.209   1.497 -2.4074  1.6658 -0.5779
    1THF     C2 2409   4.168   2.992   1.523  0.4647 -0.1854 -0.0103
    1THF     H3 2410   4.248   2.994   1.449  0.5921  2.4154  0.1622
    1THF     H4 2411   4.099   2.910   1.506 -1.0692  1.3210 -1.2136
    1THF     C3 2412   4.221   2.998   1.666  0.3825 -0.9119  0.5400
    1THF     H5 2413   4.317   3.049   1.664 -0.2752  0.3285 -0.1471
    1THF     H6 2414   4.239   2.900   1.711 -2.1336 -1.7166 -0.1240
    1THF     C4 2415   4.108   3.083   1.732 -0.2686  0.0823  0.3114
    1THF     H7 2416   4.152   3.170   1.782 -0.5429  0.2108  0.3288
    1THF     H8 2417   4.055   3.021   1.804  0.6351  1.8557  2.5698
    1THF     O1 2418   4.013   3.128   1.636 -0.2395  0.4870  0.1373
    1THF     C1 2419   1.903   0.352   3.276 -0.3003 -0.5900 -0.6543
    1THF     H1 2420   1.832   0.284   3.323 -0.0343 -0.6357 -0.3199
    1THF     H2 2421   1.876   0.456   3.296 -0.5062 -0.9620  1.0812
    1THF     C2 2422   1.925   0.332   3.122 -0.6085 -0.5955 -0.2944
    1THF     H3 2423   1.972   0.424   3.087  1.3295 -1.2630  0.4478
    1THF     H4 2424   1.832   0.316   3.068 -0.9458 -1.4532  0.5294
    1THF     C3 2425   2.028   0.225   3.113 -0.3261 -0.3501  0.3772
    1THF     H5 2426   2.114   0.254   3.052 -1.2526  1.5420 -0.0653
    1THF     H6 2427   1.985   0.143   3.055  2.0704 -2.5425  1.5642
    1THF     C4 2428   2.079   0.196   3.259  0.7348  0.4794  0.6692
    1THF     H7 2429   2.185   0.171   3.265  0.5973 -0.4770 -0.6008
    1THF     H8 2430   2.014   0.116   3.297  0.2399 -0.2172 -1.4991
    1THF     O1 2431   2.034   0.319   3.330  0.1918 -0.1295 -0.2098
    1THF     C1 2432   1.174   2.732   3.555  0.6336 -0.0393  0.3763
    1THF     H1 2433   1.121   2.645   3.517 -0.9306  1.1552 -0.2623
    1THF     H2 2434   1.171   2.808   3.475  2.1500  1.1816  1.4376
    1THF     C2 2435   1.316   2.695   3.594  0.1182  0.0817  0.6411
    1THF     H3 2436   1.388   2.708   3.514 -1.2285  0.0404 -0.5993
    1THF     H4 2437   1.320   2.591   3.627  2.9828  0.1418  0.6352
    1THF     C3 2438   1.344   2.795   3.708 -0.3656 -0.0618  0.6094
    1THF     H5 2439   1.412   2.873   3.673  0.0243  0.4255  2.4005
    1THF     H6 2440   1.398   2.757   3.795  0.2073  1.0076  0.7320
    1THF     C4 2441   1.211   2.858   3.754  0.0380 -0.7272  1.1910
    1THF     H7 2442   1.206   2.962   3.721  3.3220 -0.4319  1.4528
    1THF     H8 2443   1.194   2.857   3.861  0.6963 -2.1856  1.2980
    1THF     O1 2444   1.113   2.780   3.677  0.2162  0.3192 -0.6724
    1THF     C1 2445   0.914   3.966   2.651  0.0132 -0.3423 -0.3348
    1THF     H1 2446   0.827   4.023   2.619  0.3242  0.2497 -0.1401
    1THF     H2 2447   0.958   4.024   2.732  2.8983  0.1958 -2.2011
    1THF     C2 2448   1.017   3.947   2.537 -0.2212  0.4733  1.0843
    1THF     H3 2449   1.117   3.933   2.579  0.6667  0.9783 -0.8195
    1THF     H4 2450   1.030   4.036   2.475  0.9981 -0.2914  0.2061
    1THF     C3 2451   0.973   3.822   2.457  0.3219 -0.0316  0.0287
    1THF     H5 2452   1.063   3.770   2.425  0.5283 -0.3183  1.0587
    1THF     H6 2453   0.906   3.842   2.373  3.6156  0.7492 -2.5254
    1THF     C4 2454   0.900   3.741   2.570  0.4344 -0.2360  0.4060
    1THF     H7 2455   0.963   3.656   2.599 -0.0382 -0.8381 -0.2900
    1THF     H8 2456   0.797   3.709   2.551  0.0065  0.2581  1.8051
    1THF     O1 2457   0.891   3.829   2.685 -0.2783  0.2958  0.5074
    1THF     C1 2458   1.230   2.400   0.673  0.4194 -0.5286 -0.9462
    1THF     H1 2459   1.140   2.374   0.729  1.4258 -3.0474 -0.4138
    1THF     H2 2460   1.198   2.465   0.591 -0.5946  1.2127  0.7909
    1THF     C2 2461   1.301   2.279   0.628 -0.2469  0.6050 -0.3034
    1THF     H3 2462   1.375   2.300   0.550  0.7486  1.9023  0.9714
    1THF     H4 2463   1.240   2.197   0.588  1.6305 -0.6962 -0.5840
    1THF     C3 2464   1.385   2.235   0.745 -0.1006  0.2067  1.0678
    1THF     H5 2465   1.481   2.197   0.707 -0.6180 -0.1563  0.1171
    1THF     H6 2466   1.341   2.155   0.805 -2.9230  1.4400  0.6919
    1THF     C4 2467   1.400   2.360   0.826  0.2513  0.2351  0.8294
    1THF     H7 2468   1.506   2.389   0.819 -0.0941  1.0736 -1.6434
    1THF     H8 2469   1.369   2.344   0.929  1.6543 -2.9781  0.8037
    1THF     O1 2470   1.320   2.466   0.770  0.1217 -0.1406 -0.6390
    1THF     C1 2471   3.671   0.307   3.630 -0.3418  0.2014 -0.0374
    1THF     H1 2472   3.748   0.371   3.587 -0.5737 -0.3322 -1.2537
    1THF     H2 2473   3.573   0.334   3.591 -0.8521 -2.3596 -0.5848
    1THF     C2 2474   3.658   0.321   3.782  0.0194  0.3542 -0.1979
    1THF     H3 2475   3.561   0.276   3.804  0.6753 -0.0506  2.0234
    1THF     H4 2476   3.675   0.420   3.824 -0.2550  0.4793 -0.3807
    1THF     C3 2477   3.744   0.208   3.840 -0.6911  0.0364  0.5178
    1THF     H5 2478   3.700   0.171   3.933  0.9473 -1.0132  0.8997
    1THF     H6 2479   3.845   0.247   3.856 -0.7605  0.3829  0.1147
    1THF     C4 2480   3.755   0.098   3.734 -0.1998 -0.1090 -0.3937
    1THF     H7 2481   3.690   0.014   3.760  0.0975  0.1929  1.4515
    1THF     H8 2482   3.855   0.060   3.711  0.8660  2.8966 -1.0081
    1THF     O1 2483   3.705   0.164   3.611 -0.8043  0.3652 -0.1372
    1THF     C1 2484   0.453   2.322   0.615 -0.6219 -0.5130 -0.7231
    1THF     H1 2485   0.371   2.251   0.600  1.2941 -2.6272 -1.5477
    1THF     H2 2486   0.520   2.292   0.534  1.7264 -0.3574  1.1164
    1THF     C2 2487   0.509   2.300   0.751 -0.0095  0.1565 -0.2093
    1THF     H3 2488   0.616   2.320   0.744  0.1344 -1.3261 -2.8200
    1THF     H4 2489   0.507   2.203   0.800  0.5058 -0.1759 -0.8443
    1THF     C3 2490   0.454   2.418   0.833  0.2445 -0.7128 -0.5034
    1THF     H5 2491   0.514   2.461   0.913 -1.0948  0.1408  0.0490
    1THF     H6 2492   0.359   2.384   0.874  0.5624 -0.4076  0.4893
    1THF     C4 2493   0.418   2.528   0.732 -0.3035 -0.1309  0.4977
    1THF     H7 2494   0.498   2.601   0.733  1.1425 -1.4455 -3.9377
    1THF     H8 2495   0.323   2.579   0.749  0.5332  0.6977  2.8388
    1THF     O1 2496   0.415   2.461   0.603  0.1725  0.3271 -0.6103
    1THF     C1 2497   1.200   3.965   0.882  0.0182  0.2167 -0.3735
    1THF     H1 2498   1.259   4.056   0.891  0.4898 -0.0187 -1.1293
    1THF     H2 2499   1.261   3.884   0.841  0.0209 -0.5037  1.0063
    1THF     C2 2500   1.065   3.976   0.809  0.4665  0.2006 -0.3843
    1THF     H3 2501   1.039   3.877   0.770  1.4435 -0.4849  0.6637
    1THF     H4 2502   1.077   4.048   0.728  1.7237  2.0934  1.4473
    1THF     C3 2503   0.968   4.014   0.924  0.2374 -0.1331  0.2079
    1THF     H5 2504   0.888   3.941   0.937 -1.1390  1.1896 -0.7061
    1THF     H6 2505   0.933   4.115   0.902  2.9867  1.5640  3.0351
    1THF     C4 2506   1.054   4.016   1.053 -0.4618  0.3912  0.7087
    1THF     H7 2507   1.008   3.966   1.139  1.4725  1.3890  2.3512
    1THF     H8 2508   1.104   4.111   1.073  1.2492 -0.1691 -0.7866
    1THF     O1 2509   1.157   3.929   1.011  0.0532  0.5729  0.1895
    1THF     C1 2510   0.758   2.590   2.704  0.5174  0.3296  0.2761
    1THF     H1 2511   0.774   2.691   2.666  2.5746  0.2778  0.9184
    1THF     H2 2512   0.800   2.511   2.642 -0.0596  0.4132 -0.2160
    1THF     C2 2513   0.614   2.559   2.747 -0.6483 -0.0377  0.2411
    1THF     H3 2514   0.597   2.452   2.757 -2.4247  0.1185 -0.8071
    1THF     H4 2515   0.548   2.602   2.671  3.2784  1.3649 -2.5611
    1THF     C3 2516   0.605   2.626   2.884  0.2677 -1.0026 -0.0205
    1THF     H5 2517   0.555   2.566   2.960  0.7288 -0.1085  0.9967
    1THF     H6 2518   0.541   2.714   2.869 -1.4471 -1.9196  1.7005
    1THF     C4 2519   0.744   2.667   2.932  0.0665 -0.4422 -0.0156
    1THF     H7 2520   0.774   2.646   3.035  1.4655 -0.3977 -0.4104
    1THF     H8 2521   0.760   2.775   2.924 -0.5820 -0.2944  0.6230
    1THF     O1 2522   0.826   2.602   2.831  0.0536 -0.4812 -0.3501
    1THF     C1 2523   1.705   3.678   0.696 -0.6255 -0.2313  0.1408
    1THF     H1 2524   1.661   3.651   0.599  0.8448  1.1372 -0.9302
    1THF     H2 2525   1.808   3.713   0.691 -0.5887 -0.4763 -1.1016
    1THF     C2 2526   1.680   3.544   0.775  0.7501  0.0298 -0.1351
    1THF     H3 2527   1.759   3.550   0.851  0.1011  0.2307  0.5299
    1THF     H4 2528   1.686   3.458   0.708 -1.5102  1.0475 -1.7090
    1THF     C3 2529   1.539   3.566   0.830  0.0489 -0.3420 -0.1960
    1THF     H5 2530   1.542   3.541   0.937  0.8188 -0.4457 -0.2356
    1THF     H6 2531   1.475   3.489   0.786  0.3511 -1.1378  0.7223
    1THF     C4 2532   1.499   3.703   0.779  0.2150 -0.3265 -0.7944
    1THF     H7 2533   1.439   3.757   0.852 -0.7842 -0.6579 -1.3719
    1THF     H8 2534   1.437   3.695   0.690 -0.9145 -1.3531  0.0755
    1THF     O1 2535   1.619   3.775   0.752  0.7454 -0.5263 -0.8858
    1THF     C1 2536   3.098   3.806   2.144  0.2242  0.5207  0.1339
    1THF     H1 2537   3.138   3.886   2.207  0.9457 -0.5502  1.0525
    1THF     H2 2538   3.055   3.733   2.213 -1.0213  1.2463  0.1333
    1THF     C2 2539   3.195   3.746   2.041 -1.1534 -0.5562  0.3786
    1THF     H3 2540   3.159   3.652   1.999 -0.3290 -0.3021 -0.9174
    1THF     H4 2541   3.293   3.727   2.084 -0.5927  1.7688  0.2235
    1THF     C3 2542   3.197   3.856   1.938  0.0349  0.6466 -0.6146
    1THF     H5 2543   3.218   3.828   1.835 -0.3769 -0.9776 -0.2650
    1THF     H6 2544   3.261   3.941   1.964 -0.1962  0.4903  0.5255
    1THF     C4 2545   3.052   3.904   1.934  0.2193  0.3184 -0.2522
    1THF     H7 2546   3.010   3.850   1.849 -0.7352 -1.7916  1.5186
    1THF     H8 2547   3.042   4.013   1.926 -1.2408  0.5458  3.5137
    1THF     O1 2548   2.994   3.865   2.059 -0.0360 -0.2403 -0.1108
    1THF     C1 2549   2.002   1.211   3.142  0.3726 -0.1764 -0.1744
    1THF     H1 2550   1.960   1.226   3.042 -0.6058 -0.2558  0.2182
    1THF     H2 2551   2.101   1.257   3.151 -0.6345  1.6550  2.1955
    1THF     C2 2552   2.005   1.067   3.195 -0.0346  0.0052 -0.3611
    1THF     H3 2553   2.107   1.029   3.188 -0.1472 -0.9426  2.3665
    1THF     H4 2554   1.947   0.996   3.137 -0.0299  0.6705 -1.1947
    1THF     C3 2555   1.963   1.089   3.346 -0.0413  0.3742 -0.2395
    1THF     H5 2556   2.046   1.045   3.402  0.4264  1.5098 -0.0191
    1THF     H6 2557   1.872   1.036   3.375 -1.8181  2.4760 -1.7948
    1THF     C4 2558   1.946   1.239   3.374  0.7161 -0.7207  0.7271
    1THF     H7 2559   2.042   1.272   3.415  1.3794 -1.4143 -0.2296
    1THF     H8 2560   1.858   1.255   3.437 -0.7136  0.0813 -1.3992
    1THF     O1 2561   1.923   1.285   3.239 -0.2705 -0.1477  0.3753
    1THF     C1 2562   2.070   3.645   2.829  0.1817  0.6464  0.0295
    1THF     H1 2563   2.053   3.655   2.936 -3.0044  3.9840 -0.6934
    1THF     H2 2564   2.097   3.742   2.788 -1.2739  0.6702 -0.9223
    1THF     C2 2565   1.950   3.576   2.757  0.3363  0.3383 -0.0793
    1THF     H3 2566   1.940   3.632   2.664 -3.1339 -0.2507 -0.1602
    1THF     H4 2567   1.853   3.575   2.808 -0.5609 -1.7621 -1.7330
    1THF     C3 2568   1.989   3.435   2.722  0.1650 -0.1018 -0.2892
    1THF     H5 2569   1.955   3.405   2.623  1.5672  0.6545 -1.0160
    1THF     H6 2570   1.954   3.354   2.787  1.3954  0.1038  0.6491
    1THF     C4 2571   2.141   3.452   2.710  0.3083 -0.2625  0.1741
    1THF     H7 2572   2.183   3.478   2.613  3.7631 -1.2958  1.3138
    1THF     H8 2573   2.192   3.361   2.743  0.7091  0.3709  1.3436
    1THF     O1 2574   2.180   3.550   2.801 -0.2057 -0.5719  0.1969
    1THF     C1 2575   2.409   3.109   1.989 -0.0449 -0.7779 -0.5882
    1THF     H1 2576   2.500   3.058   1.956  0.1935 -0.3977 -0.5329
    1THF     H2 2577   2.344   3.127   1.903 -0.1206 -0.0521 -0.3862
    1THF     C2 2578   2.459   3.244   2.031 -0.5114 -0.3651 -0.2041
    1THF     H3 2579   2.403   3.326   1.986  0.5485  0.2862 -0.3402
    1THF     H4 2580   2.561   3.265   1.998 -0.2220  0.1183  0.9963
    1THF     C3 2581   2.451   3.247   2.187 -0.5061 -0.0059  0.1833
    1THF     H5 2582   2.358   3.300   2.206 -0.7405 -0.5957  0.6849
    1THF     H6 2583   2.530   3.300   2.241 -0.1595 -1.2270  0.8859
    1THF     C4 2584   2.431   3.097   2.220 -1.1688  0.2587  0.3780
    1THF     H7 2585   2.366   3.072   2.303  0.9650 -0.5988  1.8394
    1THF     H8 2586   2.521   3.033   2.221 -0.7522  0.8297 -0.0148
    1THF     O1 2587   2.353   3.056   2.107  0.1919 -0.0796 -0.2109
    1THF     C1 2588   0.162   3.968   1.046 -0.0734 -0.2042 -0.5967
    1THF     H1 2589   0.173   4.005   0.943 -2.2906 -1.8368 -1.4350
    1THF     H2 2590   0.147   3.860   1.051  3.3272 -0.6743  0.5831
    1THF     C2 2591   0.053   4.057   1.107 -0.2970  0.0147 -0.0967
    1THF     H3 2592  -0.045   4.008   1.111  0.7987 -2.5324 -2.6575
    1THF     H4 2593   0.039   4.144   1.043  0.3857  0.7402  0.7294
    1THF     C3 2594   0.107   4.095   1.246 -0.2410  0.2969 -0.6690
    1THF     H5 2595   0.079   4.023   1.324  0.8768 -0.2564 -0.7798
    1THF     H6 2596   0.080   4.195   1.279  0.2479  0.2594 -0.1509
    1THF     C4 2597   0.261   4.089   1.226 -0.2221 -0.3589 -0.1600
    1THF     H7 2598   0.320   4.064   1.314 -0.0948  1.8975  0.4265
    1THF     H8 2599   0.293   4.188   1.191 -0.1013 -1.4242 -3.1607
    1THF     O1 2600   0.279   3.986   1.125 -0.2573  0.3829 -0.5134
    1THF     C1 2601   1.870   2.898   2.844  0.0692 -0.5502  0.1149
    1THF     H1 2602   1.882   2.818   2.917 -1.5127 -1.8787 -1.0609
    1THF     H2 2603   1.763   2.895   2.820 -0.1687  1.0068  0.8945
    1THF     C2 2604   1.966   2.872   2.727 -0.6869 -0.2621  0.5566
    1THF     H3 2605   1.946   2.935   2.640  0.2333 -1.8401 -0.8263
    1THF     H4 2606   1.972   2.768   2.694 -0.8414 -0.1958  0.3156
    1THF     C3 2607   2.091   2.918   2.796 -0.2734 -0.4569  0.1384
    1THF     H5 2608   2.168   2.942   2.722 -0.9378  1.2540 -0.0208
    1THF     H6 2609   2.144   2.843   2.855 -0.2874  0.7004  1.6642
    1THF     C4 2610   2.054   3.038   2.884 -0.9131  0.1506  0.1349
    1THF     H7 2611   2.080   3.132   2.836 -0.9399  1.4865  2.6410
    1THF     H8 2612   2.090   3.026   2.987 -1.4814 -0.4478  0.2670
    1THF     O1 2613   1.909   3.026   2.892  0.0595  0.0207  0.5626
    1THF     C1 2614   1.974   3.954   2.678 -0.3499  0.0577 -1.2352
    1THF     H1 2615   1.994   3.934   2.784  0.2290 -0.6872 -1.4790
    1THF     H2 2616   2.036   3.899   2.607  1.4459  0.0934  0.2652
    1THF     C2 2617   1.972   4.105   2.651  0.1120  0.5231  0.3927
    1THF     H3 2618   1.962   4.126   2.544 -0.6226  0.5855  0.4657
    1THF     H4 2619   2.066   4.147   2.686  0.6146 -1.1510  1.0801
    1THF     C3 2620   1.849   4.150   2.721 -0.7173 -0.0554 -0.1816
    1THF     H5 2621   1.815   4.245   2.681  0.9591  0.7070  0.1311
    1THF     H6 2622   1.856   4.151   2.830  0.6486  0.8568 -0.2550
    1THF     C4 2623   1.745   4.040   2.682  0.3959 -0.3200  0.7302
    1THF     H7 2624   1.703   4.067   2.584  0.3697 -1.2582  0.4755
    1THF     H8 2625   1.669   4.021   2.759 -0.4564  1.2048  0.2807
    1THF     O1 2626   1.830   3.923   2.660  0.1555 -0.1074 -0.1349
    1THF     C1 2627   2.169   1.718   0.104  0.1821  0.0505 -0.2921
    1THF     H1 2628   2.181   1.638   0.177 -2.1150  1.0082  1.1804
    1THF     H2 2629   2.102   1.675   0.029 -1.2563 -1.8051  1.9686
    1THF     C2 2630   2.298   1.764   0.044 -0.1280 -1.0731 -0.2698
    1THF     H3 2631   2.326   1.708  -0.046  2.6234 -0.1662 -0.0154
    1THF     H4 2632   2.375   1.764   0.121 -2.2201 -0.3494  1.8934
    1THF     C3 2633   2.261   1.911  -0.005  0.1683 -0.5914  0.0227
    1THF     H5 2634   2.238   1.912  -0.112 -1.6596 -1.2306  0.3963
    1THF     H6 2635   2.343   1.980   0.014  0.5375 -0.4270 -2.0393
    1THF     C4 2636   2.127   1.944   0.072 -0.4306  0.5484  0.2997
    1THF     H7 2637   2.038   1.969   0.014 -0.4168  2.3213  1.0171
    1THF     H8 2638   2.147   2.030   0.135 -0.8222  0.8488  0.0143
    1THF     O1 2639   2.097   1.832   0.155  0.3379  0.0842  0.0899
    1THF     C1 2640   2.094   3.958   3.983  0.1946  0.4728  0.5217
    1THF     H1 2641   2.077   3.872   4.049  0.3991 -0.7899 -1.0304
    1THF     H2 2642   2.194   3.993   4.006  0.6881 -0.9797  0.6450
    1THF     C2 2643   1.993   4.076   3.985  0.8588 -1.0064  0.2699
    1THF     H3 2644   2.059   4.156   4.018 -1.4723  0.9797  0.2678
    1THF     H4 2645   1.909   4.055   4.052 -2.2761 -0.7911 -3.4126
    1THF     C3 2646   1.942   4.087   3.842  0.4498  0.0631  0.4210
    1THF     H5 2647   1.911   4.188   3.815  1.4282  0.0633 -0.7795
    1THF     H6 2648   1.858   4.019   3.829  1.0661 -0.3557 -1.6843
    1THF     C4 2649   2.053   4.023   3.758  0.1081  0.7351 -0.1688
    1THF     H7 2650   2.139   4.088   3.748  0.0412  0.7625 -0.5745
    1THF     H8 2651   2.013   3.985   3.663 -1.7154 -1.1226  1.2856
    1THF     O1 2652   2.095   3.914   3.843  0.1866 -0.5164  0.2450
    1THF     C1 2653   0.407   0.758   2.305 -0.0623  0.5456  0.1842
    1THF     H1 2654   0.378   0.686   2.228 -3.6578 -0.1247  2.0326
    1THF     H2 2655   0.328   0.833   2.317 -0.9790 -0.3160 -0.3338
    1THF     C2 2656   0.548   0.813   2.292  0.6572 -0.4616 -0.3269
    1THF     H3 2657   0.542   0.912   2.336  0.5751 -0.7888  0.3926
    1THF     H4 2658   0.584   0.813   2.188 -0.3911  1.8357 -0.7262
    1THF     C3 2659   0.640   0.720   2.378 -0.1536 -0.2294  0.4104
    1THF     H5 2660   0.676   0.776   2.465  0.2645  1.6582 -0.9356
    1THF     H6 2661   0.728   0.677   2.331 -1.6445 -2.3376 -0.5005
    1THF     C4 2662   0.543   0.617   2.418  0.1455  0.0495  0.2224
    1THF     H7 2663   0.564   0.578   2.518 -0.1009  1.4342  0.8330
    1THF     H8 2664   0.537   0.539   2.342  0.3793 -2.0619  2.3183
    1THF     O1 2665   0.421   0.691   2.429  0.2128 -0.2514 -0.1933
    1THF     C1 2666   1.557   0.734   2.653  0.3652 -0.1631 -0.9538
    1THF     H1 2667   1.665   0.737   2.668  0.3672 -1.1604 -0.7442
    1THF     H2 2668   1.526   0.838   2.669 -0.1807 -0.5420  0.5693
    1THF     C2 2669   1.488   0.653   2.761  0.0132 -0.0197 -0.3468
    1THF     H3 2670   1.399   0.712   2.784 -1.3168 -2.2246  0.3186
    1THF     H4 2671   1.544   0.642   2.854  1.6331  1.2522 -1.1404
    1THF     C3 2672   1.453   0.517   2.689  0.6450  0.3823 -0.2390
    1THF     H5 2673   1.345   0.505   2.687  0.4488  1.6794  0.9867
    1THF     H6 2674   1.497   0.433   2.743  0.0972 -0.5074 -1.1697
    1THF     C4 2675   1.502   0.542   2.546  0.3051  0.2266 -0.2714
    1THF     H7 2676   1.422   0.502   2.484 -1.1919  1.9010  0.5091
    1THF     H8 2677   1.596   0.490   2.529  0.7862  0.6141  1.1392
    1THF     O1 2678   1.524   0.683   2.524  0.3449  0.6009  0.1140
    1THF     C1 2679   0.251   3.349   0.091 -0.2754 -0.2424 -0.0602
    1THF     H1 2680   0.315   3.402   0.020  1.0342 -0.7533  0.7162
    1THF     H2 2681   0.185   3.417   0.147 -1.7340 -0.5026 -1.4357
    1THF     C2 2682   0.341   3.278   0.188 -0.7605 -1.2876 -0.0423
    1THF     H3 2683   0.345   3.327   0.285 -1.0121  1.7232 -1.5198
    1THF     H4 2684   0.445   3.282   0.154 -0.2119  1.3019  1.8422
    1THF     C3 2685   0.296   3.139   0.206 -0.0063  0.3860  0.0915
    1THF     H5 2686   0.284   3.120   0.313  1.5522 -0.0092  0.1946
    1THF     H6 2687   0.368   3.070   0.163 -1.3622 -1.0507  0.0776
    1THF     C4 2688   0.167   3.137   0.123 -0.4929  0.2937  0.4793
    1THF     H7 2689   0.080   3.166   0.183 -2.1814 -0.2173 -1.6709
    1THF     H8 2690   0.150   3.050   0.059 -0.6313  0.4400  0.3135
    1THF     O1 2691   0.175   3.248   0.027  0.2000 -0.4433  0.3679
    1THF     C1 2692   1.747   0.252   1.625 -0.9618 -0.1366 -0.0314
    1THF     H1 2693   1.750   0.347   1.571 -1.7111 -0.1777 -0.1482
    1THF     H2 2694   1.817   0.246   1.708 -0.2103 -2.3202 -0.7735
    1THF     C2 2695   1.784   0.139   1.534 -0.2334 -0.3565 -0.0921
    1THF     H3 2696   1.864   0.076   1.573  2.3776  1.0229 -2.9407
    1THF     H4 2697   1.833   0.172   1.442  0.7487 -1.1304  0.1376
    1THF     C3 2698   1.661   0.052   1.520 -0.1624  0.3938 -0.6915
    1THF     H5 2699   1.668  -0.041   1.576 -2.9418 -0.1101 -1.0690
    1THF     H6 2700   1.648   0.021   1.416 -3.2327  1.9381 -0.8268
    1THF     C4 2701   1.552   0.140   1.577 -0.1897 -0.5465  0.2556
    1THF     H7 2702   1.469   0.080   1.615 -0.9538  0.1993 -0.2121
    1THF     H8 2703   1.517   0.202   1.494 -0.5352 -0.2947  0.5891
    1THF     O1 2704   1.619   0.229   1.679 -0.1779  0.7365 -0.2349
    1THF     C1 2705   3.802   3.720   3.493 -0.0327  0.1318 -1.0843
    1THF     H1 2706   3.783   3.752   3.390 -1.9888  1.5365 -0.3301
    1THF     H2 2707   3.720   3.659   3.534  1.6168 -1.2403  0.2613
    1THF     C2 2708   3.814   3.846   3.578  0.3420 -0.1114  0.3257
    1THF     H3 2709   3.721   3.867   3.632 -0.6035 -2.0220 -0.5153
    1THF     H4 2710   3.842   3.925   3.507 -1.0403 -1.7113 -2.0563
    1THF     C3 2711   3.935   3.821   3.675  0.0016  0.3125  0.0228
    1THF     H5 2712   3.921   3.852   3.779  0.3535  1.9803 -0.4038
    1THF     H6 2713   4.013   3.890   3.640 -1.5611  2.9720  1.5717
    1THF     C4 2714   3.977   3.677   3.656 -0.1261  0.2198 -0.5698
    1THF     H7 2715   3.935   3.600   3.722  1.5567 -1.4238 -1.3489
    1THF     H8 2716   4.086   3.670   3.663 -0.0144  1.0973 -1.3318
    1THF     O1 2717   3.934   3.658   3.520  0.0478  0.1955  0.2017
    1THF     C1 2718   0.809   1.238   1.065 -0.0275  0.0621  0.4824
    1THF     H1 2719   0.817   1.129   1.073  1.8589  0.0288 -1.5534
    1THF     H2 2720   0.711   1.268   1.027 -0.0459 -1.2667 -0.5435
    1THF     C2 2721   0.924   1.291   0.974 -0.3181 -0.5112 -0.1265
    1THF     H3 2722   0.892   1.357   0.894 -0.5182  0.6114  0.8626
    1THF     H4 2723   0.970   1.206   0.923 -0.7890 -0.7996 -0.0756
    1THF     C3 2724   1.018   1.375   1.060 -0.0263 -0.3729  0.6919
    1THF     H5 2725   1.000   1.482   1.055  0.1198 -0.3993 -0.4264
    1THF     H6 2726   1.123   1.351   1.042  0.6388  3.2026 -0.5061
    1THF     C4 2727   0.979   1.324   1.203  0.6115 -0.4844  0.6332
    1THF     H7 2728   1.001   1.394   1.284  0.5017 -0.6848  0.8366
    1THF     H8 2729   1.037   1.232   1.209  0.0125 -0.8093  1.4901
    1THF     O1 2730   0.831   1.298   1.190 -0.1499  0.3472 -0.1227
    1THF     C1 2731   3.737   1.457   0.161 -0.3895  0.6296  0.2817
    1THF     H1 2732   3.629   1.470   0.158 -0.6399 -1.3808 -0.1818
    1THF     H2 2733   3.789   1.532   0.221  0.0254  0.4903  0.0967
    1THF     C2 2734   3.785   1.447   0.016  0.0911 -0.4456  0.6131
    1THF     H3 2735   3.891   1.473   0.012 -0.5731  2.5716  1.2954
    1THF     H4 2736   3.734   1.523  -0.044  0.2278 -0.3258  0.6500
    1THF     C3 2737   3.767   1.300  -0.020 -0.0051  0.9094  0.3757
    1THF     H5 2738   3.845   1.271  -0.090 -0.6076  0.5052 -0.1283
    1THF     H6 2739   3.668   1.280  -0.062  0.1999  0.4274  0.1185
    1THF     C4 2740   3.766   1.223   0.113 -0.8724 -0.8324 -0.3818
    1THF     H7 2741   3.858   1.172   0.140 -0.9423 -0.6730  0.1602
    1THF     H8 2742   3.679   1.157   0.118 -1.4862 -0.0421 -0.3737
    1THF     O1 2743   3.756   1.328   0.217 -0.4803 -0.3600 -0.0881
    1THF     C1 2744   2.795   3.649   1.225  0.1184  0.0916  0.2512
    1THF     H1 2745   2.792   3.709   1.316  1.7026  0.1386  0.2835
    1THF     H2 2746   2.696   3.652   1.178 -1.2436 -1.1226  2.9524
    1THF     C2 2747   2.832   3.508   1.261  0.1273 -0.3412 -1.0259
    1THF     H3 2748   2.745   3.451   1.293 -0.3958  0.7513 -0.4757
    1THF     H4 2749   2.898   3.504   1.348 -0.5030 -0.4459 -0.5481
    1THF     C3 2750   2.893   3.446   1.135  0.4561  0.1421 -0.3437
    1THF     H5 2751   2.815   3.397   1.076  0.7197  1.6450 -1.9629
    1THF     H6 2752   2.972   3.374   1.158  1.1735  2.0194  3.6399
    1THF     C4 2753   2.934   3.567   1.054  0.2849  0.2652 -0.2221
    1THF     H7 2754   2.888   3.565   0.955 -0.5982 -0.1302  0.1837
    1THF     H8 2755   3.043   3.568   1.056  0.3146 -0.2097 -1.7379
    1THF     O1 2756   2.890   3.687   1.123  0.2515  0.4895 -0.2449
    1THF     C1 2757   2.433   0.238   1.019  0.0910 -0.7831  0.0706
    1THF     H1 2758   2.495   0.158   0.978 -0.6362 -1.1047 -0.4029
    1THF     H2 2759   2.493   0.309   1.077  0.0825  0.5807 -1.5536
    1THF     C2 2760   2.324   0.180   1.110 -0.4967  0.3919  0.0503
    1THF     H3 2761   2.344   0.194   1.217 -1.7296  0.3591  0.2893
    1THF     H4 2762   2.302   0.077   1.082  3.0437 -0.1883 -0.8694
    1THF     C3 2763   2.203   0.269   1.066  0.1015  0.2979  0.0854
    1THF     H5 2764   2.196   0.350   1.139 -4.2755 -0.4383  0.6487
    1THF     H6 2765   2.103   0.224   1.066 -0.4352  1.4585  1.2613
    1THF     C4 2766   2.231   0.315   0.926 -0.1686  0.2069  0.4418
    1THF     H7 2767   2.187   0.415   0.923 -0.0602  0.2571  0.5153
    1THF     H8 2768   2.181   0.255   0.849 -0.7721  1.9094 -0.5209
    1THF     O1 2769   2.375   0.309   0.906 -0.4512 -0.1497 -0.2727
    1THF     C1 2770   4.001   2.511   0.120  0.0567 -0.4393  0.2255
    1THF     H1 2771   4.024   2.438   0.198 -1.1226  0.5968  1.5684
    1THF     H2 2772   4.041   2.608   0.150  0.4335 -0.5547  0.0958
    1THF     C2 2773   3.848   2.521   0.104 -0.4490 -0.0461 -0.0238
    1THF     H3 2774   3.813   2.615   0.059 -0.8615 -0.1595  0.0585
    1THF     H4 2775   3.791   2.498   0.194  1.7393  0.7766  1.6072
    1THF     C3 2776   3.821   2.398   0.009  0.6434  0.4459  1.2340
    1THF     H5 2777   3.742   2.424  -0.062  0.5813 -2.3188  0.2162
    1THF     H6 2778   3.787   2.311   0.066 -3.5199  1.2928  0.2031
    1THF     C4 2779   3.957   2.369  -0.060  0.0843 -0.1226 -0.4908
    1THF     H7 2780   3.947   2.382  -0.168 -3.0120 -2.6406 -0.5837
    1THF     H8 2781   3.994   2.268  -0.041  1.4492  0.5363  0.4249
    1THF     O1 2782   4.058   2.459   0.003  0.6476  0.3819  0.0795
    1THF     C1 2783   1.536   2.263   2.816  0.5144 -0.3935 -0.1662
    1THF     H1 2784   1.526   2.347   2.746 -0.7791 -0.0985  0.3570
    1THF     H2 2785   1.640   2.252   2.847 -0.5448 -0.8326  3.4598
    1THF     C2 2786   1.479   2.132   2.757  0.2898  0.6205 -0.0796
    1THF     H3 2787   1.549   2.050   2.775  0.8856  0.3892 -3.2592
    1THF     H4 2788   1.474   2.132   2.648 -0.4607  1.3098 -0.0487
    1THF     C3 2789   1.339   2.112   2.814  0.2773 -0.1267 -0.5341
    1THF     H5 2790   1.337   2.031   2.887  2.7649 -0.6067 -0.9418
    1THF     H6 2791   1.272   2.099   2.728  0.0607 -3.6605  0.1008
    1THF     C4 2792   1.323   2.244   2.897  0.3316 -0.1785 -0.0342
    1THF     H7 2793   1.265   2.214   2.985 -2.6368  1.4459 -1.3491
    1THF     H8 2794   1.261   2.315   2.841  0.4695 -0.3479 -0.3990
    1THF     O1 2795   1.455   2.288   2.931  0.0171 -0.1752 -0.0304
    1THF     C1 2796   2.109   0.765   0.358  0.3236 -0.0911 -0.0253
    1THF     H1 2797   2.097   0.660   0.384 -1.4877  0.4331  1.4156
    1THF     H2 2798   2.041   0.804   0.282  2.5135  2.1520 -0.9038
    1THF     C2 2799   2.266   0.789   0.320  0.1641  0.2263 -0.0584
    1THF     H3 2800   2.276   0.828   0.218  1.0346 -1.5794 -0.6942
    1THF     H4 2801   2.309   0.689   0.311  1.1221  0.4496  1.7183
    1THF     C3 2802   2.329   0.874   0.426 -0.2613 -0.9884 -0.4160
    1THF     H5 2803   2.399   0.952   0.395  0.5208 -1.3214  0.4808
    1THF     H6 2804   2.383   0.807   0.494  2.7588  2.4217  0.6718
    1THF     C4 2805   2.215   0.932   0.508  0.5308 -0.2907 -0.4937
    1THF     H7 2806   2.189   1.034   0.477  0.0295 -0.2783 -0.0349
    1THF     H8 2807   2.234   0.937   0.616 -0.1184 -1.1746 -0.3302
    1THF     O1 2808   2.094   0.847   0.481 -0.0079  0.5137  0.3309
    1THF     C1 2809   0.455   2.371   3.382  0.1509  0.4855 -0.4760
    1THF     H1 2810   0.378   2.448   3.387  0.4387  0.7070  0.5526
    1THF     H2 2811   0.445   2.289   3.454  0.3524  0.4010 -0.5428
    1THF     C2 2812   0.594   2.428   3.393 -0.5050  0.0011 -0.2673
    1THF     H3 2813   0.657   2.367   3.458 -1.2359  0.0556  0.5038
    1THF     H4 2814   0.587   2.532   3.427 -0.4156  0.3442 -1.2712
    1THF     C3 2815   0.651   2.432   3.258  0.0980 -0.7600  0.7828
    1THF     H5 2816   0.756   2.403   3.262  1.2480  2.9262 -0.6544
    1THF     H6 2817   0.630   2.522   3.200  1.5803 -0.8122  0.1252
    1THF     C4 2818   0.577   2.311   3.191 -0.4320 -0.5073  0.5681
    1THF     H7 2819   0.635   2.221   3.212 -0.8416 -0.6568  1.0934
    1THF     H8 2820   0.576   2.332   3.084 -0.7319 -0.8208  0.5061
    1THF     O1 2821   0.443   2.311   3.255  0.0720 -0.2077  0.4992
    1THF     C1 2822   0.306   1.756   4.074  0.3577 -0.0669 -0.7820
    1THF     H1 2823   0.285   1.840   4.006  1.8930 -1.1282 -2.6293
    1THF     H2 2824   0.411   1.738   4.096  0.2621 -0.0877 -0.3404
    1THF     C2 2825   0.230   1.636   4.021 -0.0154  0.0355  0.4743
    1THF     H3 2826   0.280   1.550   4.065 -0.2868  0.2453  1.2156
    1THF     H4 2827   0.236   1.618   3.914 -0.5522  1.2689  0.2255
    1THF     C3 2828   0.086   1.647   4.072 -0.0786 -0.4371 -0.4267
    1THF     H5 2829   0.064   1.551   4.121  1.2916 -0.4649  0.1733
    1THF     H6 2830   0.025   1.667   3.985  0.9085  0.5560 -0.9024
    1THF     C4 2831   0.091   1.760   4.170 -0.8742 -0.3353 -1.0102
    1THF     H7 2832   0.039   1.738   4.264 -0.9298  2.5144 -0.3270
    1THF     H8 2833   0.049   1.849   4.121  1.1358  0.7550 -0.8294
    1THF     O1 2834   0.232   1.791   4.191 -0.2592  0.3954 -0.4530
    1THF     C1 2835   3.830   0.268   1.929 -0.1401  0.8074 -1.0087
    1THF     H1 2836   3.872   0.280   2.029 -1.8749  0.0966 -0.1782
    1THF     H2 2837   3.796   0.167   1.906  0.1226  0.1828  1.2355
    1THF     C2 2838   3.938   0.301   1.825  0.2227 -0.0244  0.1388
    1THF     H3 2839   3.896   0.263   1.731  0.8545  1.1655 -0.6460
    1THF     H4 2840   4.031   0.248   1.845 -0.1346 -0.8433 -0.3343
    1THF     C3 2841   3.939   0.456   1.830 -0.1269  0.0542 -0.1481
    1THF     H5 2842   3.945   0.512   1.737 -2.2760  0.1850 -0.2455
    1THF     H6 2843   4.006   0.483   1.912 -0.5878 -0.9560  0.5728
    1THF     C4 2844   3.798   0.493   1.878  0.4632 -0.2470 -0.2441
    1THF     H7 2845   3.747   0.544   1.797  0.7095  2.8086  1.4507
    1THF     H8 2846   3.804   0.555   1.968 -0.2461 -2.6833  1.5360
    1THF     O1 2847   3.731   0.372   1.912 -0.2623 -0.0368 -0.2395
    1THF     C1 2848   1.634   1.833   0.746  0.1998 -0.1703 -0.7374
    1THF     H1 2849   1.550   1.770   0.777  1.4829 -1.8704 -0.5983
    1THF     H2 2850   1.596   1.934   0.760 -0.3370 -0.3989 -0.5185
    1THF     C2 2851   1.682   1.797   0.606  0.0538  0.5237 -0.3205
    1THF     H3 2852   1.675   1.883   0.540  0.7759  0.4332 -0.5099
    1THF     H4 2853   1.622   1.714   0.568 -1.4135  1.8971 -1.0679
    1THF     C3 2854   1.826   1.748   0.625 -0.7390  0.3374 -0.1740
    1THF     H5 2855   1.895   1.824   0.586  0.1785  0.5946  1.8882
    1THF     H6 2856   1.837   1.656   0.566  0.1955  0.5958 -0.4094
    1THF     C4 2857   1.838   1.727   0.779  0.0479  0.1216 -1.1990
    1THF     H7 2858   1.937   1.742   0.822  0.0231 -2.9670  0.1076
    1THF     H8 2859   1.801   1.630   0.812 -0.2812  0.7506  0.3103
    1THF     O1 2860   1.743   1.821   0.834  0.2936  0.5533 -0.0312
    1THF     C1 2861   1.656   3.883   1.141 -0.2247 -0.7157 -0.9053
    1THF     H1 2862   1.671   3.806   1.065  0.2072 -1.7225  0.1974
    1THF     H2 2863   1.750   3.899   1.193 -0.1521  2.6344 -1.9556
    1THF     C2 2864   1.545   3.837   1.242 -0.6316  0.2482  0.7480
    1THF     H3 2865   1.585   3.849   1.343 -0.9404 -1.6917  1.1169
    1THF     H4 2866   1.524   3.731   1.227 -1.8859  0.5829  0.0296
    1THF     C3 2867   1.428   3.934   1.212  0.6682  0.3431  0.0904
    1THF     H5 2868   1.429   4.014   1.287 -1.4043  0.3891  0.0920
    1THF     H6 2869   1.329   3.888   1.209 -0.3057  2.2058  2.0641
    1THF     C4 2870   1.473   4.000   1.075  0.4874  0.2780 -0.3709
    1THF     H7 2871   1.424   4.097   1.065 -1.7168 -0.8001 -0.5306
    1THF     H8 2872   1.452   3.934   0.990  2.5833 -0.8802 -0.0104
    1THF     O1 2873   1.615   4.006   1.087 -0.5062 -0.1968 -0.0223
    1THF     C1 2874   1.158   2.978   1.509  0.4043  0.6456  0.0098
    1THF     H1 2875   1.217   3.057   1.556  1.0173 -0.1504  0.5972
    1THF     H2 2876   1.200   2.881   1.537  0.5485  0.3467 -1.1866
    1THF     C2 2877   1.158   3.002   1.356  0.1215  0.2232  0.2826
    1THF     H3 2878   1.245   2.954   1.312 -1.1410 -0.5905 -1.3651
    1THF     H4 2879   1.169   3.110   1.348 -2.0600  0.2964 -2.2090
    1THF     C3 2880   1.028   2.952   1.304  0.0569 -0.3777  0.2725
    1THF     H5 2881   1.033   2.847   1.275 -2.6077 -0.0491 -1.5384
    1THF     H6 2882   0.989   3.002   1.215 -0.3963 -0.4693  0.4166
    1THF     C4 2883   0.930   2.985   1.422  0.2330 -0.0935 -0.0865
    1THF     H7 2884   0.856   2.906   1.435 -0.0150 -0.0225 -0.9998
    1THF     H8 2885   0.881   3.083   1.425  2.4621  1.0281  1.1584
    1THF     O1 2886   1.015   2.987   1.537 -0.0137 -0.5268 -0.6509
    1THF     C1 2887   1.740   3.954   2.126 -0.3561  0.1837 -0.1719
    1THF     H1 2888   1.755   3.931   2.020 -0.5398  1.1185 -0.4083
    1THF     H2 2889   1.639   3.994   2.133 -0.7661 -0.7933 -0.4950
    1THF     C2 2890   1.851   4.051   2.169 -0.3655  1.5693 -0.2401
    1THF     H3 2891   1.822   4.127   2.242  0.8601  1.1978  0.6514
    1THF     H4 2892   1.900   4.098   2.083  1.4123  0.8059  0.3503
    1THF     C3 2893   1.940   3.953   2.252  0.8435 -0.7871 -0.4929
    1THF     H5 2894   1.994   4.005   2.331 -0.7995 -1.0123  0.8110
    1THF     H6 2895   2.010   3.913   2.179 -0.2903  0.3722 -2.2307
    1THF     C4 2896   1.841   3.844   2.312 -0.1120 -0.5471 -0.1600
    1THF     H7 2897   1.782   3.889   2.393 -1.6836  0.2370 -1.7029
    1THF     H8 2898   1.881   3.748   2.344  1.2461  0.3720  0.9793
    1THF     O1 2899   1.756   3.828   2.194  0.0508  0.7517 -0.6657
    1THF     C1 2900   0.565   0.450   0.558  0.7582 -0.2019  0.2434
    1THF     H1 2901   0.539   0.518   0.640  1.6387 -1.2309  1.3973
    1THF     H2 2902   0.484   0.378   0.540 -0.7001  0.7654  2.7099
    1THF     C2 2903   0.687   0.376   0.601  0.1643  0.2145 -0.2412
    1THF     H3 2904   0.663   0.271   0.621  0.4184  0.3524  0.8368
    1THF     H4 2905   0.716   0.419   0.697 -0.9239  1.8926 -0.6492
    1THF     C3 2906   0.786   0.397   0.488 -0.6422  0.0015  0.4080
    1THF     H5 2907   0.777   0.333   0.400 -0.7840 -1.1674  1.2687
    1THF     H6 2908   0.885   0.393   0.533 -1.2729  1.8555  2.0153
    1THF     C4 2909   0.734   0.530   0.433 -0.3384  0.7168  0.4843
    1THF     H7 2910   0.772   0.541   0.331 -0.6199 -2.2074  0.0106
    1THF     H8 2911   0.767   0.617   0.489  1.1049 -0.4491  1.4625
    1THF     O1 2912   0.592   0.516   0.432  0.1030 -0.3493 -0.0062
    1THF     C1 2913   1.209   0.169   1.300 -0.1017 -0.8445  0.0205
    1THF     H1 2914   1.252   0.109   1.219  1.3097 -0.0292  0.1558
    1THF     H2 2915   1.264   0.262   1.315  0.2994 -1.2359  1.0001
    1THF     C2 2916   1.192   0.096   1.434 -0.7999  0.2526 -0.4930
    1THF     H3 2917   1.270   0.124   1.505 -2.0860  0.6297  0.7852
    1THF     H4 2918   1.187  -0.013   1.425  1.0570 -0.1388  2.3885
    1THF     C3 2919   1.052   0.148   1.474 -0.0268  0.2996  0.2319
    1THF     H5 2920   1.061   0.179   1.579  3.2425 -2.0165  0.7087
    1THF     H6 2921   0.991   0.059   1.459  1.1732 -0.0105 -3.1912
    1THF     C4 2922   1.010   0.259   1.380  0.1885 -0.3863  0.3487
    1THF     H7 2923   1.039   0.357   1.420  0.9546 -0.5203  0.1252
    1THF     H8 2924   0.902   0.249   1.364 -0.4359  1.2061  3.2512
    1THF     O1 2925   1.082   0.223   1.260 -0.1540  0.1613 -0.1149
    1THF     C1 2926   3.143   2.791   1.884 -0.2956  0.3371 -0.6501
    1THF     H1 2927   3.166   2.707   1.950  1.9999 -0.3322 -2.2092
    1THF     H2 2928   3.038   2.808   1.906 -0.0908  0.1042  0.5436
    1THF     C2 2929   3.156   2.751   1.739 -0.3029  0.1654  0.1665
    1THF     H3 2930   3.061   2.750   1.686 -0.0508  0.9027 -0.3137
    1THF     H4 2931   3.199   2.651   1.732 -0.9946 -0.0873 -0.4922
    1THF     C3 2932   3.251   2.851   1.666 -0.5218 -0.0113  0.7922
    1THF     H5 2933   3.191   2.918   1.604  0.4452 -1.0136 -1.2704
    1THF     H6 2934   3.325   2.800   1.603  0.9101 -0.1934  2.5680
    1THF     C4 2935   3.314   2.926   1.783 -0.8444 -0.1090 -0.0927
    1THF     H7 2936   3.329   3.031   1.758 -4.3599  0.9542  2.0636
    1THF     H8 2937   3.405   2.871   1.811 -2.5643 -1.2835  3.4721
    1THF     O1 2938   3.226   2.910   1.898 -0.0313 -0.3061 -0.4738
    1THF     C1 2939   1.454   2.751   1.626 -0.0257  0.0075 -0.4629
    1THF     H1 2940   1.353   2.736   1.665  1.2430 -3.2506  1.7496
    1THF     H2 2941   1.460   2.856   1.596  0.5674 -0.0483 -0.5484
    1THF     C2 2942   1.485   2.654   1.509  0.2572 -0.5825 -0.4750
    1THF     H3 2943   1.546   2.700   1.432 -0.0419  0.7961  0.0968
    1THF     H4 2944   1.402   2.601   1.462  0.2655 -0.8343 -0.2065
    1THF     C3 2945   1.588   2.557   1.568 -0.8118 -0.1048 -0.5500
    1THF     H5 2946   1.667   2.528   1.500 -2.0035 -0.5923 -1.7460
    1THF     H6 2947   1.541   2.466   1.608 -0.3724 -0.6589 -1.2870
    1THF     C4 2948   1.654   2.634   1.682  0.2914 -0.1127 -0.4647
    1THF     H7 2949   1.741   2.690   1.645  0.9896 -1.5761 -1.0533
    1THF     H8 2950   1.692   2.564   1.756 -0.2522 -0.2220 -0.2872
    1THF     O1 2951   1.546   2.719   1.727 -0.8034  0.0707  0.0674
    1THF     C1 2952   3.730   3.045   3.922  0.0954  0.8001 -0.1385
    1THF     H1 2953   3.681   3.044   3.824 -0.7666  0.7223  0.2853
    1THF     H2 2954   3.704   3.132   3.983 -3.8978 -0.2990 -0.1211
    1THF     C2 2955   3.885   3.020   3.910 -0.7100  0.2068  0.1036
    1THF     H3 2956   3.944   3.112   3.912 -0.2264 -0.0980 -0.0524
    1THF     H4 2957   3.900   2.949   3.828 -0.0692 -2.1564  2.2215
    1THF     C3 2958   3.905   2.955   4.051  0.4204  0.2663 -0.4039
    1THF     H5 2959   3.945   3.032   4.117 -0.1344  1.3811 -1.3356
    1THF     H6 2960   3.971   2.869   4.050  1.1561  0.8120  0.3227
    1THF     C4 2961   3.767   2.909   4.105  1.2171  0.0122  0.2982
    1THF     H7 2962   3.735   2.966   4.193  1.1953 -0.9068  0.8914
    1THF     H8 2963   3.767   2.806   4.141  0.3075  0.2830  1.1033
    1THF     O1 2964   3.672   2.931   3.995 -0.3519  0.4059 -0.9022
    1THF     C1 2965   3.872   1.505   0.891 -0.2060 -0.0469  0.1632
    1THF     H1 2966   3.775   1.455   0.903  0.4695 -1.4745 -0.3162
    1THF     H2 2967   3.877   1.535   0.786 -2.1039 -1.2259 -0.2997
    1THF     C2 2968   3.973   1.408   0.941  0.8153  0.2306  1.0691
    1THF     H3 2969   4.063   1.409   0.880 -0.2881 -0.8139 -0.6302
    1THF     H4 2970   3.929   1.310   0.955  1.9015 -0.1111  2.0891
    1THF     C3 2971   4.007   1.466   1.081 -0.0899  0.4599 -0.0692
    1THF     H5 2972   4.106   1.428   1.108  0.6831  0.3887 -2.8625
    1THF     H6 2973   3.940   1.428   1.159  2.2200  1.1448  2.3186
    1THF     C4 2974   3.991   1.623   1.061  0.7375  0.4079  0.1116
    1THF     H7 2975   4.081   1.665   1.015  0.3951 -1.0591 -1.9448
    1THF     H8 2976   3.966   1.675   1.155  0.4895 -0.6216  0.6195
    1THF     O1 2977   3.872   1.620   0.981  0.0903 -0.6931  0.3766
    1THF     C1 2978   1.108   1.349   3.692  0.3677 -0.0230 -0.0011
    1THF     H1 2979   1.130   1.388   3.593  2.0563  2.5882  1.3275
    1THF     H2 2980   1.179   1.397   3.760  2.2408  1.2599 -2.8236
    1THF     C2 2981   1.123   1.201   3.721 -0.0273  0.1725 -0.0002
    1THF     H3 2982   1.177   1.188   3.814  0.2536  1.8404  0.0860
    1THF     H4 2983   1.182   1.157   3.640  1.7600 -2.3331  2.5962
    1THF     C3 2984   0.987   1.136   3.710  0.7290 -0.3416  0.3577
    1THF     H5 2985   0.984   1.042   3.765 -0.5327 -0.7745 -0.4406
    1THF     H6 2986   0.972   1.123   3.602  1.1121 -1.1433  0.3997
    1THF     C4 2987   0.897   1.253   3.757  0.4373 -0.4038 -0.5279
    1THF     H7 2988   0.875   1.251   3.864  4.5747 -1.3509  0.3768
    1THF     H8 2989   0.806   1.251   3.696 -1.1616 -1.5159  1.7892
    1THF     O1 2990   0.968   1.375   3.724  0.3410 -0.0135  0.1719
    1THF     C1 2991   3.305   3.123   3.519 -0.4568  0.4591  0.1219
    1THF     H1 2992   3.375   3.149   3.440 -1.1747  0.0863 -0.6423
    1THF     H2 2993   3.342   3.035   3.572 -1.2725 -0.0439 -0.1310
    1THF     C2 2994   3.178   3.098   3.443  0.1205 -0.1776  0.0371
    1THF     H3 2995   3.171   2.994   3.411  3.2928 -0.6565  0.7277
    1THF     H4 2996   3.176   3.165   3.357 -1.2032  1.2090  1.1370
    1THF     C3 2997   3.068   3.143   3.544  0.4569 -0.1732 -0.0026
    1THF     H5 2998   3.036   3.057   3.604  0.4736  0.5258  1.0238
    1THF     H6 2999   2.974   3.174   3.499  0.8937  0.0520 -0.7565
    1THF     C4 3000   3.139   3.256   3.622  0.4221  0.3205 -0.2449
    1THF     H7 3001   3.106   3.256   3.726  3.1622 -2.2671  0.6973
    1THF     H8 3002   3.112   3.349   3.570 -1.1162 -1.3830 -2.6095
    1THF     O1 3003   3.278   3.232   3.612  0.0001 -0.0936  0.2178
    1THF     C1 3004   1.523   3.419   3.283 -0.3416 -0.5943 -1.0178
    1THF     H1 3005   1.573   3.328   3.249  0.3284  0.1152 -1.9625
    1THF     H2 3006   1.594   3.500   3.300 -1.1313 -0.0278 -0.3495
    1THF     C2 3007   1.441   3.402   3.409 -0.3808 -0.2878 -0.4256
    1THF     H3 3008   1.501   3.438   3.492 -1.5379 -1.1155  0.7923
    1THF     H4 3009   1.411   3.301   3.437  1.2042 -0.7170 -0.2383
    1THF     C3 3010   1.313   3.493   3.385 -0.0159  0.0615  0.1912
    1THF     H5 3011   1.306   3.571   3.462 -0.3906  1.1122 -0.9057
    1THF     H6 3012   1.222   3.433   3.379 -0.4615  0.8481 -1.0142
    1THF     C4 3013   1.348   3.557   3.251  0.4766  0.0209  0.0260
    1THF     H7 3014   1.392   3.656   3.263  0.0840  0.4074 -1.5420
    1THF     H8 3015   1.256   3.555   3.191  1.5591 -0.7804 -1.6517
    1THF     O1 3016   1.439   3.473   3.181  0.5258  0.0543  0.1066
    1THF     C1 3017   3.492   1.499   2.945 -0.2653 -0.1238  0.2327
    1THF     H1 3018   3.456   1.506   2.842  2.1354  0.4693 -0.6118
    1THF     H2 3019   3.412   1.540   3.007 -0.1354 -1.6609  1.4390
    1THF     C2 3020   3.618   1.572   2.981  0.2917  0.6668  0.2067
    1THF     H3 3021   3.602   1.637   3.067 -1.4920 -0.7794  1.0061
    1THF     H4 3022   3.649   1.634   2.896  0.6224 -1.0568 -0.9447
    1THF     C3 3023   3.713   1.456   2.998 -0.7371 -0.3352 -0.3119
    1THF     H5 3024   3.735   1.449   3.105 -1.7386 -0.7808 -0.1270
    1THF     H6 3025   3.800   1.471   2.935 -0.9707 -1.9168 -1.0383
    1THF     C4 3026   3.639   1.334   2.942  0.6438  0.2144 -0.2654
    1THF     H7 3027   3.687   1.247   2.989 -1.9979 -0.6765  0.8839
    1THF     H8 3028   3.658   1.328   2.835 -1.1048  0.0715 -0.5817
    1THF     O1 3029   3.505   1.363   2.975 -0.0710  0.7380  0.5760
    1THF     C1 3030   2.181   0.710   1.869 -0.4723  0.7633  0.4734
    1THF     H1 3031   2.285   0.691   1.896 -0.5689 -0.5030 -0.0021
    1THF     H2 3032   2.186   0.791   1.795 -1.3119 -1.2341 -1.8502
    1THF     C2 3033   2.086   0.758   1.976  0.0768  0.8217 -0.2235
    1THF     H3 3034   2.049   0.857   1.948 -2.1271  0.0356 -0.1660
    1THF     H4 3035   2.136   0.754   2.073 -0.9510  0.2994  0.2876
    1THF     C3 3036   1.974   0.657   1.978 -0.0468  0.2926  0.4790
    1THF     H5 3037   1.899   0.681   1.902  0.4551 -2.1239 -0.8355
    1THF     H6 3038   1.930   0.633   2.075  0.9912 -2.0679  0.4034
    1THF     C4 3039   2.041   0.535   1.917 -0.0529 -0.2111  0.2139
    1THF     H7 3040   1.972   0.457   1.883  0.3914 -0.1213 -0.8991
    1THF     H8 3041   2.107   0.483   1.987 -1.6066 -0.9671  1.1553
    1THF     O1 3042   2.128   0.589   1.811 -0.0401  0.2334  0.0162
    1THF     C1 3043   2.286   2.508   4.003  0.5648 -0.5085  0.0785
    1THF     H1 3044   2.360   2.538   3.928 -0.0137  2.5362  0.6354
    1THF     H2 3045   2.255   2.404   4.003  0.9383 -0.6180 -1.0606
    1THF     C2 3046   2.156   2.587   3.997  0.1909  0.2755  0.9733
    1THF     H3 3047   2.087   2.535   3.931  1.5963 -2.9637  1.9231
    1THF     H4 3048   2.163   2.692   3.969  0.8240 -0.3748 -1.3871
    1THF     C3 3049   2.103   2.577   4.135  0.4666  0.4625 -0.1453
    1THF     H5 3050   2.029   2.498   4.140 -0.3474  1.2151 -0.2025
    1THF     H6 3051   2.062   2.675   4.161  1.6442  1.3683 -1.6084
    1THF     C4 3052   2.224   2.551   4.222 -0.2636 -0.3833  0.4533
    1THF     H7 3053   2.216   2.453   4.271  1.3015 -0.8392 -0.1810
    1THF     H8 3054   2.245   2.620   4.304  1.5865 -1.3462  0.8382
    1THF     O1 3055   2.334   2.537   4.128 -0.4244  0.1688  0.5988
    1THF     C1 3056   0.936   2.128   3.419  0.7554 -0.1871 -0.3498
    1THF     H1 3057   0.916   2.220   3.473  1.8760 -0.0594 -0.1555
    1THF     H2 3058   0.897   2.142   3.317  0.5790 -1.2746 -0.4431
    1THF     C2 3059   0.876   1.998   3.480 -0.2708  0.2475  0.1280
    1THF     H3 3060   0.771   1.996   3.449 -0.7416 -0.5531  1.7149
    1THF     H4 3061   0.876   2.006   3.589 -0.8617  0.9106  0.0849
    1THF     C3 3062   0.964   1.885   3.419  0.7096  0.0533 -0.1560
    1THF     H5 3063   0.921   1.812   3.350  0.5153 -0.1550  0.1845
    1THF     H6 3064   1.004   1.830   3.505 -1.5658 -0.3446  0.6663
    1THF     C4 3065   1.081   1.955   3.348 -0.9905  0.2474 -0.0737
    1THF     H7 3066   1.081   1.966   3.240  0.5626  1.6167  0.0467
    1THF     H8 3067   1.175   1.911   3.384 -0.9508  0.1398 -0.3153
    1THF     O1 3068   1.078   2.089   3.393 -0.0556  0.0930 -0.3410
    1THF     C1 3069   1.330   1.919   1.219 -0.2041 -0.6302  0.2372
    1THF     H1 3070   1.427   1.892   1.261 -0.3380  0.3154  1.1881
    1THF     H2 3071   1.324   2.028   1.225 -2.7318 -0.7619  0.7602
    1THF     C2 3072   1.219   1.848   1.297 -0.7237 -0.7644 -0.0885
    1THF     H3 3073   1.139   1.919   1.320 -0.2541 -0.6685  1.3142
    1THF     H4 3074   1.256   1.819   1.395  1.1072  1.6079 -0.0109
    1THF     C3 3075   1.188   1.716   1.226 -0.6518  0.3330 -0.0908
    1THF     H5 3076   1.081   1.710   1.206 -0.7262 -1.9950  0.8375
    1THF     H6 3077   1.220   1.627   1.280 -0.2666  1.5272  1.7163
    1THF     C4 3078   1.261   1.731   1.090 -0.4126 -0.2293  0.3370
    1THF     H7 3079   1.195   1.715   1.005 -0.6292 -0.0128  0.4650
    1THF     H8 3080   1.337   1.654   1.073 -0.7395 -0.3074 -0.8626
    1THF     O1 3081   1.324   1.856   1.085 -0.3617 -0.0113  0.2336
    1THF     C1 3082   1.810   3.997   3.305  0.3733 -0.8345  0.0243
    1THF     H1 3083   1.890   4.035   3.370  0.3565 -0.0879 -0.3805
    1THF     H2 3084   1.775   4.078   3.241 -0.0148 -0.9902  0.0400
    1THF     C2 3085   1.698   3.932   3.384  0.1599  0.5307  0.1740
    1THF     H3 3086   1.606   3.983   3.357 -0.1925  0.1472  0.6376
    1THF     H4 3087   1.716   3.947   3.491  3.4105 -1.0696 -0.0775
    1THF     C3 3088   1.693   3.776   3.373 -0.1048 -0.6647 -0.6645
    1THF     H5 3089   1.601   3.748   3.321 -0.4986 -0.6337  0.0197
    1THF     H6 3090   1.699   3.729   3.471 -0.9268 -0.1087 -0.3471
    1THF     C4 3091   1.816   3.753   3.281  0.2998 -0.1790  0.2173
    1THF     H7 3092   1.790   3.673   3.211 -0.9233 -0.7002  1.2531
    1THF     H8 3093   1.901   3.722   3.342 -0.7710 -3.0934  0.2989
    1THF     O1 3094   1.849   3.883   3.225 -0.5671  0.0277  0.1851
    1THF     C1 3095   3.313   4.024   2.561 -0.6730 -0.5229 -0.2333
    1THF     H1 3096   3.367   4.105   2.512 -2.3000 -0.2155 -1.5732
    1THF     H2 3097   3.267   3.954   2.490  0.1638  0.4378 -1.7343
    1THF     C2 3098   3.210   4.088   2.652  0.0117 -0.2866 -0.7666
    1THF     H3 3099   3.111   4.044   2.638  0.0604 -0.7941  0.4366
    1THF     H4 3100   3.207   4.190   2.613 -1.1759 -0.1480 -0.3198
    1THF     C3 3101   3.256   4.082   2.794  0.0937 -0.0687  0.1356
    1THF     H5 3102   3.205   4.000   2.844  0.0500 -0.1334 -0.0162
    1THF     H6 3103   3.250   4.175   2.852 -2.6414  0.1386 -0.4159
    1THF     C4 3104   3.405   4.038   2.782  0.1928 -0.3788 -0.2628
    1THF     H7 3105   3.442   3.977   2.864 -0.3191 -2.0669 -1.2575
    1THF     H8 3106   3.469   4.126   2.767  0.4267 -0.6603 -0.9517
    1THF     O1 3107   3.413   3.966   2.655 -0.3256 -0.0031  0.1410
    1THF     C1 3108   2.711   1.505   2.267 -0.7120 -0.1273 -0.1888
    1THF     H1 3109   2.784   1.429   2.299 -1.7808 -0.4969  1.4388
    1THF     H2 3110   2.690   1.584   2.339 -3.2576 -2.0440  1.2679
    1THF     C2 3111   2.580   1.431   2.230 -0.4265  0.2803  0.9269
    1THF     H3 3112   2.497   1.462   2.295 -0.7379  0.7955  0.2862
    1THF     H4 3113   2.597   1.324   2.228  0.8704  0.4451  2.0167
    1THF     C3 3114   2.555   1.480   2.085  0.1169 -0.4960  0.7538
    1THF     H5 3115   2.476   1.554   2.072  0.5241  0.3766  3.0770
    1THF     H6 3116   2.517   1.395   2.028  2.9273 -0.3290 -1.4863
    1THF     C4 3117   2.696   1.530   2.038  0.4335 -0.3132 -0.0617
    1THF     H7 3118   2.692   1.616   1.971  1.1329  1.3534  1.9886
    1THF     H8 3119   2.755   1.448   1.993 -0.7461 -0.9562 -0.4523
    1THF     O1 3120   2.762   1.567   2.154 -0.9735 -0.0888 -0.4471
    1THF     C1 3121   2.659   1.907   3.645  0.7016  0.4683  0.1370
    1THF     H1 3122   2.653   2.014   3.664 -1.5077  0.5243 -0.8245
    1THF     H2 3123   2.704   1.887   3.547  0.3142 -1.5770  0.3463
    1THF     C2 3124   2.521   1.845   3.653 -0.2878 -0.3154  0.3672
    1THF     H3 3125   2.494   1.796   3.559 -0.0661 -0.3493  0.3198
    1THF     H4 3126   2.448   1.924   3.669 -0.5816 -0.3711 -0.6868
    1THF     C3 3127   2.529   1.757   3.782  0.4018 -0.5666  0.6585
    1THF     H5 3128   2.532   1.652   3.751 -1.1007  0.2922 -2.6109
    1THF     H6 3129   2.437   1.768   3.841  1.5546  1.6821  2.1169
    1THF     C4 3130   2.645   1.799   3.862 -0.4764  0.3099 -0.4351
    1THF     H7 3131   2.690   1.718   3.920  2.5316  1.8063 -0.5691
    1THF     H8 3132   2.629   1.888   3.923  1.0903  0.3566 -0.0503
    1THF     O1 3133   2.738   1.840   3.750 -0.1651  0.1488  0.1484
    1THF     C1 3134   1.147   0.840   0.540  0.1252 -0.5847 -0.3979
    1THF     H1 3135   1.118   0.930   0.596  0.0735 -1.5886  1.2166
    1THF     H2 3136   1.185   0.759   0.602  2.2715  1.8991  1.7134
    1THF     C2 3137   1.242   0.880   0.421 -0.4015 -0.4705 -0.4481
    1THF     H3 3138   1.337   0.827   0.421 -0.4287 -0.5396  1.4269
    1THF     H4 3139   1.259   0.988   0.431  1.7379 -0.7424 -0.9458
    1THF     C3 3140   1.161   0.866   0.291  0.5760 -0.1177  0.0623
    1THF     H5 3141   1.208   0.793   0.225  0.2048  0.1141 -0.4626
    1THF     H6 3142   1.147   0.960   0.237 -1.8465 -1.5282 -1.8561
    1THF     C4 3143   1.026   0.812   0.336 -0.1193  0.5928  0.2464
    1THF     H7 3144   0.995   0.727   0.275 -1.7905 -1.0795  3.3172
    1THF     H8 3145   0.952   0.892   0.332  0.5052  1.1944  0.7186
    1THF     O1 3146   1.033   0.777   0.477 -0.0397 -0.1295  0.1564
    1THF     C1 3147   0.416   2.709   0.240  0.1278 -0.1818  0.0690
    1THF     H1 3148   0.416   2.623   0.307 -0.0506 -1.3664 -1.4247
    1THF     H2 3149   0.482   2.782   0.287  1.1064 -1.4219  0.6411
    1THF     C2 3150   0.280   2.776   0.212  0.2037  0.0565 -0.0061
    1THF     H3 3151   0.263   2.869   0.267  1.7885 -1.1006  2.5165
    1THF     H4 3152   0.195   2.714   0.243 -1.7684  2.1184 -1.1850
    1THF     C3 3153   0.276   2.795   0.058 -0.0813  0.8596 -0.2972
    1THF     H5 3154   0.311   2.896   0.037  1.1503  0.6301  0.5856
    1THF     H6 3155   0.171   2.784   0.031 -0.3883 -0.5524  1.3651
    1THF     C4 3156   0.366   2.681   0.001 -0.6567 -0.8294 -0.0837
    1THF     H7 3157   0.405   2.713  -0.096 -2.4921  1.3246 -0.1671
    1THF     H8 3158   0.310   2.589  -0.012  0.5365 -1.3548 -1.6732
    1THF     O1 3159   0.460   2.664   0.107 -0.4834 -0.2175 -0.0874
    1THF     C1 3160   2.525   3.780   4.008  0.4268 -0.1560 -0.4292
    1THF     H1 3161   2.500   3.883   3.985 -0.3167 -0.3096 -0.3107
    1THF     H2 3162   2.437   3.717   3.991  0.0782  0.1471  0.2488
    1THF     C2 3163   2.585   3.757   4.152  0.0155  0.2750 -1.2486
    1THF     H3 3164   2.510   3.745   4.231  0.8396 -1.3746 -0.6767
    1THF     H4 3165   2.656   3.837   4.174  0.8313 -0.2901 -1.7840
    1THF     C3 3166   2.671   3.633   4.134  0.4718  0.3513  0.2321
    1THF     H5 3167   2.605   3.547   4.141 -1.2503  1.5822 -0.3324
    1THF     H6 3168   2.746   3.622   4.213 -1.8601 -0.0357  2.4466
    1THF     C4 3169   2.722   3.647   3.989 -0.1226 -0.8680  0.1304
    1THF     H7 3170   2.722   3.557   3.928  0.8728 -2.1417  1.9681
    1THF     H8 3171   2.822   3.692   3.983 -0.9820  0.8989 -1.4707
    1THF     O1 3172   2.625   3.730   3.919 -0.3448  0.2176  0.2718
    1THF     C1 3173   3.400   0.692   0.435  0.7323 -0.2629  0.0365
    1THF     H1 3174   3.366   0.761   0.513  0.5104 -0.6091  0.2472
    1THF     H2 3175   3.505   0.717   0.416  0.8613  0.0046  1.0458
    1THF     C2 3176   3.316   0.713   0.312 -0.6410 -0.7934  0.0290
    1THF     H3 3177   3.381   0.706   0.225 -2.5977 -0.9773 -1.4534
    1THF     H4 3178   3.271   0.812   0.317 -0.1267 -0.4237 -2.2666
    1THF     C3 3179   3.212   0.602   0.305  0.2426  0.0055 -0.9807
    1THF     H5 3180   3.193   0.567   0.204 -2.6064  1.3869 -0.9934
    1THF     H6 3181   3.123   0.629   0.363  0.3266 -1.0252 -0.3585
    1THF     C4 3182   3.283   0.491   0.380 -0.0196 -0.0563 -0.2385
    1THF     H7 3183   3.337   0.431   0.306 -1.0241 -1.7848  0.3854
    1THF     H8 3184   3.201   0.437   0.429  0.5641 -0.7127  0.0225
    1THF     O1 3185   3.374   0.555   0.468 -0.4833 -0.2443 -0.2245
    1THF     C1 3186   2.987   1.101   0.699  0.7932  0.1094  0.3646
    1THF     H1 3187   2.981   1.205   0.668 -0.9110  0.4215  1.6984
    1THF     H2 3188   2.913   1.033   0.656  1.5537 -0.3401 -0.2507
    1THF     C2 3189   2.968   1.096   0.853 -0.9496 -0.1719 -0.4967
    1THF     H3 3190   2.905   1.016   0.892  0.8208 -0.5301  1.7586
    1THF     H4 3191   2.927   1.190   0.892 -0.2570 -0.5948  1.2937
    1THF     C3 3192   3.113   1.063   0.898  0.4022  0.7642 -0.0252
    1THF     H5 3193   3.118   0.962   0.938 -0.3369 -1.0095 -4.1961
    1THF     H6 3194   3.151   1.138   0.968  0.9111 -1.4391  2.1031
    1THF     C4 3195   3.212   1.068   0.777 -1.0566  0.4165  0.0936
    1THF     H7 3196   3.288   0.990   0.779  1.3995  2.6915 -0.7422
    1THF     H8 3197   3.260   1.165   0.758  1.7485 -1.1039 -0.8630
    1THF     O1 3198   3.117   1.050   0.670 -0.5850 -0.1726  0.1536
    1THF     C1 3199   0.376   3.011   0.604 -0.4831 -0.4380  0.5073
    1THF     H1 3200   0.305   3.071   0.661  1.0795  1.1072  0.8644
    1THF     H2 3201   0.330   2.963   0.518  3.8933  1.0379 -2.8715
    1THF     C2 3202   0.434   2.899   0.689 -0.3501  0.1401 -0.0709
    1THF     H3 3203   0.370   2.811   0.701  0.3347 -0.2862  0.4680
    1THF     H4 3204   0.446   2.934   0.792 -1.6950 -1.9220  0.8300
    1THF     C3 3205   0.568   2.871   0.633  0.0613  0.3466 -0.8054
    1THF     H5 3206   0.567   2.781   0.571 -1.2404 -1.4339  1.7006
    1THF     H6 3207   0.650   2.870   0.705  0.0890 -0.5754 -0.8407
    1THF     C4 3208   0.602   2.983   0.532 -0.2203  0.3505  0.3926
    1THF     H7 3209   0.591   2.942   0.431 -0.3993  2.0227 -0.2815
    1THF     H8 3210   0.705   3.019   0.543  0.1111 -0.2690 -0.6205
    1THF     O1 3211   0.492   3.080   0.563 -0.3463  0.6326 -0.2481
    1THF     C1 3212   4.002   0.771   3.617 -0.0869 -0.5850 -0.4555
    1THF     H1 3213   3.924   0.848   3.621  0.2745 -0.2820  0.6427
    1THF     H2 3214   4.044   0.775   3.516 -0.2097 -0.1778 -0.4918
    1THF     C2 3215   3.939   0.632   3.638  0.9068  0.1780  0.2189
    1THF     H3 3216   3.962   0.563   3.556  0.5666 -1.7703  1.7288
    1THF     H4 3217   3.830   0.638   3.644  0.9657  0.3720  1.0524
    1THF     C3 3218   3.998   0.588   3.771  0.0108 -0.2410  0.1319
    1THF     H5 3219   4.070   0.510   3.743  1.2620 -0.0494  2.6503
    1THF     H6 3220   3.940   0.537   3.848  1.0505  1.8420  2.3376
    1THF     C4 3221   4.079   0.703   3.827 -0.1151 -0.0222 -0.2666
    1THF     H7 3222   4.170   0.658   3.868 -0.6251 -0.8133  0.0180
    1THF     H8 3223   4.017   0.744   3.908 -0.7892 -3.6742  1.1736
    1THF     O1 3224   4.108   0.798   3.716  0.7304  0.1526 -0.5116
    1THF     C1 3225   0.867   3.366   0.446  0.7911  0.2212 -0.0169
    1THF     H1 3226   0.913   3.303   0.369 -0.7134 -0.8601 -0.0387
    1THF     H2 3227   0.915   3.357   0.543 -3.9196 -0.1004  2.4087
    1THF     C2 3228   0.724   3.317   0.465 -0.4865  0.2250 -0.1940
    1THF     H3 3229   0.699   3.292   0.569  0.2211 -0.2007 -0.1232
    1THF     H4 3230   0.701   3.220   0.420 -0.5236 -0.1132  0.5286
    1THF     C3 3231   0.643   3.437   0.412  0.0223  0.3611 -0.2050
    1THF     H5 3232   0.552   3.457   0.470 -0.6098 -0.5399 -0.8820
    1THF     H6 3233   0.617   3.405   0.311 -1.0221 -0.4501  0.3059
    1THF     C4 3234   0.743   3.554   0.425 -0.3738  0.5743 -0.2964
    1THF     H7 3235   0.744   3.606   0.520  2.6324 -1.6737  0.9838
    1THF     H8 3236   0.731   3.632   0.349  0.9451  0.6338 -0.4525
    1THF     O1 3237   0.874   3.502   0.409 -0.1819  0.0962 -0.1792
    1THF     C1 3238   0.661   3.329   1.017  0.3646  0.4174  0.9406
    1THF     H1 3239   0.615   3.316   1.115 -0.3098  0.2587  0.6021
    1THF     H2 3240   0.651   3.432   0.981 -0.5868 -0.6882 -2.0967
    1THF     C2 3241   0.601   3.225   0.911 -0.0691 -0.2723 -0.5037
    1THF     H3 3242   0.552   3.282   0.832 -1.9549 -0.9394  0.1375
    1THF     H4 3243   0.523   3.173   0.967  1.9512 -1.4102  1.3243
    1THF     C3 3244   0.720   3.143   0.866  0.0707 -0.4350  0.0310
    1THF     H5 3245   0.768   3.171   0.772  0.9081  1.2646  0.9435
    1THF     H6 3246   0.680   3.044   0.841  1.5864 -0.7986 -1.0478
    1THF     C4 3247   0.821   3.154   0.982 -0.1718 -0.1391  0.0141
    1THF     H7 3248   0.926   3.144   0.955  0.0985 -1.4096  1.5004
    1THF     H8 3249   0.802   3.080   1.059 -0.0109 -0.7408 -0.5148
    1THF     O1 3250   0.799   3.290   1.032 -0.1408 -0.3833 -0.2791
    1THF     C1 3251   0.049   0.134   2.706  0.1803  0.8558  0.5940
    1THF     H1 3252   0.030   0.213   2.632 -2.8085 -1.6224 -1.4032
    1THF     H2 3253   0.124   0.166   2.779 -0.3144 -0.9316  1.9326
    1THF     C2 3254   0.113   0.005   2.661  0.0104 -0.3013  0.1825
    1THF     H3 3255   0.221   0.019   2.665  0.1988 -1.4731 -0.4484
    1THF     H4 3256   0.082  -0.016   2.558  0.5683 -1.3133  0.2170
    1THF     C3 3257   0.059  -0.107   2.759  0.3008 -0.3319 -0.0059
    1THF     H5 3258   0.136  -0.157   2.818 -1.0041 -0.5128  1.5803
    1THF     H6 3259  -0.002  -0.184   2.710  0.4074 -0.6757  0.3960
    1THF     C4 3260  -0.027  -0.028   2.853  0.3147 -0.0152  0.3409
    1THF     H7 3261   0.025   0.001   2.945  0.0740  1.6597 -0.0302
    1THF     H8 3262  -0.121  -0.081   2.872 -0.3957  1.7310  1.8840
    1THF     O1 3263  -0.066   0.094   2.787  0.2901  0.0727 -0.1440
    1THF     C1 3264   0.295   2.243   2.370  0.5998 -0.5009  0.1040
    1THF     H1 3265   0.387   2.248   2.429 -0.9469 -2.6460  2.8234
    1THF     H2 3266   0.241   2.338   2.364 -2.4631 -2.2470 -0.8564
    1THF     C2 3267   0.202   2.129   2.428 -0.1561  0.3969  0.1400
    1THF     H3 3268   0.122   2.174   2.487  0.0044 -1.2227  1.6332
    1THF     H4 3269   0.254   2.055   2.489 -0.0703  0.3176 -0.0308
    1THF     C3 3270   0.163   2.055   2.304  0.3092  0.0363  0.1763
    1THF     H5 3271   0.072   2.098   2.263 -0.2441  0.2236  1.5643
    1THF     H6 3272   0.146   1.953   2.339 -3.2110  0.0670 -1.3210
    1THF     C4 3273   0.282   2.064   2.213 -0.1195 -0.5873 -0.4468
    1THF     H7 3274   0.261   2.042   2.108  0.1607  0.8673 -0.8117
    1THF     H8 3275   0.360   1.992   2.238 -0.2389  0.0633  1.9016
    1THF     O1 3276   0.325   2.200   2.233  0.0336  0.1052  0.1815
    1THF     C1 3277   2.315   1.938   3.221 -0.1331  0.0321  0.0028
    1THF     H1 3278   2.237   1.945   3.145  0.0013 -1.1155 -0.2522
    1THF     H2 3279   2.286   1.863   3.295  0.7826 -0.5762 -0.2452
    1THF     C2 3280   2.341   2.075   3.298  0.0463 -0.1347  0.4280
    1THF     H3 3281   2.309   2.058   3.401  1.2044 -1.7175  0.5448
    1THF     H4 3282   2.288   2.165   3.266  2.8622  1.0121 -1.2592
    1THF     C3 3283   2.487   2.106   3.286  0.4406  0.2740 -0.8071
    1THF     H5 3284   2.527   2.130   3.385  1.6321 -1.8449 -0.7384
    1THF     H6 3285   2.509   2.191   3.222  3.3108 -2.1610 -3.2071
    1THF     C4 3286   2.549   1.970   3.233 -0.8773  0.3979 -0.0636
    1THF     H7 3287   2.579   1.915   3.323 -0.0279  0.4782 -0.3013
    1THF     H8 3288   2.627   1.977   3.157 -1.0403 -2.0572 -0.4912
    1THF     O1 3289   2.443   1.904   3.162  0.5142  0.2507 -0.3492
    1THF     C1 3290   3.268   0.525   2.299  0.3864 -0.6003 -0.2968
    1THF     H1 3291   3.370   0.488   2.283  0.6811  0.1198 -0.0970
    1THF     H2 3292   3.191   0.449   2.286  0.2572 -0.5495  0.1393
    1THF     C2 3293   3.245   0.641   2.200  0.6516  0.1861 -0.3201
    1THF     H3 3294   3.146   0.632   2.154 -0.3264 -3.8401  2.3627
    1THF     H4 3295   3.312   0.634   2.114  0.6415  3.2591 -0.6557
    1THF     C3 3296   3.254   0.766   2.284  0.0263  0.8624  0.5192
    1THF     H5 3297   3.161   0.821   2.301 -0.6336  0.4345 -1.5426
    1THF     H6 3298   3.330   0.834   2.247  0.8714  0.7689  2.0205
    1THF     C4 3299   3.311   0.715   2.419 -0.6738  0.3745 -0.0691
    1THF     H7 3300   3.275   0.775   2.503  2.0387 -1.1639  2.2933
    1THF     H8 3301   3.420   0.715   2.407 -0.8403 -2.1361 -2.1663
    1THF     O1 3302   3.253   0.585   2.433 -0.6636 -0.0562 -0.3446
    1THF     C1 3303   1.594   1.280   2.807 -0.3588 -0.5269 -0.1956
    1THF     H1 3304   1.608   1.380   2.766 -1.7531 -0.3705 -0.3364
    1THF     H2 3305   1.486   1.261   2.813  0.0052 -2.0128  2.9275
    1THF     C2 3306   1.650   1.258   2.954 -0.2560 -0.0157  0.0322
    1THF     H3 3307   1.587   1.296   3.035 -1.4551  1.0108 -1.3515
    1THF     H4 3308   1.749   1.302   2.963 -0.3056  0.2147 -0.5125
    1THF     C3 3309   1.658   1.111   2.964  0.0630  0.5357  0.5586
    1THF     H5 3310   1.567   1.061   2.997 -0.1143  1.4323  1.4457
    1THF     H6 3311   1.742   1.080   3.028  0.8657 -0.4231 -0.9246
    1THF     C4 3312   1.695   1.070   2.817 -0.6612  0.4602  0.2461
    1THF     H7 3313   1.648   0.975   2.791  2.3786 -1.0649  0.0968
    1THF     H8 3314   1.803   1.052   2.812 -0.5106  1.2062  0.6961
    1THF     O1 3315   1.666   1.180   2.731  0.0358  0.3071  0.0650
    1THF     C1 3316   3.824   2.111   1.433 -0.1259 -0.0887  0.3511
    1THF     H1 3317   3.758   2.159   1.504  0.2967 -2.0562  2.1296
    1THF     H2 3318   3.853   2.170   1.346 -2.1632 -1.7415 -1.5063
    1THF     C2 3319   3.769   1.978   1.378  0.0065 -0.0653  0.2954
    1THF     H3 3320   3.709   1.998   1.289 -1.5151  0.7302  1.4851
    1THF     H4 3321   3.707   1.919   1.445 -1.0418  0.0661 -0.5533
    1THF     C3 3322   3.895   1.898   1.338  0.0350  0.5104  1.1068
    1THF     H5 3323   3.921   1.914   1.233  0.1284  0.4461  1.1202
    1THF     H6 3324   3.878   1.791   1.358  2.1601  0.0309  0.4226
    1THF     C4 3325   4.005   1.949   1.431 -0.4161 -0.1375 -0.3658
    1THF     H7 3326   4.102   1.958   1.382 -0.0533  0.2858  0.4286
    1THF     H8 3327   4.008   1.880   1.515  0.9923  1.0659  0.5966
    1THF     O1 3328   3.946   2.065   1.489  0.4407  0.6006  0.0185
    1THF     C1 3329   3.097   3.349   1.466 -0.7088  0.1242  0.5956
    1THF     H1 3330   3.008   3.291   1.441 -0.2172  0.3254 -1.8194
    1THF     H2 3331   3.092   3.452   1.502 -0.8771  1.7841 -3.7736
    1THF     C2 3332   3.188   3.341   1.337  0.2253  0.4412 -0.1844
    1THF     H3 3333   3.159   3.428   1.278  0.2663  0.4680 -0.1644
    1THF     H4 3334   3.181   3.252   1.274  1.3695  1.2008 -1.4055
    1THF     C3 3335   3.330   3.341   1.391 -0.5453 -0.5011 -0.0335
    1THF     H5 3336   3.389   3.426   1.355  2.0259 -3.1334 -2.2738
    1THF     H6 3337   3.391   3.258   1.354  0.7843  1.2003 -1.7454
    1THF     C4 3338   3.318   3.335   1.546  0.6326 -0.5218 -0.3741
    1THF     H7 3339   3.348   3.427   1.596  2.1399  0.0484 -2.2448
    1THF     H8 3340   3.374   3.253   1.590 -2.4995 -2.9371 -0.7446
    1THF     O1 3341   3.179   3.294   1.571  0.3673  0.0238 -0.2162
    1THF     C1 3342   1.732   1.761   1.581  0.3140 -0.4769  0.7604
    1THF     H1 3343   1.831   1.736   1.544 -0.5082  1.5369 -3.0081
    1THF     H2 3344   1.660   1.679   1.572  1.6789 -1.6893  0.6808
    1THF     C2 3345   1.680   1.893   1.504  0.2841  0.7670  0.0746
    1THF     H3 3346   1.574   1.883   1.482  0.2091 -1.0022  1.2160
    1THF     H4 3347   1.733   1.915   1.411  2.0785 -1.3181  0.5655
    1THF     C3 3348   1.695   2.010   1.606  0.2957  0.4897  0.7588
    1THF     H5 3349   1.622   2.089   1.587  0.0117  0.5316  1.9892
    1THF     H6 3350   1.798   2.046   1.596  0.3450  0.1661  0.0155
    1THF     C4 3351   1.667   1.932   1.735  0.4061 -0.5102  0.0381
    1THF     H7 3352   1.564   1.910   1.763  0.2860 -0.5540 -0.4348
    1THF     H8 3353   1.711   1.988   1.818 -2.5735  1.3366  0.4305
    1THF     O1 3354   1.744   1.811   1.713 -0.6853  0.4345 -0.1791
    1THF     C1 3355   3.178   3.650   2.502  0.1307  0.9944  0.2368
    1THF     H1 3356   3.142   3.750   2.478  1.8582  1.3835 -0.8013
    1THF     H2 3357   3.202   3.623   2.606  0.1488  0.5522  0.1180
    1THF     C2 3358   3.307   3.611   2.431  0.3386 -0.3731  0.3155
    1THF     H3 3359   3.391   3.606   2.500  0.1031 -1.6196  0.5230
    1THF     H4 3360   3.331   3.686   2.355 -1.6565 -1.3727 -1.3830
    1THF     C3 3361   3.286   3.474   2.360  0.5048  0.1065  0.4554
    1THF     H5 3362   3.364   3.399   2.374  1.6498  0.2215 -4.6051
    1THF     H6 3363   3.280   3.496   2.254  1.1556  1.1193  0.6224
    1THF     C4 3364   3.150   3.435   2.429 -0.8656 -0.0198 -0.0884
    1THF     H7 3365   3.171   3.371   2.515  3.1584 -0.7047 -1.4941
    1THF     H8 3366   3.096   3.366   2.363  1.2292 -1.5728 -0.2130
    1THF     O1 3367   3.079   3.553   2.459 -0.0382  0.4699  0.1704
    1THF     C1 3368   0.808   3.359   1.458 -0.8030 -0.5544  0.0824
    1THF     H1 3369   0.786   3.259   1.420 -4.2227  0.0503  0.2632
    1THF     H2 3370   0.740   3.434   1.415  0.5180  0.5772 -0.0872
    1THF     C2 3371   0.950   3.416   1.430  0.2629  0.1543  0.6846
    1THF     H3 3372   0.952   3.518   1.391  0.4605 -0.8138 -1.9493
    1THF     H4 3373   1.008   3.352   1.362  1.4509  0.1536  1.6891
    1THF     C3 3374   1.019   3.411   1.567  0.5449 -0.1222 -0.5225
    1THF     H5 3375   1.099   3.484   1.575 -1.9573  2.8577 -1.6226
    1THF     H6 3376   1.054   3.311   1.595  1.9197  0.1510 -1.2507
    1THF     C4 3377   0.902   3.445   1.665  0.0183  0.0576 -0.4536
    1THF     H7 3378   0.870   3.549   1.653  1.9034  0.7430  0.1712
    1THF     H8 3379   0.926   3.419   1.769 -0.0585  0.2292 -0.3920
    1THF     O1 3380   0.794   3.366   1.603  0.1863 -0.1034 -0.2392
    1THF     C1 3381   2.282   0.160   0.060 -0.2790  0.6691 -0.2663
    1THF     H1 3382   2.337   0.069   0.034 -1.2745 -0.2407  0.7529
    1THF     H2 3383   2.185   0.136   0.105 -1.3645  0.1810 -2.7668
    1THF     C2 3384   2.255   0.268  -0.045  0.3227  0.0025 -0.8228
    1THF     H3 3385   2.151   0.259  -0.075  0.3199 -0.2744 -0.7282
    1THF     H4 3386   2.322   0.258  -0.131  2.0662 -0.3544  0.5412
    1THF     C3 3387   2.292   0.401   0.017 -0.1661 -0.1560  0.2775
    1THF     H5 3388   2.221   0.482  -0.001 -2.9310 -2.3981  0.6155
    1THF     H6 3389   2.389   0.425  -0.025  0.0935 -2.2312 -0.3486
    1THF     C4 3390   2.319   0.367   0.166 -0.5862  0.4730  0.2936
    1THF     H7 3391   2.225   0.384   0.219 -2.0158 -2.1634 -1.3049
    1THF     H8 3392   2.402   0.420   0.214  1.4097 -2.1194 -0.1915
    1THF     O1 3393   2.357   0.229   0.167 -0.3698 -0.0039  0.1007
    1THF     C1 3394   3.463   3.391   0.352 -0.4274 -0.0055  0.1873
    1THF     H1 3395   3.424   3.332   0.269 -0.1307 -2.6846  1.9078
    1THF     H2 3396   3.546   3.344   0.406  1.4758  3.6824  0.6381
    1THF     C2 3397   3.342   3.424   0.436 -0.5198  0.5563  0.9851
    1THF     H3 3398   3.372   3.404   0.539  1.1048  0.1065  0.4413
    1THF     H4 3399   3.252   3.369   0.407  2.2508 -3.2138 -0.9300
    1THF     C3 3400   3.312   3.571   0.421  0.2153  0.3700 -0.4127
    1THF     H5 3401   3.346   3.627   0.509 -2.0137  1.6965 -0.3582
    1THF     H6 3402   3.207   3.603   0.416  0.6425  1.6574 -1.6091
    1THF     C4 3403   3.389   3.612   0.296 -0.1925 -0.1041  0.2190
    1THF     H7 3404   3.427   3.714   0.306 -1.3796  0.4573 -0.9156
    1THF     H8 3405   3.338   3.614   0.199 -1.0984  1.8692  0.7136
    1THF     O1 3406   3.508   3.523   0.304  0.2555 -1.1756 -0.0624
    1THF     C1 3407   2.700   0.526   3.924 -0.1078  0.0750 -0.0545
    1THF     H1 3408   2.614   0.515   3.990  0.4265 -0.4601  0.5677
    1THF     H2 3409   2.777   0.458   3.962 -0.6524 -0.6983 -0.3301
    1THF     C2 3410   2.756   0.672   3.907 -0.2062  0.7297 -0.6347
    1THF     H3 3411   2.845   0.686   3.969 -0.3040  0.8060 -0.5107
    1THF     H4 3412   2.674   0.739   3.935 -1.6352 -0.4777 -1.8525
    1THF     C3 3413   2.794   0.686   3.754 -1.1122  0.1513 -0.8339
    1THF     H5 3414   2.898   0.660   3.735 -1.8631 -3.6689 -0.0007
    1THF     H6 3415   2.784   0.789   3.718  0.6754  0.9573  0.8728
    1THF     C4 3416   2.709   0.587   3.680  0.3591  0.0489 -0.3825
    1THF     H7 3417   2.778   0.530   3.618  0.5341 -1.2903  1.0367
    1THF     H8 3418   2.626   0.629   3.622 -0.2440 -0.5193  0.0681
    1THF     O1 3419   2.661   0.497   3.791  0.5864  0.3076 -0.1695
    1THF     C1 3420   2.957   2.428   2.433 -0.7631  0.4125  0.0685
    1THF     H1 3421   3.038   2.423   2.507  2.5348  0.3031 -3.3719
    1THF     H2 3422   2.981   2.482   2.341 -0.5806  2.1868  1.1376
    1THF     C2 3423   2.827   2.479   2.501 -0.8667  0.2390  0.2971
    1THF     H3 3424   2.757   2.515   2.426  0.2910  0.6697 -0.5976
    1THF     H4 3425   2.842   2.563   2.569 -0.9920 -1.4646  2.5203
    1THF     C3 3426   2.771   2.359   2.581  0.2414  0.2052 -0.0020
    1THF     H5 3427   2.662   2.361   2.586  0.3088  0.3339  1.6478
    1THF     H6 3428   2.803   2.376   2.684  0.8084 -0.6086 -0.0425
    1THF     C4 3429   2.832   2.240   2.510 -0.2302 -0.2839  0.5122
    1THF     H7 3430   2.754   2.181   2.460  0.1247  1.1711 -1.8613
    1THF     H8 3431   2.899   2.190   2.581  0.8471 -1.7455 -1.4636
    1THF     O1 3432   2.914   2.297   2.403 -0.4203  0.3062 -0.0844
    1THF     C1 3433   2.945   2.040   3.516  0.4159 -0.1143 -0.5569
    1THF     H1 3434   2.946   1.999   3.618  0.8693  2.0251  0.3256
    1THF     H2 3435   2.943   1.955   3.448 -0.3333 -0.6591  0.1316
    1THF     C2 3436   3.074   2.115   3.496  0.0523 -0.0531 -1.0547
    1THF     H3 3437   3.094   2.116   3.389  1.3229 -1.9921 -0.8542
    1THF     H4 3438   3.157   2.070   3.552 -0.2941  0.4235 -0.1557
    1THF     C3 3439   3.032   2.262   3.543  0.8117  0.4394 -0.1690
    1THF     H5 3440   3.045   2.325   3.454 -0.2026 -0.4354 -0.9442
    1THF     H6 3441   3.083   2.303   3.630 -1.7272  0.7053  1.2323
    1THF     C4 3442   2.885   2.254   3.575  0.0738  0.2784  0.4780
    1THF     H7 3443   2.833   2.349   3.558  0.2806  0.7021  2.1130
    1THF     H8 3444   2.870   2.226   3.679 -1.2394  1.2913  0.5759
    1THF     O1 3445   2.842   2.141   3.494  0.1053 -0.0324  0.3207
    1THF     C1 3446   0.734   1.672   3.663 -0.8146  0.2790 -0.1792
    1THF     H1 3447   0.837   1.681   3.698 -0.7430 -1.6504  0.1569
    1THF     H2 3448   0.730   1.717   3.563 -0.8562  0.5713 -0.0449
    1THF     C2 3449   0.655   1.763   3.753 -0.2504 -0.9006 -0.6799
    1THF     H3 3450   0.613   1.844   3.694 -1.1318  0.0440  1.2170
    1THF     H4 3451   0.716   1.813   3.828 -2.2713  2.2329 -1.0360
    1THF     C3 3452   0.537   1.680   3.801 -0.3255 -0.1843  0.4859
    1THF     H5 3453   0.448   1.738   3.777 -1.2602 -1.3415  1.0971
    1THF     H6 3454   0.539   1.651   3.907 -2.4825  0.8577  0.8374
    1THF     C4 3455   0.536   1.558   3.712 -0.0719 -0.2766 -0.1236
    1THF     H7 3456   0.473   1.585   3.627  1.6115 -0.6285 -1.5267
    1THF     H8 3457   0.492   1.479   3.772  1.3136 -0.2948  0.8992
    1THF     O1 3458   0.676   1.544   3.677  0.0104 -0.3528  0.0337
    1THF     C1 3459   2.661   2.818   0.839 -0.2627  0.8492  0.3427
    1THF     H1 3460   2.675   2.873   0.932 -2.7741 -0.9704  1.8871
    1THF     H2 3461   2.563   2.769   0.832  0.2668 -0.2246  0.2157
    1THF     C2 3462   2.771   2.710   0.823 -0.9037 -0.0507 -0.0675
    1THF     H3 3463   2.723   2.615   0.798 -1.2640  0.2102 -0.3727
    1THF     H4 3464   2.831   2.700   0.913 -1.1845  0.8804  0.2230
    1THF     C3 3465   2.860   2.758   0.705  0.4364 -0.1096 -0.0344
    1THF     H5 3466   2.835   2.687   0.626 -1.1404  1.2782 -0.7980
    1THF     H6 3467   2.963   2.741   0.736 -0.3883 -0.0375  2.9123
    1THF     C4 3468   2.827   2.900   0.684  0.7350  0.4799 -0.1224
    1THF     H7 3469   2.837   2.942   0.583  0.1422  1.5266  0.2486
    1THF     H8 3470   2.886   2.953   0.759 -1.0052  0.6440  1.1571
    1THF     O1 3471   2.685   2.904   0.723 -0.4705 -0.1601 -0.0669
    1THF     C1 3472   2.560   0.963   3.508 -0.3793  0.7735  0.4371
    1THF     H1 3473   2.658   0.967   3.555  0.5298  1.0673 -1.4320
    1THF     H2 3474   2.565   1.042   3.433 -1.2449  1.8383  1.4774
    1THF     C2 3475   2.451   0.991   3.610  0.1166  0.0690  0.7037
    1THF     H3 3476   2.432   1.098   3.622 -0.9295 -0.2695  2.2425
    1THF     H4 3477   2.462   0.946   3.709  0.5731  1.3961  1.2687
    1THF     C3 3478   2.326   0.917   3.558 -0.6570 -0.3838  0.3552
    1THF     H5 3479   2.252   0.984   3.513  0.4565  1.0512  0.6267
    1THF     H6 3480   2.273   0.871   3.642 -2.5207 -2.7570 -2.0059
    1THF     C4 3481   2.382   0.814   3.448 -0.6771  0.0457 -0.8724
    1THF     H7 3482   2.351   0.845   3.347 -2.9485  1.6698  0.2645
    1THF     H8 3483   2.347   0.711   3.464 -0.4785  0.2943  1.2114
    1THF     O1 3484   2.528   0.831   3.462  0.5364  0.2164 -0.0958
    1THF     C1 3485   0.892   3.874   0.380  0.4258  0.5778 -0.0418
    1THF     H1 3486   0.817   3.815   0.433  1.9594 -0.3439  1.1719
    1THF     H2 3487   0.963   3.809   0.328  0.2585  1.0369 -0.8453
    1THF     C2 3488   0.974   3.969   0.471  0.5695  0.3262 -0.3031
    1THF     H3 3489   1.060   3.927   0.523  0.7034  2.1373  0.9648
    1THF     H4 3490   0.915   4.012   0.552  0.3214 -1.2644  0.3823
    1THF     C3 3491   1.014   4.082   0.379  0.3487  0.7772  0.3990
    1THF     H5 3492   1.103   4.053   0.322  0.2615  0.7817  0.2591
    1THF     H6 3493   1.039   4.177   0.425  0.7259 -1.1699  4.3998
    1THF     C4 3494   0.896   4.090   0.281  0.1620  0.2750 -0.0887
    1THF     H7 3495   0.931   4.110   0.179  1.8648  1.2242  0.6748
    1THF     H8 3496   0.822   4.162   0.317  0.6245 -0.4657  2.3858
    1THF     O1 3497   0.829   3.964   0.283  0.1071  0.2979 -0.0293
    1THF     C1 3498   0.764   1.754   1.155 -0.0517 -0.2715 -0.0482
    1THF     H1 3499   0.802   1.667   1.101 -1.2658  0.6061 -2.3976
    1THF     H2 3500   0.845   1.785   1.220  0.5011 -0.8364 -0.4642
    1THF     C2 3501   0.635   1.713   1.226 -0.8879 -0.4824  0.3730
    1THF     H3 3502   0.648   1.686   1.331 -0.3966 -0.0344  0.4313
    1THF     H4 3503   0.598   1.620   1.184 -2.8225  0.0723  0.8009
    1THF     C3 3504   0.538   1.833   1.200  0.2690 -0.3784  0.6670
    1THF     H5 3505   0.483   1.859   1.291  1.1067  0.0145  1.0651
    1THF     H6 3506   0.465   1.799   1.126 -0.2665 -1.9831  1.8893
    1THF     C4 3507   0.630   1.941   1.143 -0.4394  1.1176 -0.4014
    1THF     H7 3508   0.694   1.984   1.220 -2.2462  2.6481  0.2991
    1THF     H8 3509   0.580   2.019   1.085 -1.3907  0.6094 -0.2869
    1THF     O1 3510   0.722   1.858   1.068  0.2187 -0.0612  0.9758
    1THF     C1 3511   2.272   1.957   1.743  0.2362  0.0557 -0.9647
    1THF     H1 3512   2.373   1.996   1.760  0.8209 -0.9777 -1.9771
    1THF     H2 3513   2.255   1.872   1.810  1.2397  1.7467  1.4951
    1THF     C2 3514   2.254   1.908   1.608  0.0955  0.2678 -0.5578
    1THF     H3 3515   2.249   1.800   1.595 -0.9334  0.3901 -1.1767
    1THF     H4 3516   2.336   1.940   1.543  2.1675 -1.5992  1.0555
    1THF     C3 3517   2.122   1.966   1.567  0.8047 -0.5507  0.3589
    1THF     H5 3518   2.034   1.902   1.573  0.7279 -0.1141  4.9961
    1THF     H6 3519   2.130   2.008   1.466  0.4455  0.9868  0.9485
    1THF     C4 3520   2.087   2.076   1.667  0.2324 -0.2382  0.0766
    1THF     H7 3521   1.985   2.085   1.706  0.8463  0.3133  1.5767
    1THF     H8 3522   2.113   2.168   1.612  0.1459 -0.1207  0.2325
    1THF     O1 3523   2.186   2.069   1.775  0.6975 -0.0840  0.1631
    1THF     C1 3524   0.096   0.492   2.942  0.0280  0.2933 -0.7735
    1THF     H1 3525   0.051   0.441   3.028 -2.2843  1.8563 -1.0217
    1THF     H2 3526   0.107   0.595   2.977 -0.2722 -0.6517  2.2775
    1THF     C2 3527  -0.001   0.482   2.817 -0.2154  0.3464 -0.0760
    1THF     H3 3528  -0.083   0.555   2.821 -0.6849  0.1460 -4.2670
    1THF     H4 3529  -0.056   0.389   2.808 -1.4656  1.0484  0.1558
    1THF     C3 3530   0.099   0.506   2.697  0.0642  0.5370 -0.9676
    1THF     H5 3531   0.097   0.610   2.666 -0.1500  1.4012  1.7891
    1THF     H6 3532   0.072   0.450   2.607  0.2828 -1.0787 -0.0527
    1THF     C4 3533   0.234   0.448   2.750  0.1084 -0.2745 -0.7290
    1THF     H7 3534   0.314   0.519   2.727 -0.3286  0.8472  1.1348
    1THF     H8 3535   0.254   0.350   2.706  0.9272  0.1513 -1.3254
    1THF     O1 3536   0.220   0.438   2.894 -0.6616 -0.2011 -0.0885
    1THF     C1 3537   1.321   3.941   3.587  0.7655 -0.4043  1.0199
    1THF     H1 3538   1.397   3.981   3.520  0.3384 -1.4781 -0.1106
    1THF     H2 3539   1.226   3.988   3.560  1.3036 -0.3223 -0.7440
    1THF     C2 3540   1.365   3.966   3.729  0.3225  0.2114  0.8271
    1THF     H3 3541   1.282   3.962   3.799  1.0745 -0.6260  1.6915
    1THF     H4 3542   1.421   4.058   3.745  1.2891 -0.2579  0.2136
    1THF     C3 3543   1.459   3.845   3.752  0.0185 -0.5816  0.4769
    1THF     H5 3544   1.454   3.817   3.857 -0.4506 -2.0460  0.0761
    1THF     H6 3545   1.563   3.870   3.731  0.8147 -0.5312  4.1560
    1THF     C4 3546   1.406   3.729   3.668  0.2107  0.3765 -0.4987
    1THF     H7 3547   1.331   3.671   3.724 -0.9635  0.2921 -2.1017
    1THF     H8 3548   1.487   3.668   3.627  1.4397 -0.5772  3.1179
    1THF     O1 3549   1.324   3.798   3.577 -0.1744 -0.1348  0.0352
    1THF     C1 3550   2.270   2.058   2.746  0.1102 -0.3207  0.0034
    1THF     H1 3551   2.165   2.038   2.768 -0.2981  1.6811 -0.0409
    1THF     H2 3552   2.303   1.985   2.672 -1.2717 -1.0680  0.1026
    1THF     C2 3553   2.357   2.039   2.871 -0.2894 -0.3033 -0.4232
    1THF     H3 3554   2.402   1.940   2.863  0.4931  0.0231 -0.0972
    1THF     H4 3555   2.298   2.044   2.963  0.7699 -1.1552  0.3043
    1THF     C3 3556   2.461   2.149   2.874 -0.4166  0.0036 -0.4316
    1THF     H5 3557   2.562   2.108   2.876 -0.0900  0.8178 -0.1340
    1THF     H6 3558   2.451   2.225   2.952  2.5296 -0.3292  0.3307
    1THF     C4 3559   2.451   2.215   2.743  0.8221 -0.5346  0.4317
    1THF     H7 3560   2.513   2.167   2.666  2.6919  0.4214  1.3065
    1THF     H8 3561   2.473   2.322   2.743  0.1413 -0.3866 -0.5053
    1THF     O1 3562   2.316   2.188   2.691  0.0342  0.1022 -0.1176
    1THF     C1 3563   1.757   0.120   3.567 -0.0436  0.2472  0.3856
    1THF     H1 3564   1.853   0.069   3.569 -0.1501  0.0419  0.2675
    1THF     H2 3565   1.709   0.106   3.470  0.2606 -1.9202  0.5291
    1THF     C2 3566   1.787   0.263   3.593 -0.3220 -0.3483  0.1314
    1THF     H3 3567   1.744   0.322   3.512  1.9399 -0.3072 -1.0909
    1THF     H4 3568   1.896   0.271   3.587 -0.2097 -2.3870 -0.9780
    1THF     C3 3569   1.712   0.295   3.718  0.0897 -0.5431  0.1313
    1THF     H5 3570   1.650   0.384   3.718  1.9491  0.7856  1.6823
    1THF     H6 3571   1.787   0.298   3.798 -0.6767 -0.8138  0.8750
    1THF     C4 3572   1.619   0.180   3.737  0.1863 -0.2311 -1.1303
    1THF     H7 3573   1.520   0.197   3.694  0.7180  0.5055 -2.0795
    1THF     H8 3574   1.603   0.171   3.844 -3.3986  1.3987 -1.4490
    1THF     O1 3575   1.683   0.065   3.679  0.2139  0.3014  0.2588
    1THF     C1 3576   2.987   3.289   0.777  0.8114  0.4920  0.5098
    1THF     H1 3577   2.900   3.313   0.716  0.4836 -1.2857  0.2427
    1THF     H2 3578   2.966   3.313   0.881 -0.4227 -0.4660  0.4967
    1THF     C2 3579   3.119   3.360   0.736  0.4030  0.1260 -0.0460
    1THF     H3 3580   3.153   3.431   0.812 -0.8993 -0.4230  1.0676
    1THF     H4 3581   3.111   3.422   0.647 -5.0815  0.2986  0.4511
    1THF     C3 3582   3.219   3.247   0.719  0.0847  0.2364 -0.0701
    1THF     H5 3583   3.306   3.267   0.783 -0.7047  0.2258  1.0237
    1THF     H6 3584   3.246   3.223   0.616  0.3781 -0.9787  0.2909
    1THF     C4 3585   3.155   3.126   0.789  0.1299 -0.4351  0.4837
    1THF     H7 3586   3.159   3.138   0.897 -1.6084 -0.7467  0.5820
    1THF     H8 3587   3.187   3.029   0.750  0.8978 -0.4657  1.1839
    1THF     O1 3588   3.010   3.147   0.766  0.5429 -0.4500  0.1156
    1THF     C1 3589   2.592   1.204   0.661  0.0308 -0.0522  0.2667
    1THF     H1 3590   2.669   1.131   0.689  0.2180  0.9945  2.5857
    1THF     H2 3591   2.518   1.227   0.739 -2.5485 -0.3850 -1.9998
    1THF     C2 3592   2.519   1.174   0.521  0.2246  0.1785 -0.9507
    1THF     H3 3593   2.420   1.133   0.537  0.1217  0.8957  0.2613
    1THF     H4 3594   2.583   1.108   0.462 -0.1411  0.3613 -1.5588
    1THF     C3 3595   2.510   1.301   0.446  0.8179  0.0570  0.0807
    1THF     H5 3596   2.413   1.346   0.470 -0.7633 -2.2639 -1.7632
    1THF     H6 3597   2.522   1.278   0.340  0.3547  2.7064 -0.5790
    1THF     C4 3598   2.618   1.391   0.501  0.5545  0.3862 -0.1038
    1THF     H7 3599   2.587   1.494   0.519 -0.2357 -0.1469  1.6679
    1THF     H8 3600   2.712   1.394   0.446 -1.0512  0.6567 -2.9269
    1THF     O1 3601   2.648   1.338   0.630  0.0306  0.3579  0.4239
    1THF     C1 3602   3.352   3.459   1.053  0.0763 -1.0074 -0.1597
    1THF     H1 3603   3.294   3.420   0.969 -1.0857 -0.3591  0.3257
    1THF     H2 3604   3.290   3.506   1.130  1.6655  2.1719 -0.7138
    1THF     C2 3605   3.456   3.562   1.005  0.0928 -0.2422 -0.3372
    1THF     H3 3606   3.438   3.661   1.049  0.1067 -0.6351  0.5660
    1THF     H4 3607   3.454   3.567   0.896  2.4362 -0.7821 -0.4384
    1THF     C3 3608   3.589   3.504   1.052  1.1090 -0.3044  0.4256
    1THF     H5 3609   3.624   3.561   1.139 -2.1310  1.0491  0.8981
    1THF     H6 3610   3.674   3.517   0.985  1.0795 -0.4663  0.3561
    1THF     C4 3611   3.566   3.360   1.069 -0.0200 -0.2080  0.1889
    1THF     H7 3612   3.635   3.315   1.141  0.0582 -2.2333 -1.1095
    1THF     H8 3613   3.568   3.303   0.976 -1.4260 -1.8965  1.1535
    1THF     O1 3614   3.423   3.344   1.107 -0.2465 -0.0988 -0.7686
    1THF     C1 3615   2.313   3.992   1.537 -0.5327 -0.3290 -0.2646
    1THF     H1 3616   2.316   3.930   1.627  0.4988 -0.1480 -0.1724
    1THF     H2 3617   2.394   4.065   1.536  0.7557 -1.6725  1.7806
    1THF     C2 3618   2.182   4.066   1.536  0.3839 -0.0158  0.3593
    1THF     H3 3619   2.204   4.157   1.480  1.6273  0.3338  1.4009
    1THF     H4 3620   2.146   4.090   1.637  1.2151  1.9925  0.2010
    1THF     C3 3621   2.085   3.980   1.457  0.4227  0.2531 -0.3949
    1THF     H5 3622   2.026   4.038   1.385  0.9534  0.3001 -0.7990
    1THF     H6 3623   2.024   3.914   1.519  0.5887 -1.3749 -1.9211
    1THF     C4 3624   2.172   3.879   1.381 -0.3402 -0.3298  0.4327
    1THF     H7 3625   2.158   3.886   1.273 -0.0216 -2.4116  0.2309
    1THF     H8 3626   2.157   3.778   1.421  1.1529 -0.1207  1.5780
    1THF     O1 3627   2.310   3.916   1.411 -0.0777  0.0474  0.3572
    1THF     C1 3628   2.855   2.951   2.767  0.1151  0.7006 -0.5754
    1THF     H1 3629   2.833   2.844   2.764 -0.2475  0.8227 -2.7780
    1THF     H2 3630   2.765   3.004   2.733 -1.5424 -2.0406 -0.6366
    1THF     C2 3631   2.980   2.974   2.689  1.1889 -0.6880 -0.0257
    1THF     H3 3632   2.958   2.999   2.585 -0.9049  1.1464  0.8162
    1THF     H4 3633   3.039   2.883   2.695  1.3557 -0.7384 -2.2353
    1THF     C3 3634   3.054   3.087   2.769  0.5426  0.0854  0.1104
    1THF     H5 3635   3.058   3.178   2.710 -2.1032  1.1198  1.4546
    1THF     H6 3636   3.155   3.052   2.790  0.3100 -0.5190  0.2282
    1THF     C4 3637   2.980   3.107   2.896 -0.2188  0.1238 -0.7300
    1THF     H7 3638   2.931   3.205   2.906 -0.1303 -0.1275  2.7749
    1THF     H8 3639   3.048   3.101   2.982  0.1147 -0.7480 -1.0562
    1THF     O1 3640   2.883   3.004   2.904  0.0915  0.6065  0.1128
    1THF     C1 3641   3.665   2.944   1.030 -0.8697 -0.7186 -0.4764
    1THF     H1 3642   3.761   2.892   1.018  0.1493 -0.1952  4.5251
    1THF     H2 3643   3.654   2.958   1.137  0.6095 -3.0294  0.0156
    1THF     C2 3644   3.551   2.860   0.969  0.3305  0.2635  0.4000
    1THF     H3 3645   3.479   2.824   1.043  0.0122  0.3610  0.1423
    1THF     H4 3646   3.584   2.770   0.917 -1.1652 -0.0211 -0.0826
    1THF     C3 3647   3.483   2.952   0.864 -0.4707 -0.1113  0.2796
    1THF     H5 3648   3.406   3.011   0.914 -0.2300  0.8067 -0.4187
    1THF     H6 3649   3.448   2.890   0.781  2.0645 -2.3814  0.8165
    1THF     C4 3650   3.593   3.049   0.821 -1.0345 -0.1892 -0.1418
    1THF     H7 3651   3.557   3.145   0.782  1.8597  1.3182  0.7950
    1THF     H8 3652   3.660   3.005   0.747 -1.8895 -0.6132 -0.6801
    1THF     O1 3653   3.655   3.069   0.948  0.7517  0.4261  0.5435
    1THF     C1 3654   0.898   3.616   0.839  0.2196 -0.5402 -0.3947
    1THF     H1 3655   0.795   3.595   0.807  0.1574  1.2492 -1.3776
    1THF     H2 3656   0.931   3.703   0.783  0.7016  2.1139  3.7725
    1THF     C2 3657   1.007   3.500   0.824 -0.3118 -0.6796  0.0188
    1THF     H3 3658   1.042   3.508   0.721 -0.3471  3.0074  0.2066
    1THF     H4 3659   0.964   3.402   0.844 -0.8036 -0.2159  1.3114
    1THF     C3 3660   1.111   3.533   0.929  0.5729  0.0399  0.5562
    1THF     H5 3661   1.183   3.605   0.889  2.0422  0.2217  3.3492
    1THF     H6 3662   1.163   3.442   0.959 -1.6996 -1.0338  1.3255
    1THF     C4 3663   1.027   3.600   1.041  0.0114 -0.1740  0.3031
    1THF     H7 3664   1.078   3.686   1.087  0.5109  0.7879 -1.9704
    1THF     H8 3665   1.007   3.538   1.129 -1.2843  1.6041  1.3071
    1THF     O1 3666   0.901   3.645   0.979 -0.1983  0.3920  0.8947
    1THF     C1 3667   0.010   3.911   0.665  0.4755  0.3896  0.2240
    1THF     H1 3668  -0.014   3.890   0.560  2.2706  1.6812 -0.4665
    1THF     H2 3669   0.113   3.887   0.692  0.0836 -1.5977  0.0204
    1THF     C2 3670  -0.095   3.826   0.745  0.0977 -0.5311 -0.0880
    1THF     H3 3671  -0.045   3.764   0.820 -0.0482  0.9792  1.3011
    1THF     H4 3672  -0.132   3.752   0.674  1.0578 -2.1335  1.0400
    1THF     C3 3673  -0.201   3.928   0.798 -0.4606  0.2256  0.5561
    1THF     H5 3674  -0.177   3.930   0.904 -1.0410  0.3543  0.6833
    1THF     H6 3675  -0.301   3.892   0.775 -1.6104  1.2949  3.6215
    1THF     C4 3676  -0.168   4.063   0.726 -0.2739 -0.1491 -0.5432
    1THF     H7 3677  -0.188   4.148   0.791 -0.4284 -0.2703 -0.4313
    1THF     H8 3678  -0.220   4.076   0.631  0.8728  0.5899 -1.0761
    1THF     O1 3679  -0.024   4.048   0.696  0.0304 -0.4983  0.4072
    1THF     C1 3680   2.855   3.476   3.522  0.5011 -0.7386  0.7212
    1THF     H1 3681   2.931   3.441   3.451 -0.6679 -1.4686 -0.2021
    1THF     H2 3682   2.778   3.399   3.532 -1.4118  0.9187 -0.7925
    1THF     C2 3683   2.781   3.613   3.474  0.5681 -0.1236 -0.3008
    1THF     H3 3684   2.677   3.583   3.480  0.2304  0.8280 -1.2546
    1THF     H4 3685   2.810   3.635   3.371  0.4638  0.1570 -0.2700
    1THF     C3 3686   2.807   3.728   3.573 -0.3708  0.0888  0.3433
    1THF     H5 3687   2.718   3.744   3.634 -0.0490  0.4634  0.7140
    1THF     H6 3688   2.840   3.824   3.532 -0.5947  0.5422  1.2063
    1THF     C4 3689   2.931   3.654   3.648 -0.4274  0.1024 -0.0195
    1THF     H7 3690   2.946   3.697   3.748 -1.0055  0.0430  0.0934
    1THF     H8 3691   3.020   3.670   3.586 -0.2254  2.6959  0.8551
    1THF     O1 3692   2.914   3.513   3.648  0.5874  0.1589  0.1717
    1THF     C1 3693   2.775   1.829   2.756 -0.5486 -0.5011  0.0584
    1THF     H1 3694   2.884   1.829   2.750 -0.5418 -0.8450  0.2220
    1THF     H2 3695   2.740   1.927   2.720  0.2980  0.0386  0.6890
    1THF     C2 3696   2.697   1.811   2.879 -0.1754  0.2136 -0.2967
    1THF     H3 3697   2.640   1.893   2.924 -3.0603 -1.3257 -0.9804
    1THF     H4 3698   2.764   1.782   2.960  0.7358  2.8843 -0.0359
    1THF     C3 3699   2.604   1.697   2.857 -0.3331  0.4256 -0.7271
    1THF     H5 3700   2.504   1.713   2.897  0.3644 -1.2936  1.7798
    1THF     H6 3701   2.634   1.601   2.897 -3.9099  0.0649  1.2494
    1THF     C4 3702   2.592   1.689   2.706 -1.0030  0.3881  0.3601
    1THF     H7 3703   2.521   1.765   2.676  1.3907  1.8581 -1.7435
    1THF     H8 3704   2.575   1.591   2.661 -0.1656  0.4516 -0.1076
    1THF     O1 3705   2.726   1.729   2.662 -0.0871 -0.1260  0.1430
    1THF     C1 3706   2.337   3.240   0.974  0.3385  0.6772  0.3490
    1THF     H1 3707   2.388   3.281   0.887 -0.9624  1.5136 -0.0377
    1THF     H2 3708   2.247   3.297   0.997  1.0816  1.5240  1.2069
    1THF     C2 3709   2.428   3.235   1.095 -0.0741 -0.0501 -0.5760
    1THF     H3 3710   2.367   3.255   1.184 -0.5873 -3.1373 -0.1661
    1THF     H4 3711   2.512   3.304   1.090 -0.1837  0.1783  0.4723
    1THF     C3 3712   2.497   3.093   1.101 -0.1497 -0.3633  0.1146
    1THF     H5 3713   2.480   3.050   1.200  3.3090  1.0684  1.4226
    1THF     H6 3714   2.604   3.106   1.082 -0.5830  0.5730 -1.8939
    1THF     C4 3715   2.425   3.018   0.990 -0.6040 -0.2534 -0.1764
    1THF     H7 3716   2.391   2.925   1.035  0.9883 -0.3412  0.8886
    1THF     H8 3717   2.488   2.991   0.905  0.4476  0.1865  0.4505
    1THF     O1 3718   2.308   3.099   0.944  0.2931 -0.1825 -0.4351
    1THF     C1 3719   1.267   3.590   1.847  0.2307  0.0379  0.3401
    1THF     H1 3720   1.278   3.503   1.781  1.6266  1.2865 -1.1302
    1THF     H2 3721   1.338   3.672   1.832 -0.3863  0.3706 -0.9062
    1THF     C2 3722   1.279   3.540   1.993  0.3946 -0.6340  0.1045
    1THF     H3 3723   1.376   3.566   2.036  0.6228 -1.2336 -0.0346
    1THF     H4 3724   1.262   3.433   2.006  0.6352 -0.7870 -0.8472
    1THF     C3 3725   1.170   3.622   2.065  0.1107  0.5221 -0.3395
    1THF     H5 3726   1.219   3.697   2.129  0.3926 -0.0696  0.1392
    1THF     H6 3727   1.098   3.574   2.131 -0.8701  0.8412 -1.1657
    1THF     C4 3728   1.087   3.699   1.956 -0.5088 -0.4162  0.0882
    1THF     H7 3729   1.108   3.806   1.965 -1.8902 -0.0244 -1.1657
    1THF     H8 3730   0.980   3.691   1.972 -0.0545  0.7785  4.1520
    1THF     O1 3731   1.135   3.657   1.828 -0.8314  0.1691 -0.2440
    1THF     C1 3732   1.216   0.494   0.805  0.1943 -0.0939  0.1042
    1THF     H1 3733   1.137   0.567   0.827  0.7692 -0.1323  2.3998
    1THF     H2 3734   1.271   0.528   0.717  0.7560  1.6607  1.1093
    1THF     C2 3735   1.160   0.352   0.798  0.2113  0.1177 -0.3450
    1THF     H3 3736   1.235   0.296   0.742  1.0923 -1.6394  2.4525
    1THF     H4 3737   1.071   0.351   0.735 -0.8548  1.5018  1.0950
    1THF     C3 3738   1.160   0.303   0.941 -0.9599  0.1654 -0.1707
    1THF     H5 3739   1.185   0.197   0.939  1.2883  0.6423  0.6240
    1THF     H6 3740   1.063   0.320   0.989 -0.1524  1.4313  1.0737
    1THF     C4 3741   1.281   0.382   1.005 -0.1571  0.0966  0.6431
    1THF     H7 3742   1.369   0.318   0.999 -1.0513 -1.1907  1.1218
    1THF     H8 3743   1.251   0.416   1.105  1.2466  3.3660  0.0193
    1THF     O1 3744   1.304   0.497   0.924 -0.6581  0.1069 -0.4161
    1THF     C1 3745   3.109   0.758   4.055 -0.5623 -0.6547 -0.6301
    1THF     H1 3746   3.094   0.681   3.978  2.1770 -0.1438 -1.7473
    1THF     H2 3747   3.068   0.721   4.149  0.3999 -1.4774 -0.5155
    1THF     C2 3748   3.060   0.900   4.009 -0.2408  0.2285  0.2823
    1THF     H3 3749   2.953   0.919   4.023 -1.0021 -0.9318 -3.3670
    1THF     H4 3750   3.089   0.914   3.905  2.7049  0.0171  1.0412
    1THF     C3 3751   3.144   1.000   4.083 -0.2417  0.0349 -0.3286
    1THF     H5 3752   3.100   1.037   4.176  0.2215  0.8689 -0.4386
    1THF     H6 3753   3.162   1.084   4.015  0.5974 -0.1560 -0.3478
    1THF     C4 3754   3.272   0.924   4.108 -0.4136 -0.0360  0.8291
    1THF     H7 3755   3.315   0.942   4.207  0.6939 -2.3609  0.8125
    1THF     H8 3756   3.348   0.948   4.033 -1.1249 -1.0897 -0.2370
    1THF     O1 3757   3.250   0.784   4.081  0.5319 -0.1145  0.4773
    1THF     C1 3758   3.972   2.766   0.400 -0.4836  0.7598 -0.0967
    1THF     H1 3759   4.041   2.718   0.330  0.3218 -0.2541  1.3644
    1THF     H2 3760   3.903   2.829   0.343  1.2759  1.4462 -1.5210
    1THF     C2 3761   4.052   2.834   0.519  0.7584 -0.5086  1.0147
    1THF     H3 3762   3.976   2.892   0.574 -0.3150 -0.5946 -0.3490
    1THF     H4 3763   4.139   2.892   0.488 -0.7832  2.4549  2.0294
    1THF     C3 3764   4.087   2.720   0.608  0.8221 -0.1599 -0.1205
    1THF     H5 3765   4.092   2.751   0.713  0.9072 -0.8815  0.0928
    1THF     H6 3766   4.185   2.683   0.577 -0.8302 -3.8643 -1.2599
    1THF     C4 3767   3.990   2.609   0.579 -0.1448 -0.7768 -0.2913
    1THF     H7 3768   3.938   2.569   0.666  1.3485 -1.6650  0.2165
    1THF     H8 3769   4.042   2.529   0.525  0.8645  0.2503 -0.8718
    1THF     O1 3770   3.902   2.667   0.473 -0.2266 -0.3709  0.3228
    1THF     C1 3771   3.809   0.610   3.061 -0.3492  1.1750  0.1466
    1THF     H1 3772   3.718   0.665   3.085 -1.7487 -0.1540 -2.0160
    1THF     H2 3773   3.821   0.630   2.954  0.6501 -1.1322 -0.1960
    1THF     C2 3774   3.786   0.466   3.095  0.1887  0.3405  0.2114
    1THF     H3 3775   3.853   0.407   3.032 -0.9527  0.0697 -0.7659
    1THF     H4 3776   3.682   0.440   3.074 -0.5853  1.3872  2.5456
    1THF     C3 3777   3.816   0.465   3.239  0.0374  0.3036 -0.6344
    1THF     H5 3778   3.875   0.376   3.263 -0.9867 -0.6584 -1.6429
    1THF     H6 3779   3.727   0.459   3.303 -0.2272 -0.5771 -1.0749
    1THF     C4 3780   3.903   0.587   3.273 -0.4237 -0.1865 -0.2886
    1THF     H7 3781   4.003   0.560   3.310 -0.8282 -0.3592  0.7016
    1THF     H8 3782   3.852   0.665   3.330 -1.6282 -1.4518  0.3782
    1THF     O1 3783   3.921   0.653   3.150 -0.0067 -0.4629 -0.2285
    1THF     C1 3784   3.355   2.006   0.124  0.0077 -0.6824 -0.5965
    1THF     H1 3785   3.258   2.016   0.173  1.3707  1.9131  1.6686
    1THF     H2 3786   3.373   2.086   0.051 -0.8295 -1.8221 -2.0931
    1THF     C2 3787   3.359   1.871   0.054  0.6160 -0.2594  0.1227
    1THF     H3 3788   3.423   1.871  -0.034 -2.2363  2.0431 -2.0720
    1THF     H4 3789   3.257   1.847   0.023 -0.6685  2.2979  2.1940
    1THF     C3 3790   3.404   1.767   0.157 -0.7705  0.1936  0.0171
    1THF     H5 3791   3.494   1.717   0.119 -0.2935  0.6151  0.5694
    1THF     H6 3792   3.322   1.698   0.175 -2.4803  1.8619 -1.1483
    1THF     C4 3793   3.440   1.852   0.283 -0.3083  0.4191 -0.6078
    1THF     H7 3794   3.529   1.819   0.337 -0.1538 -0.1336 -1.1941
    1THF     H8 3795   3.355   1.857   0.352  0.1347  1.4787 -0.1334
    1THF     O1 3796   3.461   1.979   0.222  0.0518  0.2208 -0.7338
    1THF     C1 3797   1.794   1.691   0.040  0.6207  0.7140  0.4091
    1THF     H1 3798   1.892   1.707  -0.006  0.0285  4.4820  0.3303
    1THF     H2 3799   1.715   1.682  -0.035 -0.6565  1.4763  1.6369
    1THF     C2 3800   1.763   1.801   0.128  0.0748 -0.6148  0.2955
    1THF     H3 3801   1.658   1.834   0.129  0.5210  1.1392 -2.9177
    1THF     H4 3802   1.807   1.891   0.084 -1.7771 -0.2700 -0.9597
    1THF     C3 3803   1.814   1.765   0.271 -0.0899  0.0834  0.3355
    1THF     H5 3804   1.727   1.770   0.336  1.3557 -0.4138  2.3382
    1THF     H6 3805   1.886   1.841   0.300  0.3795  0.2027 -1.0889
    1THF     C4 3806   1.876   1.622   0.250 -0.6968 -0.2674 -0.2089
    1THF     H7 3807   1.852   1.551   0.330 -1.6612  0.8589  0.5246
    1THF     H8 3808   1.982   1.628   0.226  0.2625 -0.2124  3.8082
    1THF     O1 3809   1.806   1.582   0.127  0.0574 -0.1079  0.1164
    1THF     C1 3810   3.751   3.840   4.035 -0.6821 -0.4726 -0.6038
    1THF     H1 3811   3.854   3.823   4.003  0.1043 -0.1201  1.6717
    1THF     H2 3812   3.741   3.846   4.143 -1.0020  0.2412 -0.6673
    1THF     C2 3813   3.662   3.731   3.979 -0.3133  0.2861 -0.5327
    1THF     H3 3814   3.655   3.645   4.046  2.9478  0.6128  0.3020
    1THF     H4 3815   3.691   3.709   3.876 -1.3969 -1.2273 -0.5338
    1THF     C3 3816   3.531   3.801   3.982 -0.2551 -0.5321 -0.7383
    1THF     H5 3817   3.486   3.777   4.079  0.9487  1.6256  0.3780
    1THF     H6 3818   3.473   3.754   3.903  1.1512  0.9937 -2.7160
    1THF     C4 3819   3.566   3.951   3.966  0.7724 -0.7305 -0.4615
    1THF     H7 3820   3.505   4.007   4.038  1.8422  0.0298 -0.1337
    1THF     H8 3821   3.535   3.983   3.866 -2.0105  3.2184  1.5231
    1THF     O1 3822   3.701   3.964   3.990  0.2924 -0.3329  0.1554
    1THF     C1 3823   3.938   0.641   0.135 -0.3248  0.2002  0.2430
    1THF     H1 3824   3.950   0.540   0.176  1.6284  0.2394 -0.1748
    1THF     H2 3825   4.038   0.684   0.124  0.3746 -0.8610  2.1482
    1THF     C2 3826   3.847   0.727   0.231 -0.2587 -0.2666 -0.2607
    1THF     H3 3827   3.863   0.832   0.209  0.1851 -0.5633 -1.3622
    1THF     H4 3828   3.866   0.704   0.336  2.5119 -0.8478 -0.8627
    1THF     C3 3829   3.704   0.682   0.191 -0.2997  0.0975  0.0614
    1THF     H5 3830   3.641   0.771   0.184  1.8086  1.9810  3.5490
    1THF     H6 3831   3.663   0.614   0.266 -1.6843  2.1452  1.2002
    1THF     C4 3832   3.722   0.612   0.051  0.5654  0.3831  0.0554
    1THF     H7 3833   3.643   0.662  -0.006 -0.3295  0.1019  1.0242
    1THF     H8 3834   3.702   0.505   0.058 -0.1257  0.2045 -3.7427
    1THF     O1 3835   3.861   0.635   0.009 -0.1117  0.5906 -0.0050
    1THF     C1 3836   0.982   0.625   2.661  0.0045 -0.6739  0.0653
    1THF     H1 3837   0.979   0.632   2.770  1.4579  0.6966  0.0323
    1THF     H2 3838   0.956   0.523   2.631 -4.0979  0.2420  0.2141
    1THF     C2 3839   1.128   0.671   2.617 -0.2113  0.5357  0.4439
    1THF     H3 3840   1.170   0.593   2.553  0.3229  1.8205 -0.8081
    1THF     H4 3841   1.200   0.679   2.698  0.2858  0.1261  0.0478
    1THF     C3 3842   1.102   0.799   2.543  0.5288 -0.3001  0.4144
    1THF     H5 3843   1.122   0.788   2.437  0.0939 -0.1023  0.3093
    1THF     H6 3844   1.168   0.875   2.586 -1.2633  1.1759  0.6441
    1THF     C4 3845   0.953   0.833   2.566 -0.4106 -0.0978  0.1769
    1THF     H7 3846   0.917   0.880   2.474  1.7152 -0.2907 -0.7815
    1THF     H8 3847   0.954   0.903   2.650  2.9658  0.6558 -0.3911
    1THF     O1 3848   0.889   0.706   2.584  0.7525  0.1869  0.1080
    1THF     C1 3849   0.214   3.572   2.696  0.2413 -0.1178  0.1739
    1THF     H1 3850   0.125   3.553   2.755 -0.6758 -0.5002 -1.2964
    1THF     H2 3851   0.250   3.675   2.700 -0.5662  0.1017  1.9108
    1THF     C2 3852   0.189   3.518   2.555  0.2104 -0.2168 -0.2753
    1THF     H3 3853   0.196   3.595   2.478  0.8855 -0.8216 -0.8283
    1THF     H4 3854   0.085   3.485   2.553  0.1862 -0.3946  2.0369
    1THF     C3 3855   0.285   3.399   2.532  0.4309  0.0506 -0.2900
    1THF     H5 3856   0.335   3.406   2.435 -3.2793 -0.7827 -2.3561
    1THF     H6 3857   0.237   3.301   2.535  0.5252 -0.0110 -0.8668
    1THF     C4 3858   0.386   3.400   2.646  0.1551  0.4427 -0.6370
    1THF     H7 3859   0.481   3.446   2.614 -0.5729  2.2943 -0.2199
    1THF     H8 3860   0.399   3.300   2.688 -0.1006  0.8257  0.3770
    1THF     O1 3861   0.330   3.493   2.748 -0.9050 -0.9363  0.1145
    1THF     C1 3862   2.856   0.344   1.340  0.0876  0.5744 -0.8944
    1THF     H1 3863   2.777   0.303   1.276 -0.0154  1.3869 -1.2855
    1THF     H2 3864   2.803   0.403   1.415 -0.4992 -1.9641  0.7835
    1THF     C2 3865   2.950   0.424   1.247  0.4137  0.4238 -0.3113
    1THF     H3 3866   2.951   0.529   1.275 -0.2036  0.3626 -0.0417
    1THF     H4 3867   2.911   0.426   1.145 -1.7150 -0.5252  0.4278
    1THF     C3 3868   3.091   0.369   1.263  0.2644  0.0856 -0.0543
    1THF     H5 3869   3.167   0.447   1.259  1.1070 -0.7008  0.3329
    1THF     H6 3870   3.114   0.288   1.193 -1.4796  2.5047 -3.5584
    1THF     C4 3871   3.076   0.304   1.400 -0.1639  0.0656  0.3609
    1THF     H7 3872   3.086   0.374   1.483 -0.9853  0.2420  0.3145
    1THF     H8 3873   3.143   0.218   1.411  0.8636  0.7004 -0.8366
    1THF     O1 3874   2.945   0.247   1.411  0.1210  0.1526 -0.0675
    1THF     C1 3875   0.907   2.249   2.869 -0.7266  0.3256  0.0810
    1THF     H1 3876   0.968   2.333   2.903  1.9767 -0.8023 -1.7761
    1THF     H2 3877   0.817   2.279   2.816 -1.9143 -2.2279  0.5927
    1THF     C2 3878   0.882   2.164   2.989 -0.7591  0.4944  0.1022
    1THF     H3 3879   0.782   2.192   3.022 -1.0332 -0.5837  0.1845
    1THF     H4 3880   0.953   2.185   3.069  0.2771  0.8152 -0.8956
    1THF     C3 3881   0.909   2.019   2.955  0.4152 -0.0869  0.5414
    1THF     H5 3882   0.819   1.959   2.971 -0.9870  0.8280 -3.2786
    1THF     H6 3883   0.989   1.975   3.015  1.4307  0.8817 -0.0719
    1THF     C4 3884   0.945   2.024   2.803 -0.1218  0.0404 -0.3359
    1THF     H7 3885   0.862   2.002   2.735  2.6101 -0.7899 -3.5055
    1THF     H8 3886   1.032   1.965   2.774  1.6729  1.1835  2.5886
    1THF     O1 3887   0.983   2.165   2.780  0.1378  0.5804 -0.3870
    1THF     C1 3888   0.852   3.963   1.649  0.3480 -0.1756  0.3348
    1THF     H1 3889   0.804   4.003   1.560  0.0086 -1.1708  0.0595
    1THF     H2 3890   0.938   3.903   1.618  0.4197  0.3039 -0.4126
    1THF     C2 3891   0.740   3.879   1.723  0.1641 -0.2688 -0.1515
    1THF     H3 3892   0.788   3.783   1.741  2.3509  0.6941 -0.5780
    1THF     H4 3893   0.650   3.869   1.662  0.3647  0.7372 -0.6301
    1THF     C3 3894   0.714   3.957   1.850  0.4367  0.0474  0.3154
    1THF     H5 3895   0.772   3.910   1.929 -0.5928  2.0276  2.3091
    1THF     H6 3896   0.611   3.967   1.886  0.0324  0.9310 -1.0497
    1THF     C4 3897   0.777   4.099   1.819  0.1306 -0.2878 -0.1141
    1THF     H7 3898   0.811   4.151   1.909  1.2917  1.7401 -1.6882
    1THF     H8 3899   0.706   4.164   1.767 -0.8474 -0.9491  0.3734
    1THF     O1 3900   0.887   4.073   1.736  0.1817 -0.0046 -0.5808
    1THF     C1 3901   3.859   2.772   3.082  0.0945 -0.2821  0.1499
    1THF     H1 3902   3.759   2.730   3.064  0.1590 -0.7785  0.9679
    1THF     H2 3903   3.920   2.783   2.992 -1.2625  0.9799 -0.6454
    1THF     C2 3904   3.921   2.683   3.198  0.0267  0.0151  0.4725
    1THF     H3 3905   3.963   2.596   3.146 -0.9845  0.9529 -2.0117
    1THF     H4 3906   3.834   2.653   3.256  1.2537 -1.5857  1.5270
    1THF     C3 3907   4.025   2.774   3.262  0.0752  0.6362  0.4869
    1THF     H5 3908   4.117   2.775   3.204  0.6207 -2.7324  1.2234
    1THF     H6 3909   4.047   2.749   3.365  0.3943  0.6664  0.4256
    1THF     C4 3910   3.959   2.908   3.251  0.1075 -0.1689 -0.1224
    1THF     H7 3911   4.035   2.979   3.220 -0.1611  0.6840  1.1409
    1THF     H8 3912   3.931   2.952   3.347  0.0503 -1.1657  0.3317
    1THF     O1 3913   3.853   2.902   3.144  0.1913  0.3647  0.1195
    1THF     C1 3914   3.872   1.084   2.804 -0.3162  0.9944  0.6148
    1THF     H1 3915   3.953   1.157   2.812  0.1819  0.7506 -1.6212
    1THF     H2 3916   3.790   1.090   2.876 -0.1808 -0.5464  0.9036
    1THF     C2 3917   3.910   0.933   2.802 -0.1178  0.3499  0.1412
    1THF     H3 3918   3.888   0.898   2.903 -2.8770  1.4931  0.0093
    1THF     H4 3919   4.018   0.922   2.792 -0.1607 -2.2993  2.2243
    1THF     C3 3920   3.832   0.870   2.685 -0.8962  0.6936  0.2299
    1THF     H5 3921   3.763   0.788   2.706 -2.7390  1.0330 -4.0245
    1THF     H6 3922   3.897   0.828   2.608 -0.6946 -0.9815  1.2811
    1THF     C4 3923   3.746   0.980   2.630  0.0967 -0.1542  0.6600
    1THF     H7 3924   3.646   0.980   2.674  0.0912  0.0470  0.6478
    1THF     H8 3925   3.741   0.967   2.521 -0.2258 -1.1521  0.7845
    1THF     O1 3926   3.817   1.098   2.667  0.1830 -0.4135 -0.1731
    1THF     C1 3927   3.405   0.015   2.174  0.8686  0.3216 -0.0857
    1THF     H1 3928   3.322  -0.041   2.218  1.3785 -0.9331 -0.6984
    1THF     H2 3929   3.490  -0.053   2.163 -0.1050 -0.7213 -1.2412
    1THF     C2 3930   3.445   0.140   2.246  0.9246  0.0480  0.3805
    1THF     H3 3931   3.504   0.114   2.334  2.5555  0.0204 -0.7015
    1THF     H4 3932   3.360   0.204   2.270  1.7391  1.8738 -1.4789
    1THF     C3 3933   3.529   0.217   2.143 -0.3836  0.8714 -0.9135
    1THF     H5 3934   3.636   0.195   2.150 -1.0068 -1.6146  1.9775
    1THF     H6 3935   3.513   0.325   2.146  1.8869  1.2534 -1.8596
    1THF     C4 3936   3.481   0.155   2.013  0.2879 -0.0497  0.1033
    1THF     H7 3937   3.564   0.101   1.966  0.8049  0.9476 -0.1275
    1THF     H8 3938   3.437   0.227   1.944 -1.5098 -1.3375 -0.1557
    1THF     O1 3939   3.371   0.063   2.046  0.2912  0.1996  0.4119
    1THF     C1 3940   2.365   0.654   2.620  0.8885 -0.6240 -0.5111
    1THF     H1 3941   2.278   0.592   2.645  0.5359  0.1035  0.0567
    1THF     H2 3942   2.441   0.584   2.583  0.1331 -1.5634 -0.3316
    1THF     C2 3943   2.415   0.727   2.738 -0.2415 -0.2171 -0.5292
    1THF     H3 3944   2.483   0.663   2.795  0.1556 -2.8253 -3.8022
    1THF     H4 3945   2.336   0.751   2.809  0.7174  1.8181 -0.0894
    1THF     C3 3946   2.466   0.860   2.695 -0.4476  0.3207  0.1314
    1THF     H5 3947   2.575   0.858   2.710 -0.3904 -0.9263 -0.3699
    1THF     H6 3948   2.410   0.941   2.741 -0.9352  1.5499 -2.5740
    1THF     C4 3949   2.446   0.864   2.548  0.0049  0.1774  0.0511
    1THF     H7 3950   2.539   0.838   2.497  0.0007  0.0933  0.0864
    1THF     H8 3951   2.405   0.960   2.517  0.5219  1.0234  1.9287
    1THF     O1 3952   2.340   0.762   2.527  0.3574  0.2978 -0.5239
    1THF     C1 3953   0.209   2.655   2.144  0.0623  0.3600  0.2567
    1THF     H1 3954   0.183   2.752   2.186 -1.1824 -0.2418  0.9015
    1THF     H2 3955   0.308   2.629   2.183  1.4970 -0.1500 -3.5060
    1THF     C2 3956   0.212   2.656   1.989  0.3190 -0.6378  0.4991
    1THF     H3 3957   0.315   2.658   1.952 -0.7616 -0.0971 -2.6886
    1THF     H4 3958   0.153   2.737   1.946 -0.2938 -0.6258  1.3449
    1THF     C3 3959   0.151   2.523   1.940  0.4108  0.1658  0.0607
    1THF     H5 3960   0.228   2.453   1.909 -1.0243 -1.5272  0.2492
    1THF     H6 3961   0.087   2.542   1.853  0.6544  2.1276  0.2799
    1THF     C4 3962   0.085   2.470   2.066  0.0509 -0.0522 -0.1791
    1THF     H7 3963   0.138   2.378   2.092 -0.1169 -0.2075 -0.3857
    1THF     H8 3964  -0.020   2.449   2.044  0.2760 -2.3144  0.8425
    1THF     O1 3965   0.103   2.561   2.174  0.5337 -0.0838  0.1404
    1THF     C1 3966   1.958   3.129   3.974 -0.2469  0.3419 -0.2486
    1THF     H1 3967   1.943   3.131   4.082  2.4512  0.5956  0.1561
    1THF     H2 3968   1.908   3.044   3.927  1.5586 -1.0251  0.2184
    1THF     C2 3969   2.111   3.140   3.941 -0.0734  0.1581  0.3659
    1THF     H3 3970   2.165   3.045   3.946 -0.1418  0.1222  0.4244
    1THF     H4 3971   2.158   3.210   4.011  0.5856 -0.9203  1.0276
    1THF     C3 3972   2.114   3.190   3.796 -0.4882  0.5837 -0.4078
    1THF     H5 3973   2.103   3.109   3.724 -0.7980  0.5008 -0.2704
    1THF     H6 3974   2.203   3.249   3.772 -0.7373  0.5613 -1.4355
    1THF     C4 3975   1.986   3.280   3.786  0.2181 -0.6907  0.2618
    1THF     H7 3976   1.939   3.282   3.687 -1.7829  1.4349  1.2064
    1THF     H8 3977   2.016   3.384   3.801  1.8568 -0.9945 -0.8218
    1THF     O1 3978   1.899   3.237   3.897 -0.2935  0.3557 -0.2798
    1THF     C1 3979   0.668   0.443   3.216 -0.2735  0.4959 -0.5373
    1THF     H1 3980   0.722   0.351   3.238 -0.6858  0.3383 -0.1715
    1THF     H2 3981   0.702   0.530   3.273 -1.7240 -0.3956  1.7469
    1THF     C2 3982   0.522   0.429   3.259  0.1124  0.2694  0.1106
    1THF     H3 3983   0.506   0.508   3.333 -0.2453  3.5031 -3.2942
    1THF     H4 3984   0.502   0.330   3.300  3.4139  0.0515  1.3173
    1THF     C3 3985   0.443   0.450   3.126 -0.3305  0.1400 -0.3832
    1THF     H5 3986   0.408   0.553   3.120  2.7236  1.3861  1.6209
    1THF     H6 3987   0.369   0.370   3.119  1.8487 -2.0441  0.6509
    1THF     C4 3988   0.545   0.421   3.011 -0.2212 -1.1278  0.3667
    1THF     H7 3989   0.516   0.472   2.919 -0.8876  0.9084  1.6654
    1THF     H8 3990   0.560   0.314   2.996 -0.6503 -1.2581  0.8703
    1THF     O1 3991   0.666   0.477   3.072 -0.4970 -0.2935 -0.1717
    1THF     C1 3992   3.988   1.343   3.673  0.7350 -0.6391 -0.5708
    1THF     H1 3993   3.900   1.405   3.693 -0.4654 -2.3472 -0.4111
    1THF     H2 3994   4.066   1.407   3.633 -0.2758  1.7095  1.0723
    1THF     C2 3995   3.949   1.239   3.566  0.1093  0.0642  0.4896
    1THF     H3 3996   3.941   1.271   3.462  0.9701  1.0117  0.7133
    1THF     H4 3997   3.851   1.199   3.591 -1.5048  2.0482 -2.4013
    1THF     C3 3998   4.071   1.144   3.581 -0.1057  0.0182 -0.0552
    1THF     H5 3999   4.157   1.173   3.520 -0.2685 -0.5035 -0.5337
    1THF     H6 4000   4.054   1.042   3.547  0.2827 -0.3745  0.9092
    1THF     C4 4001   4.106   1.150   3.735 -0.1821  0.5603 -0.1125
    1THF     H7 4002   4.213   1.155   3.755  0.1098  2.2362 -1.8650
    1THF     H8 4003   4.058   1.064   3.781 -2.1185  1.2458 -0.7850
    1THF     O1 4004   4.045   1.277   3.781 -0.5271  0.3128 -0.0637
    1THF     C1 4005   1.864   0.852   3.623  0.2528  0.6226 -0.1875
    1THF     H1 4006   1.758   0.875   3.613 -0.3750 -1.5551  1.1126
    1THF     H2 4007   1.930   0.938   3.614  0.3093  0.7099  0.9733
    1THF     C2 4008   1.895   0.753   3.510  0.1353  0.1541 -0.5431
    1THF     H3 4009   1.941   0.813   3.432 -2.5537  0.0426 -2.2816
    1THF     H4 4010   1.806   0.697   3.479 -0.6500 -0.1104  2.0518
    1THF     C3 4011   2.010   0.667   3.567 -0.5542  0.0835  0.9256
    1THF     H5 4012   2.104   0.688   3.517  0.2326  0.8171  2.6694
    1THF     H6 4013   1.984   0.562   3.552  2.0945 -0.5976  0.9652
    1THF     C4 4014   2.018   0.703   3.715  0.5634  0.3716 -0.6003
    1THF     H7 4015   2.095   0.780   3.723 -1.0413  2.1018 -1.5013
    1THF     H8 4016   2.021   0.614   3.780 -1.2642 -0.2135 -1.2816
    1THF     O1 4017   1.892   0.780   3.739  0.1810 -0.6243 -0.8669
    1THF     C1 4018   0.572   3.760   1.349  0.0043 -0.3456 -0.4989
    1THF     H1 4019   0.527   3.666   1.315 -1.1053  0.4045 -1.1536
    1THF     H2 4020   0.519   3.805   1.433  1.5972 -2.3191  1.6039
    1THF     C2 4021   0.587   3.858   1.229  0.7669  0.3691 -1.3598
    1THF     H3 4022   0.532   3.951   1.235  0.5510  0.3629 -2.9774
    1THF     H4 4023   0.569   3.798   1.139  2.4616 -0.6173 -1.0658
    1THF     C3 4024   0.737   3.889   1.229 -0.0158  0.2226  0.2364
    1THF     H5 4025   0.768   3.975   1.287 -1.9147  0.8655  0.3229
    1THF     H6 4026   0.778   3.898   1.128 -0.6095 -1.6473 -0.1939
    1THF     C4 4027   0.800   3.763   1.288  0.3706 -0.0425 -0.1255
    1THF     H7 4028   0.896   3.783   1.335 -0.2283 -0.7360  1.4118
    1THF     H8 4029   0.812   3.693   1.204 -0.4758  0.4300 -0.6476
    1THF     O1 4030   0.706   3.731   1.390 -0.4298 -0.1072  0.3174
    1THF     C1 4031   1.956   0.365   2.324  0.9557 -1.2125  0.5361
    1THF     H1 4032   1.873   0.300   2.352  0.2726 -0.2627  0.7416
    1THF     H2 4033   1.918   0.446   2.260  4.1019 -1.1597 -1.3695
    1THF     C2 4034   2.065   0.278   2.270  0.1688 -0.1633  0.9008
    1THF     H3 4035   2.131   0.339   2.209 -0.2702  0.6434  1.2255
    1THF     H4 4036   2.033   0.188   2.216  1.9259 -2.1186  3.0161
    1THF     C3 4037   2.148   0.236   2.393 -0.3090  0.1822  0.4246
    1THF     H5 4038   2.254   0.241   2.368 -0.1638  3.5584  1.4550
    1THF     H6 4039   2.117   0.144   2.445  0.1193 -0.5854 -0.6550
    1THF     C4 4040   2.126   0.348   2.494  0.1138  0.4908  0.8660
    1THF     H7 4041   2.220   0.404   2.504 -0.1825  0.7392  2.5116
    1THF     H8 4042   2.097   0.321   2.596  0.6287  1.0668  1.1693
    1THF     O1 4043   2.008   0.425   2.441 -0.4980  0.0103  0.0220
    1THF     C1 4044   1.110   2.729   2.581  0.4723 -0.2048 -0.3221
    1THF     H1 4045   1.136   2.802   2.504 -0.5716 -0.9157 -1.3671
    1THF     H2 4046   1.005   2.697   2.587  0.1699  1.0947  2.3488
    1THF     C2 4047   1.136   2.775   2.723  0.8319 -0.1999  0.4367
    1THF     H3 4048   1.040   2.790   2.774  0.7105  1.5454 -0.2860
    1THF     H4 4049   1.198   2.864   2.725  0.6048 -0.0234 -0.5215
    1THF     C3 4050   1.212   2.658   2.788 -0.4387 -0.2967  0.1411
    1THF     H5 4051   1.169   2.619   2.881  0.7883 -1.1326  0.3684
    1THF     H6 4052   1.314   2.692   2.806 -0.3345 -0.8331  0.5769
    1THF     C4 4053   1.205   2.551   2.683 -0.3275 -0.1337  1.4207
    1THF     H7 4054   1.103   2.510   2.686 -0.0257 -1.3066 -2.1274
    1THF     H8 4055   1.284   2.475   2.694  2.0199  1.9680 -0.4291
    1THF     O1 4056   1.199   2.618   2.560  0.3468 -0.3132 -0.1899
    1THF     C1 4057   2.550   2.557   3.044 -0.2001 -0.1984  0.4666
    1THF     H1 4058   2.526   2.495   2.958  2.3179 -1.0264  0.3172
    1THF     H2 4059   2.520   2.656   3.009 -1.8461 -0.8170  0.1120
    1THF     C2 4060   2.701   2.560   3.078 -0.6493  0.4451 -0.3354
    1THF     H3 4061   2.724   2.648   3.139  0.1650 -0.7087  1.0540
    1THF     H4 4062   2.767   2.543   2.993  1.0720 -1.1050  1.2671
    1THF     C3 4063   2.706   2.459   3.197  0.2837 -0.4997  0.1064
    1THF     H5 4064   2.791   2.485   3.261  0.6937  2.0942 -1.3910
    1THF     H6 4065   2.713   2.360   3.152  0.6025  0.7909 -2.7863
    1THF     C4 4066   2.572   2.485   3.270 -0.3485 -0.8563  0.0141
    1THF     H7 4067   2.587   2.564   3.343 -1.7936 -2.4031  2.0352
    1THF     H8 4068   2.543   2.399   3.331 -0.3344 -0.7273  0.2022
    1THF     O1 4069   2.475   2.521   3.168 -0.0002  0.3837  0.0989
    1THF     C1 4070   3.194   1.438   0.936 -0.1025  0.6561 -0.4057
    1THF     H1 4071   3.130   1.382   1.004  0.5977  2.5337  1.8736
    1THF     H2 4072   3.298   1.405   0.943 -0.6116 -1.9030 -3.7453
    1THF     C2 4073   3.199   1.590   0.960 -0.1187 -0.2385 -0.0291
    1THF     H3 4074   3.288   1.620   1.015 -0.4061 -0.6660  0.6806
    1THF     H4 4075   3.123   1.620   1.033  0.1832 -1.7207  0.9095
    1THF     C3 4076   3.168   1.653   0.826  1.0222 -0.3961  0.2918
    1THF     H5 4077   3.261   1.666   0.769  1.1104  1.8872  0.8913
    1THF     H6 4078   3.129   1.755   0.832  1.9030  0.0451 -1.0906
    1THF     C4 4079   3.088   1.546   0.747  0.1737 -0.5236  0.1559
    1THF     H7 4080   3.095   1.554   0.639  2.5723 -0.8957  0.2497
    1THF     H8 4081   2.981   1.545   0.773  0.0779 -1.0557 -0.2441
    1THF     O1 4082   3.140   1.420   0.802  0.1744 -0.3063  0.1208
    1THF     C1 4083   1.737   3.544   3.680  0.4887 -0.1321  0.2147
    1THF     H1 4084   1.786   3.447   3.671 -0.4543 -0.3291 -3.2742
    1THF     H2 4085   1.705   3.576   3.581 -0.8505 -2.1346 -0.0255
    1THF     C2 4086   1.845   3.639   3.731 -0.0890 -0.2425 -0.1710
    1THF     H3 4087   1.818   3.737   3.691  1.7002  0.3525  0.0585
    1THF     H4 4088   1.949   3.620   3.707 -0.3079  1.5959 -2.7729
    1THF     C3 4089   1.822   3.642   3.888  0.5594 -0.0538  0.5410
    1THF     H5 4090   1.844   3.739   3.933  2.7812 -0.5261  0.5145
    1THF     H6 4091   1.877   3.559   3.932  0.3172 -0.1777  0.6098
    1THF     C4 4092   1.670   3.600   3.896 -0.3614  0.9326 -0.3848
    1THF     H7 4093   1.606   3.683   3.927 -0.7602  0.0280  1.2772
    1THF     H8 4094   1.665   3.525   3.976  1.0259  1.0705 -0.1470
    1THF     O1 4095   1.630   3.546   3.774 -0.0336  0.3393 -0.0658
    1THF     C1 4096   1.479   1.200   3.914  0.5673  0.0012  0.0502
    1THF     H1 4097   1.394   1.169   3.854 -1.0037  0.5098  1.9627
    1THF     H2 4098   1.561   1.128   3.908  0.6208 -0.1597  2.1239
    1THF     C2 4099   1.441   1.236   4.055  0.3235  0.1611 -0.0724
    1THF     H3 4100   1.447   1.149   4.121  1.3393 -1.1993 -1.9215
    1THF     H4 4101   1.340   1.277   4.056  0.8812  1.5571  1.8273
    1THF     C3 4102   1.547   1.343   4.086 -0.2260  0.3071 -0.9515
    1THF     H5 4103   1.635   1.309   4.141  1.4162  1.5064 -2.7894
    1THF     H6 4104   1.510   1.430   4.141 -0.2423 -1.0388  1.2657
    1THF     C4 4105   1.606   1.395   3.950  0.0611 -0.3404  0.0873
    1THF     H7 4106   1.709   1.361   3.934 -0.0644 -0.9240  0.4897
    1THF     H8 4107   1.593   1.502   3.934 -1.7675  0.0619  3.7888
    1THF     O1 4108   1.530   1.321   3.853 -0.3239  0.4537 -0.6039
    1THF     C1 4109   1.472   2.015   0.378 -0.6245 -0.7591  0.2514
    1THF     H1 4110   1.467   2.058   0.478  0.3440  0.5926 -0.2601
    1THF     H2 4111   1.531   1.923   0.368 -0.7220 -0.8591  0.5770
    1THF     C2 4112   1.524   2.114   0.275 -0.3682 -0.2616  0.0290
    1THF     H3 4113   1.623   2.087   0.239  0.4750  1.1477  1.2441
    1THF     H4 4114   1.531   2.215   0.315 -0.4447 -0.0524 -0.4955
    1THF     C3 4115   1.423   2.109   0.154  0.4680 -0.4722 -0.4781
    1THF     H5 4116   1.468   2.094   0.056  0.3216  0.4691 -0.6938
    1THF     H6 4117   1.351   2.192   0.159  1.3282  0.3360 -1.2791
    1THF     C4 4118   1.353   1.978   0.187  0.3386 -0.2423  0.8064
    1THF     H7 4119   1.420   1.896   0.162  1.7297  1.6825 -2.0207
    1THF     H8 4120   1.260   1.973   0.129  0.2984  1.3800  0.7161
    1THF     O1 4121   1.345   1.971   0.330  0.0910 -0.3987  0.8068
    1THF     C1 4122   2.357   3.669   2.017  0.0162  0.0157  0.2200
    1THF     H1 4123   2.384   3.563   2.021  0.9075  0.2339  0.1097
    1THF     H2 4124   2.431   3.722   2.078 -0.2232  0.5357  0.0598
    1THF     C2 4125   2.214   3.689   2.061 -0.4010  0.9522  0.1028
    1THF     H3 4126   2.210   3.785   2.111 -1.1083  0.9435  0.0656
    1THF     H4 4127   2.195   3.614   2.138  1.6009 -1.8249 -1.9660
    1THF     C3 4128   2.124   3.675   1.941 -0.3225  0.2311 -0.0049
    1THF     H5 4129   2.056   3.759   1.949  1.7826  1.9228  0.5478
    1THF     H6 4130   2.078   3.577   1.926 -1.8073  0.8932  0.1182
    1THF     C4 4131   2.223   3.697   1.825 -0.0415 -0.5819  0.5842
    1THF     H7 4132   2.197   3.781   1.762 -0.8421 -1.0770  0.2472
    1THF     H8 4133   2.224   3.610   1.758  0.9630  0.5788 -0.9318
    1THF     O1 4134   2.352   3.720   1.878 -0.8545 -0.1906 -0.4478
    1THF     C1 4135   2.753   1.869   1.792 -0.2311 -0.3120 -0.1343
    1THF     H1 4136   2.823   1.836   1.870 -0.1449 -1.8869 -0.8680
    1THF     H2 4137   2.742   1.785   1.724  2.4683  1.3152 -2.6776
    1THF     C2 4138   2.817   1.990   1.733 -0.0689  0.4413  0.3758
    1THF     H3 4139   2.785   2.011   1.631 -0.5000  2.0188  0.8357
    1THF     H4 4140   2.925   1.974   1.743 -0.4338 -4.4390 -1.7488
    1THF     C3 4141   2.763   2.091   1.835  0.2000 -0.2787  1.1604
    1THF     H5 4142   2.738   2.191   1.799  0.2165 -0.4829  0.5673
    1THF     H6 4143   2.837   2.107   1.914  1.7827 -1.2452 -0.0985
    1THF     C4 4144   2.647   2.032   1.907  0.3320  0.4596  0.4922
    1THF     H7 4145   2.554   2.083   1.879 -0.4593 -2.8115 -3.3846
    1THF     H8 4146   2.672   2.026   2.013 -0.9938  1.4185  0.8738
    1THF     O1 4147   2.632   1.907   1.850 -0.1304 -0.2054 -0.0098
    1THF     C1 4148   3.439   2.196   3.154 -0.0156 -0.5718 -0.2024
    1THF     H1 4149   3.457   2.145   3.249  0.3740 -0.1207 -0.0287
    1THF     H2 4150   3.398   2.130   3.077 -2.0433  2.1068 -1.4927
    1THF     C2 4151   3.553   2.285   3.115  0.5135  0.6755  0.1679
    1THF     H3 4152   3.540   2.317   3.011  0.6036 -0.7456 -0.2950
    1THF     H4 4153   3.651   2.236   3.113  0.5319  0.7171  0.0652
    1THF     C3 4154   3.540   2.412   3.204  0.0918 -0.0137  0.8044
    1THF     H5 4155   3.562   2.508   3.158 -2.1743  0.8171  1.4079
    1THF     H6 4156   3.595   2.395   3.297  2.2895  1.2012 -0.2424
    1THF     C4 4157   3.389   2.410   3.242  0.3811 -0.4924 -0.6573
    1THF     H7 4158   3.337   2.501   3.212 -1.4757 -0.8165  1.4582
    1THF     H8 4159   3.369   2.404   3.349 -0.5098  1.3966 -0.6962
    1THF     O1 4160   3.333   2.296   3.174 -0.3680  0.0575 -0.5776
    1THF     C1 4161   1.066   2.216   0.272  0.1115  0.0368 -0.1319
    1THF     H1 4162   1.167   2.180   0.295  0.3906  0.7560 -0.2276
    1THF     H2 4163   1.032   2.302   0.331  0.3012  0.9743 -1.3603
    1THF     C2 4164   0.964   2.105   0.290  0.7430 -0.0612 -0.4253
    1THF     H3 4165   0.868   2.143   0.325  1.0915  0.0700  0.3948
    1THF     H4 4166   1.000   2.034   0.364  1.7102  2.8446  2.0021
    1THF     C3 4167   0.956   2.038   0.158  0.3893  0.6985 -0.6247
    1THF     H5 4168   0.858   1.992   0.142 -1.0758  2.8286  1.8842
    1THF     H6 4169   1.035   1.965   0.178  0.0163  0.6906  0.8620
    1THF     C4 4170   1.001   2.146   0.056  0.3115 -0.4597 -0.0693
    1THF     H7 4171   0.919   2.190  -0.001 -0.2892  1.0911  1.9109
    1THF     H8 4172   1.077   2.104  -0.010  0.1743  0.1051 -0.5863
    1THF     O1 4173   1.065   2.249   0.134  0.5240 -0.2137 -0.2995
    1THF     C1 4174   1.969   1.587   1.927  0.1362 -0.2690  0.1147
    1THF     H1 4175   1.918   1.683   1.938 -1.5047 -1.2624  1.5487
    1THF     H2 4176   1.921   1.521   2.000  1.6079  1.4116  2.7016
    1THF     C2 4177   2.117   1.616   1.946  0.4392  0.2542 -0.1298
    1THF     H3 4178   2.161   1.616   2.046 -0.4228  1.3675  0.2528
    1THF     H4 4179   2.146   1.715   1.910  3.0999 -0.0098  1.1360
    1THF     C3 4180   2.194   1.516   1.857  0.5533 -0.2027 -0.1290
    1THF     H5 4181   2.189   1.411   1.885 -1.1211 -0.3508 -0.9010
    1THF     H6 4182   2.295   1.546   1.832  1.1620 -2.5492 -0.5875
    1THF     C4 4183   2.105   1.525   1.743 -0.0201  0.4930 -0.4449
    1THF     H7 4184   2.113   1.435   1.682 -0.7648  0.5111 -0.5720
    1THF     H8 4185   2.119   1.612   1.677 -2.1636  1.7123  0.6685
    1THF     O1 4186   1.969   1.540   1.790  0.5044 -0.0395 -0.4253
    1THF     C1 4187   1.954   2.257   0.248  0.1872  0.0761 -0.4077
    1THF     H1 4188   1.877   2.207   0.307  0.8420 -0.0620  0.3466
    1THF     H2 4189   1.948   2.228   0.143  0.7908 -0.4836 -0.2963
    1THF     C2 4190   2.082   2.205   0.315  0.0020 -0.5210  0.0210
    1THF     H3 4191   2.159   2.201   0.238 -1.7462  0.6572 -1.8296
    1THF     H4 4192   2.054   2.108   0.356  0.4368 -0.4041  0.6155
    1THF     C3 4193   2.105   2.303   0.429  0.3052 -0.3138 -0.1607
    1THF     H5 4194   2.204   2.344   0.408  0.9590 -1.6953  0.1353
    1THF     H6 4195   2.100   2.259   0.529 -1.1897  1.2532  0.4880
    1THF     C4 4196   2.000   2.410   0.415  1.0753  0.4175 -1.0468
    1THF     H7 4197   2.036   2.512   0.432  1.1033  0.5477 -1.8578
    1THF     H8 4198   1.914   2.379   0.474  1.0090  0.6314 -1.0334
    1THF     O1 4199   1.957   2.397   0.280 -0.2948  1.0433 -0.4146
    1THF     C1 4200   3.408   1.224   2.533 -0.5007  0.4010  0.4812
    1THF     H1 4201   3.478   1.155   2.581 -1.3654 -1.0392 -0.2755
    1THF     H2 4202   3.405   1.196   2.427  1.4030 -1.4137  0.8556
    1THF     C2 4203   3.445   1.369   2.560  1.3964 -0.6584 -0.2132
    1THF     H3 4204   3.517   1.408   2.487  0.2404  1.7064 -0.0967
    1THF     H4 4205   3.490   1.380   2.659 -0.2861 -1.8583  0.7126
    1THF     C3 4206   3.314   1.446   2.560  0.0565  0.0365 -0.7352
    1THF     H5 4207   3.308   1.507   2.470 -0.8096  0.5512 -0.3316
    1THF     H6 4208   3.300   1.516   2.642 -0.1850 -1.0210  0.1385
    1THF     C4 4209   3.208   1.336   2.570  0.7330 -0.6102 -0.4720
    1THF     H7 4210   3.156   1.328   2.474 -1.8666 -2.5825  1.0340
    1THF     H8 4211   3.130   1.345   2.646 -0.3756 -3.5146 -1.1806
    1THF     O1 4212   3.278   1.216   2.588 -0.3727  0.2403  0.6544
    1THF     C1 4213   0.225   0.178   0.726  0.2975 -0.1392 -0.1067
    1THF     H1 4214   0.192   0.083   0.683 -0.1195  0.0403 -0.1837
    1THF     H2 4215   0.333   0.188   0.715  0.1485  0.9329 -0.6429
    1THF     C2 4216   0.184   0.198   0.874 -0.4670  0.1309  0.0401
    1THF     H3 4217   0.246   0.145   0.947  0.8606 -0.8041 -1.7266
    1THF     H4 4218   0.082   0.159   0.881 -0.7034  0.4105 -1.5261
    1THF     C3 4219   0.193   0.348   0.888 -0.1056 -0.9420 -0.2465
    1THF     H5 4220   0.294   0.386   0.906 -0.3334 -0.1222 -0.6596
    1THF     H6 4221   0.127   0.387   0.966 -1.6435  1.3636 -2.6258
    1THF     C4 4222   0.143   0.407   0.757  0.8144  0.1242  0.5083
    1THF     H7 4223   0.191   0.502   0.729 -1.7413  0.5970 -2.5047
    1THF     H8 4224   0.037   0.429   0.768  0.1465 -2.1646 -1.1026
    1THF     O1 4225   0.160   0.297   0.662 -0.3332 -0.0506  0.3683
    1THF     C1 4226   3.552   3.908   1.913  0.0699  0.1475 -0.5213
    1THF     H1 4227   3.489   3.868   1.992  0.3782 -0.7023 -0.7032
    1THF     H2 4228   3.495   3.983   1.856 -2.9786 -0.4341  1.6828
    1THF     C2 4229   3.618   3.800   1.829  0.1521 -0.1060  0.2802
    1THF     H3 4230   3.628   3.826   1.724 -1.8801 -0.3562 -0.0060
    1THF     H4 4231   3.553   3.713   1.837 -1.4090  1.0670  0.6372
    1THF     C3 4232   3.753   3.768   1.893 -0.5610  0.4082 -0.2909
    1THF     H5 4233   3.837   3.734   1.832  0.3986  2.6418 -0.2734
    1THF     H6 4234   3.737   3.702   1.979  2.2847  0.0183  0.0101
    1THF     C4 4235   3.794   3.906   1.947 -0.5582 -0.2352  0.8797
    1THF     H7 4236   3.848   3.966   1.873 -2.8150 -0.9203 -1.3988
    1THF     H8 4237   3.850   3.894   2.040  0.0100  1.2421  0.7404
    1THF     O1 4238   3.667   3.980   1.978 -0.3478  0.4823  0.3284
    1THF     C1 4239   1.513   1.999   3.327 -0.2017 -0.1321 -0.5186
    1THF     H1 4240   1.601   1.956   3.279 -0.5922 -0.7366 -0.6886
    1THF     H2 4241   1.424   1.943   3.300 -1.7167  1.2445  1.3956
    1THF     C2 4242   1.500   2.151   3.292  0.6438  0.1831 -0.0138
    1THF     H3 4243   1.396   2.184   3.293  0.1019 -1.4170 -1.3120
    1THF     H4 4244   1.554   2.188   3.204  1.6988  0.1384  0.6110
    1THF     C3 4245   1.578   2.216   3.408  0.2597 -0.2735 -0.3035
    1THF     H5 4246   1.518   2.297   3.451  2.4713  0.6972  1.0251
    1THF     H6 4247   1.673   2.260   3.376  0.2510 -0.6105 -0.7898
    1THF     C4 4248   1.612   2.106   3.503 -0.4930 -0.2748 -0.2425
    1THF     H7 4249   1.596   2.142   3.605 -1.0323  0.3602 -0.5502
    1THF     H8 4250   1.716   2.080   3.483 -0.6963 -1.6252  0.3980
    1THF     O1 4251   1.523   2.000   3.471  0.6364 -0.2264 -0.3729
    1THF     C1 4252   2.524   2.683   2.664  0.0090 -0.5845  0.2486
    1THF     H1 4253   2.554   2.598   2.602  0.5207  0.6536 -1.2304
    1THF     H2 4254   2.506   2.643   2.764  0.2352 -1.6660 -0.1288
    1THF     C2 4255   2.395   2.750   2.613  0.6446  0.3717  0.4050
    1THF     H3 4256   2.323   2.757   2.695 -0.9760 -1.6621 -0.7663
    1THF     H4 4257   2.350   2.678   2.544  0.5278 -1.1364  2.0264
    1THF     C3 4258   2.439   2.877   2.539  0.5306 -0.4268  0.4334
    1THF     H5 4259   2.379   2.968   2.544  2.3745  0.8798 -0.5115
    1THF     H6 4260   2.449   2.839   2.437 -2.6029 -1.7911  0.5649
    1THF     C4 4261   2.581   2.904   2.584 -0.7088 -0.3440 -0.0112
    1THF     H7 4262   2.588   3.002   2.632  0.6288 -0.0042 -0.8910
    1THF     H8 4263   2.641   2.921   2.494  2.1707  0.4244  1.9893
    1THF     O1 4264   2.628   2.791   2.658  0.1365 -0.0700 -0.1713
    1THF     C1 4265   0.747   4.082   3.668  1.2161 -0.4232  0.3952
    1THF     H1 4266   0.802   3.997   3.709  2.2789  0.1956  0.2626
    1THF     H2 4267   0.645   4.092   3.705  0.2873  2.4631 -2.7090
    1THF     C2 4268   0.737   4.071   3.519 -0.2851  0.2698 -0.8223
    1THF     H3 4269   0.651   4.131   3.487 -0.3064  0.5713 -0.2053
    1THF     H4 4270   0.723   3.969   3.483 -4.7194  1.0960 -1.7554
    1THF     C3 4271   0.860   4.144   3.468 -0.3399 -1.1920 -0.3133
    1THF     H5 4272   0.831   4.213   3.389  0.8516  0.4800  0.6687
    1THF     H6 4273   0.938   4.073   3.439  1.8858 -0.1582  2.7809
    1THF     C4 4274   0.923   4.218   3.592 -0.2892  0.1628 -0.5180
    1THF     H7 4275   0.942   4.322   3.566 -2.0170  0.5847 -0.1207
    1THF     H8 4276   1.020   4.175   3.620 -2.0301 -2.2275  2.0882
    1THF     O1 4277   0.833   4.204   3.697  0.8633 -0.1123  0.7699
    1THF     C1 4278   3.652   1.648   1.222 -0.2881  0.5146 -0.3486
    1THF     H1 4279   3.760   1.668   1.228 -0.5241  1.5845  0.3715
    1THF     H2 4280   3.628   1.558   1.165 -0.2089 -0.5547  1.2777
    1THF     C2 4281   3.570   1.764   1.161 -0.2930 -0.3220  0.8591
    1THF     H3 4282   3.545   1.737   1.058 -2.6990  1.2773  0.9790
    1THF     H4 4283   3.618   1.862   1.171 -2.3390  1.1212 -2.3669
    1THF     C3 4284   3.443   1.765   1.239  0.6680  0.3111  0.0487
    1THF     H5 4285   3.381   1.687   1.195 -0.0192  0.9474 -0.1176
    1THF     H6 4286   3.392   1.862   1.246 -1.1217 -0.6422  0.6239
    1THF     C4 4287   3.482   1.703   1.369 -0.1974 -0.0951 -0.0603
    1THF     H7 4288   3.408   1.628   1.398  0.0399 -0.8022 -1.2363
    1THF     H8 4289   3.499   1.777   1.447 -1.0013 -0.5471  0.5522
    1THF     O1 4290   3.602   1.630   1.347  0.3869 -0.4139 -0.2622
    1THF     C1 4291   0.703   1.689   1.944 -0.1808  0.4122 -0.0601
    1THF     H1 4292   0.681   1.651   2.045  1.0659 -0.8381 -0.2419
    1THF     H2 4293   0.645   1.776   1.916  1.6609  0.9969 -2.2405
    1THF     C2 4294   0.661   1.580   1.841 -0.0896 -0.2572  0.0993
    1THF     H3 4295   0.556   1.596   1.816  0.1933 -1.8224 -2.2202
    1THF     H4 4296   0.674   1.486   1.894  3.7906  1.9152  3.2865
    1THF     C3 4297   0.754   1.603   1.722 -0.7628  0.3126 -0.0316
    1THF     H5 4298   0.711   1.677   1.654  2.3551  2.1821 -0.0534
    1THF     H6 4299   0.768   1.505   1.677 -1.1649  1.6249 -3.1989
    1THF     C4 4300   0.880   1.668   1.795  0.2409 -0.5553 -0.0546
    1THF     H7 4301   0.924   1.744   1.730 -0.9606 -0.3124 -0.5914
    1THF     H8 4302   0.963   1.598   1.808 -0.9720 -1.3811  3.8582
    1THF     O1 4303   0.843   1.718   1.922  0.0551 -0.4921 -0.4138
    1THF     C1 4304   1.972   3.354   3.251  0.5302  0.1143  0.3810
    1THF     H1 4305   1.933   3.280   3.181  1.5337 -1.0255  1.0175
    1THF     H2 4306   1.896   3.431   3.268 -0.2017 -0.3862 -0.5653
    1THF     C2 4307   2.107   3.403   3.203 -0.6012 -0.3326 -0.5180
    1THF     H3 4308   2.104   3.491   3.137 -2.0228  0.4302  0.5478
    1THF     H4 4309   2.153   3.321   3.147 -1.3475 -1.2505  0.1953
    1THF     C3 4310   2.193   3.423   3.328 -0.2800  0.1500 -0.4076
    1THF     H5 4311   2.177   3.527   3.360  0.1014 -0.5619  2.2257
    1THF     H6 4312   2.298   3.403   3.304  0.5440  1.5976  1.7417
    1THF     C4 4313   2.130   3.316   3.420 -0.6297  0.5571 -0.8460
    1THF     H7 4314   2.128   3.354   3.523  0.3827  1.5296 -1.1770
    1THF     H8 4315   2.182   3.221   3.404 -1.4219 -0.1628  0.7197
    1THF     O1 4316   1.994   3.289   3.380 -0.0487  0.0860 -0.1970
    1THF     C1 4317   3.443   0.121   0.146 -0.2776 -0.0840 -0.6119
    1THF     H1 4318   3.517   0.040   0.147  2.6092  2.4684 -1.0227
    1THF     H2 4319   3.363   0.116   0.071  1.0511 -2.4330 -1.9222
    1THF     C2 4320   3.527   0.249   0.130  0.5746  0.0467 -0.3449
    1THF     H3 4321   3.470   0.332   0.088  0.8965 -0.0223 -0.9214
    1THF     H4 4322   3.613   0.219   0.070  0.1862  0.2378 -1.0050
    1THF     C3 4323   3.571   0.281   0.278  0.6248 -0.4950  0.2315
    1THF     H5 4324   3.547   0.386   0.300 -0.2120 -0.7723  0.6747
    1THF     H6 4325   3.679   0.269   0.288  0.6254 -0.7497 -0.0880
    1THF     C4 4326   3.491   0.186   0.367  0.2498 -0.0517 -0.2279
    1THF     H7 4327   3.433   0.231   0.448  0.0457 -1.5900  0.5091
    1THF     H8 4328   3.556   0.111   0.413  1.4397 -1.1907 -3.5894
    1THF     O1 4329   3.397   0.115   0.283 -0.0460 -0.5134  0.0864
    1THF     C1 4330   2.958   3.656   0.641  0.0618  0.3285 -0.4404
    1THF     H1 4331   2.972   3.582   0.720 -3.2424  1.0353  0.8539
    1THF     H2 4332   3.044   3.723   0.637 -0.3046  0.6629 -4.2065
    1THF     C2 4333   2.836   3.743   0.663 -0.1762  0.2192  0.5749
    1THF     H3 4334   2.850   3.841   0.709  1.6483 -0.2367  1.0416
    1THF     H4 4335   2.759   3.692   0.722 -0.7139  2.3813  1.8071
    1THF     C3 4336   2.788   3.764   0.520 -0.1324  0.2478  0.3670
    1THF     H5 4337   2.799   3.867   0.486  0.2717  0.1045  0.0548
    1THF     H6 4338   2.681   3.742   0.521 -0.1526  0.3636  0.7502
    1THF     C4 4339   2.868   3.678   0.431 -0.4372 -0.3454  0.0587
    1THF     H7 4340   2.935   3.745   0.377  2.1616 -1.4023  1.8718
    1THF     H8 4341   2.805   3.623   0.361  1.1047 -2.5696  0.3690
    1THF     O1 4342   2.934   3.582   0.522  0.3159 -0.4958  0.0303
    1THF     C1 4343   1.720   0.243   1.158  0.2547  0.1674 -0.1579
    1THF     H1 4344   1.816   0.267   1.202  1.3388 -0.4220 -2.1550
    1THF     H2 4345   1.728   0.148   1.104  2.1802  0.2116  0.0446
    1THF     C2 4346   1.685   0.361   1.070  0.8794  0.5417 -0.0463
    1THF     H3 4347   1.622   0.327   0.988  0.9031  0.7928 -0.1690
    1THF     H4 4348   1.771   0.414   1.028  0.0785  1.3069 -0.7392
    1THF     C3 4349   1.599   0.464   1.151  0.1439  0.2474 -0.0947
    1THF     H5 4350   1.508   0.475   1.092  0.1845  0.4750 -0.1149
    1THF     H6 4351   1.650   0.560   1.159  0.3447  0.3781 -2.4974
    1THF     C4 4352   1.594   0.394   1.287  0.0360  0.1739  0.1940
    1THF     H7 4353   1.497   0.406   1.336  0.3825  0.4002  0.8343
    1THF     H8 4354   1.668   0.437   1.355  0.2921  0.4073 -0.2301
    1THF     O1 4355   1.623   0.254   1.265  0.3500 -0.1734  0.0167
    1THF     C1 4356   1.764   0.530   0.626 -0.1154  0.6567  0.1595
    1THF     H1 4357   1.863   0.487   0.646 -0.5098  0.8052  2.6127
    1THF     H2 4358   1.774   0.597   0.540  1.6685  0.4093  0.1570
    1THF     C2 4359   1.707   0.600   0.756  0.0256  0.1638 -0.5582
    1THF     H3 4360   1.705   0.708   0.742 -0.1190  0.4402  1.4718
    1THF     H4 4361   1.769   0.574   0.842 -1.3612 -1.1331  0.0750
    1THF     C3 4362   1.566   0.541   0.756 -0.7193  0.0814 -0.2298
    1THF     H5 4363   1.491   0.601   0.704 -2.6417 -1.5085  0.6383
    1THF     H6 4364   1.530   0.520   0.856 -1.0689  0.7545 -0.2110
    1THF     C4 4365   1.565   0.410   0.678  0.0209  0.1306  0.3077
    1THF     H7 4366   1.470   0.396   0.625 -1.2186  0.9144  2.2570
    1THF     H8 4367   1.579   0.325   0.746  1.2209  0.4435  0.4614
    1THF     O1 4368   1.673   0.419   0.593  0.6893 -0.9770  0.3989
    1THF     C1 4369   2.074   0.808   1.073  0.2811 -0.2624 -0.8898
    1THF     H1 4370   2.147   0.727   1.083 -1.1636 -1.4246  0.3643
    1THF     H2 4371   2.099   0.900   1.127 -0.9871 -1.4054  1.7237
    1THF     C2 4372   1.923   0.771   1.082 -0.5668 -0.1432 -0.9304
    1THF     H3 4373   1.884   0.776   1.184 -0.9032 -0.9364 -1.0114
    1THF     H4 4374   1.908   0.672   1.038 -0.1045 -0.2272 -0.9031
    1THF     C3 4375   1.852   0.860   0.983  0.1725 -0.5372 -0.0967
    1THF     H5 4376   1.842   0.957   1.033 -2.4767 -0.0257 -1.5170
    1THF     H6 4377   1.751   0.829   0.957  0.0504 -0.9575  0.8629
    1THF     C4 4378   1.954   0.868   0.871 -0.1769  0.1584 -0.3791
    1THF     H7 4379   1.958   0.969   0.829  1.1445  0.9862  1.6461
    1THF     H8 4380   1.943   0.796   0.789  0.9225  0.0004 -0.3930
    1THF     O1 4381   2.082   0.851   0.936  0.1772  0.4007  0.1497
    1THF     C1 4382   0.239   3.337   0.564  0.0385 -0.5344  0.1072
    1THF     H1 4383   0.175   3.257   0.525  2.0680 -2.2621  0.2551
    1THF     H2 4384   0.342   3.312   0.537  0.0417 -0.0727 -0.3164
    1THF     C2 4385   0.214   3.339   0.719 -0.1634  0.3463  0.3789
    1THF     H3 4386   0.291   3.282   0.773  0.6510  2.1968  1.2013
    1THF     H4 4387   0.115   3.293   0.721 -1.3527  2.5811 -2.7443
    1THF     C3 4388   0.214   3.491   0.753 -0.1936  0.7593  0.7435
    1THF     H5 4389   0.318   3.514   0.776  0.9544 -1.9156 -1.4338
    1THF     H6 4390   0.162   3.513   0.846  0.0087 -1.6939  1.4796
    1THF     C4 4391   0.163   3.560   0.628  0.1793 -0.3161 -0.1115
    1THF     H7 4392   0.209   3.659   0.619  0.4576 -0.4143  0.2474
    1THF     H8 4393   0.054   3.566   0.635  0.3298  1.1809  1.2715
    1THF     O1 4394   0.197   3.474   0.522 -0.0247 -0.5990 -0.0520
    1THF     C1 4395   0.707   2.608   1.042 -0.3692 -0.0058 -0.3290
    1THF     H1 4396   0.631   2.670   1.089  0.3589  0.2842  0.4667
    1THF     H2 4397   0.686   2.503   1.065  1.6056 -0.0381  1.4449
    1THF     C2 4398   0.849   2.628   1.091 -0.1854  0.2928  0.6633
    1THF     H3 4399   0.877   2.572   1.180  1.0363  1.0603  0.7758
    1THF     H4 4400   0.874   2.732   1.115  0.5346  0.1613  0.5032
    1THF     C3 4401   0.934   2.567   0.975  0.5210 -0.6836  0.3179
    1THF     H5 4402   0.972   2.468   1.002  0.9706 -1.1292 -1.8399
    1THF     H6 4403   1.030   2.617   0.956  0.8493 -2.3494 -2.7481
    1THF     C4 4404   0.839   2.564   0.853 -0.0089  0.3651  0.3152
    1THF     H7 4405   0.812   2.462   0.826 -0.1357  0.5090 -0.1154
    1THF     H8 4406   0.890   2.615   0.771 -2.8328  0.2999 -1.5720
    1THF     O1 4407   0.718   2.627   0.894  0.2803 -0.1812 -0.9661
    1THF     C1 4408   1.000   3.040   0.060  0.2335  0.3884 -0.0692
    1THF     H1 4409   0.969   3.125  -0.001 -0.1807  0.3883  0.1381
    1THF     H2 4410   1.109   3.031   0.063  0.3592  1.7650 -0.1479
    1THF     C2 4411   0.937   2.918  -0.006 -0.7197 -0.0836  0.1422
    1THF     H3 4412   1.016   2.844   0.011  0.3205  0.7400 -1.0604
    1THF     H4 4413   0.929   2.933  -0.114 -1.1726 -0.4808  0.1180
    1THF     C3 4414   0.802   2.905   0.065 -1.1086  0.2039 -0.6861
    1THF     H5 4415   0.779   2.800   0.083  1.8944 -0.4542 -0.5294
    1THF     H6 4416   0.721   2.959   0.015 -0.4176 -0.6363 -2.7797
    1THF     C4 4417   0.822   2.971   0.205  0.3045  0.2348  0.6875
    1THF     H7 4418   0.836   2.888   0.274  1.2223  0.0524  0.2829
    1THF     H8 4419   0.740   3.040   0.228  0.6253  1.9572 -2.9570
    1THF     O1 4420   0.944   3.048   0.197  0.1006  0.1043  0.5209
    1THF     C1 4421   1.277   1.583   2.020 -0.0443 -0.4355 -0.4891
    1THF     H1 4422   1.337   1.560   2.108 -1.7835 -2.2050  0.2752
    1THF     H2 4423   1.338   1.640   1.949 -2.2761  2.3262 -0.2706
    1THF     C2 4424   1.144   1.650   2.056  0.2378 -0.4280 -0.1082
    1THF     H3 4425   1.097   1.695   1.969 -0.8461 -1.2539  0.0398
    1THF     H4 4426   1.166   1.722   2.136  1.3262  0.0897 -0.8536
    1THF     C3 4427   1.058   1.533   2.103 -0.4463  0.1285 -0.5427
    1THF     H5 4428   0.954   1.566   2.099  0.7396  4.5712  1.5028
    1THF     H6 4429   1.075   1.508   2.208 -1.1706  1.3037 -0.1347
    1THF     C4 4430   1.098   1.423   2.003  0.7446 -0.9942  0.0976
    1THF     H7 4431   1.034   1.423   1.914  0.2044 -1.3890  0.4848
    1THF     H8 4432   1.103   1.325   2.050  3.6036  1.2813  4.9022
    1THF     O1 4433   1.230   1.459   1.964  0.2054  0.0058  0.4418
    1THF     C1 4434   2.038   3.054   2.150 -0.3431  0.0777 -0.2481
    1THF     H1 4435   1.931   3.054   2.131 -0.9193 -2.5756  2.5183
    1THF     H2 4436   2.098   3.012   2.068  2.3510 -0.5129  1.9374
    1THF     C2 4437   2.068   2.981   2.284 -0.2526 -0.7830  0.3329
    1THF     H3 4438   2.152   2.913   2.273  0.3318  0.1517 -1.0800
    1THF     H4 4439   1.982   2.919   2.311 -0.1650 -1.2540 -0.4735
    1THF     C3 4440   2.094   3.095   2.384  0.0414  0.0050  0.1354
    1THF     H5 4441   2.191   3.084   2.433 -0.6635 -2.3219  1.0442
    1THF     H6 4442   2.034   3.089   2.475 -0.4670 -1.9648 -0.3150
    1THF     C4 4443   2.079   3.227   2.308 -0.3165  0.4084 -0.2024
    1THF     H7 4444   2.160   3.299   2.320 -0.0304  0.1936 -0.8020
    1THF     H8 4445   1.989   3.285   2.327 -0.0190  0.9593 -0.4431
    1THF     O1 4446   2.079   3.189   2.170 -0.8505  0.1889 -0.4816
    1THF     C1 4447   2.572   0.351   2.104 -0.0152 -0.5323 -0.6646
    1THF     H1 4448   2.539   0.255   2.062 -1.0941  0.0176 -1.1045
    1THF     H2 4449   2.675   0.372   2.075 -0.1734  0.8305 -0.2809
    1THF     C2 4450   2.552   0.348   2.253 -0.5519  0.0607 -0.2280
    1THF     H3 4451   2.638   0.325   2.317 -2.2114  3.5702  3.5436
    1THF     H4 4452   2.471   0.279   2.274 -2.2079  1.3902 -2.1072
    1THF     C3 4453   2.508   0.489   2.278 -0.1350  0.0416  0.1714
    1THF     H5 4454   2.588   0.561   2.293 -0.9192  1.4613 -2.1933
    1THF     H6 4455   2.459   0.489   2.375  2.3944 -0.5110  1.5079
    1THF     C4 4456   2.414   0.529   2.161  0.3143 -0.1259 -0.2892
    1THF     H7 4457   2.419   0.636   2.141  0.5603  0.5317  3.0619
    1THF     H8 4458   2.314   0.489   2.184 -0.2743  1.1646 -0.5607
    1THF     O1 4459   2.483   0.455   2.056 -0.3179  0.3436  0.0094
    1THF     C1 4460   3.204   0.879   3.304  0.9372 -0.5191 -0.6407
    1THF     H1 4461   3.100   0.857   3.326  1.0405 -1.4952 -1.1127
    1THF     H2 4462   3.215   0.980   3.261  1.5189 -0.9264 -1.4748
    1THF     C2 4463   3.258   0.781   3.207 -0.1602  1.2402  0.1132
    1THF     H3 4464   3.334   0.825   3.141  0.4588  0.1441  0.0814
    1THF     H4 4465   3.179   0.736   3.146  2.2237 -0.5617 -1.7544
    1THF     C3 4466   3.319   0.666   3.296 -0.0646  0.2875 -0.7822
    1THF     H5 4467   3.417   0.629   3.265 -0.1340  1.4478 -2.4459
    1THF     H6 4468   3.252   0.581   3.301  1.7899 -1.1740 -0.2042
    1THF     C4 4469   3.336   0.741   3.436 -0.2797  0.6239 -0.4251
    1THF     H7 4470   3.432   0.739   3.488 -0.4175 -0.7606 -0.2159
    1THF     H8 4471   3.269   0.690   3.506  0.8828 -0.2570  0.0659
    1THF     O1 4472   3.285   0.878   3.420  0.0610  0.3960 -0.1958
    1THF     C1 4473   0.580   0.349   1.972  0.2728 -0.2362  0.4557
    1THF     H1 4474   0.571   0.288   2.062  0.3778  2.4874  2.3915
    1THF     H2 4475   0.681   0.334   1.935 -0.0176  1.1530 -0.9292
    1THF     C2 4476   0.551   0.499   1.994 -0.3843  0.2806  0.2026
    1THF     H3 4477   0.639   0.563   1.990 -2.5553  3.3185 -0.9775
    1THF     H4 4478   0.495   0.510   2.086 -2.4583 -1.9689 -0.7243
    1THF     C3 4479   0.452   0.533   1.881  0.1548  0.0601 -0.5376
    1THF     H5 4480   0.472   0.628   1.831 -2.2060  0.3530 -0.9748
    1THF     H6 4481   0.357   0.551   1.932 -0.3774 -0.7129 -1.2295
    1THF     C4 4482   0.434   0.407   1.793  0.9488 -0.6329 -0.5434
    1THF     H7 4483   0.497   0.413   1.704  1.5267  0.7885 -0.0539
    1THF     H8 4484   0.329   0.394   1.768  0.3601  0.4896  1.2418
    1THF     O1 4485   0.479   0.297   1.878  0.4594 -0.3845 -0.1990
    1THF     C1 4486   3.202   0.085   3.206  0.1774 -0.7959  0.4434
    1THF     H1 4487   3.276   0.109   3.129 -0.8172 -0.1372 -0.3087
    1THF     H2 4488   3.236   0.120   3.304  0.4395 -0.6629  0.3063
    1THF     C2 4489   3.193  -0.070   3.212  0.4537 -0.0432  0.3400
    1THF     H3 4490   3.229  -0.118   3.303 -0.1488 -2.5963 -0.7491
    1THF     H4 4491   3.230  -0.114   3.119 -1.8220  0.3566 -0.7848
    1THF     C3 4492   3.043  -0.089   3.203 -0.7242 -0.1534 -0.7485
    1THF     H5 4493   3.001  -0.169   3.265  0.4954  0.3176  0.7116
    1THF     H6 4494   3.026  -0.106   3.097 -1.8168 -2.3811 -0.2507
    1THF     C4 4495   2.978   0.046   3.225 -0.2112 -0.4498  0.2535
    1THF     H7 4496   2.968   0.057   3.334 -0.4679 -1.6947  0.3674
    1THF     H8 4497   2.886   0.046   3.166 -0.4957 -1.4639  0.6853
    1THF     O1 4498   3.074   0.133   3.171 -0.2971  0.0973 -0.1451
    1THF     C1 4499   2.907   2.094   3.091 -0.3437 -0.2662  0.0210
    1THF     H1 4500   2.846   2.176   3.129  1.1232  1.5354 -1.3842
    1THF     H2 4501   2.894   2.013   3.162  1.6556 -1.1793 -0.6066
    1THF     C2 4502   3.059   2.126   3.097  0.1106  0.5955 -0.3101
    1THF     H3 4503   3.116   2.037   3.123 -0.4000  0.0438 -1.0400
    1THF     H4 4504   3.083   2.215   3.155  2.3697 -0.0234 -0.2505
    1THF     C3 4505   3.100   2.151   2.954  0.5244 -0.5022  0.3914
    1THF     H5 4506   3.193   2.110   2.912 -0.5202  0.3929 -2.9665
    1THF     H6 4507   3.096   2.257   2.929 -1.4302 -0.5273  0.5352
    1THF     C4 4508   2.995   2.084   2.869  0.0391  0.1572 -0.3118
    1THF     H7 4509   3.033   1.985   2.841 -0.7439  0.0783 -1.1296
    1THF     H8 4510   2.973   2.137   2.776 -1.5418 -1.1186 -0.7068
    1THF     O1 4511   2.876   2.065   2.945 -0.0872  0.4220  0.7963
    1THF     C1 4512   0.388   3.782   2.029  0.4291 -0.1930  0.2630
    1THF     H1 4513   0.464   3.800   2.105 -0.8475 -2.6530  2.1935
    1THF     H2 4514   0.423   3.708   1.956  1.4086 -0.2399  0.7655
    1THF     C2 4515   0.330   3.912   1.966 -0.1758  0.8057  0.3999
    1THF     H3 4516   0.313   3.886   1.862 -1.7409  0.5917  0.6891
    1THF     H4 4517   0.398   3.998   1.962  1.7712 -0.7621 -0.9898
    1THF     C3 4518   0.195   3.935   2.029 -0.3260 -0.0243 -0.1072
    1THF     H5 4519   0.114   3.952   1.958 -0.5086 -0.5934 -0.0322
    1THF     H6 4520   0.192   4.024   2.093 -0.0583 -0.4333  0.4752
    1THF     C4 4521   0.165   3.817   2.124  0.4481  0.4859  0.3531
    1THF     H7 4522   0.069   3.773   2.099  0.9492 -1.2895  1.4385
    1THF     H8 4523   0.170   3.851   2.228  1.2439 -2.3201  1.2651
    1THF     O1 4524   0.274   3.724   2.098 -0.0398 -0.4844  0.4741
    1THF     C1 4525   2.304   2.607   0.529  0.5907 -0.3482 -0.4819
    1THF     H1 4526   2.236   2.549   0.593  0.4619  1.9702  1.5885
    1THF     H2 4527   2.331   2.545   0.443  2.9375 -1.4565  1.0117
    1THF     C2 4528   2.421   2.684   0.593 -0.3351 -0.0290  0.6054
    1THF     H3 4529   2.515   2.633   0.573 -0.4681  0.3893 -1.1165
    1THF     H4 4530   2.413   2.685   0.702  0.4337 -1.5510  0.6801
    1THF     C3 4531   2.416   2.827   0.534  0.5066 -0.1270 -0.0218
    1THF     H5 4532   2.506   2.864   0.484  0.9850 -0.0662  0.8780
    1THF     H6 4533   2.377   2.898   0.606 -0.4505  1.2167 -1.8249
    1THF     C4 4534   2.302   2.811   0.430 -1.0328 -0.3591  0.7064
    1THF     H7 4535   2.345   2.781   0.334 -0.3456 -0.9889  1.2087
    1THF     H8 4536   2.245   2.903   0.415 -1.2404 -0.3939  1.2548
    1THF     O1 4537   2.218   2.709   0.484  0.2499 -0.3595 -0.4547
    1THF     C1 4538   4.030   2.542   1.315 -0.3427 -0.6729 -0.1324
    1THF     H1 4539   4.099   2.486   1.380 -0.3608  1.4391  1.7381
    1THF     H2 4540   4.037   2.504   1.213  1.0147  1.8592 -1.0276
    1THF     C2 4541   4.076   2.693   1.312 -0.1371  0.4747 -0.4562
    1THF     H3 4542   4.166   2.713   1.254 -0.4122  1.9132 -0.4275
    1THF     H4 4543   4.110   2.726   1.411  0.7920  0.1416 -0.6687
    1THF     C3 4544   3.949   2.771   1.278 -0.4217 -0.2628 -0.2850
    1THF     H5 4545   3.949   2.801   1.173  0.2328 -1.6853 -0.7053
    1THF     H6 4546   3.933   2.857   1.343  0.0995 -0.0114 -0.4872
    1THF     C4 4547   3.835   2.668   1.300  1.1711  0.4915 -0.5090
    1THF     H7 4548   3.777   2.642   1.211  1.5300  0.4959 -0.7475
    1THF     H8 4549   3.772   2.707   1.380  3.0833  0.5439  0.9976
    1THF     O1 4550   3.890   2.543   1.349 -0.2617  0.2500 -0.0035
    1THF     C1 4551   1.689   0.455   2.130  0.3667 -0.0974 -0.1855
    1THF     H1 4552   1.679   0.446   2.239 -1.0402  1.4356 -0.1671
    1THF     H2 4553   1.740   0.549   2.103 -0.6574  1.2124  2.2198
    1THF     C2 4554   1.544   0.445   2.074  0.0077 -0.2264 -0.0388
    1THF     H3 4555   1.509   0.532   2.017  0.3297 -0.6200 -0.8507
    1THF     H4 4556   1.470   0.430   2.153  0.2570 -0.4569  0.1533
    1THF     C3 4557   1.534   0.322   1.973 -0.7263 -0.1109 -0.3763
    1THF     H5 4558   1.529   0.339   1.865  0.4984  0.9676 -0.2820
    1THF     H6 4559   1.446   0.266   2.005  1.3131 -2.7772  0.6839
    1THF     C4 4560   1.666   0.250   2.014 -0.1441 -0.6156 -0.0070
    1THF     H7 4561   1.705   0.194   1.929  2.0816  0.6584  0.1226
    1THF     H8 4562   1.637   0.190   2.101 -0.6910  0.3661  0.4897
    1THF     O1 4563   1.757   0.352   2.060 -0.1083 -0.2909 -0.2452
    1THF     C1 4564   1.641   3.328   2.351  0.8561  0.0920  0.6782
    1THF     H1 4565   1.676   3.224   2.351 -0.2633 -0.2893  0.9709
    1THF     H2 4566   1.598   3.355   2.448 -0.5471  0.3222  0.0066
    1THF     C2 4567   1.535   3.339   2.243 -0.1192  0.0251 -0.8359
    1THF     H3 4568   1.477   3.427   2.272 -1.0063 -0.6903 -0.4243
    1THF     H4 4569   1.467   3.254   2.239 -1.7798  1.0802  2.9748
    1THF     C3 4570   1.616   3.360   2.116 -0.2646  0.3513  0.1463
    1THF     H5 4571   1.567   3.410   2.033 -0.6416  0.4351  0.4212
    1THF     H6 4572   1.627   3.256   2.082 -1.3693  0.2201  0.1651
    1THF     C4 4573   1.755   3.427   2.170 -0.1102 -0.0438 -0.1595
    1THF     H7 4574   1.768   3.532   2.143  0.6808  0.7581  3.0602
    1THF     H8 4575   1.838   3.363   2.137 -1.4778 -0.6720 -2.4697
    1THF     O1 4576   1.744   3.418   2.309  0.2439  0.7550  0.6355
    1THF     C1 4577   3.497   3.162   2.076  0.1152 -0.2857 -0.0730
    1THF     H1 4578   3.520   3.066   2.028  0.9080  0.0720 -0.4250
    1THF     H2 4579   3.465   3.153   2.180 -0.9649 -0.0386 -0.3817
    1THF     C2 4580   3.413   3.242   1.979 -0.8528  1.1991  0.1117
    1THF     H3 4581   3.341   3.299   2.038 -0.3727  1.6866  0.2289
    1THF     H4 4582   3.352   3.183   1.910  0.4991 -0.6472  0.4598
    1THF     C3 4583   3.507   3.335   1.907 -0.3475 -0.1287 -1.5437
    1THF     H5 4584   3.501   3.440   1.939 -1.0733 -0.1568 -1.5785
    1THF     H6 4585   3.495   3.325   1.799 -2.3038  0.4183 -1.3858
    1THF     C4 4586   3.645   3.298   1.958  0.2736 -0.3127  0.8119
    1THF     H7 4587   3.714   3.382   1.964 -1.5847  1.2740  0.4508
    1THF     H8 4588   3.684   3.220   1.892 -0.6130 -0.2722  0.2306
    1THF     O1 4589   3.622   3.234   2.078 -0.2412  0.3800 -0.0630
    1THF     C1 4590   1.566   1.215   1.762 -0.5031  0.0891  0.1765
    1THF     H1 4591   1.490   1.145   1.727 -1.0945  1.2279 -0.8618
    1THF     H2 4592   1.642   1.154   1.812 -0.5845  1.1504  1.6263
    1THF     C2 4593   1.525   1.328   1.861  0.0205  0.0698 -0.3043
    1THF     H3 4594   1.521   1.287   1.962  1.3213 -0.0020 -0.2707
    1THF     H4 4595   1.425   1.366   1.840 -0.2352  1.3585  2.8918
    1THF     C3 4596   1.646   1.429   1.841 -0.0100  0.3149  0.3558
    1THF     H5 4597   1.721   1.420   1.920 -1.3996  0.4002  1.6905
    1THF     H6 4598   1.603   1.529   1.837 -1.2721  0.0154  4.3435
    1THF     C4 4599   1.701   1.396   1.701 -0.4890  0.2060 -0.2061
    1THF     H7 4600   1.807   1.369   1.699 -0.3228  0.8819 -1.2140
    1THF     H8 4601   1.696   1.481   1.632  0.4801 -1.3519 -2.2592
    1THF     O1 4602   1.619   1.295   1.656 -0.6973 -0.7960  0.4173
    1THF     C1 4603   2.460   1.461   1.482  0.6806 -0.2813 -0.2919
    1THF     H1 4604   2.499   1.376   1.425 -2.7434 -1.2992 -1.1964
    1THF     H2 4605   2.366   1.500   1.442  0.4953  1.7140  1.9615
    1THF     C2 4606   2.562   1.573   1.479  0.8937  0.0701 -0.5790
    1THF     H3 4607   2.525   1.668   1.439 -0.2754  0.0981  0.5578
    1THF     H4 4608   2.639   1.538   1.409  1.6514  1.7447 -0.6235
    1THF     C3 4609   2.609   1.591   1.623 -0.2146 -0.0992  0.8651
    1THF     H5 4610   2.561   1.680   1.664 -0.7129  0.5830 -1.0971
    1THF     H6 4611   2.717   1.603   1.615  0.1166 -2.0662  2.1700
    1THF     C4 4612   2.563   1.459   1.691  0.2617  0.2154  0.8251
    1THF     H7 4613   2.542   1.464   1.798 -1.3800 -0.9636  0.5820
    1THF     H8 4614   2.625   1.372   1.668  0.0422  0.4147 -0.5334
    1THF     O1 4615   2.439   1.428   1.621 -0.0621 -0.0756  0.2081
    1THF     C1 4616   3.486   2.311   2.675  0.6130  0.2594  0.3380
    1THF     H1 4617   3.592   2.323   2.649  0.1988  2.1228 -0.6022
    1THF     H2 4618   3.467   2.345   2.777  1.3378  1.1895  0.1673
    1THF     C2 4619   3.438   2.169   2.656  0.3211 -0.3063  0.3676
    1THF     H3 4620   3.411   2.130   2.754  0.4567  0.6141  0.7747
    1THF     H4 4621   3.515   2.106   2.610  0.0821 -1.7437  1.9070
    1THF     C3 4622   3.316   2.191   2.560  0.3599  0.0735 -0.1165
    1THF     H5 4623   3.220   2.208   2.611  1.1843  3.0630  0.5147
    1THF     H6 4624   3.293   2.110   2.491 -1.4239  0.2939  0.1962
    1THF     C4 4625   3.350   2.319   2.483 -0.2973  0.0198 -0.5812
    1THF     H7 4626   3.262   2.365   2.437 -0.4679  0.4383  0.1590
    1THF     H8 4627   3.421   2.297   2.404  0.6161 -0.1539  0.2810
    1THF     O1 4628   3.419   2.393   2.583 -1.0894 -0.3684 -0.4722
    1THF     C1 4629   1.229   1.167   2.984 -0.2157  0.7078 -0.4050
    1THF     H1 4630   1.288   1.075   2.985 -1.1721  0.0877 -0.3360
    1THF     H2 4631   1.304   1.244   3.005  0.8084 -0.2183 -0.6227
    1THF     C2 4632   1.114   1.163   3.086 -0.2340 -0.0235 -0.0107
    1THF     H3 4633   1.104   1.270   3.102  0.3374  0.1108 -0.5136
    1THF     H4 4634   1.126   1.111   3.181 -3.5537  0.2790  0.6345
    1THF     C3 4635   0.997   1.104   3.010 -0.0661 -0.0019  0.6051
    1THF     H5 4636   0.912   1.171   3.026 -0.4341 -0.1653 -0.6130
    1THF     H6 4637   0.978   1.004   3.049  2.0209 -0.8673 -0.4757
    1THF     C4 4638   1.038   1.098   2.861 -1.1524 -0.2739  0.1960
    1THF     H7 4639   0.964   1.137   2.791 -0.8548 -0.5679 -0.2846
    1THF     H8 4640   1.068   0.998   2.829 -0.5166 -0.4125  1.2048
    1THF     O1 4641   1.167   1.175   2.857  0.2129 -0.6188  0.2363
    1THF     C1 4642   1.162   0.004   1.906  0.4077 -0.4058  0.0024
    1THF     H1 4643   1.086  -0.073   1.919 -0.2416  0.2809  0.2840
    1THF     H2 4644   1.104   0.096   1.895  2.0403  0.6216 -0.2025
    1THF     C2 4645   1.249  -0.015   1.794  0.1549  0.2094  0.1729
    1THF     H3 4646   1.287   0.081   1.758 -0.1214  0.7649  1.3216
    1THF     H4 4647   1.190  -0.064   1.716  1.5348  0.8916 -1.3360
    1THF     C3 4648   1.362  -0.100   1.844  0.2334  0.0955  0.5977
    1THF     H5 4649   1.452  -0.051   1.807 -0.2999  0.1486 -0.6602
    1THF     H6 4650   1.342  -0.200   1.804  1.0568 -0.0565  0.5488
    1THF     C4 4651   1.354  -0.096   1.994 -0.1475  0.1019  0.0869
    1THF     H7 4652   1.452  -0.073   2.039  0.0888 -0.3076 -0.2135
    1THF     H8 4653   1.319  -0.187   2.042  0.9740 -0.1128  0.5293
    1THF     O1 4654   1.255   0.006   2.018 -0.5347  0.6234  0.8607
    1THF     C1 4655   1.256   1.619   2.606  0.3046  0.2277 -0.7079
    1THF     H1 4656   1.188   1.561   2.670 -0.0633  2.1953  0.7487
    1THF     H2 4657   1.349   1.567   2.582 -0.0746 -0.5692 -0.4893
    1THF     C2 4658   1.299   1.748   2.667 -0.2532  1.4732  0.4498
    1THF     H3 4659   1.399   1.741   2.711  0.5821  0.3591 -1.5684
    1THF     H4 4660   1.228   1.791   2.739  0.9207 -0.3176  2.7276
    1THF     C3 4661   1.310   1.847   2.551 -0.1872 -0.5581  0.5687
    1THF     H5 4662   1.416   1.868   2.541 -0.3369  0.6635  1.5190
    1THF     H6 4663   1.252   1.938   2.568  1.1018  0.3750  0.0534
    1THF     C4 4664   1.271   1.765   2.427 -0.1131 -0.4177 -0.5288
    1THF     H7 4665   1.353   1.709   2.381  0.4846  0.4131 -0.4862
    1THF     H8 4666   1.217   1.829   2.357  2.8337  2.6355 -0.0801
    1THF     O1 4667   1.186   1.672   2.491 -0.5559  0.5532  0.0574
    1THF     C1 4668   3.926   3.741   1.245  0.8316  0.7442  0.0182
    1THF     H1 4669   3.896   3.637   1.236  0.7449  0.9538 -2.6739
    1THF     H2 4670   4.028   3.751   1.283  0.6064  1.5853  0.4076
    1THF     C2 4671   3.834   3.818   1.339 -0.3900 -0.2496  0.5250
    1THF     H3 4672   3.873   3.920   1.352  2.7316 -1.4890  1.2519
    1THF     H4 4673   3.818   3.783   1.441 -0.1069  2.5765  1.5972
    1THF     C3 4674   3.715   3.845   1.248 -0.2821 -0.5511 -0.7564
    1THF     H5 4675   3.667   3.942   1.263  1.7189  0.6516 -1.8140
    1THF     H6 4676   3.638   3.776   1.281  0.7823 -2.2351 -1.7477
    1THF     C4 4677   3.762   3.830   1.098  0.0052  0.5588 -0.6507
    1THF     H7 4678   3.757   3.917   1.031  1.5148  0.4864 -0.8685
    1THF     H8 4679   3.710   3.748   1.048  1.1073 -1.0001  0.7230
    1THF     O1 4680   3.900   3.798   1.116 -0.0888 -0.4216 -0.1332
    1THF     C1 4681   2.208   1.843   0.668  0.2279 -0.5148  0.1168
    1THF     H1 4682   2.125   1.775   0.644  2.2045 -2.6886 -0.7717
    1THF     H2 4683   2.192   1.869   0.773  0.5860  0.5676 -0.0959
    1THF     C2 4684   2.174   1.956   0.563 -0.2028  0.6185 -0.1242
    1THF     H3 4685   2.186   2.056   0.605  2.8670  0.4718 -0.5468
    1THF     H4 4686   2.074   1.953   0.520  0.3203  2.2901 -1.4902
    1THF     C3 4687   2.288   1.946   0.463 -0.2286 -0.3811 -0.2298
    1THF     H5 4688   2.359   2.026   0.481  1.1091 -1.5043 -0.4171
    1THF     H6 4689   2.248   1.954   0.362  0.2363 -2.7541 -0.6461
    1THF     C4 4690   2.357   1.811   0.494  0.0707  0.4043  0.0509
    1THF     H7 4691   2.460   1.826   0.462  0.1441  0.1566  0.1701
    1THF     H8 4692   2.311   1.732   0.435  0.2296 -1.2820  2.1251
    1THF     O1 4693   2.339   1.796   0.635 -0.0439  0.3315  0.8323
    1THF     C1 4694   3.029   3.486   0.079  0.0989  0.2135  0.2238
    1THF     H1 4695   3.056   3.554   0.160  2.3171  0.7516 -0.9370
    1THF     H2 4696   2.932   3.438   0.096  0.3042 -0.3629 -0.2064
    1THF     C2 4697   3.135   3.377   0.046  0.1010 -0.2545  0.4919
    1THF     H3 4698   3.092   3.277   0.056  3.3169 -1.5175  2.4111
    1THF     H4 4699   3.223   3.377   0.110 -0.1426 -1.1352  0.8351
    1THF     C3 4700   3.168   3.395  -0.099 -0.3123 -0.1704 -0.0962
    1THF     H5 4701   3.161   3.300  -0.153 -0.5878 -0.2684  0.1099
    1THF     H6 4702   3.271   3.427  -0.117  0.0069 -1.3679 -0.4457
    1THF     C4 4703   3.066   3.499  -0.153  0.1260 -0.0645 -0.1078
    1THF     H7 4704   2.978   3.450  -0.196 -0.1646 -0.8434  1.3608
    1THF     H8 4705   3.119   3.564  -0.223  1.3781 -0.1072  0.7877
    1THF     O1 4706   3.028   3.573  -0.039  0.3281 -0.6469 -0.1639
    1THF     C1 4707   0.143   1.775   0.736 -0.1038  0.0752  0.0904
    1THF     H1 4708   0.201   1.708   0.673  3.6620  0.0653  3.3733
    1THF     H2 4709   0.069   1.735   0.806 -1.0789  0.7797 -0.5208
    1THF     C2 4710   0.087   1.885   0.651  0.3857 -0.3457  0.2332
    1THF     H3 4711  -0.010   1.874   0.602  0.6194 -2.9591  0.3117
    1THF     H4 4712   0.156   1.925   0.576 -1.9827  4.5337  0.4184
    1THF     C3 4713   0.068   1.999   0.742 -0.2805 -0.2423  0.0601
    1THF     H5 4714  -0.032   1.996   0.784 -0.6029  0.4370 -0.6467
    1THF     H6 4715   0.081   2.095   0.692 -1.6296  1.1082  2.2205
    1THF     C4 4716   0.166   1.975   0.852  0.0606  0.4254 -0.0472
    1THF     H7 4717   0.117   1.963   0.949 -1.4773  1.4508 -0.6765
    1THF     H8 4718   0.230   2.061   0.870  0.8708 -0.5215  1.8135
    1THF     O1 4719   0.240   1.853   0.814 -0.2090  0.3756 -0.0502
    1THF     C1 4720   2.130   1.061   1.454  0.3339 -0.3262 -0.2078
    1THF     H1 4721   2.118   1.008   1.549 -1.0160  0.7577  0.2531
    1THF     H2 4722   2.208   1.023   1.388  2.8626  4.3056 -0.0999
    1THF     C2 4723   2.157   1.214   1.469 -0.1473 -0.0651  0.2071
    1THF     H3 4724   2.250   1.236   1.416  0.8972 -1.7605  1.3089
    1THF     H4 4725   2.172   1.238   1.574  1.2315 -0.0595  0.0098
    1THF     C3 4726   2.044   1.293   1.406  0.0548 -0.2800  0.2573
    1THF     H5 4727   2.072   1.347   1.315 -0.5854 -2.1010 -1.0387
    1THF     H6 4728   1.986   1.364   1.466  0.1618  1.1213 -1.2810
    1THF     C4 4729   1.937   1.185   1.375  0.1064 -0.0931  0.2986
    1THF     H7 4730   1.900   1.191   1.272  0.2324 -0.6377  0.2176
    1THF     H8 4731   1.849   1.184   1.441  0.0614  0.9637  0.2591
    1THF     O1 4732   2.010   1.059   1.375  0.0011  0.3136 -0.1743
    1THF     C1 4733   0.887   1.042   4.053 -0.3896 -0.5439 -0.0544
    1THF     H1 4734   0.920   0.970   4.128  2.2230  0.2108 -0.4282
    1THF     H2 4735   0.961   1.121   4.039  1.7805 -2.4402  0.3223
    1THF     C2 4736   0.764   1.114   4.106  0.3138  0.2554 -0.0985
    1THF     H3 4737   0.766   1.217   4.069 -0.5284  1.1016  2.1571
    1THF     H4 4738   0.777   1.116   4.214  0.4827  0.6879 -0.1285
    1THF     C3 4739   0.649   1.027   4.058 -0.3596  0.3121 -0.3884
    1THF     H5 4740   0.561   1.088   4.041  0.0144  0.8965 -0.2490
    1THF     H6 4741   0.631   0.950   4.133  1.5956  0.8094  0.6298
    1THF     C4 4742   0.698   0.963   3.930  0.1325  0.1899  0.6159
    1THF     H7 4743   0.662   1.015   3.840  1.0527 -1.7661 -0.9164
    1THF     H8 4744   0.666   0.858   3.925  1.1821 -0.0333 -2.5462
    1THF     O1 4745   0.846   0.972   3.934 -0.1785 -0.4874  0.1961
    1THF     C1 4746   4.019   3.178   1.147 -0.5357  0.4346 -0.0203
    1THF     H1 4747   3.910   3.186   1.151 -0.5293  0.3206  0.5009
    1THF     H2 4748   4.066   3.245   1.220  0.5237  0.7493 -0.9815
    1THF     C2 4749   4.083   3.200   1.011 -0.2001 -0.2271  0.8580
    1THF     H3 4750   4.099   3.307   0.999 -2.3510 -0.0825 -0.8792
    1THF     H4 4751   4.027   3.156   0.928 -0.2855  0.5287  0.5128
    1THF     C3 4752   4.221   3.129   1.029 -0.1254 -0.7317 -0.6446
    1THF     H5 4753   4.303   3.201   1.038 -1.2139  0.6057 -1.1822
    1THF     H6 4754   4.248   3.061   0.948 -0.6141 -1.8658  0.1216
    1THF     C4 4755   4.209   3.051   1.160  0.4525 -0.3298  0.2192
    1THF     H7 4756   4.247   3.119   1.237 -0.8961  0.1632  0.4597
    1THF     H8 4757   4.269   2.960   1.172  0.4798 -0.2436  0.7639
    1THF     O1 4758   4.071   3.043   1.180 -0.7243  0.3514  0.0443
    1THF     C1 4759   2.324   3.933   2.454  0.2880  0.2955 -0.1768
    1THF     H1 4760   2.297   4.039   2.447  1.3491  0.7076  1.6986
    1THF     H2 4761   2.264   3.884   2.377  1.8972  1.6863 -2.3812
    1THF     C2 4762   2.326   3.867   2.588 -0.1406 -0.2003 -0.2358
    1THF     H3 4763   2.232   3.813   2.601 -0.7801  0.9722  0.0602
    1THF     H4 4764   2.332   3.939   2.670 -0.3933 -1.1127  0.5960
    1THF     C3 4765   2.440   3.768   2.583 -0.2903 -0.1777 -0.5767
    1THF     H5 4766   2.399   3.674   2.546 -0.3199  0.0523 -1.1509
    1THF     H6 4767   2.494   3.742   2.673  0.8533 -2.1064 -1.7882
    1THF     C4 4768   2.534   3.816   2.473  0.3926  0.5868 -0.0799
    1THF     H7 4769   2.542   3.742   2.393  0.0583 -1.7286  1.9460
    1THF     H8 4770   2.627   3.852   2.516  1.3111  1.8487 -3.0351
    1THF     O1 4771   2.464   3.930   2.419  0.0655  0.0294 -0.4456
    1THF     C1 4772   2.534   2.117   1.439  0.0754 -0.1407  0.3006
    1THF     H1 4773   2.533   2.056   1.529 -1.9283  0.7734  0.9041
    1THF     H2 4774   2.610   2.196   1.440  0.2295 -0.2216 -1.5911
    1THF     C2 4775   2.403   2.182   1.404  0.1824 -0.0020 -0.0523
    1THF     H3 4776   2.387   2.261   1.478  3.2695  0.9839 -0.3729
    1THF     H4 4777   2.329   2.102   1.404 -2.3600  2.2893 -0.4805
    1THF     C3 4778   2.414   2.228   1.257 -0.4559 -1.1065 -0.2185
    1THF     H5 4779   2.462   2.326   1.253 -1.2383 -0.7312 -0.4216
    1THF     H6 4780   2.314   2.236   1.215 -1.0991  0.0567  1.4763
    1THF     C4 4781   2.501   2.118   1.202  0.2564 -0.6511  0.0974
    1THF     H7 4782   2.589   2.156   1.150  0.1036 -1.5468 -0.8268
    1THF     H8 4783   2.437   2.058   1.137 -0.7674 -1.8588  2.1797
    1THF     O1 4784   2.553   2.041   1.319  0.0600 -0.5260 -0.2160
    1THF     C1 4785   0.990   0.629   3.037 -0.5870 -0.2502  0.4017
    1THF     H1 4786   0.901   0.668   2.988  0.4889  0.3848 -1.0995
    1THF     H2 4787   0.976   0.525   3.067  0.7522 -0.6656 -0.3521
    1THF     C2 4788   1.017   0.700   3.162 -0.2035  0.4191  0.7371
    1THF     H3 4789   0.977   0.659   3.255  1.0662 -0.2531  1.0023
    1THF     H4 4790   0.997   0.806   3.153 -1.4936  0.1670  0.6277
    1THF     C3 4791   1.171   0.694   3.164 -0.3013  0.2883  0.5075
    1THF     H5 4792   1.202   0.659   3.262  0.3140  2.3252  1.0680
    1THF     H6 4793   1.205   0.797   3.150 -1.0482  0.5327  0.4610
    1THF     C4 4794   1.216   0.612   3.045  0.0979 -0.7655  0.8950
    1THF     H7 4795   1.216   0.505   3.068 -0.5805 -1.2391 -1.2388
    1THF     H8 4796   1.310   0.645   3.000 -0.6417  0.8727  0.5128
    1THF     O1 4797   1.110   0.638   2.953 -0.4390  0.0054 -0.6184
    1THF     C1 4798   3.787   2.617   3.606  0.5922 -0.1342  0.5455
    1THF     H1 4799   3.870   2.686   3.590  1.3255 -1.2955 -0.7783
    1THF     H2 4800   3.798   2.532   3.538  1.9095 -1.3580  2.2636
    1THF     C2 4801   3.659   2.684   3.592  0.0471  0.5376  0.2485
    1THF     H3 4802   3.583   2.607   3.577  0.9110  0.1369 -2.3854
    1THF     H4 4803   3.656   2.755   3.509  0.2235  1.0782  0.7028
    1THF     C3 4804   3.631   2.748   3.725 -0.5925 -0.1884  0.5333
    1THF     H5 4805   3.531   2.724   3.762 -0.4987  0.1435  1.0008
    1THF     H6 4806   3.654   2.853   3.707  0.2208 -0.4342  0.1046
    1THF     C4 4807   3.728   2.689   3.824 -0.2592  0.1401  0.2270
    1THF     H7 4808   3.691   2.640   3.914  0.2041 -1.3608 -0.3824
    1THF     H8 4809   3.807   2.759   3.852  1.3785 -1.0748 -1.1492
    1THF     O1 4810   3.788   2.578   3.748  0.4798 -0.1439  0.4226
    1THF     C1 4811   0.839   2.498   3.713 -0.2680 -0.9064  0.3757
    1THF     H1 4812   0.851   2.391   3.732 -0.3847 -0.9680  0.1073
    1THF     H2 4813   0.891   2.518   3.618 -1.1953 -0.8896 -0.1330
    1THF     C2 4814   0.872   2.590   3.833  0.4162 -0.2318 -0.1406
    1THF     H3 4815   0.980   2.601   3.843  0.4853 -0.0119 -1.1320
    1THF     H4 4816   0.835   2.547   3.927 -1.4901  1.5940 -0.0147
    1THF     C3 4817   0.792   2.717   3.793  0.1889  0.1552 -0.3003
    1THF     H5 4818   0.845   2.774   3.717 -0.5031 -0.0717 -0.9522
    1THF     H6 4819   0.772   2.778   3.882 -2.4469  1.0592 -1.4820
    1THF     C4 4820   0.670   2.662   3.727 -0.2949  0.5991  0.1002
    1THF     H7 4821   0.655   2.725   3.638  0.8991  0.2102 -0.3850
    1THF     H8 4822   0.581   2.681   3.786 -1.1317  0.5853 -1.1364
    1THF     O1 4823   0.701   2.528   3.680 -0.2026  0.2530 -0.1702
    1THF     C1 4824   1.287   0.471   1.616 -0.6093  0.2725 -0.4632
    1THF     H1 4825   1.245   0.424   1.527  0.9900 -0.5531 -0.7951
    1THF     H2 4826   1.393   0.446   1.623  0.3075  3.7240 -0.9846
    1THF     C2 4827   1.226   0.425   1.750 -0.9792  0.1603 -0.2245
    1THF     H3 4828   1.305   0.421   1.825  1.3977 -0.3861 -2.6909
    1THF     H4 4829   1.179   0.327   1.741  0.4949 -0.6937  1.0509
    1THF     C3 4830   1.127   0.538   1.780 -0.4596  0.5688 -0.1259
    1THF     H5 4831   1.159   0.592   1.869 -0.5107 -0.4895  0.5445
    1THF     H6 4832   1.025   0.507   1.802 -1.4684  3.5382 -0.3926
    1THF     C4 4833   1.134   0.631   1.655  0.2674  0.0525 -0.0609
    1THF     H7 4834   1.119   0.733   1.692 -1.0413 -0.6486  1.4484
    1THF     H8 4835   1.063   0.595   1.579 -0.5003  0.8546  0.2632
    1THF     O1 4836   1.271   0.607   1.612 -0.0385 -0.2900 -0.1880
    1THF     C1 4837   1.941   2.106   0.821 -0.1598 -0.4622 -0.0706
    1THF     H1 4838   1.898   2.009   0.793  2.2687 -1.5346 -0.2496
    1THF     H2 4839   2.002   2.152   0.744  0.2634  2.3249  1.8506
    1THF     C2 4840   2.024   2.103   0.952 -0.7344  0.1946 -0.1244
    1THF     H3 4841   2.079   2.197   0.963  0.2700 -0.4419  0.3613
    1THF     H4 4842   2.100   2.025   0.963  1.3247  2.1309 -0.0976
    1THF     C3 4843   1.912   2.099   1.056  0.1712 -0.8300 -0.4476
    1THF     H5 4844   1.945   2.158   1.142  0.8746  1.5645 -2.3317
    1THF     H6 4845   1.897   1.993   1.080 -1.5299 -0.3851  0.5366
    1THF     C4 4846   1.789   2.162   0.994 -0.4872  0.2252 -0.8659
    1THF     H7 4847   1.750   2.246   1.051 -2.0652 -0.8310 -0.3537
    1THF     H8 4848   1.708   2.092   0.973 -1.5152  0.9471  0.6159
    1THF     O1 4849   1.838   2.203   0.859  0.3316 -0.2850  0.5084
    1THF     C1 4850   3.881   2.637   2.636  0.9798  0.8774  0.2884
    1THF     H1 4851   3.919   2.625   2.738  0.3775  1.3493  0.5684
    1THF     H2 4852   3.787   2.693   2.632 -0.6561 -1.6903  1.1570
    1THF     C2 4853   3.860   2.497   2.565  0.2903  0.3729 -0.4474
    1THF     H3 4854   3.784   2.523   2.491  2.0861  2.7819 -1.5390
    1THF     H4 4855   3.829   2.421   2.636  0.7012  0.6187 -0.0018
    1THF     C3 4856   3.995   2.479   2.498 -0.2920  0.1281 -0.6382
    1THF     H5 4857   3.982   2.424   2.404 -7.1203  1.5298 -0.7777
    1THF     H6 4858   4.075   2.430   2.553 -0.9046 -2.0292 -1.6275
    1THF     C4 4859   4.040   2.625   2.460  0.4771  0.6533 -0.1636
    1THF     H7 4860   4.007   2.659   2.361 -0.5904  0.8310  0.2428
    1THF     H8 4861   4.148   2.630   2.473  0.3236  0.2094  1.2888
    1THF     O1 4862   3.976   2.706   2.559 -0.2145 -0.0257 -0.0315
    1THF     C1 4863   0.736   3.107   1.737  0.3081 -0.4799  0.4193
    1THF     H1 4864   0.771   3.118   1.634  2.3940 -1.7008  0.9615
    1THF     H2 4865   0.667   3.186   1.766 -0.5168 -0.4310 -1.5553
    1THF     C2 4866   0.863   3.116   1.824 -0.2558  0.0519  0.2449
    1THF     H3 4867   0.839   3.183   1.907 -0.5778 -1.5422  1.4451
    1THF     H4 4868   0.951   3.149   1.768  0.2733  1.2143  1.7184
    1THF     C3 4869   0.889   2.973   1.877 -0.3945  1.0859 -0.0977
    1THF     H5 4870   0.876   2.966   1.985 -2.0653 -1.1533 -0.4225
    1THF     H6 4871   0.984   2.939   1.834 -0.4971  0.9048 -0.1814
    1THF     C4 4872   0.777   2.887   1.807  0.1379 -0.5276 -0.6483
    1THF     H7 4873   0.741   2.808   1.873 -2.8414 -0.0095 -1.5596
    1THF     H8 4874   0.825   2.840   1.720  1.0642  0.0561 -0.4575
    1THF     O1 4875   0.677   2.974   1.759 -0.0449 -0.0940 -0.1298
    1THF     C1 4876   1.372   3.140   2.808  0.2319  0.0078  0.1330
    1THF     H1 4877   1.314   3.055   2.772 -0.5191 -0.3730  2.1737
    1THF     H2 4878   1.289   3.207   2.833 -1.4030 -1.3059 -1.6009
    1THF     C2 4879   1.464   3.205   2.704  0.3384 -0.4304 -0.2325
    1THF     H3 4880   1.421   3.298   2.667 -0.6355 -0.6219  0.3904
    1THF     H4 4881   1.483   3.135   2.622  0.8051 -0.6656  0.0727
    1THF     C3 4882   1.599   3.227   2.780 -0.0875  0.5284  0.4442
    1THF     H5 4883   1.643   3.323   2.752  0.5962 -0.2425 -1.2075
    1THF     H6 4884   1.670   3.150   2.750  0.4345  1.0439  0.3538
    1THF     C4 4885   1.566   3.209   2.928  0.1809  0.3233  0.2473
    1THF     H7 4886   1.531   3.300   2.978 -0.0789  0.3244  0.0682
    1THF     H8 4887   1.644   3.165   2.989  0.7732  0.1965 -0.5862
    1THF     O1 4888   1.459   3.117   2.920 -0.1350  0.1876 -0.1053
    1THF     C1 4889   2.051   1.353   0.179  0.5284  0.4308  0.0836
    1THF     H1 4890   2.050   1.412   0.271  0.8633 -0.7189  0.8505
    1THF     H2 4891   2.020   1.422   0.100  0.8592  1.5000  0.8783
    1THF     C2 4892   1.961   1.222   0.198  0.9347  0.8853  0.2580
    1THF     H3 4893   1.899   1.201   0.110  0.2302  0.4761  0.8455
    1THF     H4 4894   1.893   1.257   0.276 -0.0636 -0.5886  0.0685
    1THF     C3 4895   2.054   1.108   0.237  0.8614  0.8741 -0.1831
    1THF     H5 4896   2.058   1.029   0.162 -2.0764 -0.0152  0.5299
    1THF     H6 4897   2.025   1.059   0.330  3.3010 -1.1341 -0.4201
    1THF     C4 4898   2.195   1.174   0.246  0.3467 -0.3984  0.6923
    1THF     H7 4899   2.283   1.121   0.207  1.8727  2.1405  0.5946
    1THF     H8 4900   2.219   1.201   0.349 -0.8221 -1.7517  1.3388
    1THF     O1 4901   2.183   1.294   0.171 -0.0813 -0.0744  0.1619
    1THF     C1 4902   3.840   2.151   0.530 -0.3212  0.2210 -0.4632
    1THF     H1 4903   3.906   2.110   0.453 -0.3263  0.4374 -0.5831
    1THF     H2 4904   3.878   2.114   0.626 -0.5094  0.1295 -0.4251
    1THF     C2 4905   3.688   2.129   0.513 -0.0691  0.1167  0.4376
    1THF     H3 4906   3.629   2.105   0.602 -0.3219  0.2566  0.3098
    1THF     H4 4907   3.660   2.057   0.436  1.1214 -0.3986  0.4803
    1THF     C3 4908   3.639   2.261   0.462 -0.5673  0.7617  0.0706
    1THF     H5 4909   3.549   2.286   0.519 -0.2847 -1.7106  1.6751
    1THF     H6 4910   3.600   2.253   0.360  0.1651 -0.2561 -0.1395
    1THF     C4 4911   3.754   2.362   0.474 -0.2825 -0.1645  0.1799
    1THF     H7 4912   3.729   2.445   0.541  0.6749  0.3678 -0.1008
    1THF     H8 4913   3.785   2.405   0.378 -0.0453  0.6696  0.6191
    1THF     O1 4914   3.863   2.292   0.532  0.4778 -0.6976  0.3034
    1THF     C1 4915   2.556   3.543   2.966  0.2105 -0.6672 -0.0157
    1THF     H1 4916   2.598   3.629   2.914  0.7617 -0.9855 -0.1031
    1THF     H2 4917   2.451   3.530   2.938 -0.1076  1.0458  0.3352
    1THF     C2 4918   2.566   3.561   3.118  0.7202  0.1945 -0.1994
    1THF     H3 4919   2.466   3.571   3.161 -0.7347  0.9408 -3.6170
    1THF     H4 4920   2.624   3.649   3.147  0.6472  0.1800 -0.0040
    1THF     C3 4921   2.632   3.421   3.158  0.0706 -0.4748  0.0938
    1THF     H5 4922   2.551   3.354   3.187 -2.6036  2.4964 -0.2913
    1THF     H6 4923   2.695   3.437   3.246 -1.4732  2.3527  0.7589
    1THF     C4 4924   2.714   3.380   3.036 -0.1910 -1.0372 -0.2493
    1THF     H7 4925   2.724   3.271   3.031 -1.1460 -1.1177 -0.6624
    1THF     H8 4926   2.809   3.433   3.031 -0.2678 -0.9345 -0.6269
    1THF     O1 4927   2.622   3.427   2.930 -0.4114 -0.3668  0.7346
    1THF     C1 4928   0.407   3.388   3.805 -0.5440 -0.1263  0.5498
    1THF     H1 4929   0.314   3.437   3.839 -1.0383 -1.3375  0.9830
    1THF     H2 4930   0.400   3.279   3.807 -0.0335 -0.1960 -1.4042
    1THF     C2 4931   0.520   3.430   3.899 -0.0318  0.5995 -0.0044
    1THF     H3 4932   0.528   3.368   3.988  1.3896  2.2614  1.0483
    1THF     H4 4933   0.487   3.527   3.938 -0.9438  1.5309 -2.9714
    1THF     C3 4934   0.649   3.448   3.819  0.3671  0.9244  0.5257
    1THF     H5 4935   0.723   3.373   3.847 -0.4995  0.1031  0.6572
    1THF     H6 4936   0.684   3.551   3.833 -1.5437  1.5240  1.0736
    1THF     C4 4937   0.602   3.430   3.671  0.2077 -0.0135 -0.3402
    1THF     H7 4938   0.651   3.342   3.627  0.5558 -0.7865  1.5484
    1THF     H8 4939   0.629   3.509   3.600 -1.3726 -0.8164 -1.8899
    1THF     O1 4940   0.457   3.424   3.677  0.4208  0.4506  0.5505
    1THF     C1 4941   3.351   2.838   3.242 -0.8287  0.1238 -0.1285
    1THF     H1 4942   3.376   2.733   3.225 -1.8561  0.0621 -1.3083
    1THF     H2 4943   3.242   2.834   3.246 -0.9463 -0.6237 -2.9666
    1THF     C2 4944   3.403   2.938   3.135  0.2310 -0.1341  0.1400
    1THF     H3 4945   3.338   3.019   3.101  0.3224 -0.0514  0.1645
    1THF     H4 4946   3.438   2.879   3.050 -1.4846  0.2489 -0.8428
    1THF     C3 4947   3.531   2.998   3.202 -0.6971  0.0541 -0.6807
    1THF     H5 4948   3.530   3.106   3.213  1.1559 -0.1373  1.7719
    1THF     H6 4949   3.614   2.983   3.132  0.8818 -0.8374  1.3184
    1THF     C4 4950   3.547   2.921   3.334 -0.4050  0.8038  0.1658
    1THF     H7 4951   3.582   2.980   3.419 -0.6812 -0.3487  1.1027
    1THF     H8 4952   3.611   2.835   3.315 -0.1940  0.7764  0.9615
    1THF     O1 4953   3.413   2.870   3.367  0.4076  0.1925  0.1726
    1THF     C1 4954   0.240   1.249   0.874  0.1158  0.2142  0.8742
    1THF     H1 4955   0.142   1.212   0.907 -0.5485  1.1316 -0.0557
    1THF     H2 4956   0.273   1.209   0.778 -0.6458 -1.3050  1.2253
    1THF     C2 4957   0.347   1.236   0.980 -0.3904 -0.3274 -0.6792
    1THF     H3 4958   0.419   1.162   0.944 -0.2582 -0.7779  0.5101
    1THF     H4 4959   0.304   1.207   1.075 -1.9958  1.1566 -0.9194
    1THF     C3 4960   0.411   1.376   0.981  0.3323  0.1034 -0.5481
    1THF     H5 4961   0.519   1.369   0.975  0.3361 -0.0130 -0.3493
    1THF     H6 4962   0.397   1.422   1.079 -1.6117 -0.9216 -0.3074
    1THF     C4 4963   0.352   1.455   0.866  0.2836 -0.6996 -0.6054
    1THF     H7 4964   0.416   1.436   0.780  1.7816 -3.0466  0.9789
    1THF     H8 4965   0.357   1.560   0.896  0.1877 -1.1333  0.9738
    1THF     O1 4966   0.218   1.393   0.854 -0.0053  0.4179 -0.0620
    1THF     C1 4967   2.257   3.512   1.240 -0.3958  0.0845 -0.3842
    1THF     H1 4968   2.296   3.503   1.138  1.9564 -0.1229  0.5176
    1THF     H2 4969   2.198   3.604   1.252 -0.9003 -0.3443  0.4809
    1THF     C2 4970   2.371   3.491   1.349 -0.4193  0.4192 -0.2412
    1THF     H3 4971   2.418   3.583   1.386  0.9395  0.6148 -2.3597
    1THF     H4 4972   2.449   3.433   1.299 -1.6026 -1.3547 -0.0897
    1THF     C3 4973   2.315   3.408   1.456 -0.1247 -0.4614  0.2279
    1THF     H5 4974   2.301   3.466   1.548 -0.6240 -0.7570  0.3415
    1THF     H6 4975   2.370   3.315   1.475  2.6085  0.8264 -1.0509
    1THF     C4 4976   2.169   3.371   1.406 -0.0823  0.6037 -0.1371
    1THF     H7 4977   2.095   3.428   1.463  1.6904  0.5750  2.2989
    1THF     H8 4978   2.146   3.265   1.421 -2.3735  0.7770 -2.1315
    1THF     O1 4979   2.172   3.398   1.261  0.3747 -0.1079  0.1784
    1THF     C1 4980   2.602   2.067   0.294  0.7679  0.3094  0.0163
    1THF     H1 4981   2.554   2.002   0.368  0.1410  0.8695  0.1036
    1THF     H2 4982   2.702   2.026   0.279  0.2090 -0.4936 -1.5537
    1THF     C2 4983   2.592   2.214   0.328  0.3596 -0.6656  0.4517
    1THF     H3 4984   2.686   2.269   0.341 -1.2710  1.8522  1.8270
    1THF     H4 4985   2.554   2.234   0.429 -0.2765  0.8089 -0.0766
    1THF     C3 4986   2.506   2.289   0.230 -0.0192  0.0252 -0.5557
    1THF     H5 4987   2.564   2.377   0.201  0.7637 -0.3995 -0.2937
    1THF     H6 4988   2.415   2.315   0.286 -0.5774 -0.5916 -1.1728
    1THF     C4 4989   2.498   2.186   0.121 -0.6065  0.3502 -0.1859
    1THF     H7 4990   2.571   2.214   0.045  1.3475  0.0091  1.5344
    1THF     H8 4991   2.397   2.186   0.078 -0.7479  1.2894  0.1370
    1THF     O1 4992   2.535   2.057   0.179  0.0026 -0.2258 -0.1423
    1THF     C1 4993   1.004   2.170   1.174 -0.4837  0.1978 -0.4381
    1THF     H1 4994   1.047   2.208   1.267 -1.3008  0.8147 -0.3068
    1THF     H2 4995   0.989   2.062   1.171  3.2113 -0.3580 -1.2564
    1THF     C2 4996   1.086   2.186   1.046  0.6248  0.7500  0.1288
    1THF     H3 4997   1.152   2.103   1.021  0.1254  1.1845 -2.8260
    1THF     H4 4998   1.146   2.277   1.045  2.4487 -0.4373 -1.1777
    1THF     C3 4999   0.986   2.196   0.928  0.1326  0.2851 -0.2599
    1THF     H5 5000   0.993   2.118   0.851  2.7826 -1.9171  2.0958
    1THF     H6 5001   0.999   2.291   0.876  0.0369  0.4377 -0.0022
    1THF     C4 5002   0.850   2.215   0.999 -0.5006 -0.3500  0.5742
    1THF     H7 5003   0.799   2.118   0.988  0.5026 -0.5907 -2.4909
    1THF     H8 5004   0.784   2.296   0.968  2.1254  1.0124 -1.6760
    1THF     O1 5005   0.881   2.230   1.142  0.2671  0.4884  0.6831
    1THF     C1 5006   2.763   2.434   1.561  0.0124 -0.5265  0.3388
    1THF     H1 5007   2.802   2.398   1.657  0.2987 -2.8991 -0.6458
    1THF     H2 5008   2.655   2.417   1.561 -0.3115  1.2518 -2.5630
    1THF     C2 5009   2.844   2.355   1.454 -0.4117  0.1235  0.4061
    1THF     H3 5010   2.779   2.291   1.394  0.3286 -0.6584  0.4428
    1THF     H4 5011   2.920   2.288   1.495 -3.1128 -3.1933  0.2409
    1THF     C3 5012   2.896   2.460   1.365  0.4097  0.0484  0.6692
    1THF     H5 5013   2.822   2.469   1.286 -0.6942 -0.1996  1.6665
    1THF     H6 5014   2.994   2.429   1.328 -0.8985 -2.8351 -0.5577
    1THF     C4 5015   2.896   2.587   1.451 -0.2979  0.5154  0.9251
    1THF     H7 5016   2.889   2.687   1.407  1.2938  0.6437  0.9428
    1THF     H8 5017   2.992   2.585   1.503  0.4823  0.3278 -0.4890
    1THF     O1 5018   2.786   2.574   1.540  0.1196  0.3094 -0.4514
    1THF     C1 5019   0.942   0.179   3.084 -0.5046 -0.3916 -0.5872
    1THF     H1 5020   0.924   0.073   3.105 -0.1935 -0.4525 -0.6255
    1THF     H2 5021   0.916   0.246   3.166 -0.9583 -1.4248  0.1289
    1THF     C2 5022   0.878   0.222   2.951 -0.0463 -0.3477  1.0421
    1THF     H3 5023   0.854   0.328   2.962  1.5284 -0.0841  2.0736
    1THF     H4 5024   0.780   0.177   2.935 -0.5425  0.3282  2.1231
    1THF     C3 5025   0.982   0.211   2.840  0.2201 -0.5694  1.0521
    1THF     H5 5026   0.981   0.304   2.783  3.6692  0.1931  2.1081
    1THF     H6 5027   0.964   0.127   2.773  0.6009  0.3726 -0.2442
    1THF     C4 5028   1.114   0.205   2.915  0.9086 -0.3492 -0.3462
    1THF     H7 5029   1.186   0.283   2.891  0.9394 -0.2957 -0.0805
    1THF     H8 5030   1.156   0.108   2.884  1.3524 -1.4529  3.4793
    1THF     O1 5031   1.081   0.202   3.052 -0.0328 -0.3163  0.0365
    1THF     C1 5032   2.173   3.594   0.035  0.1031  0.1867  0.0949
    1THF     H1 5033   2.196   3.657   0.121  0.8519 -1.0802  0.8429
    1THF     H2 5034   2.124   3.647  -0.048 -0.4085 -0.5217 -0.0715
    1THF     C2 5035   2.080   3.473   0.078  0.8391 -0.6397  0.2926
    1THF     H3 5036   2.030   3.425  -0.007 -1.7482 -2.3546  2.7154
    1THF     H4 5037   2.000   3.484   0.152  1.2133 -1.4312  0.8257
    1THF     C3 5038   2.181   3.374   0.139  0.4255 -0.5168  0.5506
    1THF     H5 5039   2.153   3.274   0.106  0.3563  0.7015 -3.3535
    1THF     H6 5040   2.180   3.377   0.248 -1.1245 -1.1868  0.5645
    1THF     C4 5041   2.318   3.422   0.081 -0.2964  0.4384  0.2102
    1THF     H7 5042   2.375   3.350   0.022  0.1750  0.0585  1.1098
    1THF     H8 5043   2.377   3.454   0.168  0.0025  0.4893 -0.0098
    1THF     O1 5044   2.297   3.534  -0.003 -0.1328  0.6005 -0.6574
    1THF     C1 5045   2.060   2.358   2.885  0.2793  0.3280 -0.4144
    1THF     H1 5046   2.087   2.304   2.794 -1.6277 -2.2119  0.4712
    1THF     H2 5047   1.953   2.343   2.900  0.8662 -1.3203  2.4598
    1THF     C2 5048   2.093   2.509   2.890 -1.0646 -0.2904 -0.2029
    1THF     H3 5049   1.997   2.561   2.894 -0.0006  1.6716  0.6505
    1THF     H4 5050   2.135   2.545   2.796 -1.0984  0.9621  0.2499
    1THF     C3 5051   2.172   2.530   3.015  0.1318 -0.2410 -0.3189
    1THF     H5 5052   2.134   2.618   3.067  1.0774  0.1299 -0.2331
    1THF     H6 5053   2.278   2.548   2.994 -0.4972  2.0203 -1.6232
    1THF     C4 5054   2.165   2.399   3.093 -0.1734  0.3613  0.1067
    1THF     H7 5055   2.080   2.407   3.162 -0.0558 -1.4409  0.4803
    1THF     H8 5056   2.253   2.382   3.155 -1.0226 -0.3842  1.1257
    1THF     O1 5057   2.145   2.297   2.992 -0.0350 -0.0558  0.1097
    1THF     C1 5058   0.972   0.710   3.574  0.3094  0.5313  0.7134
    1THF     H1 5059   0.998   0.682   3.676  0.5474  2.0097  1.0609
    1THF     H2 5060   1.057   0.740   3.513  0.9796  0.2977  1.5214
    1THF     C2 5061   0.859   0.812   3.581  0.1405 -0.6478 -0.2627
    1THF     H3 5062   0.871   0.907   3.528  2.2983  0.9403  2.9256
    1THF     H4 5063   0.832   0.828   3.685  0.8384  0.8951 -0.3033
    1THF     C3 5064   0.742   0.732   3.521 -0.2201 -0.0630  0.0140
    1THF     H5 5065   0.738   0.741   3.412 -3.0021 -0.4068  0.0616
    1THF     H6 5066   0.643   0.762   3.557 -0.2786 -2.3670  1.8761
    1THF     C4 5067   0.780   0.586   3.540  0.2042  0.2623  0.0832
    1THF     H7 5068   0.725   0.517   3.476  1.5821 -1.8284  1.1082
    1THF     H8 5069   0.772   0.559   3.645  2.2810 -1.5041 -0.1836
    1THF     O1 5070   0.923   0.586   3.516 -0.5284  0.4286 -0.0116
    1THF     C1 5071   1.372   0.751   3.917  0.0091 -0.1444 -0.1679
    1THF     H1 5072   1.296   0.717   3.988  1.1723 -1.0185  0.6548
    1THF     H2 5073   1.322   0.797   3.831 -0.2574 -1.5282 -0.7681
    1THF     C2 5074   1.454   0.635   3.881 -0.1713  0.3158  0.0191
    1THF     H3 5075   1.396   0.582   3.804 -1.0835  0.1282  0.8262
    1THF     H4 5076   1.470   0.575   3.970 -0.2575 -0.3419 -0.4007
    1THF     C3 5077   1.581   0.702   3.829  0.3733  0.0731  0.1248
    1THF     H5 5078   1.601   0.691   3.722 -0.9150  2.2067 -0.3691
    1THF     H6 5079   1.666   0.659   3.882  0.0378 -0.6575  0.0675
    1THF     C4 5080   1.564   0.848   3.865 -1.0900 -0.1558 -0.1581
    1THF     H7 5081   1.524   0.918   3.791  0.0099  0.5488 -0.0974
    1THF     H8 5082   1.661   0.885   3.900 -1.8660 -0.4843  2.4526
    1THF     O1 5083   1.465   0.844   3.970 -0.6016 -0.3549  0.4794
    1THF     C1 5084   0.091   0.234   3.361 -0.3019  0.1317  0.6779
    1THF     H1 5085  -0.006   0.224   3.310 -0.4304  0.4517  0.8603
    1THF     H2 5086   0.176   0.265   3.300 -2.0604 -0.2450 -2.0389
    1THF     C2 5087   0.129   0.102   3.428 -0.4637  0.0056  0.4125
    1THF     H3 5088   0.234   0.106   3.458 -0.8636  0.8834  1.7223
    1THF     H4 5089   0.122   0.023   3.353  1.4581 -2.4154  2.6781
    1THF     C3 5090   0.038   0.106   3.554  0.5500 -0.5874 -0.4058
    1THF     H5 5091   0.090   0.047   3.629  1.0710  2.1239  1.4400
    1THF     H6 5092  -0.061   0.072   3.523  1.0217 -1.2242 -1.2309
    1THF     C4 5093   0.017   0.255   3.592 -0.6952  1.1038  0.3954
    1THF     H7 5094   0.072   0.279   3.683  0.0593  1.6371 -0.1863
    1THF     H8 5095  -0.087   0.285   3.608 -0.8497  2.8820 -3.3077
    1THF     O1 5096   0.072   0.321   3.474  0.9303 -0.9112  0.5035
    1THF     C1 5097   3.340   4.033   1.530  0.9107  0.4895 -0.0371
    1THF     H1 5098   3.390   4.025   1.627 -0.8769 -0.7650  0.8071
    1THF     H2 5099   3.362   4.133   1.491  2.0273  0.9523  1.7556
    1THF     C2 5100   3.187   3.996   1.541 -0.3078 -0.1588  0.2383
    1THF     H3 5101   3.120   4.058   1.481  0.1458 -0.3002 -0.4205
    1THF     H4 5102   3.154   4.000   1.645 -0.0509  2.8979  0.2639
    1THF     C3 5103   3.182   3.851   1.493 -0.7472  0.2251 -1.1500
    1THF     H5 5104   3.108   3.846   1.413 -2.7205  0.7443  0.5937
    1THF     H6 5105   3.164   3.788   1.580  0.5452  2.9758  1.1604
    1THF     C4 5106   3.324   3.824   1.435  0.5072 -0.2179  0.2078
    1THF     H7 5107   3.313   3.777   1.337  0.9628  1.6791 -0.7838
    1THF     H8 5108   3.380   3.765   1.508 -2.3942 -0.2054  2.5348
    1THF     O1 5109   3.384   3.950   1.425  0.0913  0.3598 -0.1162
    1THF     C1 5110   3.723   1.316   0.582 -0.1974  1.0286 -0.6089
    1THF     H1 5111   3.696   1.358   0.484 -1.5622  1.1155 -0.2004
    1THF     H2 5112   3.814   1.365   0.619 -0.1833 -0.0417  0.8018
    1THF     C2 5113   3.746   1.159   0.576 -0.2354 -0.1218 -0.5348
    1THF     H3 5114   3.828   1.129   0.641 -0.4469 -1.9898 -1.1165
    1THF     H4 5115   3.772   1.124   0.476  0.0424 -0.4303 -0.3554
    1THF     C3 5116   3.614   1.098   0.627  0.3714 -1.0055  0.2935
    1THF     H5 5117   3.632   1.050   0.724 -1.0553  2.0307  2.1486
    1THF     H6 5118   3.569   1.028   0.556 -0.6511 -0.7744  0.7062
    1THF     C4 5119   3.526   1.225   0.652 -0.0051  0.0570 -0.0771
    1THF     H7 5120   3.456   1.217   0.735  0.9907  0.0059  0.7662
    1THF     H8 5121   3.481   1.250   0.556 -1.8193 -1.8924  0.2280
    1THF     O1 5122   3.625   1.325   0.683 -0.3241 -0.6555  0.1967
    1THF     C1 5123   3.099   3.429   3.196  0.1382  0.4374  0.1143
    1THF     H1 5124   3.081   3.341   3.259  1.1669 -1.6039 -2.3721
    1THF     H2 5125   3.045   3.423   3.102  1.1683 -0.1319 -0.4457
    1THF     C2 5126   3.249   3.459   3.167  0.2831  0.5809  0.0505
    1THF     H3 5127   3.252   3.473   3.059  0.7139  0.1541  0.0065
    1THF     H4 5128   3.312   3.370   3.180  2.2863  1.9783  0.1377
    1THF     C3 5129   3.291   3.580   3.254  0.2584  0.0571  0.0658
    1THF     H5 5130   3.320   3.670   3.199 -2.1306 -0.4200 -2.0919
    1THF     H6 5131   3.365   3.550   3.328  0.8633 -0.1513 -0.6142
    1THF     C4 5132   3.166   3.601   3.331  0.5522 -0.4557  0.4744
    1THF     H7 5133   3.170   3.707   3.357  0.2856  0.2353 -2.2045
    1THF     H8 5134   3.169   3.540   3.422 -2.0804 -0.8489  0.3254
    1THF     O1 5135   3.056   3.554   3.252 -0.5515 -0.0733 -0.5417
    1THF     C1 5136   0.779   3.025   2.635 -0.0093 -0.0817 -0.4970
    1THF     H1 5137   0.886   3.045   2.645 -0.1080  0.7112 -0.9926
    1THF     H2 5138   0.760   2.981   2.537 -3.3723 -1.8293  0.8450
    1THF     C2 5139   0.697   3.152   2.660  0.6958  0.1128  0.4358
    1THF     H3 5140   0.620   3.165   2.584  2.7833  1.5099 -1.5131
    1THF     H4 5141   0.765   3.237   2.654  1.8552 -0.8292  0.1515
    1THF     C3 5142   0.637   3.135   2.800 -0.3690  0.0002 -0.0032
    1THF     H5 5143   0.529   3.119   2.799 -0.4329  0.5025 -1.1660
    1THF     H6 5144   0.670   3.220   2.860  1.4548  0.3179 -1.4090
    1THF     C4 5145   0.713   3.014   2.855  0.1316  0.1071 -0.1112
    1THF     H7 5146   0.661   2.953   2.929 -0.0268  0.4570  0.0673
    1THF     H8 5147   0.809   3.055   2.886 -0.3543 -0.8453  2.7342
    1THF     O1 5148   0.741   2.936   2.743  0.7772  0.3355  0.3459
    1THF     C1 5149   2.055   0.093   0.582  1.1622  0.5748 -0.4943
    1THF     H1 5150   1.978   0.078   0.659  1.3336 -2.6477 -0.8854
    1THF     H2 5151   2.141   0.029   0.602 -1.0296 -2.2622  0.1565
    1THF     C2 5152   2.097   0.237   0.567  0.2450 -0.4642  0.2798
    1THF     H3 5153   2.187   0.251   0.627  0.1166 -1.5653  0.7306
    1THF     H4 5154   2.029   0.316   0.600  1.1350  0.1841  0.5793
    1THF     C3 5155   2.110   0.262   0.418 -0.4059  0.0746 -0.7232
    1THF     H5 5156   2.215   0.283   0.397 -0.7019  2.1154 -0.3132
    1THF     H6 5157   2.051   0.349   0.387 -1.6381 -0.7410 -0.6796
    1THF     C4 5158   2.063   0.130   0.356 -0.1769 -0.0243 -0.1698
    1THF     H7 5159   2.146   0.066   0.325 -1.4635 -0.7351 -2.2826
    1THF     H8 5160   1.999   0.141   0.268  0.6489  0.4645 -0.7128
    1THF     O1 5161   2.001   0.053   0.460  0.2565 -0.0880  0.3087
    1THF     C1 5162   2.790   4.025   2.864  0.1743 -0.3665 -0.0189
    1THF     H1 5163   2.734   3.949   2.809  0.9232 -0.8070 -0.1757
    1THF     H2 5164   2.850   3.979   2.943  2.6483  0.5038 -1.3260
    1THF     C2 5165   2.695   4.121   2.928 -0.2428 -0.3710  0.2351
    1THF     H3 5166   2.675   4.099   3.033 -2.2036 -1.7781 -0.4157
    1THF     H4 5167   2.597   4.124   2.881 -0.7203  0.3664  1.2644
    1THF     C3 5168   2.761   4.254   2.904  0.9847 -0.1576 -0.0638
    1THF     H5 5169   2.832   4.269   2.987  0.2721  0.5012  0.4301
    1THF     H6 5170   2.688   4.335   2.909 -0.2383 -1.1259 -2.0213
    1THF     C4 5171   2.849   4.245   2.781 -0.0425  0.2397  0.0482
    1THF     H7 5172   2.937   4.309   2.788  0.4109 -0.3704  0.0472
    1THF     H8 5173   2.801   4.271   2.687 -0.7174  1.9536  0.8656
    1THF     O1 5174   2.878   4.102   2.774  0.2525 -0.2353 -0.0931
    1THF     C1 5175   1.977   2.231   3.491 -0.2153  0.5727 -0.5749
    1THF     H1 5176   2.047   2.187   3.419  2.0412  1.2282  1.1795
    1THF     H2 5177   1.874   2.195   3.477 -0.1916  0.9370 -1.7689
    1THF     C2 5178   1.982   2.385   3.480  0.1329  0.3045  0.0262
    1THF     H3 5179   1.885   2.435   3.477 -0.8078 -1.5252 -1.2250
    1THF     H4 5180   2.035   2.414   3.389  0.7283  1.2011  0.6580
    1THF     C3 5181   2.051   2.437   3.600 -0.2517  0.6003  0.3639
    1THF     H5 5182   1.977   2.467   3.674 -0.4700  2.7188 -0.6611
    1THF     H6 5183   2.118   2.516   3.564 -0.4678 -0.2452 -1.9666
    1THF     C4 5184   2.133   2.309   3.642  0.1766  0.3670 -0.0201
    1THF     H7 5185   2.165   2.313   3.746  2.3469  0.5737 -0.6654
    1THF     H8 5186   2.217   2.293   3.573 -0.1416 -1.5023  0.0196
    1THF     O1 5187   2.028   2.210   3.624 -0.3768 -0.1917  0.5888
    1THF     C1 5188   3.388   4.083   3.591  0.0574  0.1178  0.0026
    1THF     H1 5189   3.471   4.110   3.656 -0.3689 -0.1645  0.6589
    1THF     H2 5190   3.373   4.170   3.526 -1.0612  0.5269  0.8024
    1THF     C2 5191   3.262   4.051   3.670 -0.0555 -0.1838  0.1427
    1THF     H3 5192   3.174   4.088   3.617  0.7943  0.5307 -0.7939
    1THF     H4 5193   3.276   4.089   3.771  0.7087  1.8203 -0.6929
    1THF     C3 5194   3.250   3.893   3.660  0.2990 -0.0279 -0.2454
    1THF     H5 5195   3.157   3.867   3.609  0.7825 -2.2518 -0.0227
    1THF     H6 5196   3.255   3.843   3.757 -0.3685 -0.7452 -0.5770
    1THF     C4 5197   3.369   3.853   3.576 -0.1366  0.4551  0.2586
    1THF     H7 5198   3.355   3.772   3.504 -1.9200  1.4140 -0.5089
    1THF     H8 5199   3.447   3.823   3.646  0.1571  0.7515  0.0564
    1THF     O1 5200   3.424   3.969   3.502 -0.1554  0.2810 -1.0734
    1THF     C1 5201   0.543   0.213   2.605  0.6042  0.0725  0.1560
    1THF     H1 5202   0.465   0.246   2.674  0.3375 -2.3734  1.0810
    1THF     H2 5203   0.528   0.110   2.571  1.9363  0.0184 -0.3065
    1THF     C2 5204   0.680   0.219   2.669 -0.5189 -0.4688  0.4445
    1THF     H3 5205   0.705   0.130   2.726  1.2580 -1.8246 -2.3610
    1THF     H4 5206   0.688   0.308   2.732 -0.4397 -0.3719  0.2983
    1THF     C3 5207   0.777   0.241   2.548 -0.5601  0.6116  0.2565
    1THF     H5 5208   0.838   0.153   2.529  0.6717  1.6375 -0.5902
    1THF     H6 5209   0.845   0.323   2.573 -0.3683  0.4498  0.2663
    1THF     C4 5210   0.677   0.274   2.429  1.0105  0.2180 -0.5973
    1THF     H7 5211   0.664   0.192   2.358  0.0444  0.9205 -1.2440
    1THF     H8 5212   0.694   0.365   2.372 -1.6438  1.0475 -0.1540
    1THF     O1 5213   0.548   0.293   2.487  0.3847  0.0529  0.5429
    1THF     C1 5214   1.531   3.793   2.551  0.6942 -0.0356  0.6302
    1THF     H1 5215   1.569   3.894   2.531 -0.6121 -0.0378 -1.9702
    1THF     H2 5216   1.595   3.729   2.613 -1.4092 -1.9031  0.9473
    1THF     C2 5217   1.491   3.708   2.429  0.2002  0.5286  0.2013
    1THF     H3 5218   1.560   3.627   2.406 -2.6693 -1.2084 -2.6849
    1THF     H4 5219   1.494   3.777   2.344 -2.0602  1.4259  0.8099
    1THF     C3 5220   1.351   3.652   2.451  0.0947 -0.3251  0.8523
    1THF     H5 5221   1.340   3.545   2.429  1.5082  0.3595 -3.8684
    1THF     H6 5222   1.283   3.711   2.389 -0.3523  1.5113  3.0402
    1THF     C4 5223   1.326   3.680   2.603  0.0642 -0.1504 -0.6328
    1THF     H7 5224   1.376   3.606   2.666  1.1234  0.8523 -0.2767
    1THF     H8 5225   1.221   3.676   2.636  0.7971 -1.3311  1.6513
    1THF     O1 5226   1.404   3.799   2.627  0.0574 -0.0061 -0.1382
    1THF     C1 5227   2.878   0.167   0.496  0.2295  0.2117 -0.1967
    1THF     H1 5228   2.794   0.227   0.462 -0.4539 -2.2970 -3.2044
    1THF     H2 5229   2.842   0.093   0.568 -1.6600  0.7410 -0.5628
    1THF     C2 5230   2.983   0.257   0.560 -0.4287 -0.1552 -0.0621
    1THF     H3 5231   2.968   0.286   0.664  0.4522  0.7135 -0.1733
    1THF     H4 5232   3.021   0.339   0.499  1.3446 -1.1161 -0.2906
    1THF     C3 5233   3.114   0.166   0.554  0.2978  0.5140 -0.8323
    1THF     H5 5234   3.122   0.108   0.646 -2.6381  1.4954  0.1051
    1THF     H6 5235   3.207   0.220   0.535  0.2673  1.0646  0.5085
    1THF     C4 5236   3.084   0.074   0.438  0.4907  0.3099 -0.3626
    1THF     H7 5237   3.086  -0.032   0.466 -0.5377  0.8940  2.0102
    1THF     H8 5238   3.154   0.084   0.355 -2.1621  1.7936 -2.5116
    1THF     O1 5239   2.950   0.106   0.390  0.3242 -0.2704  0.6583
    1THF     C1 5240   1.486   2.580   1.081  0.3965  0.6766 -0.7023
    1THF     H1 5241   1.542   2.563   0.989 -0.5859 -0.1821 -1.1534
    1THF     H2 5242   1.461   2.486   1.131  0.2832  0.9189 -0.2960
    1THF     C2 5243   1.362   2.665   1.063 -0.3716 -0.6758  0.8891
    1THF     H3 5244   1.292   2.656   1.146  1.2434 -3.3251  2.0289
    1THF     H4 5245   1.313   2.636   0.969  1.2003 -0.1496 -0.1150
    1THF     C3 5246   1.409   2.807   1.065  0.3410  0.4333  0.4688
    1THF     H5 5247   1.335   2.874   1.109  1.1035  1.7378 -0.2200
    1THF     H6 5248   1.423   2.838   0.962 -0.9762  1.6930  0.6525
    1THF     C4 5249   1.541   2.802   1.144  0.2722 -0.2138 -0.5770
    1THF     H7 5250   1.520   2.857   1.236  0.8620 -1.2196  0.1776
    1THF     H8 5251   1.622   2.846   1.086  1.2177  1.2870  1.7817
    1THF     O1 5252   1.558   2.664   1.172 -0.1417  0.0359 -0.3714
    1THF     C1 5253   3.534   3.162   2.744  0.1429  0.1943 -0.5702
    1THF     H1 5254   3.634   3.195   2.714  0.0272 -1.1800 -2.6001
    1THF     H2 5255   3.537   3.052   2.744  0.2156  0.1941  0.0041
    1THF     C2 5256   3.433   3.232   2.651  0.3110  0.1659 -0.2180
    1THF     H3 5257   3.346   3.167   2.643  0.8744 -0.4622 -1.4005
    1THF     H4 5258   3.479   3.262   2.557 -0.2858  3.4374  0.4782
    1THF     C3 5259   3.402   3.371   2.715 -0.3773  0.6172  0.2273
    1THF     H5 5260   3.307   3.402   2.670 -0.9380 -2.2956 -0.7199
    1THF     H6 5261   3.479   3.443   2.691 -0.0919 -0.3501 -1.8730
    1THF     C4 5262   3.386   3.319   2.858 -0.2832 -0.4688 -0.2587
    1THF     H7 5263   3.288   3.276   2.879  0.1302 -0.2175  2.3701
    1THF     H8 5264   3.406   3.404   2.923  3.4823 -1.9180  0.5947
    1THF     O1 5265   3.497   3.220   2.879 -0.7693  0.4245  0.1135
    1THF     C1 5266   0.641   0.935   2.718  0.7748 -0.1549 -0.3095
    1THF     H1 5267   0.574   1.019   2.699  0.9269 -0.1152 -0.6779
    1THF     H2 5268   0.685   0.905   2.622 -0.8330 -0.0094 -1.1016
    1THF     C2 5269   0.563   0.810   2.774 -0.1530  0.0115  0.9558
    1THF     H3 5270   0.609   0.721   2.730 -1.3036  0.1261 -0.5118
    1THF     H4 5271   0.459   0.810   2.741 -0.1936 -1.4380  1.0525
    1THF     C3 5272   0.586   0.811   2.922  0.0936 -0.2664  0.3500
    1THF     H5 5273   0.627   0.718   2.963  1.5996  0.8600  1.4046
    1THF     H6 5274   0.489   0.830   2.967 -0.7046  1.8516 -2.1230
    1THF     C4 5275   0.677   0.937   2.950 -0.2784 -0.5023  0.6954
    1THF     H7 5276   0.752   0.891   3.015 -0.8525 -1.5577  0.6250
    1THF     H8 5277   0.635   1.032   2.983  0.8781  0.9021 -1.7015
    1THF     O1 5278   0.737   0.966   2.818  0.8623 -0.1693  0.1064
    1THF     C1 5279   0.046   3.364   3.858  1.1495 -0.3917 -0.3048
    1THF     H1 5280  -0.000   3.317   3.770 -0.3809  0.6596 -0.0755
    1THF     H2 5281   0.138   3.318   3.894  1.0819  1.4015  2.2432
    1THF     C2 5282  -0.064   3.384   3.968 -0.0169 -0.1551 -0.0734
    1THF     H3 5283  -0.038   3.307   4.041  1.2629  0.2755 -0.0541
    1THF     H4 5284  -0.161   3.353   3.930  0.7222 -0.6635 -1.5917
    1THF     C3 5285  -0.050   3.531   4.019 -0.1250  0.1820  0.4127
    1THF     H5 5286  -0.015   3.542   4.122 -0.0657 -1.0203  0.5250
    1THF     H6 5287  -0.137   3.591   3.993 -0.8646 -0.4236  1.4976
    1THF     C4 5288   0.071   3.582   3.941  0.2790  0.2092  0.0292
    1THF     H7 5289   0.162   3.585   4.001  1.8928  1.9034 -2.3925
    1THF     H8 5290   0.044   3.679   3.900  2.1133  0.3655 -0.8313
    1THF     O1 5291   0.089   3.497   3.825  1.0662  0.1844 -0.9687
    1THF     C1 5292   1.805   0.899   1.674 -0.3235 -0.1886  0.1164
    1THF     H1 5293   1.826   1.004   1.649  0.3281 -0.5545 -0.9016
    1THF     H2 5294   1.849   0.867   1.768  0.1177 -0.7769 -0.2867
    1THF     C2 5295   1.843   0.801   1.560 -0.2383 -0.1294 -0.6081
    1THF     H3 5296   1.943   0.760   1.576  0.4506  1.7539  0.0191
    1THF     H4 5297   1.827   0.859   1.469  0.5370  1.4492  0.2382
    1THF     C3 5298   1.741   0.685   1.581  0.0229  0.2693 -0.0553
    1THF     H5 5299   1.784   0.600   1.633  1.4694 -0.4577 -2.3497
    1THF     H6 5300   1.711   0.647   1.483  1.1873  1.9723 -1.0963
    1THF     C4 5301   1.619   0.749   1.649  0.3859  1.0455  0.3289
    1THF     H7 5302   1.600   0.718   1.752 -0.5977  2.9298  0.7230
    1THF     H8 5303   1.528   0.746   1.588 -0.3766  0.6459  1.4651
    1THF     O1 5304   1.658   0.884   1.668 -0.0388 -0.4343  0.0313
    1THF     C1 5305   1.912   3.570   1.123 -0.2401 -0.9913 -0.8987
    1THF     H1 5306   1.906   3.626   1.029  0.1723  0.1258 -0.2797
    1THF     H2 5307   1.978   3.485   1.110  1.6174  0.1698  0.6915
    1THF     C2 5308   1.773   3.527   1.177  0.9782  0.1840  0.2305
    1THF     H3 5309   1.757   3.428   1.136  1.6260 -0.0756  0.5907
    1THF     H4 5310   1.690   3.590   1.145  0.7267  0.5841  1.6064
    1THF     C3 5311   1.790   3.523   1.330  0.0886  0.2520  0.6509
    1THF     H5 5312   1.836   3.425   1.348 -1.5131 -0.6351  0.0896
    1THF     H6 5313   1.705   3.518   1.398 -0.9976  1.3630 -0.5938
    1THF     C4 5314   1.895   3.635   1.354  0.1261 -0.3521 -0.7210
    1THF     H7 5315   1.954   3.614   1.444 -0.1420  2.3641  0.1305
    1THF     H8 5316   1.843   3.729   1.373  2.5069  0.8167  0.2662
    1THF     O1 5317   1.971   3.652   1.233  0.6221  0.4097 -0.0643
    1THF     C1 5318   0.139   1.079   1.313 -0.1090  0.6355  0.6055
    1THF     H1 5319   0.184   0.981   1.331 -1.4705 -0.3162 -0.9753
    1THF     H2 5320   0.210   1.156   1.283  0.5379 -0.4823 -0.7851
    1THF     C2 5321   0.068   1.125   1.438 -0.7061  0.1038 -0.6036
    1THF     H3 5322   0.109   1.212   1.489  1.2938 -1.0077 -0.2453
    1THF     H4 5323   0.074   1.035   1.499 -0.3127 -0.0251 -0.8257
    1THF     C3 5324  -0.080   1.134   1.397  0.5562 -0.2592  0.6545
    1THF     H5 5325  -0.098   1.240   1.375 -0.5901 -0.2727  1.5227
    1THF     H6 5326  -0.147   1.111   1.480 -0.4886  1.0026  0.1702
    1THF     C4 5327  -0.093   1.051   1.271 -0.8527  0.7489 -0.8506
    1THF     H7 5328  -0.166   1.089   1.199 -2.0981  0.9636  0.4831
    1THF     H8 5329  -0.107   0.945   1.293  0.9375  0.7672  0.5417
    1THF     O1 5330   0.033   1.070   1.209  0.1549 -0.1716 -0.0981
    1THF     C1 5331   1.268   1.780   3.033  0.3335 -0.3111 -0.4016
    1THF     H1 5332   1.283   1.868   3.096 -1.0297  0.0465 -0.5624
    1THF     H2 5333   1.216   1.827   2.949  1.2705 -0.3837 -1.0249
    1THF     C2 5334   1.188   1.673   3.109 -0.0436 -0.5846  0.4161
    1THF     H3 5335   1.100   1.647   3.050  0.9455  0.1915 -1.4592
    1THF     H4 5336   1.154   1.698   3.210 -2.0649 -1.6559  0.0126
    1THF     C3 5337   1.281   1.550   3.125  0.0074 -0.0442  0.3854
    1THF     H5 5338   1.220   1.460   3.117 -0.0446  0.0727 -0.5337
    1THF     H6 5339   1.333   1.551   3.222 -0.3975 -0.2980  0.6074
    1THF     C4 5340   1.378   1.571   3.005 -0.6608 -0.1092  0.1833
    1THF     H7 5341   1.327   1.547   2.912 -1.0085  1.4690 -0.0459
    1THF     H8 5342   1.466   1.508   3.020  0.0783  1.2940  1.9283
    1THF     O1 5343   1.392   1.715   3.005  0.4648  0.2045  0.0650
    1THF     C1 5344   4.001   2.347   3.331  0.2432  0.0374 -0.3213
    1THF     H1 5345   4.027   2.425   3.403 -0.2115  0.1892 -0.3187
    1THF     H2 5346   3.906   2.364   3.280  0.3642 -2.2834 -1.3923
    1THF     C2 5347   4.004   2.211   3.414 -0.7752  0.1181  0.7821
    1THF     H3 5348   3.909   2.157   3.403  0.4327 -2.1160  1.0430
    1THF     H4 5349   4.016   2.240   3.518 -0.3019 -1.5413  1.2051
    1THF     C3 5350   4.120   2.131   3.351 -0.4479 -0.3205 -0.1852
    1THF     H5 5351   4.079   2.057   3.282  1.5013  0.0980 -1.8562
    1THF     H6 5352   4.191   2.076   3.414 -0.6812 -1.9437 -1.2991
    1THF     C4 5353   4.193   2.235   3.272 -0.4484  0.1378 -0.5612
    1THF     H7 5354   4.238   2.194   3.181 -0.3291  2.8081 -1.7521
    1THF     H8 5355   4.265   2.281   3.341 -1.0115  0.7134 -0.3581
    1THF     O1 5356   4.102   2.332   3.229  0.9032  0.2146 -0.2692
    1THF     C1 5357   3.965   2.268   2.892 -0.2837  0.3875 -0.1557
    1THF     H1 5358   4.013   2.331   2.816 -0.4934  0.3718 -0.2991
    1THF     H2 5359   3.949   2.322   2.986 -0.0227 -1.8500  1.2102
    1THF     C2 5360   4.044   2.135   2.925  0.5903  0.1919  0.3175
    1THF     H3 5361   4.066   2.122   3.031 -0.4939 -2.2824  0.2852
    1THF     H4 5362   4.137   2.133   2.868  2.2106 -0.0527  2.9214
    1THF     C3 5363   3.952   2.018   2.878 -0.3347 -0.7414  0.4314
    1THF     H5 5364   3.950   1.935   2.948  2.6863 -0.8551  0.4419
    1THF     H6 5365   3.995   1.977   2.786  1.5883 -0.9789  1.4123
    1THF     C4 5366   3.814   2.094   2.865  0.3666  0.2611  0.3170
    1THF     H7 5367   3.755   2.082   2.956  2.9440  2.6991  2.4125
    1THF     H8 5368   3.756   2.054   2.782 -0.0066 -0.5160  0.9538
    1THF     O1 5369   3.845   2.229   2.835  0.4750 -0.1965  0.9300
    1THF     C1 5370   2.734   0.556   2.594  0.7573 -0.4615  0.0042
    1THF     H1 5371   2.665   0.542   2.511  0.4603 -1.4451  0.4063
    1THF     H2 5372   2.674   0.564   2.686 -2.0418 -1.0817 -1.6970
    1THF     C2 5373   2.825   0.665   2.566  0.2357  0.7501  1.1361
    1THF     H3 5374   2.882   0.703   2.652  1.4954 -1.3625  1.2870
    1THF     H4 5375   2.762   0.746   2.529 -2.2247 -1.2714  0.7737
    1THF     C3 5376   2.922   0.612   2.458 -0.3232 -0.4742 -0.0354
    1THF     H5 5377   3.022   0.651   2.480 -1.1399  0.7698  1.4917
    1THF     H6 5378   2.895   0.630   2.354 -1.4511 -2.7406 -0.1642
    1THF     C4 5379   2.909   0.455   2.476 -0.5113 -0.1546 -0.0560
    1THF     H7 5380   3.002   0.405   2.504 -0.2260 -2.0281 -4.0757
    1THF     H8 5381   2.888   0.400   2.385  0.4341 -0.0580 -0.3349
    1THF     O1 5382   2.813   0.430   2.577  0.3285  0.6551 -0.2601
    1THF     C1 5383   3.052   3.295   1.886  0.6280 -0.1781  0.5226
    1THF     H1 5384   2.992   3.302   1.794 -0.8410 -0.3957  1.4407
    1THF     H2 5385   3.159   3.292   1.865  1.0847  0.7533  2.6609
    1THF     C2 5386   3.002   3.202   1.993  0.4511  0.1395  0.7882
    1THF     H3 5387   3.087   3.149   2.037  0.6449 -2.0405 -2.0870
    1THF     H4 5388   2.942   3.119   1.956  3.1815 -1.8372  0.5990
    1THF     C3 5389   2.920   3.285   2.097  0.4514 -0.2374  0.2623
    1THF     H5 5390   2.969   3.278   2.195  0.7248  1.3458  0.2554
    1THF     H6 5391   2.817   3.251   2.110 -0.3192  1.7623 -0.5312
    1THF     C4 5392   2.919   3.428   2.044 -0.0405 -0.4479  0.4887
    1THF     H7 5393   2.933   3.505   2.120 -2.5239  0.1479  0.3932
    1THF     H8 5394   2.828   3.447   1.986 -0.1644  0.3952  0.9634
    1THF     O1 5395   3.030   3.424   1.953  0.3740  0.1106 -0.6164
    1THF     C1 5396   1.743   2.498   3.015  0.5006 -0.4728 -0.2993
    1THF     H1 5397   1.785   2.504   2.914 -0.0432 -1.1732 -0.5749
    1THF     H2 5398   1.721   2.392   3.028  2.3234 -0.5812  2.2433
    1THF     C2 5399   1.617   2.587   3.029 -0.3129  0.0807  0.3430
    1THF     H3 5400   1.535   2.517   3.011  2.2262 -2.2579 -2.9124
    1THF     H4 5401   1.609   2.658   2.946 -1.9691 -0.5693 -0.0671
    1THF     C3 5402   1.621   2.641   3.174 -0.4768 -0.3179 -0.1345
    1THF     H5 5403   1.526   2.621   3.223 -0.8540 -0.2992 -0.8600
    1THF     H6 5404   1.644   2.748   3.180  0.2152 -0.4370 -0.5277
    1THF     C4 5405   1.745   2.567   3.235 -0.3368 -0.7108 -0.0460
    1THF     H7 5406   1.711   2.473   3.279  1.6893 -1.6705 -0.4749
    1THF     H8 5407   1.801   2.624   3.310 -0.7449  0.2845 -0.4882
    1THF     O1 5408   1.836   2.544   3.121  0.0430 -0.3375 -0.3320
    1THF     C1 5409   2.381   3.166   2.905  0.1007  0.3385 -0.2713
    1THF     H1 5410   2.467   3.227   2.875  0.9853 -0.5575  0.4042
    1THF     H2 5411   2.287   3.208   2.869  0.7592  0.3226 -2.0632
    1THF     C2 5412   2.377   3.133   3.055 -0.7875 -0.7484 -0.3121
    1THF     H3 5413   2.276   3.106   3.087 -1.1706  1.6022  0.5712
    1THF     H4 5414   2.408   3.218   3.117 -3.5469 -0.7374  1.1504
    1THF     C3 5415   2.464   3.004   3.073  0.8161 -0.0573  0.3387
    1THF     H5 5416   2.416   2.927   3.133 -0.5798  0.8956  0.4591
    1THF     H6 5417   2.558   3.033   3.120  0.4540  1.9199 -0.1311
    1THF     C4 5418   2.470   2.942   2.933  0.1594  0.0444  0.0259
    1THF     H7 5419   2.423   2.844   2.927  0.3313  0.0089 -0.9195
    1THF     H8 5420   2.572   2.934   2.894 -0.4824 -1.2896 -1.4777
    1THF     O1 5421   2.393   3.031   2.845  0.4329 -0.3737  0.7905
    1THF     C1 5422   3.113   3.670   2.907 -0.0297  0.2597 -0.9429
    1THF     H1 5423   3.080   3.678   3.011 -1.0210  1.2964 -1.3212
    1THF     H2 5424   3.215   3.708   2.913 -0.3306  0.7559  1.8260
    1THF     C2 5425   3.015   3.754   2.818  0.1054  0.1424  0.6119
    1THF     H3 5426   3.071   3.789   2.731 -1.2666  4.4444  1.3175
    1THF     H4 5427   2.964   3.833   2.873 -0.3208  0.8606 -0.8009
    1THF     C3 5428   2.919   3.649   2.766  0.4277 -0.6775 -0.1454
    1THF     H5 5429   2.897   3.670   2.662  0.3749  1.4715  0.2708
    1THF     H6 5430   2.826   3.655   2.824  1.2166 -0.6663  1.1499
    1THF     C4 5431   2.991   3.512   2.778  0.1643 -0.4899 -0.1906
    1THF     H7 5432   3.021   3.461   2.686 -1.5667  1.0207 -1.6412
    1THF     H8 5433   2.926   3.445   2.835  1.0084  0.9140  2.4923
    1THF     O1 5434   3.116   3.543   2.842 -0.0971  0.1146 -0.6855
    1THF     C1 5435   0.106   1.086   0.012  0.3023  0.5856 -0.0579
    1THF     H1 5436   0.123   0.992  -0.041 -0.8092 -0.0206  0.6429
    1THF     H2 5437   0.017   1.146  -0.012 -0.8364 -1.1182 -0.1561
    1THF     C2 5438   0.225   1.179  -0.001  0.7434 -0.5833  0.0681
    1THF     H3 5439   0.193   1.243  -0.083 -0.6355 -1.0467  0.2402
    1THF     H4 5440   0.316   1.125  -0.027  0.8718 -0.2026 -0.2882
    1THF     C3 5441   0.230   1.237   0.144  0.6390  0.4694 -0.5321
    1THF     H5 5442   0.246   1.346   0.142  0.0042  0.5568 -0.8423
    1THF     H6 5443   0.319   1.194   0.191  1.4899  1.0916 -1.5435
    1THF     C4 5444   0.107   1.186   0.220  0.2692  0.5160  0.3105
    1THF     H7 5445   0.019   1.249   0.201 -0.7233 -0.5405  1.3907
    1THF     H8 5446   0.127   1.170   0.326 -0.4897 -2.2023  0.0578
    1THF     O1 5447   0.078   1.060   0.149 -0.1596  0.1214 -0.2556
    1THF     C1 5448   1.946   2.497   1.252 -0.4237  0.1363 -0.1736
    1THF     H1 5449   1.918   2.462   1.152  0.4545  2.0704 -1.1190
    1THF     H2 5450   1.936   2.604   1.266 -1.9903  0.3935 -2.8646
    1THF     C2 5451   2.086   2.457   1.283 -1.0783 -0.4211 -0.4280
    1THF     H3 5452   2.145   2.549   1.280 -1.4489 -0.1838 -0.4040
    1THF     H4 5453   2.119   2.383   1.209  0.3010  0.5720 -0.8339
    1THF     C3 5454   2.085   2.407   1.427 -0.0697 -0.0622  0.6935
    1THF     H5 5455   2.116   2.490   1.491 -1.3729  1.4236 -0.5697
    1THF     H6 5456   2.151   2.322   1.445 -1.6872 -1.5197 -0.0396
    1THF     C4 5457   1.945   2.362   1.454 -0.8468 -0.0410 -0.4207
    1THF     H7 5458   1.911   2.402   1.550  3.3243  0.2513  1.0293
    1THF     H8 5459   1.937   2.253   1.443 -3.8579  0.0976 -0.0041
    1THF     O1 5460   1.866   2.427   1.343  0.4959 -0.3666  0.0856
    1THF     C1 5461   2.451   1.333   2.915  0.0632  0.0561 -0.3948
    1THF     H1 5462   2.342   1.347   2.924 -0.1467 -1.3250 -0.7869
    1THF     H2 5463   2.481   1.364   2.815  2.0966  0.5251  0.3281
    1THF     C2 5464   2.471   1.184   2.928  0.1058 -0.1228 -0.5946
    1THF     H3 5465   2.496   1.142   2.830 -0.2949 -0.2457 -0.6425
    1THF     H4 5466   2.386   1.134   2.974 -1.9261  2.3340 -1.5515
    1THF     C3 5467   2.586   1.168   3.020 -0.5327  0.7093  0.0945
    1THF     H5 5468   2.680   1.163   2.965 -0.2368 -1.1278  0.7274
    1THF     H6 5469   2.576   1.086   3.092  0.6836  0.6740  0.2289
    1THF     C4 5470   2.576   1.295   3.111 -0.3220  0.1613  0.1857
    1THF     H7 5471   2.678   1.331   3.131 -0.3356 -0.4155  1.3217
    1THF     H8 5472   2.521   1.287   3.205  1.5748 -3.0458  1.1037
    1THF     O1 5473   2.518   1.390   3.021  0.0927 -0.1490 -0.1317
    1THF     C1 5474   3.081   2.930   1.316  0.7043  0.5839 -0.2669
    1THF     H1 5475   3.031   2.899   1.408  0.5858 -0.9493 -0.8431
    1THF     H2 5476   3.163   2.995   1.346  1.3103 -1.4217  2.6238
    1THF     C2 5477   2.985   3.001   1.226 -0.6111  0.1670  0.6008
    1THF     H3 5478   3.005   3.109   1.228  0.1986  0.0693 -1.3836
    1THF     H4 5479   2.882   2.995   1.263 -1.2104  2.1856 -0.6089
    1THF     C3 5480   2.988   2.936   1.092 -0.1138 -0.4818  0.0370
    1THF     H5 5481   2.982   3.016   1.017  2.3284 -0.2862  0.0063
    1THF     H6 5482   2.898   2.876   1.080 -0.3573 -0.1736  0.3244
    1THF     C4 5483   3.117   2.855   1.106 -0.6497 -0.3832  0.6794
    1THF     H7 5484   3.205   2.917   1.087  0.3976 -1.1444  2.8350
    1THF     H8 5485   3.132   2.768   1.042  0.1814 -0.5343  1.0646
    1THF     O1 5486   3.124   2.814   1.246 -0.2661  0.1422 -0.3759
    1THF     C1 5487   0.512   3.844   0.842 -0.0930 -0.4171  0.5528
    1THF     H1 5488   0.461   3.831   0.938 -1.1258 -0.5410 -0.0060
    1THF     H2 5489   0.589   3.767   0.835 -2.4179 -2.6128 -2.4209
    1THF     C2 5490   0.583   3.982   0.819  0.0963 -0.0754 -0.4066
    1THF     H3 5491   0.681   3.994   0.865 -0.3472 -1.8832  1.0899
    1THF     H4 5492   0.518   4.063   0.853 -1.0054 -0.8998 -0.4973
    1THF     C3 5493   0.587   3.986   0.671  0.1035 -0.2450 -0.0304
    1THF     H5 5494   0.680   3.943   0.634  0.4189 -1.9267  2.5784
    1THF     H6 5495   0.581   4.087   0.630  0.9233 -0.2291 -0.1190
    1THF     C4 5496   0.479   3.892   0.613 -0.1095 -0.3895  0.4346
    1THF     H7 5497   0.532   3.814   0.558 -0.1637  1.0209 -1.6972
    1THF     H8 5498   0.405   3.934   0.544  1.9652 -0.6096 -1.9745
    1THF     O1 5499   0.422   3.828   0.733  0.0536  0.0021  0.0778
    1THF     C1 5500   3.018   1.628   3.928  0.0851  0.6070  0.0157
    1THF     H1 5501   3.003   1.715   3.864  0.7539  1.0819  0.4952
    1THF     H2 5502   2.997   1.651   4.033  0.6456  0.0573  0.2568
    1THF     C2 5503   3.157   1.565   3.913  0.1489 -0.2595 -0.2248
    1THF     H3 5504   3.228   1.594   3.991  0.1250 -2.0567  0.4839
    1THF     H4 5505   3.202   1.607   3.823  1.5661 -0.2625  0.4682
    1THF     C3 5506   3.137   1.417   3.896 -0.1015  0.0009 -0.4477
    1THF     H5 5507   3.206   1.355   3.954 -0.4625  0.4534  0.4683
    1THF     H6 5508   3.159   1.394   3.791  1.1750 -2.2381  0.2774
    1THF     C4 5509   2.994   1.388   3.936  0.2123 -0.0199  0.4443
    1THF     H7 5510   2.977   1.383   4.044 -2.4815  1.5256  0.1354
    1THF     H8 5511   2.938   1.319   3.873 -0.3147  0.3858  0.4642
    1THF     O1 5512   2.929   1.515   3.904 -0.2818 -0.1666  0.2582
    1THF     C1 5513   1.923   0.408   2.799  0.4245 -0.3473  0.8289
    1THF     H1 5514   1.893   0.372   2.700 -0.6600  1.5815  0.4244
    1THF     H2 5515   1.947   0.327   2.868 -0.0877 -0.1877  1.1973
    1THF     C2 5516   1.815   0.502   2.837  0.1393 -0.1668  0.0444
    1THF     H3 5517   1.760   0.450   2.915 -0.8299 -0.6472 -0.9377
    1THF     H4 5518   1.758   0.529   2.748  0.1078 -0.9548 -0.1811
    1THF     C3 5519   1.882   0.637   2.868  0.2642 -0.2938 -0.2710
    1THF     H5 5520   1.921   0.641   2.970 -0.9344  0.6239  0.1658
    1THF     H6 5521   1.820   0.723   2.841  0.9081  0.1608 -0.3131
    1THF     C4 5522   2.010   0.626   2.783 -0.4045 -0.1718  0.2375
    1THF     H7 5523   2.089   0.676   2.840  0.7336 -0.2795 -1.2041
    1THF     H8 5524   1.993   0.668   2.683 -1.3004 -1.6194 -0.2315
    1THF     O1 5525   2.047   0.491   2.777 -0.1817  0.4361  0.1486
    1THF     C1 5526   2.604   1.231   3.925 -0.3655 -0.5847 -0.1278
    1THF     H1 5527   2.632   1.126   3.914 -1.3782 -0.9987  1.1257
    1THF     H2 5528   2.677   1.285   3.866 -1.3044  2.0846  1.0765
    1THF     C2 5529   2.624   1.285   4.066 -0.3075 -0.3396 -0.3715
    1THF     H3 5530   2.724   1.326   4.081  0.7191 -2.2573 -1.7674
    1THF     H4 5531   2.603   1.210   4.143  1.0834 -0.7109 -0.3374
    1THF     C3 5532   2.513   1.390   4.066 -0.3386 -0.8108 -0.9125
    1THF     H5 5533   2.554   1.491   4.055  2.0915 -1.3691  2.1613
    1THF     H6 5534   2.456   1.386   4.159  0.0859 -2.3276 -0.7073
    1THF     C4 5535   2.425   1.372   3.940 -0.1215 -0.1686 -0.6886
    1THF     H7 5536   2.451   1.447   3.865 -0.5872 -0.6675 -1.3584
    1THF     H8 5537   2.320   1.375   3.968  0.3110 -0.0537  0.9666
    1THF     O1 5538   2.470   1.247   3.883 -0.0260  0.0906  0.0440
    1THF     C1 5539   3.080   1.168   1.772 -0.0095  0.8827  0.3727
    1THF     H1 5540   3.163   1.186   1.704 -0.1490 -0.2373 -0.1017
    1THF     H2 5541   3.105   1.103   1.856  0.8310  0.2359 -0.3789
    1THF     C2 5542   2.957   1.113   1.684 -0.3107  0.1567 -0.4444
    1THF     H3 5543   2.902   1.032   1.733 -1.1046 -0.1583 -1.8235
    1THF     H4 5544   2.996   1.076   1.589 -0.4240  0.8208 -0.7482
    1THF     C3 5545   2.860   1.234   1.664  0.7431 -0.2288  0.3481
    1THF     H5 5546   2.761   1.220   1.707  0.8953 -0.8979  0.4828
    1THF     H6 5547   2.846   1.261   1.559  1.8750 -0.1338  0.2158
    1THF     C4 5548   2.929   1.344   1.745  0.0674  0.4263  0.1776
    1THF     H7 5549   2.867   1.415   1.801  0.8401 -0.7148  2.5431
    1THF     H8 5550   2.989   1.397   1.670  0.9763 -0.3178  0.3676
    1THF     O1 5551   3.021   1.282   1.837  0.4755  0.0056  0.0551
    1THF     C1 5552   1.377   2.356   2.424 -0.4465 -0.2333 -0.9207
    1THF     H1 5553   1.364   2.335   2.531 -0.2222  4.6632  0.1861
    1THF     H2 5554   1.307   2.435   2.393 -1.0482 -0.6064 -0.5184
    1THF     C2 5555   1.376   2.216   2.353  0.0163 -0.3862  0.1466
    1THF     H3 5556   1.338   2.219   2.251 -2.3050  2.6324  1.0358
    1THF     H4 5557   1.315   2.149   2.415  0.7720 -0.6727  0.5767
    1THF     C3 5558   1.520   2.170   2.349 -0.6506  0.5346 -0.2742
    1THF     H5 5559   1.552   2.146   2.248 -0.2386 -0.2889  0.0458
    1THF     H6 5560   1.525   2.075   2.403  0.5175  1.3990  1.2025
    1THF     C4 5561   1.604   2.287   2.407  0.2135  0.1183 -0.3006
    1THF     H7 5562   1.691   2.293   2.342  1.2805 -2.2855  0.8252
    1THF     H8 5563   1.628   2.258   2.510 -1.0619  1.8497  0.5261
    1THF     O1 5564   1.517   2.399   2.407  0.1809 -0.0437 -0.5879
    1THF     C1 5565   0.498   2.173   3.723  0.0088 -0.2429 -0.4476
    1THF     H1 5566   0.483   2.262   3.662 -0.9143  1.8265  2.6811
    1THF     H2 5567   0.509   2.083   3.663  1.9721  0.0065 -0.5000
    1THF     C2 5568   0.375   2.155   3.813 -0.2169  0.1219 -0.3140
    1THF     H3 5569   0.374   2.060   3.865 -1.4249  0.2137 -0.1473
    1THF     H4 5570   0.280   2.171   3.760 -0.5991  0.2654  0.4121
    1THF     C3 5571   0.409   2.256   3.924 -0.4922 -0.6897 -0.3639
    1THF     H5 5572   0.366   2.223   4.019  1.8014  2.7909  1.9939
    1THF     H6 5573   0.366   2.355   3.905 -1.0883 -0.9288 -0.2749
    1THF     C4 5574   0.561   2.276   3.929  0.1334 -0.4365 -0.5913
    1THF     H7 5575   0.598   2.247   4.028 -0.3654  1.4710  0.1637
    1THF     H8 5576   0.583   2.381   3.910 -0.3814 -0.4075 -1.0316
    1THF     O1 5577   0.611   2.193   3.814 -0.4880  0.3683 -0.1925
    1THF     C1 5578   2.943   1.018   3.587 -0.5387 -0.4833  0.2199
    1THF     H1 5579   3.046   1.022   3.624 -0.4145 -0.5063 -0.1283
    1THF     H2 5580   2.915   0.913   3.577 -3.6667  0.4388 -1.0977
    1THF     C2 5581   2.946   1.091   3.454  0.5640 -0.6498  0.2871
    1THF     H3 5582   2.911   1.032   3.369  3.0742  0.3142 -1.5073
    1THF     H4 5583   3.044   1.130   3.425 -0.1791  2.1877  1.4084
    1THF     C3 5584   2.854   1.214   3.478  0.0651  0.1671 -0.3753
    1THF     H5 5585   2.754   1.193   3.440  0.2413 -0.0815 -0.7038
    1THF     H6 5586   2.896   1.308   3.440  1.7543 -0.1860  0.5451
    1THF     C4 5587   2.840   1.236   3.630 -0.0276  0.0797 -0.1790
    1THF     H7 5588   2.741   1.275   3.655  0.0950  0.8451 -0.8423
    1THF     H8 5589   2.925   1.286   3.677 -1.0453 -0.5903  2.4150
    1THF     O1 5590   2.855   1.096   3.673 -0.3341 -0.2129  0.1893
    1THF     C1 5591   0.283   2.459   2.976 -0.2994  0.1818 -0.4085
    1THF     H1 5592   0.247   2.422   3.072  3.3462 -1.3677  0.4240
    1THF     H2 5593   0.388   2.432   2.969 -0.2703  0.3667 -0.6943
    1THF     C2 5594   0.260   2.611   2.966 -0.4513 -1.2650 -0.7987
    1THF     H3 5595   0.341   2.673   3.006  0.5828 -1.3566 -2.6527
    1THF     H4 5596   0.172   2.639   3.023 -1.2736 -0.5687 -2.3734
    1THF     C3 5597   0.232   2.628   2.821 -0.2978  0.0412 -0.2159
    1THF     H5 5598   0.324   2.636   2.763  1.2030 -0.7193  2.0194
    1THF     H6 5599   0.163   2.711   2.803 -0.3394 -0.4603 -2.5657
    1THF     C4 5600   0.160   2.499   2.781 -0.1993  0.1071  0.1796
    1THF     H7 5601   0.171   2.473   2.676  0.1918  1.2855 -0.0794
    1THF     H8 5602   0.053   2.509   2.798 -0.3938 -0.1479 -0.8743
    1THF     O1 5603   0.212   2.397   2.869  0.2936 -0.2057  0.1532
    1THF     C1 5604   1.091   3.615   4.037 -0.3815  0.1948 -0.7011
    1THF     H1 5605   1.173   3.687   4.046 -0.6879  0.3397  1.2593
    1THF     H2 5606   1.055   3.606   3.935 -3.3943  0.2729  0.3037
    1THF     C2 5607   0.976   3.626   4.135  0.3445  0.3110 -0.6770
    1THF     H3 5608   0.899   3.690   4.092  0.2489  0.2869 -0.5398
    1THF     H4 5609   1.003   3.654   4.237 -2.2307 -3.5830  1.2164
    1THF     C3 5610   0.926   3.484   4.133  0.4240 -0.2471 -0.2174
    1THF     H5 5611   0.866   3.462   4.045 -0.7162  3.1868 -0.3866
    1THF     H6 5612   0.875   3.471   4.228 -1.8227  1.5055 -1.1450
    1THF     C4 5613   1.046   3.393   4.123 -0.1517  0.3465 -0.6840
    1THF     H7 5614   1.033   3.309   4.054 -0.6692 -0.6167  0.5652
    1THF     H8 5615   1.075   3.351   4.219  1.3675  0.3720 -1.1161
    1THF     O1 5616   1.151   3.490   4.068  0.1664 -0.0471 -0.4402
    1THF     C1 5617   0.210   3.739   0.142  0.3458  0.2043  0.1957
    1THF     H1 5618   0.217   3.847   0.155  0.9970  0.4238 -1.8930
    1THF     H2 5619   0.112   3.711   0.101  0.6966 -1.0337  0.1883
    1THF     C2 5620   0.212   3.673   0.283 -0.1601  0.3125 -0.8532
    1THF     H3 5621   0.175   3.570   0.275  2.1030 -0.7278  1.4061
    1THF     H4 5622   0.162   3.733   0.359  0.9849  0.7749 -0.4480
    1THF     C3 5623   0.360   3.671   0.311  0.6164  0.2216 -0.4376
    1THF     H5 5624   0.392   3.582   0.366  0.0771  1.1468  1.4175
    1THF     H6 5625   0.380   3.766   0.361 -0.9170  0.4583 -0.2520
    1THF     C4 5626   0.432   3.670   0.174 -1.0538  0.8115 -0.0400
    1THF     H7 5627   0.485   3.575   0.160 -1.4888  0.6703 -0.7276
    1THF     H8 5628   0.491   3.761   0.163 -1.1033  0.9161  0.5417
    1THF     O1 5629   0.325   3.679   0.078  0.6533 -0.3044  0.3277
    1THF     C1 5630   2.134   2.834   1.642 -0.5281  0.7307 -0.4490
    1THF     H1 5631   2.094   2.876   1.735  1.0281  0.7356  0.2232
    1THF     H2 5632   2.124   2.725   1.637  2.0444  0.3975  0.9356
    1THF     C2 5633   2.281   2.878   1.634 -0.0558 -0.6048 -0.3250
    1THF     H3 5634   2.338   2.803   1.578  0.0128 -0.5512 -0.3267
    1THF     H4 5635   2.309   2.884   1.739  0.4272 -1.1611 -0.4228
    1THF     C3 5636   2.277   3.009   1.558 -0.2626 -0.4734  0.4311
    1THF     H5 5637   2.371   3.032   1.508 -0.5722 -0.8376 -0.3195
    1THF     H6 5638   2.242   3.089   1.624 -2.3254 -0.0683 -1.1199
    1THF     C4 5639   2.175   2.978   1.454 -0.2900  0.2099  0.5400
    1THF     H7 5640   2.223   2.915   1.378 -0.5076  0.9384 -0.2209
    1THF     H8 5641   2.141   3.065   1.397  2.9575  1.4629  0.3795
    1THF     O1 5642   2.076   2.894   1.531 -0.3135  0.5009  0.0189
    1THF     C1 5643   1.771   1.729   1.166  0.1325  0.1153 -0.2037
    1THF     H1 5644   1.753   1.834   1.189  0.1452  0.1437 -0.3238
    1THF     H2 5645   1.826   1.710   1.074  0.1686  0.5187 -0.2651
    1THF     C2 5646   1.634   1.656   1.161  0.0824  1.2751 -0.9597
    1THF     H3 5647   1.592   1.658   1.060  0.3914 -0.6293 -1.1470
    1THF     H4 5648   1.564   1.698   1.233  0.2818 -3.8451  2.5028
    1THF     C3 5649   1.659   1.515   1.210 -0.7022  0.5811  0.6134
    1THF     H5 5650   1.693   1.451   1.128 -1.3896 -0.0895  0.8492
    1THF     H6 5651   1.571   1.473   1.259 -0.2205  1.6085  2.3854
    1THF     C4 5652   1.774   1.532   1.310 -0.2777  0.3893 -0.6934
    1THF     H7 5653   1.852   1.460   1.287 -0.5310 -0.2741  0.4654
    1THF     H8 5654   1.749   1.520   1.416  0.4011  0.6508 -0.5042
    1THF     O1 5655   1.834   1.670   1.280  0.0754 -0.2086 -0.5904
    1THF     C1 5656   1.241   3.031   0.371  0.3045  0.6313  0.6791
    1THF     H1 5657   1.170   3.056   0.451  2.0187  1.2483  2.0442
    1THF     H2 5658   1.252   3.104   0.291  0.6057  0.6817  0.7664
    1THF     C2 5659   1.194   2.890   0.324 -0.1503 -0.5286  0.2320
    1THF     H3 5660   1.206   2.884   0.216  2.9042 -3.5598  0.6666
    1THF     H4 5661   1.090   2.879   0.357 -0.5527  1.5895 -0.2043
    1THF     C3 5662   1.281   2.801   0.400 -0.0068  1.0440  0.6591
    1THF     H5 5663   1.283   2.711   0.339 -1.1128  2.8109 -2.1030
    1THF     H6 5664   1.244   2.773   0.499 -0.8260 -0.0999  0.0344
    1THF     C4 5665   1.411   2.874   0.416 -0.1637  0.1392  0.8065
    1THF     H7 5666   1.477   2.872   0.330 -0.7611 -0.2347  0.3560
    1THF     H8 5667   1.473   2.848   0.503 -0.9257  1.7474  1.8579
    1THF     O1 5668   1.369   3.010   0.434  0.2621  0.5273 -0.1763
    1THF     C1 5669   1.052   2.657   1.514  0.5846 -0.5790  0.5873
    1THF     H1 5670   1.143   2.697   1.471  0.7678 -0.8057  0.7623
    1THF     H2 5671   0.964   2.720   1.501 -0.1270 -1.5928  0.3563
    1THF     C2 5672   1.069   2.634   1.669 -0.3130  0.1482  0.0732
    1THF     H3 5673   1.033   2.721   1.725  1.1269 -0.0278  1.2877
    1THF     H4 5674   1.174   2.630   1.697 -0.5530 -0.4603  0.9001
    1THF     C3 5675   0.984   2.509   1.699  1.0800 -0.4493 -0.5753
    1THF     H5 5676   0.903   2.532   1.769  1.9934  2.8393 -0.5261
    1THF     H6 5677   1.033   2.426   1.749 -0.9323 -0.0716  2.1070
    1THF     C4 5678   0.928   2.470   1.554  0.3677 -0.0705 -0.2091
    1THF     H7 5679   0.828   2.514   1.542  0.3489  0.2442  1.0103
    1THF     H8 5680   0.917   2.361   1.547  0.2175 -0.1480  1.1902
    1THF     O1 5681   1.018   2.528   1.460  0.1367 -0.0757 -0.0108
    1THF     C1 5682   0.968   1.102   1.678  0.1807 -0.4622  0.7050
    1THF     H1 5683   0.877   1.047   1.705 -1.8575  2.7243  0.5671
    1THF     H2 5684   0.939   1.184   1.612 -0.5038 -0.9341  0.4106
    1THF     C2 5685   1.073   1.011   1.615  0.5378 -0.4340 -0.4120
    1THF     H3 5686   1.097   1.055   1.518  0.6696  0.6552  0.1087
    1THF     H4 5687   1.027   0.913   1.602  0.5037 -0.2189 -2.1268
    1THF     C3 5688   1.185   1.007   1.717  0.1656 -0.0034  0.6017
    1THF     H5 5689   1.283   1.002   1.669 -0.5420  0.5499 -0.9394
    1THF     H6 5690   1.176   0.920   1.782 -0.0031  1.3023  2.3783
    1THF     C4 5691   1.163   1.127   1.800  0.2994 -0.0329 -0.1432
    1THF     H7 5692   1.213   1.207   1.745 -2.2467  2.5384  1.1312
    1THF     H8 5693   1.201   1.108   1.901 -1.1942 -1.1661  0.2262
    1THF     O1 5694   1.023   1.150   1.798 -0.1661 -0.3654  0.7935
    1THF     C1 5695   3.686   3.040   1.652  0.0331 -0.0967 -0.0089
    1THF     H1 5696   3.768   3.111   1.658 -0.2515  0.2119  0.2138
    1THF     H2 5697   3.658   2.994   1.747 -0.2173  1.5525  0.7333
    1THF     C2 5698   3.739   2.938   1.551  0.1590 -0.3920 -0.0176
    1THF     H3 5699   3.771   2.847   1.602  0.3876  0.1583  0.8213
    1THF     H4 5700   3.831   2.977   1.507  0.6327 -0.8934  0.5225
    1THF     C3 5701   3.637   2.907   1.443 -0.0729 -0.1732 -0.2677
    1THF     H5 5702   3.585   2.813   1.464  0.8985 -0.7894 -0.5567
    1THF     H6 5703   3.674   2.904   1.340 -0.1681 -1.3151 -0.2806
    1THF     C4 5704   3.544   3.029   1.457 -0.5566  0.8001 -0.3157
    1THF     H7 5705   3.438   3.018   1.433 -0.1988 -0.3234 -1.4152
    1THF     H8 5706   3.588   3.105   1.393 -1.9190  2.0711  0.2219
    1THF     O1 5707   3.558   3.084   1.589  0.8552  0.0049 -0.1436
    1THF     C1 5708   2.040   2.203   2.205 -0.2141  0.1952  0.0668
    1THF     H1 5709   1.986   2.251   2.287 -0.6754 -0.1259 -0.0476
    1THF     H2 5710   2.131   2.261   2.187 -0.8808  0.7514 -1.5156
    1THF     C2 5711   1.968   2.182   2.072  0.1301  0.2186 -0.4880
    1THF     H3 5712   2.039   2.219   1.998 -0.0774  1.4832 -0.0625
    1THF     H4 5713   1.882   2.250   2.067  1.4637  2.1959  2.3020
    1THF     C3 5714   1.936   2.031   2.055 -0.1670  0.3447  0.4098
    1THF     H5 5715   1.940   1.987   1.955  0.0710  0.6497  0.2826
    1THF     H6 5716   1.838   2.007   2.095 -0.1220 -0.7164 -0.0804
    1THF     C4 5717   2.041   1.969   2.153 -0.6946 -0.7448  0.9859
    1THF     H7 5718   2.126   1.938   2.092 -1.2698  0.4893 -0.4758
    1THF     H8 5719   1.996   1.880   2.198  0.9262 -1.2604  1.6268
    1THF     O1 5720   2.083   2.072   2.249  0.6886  0.4081  0.5469
    1THF     C1 5721   0.672   0.646   1.558 -0.5543  0.1806  0.6496
    1THF     H1 5722   0.694   0.601   1.461  2.9577 -1.1353  1.9898
    1THF     H2 5723   0.630   0.579   1.633 -0.2510  0.0053  0.6620
    1THF     C2 5724   0.584   0.771   1.558  0.4641  0.3757  0.2994
    1THF     H3 5725   0.482   0.748   1.588 -0.0187 -0.9010 -2.1632
    1THF     H4 5726   0.595   0.814   1.458 -1.2836 -0.4318 -0.2636
    1THF     C3 5727   0.653   0.868   1.652  0.3743 -0.5253  0.7983
    1THF     H5 5728   0.592   0.908   1.733 -0.3102 -3.3082  1.7391
    1THF     H6 5729   0.696   0.952   1.597 -0.8162  1.4568  2.8219
    1THF     C4 5730   0.758   0.783   1.720 -0.2354 -0.0432 -0.4194
    1THF     H7 5731   0.724   0.729   1.809  0.3779 -0.4568 -0.4310
    1THF     H8 5732   0.838   0.849   1.756 -1.4069  1.7194 -0.9476
    1THF     O1 5733   0.796   0.690   1.618  0.5351  0.4261  0.2417
    1THF     C1 5734   3.034   2.574   3.820 -0.0666  0.2128 -0.2437
    1THF     H1 5735   3.002   2.668   3.867 -0.3478  0.0389 -0.0909
    1THF     H2 5736   3.037   2.492   3.892  4.2029 -1.4921 -2.2150
    1THF     C2 5737   3.173   2.582   3.758 -0.6187 -0.4019 -0.8868
    1THF     H3 5738   3.216   2.482   3.753  1.1289  0.1790  1.5703
    1THF     H4 5739   3.235   2.645   3.822 -2.8390 -0.5122  1.4686
    1THF     C3 5740   3.153   2.627   3.609 -0.1316  0.1006  0.8750
    1THF     H5 5741   3.198   2.555   3.540  0.4376  0.5721  0.7514
    1THF     H6 5742   3.194   2.724   3.581  1.8064 -0.3932  1.9148
    1THF     C4 5743   3.004   2.615   3.590 -0.4754  0.1005 -0.9860
    1THF     H7 5744   2.962   2.567   3.502 -1.4264 -1.1641  0.1417
    1THF     H8 5745   2.967   2.718   3.596  1.1217  0.9598 -4.3296
    1THF     O1 5746   2.947   2.554   3.706 -0.2756 -0.2481 -0.1850
    1THF     C1 5747   3.415   0.937   1.858  0.0711 -0.2775 -0.6026
    1THF     H1 5748   3.386   0.949   1.962 -0.7421  0.3315 -0.8925
    1THF     H2 5749   3.464   1.030   1.829  0.6756  0.1588  1.7209
    1THF     C2 5750   3.304   0.888   1.768  0.3075 -0.0668 -0.6790
    1THF     H3 5751   3.324   0.930   1.670  1.5748 -1.2207 -0.9205
    1THF     H4 5752   3.201   0.898   1.804 -0.3494 -2.2385 -1.8382
    1THF     C3 5753   3.322   0.737   1.765 -0.1574 -0.3450 -0.0069
    1THF     H5 5754   3.313   0.701   1.662  1.4007 -0.0412 -0.2659
    1THF     H6 5755   3.241   0.692   1.822  0.2737  0.9999  1.6980
    1THF     C4 5756   3.454   0.713   1.833 -0.2749 -0.8343 -0.6910
    1THF     H7 5757   3.528   0.659   1.774  1.7203  0.2820  0.7354
    1THF     H8 5758   3.438   0.672   1.933 -1.7932 -1.6768 -1.2674
    1THF     O1 5759   3.519   0.840   1.853  0.0184 -0.2019  0.5068
    1THF     C1 5760   1.579   1.401   0.824  0.4236 -0.2302  0.4625
    1THF     H1 5761   1.575   1.487   0.892 -2.1170 -0.1103  0.2073
    1THF     H2 5762   1.473   1.375   0.830  0.4389 -0.2920  0.4655
    1THF     C2 5763   1.663   1.282   0.869  0.1804 -0.7576  1.1717
    1THF     H3 5764   1.608   1.210   0.930 -1.0014  1.2029  2.4727
    1THF     H4 5765   1.756   1.316   0.917  0.4429  0.2117 -0.0004
    1THF     C3 5766   1.708   1.221   0.733 -0.7287  0.2496  0.5462
    1THF     H5 5767   1.633   1.153   0.693 -0.8301  1.9254 -2.3281
    1THF     H6 5768   1.795   1.155   0.738 -2.1822 -1.6688  0.8545
    1THF     C4 5769   1.719   1.345   0.642 -0.5297 -0.8030  0.8324
    1THF     H7 5770   1.705   1.333   0.534 -0.4630 -0.4225  0.7786
    1THF     H8 5771   1.821   1.380   0.656  0.1106 -2.2263 -0.2218
    1THF     O1 5772   1.623   1.432   0.694  0.2556  0.0512 -0.5813
    1THF     C1 5773   2.912   2.322   0.792 -0.6513  0.2869  0.5478
    1THF     H1 5774   2.854   2.361   0.708  1.0217 -0.3657 -0.9317
    1THF     H2 5775   2.993   2.250   0.776 -0.8251  0.0191  0.8644
    1THF     C2 5776   2.815   2.261   0.894 -0.5101  0.5571 -0.0809
    1THF     H3 5777   2.861   2.173   0.940 -3.9468 -1.5058 -0.3999
    1THF     H4 5778   2.719   2.232   0.850 -0.3839 -0.8586  0.5571
    1THF     C3 5779   2.814   2.372   0.999 -0.3097 -0.2233 -0.5507
    1THF     H5 5780   2.775   2.335   1.094  1.5972  2.4693  1.3461
    1THF     H6 5781   2.753   2.454   0.961  1.8210  0.4610 -2.5909
    1THF     C4 5782   2.959   2.422   0.996 -0.3607  0.0262  0.1648
    1THF     H7 5783   3.019   2.340   1.037 -3.6849 -1.8584  1.4662
    1THF     H8 5784   2.975   2.508   1.061  0.0189 -0.9662  1.4094
    1THF     O1 5785   2.983   2.436   0.856  0.3140  0.0231 -0.1553
    1THF     C1 5786   3.006   0.720   0.715 -0.8977 -0.0616 -0.2107
    1THF     H1 5787   2.985   0.676   0.618  1.5716 -3.9366  0.8710
    1THF     H2 5788   3.010   0.829   0.712  0.5752 -0.1285 -1.5379
    1THF     C2 5789   3.147   0.667   0.757  0.4989  0.3481 -0.2849
    1THF     H3 5790   3.189   0.737   0.829 -0.8486  0.6508  0.2221
    1THF     H4 5791   3.206   0.638   0.670 -0.3201  0.1203 -0.7711
    1THF     C3 5792   3.111   0.540   0.842  0.3099 -0.3373 -0.1579
    1THF     H5 5793   3.161   0.542   0.939  1.6109 -2.0710 -0.7791
    1THF     H6 5794   3.129   0.442   0.798  0.7201 -0.9932  1.4196
    1THF     C4 5795   2.959   0.542   0.848 -0.1657 -0.4766  0.0561
    1THF     H7 5796   2.922   0.513   0.946 -1.6547  1.0201 -0.0330
[truncated: 56,681 more chars]
