# Supplementary material for: Programmable synthesis of organic cages with reduced symmetry
Source: Chem Sci. 2024 Apr 1;15(17):6536–43. doi: 10.1039/d4sc00889h (PMC11062111; doi:10.1039/d4sc00889h)
Supplement: SC-015-D4SC00889H-s002 [file SC-015-D4SC00889H-s002.zip › S.I/S.I.Models.all/molecular.dynamics/conformers.for.md/C2/Cage_THF.top]

;
;   File /Users/kga08/Downloads/gromacs-2020.1/build/WORK_DIR/Cage_MD_March_2022/36.RESP.log_out/conf_127/Cage.top  was generated
;   By user: kga08 (503)
;   On host: Keiths-MacBook-Pro.local
;   At date: Wed. March  3 10:46:53 2022
;
;   This is a standalone topology file
;
;   Created by:
;   ParmEd:       , VERSION 3.2.0
;   Executable:   
;   Library dir:  /usr/local/share/gromacs/top
;   Command line:
;     
;

[ defaults ]
; nbfunc        comb-rule       gen-pairs       fudgeLJ fudgeQQ
1               2               yes             0.5          0.83333333  

[ atomtypes ]
; name    at.num    mass    charge ptype  sigma      epsilon
HO             1   1.008000  0.00000000  A              0              0
OH             8  16.000000  0.00000000  A     0.30664734      0.8803136
C              6  12.010000  0.00000000  A     0.33996695       0.359824
CT             6  12.010000  0.00000000  A     0.33996695      0.4577296
O              8  16.000000  0.00000000  A     0.29599219        0.87864
CA             6  12.010000  0.00000000  A     0.33996695       0.359824
HA             1   1.008000  0.00000000  A     0.25996425        0.06276
N2             7  14.010000  0.00000000  A     0.32499985        0.71128
HC             1   1.008000  0.00000000  A     0.26495328      0.0656888
H              1   1.008000  0.00000000  A     0.10690785      0.0656888
c3            c3      0.0000  0.0000  A   3.39967e-01  4.57730e-01
h1            h1      0.0000  0.0000  A   2.47135e-01  6.56888e-02
hc            hc      0.0000  0.0000  A   2.64953e-01  6.56888e-02
os            os      0.0000  0.0000  A   3.00001e-01  7.11280e-01


[ moleculetype ]
; Name            nrexcl
MOL          3

[ atoms ]
;   nr       type  resnr residue  atom   cgnr    charge       mass  typeB    chargeB      massB
; residue    1 MOL rtp MOL q -0.0
    1         HO      1    MOL     H1      1 0.45039600   1.008000   ; qtot 0.450396
    2         OH      1    MOL     O1      2 -0.62278900  16.000000   ; qtot -0.172393
    3          C      1    MOL     C1      3 0.64166700  12.010000   ; qtot 0.469274
    4         CT      1    MOL     C2      4 0.30920600  12.010000   ; qtot 0.778480
    5          O      1    MOL     O2      5 -0.53049800  16.000000   ; qtot 0.247982
    6         CA      1    MOL     C3      6 -0.02131700  12.010000   ; qtot 0.226665
    7         CA      1    MOL     C4      7 -0.02131700  12.010000   ; qtot 0.205348
    8         CA      1    MOL     C5      8 -0.02131700  12.010000   ; qtot 0.184031
    9         CA      1    MOL     C6      9 -0.35067500  12.010000   ; qtot -0.166644
   10         CA      1    MOL     C7     10 -0.01662400  12.010000   ; qtot -0.183268
   11         CA      1    MOL     C8     11 -0.35067500  12.010000   ; qtot -0.533943
   12         CA      1    MOL     C9     12 -0.01662400  12.010000   ; qtot -0.550567
   13         CA      1    MOL    C10     13 -0.35067500  12.010000   ; qtot -0.901242
   14         CA      1    MOL    C11     14 -0.01662400  12.010000   ; qtot -0.917866
   15         HA      1    MOL     H2     15 0.20629200   1.008000   ; qtot -0.711574
   16         CA      1    MOL    C12     16 0.42133500  12.010000   ; qtot -0.290239
   17         CA      1    MOL    C13     17 -0.18080500  12.010000   ; qtot -0.471044
   18         CT      1    MOL    C14     18 0.07932000  12.010000   ; qtot -0.391724
   19         HA      1    MOL     H3     19 0.20629200   1.008000   ; qtot -0.185432
   20         CA      1    MOL    C15     20 0.42133500  12.010000   ; qtot 0.235903
   21         CA      1    MOL    C16     21 -0.18080500  12.010000   ; qtot 0.055098
   22         HA      1    MOL     H4     22 0.20629200   1.008000   ; qtot 0.261390
   23         CA      1    MOL    C17     23 0.42133500  12.010000   ; qtot 0.682725
   24         CA      1    MOL    C18     24 -0.18080500  12.010000   ; qtot 0.501920
   25         N2      1    MOL     N1     25 -0.68505500  14.010000   ; qtot -0.183135
   26         CA      1    MOL    C19     26 -0.31472200  12.010000   ; qtot -0.497857
   27         HA      1    MOL     H5     27 0.14897700   1.008000   ; qtot -0.348880
   28         HC      1    MOL     H6     28 0.07031200   1.008000   ; qtot -0.278568
   29         N2      1    MOL     N2     29 -0.68505500  14.010000   ; qtot -0.963623
   30         CA      1    MOL    C20     30 -0.31472200  12.010000   ; qtot -1.278345
   31         HA      1    MOL     H7     31 0.14897700   1.008000   ; qtot -1.129368
   32         N2      1    MOL     N3     32 -0.68505500  14.010000   ; qtot -1.814423
   33         CA      1    MOL    C21     33 -0.31472200  12.010000   ; qtot -2.129145
   34         HA      1    MOL     H8     34 0.14897700   1.008000   ; qtot -1.980168
   35          H      1    MOL     H9     35 0.30938800   1.008000   ; qtot -1.670780
   36          C      1    MOL    C22     36 0.82459500  12.010000   ; qtot -0.846185
   37         HA      1    MOL    H10     37 0.18432600   1.008000   ; qtot -0.661859
   38          H      1    MOL    H11     38 0.30938800   1.008000   ; qtot -0.352471
   39          C      1    MOL    C23     39 0.82459500  12.010000   ; qtot 0.472124
   40         HA      1    MOL    H12     40 0.18432600   1.008000   ; qtot 0.656450
   41          H      1    MOL    H13     41 0.30938800   1.008000   ; qtot 0.965838
   42          C      1    MOL    C24     42 0.82459500  12.010000   ; qtot 1.790433
   43         HA      1    MOL    H14     43 0.18432600   1.008000   ; qtot 1.974759
   44          O      1    MOL     O3     44 -0.56457700  16.000000   ; qtot 1.410182
   45         CA      1    MOL    C25     45 -0.23842700  12.010000   ; qtot 1.171755
   46          O      1    MOL     O4     46 -0.56457700  16.000000   ; qtot 0.607178
   47         CA      1    MOL    C26     47 -0.23842700  12.010000   ; qtot 0.368751
   48          O      1    MOL     O5     48 -0.56457700  16.000000   ; qtot -0.195826
   49         CA      1    MOL    C27     49 -0.23842700  12.010000   ; qtot -0.434253
   50         CA      1    MOL    C28     50 -0.06921600  12.010000   ; qtot -0.503469
   51         CA      1    MOL    C29     51 -0.07419900  12.010000   ; qtot -0.577668
   52         CA      1    MOL    C30     52 -0.06921600  12.010000   ; qtot -0.646884
   53         CA      1    MOL    C31     53 -0.07419900  12.010000   ; qtot -0.721083
   54         CA      1    MOL    C32     54 -0.06921600  12.010000   ; qtot -0.790299
   55         CA      1    MOL    C33     55 -0.07419900  12.010000   ; qtot -0.864498
   56         HA      1    MOL    H15     56 0.12717000   1.008000   ; qtot -0.737328
   57         CA      1    MOL    C34     57 -0.16694400  12.010000   ; qtot -0.904272
   58         HA      1    MOL    H16     58 0.12819100   1.008000   ; qtot -0.776081
   59         CA      1    MOL    C35     59 0.07141400  12.010000   ; qtot -0.704667
   60         HA      1    MOL    H17     60 0.12717000   1.008000   ; qtot -0.577497
   61         CA      1    MOL    C36     61 -0.16694400  12.010000   ; qtot -0.744441
   62         HA      1    MOL    H18     62 0.12819100   1.008000   ; qtot -0.616250
   63         CA      1    MOL    C37     63 0.07141400  12.010000   ; qtot -0.544836
   64         HA      1    MOL    H19     64 0.12717000   1.008000   ; qtot -0.417666
   65         CA      1    MOL    C38     65 -0.16694400  12.010000   ; qtot -0.584610
   66         HA      1    MOL    H20     66 0.12819100   1.008000   ; qtot -0.456419
   67         CA      1    MOL    C39     67 0.07141400  12.010000   ; qtot -0.385005
   68         HA      1    MOL    H21     68 0.13601000   1.008000   ; qtot -0.248995
   69         CA      1    MOL    C40     69 -0.12753600  12.010000   ; qtot -0.376531
   70         CA      1    MOL    C41     70 0.02134000  12.010000   ; qtot -0.355191
   71         HA      1    MOL    H22     71 0.13601000   1.008000   ; qtot -0.219181
   72         CA      1    MOL    C42     72 -0.12753600  12.010000   ; qtot -0.346717
   73         CA      1    MOL    C43     73 0.02134000  12.010000   ; qtot -0.325377
   74         HA      1    MOL    H23     74 0.13601000   1.008000   ; qtot -0.189367
   75         CA      1    MOL    C44     75 -0.12753600  12.010000   ; qtot -0.316903
   76         CA      1    MOL    C45     76 0.02134000  12.010000   ; qtot -0.295563
   77         HA      1    MOL    H24     77 0.12814100   1.008000   ; qtot -0.167422
   78         CA      1    MOL    C46     78 -0.14754700  12.010000   ; qtot -0.314959
   79         CA      1    MOL    C47     79 -0.14754700  12.010000   ; qtot -0.462516
   80         HA      1    MOL    H25     80 0.12814100   1.008000   ; qtot -0.334375
   81         CA      1    MOL    C48     81 -0.14754700  12.010000   ; qtot -0.481922
   82         CA      1    MOL    C49     82 -0.14754700  12.010000   ; qtot -0.629469
   83         HA      1    MOL    H26     83 0.12814100   1.008000   ; qtot -0.501328
   84         CA      1    MOL    C50     84 -0.14754700  12.010000   ; qtot -0.648875
   85         CA      1    MOL    C51     85 -0.14754700  12.010000   ; qtot -0.796422
   86         HA      1    MOL    H27     86 0.13273600   1.008000   ; qtot -0.663686
   87         CA      1    MOL    C52     87 -0.14754700  12.010000   ; qtot -0.811233
   88         HA      1    MOL    H28     88 0.13273600   1.008000   ; qtot -0.678497
   89         CA      1    MOL    C53     89 -0.14754700  12.010000   ; qtot -0.826044
   90         HA      1    MOL    H29     90 0.13273600   1.008000   ; qtot -0.693308
   91         CA      1    MOL    C54     91 -0.14754700  12.010000   ; qtot -0.840855
   92         HA      1    MOL    H30     92 0.13273600   1.008000   ; qtot -0.708119
   93         CA      1    MOL    C55     93 -0.14754700  12.010000   ; qtot -0.855666
   94         HA      1    MOL    H31     94 0.13273600   1.008000   ; qtot -0.722930
   95         CA      1    MOL    C56     95 -0.14754700  12.010000   ; qtot -0.870477
   96         HA      1    MOL    H32     96 0.13273600   1.008000   ; qtot -0.737741
   97         CA      1    MOL    C57     97 -0.14754700  12.010000   ; qtot -0.885288
   98         HA      1    MOL    H33     98 0.13273600   1.008000   ; qtot -0.752552
   99         CA      1    MOL    C58     99 0.02134000  12.010000   ; qtot -0.731212
  100         HA      1    MOL    H34    100 0.13273600   1.008000   ; qtot -0.598476
  101         HA      1    MOL    H35    101 0.13273600   1.008000   ; qtot -0.465740
  102         CA      1    MOL    C59    102 0.02134000  12.010000   ; qtot -0.444400
  103         HA      1    MOL    H36    103 0.13273600   1.008000   ; qtot -0.311664
  104         HA      1    MOL    H37    104 0.13273600   1.008000   ; qtot -0.178928
  105         CA      1    MOL    C60    105 0.02134000  12.010000   ; qtot -0.157588
  106         HA      1    MOL    H38    106 0.13273600   1.008000   ; qtot -0.024852
  107         CA      1    MOL    C61    107 0.07141400  12.010000   ; qtot 0.046562
  108         CA      1    MOL    C62    108 0.07141400  12.010000   ; qtot 0.117976
  109         CA      1    MOL    C63    109 0.07141400  12.010000   ; qtot 0.189390
  110         CA      1    MOL    C64    110 -0.12753600  12.010000   ; qtot 0.061854
  111         CA      1    MOL    C65    111 -0.07419900  12.010000   ; qtot -0.012345
  112         CA      1    MOL    C66    112 -0.12753600  12.010000   ; qtot -0.139881
  113         CA      1    MOL    C67    113 -0.07419900  12.010000   ; qtot -0.214080
  114         CA      1    MOL    C68    114 -0.12753600  12.010000   ; qtot -0.341616
  115         CA      1    MOL    C69    115 -0.07419900  12.010000   ; qtot -0.415815
  116         HA      1    MOL    H39    116 0.12814100   1.008000   ; qtot -0.287674
  117         CA      1    MOL    C70    117 -0.16694400  12.010000   ; qtot -0.454618
  118         HA      1    MOL    H40    118 0.12819100   1.008000   ; qtot -0.326427
  119         CA      1    MOL    C71    119 -0.23842700  12.010000   ; qtot -0.564854
  120         HA      1    MOL    H41    120 0.12814100   1.008000   ; qtot -0.436713
  121         CA      1    MOL    C72    121 -0.16694400  12.010000   ; qtot -0.603657
  122         HA      1    MOL    H42    122 0.12819100   1.008000   ; qtot -0.475466
  123         CA      1    MOL    C73    123 -0.23842700  12.010000   ; qtot -0.713893
  124         HA      1    MOL    H43    124 0.12814100   1.008000   ; qtot -0.585752
  125         CA      1    MOL    C74    125 -0.16694400  12.010000   ; qtot -0.752696
  126         HA      1    MOL    H44    126 0.12819100   1.008000   ; qtot -0.624505
  127         CA      1    MOL    C75    127 -0.23842700  12.010000   ; qtot -0.862932
  128         HA      1    MOL    H45    128 0.13601000   1.008000   ; qtot -0.726922
  129         CA      1    MOL    C76    129 -0.06921600  12.010000   ; qtot -0.796138
  130          C      1    MOL    C77    130 0.82459500  12.010000   ; qtot 0.028457
  131         HA      1    MOL    H46    131 0.13601000   1.008000   ; qtot 0.164467
  132         CA      1    MOL    C78    132 -0.06921600  12.010000   ; qtot 0.095251
  133          C      1    MOL    C79    133 0.82459500  12.010000   ; qtot 0.919846
  134         HA      1    MOL    H47    134 0.13601000   1.008000   ; qtot 1.055856
  135         CA      1    MOL    C80    135 -0.06921600  12.010000   ; qtot 0.986640
  136          C      1    MOL    C81    136 0.82459500  12.010000   ; qtot 1.811235
  137         HA      1    MOL    H48    137 0.12717000   1.008000   ; qtot 1.938405
  138          O      1    MOL     O6    138 -0.56457700  16.000000   ; qtot 1.373828
  139         N2      1    MOL     N4    139 -0.68505500  14.010000   ; qtot 0.688773
  140         HA      1    MOL    H49    140 0.12717000   1.008000   ; qtot 0.815943
  141          O      1    MOL     O7    141 -0.56457700  16.000000   ; qtot 0.251366
  142         N2      1    MOL     N5    142 -0.68505500  14.010000   ; qtot -0.433689
  143         HA      1    MOL    H50    143 0.12717000   1.008000   ; qtot -0.306519
  144          O      1    MOL     O8    144 -0.56457700  16.000000   ; qtot -0.871096
  145         N2      1    MOL     N6    145 -0.68505500  14.010000   ; qtot -1.556151
  146          H      1    MOL    H51    146 0.30938800   1.008000   ; qtot -1.246763
  147         CA      1    MOL    C82    147 0.42133500  12.010000   ; qtot -0.825428
  148          H      1    MOL    H52    148 0.30938800   1.008000   ; qtot -0.516040
  149         CA      1    MOL    C83    149 0.42133500  12.010000   ; qtot -0.094705
  150          H      1    MOL    H53    150 0.30938800   1.008000   ; qtot 0.214683
  151         CA      1    MOL    C84    151 0.42133500  12.010000   ; qtot 0.636018
  152         CA      1    MOL    C85    152 -0.31472200  12.010000   ; qtot 0.321296
  153         CA      1    MOL    C86    153 -0.35067500  12.010000   ; qtot -0.029379
  154         CA      1    MOL    C87    154 -0.31472200  12.010000   ; qtot -0.344101
  155         CA      1    MOL    C88    155 -0.35067500  12.010000   ; qtot -0.694776
  156         CA      1    MOL    C89    156 -0.31472200  12.010000   ; qtot -1.009498
  157         CA      1    MOL    C90    157 -0.35067500  12.010000   ; qtot -1.360173
  158         HA      1    MOL    H54    158 0.18432600   1.008000   ; qtot -1.175847
  159         CA      1    MOL    C91    159 -0.18080500  12.010000   ; qtot -1.356652
  160         HA      1    MOL    H55    160 0.20629200   1.008000   ; qtot -1.150360
  161         CA      1    MOL    C92    161 -0.02131700  12.010000   ; qtot -1.171677
  162         HA      1    MOL    H56    162 0.18432600   1.008000   ; qtot -0.987351
  163         CA      1    MOL    C93    163 -0.18080500  12.010000   ; qtot -1.168156
  164         HA      1    MOL    H57    164 0.20629200   1.008000   ; qtot -0.961864
  165         CA      1    MOL    C94    165 -0.02131700  12.010000   ; qtot -0.983181
  166         HA      1    MOL    H58    166 0.18432600   1.008000   ; qtot -0.798855
  167         CA      1    MOL    C95    167 -0.18080500  12.010000   ; qtot -0.979660
  168         HA      1    MOL    H59    168 0.20629200   1.008000   ; qtot -0.773368
  169         CA      1    MOL    C96    169 -0.02131700  12.010000   ; qtot -0.794685
  170         HA      1    MOL    H60    170 0.14897700   1.008000   ; qtot -0.645708
  171         CA      1    MOL    C97    171 -0.01662400  12.010000   ; qtot -0.662332
  172         CT      1    MOL    C98    172 0.30920600  12.010000   ; qtot -0.353126
  173         HA      1    MOL    H61    173 0.14897700   1.008000   ; qtot -0.204149
  174         CA      1    MOL    C99    174 -0.01662400  12.010000   ; qtot -0.220773
  175         HA      1    MOL    H62    175 0.14897700   1.008000   ; qtot -0.071796
  176         CA      1    MOL   C100    176 -0.01662400  12.010000   ; qtot -0.088420
  177         CT      1    MOL   C101    177 0.07932000  12.010000   ; qtot -0.009100
  178          C      1    MOL   C102    178 0.64166700  12.010000   ; qtot 0.632567
  179         HC      1    MOL    H63    179 0.07031200   1.008000   ; qtot 0.702879
  180         OH      1    MOL     O9    180 -0.62278900  16.000000   ; qtot 0.080090
  181          O      1    MOL    O10    181 -0.53049800  16.000000   ; qtot -0.450408
  182         HO      1    MOL    H64    182 0.45039600   1.008000   ; qtot -0.000012

[ bonds ]
;    ai     aj funct         c0         c1         c2         c3
      2      3     1   0.13510 334803.680000
      3      4     1   0.15240 261918.400000
      3      5     1   0.12180 533627.360000
      4      6     1   0.15160 268612.800000
      4      7     1   0.15160 268612.800000
      4      8     1   0.15160 268612.800000
      6      9     1   0.13980 385848.480000
      6     10     1   0.13980 385848.480000
      7     11     1   0.13980 385848.480000
      7     12     1   0.13980 385848.480000
      8     13     1   0.13980 385848.480000
      8     14     1   0.13980 385848.480000
      9     16     1   0.13980 385848.480000
     10     17     1   0.13980 385848.480000
     10     18     1   0.15160 268612.800000
     11     20     1   0.13980 385848.480000
     12     18     1   0.15160 268612.800000
     12     21     1   0.13980 385848.480000
     13     23     1   0.13980 385848.480000
     14     18     1   0.15160 268612.800000
     14     24     1   0.13980 385848.480000
     16     25     1   0.13860 349598.720000
     16     26     1   0.13980 385848.480000
     17     26     1   0.13980 385848.480000
     20     29     1   0.13860 349598.720000
     20     30     1   0.13980 385848.480000
     21     30     1   0.13980 385848.480000
     23     32     1   0.13860 349598.720000
     23     33     1   0.13980 385848.480000
     24     33     1   0.13980 385848.480000
     25     36     1   0.13860 349598.720000
     29     39     1   0.13860 349598.720000
     32     42     1   0.13860 349598.720000
     36     44     1   0.12180 533627.360000
     36     45     1   0.14910 289449.120000
     39     46     1   0.12180 533627.360000
     39     47     1   0.14910 289449.120000
     42     48     1   0.12180 533627.360000
     42     49     1   0.14910 289449.120000
     45     50     1   0.13980 385848.480000
     45     51     1   0.13980 385848.480000
     47     52     1   0.13980 385848.480000
     47     53     1   0.13980 385848.480000
     49     54     1   0.13980 385848.480000
     49     55     1   0.13980 385848.480000
     50     57     1   0.13980 385848.480000
     51     59     1   0.13980 385848.480000
     52     61     1   0.13980 385848.480000
     53     63     1   0.13980 385848.480000
     54     65     1   0.13980 385848.480000
     55     67     1   0.13980 385848.480000
     57     69     1   0.13980 385848.480000
     59     69     1   0.13980 385848.480000
     59     70     1   0.13980 385848.480000
     61     72     1   0.13980 385848.480000
     63     72     1   0.13980 385848.480000
     63     73     1   0.13980 385848.480000
     65     75     1   0.13980 385848.480000
     67     75     1   0.13980 385848.480000
     67     76     1   0.13980 385848.480000
     70     78     1   0.13980 385848.480000
     70     79     1   0.13980 385848.480000
     73     81     1   0.13980 385848.480000
     73     82     1   0.13980 385848.480000
     76     84     1   0.13980 385848.480000
     76     85     1   0.13980 385848.480000
     78     87     1   0.13980 385848.480000
     79     89     1   0.13980 385848.480000
     81     91     1   0.13980 385848.480000
     82     93     1   0.13980 385848.480000
     84     95     1   0.13980 385848.480000
     85     97     1   0.13980 385848.480000
     87     99     1   0.13980 385848.480000
     89     99     1   0.13980 385848.480000
     91    102     1   0.13980 385848.480000
     93    102     1   0.13980 385848.480000
     95    105     1   0.13980 385848.480000
     97    105     1   0.13980 385848.480000
     99    107     1   0.13980 385848.480000
    102    108     1   0.13980 385848.480000
    105    109     1   0.13980 385848.480000
    107    110     1   0.13980 385848.480000
    107    111     1   0.13980 385848.480000
    108    112     1   0.13980 385848.480000
    108    113     1   0.13980 385848.480000
    109    114     1   0.13980 385848.480000
    109    115     1   0.13980 385848.480000
    110    117     1   0.13980 385848.480000
    111    119     1   0.13980 385848.480000
    112    121     1   0.13980 385848.480000
    113    123     1   0.13980 385848.480000
    114    125     1   0.13980 385848.480000
    115    127     1   0.13980 385848.480000
    117    129     1   0.13980 385848.480000
    119    129     1   0.13980 385848.480000
    119    130     1   0.14910 289449.120000
    121    132     1   0.13980 385848.480000
    123    132     1   0.13980 385848.480000
    123    133     1   0.14910 289449.120000
    125    135     1   0.13980 385848.480000
    127    135     1   0.13980 385848.480000
    127    136     1   0.14910 289449.120000
    130    138     1   0.12180 533627.360000
    130    139     1   0.13860 349598.720000
    133    141     1   0.12180 533627.360000
    133    142     1   0.13860 349598.720000
    136    144     1   0.12180 533627.360000
    136    145     1   0.13860 349598.720000
    139    147     1   0.13860 349598.720000
    142    149     1   0.13860 349598.720000
    145    151     1   0.13860 349598.720000
    147    152     1   0.13980 385848.480000
    147    153     1   0.13980 385848.480000
    149    154     1   0.13980 385848.480000
    149    155     1   0.13980 385848.480000
    151    156     1   0.13980 385848.480000
    151    157     1   0.13980 385848.480000
    152    159     1   0.13980 385848.480000
    153    161     1   0.13980 385848.480000
    154    163     1   0.13980 385848.480000
    155    165     1   0.13980 385848.480000
    156    167     1   0.13980 385848.480000
    157    169     1   0.13980 385848.480000
    159    171     1   0.13980 385848.480000
    161    171     1   0.13980 385848.480000
    161    172     1   0.15160 268612.800000
    163    174     1   0.13980 385848.480000
    165    172     1   0.15160 268612.800000
    165    174     1   0.13980 385848.480000
    167    176     1   0.13980 385848.480000
    169    172     1   0.15160 268612.800000
    169    176     1   0.13980 385848.480000
    171    177     1   0.15160 268612.800000
    172    178     1   0.15240 261918.400000
    174    177     1   0.15160 268612.800000
    176    177     1   0.15160 268612.800000
    178    180     1   0.13510 334803.680000
    178    181     1   0.12180 533627.360000
      1      2     1   0.09730 310787.520000
      9     15     1   0.10860 289365.440000
     11     19     1   0.10860 289365.440000
     13     22     1   0.10860 289365.440000
     17     27     1   0.10860 289365.440000
     18     28     1   0.10970 276646.080000
     21     31     1   0.10860 289365.440000
     24     34     1   0.10860 289365.440000
     25     35     1   0.10120 338569.280000
     26     37     1   0.10860 289365.440000
     29     38     1   0.10120 338569.280000
     30     40     1   0.10860 289365.440000
     32     41     1   0.10120 338569.280000
     33     43     1   0.10860 289365.440000
     50     56     1   0.10860 289365.440000
     51     58     1   0.10860 289365.440000
     52     60     1   0.10860 289365.440000
     53     62     1   0.10860 289365.440000
     54     64     1   0.10860 289365.440000
     55     66     1   0.10860 289365.440000
     57     68     1   0.10860 289365.440000
     61     71     1   0.10860 289365.440000
     65     74     1   0.10860 289365.440000
     69     77     1   0.10860 289365.440000
     72     80     1   0.10860 289365.440000
     75     83     1   0.10860 289365.440000
     78     86     1   0.10860 289365.440000
     79     88     1   0.10860 289365.440000
     81     90     1   0.10860 289365.440000
     82     92     1   0.10860 289365.440000
     84     94     1   0.10860 289365.440000
     85     96     1   0.10860 289365.440000
     87     98     1   0.10860 289365.440000
     89    100     1   0.10860 289365.440000
     91    101     1   0.10860 289365.440000
     93    103     1   0.10860 289365.440000
     95    104     1   0.10860 289365.440000
     97    106     1   0.10860 289365.440000
    110    116     1   0.10860 289365.440000
    111    118     1   0.10860 289365.440000
    112    120     1   0.10860 289365.440000
    113    122     1   0.10860 289365.440000
    114    124     1   0.10860 289365.440000
    115    126     1   0.10860 289365.440000
    117    128     1   0.10860 289365.440000
    121    131     1   0.10860 289365.440000
    125    134     1   0.10860 289365.440000
    129    137     1   0.10860 289365.440000
    132    140     1   0.10860 289365.440000
    135    143     1   0.10860 289365.440000
    139    146     1   0.10120 338569.280000
    142    148     1   0.10120 338569.280000
    145    150     1   0.10120 338569.280000
    152    158     1   0.10860 289365.440000
    153    160     1   0.10860 289365.440000
    154    162     1   0.10860 289365.440000
    155    164     1   0.10860 289365.440000
    156    166     1   0.10860 289365.440000
    157    168     1   0.10860 289365.440000
    159    170     1   0.10860 289365.440000
    163    173     1   0.10860 289365.440000
    167    175     1   0.10860 289365.440000
    177    179     1   0.10970 276646.080000
    180    182     1   0.09730 310787.520000

[ pairs ]
;    ai     aj funct         c0         c1         c2         c3
      2      6     1
      2      7     1
      2      8     1
      3      9     1
      3     10     1
      3     11     1
      3     12     1
      3     13     1
      3     14     1
      4     16     1
      4     17     1
      4     18     1
      4     20     1
      4     21     1
      4     23     1
      4     24     1
      5      6     1
      5      7     1
      5      8     1
      6     11     1
      6     12     1
      6     13     1
      6     14     1
      6     25     1
      6     26     1
      7      9     1
      7     10     1
      7     13     1
      7     14     1
      7     29     1
      7     30     1
      8      9     1
      8     10     1
      8     11     1
      8     12     1
      8     32     1
      8     33     1
      9     17     1
      9     18     1
      9     36     1
     10     16     1
     10     21     1
     10     24     1
     11     18     1
     11     21     1
     11     39     1
     12     20     1
     12     17     1
     12     24     1
     13     18     1
     13     24     1
     13     42     1
     14     23     1
     14     17     1
     14     21     1
     16     44     1
     16     45     1
     17     25     1
     18     26     1
     18     30     1
     18     33     1
     20     46     1
     20     47     1
     21     29     1
     23     48     1
     23     49     1
     24     32     1
     25     50     1
     25     51     1
     26     36     1
     29     52     1
     29     53     1
     30     39     1
     32     54     1
     32     55     1
     33     42     1
     36     57     1
     36     59     1
     39     61     1
     39     63     1
     42     65     1
     42     67     1
     44     50     1
     44     51     1
     45     69     1
     45     70     1
     46     52     1
     46     53     1
     47     72     1
     47     73     1
     48     54     1
     48     55     1
     49     75     1
     49     76     1
     50     59     1
     51     57     1
     51     78     1
     51     79     1
     52     63     1
     53     61     1
     53     81     1
     53     82     1
     54     67     1
     55     65     1
     55     84     1
     55     85     1
     57     70     1
     59     87     1
     59     89     1
     61     73     1
     63     91     1
     63     93     1
     65     76     1
     67     95     1
     67     97     1
     69     78     1
     69     79     1
     70     99     1
     72     81     1
     72     82     1
     73    102     1
     75     84     1
     75     85     1
     76    105     1
     78     89     1
     78    107     1
     79     87     1
     79    107     1
     81     93     1
     81    108     1
     82     91     1
     82    108     1
     84     97     1
     84    109     1
     85     95     1
     85    109     1
     87    110     1
     87    111     1
     89    110     1
     89    111     1
     91    112     1
     91    113     1
     93    112     1
     93    113     1
     95    114     1
     95    115     1
     97    114     1
     97    115     1
     99    117     1
     99    119     1
    102    121     1
    102    123     1
    105    125     1
    105    127     1
    107    129     1
    107    130     1
    108    132     1
    108    133     1
    109    135     1
    109    136     1
    110    119     1
    111    117     1
    111    138     1
    111    139     1
    112    123     1
    113    121     1
    113    141     1
    113    142     1
    114    127     1
    115    125     1
    115    144     1
    115    145     1
    117    130     1
    119    147     1
    121    133     1
    123    149     1
    125    136     1
    127    151     1
    129    138     1
    129    139     1
    130    152     1
    130    153     1
    132    141     1
    132    142     1
    133    154     1
    133    155     1
    135    144     1
    135    145     1
    136    156     1
    136    157     1
    138    147     1
    139    159     1
    139    161     1
    141    149     1
    142    163     1
    142    165     1
    144    151     1
    145    167     1
    145    169     1
    147    171     1
    147    172     1
    149    174     1
    149    172     1
    151    176     1
    151    172     1
    152    161     1
    152    177     1
    153    159     1
    153    177     1
    153    165     1
    153    169     1
    153    178     1
    154    165     1
    154    177     1
    155    163     1
    155    161     1
    155    169     1
    155    178     1
    155    177     1
    156    169     1
    156    177     1
    157    167     1
    157    161     1
    157    165     1
    157    178     1
    157    177     1
    159    172     1
    159    174     1
    159    176     1
    161    174     1
    161    176     1
    161    180     1
    161    181     1
    163    172     1
    163    171     1
    163    176     1
    165    171     1
    165    176     1
    165    180     1
    165    181     1
    167    172     1
    167    171     1
    167    174     1
    169    171     1
    169    174     1
    169    180     1
    169    181     1
    171    178     1
    172    177     1
    174    178     1
    176    178     1
      1      4     1
      1      5     1
      4     15     1
      4     19     1
      4     22     1
      6     27     1
      6     28     1
      7     28     1
      7     31     1
      8     28     1
      8     34     1
      9     35     1
      9     37     1
     10     15     1
     10     37     1
     11     38     1
     11     40     1
     12     19     1
     12     40     1
     13     41     1
     13     43     1
     14     22     1
     14     43     1
     15     25     1
     15     26     1
     16     27     1
     17     28     1
     18     27     1
     18     31     1
     18     34     1
     19     29     1
     19     30     1
     20     31     1
     21     28     1
     22     32     1
     22     33     1
     23     34     1
     24     28     1
     25     37     1
     26     35     1
     27     37     1
     29     40     1
     30     38     1
     31     40     1
     32     43     1
     33     41     1
     34     43     1
     35     44     1
     35     45     1
     36     56     1
     36     58     1
     38     46     1
     38     47     1
     39     60     1
     39     62     1
     41     48     1
     41     49     1
     42     64     1
     42     66     1
     45     68     1
     47     71     1
     49     74     1
     50     58     1
     50     77     1
     51     56     1
     51     77     1
     52     62     1
     52     80     1
     53     60     1
     53     80     1
     54     66     1
     54     83     1
     55     64     1
     55     83     1
     56     68     1
     56     69     1
     58     69     1
     58     70     1
     59     68     1
     59     86     1
     59     88     1
     60     71     1
     60     72     1
     62     72     1
     62     73     1
     63     71     1
     63     90     1
     63     92     1
     64     74     1
     64     75     1
     66     75     1
     66     76     1
     67     74     1
     67     94     1
     67     96     1
     68     77     1
     70     77     1
     70     98     1
     70    100     1
     71     80     1
     73     80     1
     73    101     1
     73    103     1
     74     83     1
     76     83     1
     76    104     1
     76    106     1
     78     88     1
     79     86     1
     81     92     1
     82     90     1
     84     96     1
     85     94     1
     86     98     1
     86     99     1
     87    100     1
     88     99     1
     88    100     1
     89     98     1
     90    101     1
     90    102     1
     91    103     1
     92    102     1
     92    103     1
     93    101     1
     94    104     1
     94    105     1
     95    106     1
     96    105     1
     96    106     1
     97    104     1
     98    107     1
     99    116     1
     99    118     1
    100    107     1
    101    108     1
    102    120     1
    102    122     1
    103    108     1
    104    109     1
    105    124     1
    105    126     1
    106    109     1
    107    128     1
    108    131     1
    109    134     1
    110    118     1
    110    137     1
    111    116     1
    111    137     1
    112    122     1
    112    140     1
    113    120     1
    113    140     1
    114    126     1
    114    143     1
    115    124     1
    115    143     1
    116    128     1
    116    129     1
    118    129     1
    118    130     1
    119    128     1
    119    146     1
    120    131     1
    120    132     1
    122    132     1
    122    133     1
    123    131     1
    123    148     1
    124    134     1
    124    135     1
    126    135     1
    126    136     1
    127    134     1
    127    150     1
    128    137     1
    130    137     1
    131    140     1
    133    140     1
    134    143     1
    136    143     1
    138    146     1
    139    158     1
    139    160     1
    141    148     1
    142    162     1
    142    164     1
    144    150     1
    145    166     1
    145    168     1
    146    152     1
    146    153     1
    147    170     1
    148    154     1
    148    155     1
    149    173     1
    150    156     1
    150    157     1
    151    175     1
    152    160     1
    153    158     1
    154    164     1
    155    162     1
    156    168     1
    157    166     1
    158    170     1
    158    171     1
    159    179     1
    160    171     1
    160    172     1
    161    170     1
    161    179     1
    162    173     1
    162    174     1
    163    179     1
    164    172     1
    164    174     1
    165    173     1
    165    179     1
    166    175     1
    166    176     1
    167    179     1
    168    172     1
    168    176     1
    169    175     1
    169    179     1
    170    177     1
    172    182     1
    173    177     1
    175    177     1
    181    182     1

[ angles ]
;    ai     aj     ak funct         c0         c1         c2         c3
      2      3      4     1   112.7300484 572.371200
      2      3      5     1   122.1000523 635.131200
      3      4      6     1   111.0100474 533.041600
      3      4      7     1   111.0100474 533.041600
      3      4      8     1   111.0100474 533.041600
      4      3      5     1   123.2000528 564.003200
      4      6      9     1   120.7700517 531.368000
      4      6     10     1   120.7700517 531.368000
      4      7     11     1   120.7700517 531.368000
      4      7     12     1   120.7700517 531.368000
      4      8     13     1   120.7700517 531.368000
      4      8     14     1   120.7700517 531.368000
      6      4      7     1   112.2400480 532.204800
      6      4      8     1   112.2400480 532.204800
      6      9     16     1   120.0200517 557.308800
      6     10     17     1   120.0200517 557.308800
      6     10     18     1   120.7700517 531.368000
      7      4      8     1   112.2400480 532.204800
      7     11     20     1   120.0200517 557.308800
      7     12     18     1   120.7700517 531.368000
      7     12     21     1   120.0200517 557.308800
      8     13     23     1   120.0200517 557.308800
      8     14     18     1   120.7700517 531.368000
      8     14     24     1   120.0200517 557.308800
      9      6     10     1   120.0200517 557.308800
      9     16     25     1   120.9500521 571.534400
      9     16     26     1   120.0200517 557.308800
     10     17     26     1   120.0200517 557.308800
     10     18     12     1   112.2400480 532.204800
     10     18     14     1   112.2400480 532.204800
     11      7     12     1   120.0200517 557.308800
     11     20     29     1   120.9500521 571.534400
     11     20     30     1   120.0200517 557.308800
     12     18     14     1   112.2400480 532.204800
     12     21     30     1   120.0200517 557.308800
     13      8     14     1   120.0200517 557.308800
     13     23     32     1   120.9500521 571.534400
     13     23     33     1   120.0200517 557.308800
     14     24     33     1   120.0200517 557.308800
     16     25     36     1   127.4600547 529.694400
     16     26     17     1   120.0200517 557.308800
     17     10     18     1   120.7700517 531.368000
     18     12     21     1   120.7700517 531.368000
     18     14     24     1   120.7700517 531.368000
     20     29     39     1   127.4600547 529.694400
     20     30     21     1   120.0200517 557.308800
     23     32     42     1   127.4600547 529.694400
     23     33     24     1   120.0200517 557.308800
     25     16     26     1   120.9500521 571.534400
     25     36     44     1   118.8300510 581.576000
     25     36     45     1   116.3750500 533.836560
     29     20     30     1   120.9500521 571.534400
     29     39     46     1   118.8300510 581.576000
     29     39     47     1   116.3750500 533.836560
     32     23     33     1   120.9500521 571.534400
     32     42     48     1   118.8300510 581.576000
     32     42     49     1   116.3750500 533.836560
     36     45     50     1   120.3300516 538.062400
     36     45     51     1   120.3300516 538.062400
     39     47     52     1   120.3300516 538.062400
     39     47     53     1   120.3300516 538.062400
     42     49     54     1   120.3300516 538.062400
     42     49     55     1   120.3300516 538.062400
     44     36     45     1   122.6000525 574.881600
     45     50     57     1   120.0200517 557.308800
     45     51     59     1   120.0200517 557.308800
     46     39     47     1   122.6000525 574.881600
     47     52     61     1   120.0200517 557.308800
     47     53     63     1   120.0200517 557.308800
     48     42     49     1   122.6000525 574.881600
     49     54     65     1   120.0200517 557.308800
     49     55     67     1   120.0200517 557.308800
     50     45     51     1   120.0200517 557.308800
     50     57     69     1   120.0200517 557.308800
     51     59     69     1   120.0200517 557.308800
     51     59     70     1   120.0200517 557.308800
     52     47     53     1   120.0200517 557.308800
     52     61     72     1   120.0200517 557.308800
     53     63     72     1   120.0200517 557.308800
     53     63     73     1   120.0200517 557.308800
     54     49     55     1   120.0200517 557.308800
     54     65     75     1   120.0200517 557.308800
     55     67     75     1   120.0200517 557.308800
     55     67     76     1   120.0200517 557.308800
     57     69     59     1   120.0200517 557.308800
     59     70     78     1   120.0200517 557.308800
     59     70     79     1   120.0200517 557.308800
     61     72     63     1   120.0200517 557.308800
     63     73     81     1   120.0200517 557.308800
     63     73     82     1   120.0200517 557.308800
     65     75     67     1   120.0200517 557.308800
     67     76     84     1   120.0200517 557.308800
     67     76     85     1   120.0200517 557.308800
     69     59     70     1   120.0200517 557.308800
     70     78     87     1   120.0200517 557.308800
     70     79     89     1   120.0200517 557.308800
     72     63     73     1   120.0200517 557.308800
     73     81     91     1   120.0200517 557.308800
     73     82     93     1   120.0200517 557.308800
     75     67     76     1   120.0200517 557.308800
     76     84     95     1   120.0200517 557.308800
     76     85     97     1   120.0200517 557.308800
     78     70     79     1   120.0200517 557.308800
     78     87     99     1   120.0200517 557.308800
     79     89     99     1   120.0200517 557.308800
     81     73     82     1   120.0200517 557.308800
     81     91    102     1   120.0200517 557.308800
     82     93    102     1   120.0200517 557.308800
     84     76     85     1   120.0200517 557.308800
     84     95    105     1   120.0200517 557.308800
     85     97    105     1   120.0200517 557.308800
     87     99     89     1   120.0200517 557.308800
     87     99    107     1   120.0200517 557.308800
     89     99    107     1   120.0200517 557.308800
     91    102     93     1   120.0200517 557.308800
     91    102    108     1   120.0200517 557.308800
     93    102    108     1   120.0200517 557.308800
     95    105     97     1   120.0200517 557.308800
     95    105    109     1   120.0200517 557.308800
     97    105    109     1   120.0200517 557.308800
     99    107    110     1   120.0200517 557.308800
     99    107    111     1   120.0200517 557.308800
    102    108    112     1   120.0200517 557.308800
    102    108    113     1   120.0200517 557.308800
    105    109    114     1   120.0200517 557.308800
    105    109    115     1   120.0200517 557.308800
    107    110    117     1   120.0200517 557.308800
    107    111    119     1   120.0200517 557.308800
    108    112    121     1   120.0200517 557.308800
    108    113    123     1   120.0200517 557.308800
    109    114    125     1   120.0200517 557.308800
    109    115    127     1   120.0200517 557.308800
    110    107    111     1   120.0200517 557.308800
    110    117    129     1   120.0200517 557.308800
    111    119    129     1   120.0200517 557.308800
    111    119    130     1   120.3300516 538.062400
    112    108    113     1   120.0200517 557.308800
    112    121    132     1   120.0200517 557.308800
    113    123    132     1   120.0200517 557.308800
    113    123    133     1   120.3300516 538.062400
    114    109    115     1   120.0200517 557.308800
    114    125    135     1   120.0200517 557.308800
    115    127    135     1   120.0200517 557.308800
    115    127    136     1   120.3300516 538.062400
    117    129    119     1   120.0200517 557.308800
    119    130    138     1   122.6000525 574.881600
    119    130    139     1   116.3750500 533.836560
    121    132    123     1   120.0200517 557.308800
    123    133    141     1   122.6000525 574.881600
    123    133    142     1   116.3750500 533.836560
    125    135    127     1   120.0200517 557.308800
    127    136    144     1   122.6000525 574.881600
    127    136    145     1   116.3750500 533.836560
    129    119    130     1   120.3300516 538.062400
    130    139    147     1   127.4600547 529.694400
    132    123    133     1   120.3300516 538.062400
    133    142    149     1   127.4600547 529.694400
    135    127    136     1   120.3300516 538.062400
    136    145    151     1   127.4600547 529.694400
    138    130    139     1   118.8300510 581.576000
    139    147    152     1   120.9500521 571.534400
    139    147    153     1   120.9500521 571.534400
    141    133    142     1   118.8300510 581.576000
    142    149    154     1   120.9500521 571.534400
    142    149    155     1   120.9500521 571.534400
    144    136    145     1   118.8300510 581.576000
    145    151    156     1   120.9500521 571.534400
    145    151    157     1   120.9500521 571.534400
    147    152    159     1   120.0200517 557.308800
    147    153    161     1   120.0200517 557.308800
    149    154    163     1   120.0200517 557.308800
    149    155    165     1   120.0200517 557.308800
    151    156    167     1   120.0200517 557.308800
    151    157    169     1   120.0200517 557.308800
    152    147    153     1   120.0200517 557.308800
    152    159    171     1   120.0200517 557.308800
    153    161    171     1   120.0200517 557.308800
    153    161    172     1   120.7700517 531.368000
    154    149    155     1   120.0200517 557.308800
    154    163    174     1   120.0200517 557.308800
    155    165    172     1   120.7700517 531.368000
    155    165    174     1   120.0200517 557.308800
    156    151    157     1   120.0200517 557.308800
    156    167    176     1   120.0200517 557.308800
    157    169    172     1   120.7700517 531.368000
    157    169    176     1   120.0200517 557.308800
    159    171    161     1   120.0200517 557.308800
    159    171    177     1   120.7700517 531.368000
    161    171    177     1   120.7700517 531.368000
    161    172    165     1   112.2400480 532.204800
    161    172    169     1   112.2400480 532.204800
    161    172    178     1   111.0100474 533.041600
    163    174    165     1   120.0200517 557.308800
    163    174    177     1   120.7700517 531.368000
    165    172    169     1   112.2400480 532.204800
    165    172    178     1   111.0100474 533.041600
    165    174    177     1   120.7700517 531.368000
    167    176    169     1   120.0200517 557.308800
    167    176    177     1   120.7700517 531.368000
    169    172    178     1   111.0100474 533.041600
    169    176    177     1   120.7700517 531.368000
    171    161    172     1   120.7700517 531.368000
    171    177    174     1   112.2400480 532.204800
    171    177    176     1   112.2400480 532.204800
    172    165    174     1   120.7700517 531.368000
    172    169    176     1   120.7700517 531.368000
    172    178    180     1   112.7300484 572.371200
    172    178    181     1   123.2000528 564.003200
    174    177    176     1   112.2400480 532.204800
    180    178    181     1   122.1000523 635.131200
      1      2      3     1   106.5500460 417.563200
      6      9     15     1   119.8800511 403.337600
      7     11     19     1   119.8800511 403.337600
      8     13     22     1   119.8800511 403.337600
     10     17     27     1   119.8800511 403.337600
     10     18     28     1   110.4700473 391.622400
     12     18     28     1   110.4700473 391.622400
     12     21     31     1   119.8800511 403.337600
     14     18     28     1   110.4700473 391.622400
     14     24     34     1   119.8800511 403.337600
     15      9     16     1   119.8800511 403.337600
     16     25     35     1   116.0700497 405.011200
     16     26     37     1   119.8800511 403.337600
     17     26     37     1   119.8800511 403.337600
     19     11     20     1   119.8800511 403.337600
     20     29     38     1   116.0700497 405.011200
     20     30     40     1   119.8800511 403.337600
     21     30     40     1   119.8800511 403.337600
     22     13     23     1   119.8800511 403.337600
     23     32     41     1   116.0700497 405.011200
     23     33     43     1   119.8800511 403.337600
     24     33     43     1   119.8800511 403.337600
     26     17     27     1   119.8800511 403.337600
     30     21     31     1   119.8800511 403.337600
     33     24     34     1   119.8800511 403.337600
     35     25     36     1   116.0700497 405.011200
     38     29     39     1   116.0700497 405.011200
     41     32     42     1   116.0700497 405.011200
     45     50     56     1   119.8800511 403.337600
     45     51     58     1   119.8800511 403.337600
     47     52     60     1   119.8800511 403.337600
     47     53     62     1   119.8800511 403.337600
     49     54     64     1   119.8800511 403.337600
     49     55     66     1   119.8800511 403.337600
     50     57     68     1   119.8800511 403.337600
     52     61     71     1   119.8800511 403.337600
     54     65     74     1   119.8800511 403.337600
     56     50     57     1   119.8800511 403.337600
     57     69     77     1   119.8800511 403.337600
     58     51     59     1   119.8800511 403.337600
     59     69     77     1   119.8800511 403.337600
     60     52     61     1   119.8800511 403.337600
     61     72     80     1   119.8800511 403.337600
     62     53     63     1   119.8800511 403.337600
     63     72     80     1   119.8800511 403.337600
     64     54     65     1   119.8800511 403.337600
     65     75     83     1   119.8800511 403.337600
     66     55     67     1   119.8800511 403.337600
     67     75     83     1   119.8800511 403.337600
     68     57     69     1   119.8800511 403.337600
     70     78     86     1   119.8800511 403.337600
     70     79     88     1   119.8800511 403.337600
     71     61     72     1   119.8800511 403.337600
     73     81     90     1   119.8800511 403.337600
     73     82     92     1   119.8800511 403.337600
     74     65     75     1   119.8800511 403.337600
     76     84     94     1   119.8800511 403.337600
     76     85     96     1   119.8800511 403.337600
     78     87     98     1   119.8800511 403.337600
     79     89    100     1   119.8800511 403.337600
     81     91    101     1   119.8800511 403.337600
     82     93    103     1   119.8800511 403.337600
     84     95    104     1   119.8800511 403.337600
     85     97    106     1   119.8800511 403.337600
     86     78     87     1   119.8800511 403.337600
     88     79     89     1   119.8800511 403.337600
     90     81     91     1   119.8800511 403.337600
     92     82     93     1   119.8800511 403.337600
     94     84     95     1   119.8800511 403.337600
     96     85     97     1   119.8800511 403.337600
     98     87     99     1   119.8800511 403.337600
     99     89    100     1   119.8800511 403.337600
    101     91    102     1   119.8800511 403.337600
    102     93    103     1   119.8800511 403.337600
    104     95    105     1   119.8800511 403.337600
    105     97    106     1   119.8800511 403.337600
    107    110    116     1   119.8800511 403.337600
    107    111    118     1   119.8800511 403.337600
    108    112    120     1   119.8800511 403.337600
    108    113    122     1   119.8800511 403.337600
    109    114    124     1   119.8800511 403.337600
    109    115    126     1   119.8800511 403.337600
    110    117    128     1   119.8800511 403.337600
    112    121    131     1   119.8800511 403.337600
    114    125    134     1   119.8800511 403.337600
    116    110    117     1   119.8800511 403.337600
    117    129    137     1   119.8800511 403.337600
    118    111    119     1   119.8800511 403.337600
    119    129    137     1   119.8800511 403.337600
    120    112    121     1   119.8800511 403.337600
    121    132    140     1   119.8800511 403.337600
    122    113    123     1   119.8800511 403.337600
    123    132    140     1   119.8800511 403.337600
    124    114    125     1   119.8800511 403.337600
    125    135    143     1   119.8800511 403.337600
    126    115    127     1   119.8800511 403.337600
    127    135    143     1   119.8800511 403.337600
    128    117    129     1   119.8800511 403.337600
    130    139    146     1   116.0700497 405.011200
    131    121    132     1   119.8800511 403.337600
    133    142    148     1   116.0700497 405.011200
    134    125    135     1   119.8800511 403.337600
    136    145    150     1   116.0700497 405.011200
    146    139    147     1   116.0700497 405.011200
    147    152    158     1   119.8800511 403.337600
    147    153    160     1   119.8800511 403.337600
    148    142    149     1   116.0700497 405.011200
    149    154    162     1   119.8800511 403.337600
    149    155    164     1   119.8800511 403.337600
    150    145    151     1   116.0700497 405.011200
    151    156    166     1   119.8800511 403.337600
    151    157    168     1   119.8800511 403.337600
    152    159    170     1   119.8800511 403.337600
    154    163    173     1   119.8800511 403.337600
    156    167    175     1   119.8800511 403.337600
    158    152    159     1   119.8800511 403.337600
    160    153    161     1   119.8800511 403.337600
    162    154    163     1   119.8800511 403.337600
    164    155    165     1   119.8800511 403.337600
    166    156    167     1   119.8800511 403.337600
    168    157    169     1   119.8800511 403.337600
    170    159    171     1   119.8800511 403.337600
    171    177    179     1   110.4700473 391.622400
    173    163    174     1   119.8800511 403.337600
    174    177    179     1   110.4700473 391.622400
    175    167    176     1   119.8800511 403.337600
    176    177    179     1   110.4700473 391.622400
    178    180    182     1   106.5500460 417.563200

[ dihedrals ]
;    ai     aj     ak     al funct         c0         c1         c2         c3         c4         c5
      2      3      4      6     1  180.0000771  0.0000000  2
      2      3      4      7     1  180.0000771  0.0000000  2
      2      3      4      8     1  180.0000771  0.0000000  2
      3      4      6      9     1  0.0000000  0.0000000  2
      3      4      6     10     1  0.0000000  0.0000000  2
      3      4      7     11     1  0.0000000  0.0000000  2
      3      4      7     12     1  0.0000000  0.0000000  2
      3      4      8     13     1  0.0000000  0.0000000  2
      3      4      8     14     1  0.0000000  0.0000000  2
      4      6      9     16     1  180.0000771  15.1670000  2
      4      6     10     17     1  180.0000771  15.1670000  2
      4      6     10     18     1  180.0000771  15.1670000  2
      4      7     11     20     1  180.0000771  15.1670000  2
      4      7     12     18     1  180.0000771  15.1670000  2
      4      7     12     21     1  180.0000771  15.1670000  2
      4      8     13     23     1  180.0000771  15.1670000  2
      4      8     14     18     1  180.0000771  15.1670000  2
      4      8     14     24     1  180.0000771  15.1670000  2
      5      3      4      6     1  180.0000771  0.0000000  2
      5      3      4      7     1  180.0000771  0.0000000  2
      5      3      4      8     1  180.0000771  0.0000000  2
      6      4      7     11     1  0.0000000  0.0000000  2
      6      4      7     12     1  0.0000000  0.0000000  2
      6      4      8     13     1  0.0000000  0.0000000  2
      6      4      8     14     1  0.0000000  0.0000000  2
      6      9     16     25     1  180.0000771  15.1670000  2
      6      9     16     26     1  180.0000771  15.1670000  2
      6     10     17     26     1  180.0000771  15.1670000  2
      6     10     18     12     1  0.0000000  0.0000000  2
      6     10     18     14     1  0.0000000  0.0000000  2
      7      4      6      9     1  0.0000000  0.0000000  2
      7      4      6     10     1  0.0000000  0.0000000  2
      7      4      8     13     1  0.0000000  0.0000000  2
      7      4      8     14     1  0.0000000  0.0000000  2
      7     11     20     29     1  180.0000771  15.1670000  2
      7     11     20     30     1  180.0000771  15.1670000  2
      7     12     18     10     1  0.0000000  0.0000000  2
      7     12     18     14     1  0.0000000  0.0000000  2
      7     12     21     30     1  180.0000771  15.1670000  2
      8      4      6      9     1  0.0000000  0.0000000  2
      8      4      6     10     1  0.0000000  0.0000000  2
      8      4      7     11     1  0.0000000  0.0000000  2
      8      4      7     12     1  0.0000000  0.0000000  2
      8     13     23     32     1  180.0000771  15.1670000  2
      8     13     23     33     1  180.0000771  15.1670000  2
      8     14     18     10     1  0.0000000  0.0000000  2
      8     14     18     12     1  0.0000000  0.0000000  2
      8     14     24     33     1  180.0000771  15.1670000  2
      9      6     10     17     1  180.0000771  15.1670000  2
      9      6     10     18     1  180.0000771  15.1670000  2
      9     16     25     36     1  180.0000771  4.3932000  2
      9     16     26     17     1  180.0000771  15.1670000  2
     10      6      9     16     1  180.0000771  15.1670000  2
     10     17     26     16     1  180.0000771  15.1670000  2
     10     18     12     21     1  0.0000000  0.0000000  2
     10     18     14     24     1  0.0000000  0.0000000  2
     11      7     12     18     1  180.0000771  15.1670000  2
     11      7     12     21     1  180.0000771  15.1670000  2
     11     20     29     39     1  180.0000771  4.3932000  2
     11     20     30     21     1  180.0000771  15.1670000  2
     12      7     11     20     1  180.0000771  15.1670000  2
     12     18     10     17     1  0.0000000  0.0000000  2
     12     18     14     24     1  0.0000000  0.0000000  2
     12     21     30     20     1  180.0000771  15.1670000  2
     13      8     14     18     1  180.0000771  15.1670000  2
     13      8     14     24     1  180.0000771  15.1670000  2
     13     23     32     42     1  180.0000771  4.3932000  2
     13     23     33     24     1  180.0000771  15.1670000  2
     14      8     13     23     1  180.0000771  15.1670000  2
     14     18     10     17     1  0.0000000  0.0000000  2
     14     18     12     21     1  0.0000000  0.0000000  2
     14     24     33     23     1  180.0000771  15.1670000  2
     16     25     36     44     1  180.0000771  6.0668000  2
     16     25     36     44     1  180.0000771  1.4644000  4
     16     25     36     45     1  180.0000771  6.0668000  2
     16     25     36     45     1  180.0000771  1.4644000  4
     17     26     16     25     1  180.0000771  15.1670000  2
     18     10     17     26     1  180.0000771  15.1670000  2
     18     12     21     30     1  180.0000771  15.1670000  2
     18     14     24     33     1  180.0000771  15.1670000  2
     20     29     39     46     1  180.0000771  6.0668000  2
     20     29     39     46     1  180.0000771  1.4644000  4
     20     29     39     47     1  180.0000771  6.0668000  2
     20     29     39     47     1  180.0000771  1.4644000  4
     21     30     20     29     1  180.0000771  15.1670000  2
     23     32     42     48     1  180.0000771  6.0668000  2
     23     32     42     48     1  180.0000771  1.4644000  4
     23     32     42     49     1  180.0000771  6.0668000  2
     23     32     42     49     1  180.0000771  1.4644000  4
     24     33     23     32     1  180.0000771  15.1670000  2
     25     36     45     50     1  180.0000771  4.1840000  2
     25     36     45     51     1  180.0000771  4.1840000  2
     26     16     25     36     1  180.0000771  4.3932000  2
     29     39     47     52     1  180.0000771  4.1840000  2
     29     39     47     53     1  180.0000771  4.1840000  2
     30     20     29     39     1  180.0000771  4.3932000  2
     32     42     49     54     1  180.0000771  4.1840000  2
     32     42     49     55     1  180.0000771  4.1840000  2
     33     23     32     42     1  180.0000771  4.3932000  2
     36     45     50     57     1  180.0000771  15.1670000  2
     36     45     51     59     1  180.0000771  15.1670000  2
     39     47     52     61     1  180.0000771  15.1670000  2
     39     47     53     63     1  180.0000771  15.1670000  2
     42     49     54     65     1  180.0000771  15.1670000  2
     42     49     55     67     1  180.0000771  15.1670000  2
     44     36     45     50     1  180.0000771  4.1840000  2
     44     36     45     51     1  180.0000771  4.1840000  2
     45     50     57     69     1  180.0000771  15.1670000  2
     45     51     59     69     1  180.0000771  15.1670000  2
     45     51     59     70     1  180.0000771  15.1670000  2
     46     39     47     52     1  180.0000771  4.1840000  2
     46     39     47     53     1  180.0000771  4.1840000  2
     47     52     61     72     1  180.0000771  15.1670000  2
     47     53     63     72     1  180.0000771  15.1670000  2
     47     53     63     73     1  180.0000771  15.1670000  2
     48     42     49     54     1  180.0000771  4.1840000  2
     48     42     49     55     1  180.0000771  4.1840000  2
     49     54     65     75     1  180.0000771  15.1670000  2
     49     55     67     75     1  180.0000771  15.1670000  2
     49     55     67     76     1  180.0000771  15.1670000  2
     50     45     51     59     1  180.0000771  15.1670000  2
     50     57     69     59     1  180.0000771  15.1670000  2
     51     45     50     57     1  180.0000771  15.1670000  2
     51     59     69     57     1  180.0000771  15.1670000  2
     51     59     70     78     1  180.0000771  15.1670000  2
     51     59     70     79     1  180.0000771  15.1670000  2
     52     47     53     63     1  180.0000771  15.1670000  2
     52     61     72     63     1  180.0000771  15.1670000  2
     53     47     52     61     1  180.0000771  15.1670000  2
     53     63     72     61     1  180.0000771  15.1670000  2
     53     63     73     81     1  180.0000771  15.1670000  2
     53     63     73     82     1  180.0000771  15.1670000  2
     54     49     55     67     1  180.0000771  15.1670000  2
     54     65     75     67     1  180.0000771  15.1670000  2
     55     49     54     65     1  180.0000771  15.1670000  2
     55     67     75     65     1  180.0000771  15.1670000  2
     55     67     76     84     1  180.0000771  15.1670000  2
     55     67     76     85     1  180.0000771  15.1670000  2
     57     69     59     70     1  180.0000771  15.1670000  2
     59     70     78     87     1  180.0000771  15.1670000  2
     59     70     79     89     1  180.0000771  15.1670000  2
     61     72     63     73     1  180.0000771  15.1670000  2
     63     73     81     91     1  180.0000771  15.1670000  2
     63     73     82     93     1  180.0000771  15.1670000  2
     65     75     67     76     1  180.0000771  15.1670000  2
     67     76     84     95     1  180.0000771  15.1670000  2
     67     76     85     97     1  180.0000771  15.1670000  2
     69     59     70     78     1  180.0000771  15.1670000  2
     69     59     70     79     1  180.0000771  15.1670000  2
     70     78     87     99     1  180.0000771  15.1670000  2
     70     79     89     99     1  180.0000771  15.1670000  2
     72     63     73     81     1  180.0000771  15.1670000  2
     72     63     73     82     1  180.0000771  15.1670000  2
     73     81     91    102     1  180.0000771  15.1670000  2
     73     82     93    102     1  180.0000771  15.1670000  2
     75     67     76     84     1  180.0000771  15.1670000  2
     75     67     76     85     1  180.0000771  15.1670000  2
     76     84     95    105     1  180.0000771  15.1670000  2
     76     85     97    105     1  180.0000771  15.1670000  2
     78     70     79     89     1  180.0000771  15.1670000  2
     78     87     99     89     1  180.0000771  15.1670000  2
     78     87     99    107     1  180.0000771  15.1670000  2
     79     70     78     87     1  180.0000771  15.1670000  2
     79     89     99     87     1  180.0000771  15.1670000  2
     79     89     99    107     1  180.0000771  15.1670000  2
     81     73     82     93     1  180.0000771  15.1670000  2
     81     91    102     93     1  180.0000771  15.1670000  2
     81     91    102    108     1  180.0000771  15.1670000  2
     82     73     81     91     1  180.0000771  15.1670000  2
     82     93    102     91     1  180.0000771  15.1670000  2
     82     93    102    108     1  180.0000771  15.1670000  2
     84     76     85     97     1  180.0000771  15.1670000  2
     84     95    105     97     1  180.0000771  15.1670000  2
     84     95    105    109     1  180.0000771  15.1670000  2
     85     76     84     95     1  180.0000771  15.1670000  2
     85     97    105     95     1  180.0000771  15.1670000  2
     85     97    105    109     1  180.0000771  15.1670000  2
     87     99    107    110     1  180.0000771  15.1670000  2
     87     99    107    111     1  180.0000771  15.1670000  2
     89     99    107    110     1  180.0000771  15.1670000  2
     89     99    107    111     1  180.0000771  15.1670000  2
     91    102    108    112     1  180.0000771  15.1670000  2
     91    102    108    113     1  180.0000771  15.1670000  2
     93    102    108    112     1  180.0000771  15.1670000  2
     93    102    108    113     1  180.0000771  15.1670000  2
     95    105    109    114     1  180.0000771  15.1670000  2
     95    105    109    115     1  180.0000771  15.1670000  2
     97    105    109    114     1  180.0000771  15.1670000  2
     97    105    109    115     1  180.0000771  15.1670000  2
     99    107    110    117     1  180.0000771  15.1670000  2
     99    107    111    119     1  180.0000771  15.1670000  2
    102    108    112    121     1  180.0000771  15.1670000  2
    102    108    113    123     1  180.0000771  15.1670000  2
    105    109    114    125     1  180.0000771  15.1670000  2
    105    109    115    127     1  180.0000771  15.1670000  2
    107    110    117    129     1  180.0000771  15.1670000  2
    107    111    119    129     1  180.0000771  15.1670000  2
    107    111    119    130     1  180.0000771  15.1670000  2
    108    112    121    132     1  180.0000771  15.1670000  2
    108    113    123    132     1  180.0000771  15.1670000  2
    108    113    123    133     1  180.0000771  15.1670000  2
    109    114    125    135     1  180.0000771  15.1670000  2
    109    115    127    135     1  180.0000771  15.1670000  2
    109    115    127    136     1  180.0000771  15.1670000  2
    110    107    111    119     1  180.0000771  15.1670000  2
    110    117    129    119     1  180.0000771  15.1670000  2
    111    107    110    117     1  180.0000771  15.1670000  2
    111    119    129    117     1  180.0000771  15.1670000  2
    111    119    130    138     1  180.0000771  4.1840000  2
    111    119    130    139     1  180.0000771  4.1840000  2
    112    108    113    123     1  180.0000771  15.1670000  2
    112    121    132    123     1  180.0000771  15.1670000  2
    113    108    112    121     1  180.0000771  15.1670000  2
    113    123    132    121     1  180.0000771  15.1670000  2
    113    123    133    141     1  180.0000771  4.1840000  2
    113    123    133    142     1  180.0000771  4.1840000  2
    114    109    115    127     1  180.0000771  15.1670000  2
    114    125    135    127     1  180.0000771  15.1670000  2
    115    109    114    125     1  180.0000771  15.1670000  2
    115    127    135    125     1  180.0000771  15.1670000  2
    115    127    136    144     1  180.0000771  4.1840000  2
    115    127    136    145     1  180.0000771  4.1840000  2
    117    129    119    130     1  180.0000771  15.1670000  2
    119    130    139    147     1  180.0000771  6.0668000  2
    119    130    139    147     1  180.0000771  1.4644000  4
    121    132    123    133     1  180.0000771  15.1670000  2
    123    133    142    149     1  180.0000771  6.0668000  2
    123    133    142    149     1  180.0000771  1.4644000  4
    125    135    127    136     1  180.0000771  15.1670000  2
    127    136    145    151     1  180.0000771  6.0668000  2
    127    136    145    151     1  180.0000771  1.4644000  4
    129    119    130    138     1  180.0000771  4.1840000  2
    129    119    130    139     1  180.0000771  4.1840000  2
    130    139    147    152     1  180.0000771  4.3932000  2
    130    139    147    153     1  180.0000771  4.3932000  2
    132    123    133    141     1  180.0000771  4.1840000  2
    132    123    133    142     1  180.0000771  4.1840000  2
    133    142    149    154     1  180.0000771  4.3932000  2
    133    142    149    155     1  180.0000771  4.3932000  2
    135    127    136    144     1  180.0000771  4.1840000  2
    135    127    136    145     1  180.0000771  4.1840000  2
    136    145    151    156     1  180.0000771  4.3932000  2
    136    145    151    157     1  180.0000771  4.3932000  2
    138    130    139    147     1  180.0000771  6.0668000  2
    138    130    139    147     1  180.0000771  1.4644000  4
    139    147    152    159     1  180.0000771  15.1670000  2
    139    147    153    161     1  180.0000771  15.1670000  2
    141    133    142    149     1  180.0000771  6.0668000  2
    141    133    142    149     1  180.0000771  1.4644000  4
    142    149    154    163     1  180.0000771  15.1670000  2
    142    149    155    165     1  180.0000771  15.1670000  2
    144    136    145    151     1  180.0000771  6.0668000  2
    144    136    145    151     1  180.0000771  1.4644000  4
    145    151    156    167     1  180.0000771  15.1670000  2
    145    151    157    169     1  180.0000771  15.1670000  2
    147    152    159    171     1  180.0000771  15.1670000  2
    147    153    161    171     1  180.0000771  15.1670000  2
    147    153    161    172     1  180.0000771  15.1670000  2
    149    154    163    174     1  180.0000771  15.1670000  2
    149    155    165    172     1  180.0000771  15.1670000  2
    149    155    165    174     1  180.0000771  15.1670000  2
    151    156    167    176     1  180.0000771  15.1670000  2
    151    157    169    172     1  180.0000771  15.1670000  2
    151    157    169    176     1  180.0000771  15.1670000  2
    152    147    153    161     1  180.0000771  15.1670000  2
    152    159    171    161     1  180.0000771  15.1670000  2
    152    159    171    177     1  180.0000771  15.1670000  2
    153    147    152    159     1  180.0000771  15.1670000  2
    153    161    171    159     1  180.0000771  15.1670000  2
    153    161    171    177     1  180.0000771  15.1670000  2
    153    161    172    165     1  0.0000000  0.0000000  2
    153    161    172    169     1  0.0000000  0.0000000  2
    153    161    172    178     1  0.0000000  0.0000000  2
    154    149    155    165     1  180.0000771  15.1670000  2
    154    163    174    165     1  180.0000771  15.1670000  2
    154    163    174    177     1  180.0000771  15.1670000  2
    155    149    154    163     1  180.0000771  15.1670000  2
    155    165    172    161     1  0.0000000  0.0000000  2
    155    165    172    169     1  0.0000000  0.0000000  2
    155    165    172    178     1  0.0000000  0.0000000  2
    155    165    174    163     1  180.0000771  15.1670000  2
    155    165    174    177     1  180.0000771  15.1670000  2
    156    151    157    169     1  180.0000771  15.1670000  2
    156    167    176    169     1  180.0000771  15.1670000  2
    156    167    176    177     1  180.0000771  15.1670000  2
    157    151    156    167     1  180.0000771  15.1670000  2
    157    169    172    161     1  0.0000000  0.0000000  2
    157    169    172    165     1  0.0000000  0.0000000  2
    157    169    172    178     1  0.0000000  0.0000000  2
    157    169    176    167     1  180.0000771  15.1670000  2
    157    169    176    177     1  180.0000771  15.1670000  2
    159    171    161    172     1  180.0000771  15.1670000  2
    159    171    177    174     1  0.0000000  0.0000000  2
    159    171    177    176     1  0.0000000  0.0000000  2
    161    171    177    174     1  0.0000000  0.0000000  2
    161    171    177    176     1  0.0000000  0.0000000  2
    161    172    165    174     1  0.0000000  0.0000000  2
    161    172    169    176     1  0.0000000  0.0000000  2
    161    172    178    180     1  180.0000771  0.0000000  2
    161    172    178    181     1  180.0000771  0.0000000  2
    163    174    165    172     1  180.0000771  15.1670000  2
    163    174    177    171     1  0.0000000  0.0000000  2
    163    174    177    176     1  0.0000000  0.0000000  2
    165    172    161    171     1  0.0000000  0.0000000  2
    165    172    169    176     1  0.0000000  0.0000000  2
    165    172    178    180     1  180.0000771  0.0000000  2
    165    172    178    181     1  180.0000771  0.0000000  2
    165    174    177    171     1  0.0000000  0.0000000  2
    165    174    177    176     1  0.0000000  0.0000000  2
    167    176    169    172     1  180.0000771  15.1670000  2
    167    176    177    171     1  0.0000000  0.0000000  2
    167    176    177    174     1  0.0000000  0.0000000  2
    169    172    161    171     1  0.0000000  0.0000000  2
    169    172    165    174     1  0.0000000  0.0000000  2
    169    172    178    180     1  180.0000771  0.0000000  2
    169    172    178    181     1  180.0000771  0.0000000  2
    169    176    177    171     1  0.0000000  0.0000000  2
    169    176    177    174     1  0.0000000  0.0000000  2
    171    161    172    178     1  0.0000000  0.0000000  2
    172    161    171    177     1  180.0000771  15.1670000  2
    172    165    174    177     1  180.0000771  15.1670000  2
    172    169    176    177     1  180.0000771  15.1670000  2
    174    165    172    178     1  0.0000000  0.0000000  2
    176    169    172    178     1  0.0000000  0.0000000  2
      4      5      3      2     4  180.0000771  43.9320000  2
      9     10      6      4     4  180.0000771  4.6024000  2
     11     12      7      4     4  180.0000771  4.6024000  2
     13     14      8      4     4  180.0000771  4.6024000  2
      6     17     10     18     4  180.0000771  4.6024000  2
      7     21     12     18     4  180.0000771  4.6024000  2
      8     24     14     18     4  180.0000771  4.6024000  2
      9     26     16     25     4  180.0000771  4.6024000  2
     11     30     20     29     4  180.0000771  4.6024000  2
     13     33     23     32     4  180.0000771  4.6024000  2
     45     25     36     44     4  180.0000771  4.6024000  2
     47     29     39     46     4  180.0000771  4.6024000  2
     49     32     42     48     4  180.0000771  4.6024000  2
     36     50     45     51     4  180.0000771  4.6024000  2
     39     52     47     53     4  180.0000771  4.6024000  2
     42     54     49     55     4  180.0000771  4.6024000  2
     51     69     59     70     4  180.0000771  4.6024000  2
     53     72     63     73     4  180.0000771  4.6024000  2
     55     75     67     76     4  180.0000771  4.6024000  2
     59     78     70     79     4  180.0000771  4.6024000  2
     63     81     73     82     4  180.0000771  4.6024000  2
     67     84     76     85     4  180.0000771  4.6024000  2
     87     89     99    107     4  180.0000771  4.6024000  2
     91     93    102    108     4  180.0000771  4.6024000  2
     95     97    105    109     4  180.0000771  4.6024000  2
     99    110    107    111     4  180.0000771  4.6024000  2
    102    112    108    113     4  180.0000771  4.6024000  2
    105    114    109    115     4  180.0000771  4.6024000  2
    130    111    119    129     4  180.0000771  4.6024000  2
    133    113    123    132     4  180.0000771  4.6024000  2
    136    115    127    135     4  180.0000771  4.6024000  2
    119    139    130    138     4  180.0000771  4.6024000  2
    123    142    133    141     4  180.0000771  4.6024000  2
    127    145    136    144     4  180.0000771  4.6024000  2
    152    153    147    139     4  180.0000771  4.6024000  2
    154    155    149    142     4  180.0000771  4.6024000  2
    156    157    151    145     4  180.0000771  4.6024000  2
    153    171    161    172     4  180.0000771  4.6024000  2
    155    174    165    172     4  180.0000771  4.6024000  2
    157    176    169    172     4  180.0000771  4.6024000  2
    159    161    171    177     4  180.0000771  4.6024000  2
    163    165    174    177     4  180.0000771  4.6024000  2
    167    169    176    177     4  180.0000771  4.6024000  2
    172    181    178    180     4  180.0000771  43.9320000  2
      1      2      3      4     1  180.0000771  9.6232000  2
      1      2      3      5     1  0.0000000  7.9495000  1
      1      2      3      5     1  180.0000771  9.6232000  2
      4      6      9     15     1  180.0000771  15.1670000  2
      4      7     11     19     1  180.0000771  15.1670000  2
      4      8     13     22     1  180.0000771  15.1670000  2
      6     10     17     27     1  180.0000771  15.1670000  2
      6     10     18     28     1  0.0000000  0.0000000  2
      7     12     18     28     1  0.0000000  0.0000000  2
      7     12     21     31     1  180.0000771  15.1670000  2
      8     14     18     28     1  0.0000000  0.0000000  2
      8     14     24     34     1  180.0000771  15.1670000  2
      9     16     25     35     1  180.0000771  4.3932000  2
      9     16     26     37     1  180.0000771  15.1670000  2
     10      6      9     15     1  180.0000771  15.1670000  2
     10     17     26     37     1  180.0000771  15.1670000  2
     11     20     29     38     1  180.0000771  4.3932000  2
     11     20     30     40     1  180.0000771  15.1670000  2
     12      7     11     19     1  180.0000771  15.1670000  2
     12     21     30     40     1  180.0000771  15.1670000  2
     13     23     32     41     1  180.0000771  4.3932000  2
     13     23     33     43     1  180.0000771  15.1670000  2
     14      8     13     22     1  180.0000771  15.1670000  2
     14     24     33     43     1  180.0000771  15.1670000  2
     15      9     16     25     1  180.0000771  15.1670000  2
     15      9     16     26     1  180.0000771  15.1670000  2
     16     26     17     27     1  180.0000771  15.1670000  2
     17     10     18     28     1  0.0000000  0.0000000  2
     18     10     17     27     1  180.0000771  15.1670000  2
     18     12     21     31     1  180.0000771  15.1670000  2
     18     14     24     34     1  180.0000771  15.1670000  2
     19     11     20     29     1  180.0000771  15.1670000  2
     19     11     20     30     1  180.0000771  15.1670000  2
     20     30     21     31     1  180.0000771  15.1670000  2
     21     12     18     28     1  0.0000000  0.0000000  2
     22     13     23     32     1  180.0000771  15.1670000  2
     22     13     23     33     1  180.0000771  15.1670000  2
     23     33     24     34     1  180.0000771  15.1670000  2
     24     14     18     28     1  0.0000000  0.0000000  2
     25     16     26     37     1  180.0000771  15.1670000  2
     26     16     25     35     1  180.0000771  4.3932000  2
     27     17     26     37     1  180.0000771  15.1670000  2
     29     20     30     40     1  180.0000771  15.1670000  2
     30     20     29     38     1  180.0000771  4.3932000  2
     31     21     30     40     1  180.0000771  15.1670000  2
     32     23     33     43     1  180.0000771  15.1670000  2
     33     23     32     41     1  180.0000771  4.3932000  2
     34     24     33     43     1  180.0000771  15.1670000  2
     35     25     36     44     1  180.0000771  6.0668000  2
     35     25     36     44     1  180.0000771  1.4644000  4
     35     25     36     45     1  180.0000771  6.0668000  2
     35     25     36     45     1  180.0000771  1.4644000  4
     36     45     50     56     1  180.0000771  15.1670000  2
     36     45     51     58     1  180.0000771  15.1670000  2
     38     29     39     46     1  180.0000771  6.0668000  2
     38     29     39     46     1  180.0000771  1.4644000  4
     38     29     39     47     1  180.0000771  6.0668000  2
     38     29     39     47     1  180.0000771  1.4644000  4
     39     47     52     60     1  180.0000771  15.1670000  2
     39     47     53     62     1  180.0000771  15.1670000  2
     41     32     42     48     1  180.0000771  6.0668000  2
     41     32     42     48     1  180.0000771  1.4644000  4
     41     32     42     49     1  180.0000771  6.0668000  2
     41     32     42     49     1  180.0000771  1.4644000  4
     42     49     54     64     1  180.0000771  15.1670000  2
     42     49     55     66     1  180.0000771  15.1670000  2
     45     50     57     68     1  180.0000771  15.1670000  2
     47     52     61     71     1  180.0000771  15.1670000  2
     49     54     65     74     1  180.0000771  15.1670000  2
     50     45     51     58     1  180.0000771  15.1670000  2
     50     57     69     77     1  180.0000771  15.1670000  2
     51     45     50     56     1  180.0000771  15.1670000  2
     51     59     69     77     1  180.0000771  15.1670000  2
     52     47     53     62     1  180.0000771  15.1670000  2
     52     61     72     80     1  180.0000771  15.1670000  2
     53     47     52     60     1  180.0000771  15.1670000  2
     53     63     72     80     1  180.0000771  15.1670000  2
     54     49     55     66     1  180.0000771  15.1670000  2
     54     65     75     83     1  180.0000771  15.1670000  2
     55     49     54     64     1  180.0000771  15.1670000  2
     55     67     75     83     1  180.0000771  15.1670000  2
     56     50     57     68     1  180.0000771  15.1670000  2
     56     50     57     69     1  180.0000771  15.1670000  2
     58     51     59     69     1  180.0000771  15.1670000  2
     58     51     59     70     1  180.0000771  15.1670000  2
     59     69     57     68     1  180.0000771  15.1670000  2
     59     70     78     86     1  180.0000771  15.1670000  2
     59     70     79     88     1  180.0000771  15.1670000  2
     60     52     61     71     1  180.0000771  15.1670000  2
     60     52     61     72     1  180.0000771  15.1670000  2
     62     53     63     72     1  180.0000771  15.1670000  2
     62     53     63     73     1  180.0000771  15.1670000  2
     63     72     61     71     1  180.0000771  15.1670000  2
     63     73     81     90     1  180.0000771  15.1670000  2
     63     73     82     92     1  180.0000771  15.1670000  2
     64     54     65     74     1  180.0000771  15.1670000  2
     64     54     65     75     1  180.0000771  15.1670000  2
     66     55     67     75     1  180.0000771  15.1670000  2
     66     55     67     76     1  180.0000771  15.1670000  2
     67     75     65     74     1  180.0000771  15.1670000  2
     67     76     84     94     1  180.0000771  15.1670000  2
     67     76     85     96     1  180.0000771  15.1670000  2
     68     57     69     77     1  180.0000771  15.1670000  2
     70     59     69     77     1  180.0000771  15.1670000  2
     70     78     87     98     1  180.0000771  15.1670000  2
     70     79     89    100     1  180.0000771  15.1670000  2
     71     61     72     80     1  180.0000771  15.1670000  2
     73     63     72     80     1  180.0000771  15.1670000  2
     73     81     91    101     1  180.0000771  15.1670000  2
     73     82     93    103     1  180.0000771  15.1670000  2
     74     65     75     83     1  180.0000771  15.1670000  2
     76     67     75     83     1  180.0000771  15.1670000  2
     76     84     95    104     1  180.0000771  15.1670000  2
     76     85     97    106     1  180.0000771  15.1670000  2
     78     70     79     88     1  180.0000771  15.1670000  2
     79     70     78     86     1  180.0000771  15.1670000  2
     81     73     82     92     1  180.0000771  15.1670000  2
     82     73     81     90     1  180.0000771  15.1670000  2
     84     76     85     96     1  180.0000771  15.1670000  2
     85     76     84     94     1  180.0000771  15.1670000  2
     86     78     87     98     1  180.0000771  15.1670000  2
     86     78     87     99     1  180.0000771  15.1670000  2
     87     99     89    100     1  180.0000771  15.1670000  2
     88     79     89     99     1  180.0000771  15.1670000  2
     88     79     89    100     1  180.0000771  15.1670000  2
     89     99     87     98     1  180.0000771  15.1670000  2
     90     81     91    101     1  180.0000771  15.1670000  2
     90     81     91    102     1  180.0000771  15.1670000  2
     91    102     93    103     1  180.0000771  15.1670000  2
     92     82     93    102     1  180.0000771  15.1670000  2
     92     82     93    103     1  180.0000771  15.1670000  2
     93    102     91    101     1  180.0000771  15.1670000  2
     94     84     95    104     1  180.0000771  15.1670000  2
     94     84     95    105     1  180.0000771  15.1670000  2
     95    105     97    106     1  180.0000771  15.1670000  2
     96     85     97    105     1  180.0000771  15.1670000  2
     96     85     97    106     1  180.0000771  15.1670000  2
     97    105     95    104     1  180.0000771  15.1670000  2
     98     87     99    107     1  180.0000771  15.1670000  2
     99    107    110    116     1  180.0000771  15.1670000  2
     99    107    111    118     1  180.0000771  15.1670000  2
    100     89     99    107     1  180.0000771  15.1670000  2
    101     91    102    108     1  180.0000771  15.1670000  2
    102    108    112    120     1  180.0000771  15.1670000  2
    102    108    113    122     1  180.0000771  15.1670000  2
    103     93    102    108     1  180.0000771  15.1670000  2
    104     95    105    109     1  180.0000771  15.1670000  2
    105    109    114    124     1  180.0000771  15.1670000  2
    105    109    115    126     1  180.0000771  15.1670000  2
    106     97    105    109     1  180.0000771  15.1670000  2
    107    110    117    128     1  180.0000771  15.1670000  2
    108    112    121    131     1  180.0000771  15.1670000  2
    109    114    125    134     1  180.0000771  15.1670000  2
    110    107    111    118     1  180.0000771  15.1670000  2
    110    117    129    137     1  180.0000771  15.1670000  2
    111    107    110    116     1  180.0000771  15.1670000  2
    111    119    129    137     1  180.0000771  15.1670000  2
    112    108    113    122     1  180.0000771  15.1670000  2
    112    121    132    140     1  180.0000771  15.1670000  2
    113    108    112    120     1  180.0000771  15.1670000  2
    113    123    132    140     1  180.0000771  15.1670000  2
    114    109    115    126     1  180.0000771  15.1670000  2
    114    125    135    143     1  180.0000771  15.1670000  2
    115    109    114    124     1  180.0000771  15.1670000  2
    115    127    135    143     1  180.0000771  15.1670000  2
    116    110    117    128     1  180.0000771  15.1670000  2
    116    110    117    129     1  180.0000771  15.1670000  2
    118    111    119    129     1  180.0000771  15.1670000  2
    118    111    119    130     1  180.0000771  15.1670000  2
    119    129    117    128     1  180.0000771  15.1670000  2
    119    130    139    146     1  180.0000771  6.0668000  2
    119    130    139    146     1  180.0000771  1.4644000  4
    120    112    121    131     1  180.0000771  15.1670000  2
    120    112    121    132     1  180.0000771  15.1670000  2
    122    113    123    132     1  180.0000771  15.1670000  2
    122    113    123    133     1  180.0000771  15.1670000  2
    123    132    121    131     1  180.0000771  15.1670000  2
    123    133    142    148     1  180.0000771  6.0668000  2
    123    133    142    148     1  180.0000771  1.4644000  4
    124    114    125    134     1  180.0000771  15.1670000  2
    124    114    125    135     1  180.0000771  15.1670000  2
    126    115    127    135     1  180.0000771  15.1670000  2
    126    115    127    136     1  180.0000771  15.1670000  2
    127    135    125    134     1  180.0000771  15.1670000  2
    127    136    145    150     1  180.0000771  6.0668000  2
    127    136    145    150     1  180.0000771  1.4644000  4
    128    117    129    137     1  180.0000771  15.1670000  2
    130    119    129    137     1  180.0000771  15.1670000  2
    131    121    132    140     1  180.0000771  15.1670000  2
    133    123    132    140     1  180.0000771  15.1670000  2
    134    125    135    143     1  180.0000771  15.1670000  2
    136    127    135    143     1  180.0000771  15.1670000  2
    138    130    139    146     1  180.0000771  6.0668000  2
    138    130    139    146     1  180.0000771  1.4644000  4
    139    147    152    158     1  180.0000771  15.1670000  2
    139    147    153    160     1  180.0000771  15.1670000  2
    141    133    142    148     1  180.0000771  6.0668000  2
    141    133    142    148     1  180.0000771  1.4644000  4
    142    149    154    162     1  180.0000771  15.1670000  2
    142    149    155    164     1  180.0000771  15.1670000  2
    144    136    145    150     1  180.0000771  6.0668000  2
    144    136    145    150     1  180.0000771  1.4644000  4
    145    151    156    166     1  180.0000771  15.1670000  2
    145    151    157    168     1  180.0000771  15.1670000  2
    146    139    147    152     1  180.0000771  4.3932000  2
    146    139    147    153     1  180.0000771  4.3932000  2
    147    152    159    170     1  180.0000771  15.1670000  2
    148    142    149    154     1  180.0000771  4.3932000  2
    148    142    149    155     1  180.0000771  4.3932000  2
    149    154    163    173     1  180.0000771  15.1670000  2
    150    145    151    156     1  180.0000771  4.3932000  2
    150    145    151    157     1  180.0000771  4.3932000  2
    151    156    167    175     1  180.0000771  15.1670000  2
    152    147    153    160     1  180.0000771  15.1670000  2
    153    147    152    158     1  180.0000771  15.1670000  2
    154    149    155    164     1  180.0000771  15.1670000  2
    155    149    154    162     1  180.0000771  15.1670000  2
    156    151    157    168     1  180.0000771  15.1670000  2
    157    151    156    166     1  180.0000771  15.1670000  2
    158    152    159    170     1  180.0000771  15.1670000  2
    158    152    159    171     1  180.0000771  15.1670000  2
    159    171    177    179     1  0.0000000  0.0000000  2
    160    153    161    171     1  180.0000771  15.1670000  2
    160    153    161    172     1  180.0000771  15.1670000  2
    161    171    159    170     1  180.0000771  15.1670000  2
    161    171    177    179     1  0.0000000  0.0000000  2
    162    154    163    173     1  180.0000771  15.1670000  2
    162    154    163    174     1  180.0000771  15.1670000  2
    163    174    177    179     1  0.0000000  0.0000000  2
    164    155    165    172     1  180.0000771  15.1670000  2
    164    155    165    174     1  180.0000771  15.1670000  2
    165    174    163    173     1  180.0000771  15.1670000  2
    165    174    177    179     1  0.0000000  0.0000000  2
    166    156    167    175     1  180.0000771  15.1670000  2
    166    156    167    176     1  180.0000771  15.1670000  2
    167    176    177    179     1  0.0000000  0.0000000  2
    168    157    169    172     1  180.0000771  15.1670000  2
    168    157    169    176     1  180.0000771  15.1670000  2
    169    176    167    175     1  180.0000771  15.1670000  2
    169    176    177    179     1  0.0000000  0.0000000  2
    170    159    171    177     1  180.0000771  15.1670000  2
    172    178    180    182     1  180.0000771  9.6232000  2
    173    163    174    177     1  180.0000771  15.1670000  2
    175    167    176    177     1  180.0000771  15.1670000  2
    181    178    180    182     1  0.0000000  7.9495000  1
    181    178    180    182     1  180.0000771  9.6232000  2
      6     16      9     15     4  180.0000771  4.6024000  2
      7     20     11     19     4  180.0000771  4.6024000  2
      8     23     13     22     4  180.0000771  4.6024000  2
     10     26     17     27     4  180.0000771  4.6024000  2
     12     30     21     31     4  180.0000771  4.6024000  2
     14     33     24     34     4  180.0000771  4.6024000  2
     36     16     25     35     4  180.0000771  4.6024000  2
     16     17     26     37     4  180.0000771  4.6024000  2
     39     20     29     38     4  180.0000771  4.6024000  2
     20     21     30     40     4  180.0000771  4.6024000  2
     42     23     32     41     4  180.0000771  4.6024000  2
     23     24     33     43     4  180.0000771  4.6024000  2
     45     57     50     56     4  180.0000771  4.6024000  2
     45     59     51     58     4  180.0000771  4.6024000  2
     47     61     52     60     4  180.0000771  4.6024000  2
     47     63     53     62     4  180.0000771  4.6024000  2
     49     65     54     64     4  180.0000771  4.6024000  2
     49     67     55     66     4  180.0000771  4.6024000  2
     50     69     57     68     4  180.0000771  4.6024000  2
     52     72     61     71     4  180.0000771  4.6024000  2
     54     75     65     74     4  180.0000771  4.6024000  2
     57     59     69     77     4  180.0000771  4.6024000  2
     61     63     72     80     4  180.0000771  4.6024000  2
     65     67     75     83     4  180.0000771  4.6024000  2
     70     87     78     86     4  180.0000771  4.6024000  2
     70     89     79     88     4  180.0000771  4.6024000  2
     73     91     81     90     4  180.0000771  4.6024000  2
     73     93     82     92     4  180.0000771  4.6024000  2
     76     95     84     94     4  180.0000771  4.6024000  2
     76     97     85     96     4  180.0000771  4.6024000  2
     78     99     87     98     4  180.0000771  4.6024000  2
     79     99     89    100     4  180.0000771  4.6024000  2
     81    102     91    101     4  180.0000771  4.6024000  2
     82    102     93    103     4  180.0000771  4.6024000  2
     84    105     95    104     4  180.0000771  4.6024000  2
     85    105     97    106     4  180.0000771  4.6024000  2
    107    117    110    116     4  180.0000771  4.6024000  2
    107    119    111    118     4  180.0000771  4.6024000  2
    108    121    112    120     4  180.0000771  4.6024000  2
    108    123    113    122     4  180.0000771  4.6024000  2
    109    125    114    124     4  180.0000771  4.6024000  2
    109    127    115    126     4  180.0000771  4.6024000  2
    110    129    117    128     4  180.0000771  4.6024000  2
    112    132    121    131     4  180.0000771  4.6024000  2
    114    135    125    134     4  180.0000771  4.6024000  2
    117    119    129    137     4  180.0000771  4.6024000  2
    121    123    132    140     4  180.0000771  4.6024000  2
    125    127    135    143     4  180.0000771  4.6024000  2
    130    147    139    146     4  180.0000771  4.6024000  2
    133    149    142    148     4  180.0000771  4.6024000  2
    136    151    145    150     4  180.0000771  4.6024000  2
    147    159    152    158     4  180.0000771  4.6024000  2
    147    161    153    160     4  180.0000771  4.6024000  2
    149    163    154    162     4  180.0000771  4.6024000  2
    149    165    155    164     4  180.0000771  4.6024000  2
    151    167    156    166     4  180.0000771  4.6024000  2
    151    169    157    168     4  180.0000771  4.6024000  2
    152    171    159    170     4  180.0000771  4.6024000  2
    154    174    163    173     4  180.0000771  4.6024000  2
    156    176    167    175     4  180.0000771  4.6024000  2

; Include Position restraint file
#ifdef POSRES
#include "cage_in_THF.itp"
#endif

#include "THF.itp"

[ system ]
; Name
Generic title

[ molecules ]
; Compound       #mols
MOL                  1
THF                  495
