# Supplementary material for: Programmable synthesis of organic cages with reduced symmetry
Source: Chem Sci. 2024 Apr 1;15(17):6536–43. doi: 10.1039/d4sc00889h (PMC11062111; doi:10.1039/d4sc00889h)
Supplement: SC-015-D4SC00889H-s002 [file SC-015-D4SC00889H-s002.zip › S.I/S.I.Models.all/molecular.dynamics/conformers.for.md/C2/npt.gro]

Generic title
 6617
    1MOL     H1    1   2.074   2.199   2.010 -0.1017  0.6297  2.2665
    1MOL     O1    2   1.988   2.154   2.001  0.3602  0.0639  0.2279
    1MOL     C1    3   1.982   2.082   2.112  0.1969  0.5386  0.4869
    1MOL     C2    4   1.834   2.026   2.127 -0.7744 -0.4987  0.2835
    1MOL     O2    5   2.082   2.060   2.178 -0.3533 -0.7421  0.3325
    1MOL     C3    6   1.707   2.119   2.108 -0.1604  0.0221 -0.2683
    1MOL     C4    7   1.812   1.971   2.266 -0.5833  0.2328  0.9605
    1MOL     C5    8   1.814   1.904   2.034 -0.1694 -0.4144 -0.2064
    1MOL     C6    9   1.702   2.257   2.078 -0.0850  0.3462  0.0895
    1MOL     C7   10   1.583   2.050   2.126  1.0298  0.0627 -0.2893
    1MOL     C8   11   1.891   1.970   2.384  0.5017 -0.1614 -0.4045
    1MOL     C9   12   1.689   1.898   2.275 -0.1916  0.4101  0.4175
    1MOL    C10   13   1.904   1.847   1.945  0.4363  0.4622 -0.8599
    1MOL    C11   14   1.681   1.844   2.043 -0.1089 -0.2614  0.0690
    1MOL     H2   15   1.794   2.313   2.069  0.7107 -1.2342 -2.4033
    1MOL    C12   16   1.578   2.323   2.072 -0.2795 -0.4215 -0.0529
    1MOL    C13   17   1.461   2.121   2.117  0.1311  0.2793 -0.3579
    1MOL    C14   18   1.598   1.902   2.152 -0.6197 -0.0541 -0.8314
    1MOL     H3   19   1.984   2.026   2.386 -0.8032  2.0825 -0.2226
    1MOL    C15   20   1.843   1.919   2.505  0.2451 -0.0458  0.6539
    1MOL    C16   21   1.648   1.830   2.387 -0.1581  0.0518 -0.3374
    1MOL     H4   22   2.004   1.886   1.935  2.1605 -2.8374  2.3208
    1MOL    C17   23   1.868   1.733   1.863  0.7759  0.0036 -0.3908
    1MOL    C18   24   1.647   1.733   1.966  0.1855 -0.5745 -0.1083
    1MOL     N1   25   1.568   2.452   2.039 -0.1100  0.4671 -0.3304
    1MOL    C19   26   1.461   2.254   2.081 -0.2954 -0.2797  0.5086
    1MOL     H5   27   1.364   2.072   2.119 -0.1702  0.9067  0.7209
    1MOL     H6   28   1.500   1.853   2.164 -1.5174  1.9986  0.6085
    1MOL     N2   29   1.905   1.916   2.627  0.8546 -0.3504  0.1016
    1MOL    C20   30   1.729   1.842   2.499 -0.3640  0.3745 -0.3115
    1MOL     H7   31   1.557   1.774   2.402  0.6257 -0.8593  1.1433
    1MOL     N3   32   1.968   1.689   1.785  0.1238 -0.2606 -0.2810
    1MOL    C21   33   1.742   1.680   1.875  0.0914  0.2109 -0.6342
    1MOL     H8   34   1.553   1.679   1.963  0.3969 -0.9146 -0.6549
    1MOL     H9   35   1.552   2.470   1.941  2.0446  3.0955 -0.2569
    1MOL    C22   36   1.617   2.560   2.100 -0.4459 -0.0371  0.6712
    1MOL    H10   37   1.368   2.309   2.077 -0.8470 -1.2708 -0.5201
    1MOL    H11   38   1.861   1.848   2.687 -0.3366 -0.7537 -1.1925
    1MOL    C23   39   2.003   1.993   2.683 -0.8267  0.1195 -0.0287
    1MOL    H12   40   1.691   1.790   2.587 -1.9273  0.2669 -1.0208
    1MOL    H13   41   2.056   1.739   1.794  0.7522 -1.1633 -1.1952
    1MOL    C24   42   1.978   1.601   1.670  0.1112  0.2062  0.1016
    1MOL    H14   43   1.728   1.586   1.824  0.2693  0.1824 -0.6310
    1MOL     O3   44   1.653   2.547   2.218  0.2054 -0.6910 -0.5947
    1MOL    C25   45   1.644   2.691   2.014 -0.8032 -0.3269 -0.1695
    1MOL     O4   46   2.071   2.062   2.612  0.3775  0.5182  0.3452
    1MOL    C26   47   2.028   1.982   2.830  0.4826  0.0004  0.7541
    1MOL     O5   48   1.877   1.530   1.642  0.2759 -0.1307 -0.1256
    1MOL    C27   49   2.111   1.602   1.598 -0.5439 -0.1429  0.1156
    1MOL    C28   50   1.570   2.735   1.897  0.6502 -0.3114  0.3587
    1MOL    C29   51   1.757   2.766   2.059 -0.2108 -0.6451  0.1689
    1MOL    C30   52   1.965   1.878   2.906 -0.2736  0.5968  0.0194
    1MOL    C31   53   2.136   2.055   2.887  0.1476  0.4688  0.3548
    1MOL    C32   54   2.122   1.504   1.503  0.5085  0.0370 -0.0005
    1MOL    C33   55   2.218   1.696   1.614 -0.1716  0.2588  0.4568
    1MOL    H15   56   1.485   2.677   1.863  0.1420  0.1239  0.8831
    1MOL    C34   57   1.612   2.852   1.838 -0.3216 -0.0254 -0.5997
    1MOL    H16   58   1.796   2.729   2.153  0.6730 -1.6566 -0.5768
    1MOL    C35   59   1.810   2.882   1.991  0.7192  0.3080  0.6055
    1MOL    H17   60   1.894   1.804   2.869 -0.8791  0.7179  0.9162
    1MOL    C36   61   1.993   1.872   3.046 -0.4768 -0.5796 -0.6256
    1MOL    H18   62   2.185   2.130   2.827 -1.0933  0.3853 -0.7754
    1MOL    C37   63   2.177   2.038   3.022  0.5299 -0.0079 -0.0442
    1MOL    H19   64   2.040   1.436   1.482  0.1710  1.4648 -3.7312
    1MOL    C38   65   2.236   1.494   1.420 -0.5757  0.0667  0.3477
    1MOL    H20   66   2.204   1.772   1.690 -2.0004 -0.3959  0.7796
    1MOL    C39   67   2.339   1.686   1.541  0.5791 -0.4984  0.6184
    1MOL    H21   68   1.560   2.882   1.748  0.7878  1.1792 -0.8634
    1MOL    C40   69   1.736   2.919   1.874  0.3132 -0.3886  0.0249
    1MOL    C41   70   1.932   2.951   2.039  0.1620 -0.0230 -0.4885
    1MOL    H22   71   1.939   1.804   3.111  0.3232 -0.7421 -0.1356
    1MOL    C42   72   2.096   1.951   3.095  0.6980  0.2299 -0.3821
    1MOL    C43   73   2.293   2.113   3.070  0.0803 -0.5644 -0.0301
    1MOL    H23   74   2.245   1.417   1.345  1.4735 -0.8552  1.4917
    1MOL    C44   75   2.334   1.593   1.429  0.3554 -0.1940  0.2661
    1MOL    C45   76   2.453   1.763   1.573  0.9150  0.1619 -0.5445
    1MOL    H24   77   1.765   3.012   1.826 -0.0991  0.4837  1.4294
    1MOL    C46   78   2.008   2.885   2.142 -0.0134  0.1844  0.2743
    1MOL    C47   79   1.985   3.062   1.977  0.0054 -0.0822 -0.2623
    1MOL    H25   80   2.124   1.932   3.198 -1.0650  0.5803  0.1774
    1MOL    C48   81   2.318   2.123   3.211  0.1856 -0.4431  0.3819
    1MOL    C49   82   2.396   2.146   2.983 -0.7614  0.7795 -0.2485
    1MOL    H26   83   2.414   1.599   1.355  1.4292  3.0148  1.5641
    1MOL    C50   84   2.563   1.761   1.487 -0.2160  0.2203  0.2685
    1MOL    C51   85   2.463   1.822   1.698  0.7898  0.1604 -0.1685
    1MOL    H27   86   1.988   2.788   2.187  2.7751 -0.8962 -0.7287
    1MOL    C52   87   2.139   2.934   2.166 -0.7660  0.3819 -0.1713
    1MOL    H28   88   1.931   3.113   1.897 -0.0958  0.2503  0.0166
    1MOL    C53   89   2.106   3.118   2.019 -1.3048 -0.1081 -0.2175
    1MOL    H29   90   2.242   2.090   3.281  0.5307 -0.1821  0.8838
    1MOL    C54   91   2.438   2.179   3.255  0.4264  0.7132  0.5077
    1MOL    H30   92   2.395   2.123   2.877  0.6837 -2.0797  0.3064
    1MOL    C55   93   2.516   2.202   3.032  0.2454 -0.3249 -0.0022
    1MOL    H31   94   2.576   1.713   1.390  0.7329  0.1088  0.4464
    1MOL    C56   95   2.684   1.834   1.522 -0.2658 -0.2276 -0.3601
    1MOL    H32   96   2.382   1.812   1.770  2.2845  1.5818  1.7812
    1MOL    C57   97   2.577   1.888   1.734 -0.0480 -0.3051 -0.2678
    1MOL    H33   98   2.196   2.863   2.225  0.9630  1.6532 -0.2706
    1MOL    C58   99   2.190   3.052   2.115  0.7957  0.7090  0.7728
    1MOL    H34  100   2.138   3.212   1.976 -0.1068 -0.2144  0.4293
    1MOL    H35  101   2.450   2.193   3.362  3.7550  0.6950  0.2004
    1MOL    C59  102   2.542   2.217   3.168 -0.4177 -0.8748  0.3345
    1MOL    H36  103   2.587   2.239   2.960  0.0048 -1.4520 -0.8364
    1MOL    H37  104   2.761   1.841   1.447 -1.3740  1.3535 -1.3652
    1MOL    C60  105   2.686   1.909   1.646  0.1156  0.5901 -0.4704
    1MOL    H38  106   2.579   1.924   1.836  0.8599  0.0459 -0.4095
    1MOL    C61  107   2.312   3.105   2.155 -0.0381  0.2647 -0.4460
    1MOL    C62  108   2.666   2.286   3.211 -0.5739  0.1768 -0.2142
    1MOL    C63  109   2.801   1.989   1.677  0.3041 -0.1624 -0.0132
    1MOL    C64  110   2.371   3.230   2.119  0.1406 -0.4800 -0.3505
    1MOL    C65  111   2.397   3.029   2.249  0.4574  0.4043  0.5490
    1MOL    C66  112   2.677   2.328   3.344  0.0482 -0.3865  0.6306
    1MOL    C67  113   2.771   2.317   3.121  0.6576 -0.3422 -0.4947
    1MOL    C68  114   2.911   2.006   1.594 -0.1012  0.1509  0.3578
    1MOL    C69  115   2.806   2.060   1.798  0.5455 -0.4198 -0.6022
    1MOL    H39  116   2.322   3.293   2.046 -0.5621 -0.0918  0.4533
    1MOL    C70  117   2.501   3.274   2.158  0.3524 -0.2334  0.0564
    1MOL    H40  118   2.357   2.942   2.301  0.0681  1.4013  1.9390
    1MOL    C71  119   2.532   3.065   2.282  0.3837 -0.5510 -0.6368
    1MOL    H41  120   2.587   2.318   3.405  0.4161 -0.5083  1.1535
    1MOL    C72  121   2.793   2.394   3.390 -0.6193  0.5250 -0.1759
    1MOL    H42  122   2.770   2.286   3.017  1.4908 -1.3439 -0.2198
    1MOL    C73  123   2.884   2.391   3.157 -0.7086  0.3543  0.3693
    1MOL    H43  124   2.910   1.951   1.501  2.2864  1.0223 -0.2338
    1MOL    C74  125   3.025   2.074   1.626  0.1152 -0.2435 -0.1346
    1MOL    H44  126   2.724   2.055   1.869  2.4042 -0.5271  1.5994
    1MOL    C75  127   2.917   2.143   1.835 -0.1455 -0.1123 -0.1658
    1MOL    H45  128   2.551   3.361   2.117  1.7857 -2.5627 -3.3060
    1MOL    C76  129   2.581   3.188   2.233  0.1231  1.2279  0.3386
    1MOL    C77  130   2.617   2.978   2.371  0.3132  0.2358  0.1285
    1MOL    H46  131   2.797   2.439   3.489  0.9901 -0.0610  0.0278
    1MOL    C78  132   2.892   2.426   3.296  0.2267 -0.0666  0.8207
    1MOL    C79  133   3.001   2.427   3.066  0.5983  1.3359 -0.2738
    1MOL    H47  134   3.114   2.073   1.564 -0.4308 -1.0572 -0.9133
    1MOL    C80  135   3.023   2.153   1.743 -0.0451  0.0077 -0.6444
    1MOL    C81  136   2.919   2.211   1.972 -0.0576 -0.5164 -0.2258
    1MOL    H48  137   2.682   3.215   2.263  1.0891 -3.4463  1.7474
    1MOL     O6  138   2.568   2.893   2.443 -0.1361  0.9716  0.8458
    1MOL     N4  139   2.761   2.978   2.363  0.2151 -0.1165  0.4783
    1MOL    H49  140   2.967   2.491   3.340 -0.0899  0.5480  0.4591
    1MOL     O7  141   3.103   2.471   3.112  0.1983 -0.6757  0.1327
    1MOL     N5  142   2.987   2.385   2.934  0.2870  0.9143  0.3225
    1MOL    H50  143   3.108   2.218   1.759 -0.5578  0.3469  0.7944
    1MOL     O8  144   2.817   2.253   2.011  0.0638  0.0442 -1.2152
    1MOL     N6  145   3.037   2.254   2.022 -0.2546 -0.3888 -0.2587
    1MOL    H51  146   2.796   3.064   2.325  0.3375  0.4034  1.7704
    1MOL    C82  147   2.858   2.888   2.400  0.4305 -0.3700 -0.9618
    1MOL    H52  148   2.893   2.350   2.925  0.5519  0.3768 -0.3252
    1MOL    C83  149   3.051   2.416   2.821  0.0894 -0.4988 -0.9844
    1MOL    H53  150   3.126   2.232   1.979  0.7193  0.9502  0.9788
    1MOL    C84  151   3.062   2.347   2.123  0.4466 -0.0415  0.0021
    1MOL    C85  152   2.991   2.935   2.395 -0.2038  0.3164  0.1204
    1MOL    C86  153   2.835   2.755   2.433  1.3822 -0.1708 -0.1147
    1MOL    C87  154   3.183   2.463   2.811  0.1162  0.7226  0.2533
    1MOL    C88  155   2.967   2.416   2.707 -0.4771  0.0617  0.8363
    1MOL    C89  156   3.194   2.393   2.127  0.4212  0.4048 -0.4202
    1MOL    C90  157   2.973   2.385   2.223 -0.4080 -0.6135  0.6923
    1MOL    H54  158   3.009   3.037   2.362 -3.1517  0.0271 -2.6243
    1MOL    C91  159   3.094   2.843   2.421 -0.3220 -0.0212  0.4450
    1MOL    H55  160   2.730   2.729   2.439  0.7517  2.2311 -0.0527
    1MOL    C92  161   2.939   2.662   2.451  0.3092  0.3747  0.1241
    1MOL    H56  162   3.242   2.465   2.902 -0.5265 -2.2343  0.7538
    1MOL    C93  163   3.228   2.514   2.691 -0.4763 -0.0788  0.3682
    1MOL    H57  164   2.869   2.369   2.717  0.4510 -2.5550 -1.7386
    1MOL    C94  165   3.014   2.469   2.582 -0.0089  0.4612  0.2818
    1MOL    H58  166   3.265   2.366   2.049  0.0311 -0.7271 -0.4054
    1MOL    C95  167   3.233   2.472   2.236  0.0393  0.3093  0.1195
    1MOL    H59  168   2.869   2.355   2.221 -0.7964  0.7279  0.6826
    1MOL    C96  169   3.015   2.464   2.331  0.1020  0.4372 -0.5638
    1MOL    H60  170   3.197   2.878   2.416 -0.0072 -0.8439  1.0008
    1MOL    C97  171   3.073   2.710   2.446  0.3355  0.6474  0.2921
    1MOL    C98  172   2.932   2.509   2.457 -0.3532  0.5505  0.0882
    1MOL    H61  173   3.325   2.563   2.683 -1.8218  2.6384  0.1386
    1MOL    C99  174   3.144   2.525   2.581  0.2045 -0.2069  0.1576
    1MOL    H62  175   3.333   2.514   2.234  0.8252 -1.5538 -1.4511
    1MOL   C100  176   3.142   2.513   2.330  0.3605  0.1973 -0.2037
    1MOL   C101  177   3.184   2.595   2.454  0.0345 -0.1938 -0.4286
    1MOL   C102  178   2.792   2.440   2.455  0.0335 -0.9556 -0.2348
    1MOL    H63  179   3.288   2.628   2.466  0.2115 -0.7621 -0.4109
    1MOL     O9  180   2.793   2.307   2.482 -0.0541  0.1411  0.2980
    1MOL    O10  181   2.684   2.492   2.441  0.0825 -0.5712 -0.1489
    1MOL    H64  182   2.699   2.295   2.463 -0.4589  1.8167  1.1113
    1THF     C1  183   0.828   0.871   3.598 -0.5119  0.6478  0.6464
    1THF     H1  184   0.915   0.873   3.532  0.6542  1.0176  2.1782
    1THF     H2  185   0.806   0.977   3.612 -1.3933  0.5687 -0.0958
    1THF     C2  186   0.852   0.781   3.718 -0.3381 -0.5088  0.0334
    1THF     H3  187   0.835   0.836   3.811 -0.7530 -1.4341  0.5225
    1THF     H4  188   0.955   0.744   3.721 -0.1141  0.1782  1.0594
    1THF     C3  189   0.766   0.656   3.705 -0.1615 -0.2422  0.0037
    1THF     H5  190   0.685   0.666   3.778 -0.7628  1.3896 -0.8616
    1THF     H6  191   0.825   0.564   3.713  2.1389  1.1496 -0.4346
    1THF     C4  192   0.711   0.670   3.566  0.2624 -0.3136  0.4186
    1THF     H7  193   0.610   0.627   3.561 -1.1062  2.5506  1.8407
    1THF     H8  194   0.779   0.625   3.494 -0.2225 -0.4171  0.0196
    1THF     O1  195   0.705   0.811   3.543 -0.4503  0.1059 -0.8352
    1THF     C1  196   1.243   0.160   1.380  0.2924  1.3818 -0.3355
    1THF     H1  197   1.243   0.233   1.299  0.8501 -0.2192 -1.8161
    1THF     H2  198   1.340   0.154   1.429 -0.1856 -1.1932  0.3643
    1THF     C2  199   1.188   0.022   1.329  0.3024  0.3771 -0.8992
    1THF     H3  200   1.207  -0.064   1.394 -2.7508 -0.0585 -0.4740
    1THF     H4  201   1.232   0.002   1.231  0.3828 -2.5884 -0.3015
    1THF     C3  202   1.034   0.039   1.326 -0.1548 -0.2398 -0.3823
    1THF     H5  203   0.971  -0.049   1.335  1.4625 -1.2746  1.3248
    1THF     H6  204   1.002   0.082   1.231 -1.1479  1.2733  0.6168
    1THF     C4  205   1.010   0.147   1.432 -0.2308  0.8204 -0.0416
    1THF     H7  206   0.949   0.104   1.511  0.7970  0.2665  0.4652
    1THF     H8  207   0.955   0.232   1.393 -1.5685 -0.6165 -1.2986
    1THF     O1  208   1.140   0.196   1.476  0.1521 -0.3082 -0.2250
    1THF     C1  209   1.125   3.867   0.282  0.3496 -0.4359 -0.2504
    1THF     H1  210   1.088   3.769   0.252  1.5992 -1.2173  0.6988
    1THF     H2  211   1.173   3.924   0.203  1.0286 -0.6696 -0.0079
    1THF     C2  212   1.207   3.854   0.408  0.0968 -0.0059 -0.2121
    1THF     H3  213   1.290   3.924   0.399 -0.3803  0.3935 -1.7748
    1THF     H4  214   1.240   3.751   0.416  0.1758  0.0578  0.2570
    1THF     C3  215   1.115   3.899   0.525 -0.7663 -0.0311  0.0276
    1THF     H5  216   1.151   3.996   0.561  0.0855  0.1828 -1.3646
    1THF     H6  217   1.116   3.825   0.606 -0.4468 -1.9888 -1.7165
    1THF     C4  218   0.976   3.934   0.463  0.1124  0.2685  0.4562
    1THF     H7  219   0.936   4.024   0.509 -2.2539 -1.5886  2.2088
    1THF     H8  220   0.897   3.858   0.469  1.0132 -0.6564  0.8903
    1THF     O1  221   1.013   3.954   0.321 -0.1256 -0.3017 -0.0767
    1THF     C1  222   1.913   3.412   2.945 -0.0278  0.4198  0.1323
    1THF     H1  223   1.930   3.398   3.052 -0.4673 -1.2144  0.0095
    1THF     H2  224   1.903   3.312   2.901 -0.0386  0.3435  0.3080
    1THF     C2  225   2.027   3.474   2.870 -0.1417  0.6389  0.3026
    1THF     H3  226   2.106   3.407   2.837 -0.1790  0.6251  0.2423
    1THF     H4  227   2.061   3.541   2.950  3.0766  0.0883 -0.5424
    1THF     C3  228   1.961   3.545   2.751 -0.7145  0.4512  0.1699
    1THF     H5  229   1.998   3.511   2.654  0.6889 -1.2413  1.2575
    1THF     H6  230   1.975   3.652   2.762 -1.9989  0.6034  0.4567
    1THF     C4  231   1.816   3.516   2.765  0.3255  0.4534  0.3437
    1THF     H7  232   1.790   3.436   2.695  0.3554  3.0311 -2.7201
    1THF     H8  233   1.750   3.601   2.745 -0.9655 -0.4193  0.7904
    1THF     O1  234   1.795   3.484   2.904 -0.2223  0.5982  0.0220
    1THF     C1  235   1.756   3.333   3.523 -1.1499  0.2794  0.0528
    1THF     H1  236   1.688   3.250   3.500  0.1875 -0.8931  0.1947
    1THF     H2  237   1.791   3.395   3.440  1.2527  1.2347  1.7149
    1THF     C2  238   1.877   3.256   3.587 -0.5240 -0.1912 -1.1673
    1THF     H3  239   1.965   3.319   3.587  0.4795 -1.5707 -1.5309
    1THF     H4  240   1.910   3.168   3.530 -1.5814 -1.3580 -0.0199
    1THF     C3  241   1.819   3.219   3.725 -0.3167  0.6066  0.1335
    1THF     H5  242   1.897   3.218   3.802 -1.0389  0.0337  0.8749
    1THF     H6  243   1.776   3.119   3.714  0.9125 -0.1879  2.2595
    1THF     C4  244   1.714   3.326   3.754 -0.3332  0.2535  0.6896
    1THF     H7  245   1.753   3.394   3.830  0.8308  1.0390 -0.5767
    1THF     H8  246   1.617   3.283   3.781 -1.5862  2.7946  0.3539
    1THF     O1  247   1.703   3.412   3.634 -0.5552 -0.0093 -0.2369
    1THF     C1  248   2.145   3.104   2.677 -0.3833 -0.5581  0.2154
    1THF     H1  249   2.066   3.037   2.712 -0.1877 -0.8810  0.0387
    1THF     H2  250   2.105   3.196   2.634 -0.6967 -0.1968  1.2462
    1THF     C2  251   2.238   3.052   2.566 -0.0630  0.4257  0.6981
    1THF     H3  252   2.240   3.138   2.498  0.8335 -1.9225 -2.3725
    1THF     H4  253   2.186   2.964   2.528  0.7512  0.5280 -0.6904
    1THF     C3  254   2.373   3.025   2.639  0.1608 -0.1419 -0.3177
    1THF     H5  255   2.458   3.069   2.586 -2.3432  3.2786 -1.6910
    1THF     H6  256   2.407   2.922   2.649 -0.4626 -0.3434 -0.2590
    1THF     C4  257   2.355   3.073   2.781  0.0742 -0.3157  0.1595
    1THF     H7  258   2.433   3.139   2.818  2.0570 -1.9850 -0.9462
    1THF     H8  259   2.357   2.987   2.849  2.4514  0.7191  1.4547
    1THF     O1  260   2.227   3.134   2.794 -0.1429  0.3164  0.3194
    1THF     C1  261   1.506   1.831   0.415 -0.1838  0.3606 -0.0216
    1THF     H1  262   1.484   1.736   0.366 -0.7712  0.0726  0.7860
    1THF     H2  263   1.608   1.860   0.391  1.3938 -1.9310  3.6068
    1THF     C2  264   1.478   1.841   0.563  0.3370 -0.3257  0.8639
    1THF     H3  265   1.554   1.882   0.630 -2.4645  1.5379  2.9924
    1THF     H4  266   1.464   1.739   0.600 -0.5827 -0.3756  0.3981
    1THF     C3  267   1.352   1.923   0.584  0.7344 -0.0031 -0.1355
    1THF     H5  268   1.374   2.024   0.618  1.5906  0.2922 -1.5169
    1THF     H6  269   1.286   1.873   0.655  0.4985  0.1323 -0.2618
    1THF     C4  270   1.295   1.935   0.446 -0.5053 -1.0434  0.3648
    1THF     H7  271   1.241   2.026   0.418 -1.1594 -0.9124  1.9665
    1THF     H8  272   1.240   1.845   0.419  0.1098 -1.2746 -0.1517
    1THF     O1  273   1.413   1.924   0.360  0.7473 -0.5012 -0.2477
    1THF     C1  274   3.302   3.250   1.071 -0.1101  0.1097  0.0222
    1THF     H1  275   3.405   3.284   1.081 -0.3352  0.8663 -0.1867
    1THF     H2  276   3.287   3.244   0.963  0.0041  1.6563 -0.0869
    1THF     C2  277   3.214   3.347   1.148  0.0222  0.5839  0.1971
    1THF     H3  278   3.164   3.414   1.077  0.4172 -0.1425 -0.7770
    1THF     H4  279   3.274   3.416   1.207  0.8521  0.8353 -0.9099
    1THF     C3  280   3.120   3.256   1.222  0.6610  0.0434  0.7785
    1THF     H5  281   3.017   3.290   1.215  0.8055  0.5200  0.9137
    1THF     H6  282   3.141   3.267   1.328  1.8909  1.6449  0.3983
    1THF     C4  283   3.154   3.115   1.182 -0.1605 -0.2205 -0.0520
    1THF     H7  284   3.086   3.071   1.108 -1.6617  0.7993  0.7002
    1THF     H8  285   3.156   3.050   1.270  2.2363  0.3871  0.3594
    1THF     O1  286   3.286   3.124   1.133  0.0467  1.0767 -0.6683
    1THF     C1  287   0.549   2.112   1.235 -0.0759 -1.1007 -0.1310
    1THF     H1  288   0.648   2.150   1.206 -1.2470  1.2642 -1.1384
    1THF     H2  289   0.545   2.015   1.284 -1.0272 -0.7050  0.5860
    1THF     C2  290   0.464   2.089   1.110 -0.0218 -0.8303 -0.0599
    1THF     H3  291   0.406   1.999   1.135 -0.9894  0.2038  1.5256
    1THF     H4  292   0.528   2.061   1.026 -0.1331 -2.2351  0.2982
    1THF     C3  293   0.377   2.208   1.081  0.1626 -0.3363  0.7184
    1THF     H5  294   0.290   2.185   1.018  0.1441  0.6842  0.3554
    1THF     H6  295   0.444   2.283   1.039  0.5097 -1.2262 -0.3445
    1THF     C4  296   0.359   2.256   1.222  0.3068  0.1338  0.7213
    1THF     H7  297   0.269   2.217   1.270 -0.6425  0.3118 -0.8668
    1THF     H8  298   0.344   2.364   1.224  1.3162  0.3513 -1.5511
    1THF     O1  299   0.475   2.213   1.301  0.3104 -0.1704 -0.2451
    1THF     C1  300   1.389   0.872   0.373  0.1889  0.8314  0.4541
    1THF     H1  301   1.415   0.874   0.479  0.0539 -0.1983  0.5132
    1THF     H2  302   1.446   0.951   0.325  0.5071  0.5356  0.3464
    1THF     C2  303   1.234   0.881   0.348 -0.5095 -0.8916 -0.0875
    1THF     H3  304   1.211   0.934   0.255  2.4990 -1.0723 -0.9662
    1THF     H4  305   1.184   0.936   0.429  1.1402 -1.6724  1.5078
    1THF     C3  306   1.191   0.736   0.333  0.4230 -0.4619 -0.2443
    1THF     H5  307   1.156   0.715   0.232  1.4807  3.0681 -1.4161
    1THF     H6  308   1.115   0.714   0.409  0.6879  1.2444  0.5510
    1THF     C4  309   1.315   0.654   0.363  0.4091  0.4354 -0.0393
    1THF     H7  310   1.319   0.565   0.300 -0.4786 -1.3554  2.3531
    1THF     H8  311   1.318   0.621   0.467 -0.5736  1.4398  0.3057
    1THF     O1  312   1.425   0.738   0.324 -0.5809 -0.2949  0.2179
    1THF     C1  313   0.736   2.762   3.695 -0.5114  0.3576 -0.4714
    1THF     H1  314   0.731   2.690   3.613  0.5701  0.2839 -0.4713
    1THF     H2  315   0.638   2.775   3.742 -0.8786  0.3023 -1.2028
    1THF     C2  316   0.786   2.897   3.636 -0.2850 -0.2944  0.5511
    1THF     H3  317   0.729   2.988   3.655 -0.5117 -0.3665  0.2000
    1THF     H4  318   0.788   2.896   3.527 -0.8869  0.2539  0.5346
    1THF     C3  319   0.936   2.908   3.682  0.1100 -0.1839  0.5740
    1THF     H5  320   0.943   2.981   3.763  0.4754  1.4009 -0.8699
    1THF     H6  321   1.009   2.927   3.604  0.1336 -0.5503  0.5020
    1THF     C4  322   0.964   2.770   3.728  0.8070 -0.6917 -0.3711
    1THF     H7  323   1.044   2.764   3.803 -0.2774  0.4349  0.9210
    1THF     H8  324   0.997   2.708   3.645  1.2192 -1.2634  0.2082
    1THF     O1  325   0.835   2.718   3.783 -0.1541 -0.8434  0.2018
    1THF     C1  326   3.256   3.657   2.864 -0.5776 -0.1261 -0.0618
    1THF     H1  327   3.233   3.744   2.803  2.3662 -0.2066 -1.3845
    1THF     H2  328   3.197   3.683   2.952 -0.8166 -1.7369  0.2830
    1THF     C2  329   3.413   3.650   2.889  0.0797 -0.2454  0.7063
    1THF     H3  330   3.433   3.598   2.983  0.0426 -1.2402  0.1740
    1THF     H4  331   3.467   3.745   2.889  1.3517 -0.9585 -0.2718
    1THF     C3  332   3.459   3.558   2.769 -0.1976  0.2165  0.2751
    1THF     H5  333   3.547   3.501   2.800 -0.6444  0.3847  1.9021
    1THF     H6  334   3.490   3.617   2.682 -0.0446  1.5545  1.2269
    1THF     C4  335   3.332   3.478   2.734 -0.0143  0.6626 -0.2904
    1THF     H7  336   3.352   3.373   2.759  0.8615  0.7807 -0.4993
    1THF     H8  337   3.322   3.489   2.625 -0.9935 -0.3163 -0.3127
    1THF     O1  338   3.222   3.522   2.813 -0.0172  0.1346 -0.3649
    1THF     C1  339   3.398   3.904   2.447 -0.0702 -0.1209  0.1261
    1THF     H1  340   3.492   3.848   2.448 -0.5494 -0.9835 -1.1419
    1THF     H2  341   3.416   4.011   2.459 -1.4639  0.0574  0.7977
    1THF     C2  342   3.293   3.853   2.538  0.0996 -0.0232 -0.1790
    1THF     H3  343   3.275   3.897   2.636 -1.0380 -2.5946  0.8084
    1THF     H4  344   3.301   3.745   2.552  1.0190 -0.0941 -1.1656
    1THF     C3  345   3.159   3.869   2.464 -0.1715 -0.3722 -0.3848
    1THF     H5  346   3.094   3.945   2.508  0.4645  0.0042 -0.0923
    1THF     H6  347   3.117   3.769   2.472 -1.7205  0.4127  1.7048
    1THF     C4  348   3.195   3.901   2.318  0.3717  0.0801  0.0361
    1THF     H7  349   3.185   4.006   2.290  1.2342 -0.0612 -0.8356
    1THF     H8  350   3.153   3.835   2.241  0.7829  0.3167 -0.3947
    1THF     O1  351   3.335   3.877   2.317  0.0874 -0.5278  0.1775
    1THF     C1  352   2.301   1.075   1.156 -0.3934  0.1825 -0.3935
    1THF     H1  353   2.303   0.968   1.179  2.1971  0.1959 -0.4039
    1THF     H2  354   2.207   1.098   1.104 -0.6961 -0.3320 -0.0897
    1THF     C2  355   2.425   1.125   1.079 -0.0424  0.3222 -0.3429
    1THF     H3  356   2.400   1.139   0.974 -1.1609 -0.7916 -0.2429
    1THF     H4  357   2.503   1.050   1.094  0.0420  0.6828  1.1833
    1THF     C3  358   2.462   1.256   1.154  0.2400 -0.3415  0.2618
    1THF     H5  359   2.388   1.334   1.132 -0.5380 -0.2365  3.0722
    1THF     H6  360   2.565   1.289   1.140 -0.1373  0.4348 -0.7489
    1THF     C4  361   2.423   1.215   1.293  0.8294  0.5203  0.2319
    1THF     H7  362   2.416   1.294   1.368  0.2630  0.0185  0.7048
    1THF     H8  363   2.498   1.146   1.333 -0.5356 -1.5790 -0.7775
    1THF     O1  364   2.296   1.149   1.284 -0.0011 -0.0750 -0.4217
    1THF     C1  365   2.329   2.289   0.789 -0.0153  0.0807  0.3464
    1THF     H1  366   2.420   2.293   0.728 -0.2059  0.3497  0.0828
    1THF     H2  367   2.306   2.185   0.811  0.4821  0.5795  3.4484
    1THF     C2  368   2.208   2.360   0.726 -0.2930  0.4643 -0.2359
    1THF     H3  369   2.147   2.285   0.675  1.8814 -0.7244 -1.1700
    1THF     H4  370   2.246   2.431   0.653 -0.9677 -0.2983 -1.3345
    1THF     C3  371   2.130   2.430   0.837  0.1071  0.7233  0.2071
    1THF     H5  372   2.058   2.357   0.874  0.7916 -0.6068 -1.0417
    1THF     H6  373   2.067   2.517   0.815  2.3093  2.1734 -0.4886
    1THF     C4  374   2.236   2.454   0.942 -0.2127  0.1351  0.0701
    1THF     H7  375   2.194   2.464   1.042  0.6748 -3.1510  0.8079
    1THF     H8  376   2.282   2.550   0.915 -2.4723  0.9230 -1.1378
    1THF     O1  377   2.341   2.352   0.919  0.2314  0.1626  0.6323
    1THF     C1  378   2.729   0.126   2.312 -0.7761  0.2021 -0.2959
    1THF     H1  379   2.624   0.126   2.341 -0.5030 -3.0627  0.8240
    1THF     H2  380   2.772   0.036   2.356 -3.4923 -1.4158 -0.8607
    1THF     C2  381   2.810   0.251   2.343 -0.3506 -0.5919 -0.4303
    1THF     H3  382   2.897   0.221   2.401 -0.8655 -0.0582  0.6409
    1THF     H4  383   2.763   0.322   2.412 -0.2753 -1.3270  0.3810
    1THF     C3  384   2.851   0.311   2.209  0.6268 -0.4246  0.1942
    1THF     H5  385   2.947   0.360   2.225 -1.2437  2.9974  1.5730
    1THF     H6  386   2.781   0.389   2.178 -0.9662 -0.7965  2.6819
    1THF     C4  387   2.848   0.194   2.121 -0.7280 -0.6578  0.7125
    1THF     H7  388   2.937   0.133   2.141  1.0153  0.9255 -1.9126
    1THF     H8  389   2.847   0.217   2.014  2.0865  1.0211  1.0130
    1THF     O1  390   2.741   0.120   2.168  0.4462  0.5698  0.2290
    1THF     C1  391   1.629   3.782   1.388 -0.1439  0.2761  0.7730
    1THF     H1  392   1.626   3.886   1.421 -0.9132  0.7833 -0.8383
    1THF     H2  393   1.734   3.761   1.370 -0.1956  0.6330  0.0222
    1THF     C2  394   1.532   3.761   1.274  0.7620  1.0134  0.3971
    1THF     H3  395   1.586   3.788   1.183  0.1314  2.8007  0.5344
    1THF     H4  396   1.448   3.829   1.291 -1.0122 -0.7807 -1.0622
    1THF     C3  397   1.473   3.624   1.297  0.5784 -0.1697 -0.1683
    1THF     H5  398   1.531   3.550   1.242  0.6141 -0.5084  0.3248
    1THF     H6  399   1.370   3.607   1.266  0.2265  0.8242  0.4373
    1THF     C4  400   1.496   3.596   1.449 -0.4063 -0.0303  0.7882
    1THF     H7  401   1.555   3.505   1.459  0.2870  0.2109 -0.9009
    1THF     H8  402   1.404   3.588   1.508 -0.6187  0.6731  0.5573
    1THF     O1  403   1.572   3.709   1.499 -0.0933 -0.0641 -0.7339
    1THF     C1  404   0.585   2.654   0.257 -0.3358 -0.1712  0.5017
    1THF     H1  405   0.525   2.745   0.245 -1.3521 -0.4998  2.9019
    1THF     H2  406   0.648   2.630   0.171 -0.8823 -1.8559  0.5651
    1THF     C2  407   0.486   2.533   0.288 -0.4413 -0.8637  0.0437
    1THF     H3  408   0.515   2.448   0.225  2.5114 -0.8205  1.2543
    1THF     H4  409   0.382   2.563   0.279 -0.6422 -0.0860  4.1179
    1THF     C3  410   0.512   2.500   0.432 -0.8518 -0.1586  0.2524
    1THF     H5  411   0.506   2.393   0.450  0.5874 -0.8916 -3.2432
    1THF     H6  412   0.442   2.555   0.497  1.6575  2.3494  0.9495
    1THF     C4  413   0.661   2.544   0.448  0.0834 -0.0886  0.2256
    1THF     H7  414   0.723   2.462   0.410 -0.9554 -0.9888  0.4553
    1THF     H8  415   0.678   2.568   0.553  2.8374  1.9552 -0.6199
    1THF     O1  416   0.669   2.668   0.369 -0.2802  0.2247  0.1192
    1THF     C1  417   1.496   2.295   0.318  0.3869 -0.2166 -0.5107
    1THF     H1  418   1.409   2.233   0.340  0.2402  0.1260 -0.1113
    1THF     H2  419   1.584   2.273   0.378 -0.1614 -2.5044 -0.4973
    1THF     C2  420   1.466   2.449   0.327 -0.5578  0.2696 -0.2932
    1THF     H3  421   1.500   2.494   0.421 -1.6157 -0.0936  0.2798
    1THF     H4  422   1.358   2.468   0.325 -0.8933 -1.6692 -1.6740
    1THF     C3  423   1.533   2.513   0.200 -0.2416  0.2380 -0.6502
    1THF     H5  424   1.597   2.596   0.231  0.7969 -0.8702  0.2312
    1THF     H6  425   1.453   2.557   0.141  0.6406  0.9825 -1.3099
    1THF     C4  426   1.616   2.396   0.140  0.4722 -0.1284  0.7189
    1THF     H7  427   1.718   2.389   0.177  1.2076  2.1928 -0.7415
    1THF     H8  428   1.620   2.404   0.031  0.7555  0.0515  0.7437
    1THF     O1  429   1.538   2.275   0.177  0.1643 -0.3844  0.1265
    1THF     C1  430   2.891   2.672   0.056  0.5724  0.1607  0.1536
    1THF     H1  431   2.801   2.697  -0.001  1.6193  0.9122 -1.1716
    1THF     H2  432   2.976   2.692  -0.009  1.8021  1.0310  1.9710
    1THF     C2  433   2.885   2.527   0.112  0.3016  0.2322 -0.3854
    1THF     H3  434   2.956   2.470   0.051 -0.2676  0.5816 -1.3857
    1THF     H4  435   2.785   2.484   0.112  0.7102 -0.7301  0.6764
    1THF     C3  436   2.946   2.537   0.250  0.3568  0.0847 -0.4680
    1THF     H5  437   3.030   2.468   0.262  1.4050  1.4270  0.0544
    1THF     H6  438   2.880   2.509   0.333  1.1655  0.0816  0.1897
    1THF     C4  439   2.979   2.685   0.269 -0.5877 -0.2072 -0.7249
    1THF     H7  440   3.083   2.717   0.261 -1.0422  1.8892  1.1284
    1THF     H8  441   2.940   2.711   0.368 -1.2426 -0.9160 -0.8011
    1THF     O1  442   2.903   2.754   0.174 -0.0018 -0.2125  0.0050
    1THF     C1  443   3.235   1.408   0.900  0.3555  0.3388 -0.0657
    1THF     H1  444   3.133   1.374   0.921  0.2093  1.2238  0.6661
    1THF     H2  445   3.279   1.434   0.996 -0.5318  0.9362  0.1846
    1THF     C2  446   3.232   1.514   0.787  0.0184 -0.3035 -0.1009
    1THF     H3  447   3.236   1.616   0.825 -1.1670 -0.8435  1.5473
    1THF     H4  448   3.146   1.498   0.722 -0.8441  1.3803  0.5984
    1THF     C3  449   3.355   1.484   0.710  0.6242 -0.1007  0.1953
    1THF     H5  450   3.446   1.526   0.754 -0.8808  0.5909  2.7529
    1THF     H6  451   3.352   1.520   0.607 -1.5568 -0.4432  0.1121
    1THF     C4  452   3.368   1.334   0.711 -0.2025  0.4773 -0.3981
    1THF     H7  453   3.473   1.308   0.697 -0.5231 -0.8156 -0.5218
    1THF     H8  454   3.307   1.278   0.640  0.0086 -0.0657 -0.1565
    1THF     O1  455   3.312   1.296   0.841  0.0243 -0.0789  0.0146
    1THF     C1  456   2.568   0.119   0.205 -0.0057  0.9384  0.8989
    1THF     H1  457   2.656   0.104   0.267  1.2977  1.7824 -0.7060
    1THF     H2  458   2.571   0.054   0.117  0.5454  0.4915  1.2436
    1THF     C2  459   2.553   0.264   0.170 -0.1036  0.2058  0.0411
    1THF     H3  460   2.563   0.264   0.062  0.6667  1.2515  0.1049
    1THF     H4  461   2.643   0.311   0.210  0.3458  0.4841 -1.2808
    1THF     C3  462   2.425   0.318   0.243 -0.1064  0.5914  0.2742
    1THF     H5  463   2.343   0.328   0.172  0.9908  0.3952 -1.0485
    1THF     H6  464   2.445   0.417   0.285  1.5203  0.6667 -0.6291
    1THF     C4  465   2.389   0.210   0.340  0.1145 -0.4450 -0.3996
    1THF     H7  466   2.281   0.199   0.344  0.1591 -0.5421  1.0524
    1THF     H8  467   2.443   0.230   0.434  2.2861 -0.0378 -1.6877
    1THF     O1  468   2.446   0.094   0.281 -0.3195  0.3005 -0.4240
    1THF     C1  469   0.767   1.235   1.002 -0.2560 -0.1612  0.0353
    1THF     H1  470   0.745   1.309   0.924  0.3079  0.2463  0.2602
    1THF     H2  471   0.872   1.209   0.993 -1.0149 -2.4523 -2.9934
    1THF     C2  472   0.686   1.105   0.988 -0.1872  0.0437 -0.0151
    1THF     H3  473   0.736   1.013   1.018 -1.3983 -1.8588 -3.6070
    1THF     H4  474   0.655   1.087   0.885 -1.2140 -0.3187  0.3550
    1THF     C3  475   0.570   1.117   1.085  1.1745 -0.9709 -0.0392
    1THF     H5  476   0.546   1.017   1.121 -0.6810 -1.0618 -1.4753
    1THF     H6  477   0.486   1.170   1.040  1.5103 -0.7205 -0.3763
    1THF     C4  478   0.635   1.202   1.199 -0.2204  0.0899 -0.0891
    1THF     H7  479   0.697   1.130   1.253 -2.1745 -1.2239  0.4230
    1THF     H8  480   0.561   1.261   1.253 -1.0652  0.8392 -2.0050
    1THF     O1  481   0.727   1.291   1.130 -0.3458  0.1633 -0.4050
    1THF     C1  482   1.143   3.170   3.915 -0.0274  0.8701 -0.2381
    1THF     H1  483   1.075   3.142   3.833 -0.3175  2.2348 -0.4687
    1THF     H2  484   1.237   3.217   3.885 -1.0257  2.3099 -1.1725
    1THF     C2  485   1.172   3.067   4.032  0.0047  0.1724  0.0903
    1THF     H3  486   1.262   3.094   4.088  0.7131  0.8479 -1.3623
    1THF     H4  487   1.191   2.968   3.990 -0.0276  1.7292 -3.7823
    1THF     C3  488   1.055   3.076   4.125 -0.9329 -0.4120  0.1215
    1THF     H5  489   1.091   3.076   4.228 -1.3489 -1.8467  0.2722
    1THF     H6  490   0.989   2.990   4.120 -0.7121 -0.6305  0.8645
    1THF     C4  491   0.982   3.210   4.083  0.1961 -0.0826  0.2443
    1THF     H7  492   0.965   3.276   4.168 -1.1682  0.0289 -0.0989
    1THF     H8  493   0.891   3.194   4.025  0.8526 -0.2684 -0.7442
    1THF     O1  494   1.079   3.275   3.993  0.3206  0.5331  0.0103
    1THF     C1  495   0.323   3.925   3.988  0.2415  0.1734 -0.4363
    1THF     H1  496   0.268   3.873   4.067  0.6801 -0.0736 -0.2891
    1THF     H2  497   0.401   3.861   3.946 -1.8282 -3.1228  0.5636
    1THF     C2  498   0.384   4.057   4.039 -0.1056  0.5991 -0.7153
    1THF     H3  499   0.461   4.096   3.972 -0.0008  0.6054 -0.5918
    1THF     H4  500   0.433   4.057   4.136 -0.1810 -1.5338 -0.6710
    1THF     C3  501   0.265   4.147   4.043  0.7105  0.6646  0.8046
    1THF     H5  502   0.295   4.252   4.039 -0.1628  0.8598 -1.2853
    1THF     H6  503   0.208   4.129   4.133  1.9152 -1.1320  1.2359
    1THF     C4  504   0.185   4.097   3.918  0.1028 -0.6482 -0.4453
    1THF     H7  505   0.197   4.176   3.843 -0.3272 -1.1911 -1.0931
    1THF     H8  506   0.077   4.091   3.936  0.2864 -0.5465  0.7059
    1THF     O1  507   0.237   3.969   3.885  0.1538  0.0205  0.3113
    1THF     C1  508   0.889   0.770   0.089  0.0177 -0.1480 -0.1426
    1THF     H1  509   0.937   0.802  -0.004 -0.6750  0.8266 -0.1736
    1THF     H2  510   0.949   0.812   0.171 -1.1972  3.3928 -0.9839
    1THF     C2  511   0.882   0.622   0.093 -0.3013  0.4579  0.1525
    1THF     H3  512   0.863   0.594   0.198 -1.7491  0.3430 -0.1211
    1THF     H4  513   0.972   0.566   0.068 -0.1146  1.3419 -1.1805
    1THF     C3  514   0.752   0.590   0.010 -0.4364 -0.0790  0.5226
    1THF     H5  515   0.700   0.508   0.060 -2.6571  1.7325  1.2354
    1THF     H6  516   0.764   0.568  -0.097 -0.2113  0.3904  0.4493
    1THF     C4  517   0.674   0.722   0.005  0.0052 -0.4615 -0.2610
    1THF     H7  518   0.568   0.714   0.030 -0.8197  2.6594 -2.3955
    1THF     H8  519   0.675   0.758  -0.098 -2.0063 -2.1463 -0.9128
    1THF     O1  520   0.751   0.813   0.089  0.1562 -0.4490  0.3334
    1THF     C1  521   2.265   2.280   1.828  0.7772 -0.0874 -0.1826
    1THF     H1  522   2.181   2.261   1.761 -0.6455 -0.1090  1.5861
    1THF     H2  523   2.308   2.381   1.823  3.6751 -1.3148 -1.2920
    1THF     C2  524   2.382   2.180   1.822 -0.3759  0.2700  0.0121
    1THF     H3  525   2.451   2.195   1.738  1.4287  0.4062  1.4902
    1THF     H4  526   2.349   2.078   1.804  0.5495 -0.3212  1.5777
    1THF     C3  527   2.455   2.210   1.958 -0.1637  0.6279 -0.3903
    1THF     H5  528   2.519   2.298   1.951  1.0422 -0.2948 -1.1852
    1THF     H6  529   2.491   2.117   2.003  1.2853  1.3835  0.0439
    1THF     C4  530   2.336   2.254   2.046  0.3118  0.0454  0.5336
    1THF     H7  531   2.352   2.355   2.082  1.9518 -0.2528  0.6882
    1THF     H8  532   2.311   2.195   2.135  0.5215  1.4460  1.5322
    1THF     O1  533   2.224   2.252   1.958  0.6566 -0.2320 -0.1184
    1THF     C1  534   2.241   2.508   2.828 -0.6431  0.5060  1.0007
    1THF     H1  535   2.254   2.458   2.925  1.6872  0.6676  0.8004
    1THF     H2  536   2.318   2.469   2.760 -0.9212 -0.7881  1.3996
    1THF     C2  537   2.256   2.657   2.840  0.0504  0.8956 -0.6676
    1THF     H3  538   2.318   2.695   2.759  2.8676  1.5836  1.7302
    1THF     H4  539   2.292   2.683   2.940 -1.9866  0.5242  0.2004
    1THF     C3  540   2.114   2.703   2.828  0.1345 -0.4594  0.1724
    1THF     H5  541   2.105   2.806   2.793 -1.7448 -0.0280  1.7884
    1THF     H6  542   2.060   2.685   2.922 -1.4314 -1.1770 -0.8406
    1THF     C4  543   2.048   2.597   2.741 -0.3042 -0.4441  0.5385
    1THF     H7  544   2.056   2.635   2.639 -0.7207 -0.3397  0.5438
    1THF     H8  545   1.941   2.585   2.760 -0.0651 -1.0778  1.5001
    1THF     O1  546   2.116   2.473   2.774  0.1645  0.4473  0.8548
    1THF     C1  547   3.138   3.563   0.238  0.6278 -0.2218 -0.0172
    1THF     H1  548   3.190   3.603   0.150 -0.3214  1.5679  0.2057
    1THF     H2  549   3.216   3.549   0.313  0.3803 -2.1119 -0.1101
    1THF     C2  550   3.089   3.422   0.209 -0.0862  0.1182  0.3397
    1THF     H3  551   3.119   3.350   0.286  0.5984  2.1380  2.0017
    1THF     H4  552   3.139   3.387   0.119  0.3381  0.8347  0.2905
    1THF     C3  553   2.939   3.444   0.192 -0.4573 -0.5921 -0.1491
    1THF     H5  554   2.890   3.393   0.275 -1.5064 -0.0500 -0.4264
    1THF     H6  555   2.890   3.404   0.103 -1.2041  0.3760 -0.1780
    1THF     C4  556   2.921   3.592   0.199 -0.3597 -0.5907 -0.3562
    1THF     H7  557   2.829   3.629   0.245  1.6596  0.3863  3.0241
    1THF     H8  558   2.929   3.629   0.096 -0.0812 -0.1885 -0.1897
    1THF     O1  559   3.029   3.646   0.268  0.2940 -0.2468 -0.1253
    1THF     C1  560   2.076   2.654   1.830  0.0118  0.7720  0.5604
    1THF     H1  561   2.112   2.558   1.867  0.9390  0.1238 -1.9587
    1THF     H2  562   2.067   2.734   1.904  3.6264  1.3371  0.4680
    1THF     C2  563   1.940   2.623   1.759 -0.4928 -0.4509  0.2115
    1THF     H3  564   1.865   2.700   1.738  0.3167  0.2309 -0.2135
    1THF     H4  565   1.886   2.538   1.800  1.9781 -1.9969  0.3977
    1THF     C3  566   1.985   2.600   1.609 -0.5444  0.4604  0.0870
    1THF     H5  567   1.951   2.685   1.549  0.1502  1.1802  0.7004
    1THF     H6  568   1.934   2.514   1.566  1.2472 -0.3808 -0.4284
    1THF     C4  569   2.143   2.604   1.614 -0.6096 -0.1648 -0.1485
    1THF     H7  570   2.186   2.646   1.523 -0.0821 -1.0936 -0.3392
    1THF     H8  571   2.187   2.509   1.646 -0.2204  0.6542  1.8406
    1THF     O1  572   2.167   2.692   1.723  0.0055 -0.0942  0.2168
    1THF     C1  573   2.059   1.225   0.079  0.0489  0.6472  0.0572
    1THF     H1  574   2.089   1.291  -0.004 -1.5305 -0.0665 -1.1075
    1THF     H2  575   2.011   1.136   0.037  3.2086 -0.9664 -0.3334
    1THF     C2  576   1.960   1.290   0.177  0.1414  0.4600  0.1093
    1THF     H3  577   1.896   1.209   0.213  3.4177 -1.3280  2.0999
    1THF     H4  578   1.897   1.358   0.119  0.5397  0.9814  0.2865
    1THF     C3  579   2.044   1.360   0.283  0.0056  0.2792 -0.5126
    1THF     H5  580   1.984   1.376   0.374 -0.4995  1.6120 -1.0585
    1THF     H6  581   2.079   1.454   0.240 -4.2348  1.2685 -2.1154
    1THF     C4  582   2.168   1.259   0.299 -0.0314  0.5929  0.4219
    1THF     H7  583   2.164   1.176   0.370 -1.2857 -0.7604 -1.1912
    1THF     H8  584   2.264   1.310   0.312 -0.0747  0.8403 -0.2210
    1THF     O1  585   2.166   1.183   0.168 -0.5886  0.1059  0.4298
    1THF     C1  586   3.294   3.172   2.313 -0.4089  0.2733  0.2316
    1THF     H1  587   3.271   3.095   2.238 -1.0533  0.9744 -0.2941
    1THF     H2  588   3.199   3.212   2.350 -1.8231 -2.5358 -0.1995
    1THF     C2  589   3.379   3.282   2.256  0.0098 -0.7570 -0.1843
    1THF     H3  590   3.317   3.368   2.233 -1.6227 -1.9173 -0.2178
    1THF     H4  591   3.448   3.250   2.177 -0.1001  2.0084 -1.4470
    1THF     C3  592   3.473   3.319   2.370  1.3366 -0.2909  0.5119
    1THF     H5  593   3.432   3.397   2.435  0.4124 -0.7106  0.4389
    1THF     H6  594   3.569   3.357   2.333  0.0738  1.3910 -1.0713
    1THF     C4  595   3.478   3.197   2.457 -0.2432 -0.2512 -0.2716
    1THF     H7  596   3.475   3.219   2.564 -1.1343 -2.6779  0.2428
    1THF     H8  597   3.565   3.133   2.438  0.0519  1.0407 -3.4944
    1THF     O1  598   3.368   3.110   2.418  0.2549  0.0450  0.1252
    1THF     C1  599   3.268   1.356   1.316  0.3398 -0.2707 -1.1114
    1THF     H1  600   3.310   1.359   1.417  0.5418 -0.2968 -1.1935
    1THF     H2  601   3.195   1.437   1.312  2.4421  1.8576  1.5410
    1THF     C2  602   3.204   1.212   1.284 -0.2453 -0.3475  0.3905
    1THF     H3  603   3.130   1.206   1.204  0.8117  0.5797 -0.6718
    1THF     H4  604   3.147   1.177   1.370  0.0555 -0.2230  0.6384
    1THF     C3  605   3.330   1.128   1.259  0.3337 -0.4226  0.6917
    1THF     H5  606   3.308   1.040   1.199 -1.3828  0.1331  0.4762
    1THF     H6  607   3.373   1.103   1.356  1.1626 -0.3617  0.3413
    1THF     C4  608   3.428   1.232   1.201 -0.1068  0.0846 -0.7798
    1THF     H7  609   3.441   1.214   1.094  2.1036  1.9129 -0.8489
    1THF     H8  610   3.528   1.221   1.241 -0.8923 -1.6426  0.7395
    1THF     O1  611   3.379   1.359   1.223  0.5528 -0.3040  0.1130
    1THF     C1  612   1.994   3.195   1.573  0.1305 -0.3080  0.8337
    1THF     H1  613   1.891   3.179   1.603 -0.3679  3.1751  1.1791
    1THF     H2  614   1.989   3.277   1.501  0.0933  0.4036  1.6333
    1THF     C2  615   2.074   3.073   1.512 -0.3979 -0.3229 -0.9891
    1THF     H3  616   2.059   3.070   1.404  3.0683  1.2033 -1.5756
    1THF     H4  617   2.028   2.986   1.558 -1.2103 -0.8838 -2.8262
    1THF     C3  618   2.223   3.105   1.552 -0.2992  0.4158 -0.6196
    1THF     H5  619   2.286   3.140   1.470  0.6486  1.9364  0.7320
    1THF     H6  620   2.275   3.012   1.578  2.3631  2.2097  0.7360
    1THF     C4  621   2.215   3.203   1.670 -0.0168  0.3341 -0.0866
    1THF     H7  622   2.274   3.292   1.648  0.4711 -0.5018 -2.3340
    1THF     H8  623   2.257   3.170   1.765  0.5661  2.9301  0.5819
    1THF     O1  624   2.076   3.234   1.684 -0.4033  0.4006  0.3501
    1THF     C1  625   2.965   1.498   2.805  0.7714  0.3646 -0.3854
    1THF     H1  626   2.866   1.474   2.767  1.3833  1.4247 -2.7372
    1THF     H2  627   3.046   1.437   2.765  0.2855 -1.6400  1.5834
    1THF     C2  628   2.961   1.483   2.963 -0.5764 -0.8996  0.3234
    1THF     H3  629   3.013   1.390   2.986  1.3848 -0.1650 -0.9524
    1THF     H4  630   2.862   1.485   3.009  0.9548 -0.6971  3.6760
    1THF     C3  631   3.049   1.613   3.001  0.0224 -0.0350 -0.6740
    1THF     H5  632   3.127   1.586   3.074 -2.7265  0.1793  2.4744
    1THF     H6  633   2.984   1.691   3.041 -1.9731 -1.8393 -0.3493
    1THF     C4  634   3.106   1.662   2.867  0.7503 -1.1059 -0.9035
    1THF     H7  635   3.194   1.602   2.840  0.3184 -2.2038  0.0534
    1THF     H8  636   3.125   1.769   2.867  0.0005 -0.9697 -0.2844
    1THF     O1  637   3.001   1.630   2.775  0.2669 -0.6573  0.3811
    1THF     C1  638   2.533   4.016   0.877  0.0577 -0.1650 -0.4782
    1THF     H1  639   2.527   4.023   0.768 -1.7608 -2.7415 -0.5771
    1THF     H2  640   2.508   3.918   0.917  0.7832  0.1841  0.8695
    1THF     C2  641   2.443   4.120   0.939  0.6896 -0.5211 -0.0904
    1THF     H3  642   2.344   4.077   0.952  1.1180 -1.0256  1.8253
    1THF     H4  643   2.433   4.208   0.875  0.1597 -0.5784 -0.0847
    1THF     C3  644   2.517   4.159   1.063 -0.4160 -0.1167  0.0985
    1THF     H5  645   2.464   4.116   1.149 -0.5722 -0.2276 -0.0539
    1THF     H6  646   2.521   4.268   1.069  1.1865 -0.0991 -1.0480
    1THF     C4  647   2.664   4.115   1.045 -0.2565 -0.2425  0.5621
    1THF     H7  648   2.698   4.054   1.128  2.3992  0.4346  0.0357
    1THF     H8  649   2.726   4.204   1.032 -0.0764 -0.4146  0.2405
    1THF     O1  650   2.668   4.048   0.919 -0.2731 -0.1084  0.1192
    1THF     C1  651   1.911   0.745   3.273 -0.1669 -0.7065  0.0190
    1THF     H1  652   1.884   0.657   3.332 -1.0160  0.6822  1.7601
    1THF     H2  653   2.007   0.724   3.224  0.2792  2.3998 -0.5764
    1THF     C2  654   1.926   0.870   3.364  0.4119 -0.1628  0.1404
    1THF     H3  655   2.029   0.895   3.390  0.0897  0.8728  0.4500
    1THF     H4  656   1.881   0.857   3.462 -1.3763  1.0517 -0.4982
    1THF     C3  657   1.855   0.978   3.281 -0.2535  0.4947 -0.5798
    1THF     H5  658   1.942   1.012   3.225 -1.1177  1.2641 -1.4612
    1THF     H6  659   1.823   1.066   3.337 -0.1590  0.4283 -0.4213
    1THF     C4  660   1.746   0.900   3.206  0.1784  0.2648  1.1509
    1THF     H7  661   1.725   0.942   3.107  2.2557 -1.2535  0.0128
    1THF     H8  662   1.655   0.891   3.266 -0.0944 -0.5968  0.6067
    1THF     O1  663   1.807   0.766   3.182  0.3777 -0.3068  0.1670
    1THF     C1  664   3.876   0.769   3.944  0.2611 -1.1007  0.3965
    1THF     H1  665   3.976   0.787   3.984  1.1782 -2.1783 -1.3194
    1THF     H2  666   3.901   0.752   3.839  1.2566  0.3146  0.3908
    1THF     C2  667   3.769   0.877   3.961  0.0695 -0.5546 -0.4637
    1THF     H3  668   3.726   0.891   3.862  0.9992  0.6005 -0.7204
    1THF     H4  669   3.810   0.971   4.000  2.3577 -1.9898  0.7155
    1THF     C3  670   3.659   0.814   4.059 -0.5297 -0.1679 -0.3045
    1THF     H5  671   3.556   0.838   4.029 -1.1253 -0.1726  1.6468
    1THF     H6  672   3.670   0.862   4.157  0.3456 -1.1029  0.0503
    1THF     C4  673   3.681   0.662   4.053 -0.8098 -0.4081  0.6383
    1THF     H7  674   3.607   0.624   3.981 -1.3311  0.3022  0.7963
    1THF     H8  675   3.657   0.626   4.154 -1.1505  2.0326  1.4520
    1THF     O1  676   3.823   0.648   4.005  0.0198  0.5118 -0.1689
    1THF     C1  677   0.629   1.591   2.071 -0.3029  0.0914 -0.1349
    1THF     H1  678   0.555   1.669   2.052 -1.1694 -0.5548  0.5559
    1THF     H2  679   0.728   1.616   2.030 -0.7821 -0.6098 -1.7600
    1THF     C2  680   0.580   1.463   1.995 -0.2393  0.2481 -0.0396
    1THF     H3  681   0.627   1.462   1.896  0.2012 -0.3522  0.1734
    1THF     H4  682   0.473   1.455   1.976 -0.7764  1.2260  2.3261
    1THF     C3  683   0.631   1.349   2.081  0.4104  0.2428 -0.3457
    1THF     H5  684   0.693   1.285   2.018 -0.1008 -0.3927 -0.2182
    1THF     H6  685   0.548   1.283   2.108  0.4706  1.6796  3.5831
    1THF     C4  686   0.705   1.413   2.198  0.5775 -0.2683 -1.0379
    1THF     H7  687   0.810   1.425   2.171  0.8952 -0.9731 -0.1212
    1THF     H8  688   0.710   1.347   2.285  0.6285  1.8340  0.6241
    1THF     O1  689   0.644   1.547   2.212 -0.1995 -0.2076  0.6878
    1THF     C1  690   3.504   0.995   0.366  0.3069 -0.6836 -0.1986
    1THF     H1  691   3.472   1.058   0.449 -0.3764 -0.4513 -0.6353
    1THF     H2  692   3.612   1.000   0.350 -0.0413  1.6342 -1.9736
    1THF     C2  693   3.420   1.011   0.235  0.3981 -0.1620 -0.4499
    1THF     H3  694   3.481   1.025   0.146  0.1908 -1.0588 -0.7429
    1THF     H4  695   3.355   1.099   0.240  2.3926  1.3488 -0.8048
    1THF     C3  696   3.357   0.879   0.221 -0.1015  0.4625  0.1103
    1THF     H5  697   3.360   0.845   0.118  1.5563  0.8647  0.0124
    1THF     H6  698   3.254   0.877   0.257 -0.0869  0.6202  0.1574
    1THF     C4  699   3.447   0.785   0.299  1.1140 -0.4099 -0.4297
    1THF     H7  700   3.527   0.742   0.237 -0.3461 -2.3818 -0.9931
    1THF     H8  701   3.380   0.708   0.337 -0.7730  0.3565 -2.1436
    1THF     O1  702   3.492   0.860   0.403 -0.7481 -0.0932 -0.6757
    1THF     C1  703   1.183   2.654   1.345 -0.1889  1.0582  0.4288
    1THF     H1  704   1.131   2.610   1.430 -1.0674 -0.6656 -0.9750
    1THF     H2  705   1.260   2.724   1.380 -0.3269  0.2758  2.3497
    1THF     C2  706   1.089   2.729   1.252 -0.0887  0.1072  0.4360
    1THF     H3  707   1.089   2.838   1.248 -2.1117  0.0627 -2.1015
    1THF     H4  708   0.988   2.697   1.281 -0.7111 -1.0392 -2.8002
    1THF     C3  709   1.115   2.667   1.116 -0.7039  0.0103 -0.7354
    1THF     H5  710   1.198   2.718   1.067  1.8322  0.6651  3.8679
    1THF     H6  711   1.027   2.673   1.052 -1.3051  0.3750  0.1015
    1THF     C4  712   1.165   2.524   1.147  0.1366 -0.5152 -0.0262
    1THF     H7  713   1.231   2.488   1.068  0.5830  1.1792 -0.4465
    1THF     H8  714   1.072   2.468   1.159 -0.2445  0.0441 -0.3265
    1THF     O1  715   1.241   2.542   1.274  0.3196 -0.3246 -0.4033
    1THF     C1  716   3.489   2.170   2.532 -0.7840  1.0938  0.5142
    1THF     H1  717   3.573   2.118   2.579 -0.5485  1.2183  0.2307
    1THF     H2  718   3.524   2.255   2.473  0.6279  0.6907  0.7488
    1THF     C2  719   3.387   2.209   2.641  0.4536 -0.6330 -0.5882
    1THF     H3  720   3.403   2.306   2.688  1.7425 -1.3023  0.3948
    1THF     H4  721   3.399   2.144   2.728 -0.9370  1.3030  1.0978
    1THF     C3  722   3.250   2.181   2.581  0.4687  0.0855  0.2983
    1THF     H5  723   3.208   2.280   2.560 -0.7065  0.0265  2.3033
    1THF     H6  724   3.189   2.130   2.655  0.8237  0.9164  1.1797
    1THF     C4  725   3.271   2.106   2.448 -0.3667  0.4083  0.2605
    1THF     H7  726   3.244   2.171   2.364 -0.8270  1.3193  1.1018
    1THF     H8  727   3.216   2.012   2.440 -0.8355  0.5820  1.3353
    1THF     O1  728   3.412   2.091   2.437 -0.1022  0.6637  0.6190
    1THF     C1  729   2.646   1.979   3.616 -0.3896 -0.4571  0.9026
    1THF     H1  730   2.706   2.056   3.665 -2.6494  2.1831 -0.3077
    1THF     H2  731   2.650   1.986   3.507  0.9934  0.0890  0.9686
    1THF     C2  732   2.499   1.980   3.673 -0.3838 -0.9058 -0.0901
    1THF     H3  733   2.424   2.017   3.603 -0.3152 -0.3226  0.1403
    1THF     H4  734   2.487   2.033   3.768  0.0051 -0.1403 -0.4646
    1THF     C3  735   2.474   1.835   3.720 -1.0284 -0.4826  0.7704
    1THF     H5  736   2.434   1.778   3.635 -0.2710 -0.1979  0.2176
    1THF     H6  737   2.416   1.822   3.811 -1.1139 -0.9498  0.6536
    1THF     C4  738   2.617   1.775   3.741 -0.3614 -0.5759  0.0139
    1THF     H7  739   2.612   1.668   3.717 -0.3630 -0.6253  0.2320
    1THF     H8  740   2.655   1.779   3.843 -0.1498  0.5783 -0.1103
    1THF     O1  741   2.698   1.846   3.644  0.0895  0.3436 -0.5025
    1THF     C1  742   4.059   3.810   1.801 -0.0968 -0.1292  0.4644
    1THF     H1  743   4.110   3.824   1.705 -1.1862 -0.6196 -0.1893
    1THF     H2  744   3.967   3.865   1.818  0.1334  0.3120  0.2828
    1THF     C2  745   4.163   3.840   1.918 -0.1327  0.3979 -0.1921
    1THF     H3  746   4.105   3.892   1.994  0.6563  0.1038  0.6113
    1THF     H4  747   4.242   3.905   1.879  1.4848 -1.6033 -0.3817
    1THF     C3  748   4.205   3.701   1.965  0.2343 -0.9782  0.1912
    1THF     H5  749   4.144   3.675   2.053  0.0028  0.2915  0.4198
    1THF     H6  750   4.310   3.695   1.994  0.1928  0.5510  0.7358
    1THF     C4  751   4.172   3.619   1.837 -0.1642  0.4695 -0.0701
    1THF     H7  752   4.163   3.513   1.863 -1.2529  0.5231 -0.2265
    1THF     H8  753   4.240   3.629   1.751 -0.5721 -0.1229 -0.4698
    1THF     O1  754   4.043   3.672   1.792  0.3663 -0.4431 -0.0440
    1THF     C1  755   1.614   3.631   2.395  0.7860  0.1952  0.0106
    1THF     H1  756   1.601   3.528   2.361  0.6553  0.9431 -2.3183
    1THF     H2  757   1.524   3.661   2.449  1.3671  1.7321  0.1467
    1THF     C2  758   1.645   3.721   2.279 -0.6299  0.4770  0.5957
    1THF     H3  759   1.601   3.819   2.297 -2.4704 -0.6268  2.1927
    1THF     H4  760   1.610   3.664   2.193 -0.1955 -0.3975  0.9851
    1THF     C3  761   1.800   3.723   2.266  0.0728  0.2325  0.1171
    1THF     H5  762   1.847   3.819   2.241  4.1069 -0.9177  2.7889
    1THF     H6  763   1.834   3.654   2.189  1.9383 -0.6444  1.6946
    1THF     C4  764   1.849   3.687   2.404 -0.6499 -0.2474  0.8841
    1THF     H7  765   1.898   3.768   2.459  0.3975  0.9566 -1.7103
    1THF     H8  766   1.910   3.596   2.395  0.1432  0.3979 -0.4473
    1THF     O1  767   1.731   3.650   2.475  0.8312 -0.2235  0.6336
    1THF     C1  768   0.757   3.944   2.827  0.5402 -0.1932  0.0973
    1THF     H1  769   0.672   3.935   2.896  1.7383 -4.3616  1.1793
    1THF     H2  770   0.756   4.046   2.789  2.4068  0.0160  0.5754
    1THF     C2  771   0.752   3.833   2.721 -0.4211 -0.1799 -0.4387
    1THF     H3  772   0.691   3.867   2.637 -1.8622 -0.2777  0.5473
    1THF     H4  773   0.713   3.740   2.764 -1.3527  0.0774 -0.7148
    1THF     C3  774   0.901   3.817   2.689  0.3543 -0.0801 -0.7208
    1THF     H5  775   0.933   3.881   2.606 -0.4057  0.4054 -0.6385
    1THF     H6  776   0.929   3.714   2.666  0.0440 -0.9670  2.6518
    1THF     C4  777   0.974   3.847   2.820 -0.9970 -1.0454 -0.1955
    1THF     H7  778   1.064   3.905   2.799 -1.3854  0.1734  1.3772
    1THF     H8  779   0.996   3.755   2.876 -0.5157  0.4940  2.2492
    1THF     O1  780   0.877   3.925   2.900 -0.6088  0.2215  0.2713
    1THF     C1  781   2.367   0.379   1.600 -0.7503 -0.2994  0.5739
    1THF     H1  782   2.282   0.418   1.543 -2.6649  0.4698  3.8014
    1THF     H2  783   2.390   0.285   1.549  0.6738  1.0393 -1.3357
    1THF     C2  784   2.335   0.361   1.746 -0.0215 -0.6662 -0.2595
    1THF     H3  785   2.360   0.262   1.782  1.4802 -0.4213 -0.6163
    1THF     H4  786   2.226   0.372   1.750  0.0706  0.6242 -0.7796
    1THF     C3  787   2.411   0.472   1.821  0.4951 -0.3344 -0.5960
    1THF     H5  788   2.451   0.434   1.915  2.2841  3.4159  0.2607
    1THF     H6  789   2.350   0.559   1.847  1.6263  0.1357  0.5298
    1THF     C4  790   2.518   0.521   1.726  0.8902  0.6310  0.0906
    1THF     H7  791   2.606   0.463   1.754  0.4896 -0.6388 -1.2188
    1THF     H8  792   2.535   0.629   1.728 -0.8473  0.9445 -1.1190
    1THF     O1  793   2.480   0.470   1.596 -0.2914  0.3473 -0.1225
    1THF     C1  794   0.413   3.122   0.363 -0.1600 -0.0039 -0.4746
    1THF     H1  795   0.402   3.191   0.279  3.4931  0.2187 -0.8698
    1THF     H2  796   0.322   3.110   0.422 -0.2095  0.9794 -0.3456
    1THF     C2  797   0.515   3.186   0.459 -0.3157  0.6461  0.6328
    1THF     H3  798   0.469   3.255   0.530 -1.7435  2.6020 -2.0887
    1THF     H4  799   0.590   3.230   0.393 -1.6362 -0.6745 -1.7936
    1THF     C3  800   0.577   3.075   0.540 -0.1511 -0.1667 -0.2421
    1THF     H5  801   0.528   3.053   0.635 -1.2670  1.4051 -0.4314
    1THF     H6  802   0.683   3.098   0.556  0.0964 -0.7217 -1.0151
    1THF     C4  803   0.559   2.951   0.458  0.4559  0.2916  0.4662
    1THF     H7  804   0.500   2.878   0.513  1.9575 -0.2834  1.3384
    1THF     H8  805   0.657   2.921   0.420 -0.1436 -0.5585 -0.4183
    1THF     O1  806   0.477   2.991   0.340 -0.0429 -0.3032 -0.5211
    1THF     C1  807   0.607   2.266   2.861 -0.0216 -0.5149 -0.0256
    1THF     H1  808   0.519   2.329   2.879 -0.1380 -0.3847 -1.0426
    1THF     H2  809   0.695   2.323   2.831  2.7098 -3.8404  1.3331
    1THF     C2  810   0.573   2.160   2.767  0.3082 -0.2457  0.2731
    1THF     H3  811   0.601   2.191   2.666 -0.1453  1.5337  0.6791
    1THF     H4  812   0.466   2.143   2.773  0.3816  0.2655  4.4757
    1THF     C3  813   0.660   2.039   2.807  0.1890  0.2577 -0.1254
    1THF     H5  814   0.743   2.031   2.736  1.7864  0.1885  1.7019
    1THF     H6  815   0.606   1.945   2.816 -0.7320  1.0390  3.0162
    1THF     C4  816   0.721   2.087   2.941 -0.3705 -0.2919  0.0589
    1THF     H7  817   0.824   2.120   2.926  0.4059 -2.4269  0.4589
    1THF     H8  818   0.712   2.005   3.013  0.3560 -1.2184 -0.8930
    1THF     O1  819   0.639   2.197   2.980  0.0145 -0.3489  0.0993
    1THF     C1  820   4.060   3.928   0.682  0.8164  0.6627 -0.0975
    1THF     H1  821   4.038   4.028   0.719 -0.1848  0.3560  0.1397
    1THF     H2  822   4.114   3.935   0.587 -0.2932 -1.2114 -0.8956
    1THF     C2  823   3.955   3.825   0.683  0.4673  0.7792  0.0350
    1THF     H3  824   3.905   3.834   0.587 -0.0054 -3.9214 -0.2864
    1THF     H4  825   3.879   3.847   0.758  0.5087 -0.9424  0.6061
    1THF     C3  826   4.024   3.687   0.702  0.4922 -0.5837 -0.8971
    1THF     H5  827   4.021   3.621   0.615  0.2335 -1.1242 -0.4824
    1THF     H6  828   3.965   3.636   0.778 -0.8007  5.2796  2.2799
    1THF     C4  829   4.162   3.729   0.755 -0.3591 -0.2963  0.2900
    1THF     H7  830   4.240   3.707   0.681  0.5818  2.4927  0.3955
    1THF     H8  831   4.182   3.666   0.841 -3.0273  0.9427  1.8793
    1THF     O1  832   4.161   3.874   0.767  0.2391  0.5376 -0.2238
    1THF     C1  833   3.465   1.907   1.522  0.1784 -0.0014 -0.5513
    1THF     H1  834   3.496   1.941   1.422 -1.9022  0.8097 -0.9354
    1THF     H2  835   3.445   1.994   1.585 -0.3857 -1.2944  1.0705
    1THF     C2  836   3.570   1.806   1.580 -0.1492 -1.0175  0.4674
    1THF     H3  837   3.624   1.845   1.667 -1.8773 -0.4056  1.2837
    1THF     H4  838   3.648   1.791   1.505 -1.0218  1.7731 -1.0390
    1THF     C3  839   3.489   1.678   1.600 -0.4000  0.1173 -0.4937
    1THF     H5  840   3.447   1.680   1.700  0.2357 -1.1555 -0.1813
    1THF     H6  841   3.544   1.583   1.595 -3.1778 -1.4410 -2.4781
    1THF     C4  842   3.375   1.688   1.495 -1.1985  0.9900  0.4967
    1THF     H7  843   3.296   1.618   1.521 -1.8105  2.2229  2.0639
    1THF     H8  844   3.414   1.652   1.400 -3.3596 -3.0431  1.0579
    1THF     O1  845   3.341   1.828   1.510 -0.5178 -0.4360  0.4861
    1THF     C1  846   3.972   3.341   0.196 -0.2447 -0.5720 -0.2855
    1THF     H1  847   3.937   3.276   0.115  1.1890 -0.4783 -1.0090
    1THF     H2  848   3.948   3.447   0.183 -1.8729 -0.6828  1.6107
    1THF     C2  849   4.122   3.341   0.225 -0.2908 -0.4670  0.0308
    1THF     H3  850   4.171   3.427   0.179  0.0699 -1.4903 -1.5406
    1THF     H4  851   4.163   3.248   0.185  1.6282 -0.5752  2.1327
    1THF     C3  852   4.140   3.343   0.376  0.5025  0.0114 -0.2830
    1THF     H5  853   4.193   3.436   0.396  3.5226 -0.9737 -3.2399
    1THF     H6  854   4.202   3.262   0.414 -0.6083 -0.4030  0.6615
    1THF     C4  855   3.993   3.343   0.429 -0.5368  0.0349 -0.3745
    1THF     H7  856   3.960   3.440   0.465 -0.6802  0.3296 -1.2869
    1THF     H8  857   3.973   3.271   0.509 -1.3697 -0.2099 -0.8000
    1THF     O1  858   3.910   3.306   0.321  0.1429 -0.1121 -0.8051
    1THF     C1  859   1.801   1.952   0.158 -0.3611  0.0774  0.3352
    1THF     H1  860   1.748   2.022   0.223  0.3589 -1.6857  2.9337
    1THF     H2  861   1.833   1.996   0.064 -1.8941 -0.1376 -0.3010
    1THF     C2  862   1.740   1.812   0.129 -0.4989 -0.2885 -0.8393
    1THF     H3  863   1.667   1.809   0.048 -0.4332 -0.5511 -0.8899
    1THF     H4  864   1.697   1.773   0.222  0.0118 -2.0870 -1.3238
    1THF     C3  865   1.864   1.723   0.102 -0.2921 -0.7974 -0.6720
    1THF     H5  866   1.899   1.726  -0.002  0.2020  2.1194 -0.4638
    1THF     H6  867   1.852   1.624   0.147  2.2492 -0.5105  0.6933
    1THF     C4  868   1.977   1.794   0.173  0.4710 -0.0225  0.4374
    1THF     H7  869   2.037   1.831   0.089  2.3544 -1.8970  0.9271
    1THF     H8  870   2.036   1.734   0.242 -1.4018 -0.5538  1.6180
    1THF     O1  871   1.918   1.910   0.233  0.0399  0.4260 -0.1619
    1THF     C1  872   0.676   0.058   1.356 -0.0415 -0.0756 -0.1994
    1THF     H1  873   0.676  -0.009   1.269  1.4596  0.1974 -0.4267
    1THF     H2  874   0.734   0.012   1.437 -0.9658 -0.9673 -0.0269
    1THF     C2  875   0.536   0.062   1.416 -1.0773 -0.5919  0.0715
    1THF     H3  876   0.533  -0.019   1.489 -0.9570 -0.2018  0.5075
    1THF     H4  877   0.466   0.039   1.335  0.7443 -1.7748 -1.2056
    1THF     C3  878   0.516   0.204   1.465 -0.7732 -0.2973  0.0622
    1THF     H5  879   0.489   0.210   1.571 -1.4613  1.6131 -0.2037
    1THF     H6  880   0.435   0.247   1.406 -0.2814  1.1453  0.4198
    1THF     C4  881   0.653   0.273   1.434 -0.4200  0.3906  0.0960
    1THF     H7  882   0.717   0.260   1.522 -1.6736 -1.9952  0.7046
    1THF     H8  883   0.630   0.378   1.414  1.0893  0.9510  1.1956
    1THF     O1  884   0.702   0.188   1.328 -0.7189  0.0080  0.7791
    1THF     C1  885   3.557   1.763   2.558  0.0773  0.3888 -0.8673
    1THF     H1  886   3.608   1.684   2.615 -0.6078  0.2152 -0.4962
    1THF     H2  887   3.624   1.849   2.559 -1.2094  1.4064  1.4516
    1THF     C2  888   3.419   1.793   2.613 -0.4785 -0.3415  0.3379
    1THF     H3  889   3.424   1.900   2.632 -0.3306  0.1681 -2.3923
    1THF     H4  890   3.405   1.749   2.712  0.0390  2.7888  1.8550
    1THF     C3  891   3.316   1.748   2.513 -0.4432  0.0123  0.6023
    1THF     H5  892   3.236   1.822   2.506  1.4640  2.0516 -0.2438
    1THF     H6  893   3.287   1.644   2.531 -1.2425  0.3629  1.3992
    1THF     C4  894   3.392   1.750   2.382  0.1780  0.3768 -0.0734
    1THF     H7  895   3.394   1.850   2.338  0.0958  0.5553  0.3340
    1THF     H8  896   3.366   1.669   2.313  1.9605  0.0255 -0.3607
    1THF     O1  897   3.527   1.722   2.421  0.0527 -0.1778  0.3501
    1THF     C1  898   1.295   3.435   2.489 -0.0518  0.3155  0.0521
    1THF     H1  899   1.359   3.520   2.514 -1.2852  1.0297  0.8246
    1THF     H2  900   1.191   3.468   2.493  0.5226  1.9612  1.8474
    1THF     C2  901   1.307   3.310   2.583 -0.5563 -1.0253  0.1991
    1THF     H3  902   1.225   3.319   2.656  0.0688  2.0056  0.6119
    1THF     H4  903   1.402   3.313   2.637 -1.6593 -1.8415  2.2627
    1THF     C3  904   1.297   3.190   2.494  0.7353  0.1985 -0.4977
    1THF     H5  905   1.189   3.182   2.482  0.4473 -2.0526  2.8160
    1THF     H6  906   1.336   3.093   2.527  2.2726  0.7709 -0.6006
    1THF     C4  907   1.358   3.235   2.360  0.3045  0.9065 -0.6221
    1THF     H7  908   1.302   3.184   2.282 -1.4463 -3.6856  3.3613
    1THF     H8  909   1.464   3.208   2.363 -0.0163 -0.2216  3.4894
    1THF     O1  910   1.328   3.378   2.361 -0.2568  0.0288  0.0358
    1THF     C1  911   3.529   3.722   1.223  0.3576  0.2560  0.0772
    1THF     H1  912   3.485   3.822   1.235  2.3582  1.3073 -1.1311
    1THF     H2  913   3.555   3.695   1.326  0.7535  2.5755  0.6269
    1THF     C2  914   3.650   3.745   1.130  0.3478  0.0731 -0.6055
    1THF     H3  915   3.707   3.652   1.127  0.5035  0.1905 -1.5676
    1THF     H4  916   3.703   3.837   1.152 -1.5244  0.5948  1.9415
    1THF     C3  917   3.582   3.745   0.991 -0.5686 -0.2168  0.0019
    1THF     H5  918   3.636   3.692   0.913  0.9927  0.8393  0.3418
    1THF     H6  919   3.580   3.844   0.947 -1.6184 -0.6958 -1.0370
    1THF     C4  920   3.444   3.678   1.012  0.8670 -0.0852 -0.3976
    1THF     H7  921   3.423   3.592   0.948  0.5037  1.1493 -1.9641
    1THF     H8  922   3.372   3.758   0.992  0.1297 -0.9945 -1.4377
    1THF     O1  923   3.429   3.645   1.151  0.3798 -0.3457 -0.5438
    1THF     C1  924   3.312   1.117   2.341 -0.3140  0.4569  0.4647
    1THF     H1  925   3.292   1.066   2.436 -2.8330  0.3866 -0.0791
    1THF     H2  926   3.220   1.101   2.285  0.2768  1.2859 -0.7458
    1THF     C2  927   3.438   1.063   2.273  0.6793  0.8736 -0.3878
    1THF     H3  928   3.402   1.035   2.174 -1.4553  1.0730  0.2962
    1THF     H4  929   3.478   0.977   2.328 -2.8824  0.0423  1.0246
    1THF     C3  930   3.540   1.178   2.283  0.3168  0.5259 -0.1414
    1THF     H5  931   3.559   1.220   2.184  2.4938 -2.0880 -0.9242
    1THF     H6  932   3.626   1.140   2.339  2.3485  1.0958 -2.7502
    1THF     C4  933   3.474   1.278   2.377  0.1364 -0.0897  0.2732
    1THF     H7  934   3.505   1.382   2.363  0.2839 -0.2990 -0.9966
    1THF     H8  935   3.500   1.249   2.479  0.8654  1.1793  0.4561
    1THF     O1  936   3.333   1.255   2.364  0.1474  0.0864  0.0815
    1THF     C1  937   3.789   3.267   0.971 -0.1399 -0.3907  0.2467
    1THF     H1  938   3.775   3.164   0.936  0.9987  0.3933 -2.6572
    1THF     H2  939   3.805   3.273   1.078  3.0216  0.2735 -0.2366
    1THF     C2  940   3.666   3.352   0.928  0.1518  0.0284 -0.5272
    1THF     H3  941   3.642   3.425   1.006 -1.2422  0.9520 -1.7887
    1THF     H4  942   3.580   3.289   0.902  0.4877 -0.3463 -0.7205
    1THF     C3  943   3.710   3.418   0.793  0.0724  0.0498 -0.0938
    1THF     H5  944   3.716   3.526   0.805  0.1556  0.0382 -0.0227
    1THF     H6  945   3.639   3.401   0.713 -0.1617  2.1079 -0.3407
    1THF     C4  946   3.852   3.360   0.759 -1.1652  0.5862  0.1393
    1THF     H7  947   3.913   3.435   0.708 -1.4950 -0.7842 -2.3426
    1THF     H8  948   3.843   3.268   0.700  0.1323 -0.0927  0.9983
    1THF     O1  949   3.893   3.332   0.894  0.1928  0.4377 -0.5093
    1THF     C1  950   1.993   3.074   3.256  0.0320  0.1903 -0.2722
    1THF     H1  951   2.038   3.155   3.314 -0.4689 -0.9660  1.7914
    1THF     H2  952   1.956   2.987   3.310 -0.1447  0.1601 -0.4433
    1THF     C2  953   2.083   3.034   3.150  0.1918  0.4636  0.7557
    1THF     H3  954   2.155   2.959   3.184  0.1257  0.1509  0.2065
    1THF     H4  955   2.141   3.113   3.102 -2.0487  0.7663 -1.5512
    1THF     C3  956   1.989   2.987   3.037 -0.3945 -0.1846  0.9216
    1THF     H5  957   1.976   2.879   3.044 -1.4161 -0.0104  1.8165
    1THF     H6  958   2.027   3.012   2.937 -1.3419  0.1027  0.6322
    1THF     C4  959   1.854   3.053   3.073  0.4346  0.0299 -0.6520
    1THF     H7  960   1.778   2.981   3.106  0.2649 -0.1992 -1.5399
    1THF     H8  961   1.824   3.114   2.988 -0.7192  2.0013  1.1003
    1THF     O1  962   1.889   3.144   3.181  0.0935 -0.0961  0.1946
    1THF     C1  963   2.800   3.562   1.666 -0.1191 -0.2999  0.8597
    1THF     H1  964   2.746   3.475   1.702  0.4685  0.0659  2.6509
    1THF     H2  965   2.770   3.654   1.717  1.4364  0.5437  0.3101
    1THF     C2  966   2.793   3.574   1.509 -0.2899 -0.2618 -0.4070
    1THF     H3  967   2.748   3.666   1.472  0.4177 -0.3727 -1.5849
    1THF     H4  968   2.737   3.493   1.462 -1.8749 -0.0554  1.1020
    1THF     C3  969   2.939   3.565   1.466 -0.1069  0.0703 -0.3530
    1THF     H5  970   2.982   3.664   1.454 -1.5346  0.7923  0.3231
    1THF     H6  971   2.927   3.518   1.369  0.1054  2.0434 -1.3464
    1THF     C4  972   3.008   3.479   1.575 -0.5186 -0.5814  0.3948
    1THF     H7  973   3.116   3.493   1.588 -0.3169  0.6700 -2.3261
    1THF     H8  974   2.970   3.376   1.575 -0.2359 -0.6907 -0.4777
    1THF     O1  975   2.942   3.545   1.687 -0.1576 -0.1680  0.4864
    1THF     C1  976   1.603   2.966   0.522  0.4249  1.0932  0.6819
    1THF     H1  977   1.708   2.944   0.501  0.8846  3.1846  0.7299
    1THF     H2  978   1.572   2.884   0.588 -0.0461  0.2414 -0.5962
    1THF     C2  979   1.520   2.974   0.391  1.1102 -0.1645  0.4184
    1THF     H3  980   1.419   2.937   0.408  0.9073  1.1526  2.2142
    1THF     H4  981   1.572   2.922   0.311 -0.5838 -0.9051 -0.2117
    1THF     C3  982   1.533   3.124   0.356 -0.4698 -0.0106  0.2721
    1THF     H5  983   1.434   3.166   0.334  0.9756  1.3682 -3.9616
    1THF     H6  984   1.583   3.139   0.261 -1.8825 -0.1720 -0.5125
    1THF     C4  985   1.603   3.190   0.478  0.9417 -0.3350 -0.3851
    1THF     H7  986   1.560   3.287   0.504  1.1121 -0.2772 -0.3199
    1THF     H8  987   1.707   3.211   0.452  1.0059 -1.2661 -0.8945
    1THF     O1  988   1.599   3.093   0.591 -0.1812  0.5527 -0.2435
    1THF     C1  989   1.909   3.901   4.031 -0.5949  0.1714 -0.1608
    1THF     H1  990   1.854   3.818   3.985  1.8006 -1.6875  0.2387
    1THF     H2  991   1.914   3.988   3.964  2.0887 -0.1759 -0.4763
    1THF     C2  992   2.053   3.848   4.062 -0.0699  0.1845 -0.5489
    1THF     H3  993   2.122   3.915   4.009  0.1378 -0.0634 -0.5986
    1THF     H4  994   2.079   3.744   4.043 -0.3943 -0.1104  0.5818
    1THF     C3  995   2.075   3.875   4.212  0.0369 -0.0926  0.3664
    1THF     H5  996   2.138   3.963   4.227  0.2424 -0.2240  0.2728
    1THF     H6  997   2.123   3.792   4.265  1.4684 -0.1812 -1.0326
    1THF     C4  998   1.935   3.898   4.273 -0.6845  0.5550  0.4157
    1THF     H7  999   1.931   3.982   4.343 -0.9059 -0.8196  2.0737
    1THF     H8 1000   1.892   3.803   4.306 -2.5659  0.5182 -2.0029
    1THF     O1 1001   1.859   3.946   4.154  0.4038 -1.0075 -0.2004
    1THF     C1 1002   4.056   3.555   3.459 -0.2554  0.7596  0.0195
    1THF     H1 1003   4.010   3.629   3.392  0.2365  0.3663 -0.7610
    1THF     H2 1004   4.121   3.617   3.521 -1.0562  0.8945  0.7319
    1THF     C2 1005   4.136   3.451   3.372  0.1441  0.2882  0.1579
    1THF     H3 1006   4.245   3.444   3.378  0.3081 -0.5194 -2.9983
    1THF     H4 1007   4.113   3.472   3.267 -0.2083 -1.2476 -0.0805
    1THF     C3 1008   4.067   3.318   3.405 -0.1811 -0.2606  0.3139
    1THF     H5 1009   4.133   3.231   3.419  0.0285 -0.0621  0.5710
    1THF     H6 1010   3.996   3.296   3.325  0.6865 -0.9805 -0.2746
    1THF     C4 1011   3.988   3.347   3.539 -0.3165  0.6709 -0.0525
    1THF     H7 1012   4.056   3.326   3.623  0.9789  1.8902 -0.7687
    1THF     H8 1013   3.894   3.293   3.544 -0.9524  1.3231 -3.6641
    1THF     O1 1014   3.958   3.489   3.539 -0.8315 -0.0689  0.2382
    1THF     C1 1015   2.468   1.159   3.220  0.8369  0.0579 -0.9597
    1THF     H1 1016   2.464   1.232   3.140  0.0178 -2.4195 -3.2638
    1THF     H2 1017   2.391   1.171   3.298  0.4193 -0.8841 -1.2211
    1THF     C2 1018   2.606   1.140   3.286 -0.0760 -0.0907  0.7480
    1THF     H3 1019   2.622   1.208   3.370  2.1907 -2.0826  1.9843
    1THF     H4 1020   2.691   1.167   3.223 -0.3549  0.4953  0.6185
    1THF     C3 1021   2.624   0.991   3.310  0.1173 -0.5678  0.0637
    1THF     H5 1022   2.570   0.961   3.400 -1.6112  2.0924 -0.0163
    1THF     H6 1023   2.730   0.970   3.323 -0.1019 -1.4554  0.4512
    1THF     C4 1024   2.554   0.931   3.181  0.6446  0.3246  0.3956
    1THF     H7 1025   2.521   0.827   3.170 -2.1144  1.2863 -1.0554
    1THF     H8 1026   2.632   0.942   3.105 -0.0710  1.5896 -0.1739
    1THF     O1 1027   2.442   1.025   3.160  0.7635  0.5426 -0.0966
    1THF     C1 1028   0.979   3.699   3.201  0.2344 -0.7928  0.4489
    1THF     H1 1029   0.959   3.629   3.120 -3.1461  0.7229 -0.0960
    1THF     H2 1030   0.891   3.746   3.246 -0.4970 -1.8759  0.1470
    1THF     C2 1031   1.082   3.819   3.162  0.3895 -0.0956  0.0185
    1THF     H3 1032   1.036   3.918   3.154 -1.5293 -1.0101 -0.6175
    1THF     H4 1033   1.120   3.798   3.062 -0.7001  0.6240 -0.5576
    1THF     C3 1034   1.198   3.800   3.257 -0.8050 -0.3025  0.4462
    1THF     H5 1035   1.191   3.862   3.346 -0.0580 -2.0539  1.7710
    1THF     H6 1036   1.293   3.811   3.205 -0.4936 -1.3074  0.7862
    1THF     C4 1037   1.186   3.652   3.308  0.3348  0.2670  0.4266
    1THF     H7 1038   1.223   3.647   3.410 -1.2445  0.9392  1.0545
    1THF     H8 1039   1.231   3.594   3.227 -2.9566 -0.3177 -1.0545
    1THF     O1 1040   1.049   3.623   3.308  0.3278 -0.2494  0.2833
    1THF     C1 1041   0.544   0.641   1.226  0.1250  0.3879 -0.3559
    1THF     H1 1042   0.466   0.679   1.292 -0.6171 -1.5233 -0.1118
    1THF     H2 1043   0.540   0.533   1.211  1.1930  0.4659 -1.3040
    1THF     C2 1044   0.684   0.666   1.287 -0.9283 -1.4333 -0.9888
    1THF     H3 1045   0.726   0.577   1.332 -0.0276 -0.7059 -0.3773
    1THF     H4 1046   0.672   0.726   1.377  0.5847 -2.3452 -0.1744
    1THF     C3 1047   0.764   0.734   1.177  0.2344  0.1361  0.0031
    1THF     H5 1048   0.865   0.699   1.154 -0.7920 -1.3171 -2.4608
    1THF     H6 1049   0.778   0.839   1.202  0.2384  0.4986 -1.5112
    1THF     C4 1050   0.683   0.711   1.047 -0.5483  0.0759 -0.3882
    1THF     H7 1051   0.713   0.619   0.997  0.3355 -0.9338  1.9337
    1THF     H8 1052   0.702   0.794   0.979  0.3678 -1.3307 -1.8733
    1THF     O1 1053   0.542   0.705   1.100 -0.1582  0.0841 -0.1426
    1THF     C1 1054   3.888   1.088   1.059  0.0043 -0.4581 -0.2276
    1THF     H1 1055   3.976   1.034   1.023  0.4962  0.9470 -1.1642
    1THF     H2 1056   3.836   1.120   0.968  1.1273  1.1983 -0.3185
    1THF     C2 1057   3.932   1.218   1.137 -0.3616  0.8997  0.1549
    1THF     H3 1058   3.946   1.305   1.073 -1.3158 -0.6167 -2.1984
    1THF     H4 1059   4.026   1.201   1.190  0.3097  0.4087 -1.1770
    1THF     C3 1060   3.811   1.234   1.226  0.2993 -0.3484 -0.0143
    1THF     H5 1061   3.727   1.276   1.170 -0.1916 -0.5919  0.5325
    1THF     H6 1062   3.837   1.308   1.302  0.8322 -1.1724  0.6153
    1THF     C4 1063   3.778   1.089   1.273 -0.3623 -0.0199  0.2592
    1THF     H7 1064   3.674   1.078   1.302 -0.6250 -0.3378 -0.8000
    1THF     H8 1065   3.844   1.049   1.351 -2.1160 -1.5570  0.9737
    1THF     O1 1066   3.800   1.014   1.147 -0.0009  0.4602  0.3182
    1THF     C1 1067   2.613   0.838   3.696  0.2364 -0.7691  0.3977
    1THF     H1 1068   2.534   0.845   3.621 -0.3823 -0.7744  1.0454
    1THF     H2 1069   2.567   0.805   3.790 -1.1294 -3.2401 -1.0737
    1THF     C2 1070   2.689   0.977   3.692 -0.7122  0.1266 -0.8060
    1THF     H3 1071   2.648   1.051   3.761 -2.1212 -1.1178 -0.2633
    1THF     H4 1072   2.679   1.010   3.588 -1.6979 -1.0087 -1.0895
    1THF     C3 1073   2.828   0.930   3.733 -0.2812  0.1813 -0.4409
    1THF     H5 1074   2.824   0.917   3.842 -0.7924  0.9630 -0.3598
    1THF     H6 1075   2.903   1.008   3.715  0.6494 -0.8314 -1.0337
    1THF     C4 1076   2.840   0.792   3.675  0.0528  0.0213 -0.1911
    1THF     H7 1077   2.900   0.731   3.743 -1.5742 -0.8686  0.4686
    1THF     H8 1078   2.888   0.803   3.577 -1.5666  1.1493 -0.8739
    1THF     O1 1079   2.712   0.738   3.663  0.5860  0.2812 -0.3819
    1THF     C1 1080   0.106   2.242   2.062 -0.2024 -0.0885 -0.0604
    1THF     H1 1081   0.021   2.206   2.004  0.6888 -2.4238  0.0265
    1THF     H2 1082   0.090   2.347   2.087  0.5884 -0.5401  2.4767
    1THF     C2 1083   0.236   2.211   1.991  0.3199 -0.3494  0.0549
    1THF     H3 1084   0.307   2.284   2.031  0.6889 -1.1576  0.8976
    1THF     H4 1085   0.222   2.210   1.883 -1.4570  2.0439  0.2296
    1THF     C3 1086   0.283   2.083   2.048 -0.4309  0.5668 -0.2361
    1THF     H5 1087   0.382   2.091   2.093  0.4322 -1.7049 -1.6345
    1THF     H6 1088   0.292   2.010   1.967 -1.1653  0.2173 -0.0032
    1THF     C4 1089   0.174   2.038   2.148  1.4760  0.3835  0.3009
    1THF     H7 1090   0.217   2.005   2.242  0.9238  0.6994  0.6687
    1THF     H8 1091   0.102   1.972   2.100  1.5160  1.6742 -1.5978
    1THF     O1 1092   0.112   2.165   2.182 -0.0057  0.5516 -0.2008
    1THF     C1 1093   1.300   2.064   2.438 -0.1741  0.1566  0.1944
    1THF     H1 1094   1.334   2.002   2.353 -0.6690  0.9258 -0.5659
    1THF     H2 1095   1.370   2.147   2.450 -0.6180  0.6939 -0.9212
    1THF     C2 1096   1.283   1.982   2.566  0.0795  0.1234  0.8084
    1THF     H3 1097   1.365   1.996   2.637  1.0867  0.5251 -0.4159
    1THF     H4 1098   1.260   1.877   2.545  0.7445  0.3107 -0.9536
    1THF     C3 1099   1.159   2.046   2.631  0.0158 -0.0813  0.5862
    1THF     H5 1100   1.166   2.092   2.730 -2.3124 -0.9458  1.1962
    1THF     H6 1101   1.086   1.965   2.645 -0.5803  0.2794 -0.3612
    1THF     C4 1102   1.115   2.149   2.527  0.0549  0.0751  0.0415
    1THF     H7 1103   1.157   2.248   2.546  2.5417 -0.6302 -1.6487
    1THF     H8 1104   1.006   2.147   2.516  0.0496 -0.5987  0.2267
    1THF     O1 1105   1.168   2.100   2.400  0.2178 -0.2666 -0.6984
    1THF     C1 1106   3.925   1.027   1.738  0.0865 -0.0664  0.8595
    1THF     H1 1107   3.820   1.026   1.709  0.1926 -1.8652  0.4528
    1THF     H2 1108   3.957   1.119   1.787 -1.8407  1.8889 -1.4227
    1THF     C2 1109   3.998   0.998   1.602 -0.4707  0.3841 -0.6969
    1THF     H3 1110   4.106   1.013   1.602 -0.5486  1.0463 -1.8317
    1THF     H4 1111   3.953   1.057   1.522 -1.1854 -0.2830 -0.7937
    1THF     C3 1112   3.966   0.849   1.582  0.4217  0.3572  0.2653
    1THF     H5 1113   4.051   0.806   1.527  0.1949  1.4536 -0.9607
    1THF     H6 1114   3.872   0.840   1.527  0.1601  0.2773  0.7209
    1THF     C4 1115   3.938   0.790   1.727 -0.4619 -0.6686 -0.7450
    1THF     H7 1116   4.017   0.724   1.762 -1.2992  0.2673  3.2119
    1THF     H8 1117   3.837   0.747   1.729 -0.9193  0.3291 -1.6116
    1THF     O1 1118   3.946   0.905   1.812 -0.0547  0.5125 -0.2501
    1THF     C1 1119   3.647   2.928   0.825  0.1569  0.0248  0.1641
    1THF     H1 1120   3.582   3.003   0.870  0.3668  0.3564 -0.0900
    1THF     H2 1121   3.645   2.943   0.717 -2.0737 -3.0024 -0.3040
    1THF     C2 1122   3.588   2.788   0.842  0.0828 -0.8271  0.1774
    1THF     H3 1123   3.517   2.775   0.760  1.6020  1.3308 -1.5333
    1THF     H4 1124   3.541   2.764   0.938  0.2902  2.1577  1.0911
    1THF     C3 1125   3.712   2.700   0.829 -1.0660  0.0120  0.1019
    1THF     H5 1126   3.711   2.644   0.735 -0.6496 -1.0122  0.6995
    1THF     H6 1127   3.720   2.628   0.911  0.6355  2.1445  1.8462
    1THF     C4 1128   3.833   2.784   0.851  0.6271 -0.2925  0.9312
    1THF     H7 1129   3.888   2.786   0.757 -2.0692  0.0034 -0.7141
    1THF     H8 1130   3.889   2.750   0.937  2.2720  2.7498  1.1340
    1THF     O1 1131   3.782   2.915   0.871  0.0891  1.0950 -0.1954
    1THF     C1 1132   1.807   0.076   2.072  0.5523 -0.8548  0.5320
    1THF     H1 1133   1.901   0.058   2.019 -1.2525 -2.0354 -2.4163
    1THF     H2 1134   1.725   0.113   2.009 -0.5556 -1.7185  1.4423
    1THF     C2 1135   1.832   0.187   2.184 -0.0522 -0.2235 -0.3533
    1THF     H3 1136   1.780   0.276   2.149 -0.7513 -0.2746  0.5497
    1THF     H4 1137   1.938   0.204   2.207  0.2258 -0.8662 -1.1456
    1THF     C3 1138   1.764   0.126   2.306 -0.7423  0.5347  0.0141
    1THF     H5 1139   1.711   0.202   2.364 -1.9839 -0.2240 -0.1276
    1THF     H6 1140   1.830   0.088   2.385  0.2070 -0.1777 -1.1000
    1THF     C4 1141   1.686   0.008   2.250  0.3684  0.3564  0.5791
    1THF     H7 1142   1.585   0.026   2.214  0.1006 -0.6176  0.8176
    1THF     H8 1143   1.689  -0.067   2.330  1.7025  1.2401  1.3928
    1THF     O1 1144   1.763  -0.043   2.139  0.0092 -0.5068  0.3335
    1THF     C1 1145   3.072   2.727   1.860  0.3524 -0.0444  0.4690
    1THF     H1 1146   3.080   2.740   1.752 -2.6544 -0.8546  0.0985
    1THF     H2 1147   3.088   2.625   1.894  2.4837 -0.0618 -0.5534
    1THF     C2 1148   2.937   2.760   1.912  0.3481 -0.5294 -0.8491
    1THF     H3 1149   2.873   2.672   1.916 -1.0410  0.5192  0.2013
    1THF     H4 1150   2.890   2.834   1.848 -0.5549 -0.5488 -0.2039
    1THF     C3 1151   2.962   2.823   2.052 -0.6584  0.1187 -0.2326
    1THF     H5 1152   2.929   2.763   2.137 -3.1932 -1.7202 -2.4522
    1THF     H6 1153   2.918   2.923   2.055 -1.2286 -0.0810 -1.7185
    1THF     C4 1154   3.115   2.820   2.064  0.3039  0.5575  0.5494
    1THF     H7 1155   3.143   2.730   2.119  1.7386 -0.1476 -1.3158
    1THF     H8 1156   3.152   2.910   2.115  1.5950  1.0953 -1.3138
    1THF     O1 1157   3.161   2.819   1.926  0.4421  0.2842 -0.8390
    1THF     C1 1158   0.750   0.279   0.762  0.0759 -0.0525  1.0456
    1THF     H1 1159   0.755   0.375   0.709 -0.5319 -0.9144 -0.6159
    1THF     H2 1160   0.774   0.196   0.695 -1.8827  0.0606  0.1583
    1THF     C2 1161   0.620   0.261   0.837 -0.1884 -0.0849  0.3674
    1THF     H3 1162   0.575   0.164   0.814 -0.2394  0.4873 -2.1040
    1THF     H4 1163   0.553   0.344   0.812 -1.7835 -0.6593  2.6010
    1THF     C3 1164   0.647   0.269   0.988  0.5671 -0.0759 -0.7135
    1THF     H5 1165   0.646   0.169   1.030 -5.1832  0.8397  1.7533
    1THF     H6 1166   0.576   0.341   1.030  0.2279 -0.6607 -0.2851
    1THF     C4 1167   0.791   0.323   0.991  0.4305  0.3140 -0.2500
    1THF     H7 1168   0.838   0.288   1.083 -0.8138 -1.4666 -0.2734
    1THF     H8 1169   0.787   0.432   0.996  1.2542  0.3485 -0.2499
    1THF     O1 1170   0.850   0.285   0.867  0.8222 -0.7305 -0.4758
    1THF     C1 1171   0.736   2.877   1.063 -0.1059  0.5224 -0.6764
    1THF     H1 1172   0.672   2.965   1.071 -1.0580 -0.2474  0.3757
    1THF     H2 1173   0.826   2.885   1.001  1.2781  0.1525  1.2460
    1THF     C2 1174   0.667   2.752   1.027  0.3666  0.0029 -0.4737
    1THF     H3 1175   0.745   2.687   0.989  1.3355 -0.2042  1.7931
    1THF     H4 1176   0.596   2.768   0.946 -0.2481  0.1198  0.0809
    1THF     C3 1177   0.604   2.703   1.154  0.1167 -0.3912 -0.2426
    1THF     H5 1178   0.613   2.595   1.165 -1.1490 -0.3627  1.3772
    1THF     H6 1179   0.495   2.715   1.153  0.1728  0.0971 -1.3744
    1THF     C4 1180   0.675   2.780   1.260  0.7827  0.1192 -0.5021
    1THF     H7 1181   0.703   2.717   1.345  0.0960 -0.6566 -0.8446
    1THF     H8 1182   0.605   2.858   1.289 -0.2385 -0.7431 -0.6042
    1THF     O1 1183   0.786   2.843   1.198  0.1995 -0.0819 -0.6695
    1THF     C1 1184   0.798   3.342   3.226 -0.2748 -0.3646  0.2954
    1THF     H1 1185   0.792   3.408   3.138 -1.8524 -0.3552  0.3962
    1THF     H2 1186   0.757   3.393   3.313  0.9395 -0.1984  0.7817
    1THF     C2 1187   0.947   3.304   3.255 -0.3974 -0.8920 -0.3294
    1THF     H3 1188   0.978   3.349   3.349 -0.7650  2.1696 -1.6019
    1THF     H4 1189   0.998   3.357   3.174  0.5286 -0.8842  0.2608
    1THF     C3 1190   0.968   3.159   3.230  0.0037 -0.1168  0.3974
    1THF     H5 1191   0.967   3.098   3.320  1.5914  0.0613  0.5485
    1THF     H6 1192   1.056   3.133   3.171  0.9901  1.5211  1.1169
    1THF     C4 1193   0.836   3.127   3.154  0.2440  0.1535 -0.1629
    1THF     H7 1194   0.800   3.024   3.157 -3.3369  1.3751  0.7749
    1THF     H8 1195   0.845   3.159   3.050 -0.4775  0.0977 -0.2441
    1THF     O1 1196   0.733   3.214   3.200 -0.2586 -0.4132 -0.4998
    1THF     C1 1197   1.515   4.041   2.789  0.1618  0.2729  0.2602
    1THF     H1 1198   1.483   4.024   2.892 -0.9764  0.9040  0.0198
    1THF     H2 1199   1.600   3.974   2.772 -0.3829 -0.4100  0.2090
    1THF     C2 1200   1.549   4.186   2.763 -0.3435 -0.6672 -0.6556
    1THF     H3 1201   1.645   4.219   2.803 -1.2223 -0.9197  1.7388
    1THF     H4 1202   1.473   4.247   2.813  1.6758  0.6495  0.8777
    1THF     C3 1203   1.531   4.196   2.613 -0.3436  0.2432 -0.4820
    1THF     H5 1204   1.632   4.194   2.571  0.1666 -3.0673  0.7146
    1THF     H6 1205   1.487   4.292   2.587 -0.7868  0.3614  0.6762
    1THF     C4 1206   1.453   4.070   2.568  1.0953  0.6328  0.5284
    1THF     H7 1207   1.520   4.009   2.508 -0.1314  1.7170 -2.0308
    1THF     H8 1208   1.361   4.085   2.511  0.5749  0.8348  1.4113
    1THF     O1 1209   1.416   3.996   2.688  0.1981 -0.8375 -0.1051
    1THF     C1 1210   1.854   0.992   1.740 -0.2310 -0.1486  0.5692
    1THF     H1 1211   1.908   0.953   1.653 -1.1816 -0.2011 -0.0158
    1THF     H2 1212   1.786   0.911   1.766 -0.7988 -0.2134 -1.0312
    1THF     C2 1213   1.775   1.120   1.721  0.5018  0.9950 -0.1869
    1THF     H3 1214   1.677   1.113   1.767  1.0734  0.2489  0.9462
    1THF     H4 1215   1.762   1.148   1.617 -3.1923  0.5508  0.1074
    1THF     C3 1216   1.853   1.229   1.790  0.2994  0.1502  0.1837
    1THF     H5 1217   1.788   1.310   1.825 -3.1464 -0.7041 -3.8076
    1THF     H6 1218   1.919   1.265   1.711 -0.6597 -1.9487 -1.6277
    1THF     C4 1219   1.937   1.159   1.896 -0.0937 -0.4945 -0.1657
    1THF     H7 1220   1.876   1.152   1.987  1.0985  1.7833  0.8396
    1THF     H8 1221   2.031   1.212   1.910 -0.7598  0.3233  1.4050
    1THF     O1 1222   1.955   1.027   1.840 -0.3334  0.3436  0.4641
    1THF     C1 1223   3.175   0.079   2.806 -0.7027  0.0897  0.2925
    1THF     H1 1224   3.258   0.016   2.838  1.3431  1.3025 -2.4437
    1THF     H2 1225   3.214   0.178   2.780  2.0670 -0.9659  0.2091
    1THF     C2 1226   3.061   0.093   2.902  0.5475  0.3361  0.4701
    1THF     H3 1227   3.087   0.155   2.988  2.3568  0.5431 -0.2001
    1THF     H4 1228   3.040  -0.001   2.955 -0.2545  0.7973  0.9801
    1THF     C3 1229   2.940   0.137   2.809 -0.0862  0.3297 -0.5261
    1THF     H5 1230   2.893   0.233   2.836  0.5309  1.1365 -2.2749
    1THF     H6 1231   2.867   0.059   2.833  1.7963 -0.9077  1.3351
    1THF     C4 1232   2.986   0.121   2.662  0.9227  0.0917 -0.2932
    1THF     H7 1233   3.016   0.222   2.632 -4.8028  2.0425 -0.2022
    1THF     H8 1234   2.921   0.075   2.587 -0.4375  2.6513 -0.7756
    1THF     O1 1235   3.106   0.042   2.681  0.0136 -0.4864  0.1659
    1THF     C1 1236   1.236   0.961   3.326 -0.4349  0.4748  0.4911
    1THF     H1 1237   1.163   0.948   3.246 -1.4385 -0.2467  1.5143
    1THF     H2 1238   1.232   1.065   3.357  0.7660  0.9081 -0.7193
    1THF     C2 1239   1.387   0.933   3.299 -0.2806 -0.3259  0.4816
    1THF     H3 1240   1.448   1.023   3.301  0.7975 -1.0152 -0.5832
    1THF     H4 1241   1.407   0.892   3.200 -0.0600  1.0623 -0.0616
    1THF     C3 1242   1.430   0.834   3.406 -0.7876 -1.0060  0.0338
    1THF     H5 1243   1.525   0.862   3.453 -1.4946  0.2738  0.7411
    1THF     H6 1244   1.449   0.743   3.349 -0.0489 -0.2459 -0.9448
    1THF     C4 1245   1.313   0.823   3.509  0.2037  0.1212  0.0464
    1THF     H7 1246   1.352   0.879   3.594 -2.0079  0.9070  0.5829
    1THF     H8 1247   1.291   0.720   3.539  0.0619 -0.7453 -2.8792
    1THF     O1 1248   1.196   0.885   3.444 -0.0051 -0.9259 -0.4114
    1THF     C1 1249   1.230   1.399   0.508  0.1441  0.0775  0.5543
    1THF     H1 1250   1.238   1.323   0.586  0.4619 -0.1879  0.2634
    1THF     H2 1251   1.277   1.489   0.548 -0.1768  0.5521 -0.1230
    1THF     C2 1252   1.088   1.433   0.452 -0.2031 -0.2096 -0.7809
    1THF     H3 1253   1.078   1.538   0.425 -0.4678 -0.3807 -1.3479
    1THF     H4 1254   1.022   1.402   0.533 -0.5321 -0.7271 -1.2376
    1THF     C3 1255   1.073   1.347   0.332 -0.2366 -0.5937  0.1355
    1THF     H5 1256   1.018   1.395   0.251  1.1528  1.4923  0.3903
    1THF     H6 1257   1.017   1.258   0.363 -0.2256 -0.1159  1.5798
    1THF     C4 1258   1.213   1.292   0.293 -0.3832  0.2998 -0.7306
    1THF     H7 1259   1.231   1.299   0.185 -1.1362 -0.9439 -0.9465
    1THF     H8 1260   1.209   1.187   0.320 -2.9065  0.4122 -0.5252
    1THF     O1 1261   1.309   1.359   0.383  0.0142  0.5369 -0.1379
    1THF     C1 1262   0.398   0.549   0.649  0.4681 -0.7535 -0.3082
    1THF     H1 1263   0.459   0.459   0.643  2.4540  0.6623 -2.0853
    1THF     H2 1264   0.315   0.544   0.578  0.1782 -1.8258  0.0968
    1THF     C2 1265   0.489   0.660   0.618 -0.1551  0.0039  0.2755
    1THF     H3 1266   0.487   0.688   0.512 -0.1441  0.6793  0.4538
    1THF     H4 1267   0.589   0.628   0.647 -0.3839  0.7329  1.9362
    1THF     C3 1268   0.441   0.774   0.720  0.6521  0.0900  0.2613
    1THF     H5 1269   0.403   0.860   0.663 -1.3665 -1.1275 -0.2763
    1THF     H6 1270   0.522   0.806   0.785  1.3116  0.1690 -0.5978
    1THF     C4 1271   0.332   0.706   0.806  0.0564 -0.9290  0.0425
    1THF     H7 1272   0.234   0.734   0.768  0.6748 -1.7610 -2.2206
    1THF     H8 1273   0.341   0.725   0.913 -0.2782  0.6789 -0.2150
    1THF     O1 1274   0.351   0.564   0.783  0.6433  0.4423 -0.0798
    1THF     C1 1275   2.560   1.716   0.963 -0.6443  0.3109 -0.6202
    1THF     H1 1276   2.661   1.760   0.966 -1.0525  1.0966  2.2188
    1THF     H2 1277   2.559   1.611   0.933  0.5523  0.2669 -0.5431
    1THF     C2 1278   2.471   1.803   0.885 -0.1183 -0.1133  0.5293
    1THF     H3 1279   2.450   1.775   0.782  0.5523 -1.0284  0.6343
    1THF     H4 1280   2.526   1.897   0.875 -0.4430  0.0081 -0.1266
    1THF     C3 1281   2.338   1.822   0.959 -0.3390 -0.1254  0.0012
    1THF     H5 1282   2.250   1.789   0.902 -0.6971  1.6769 -0.5092
    1THF     H6 1283   2.330   1.929   0.975 -0.3081 -0.1951  0.4735
    1THF     C4 1284   2.358   1.739   1.086  0.8100  0.6292 -0.3726
    1THF     H7 1285   2.311   1.641   1.080  0.4285  0.7401  0.7084
    1THF     H8 1286   2.317   1.781   1.178  0.2890 -0.3184 -0.1725
    1THF     O1 1287   2.504   1.729   1.093  0.0300 -0.1228  0.4415
    1THF     C1 1288   1.852   2.180   1.649 -0.0425 -0.2578 -0.2674
    1THF     H1 1289   1.945   2.210   1.699 -0.3025  0.6801 -0.3487
    1THF     H2 1290   1.772   2.201   1.719  0.4310 -3.7844  1.4535
    1THF     C2 1291   1.856   2.033   1.618 -0.2296 -0.5709 -0.3505
    1THF     H3 1292   1.771   1.976   1.658 -2.5511  1.2657 -2.4916
    1THF     H4 1293   1.946   1.991   1.663 -0.0274 -0.9676 -1.1090
    1THF     C3 1294   1.864   2.018   1.465 -0.0485  0.5867 -0.5693
    1THF     H5 1295   1.805   1.932   1.433 -2.0237  1.1005  1.5993
    1THF     H6 1296   1.960   1.977   1.431 -0.5410  0.0193 -1.2969
    1THF     C4 1297   1.816   2.150   1.407 -0.1347  0.2650 -0.1314
    1THF     H7 1298   1.710   2.139   1.383  0.5536 -2.5348 -2.1302
    1THF     H8 1299   1.869   2.184   1.317 -2.5861  1.9537 -0.9751
    1THF     O1 1300   1.843   2.245   1.516  0.0484 -0.2246 -0.2413
    1THF     C1 1301   2.825   0.141   3.333  1.0622  0.0490  0.1940
    1THF     H1 1302   2.925   0.108   3.363  0.8116 -1.7066 -0.8210
    1THF     H2 1303   2.815   0.240   3.378  1.2576  0.4439 -0.6107
    1THF     C2 1304   2.724   0.042   3.390  0.4515  0.0072  0.1039
    1THF     H3 1305   2.627   0.085   3.415  1.2404  1.5590  0.5376
    1THF     H4 1306   2.763   0.002   3.484 -0.8033 -4.6106 -1.1943
    1THF     C3 1307   2.710  -0.059   3.280 -0.5091  0.8220 -1.3674
    1THF     H5 1308   2.610  -0.101   3.273  0.1452 -1.1865  0.7143
    1THF     H6 1309   2.779  -0.140   3.308 -1.8524 -0.0257 -0.4461
    1THF     C4 1310   2.753   0.011   3.153 -0.1178 -0.4272  0.6719
    1THF     H7 1311   2.657   0.016   3.100  0.8035 -0.9538 -1.0859
    1THF     H8 1312   2.831  -0.048   3.104 -0.1129  0.0086  0.1519
    1THF     O1 1313   2.799   0.144   3.192 -0.3672  0.0792  0.0680
    1THF     C1 1314   0.460   0.566   1.988  0.3400 -0.1937  0.3584
    1THF     H1 1315   0.530   0.482   1.991  1.3051  0.6585  1.9301
    1THF     H2 1316   0.458   0.613   1.889  3.4420 -0.6764  0.0220
    1THF     C2 1317   0.478   0.661   2.111  0.0680 -0.5671 -0.4483
    1THF     H3 1318   0.515   0.762   2.091  1.7429 -1.0845 -0.0490
    1THF     H4 1319   0.556   0.620   2.175  0.5179  0.1355 -0.5473
    1THF     C3 1320   0.336   0.660   2.170 -0.7487 -0.1832  0.0139
    1THF     H5 1321   0.315   0.759   2.213 -1.6069 -1.8322  3.5604
    1THF     H6 1322   0.344   0.602   2.262  0.6983  0.3316  0.2193
    1THF     C4 1323   0.236   0.605   2.069  0.2717  0.2507  0.1401
    1THF     H7 1324   0.204   0.684   2.001  1.4828  0.2585 -0.4366
    1THF     H8 1325   0.150   0.555   2.113  1.7161 -2.0783  0.4214
    1THF     O1 1326   0.324   0.512   2.000 -0.7021  0.2107  0.5074
    1THF     C1 1327   4.000   0.161   1.718 -0.8471 -0.0662 -0.0065
    1THF     H1 1328   3.996   0.052   1.713 -2.5721 -0.0877  1.4124
    1THF     H2 1329   3.933   0.205   1.644  0.0549 -0.4531 -1.0811
    1THF     C2 1330   4.141   0.224   1.715  0.2006 -0.0091 -0.2365
    1THF     H3 1331   4.175   0.246   1.614 -0.7307 -0.6615 -0.6991
    1THF     H4 1332   4.206   0.155   1.769 -0.2923 -0.9339 -0.8144
    1THF     C3 1333   4.125   0.350   1.799 -0.7710  0.1761  0.3640
    1THF     H5 1334   4.103   0.435   1.734 -0.3652 -0.7019 -0.9425
    1THF     H6 1335   4.215   0.368   1.859 -0.3037  0.4244 -0.4010
    1THF     C4 1336   4.010   0.311   1.893  0.1150 -0.1790  0.3261
    1THF     H7 1337   3.933   0.389   1.903  0.6376  0.4568 -0.5314
    1THF     H8 1338   4.047   0.284   1.992 -0.0851 -0.5345  0.3029
    1THF     O1 1339   3.953   0.190   1.844 -0.0395 -0.0402 -0.4949
    1THF     C1 1340   1.904   1.442   2.221 -0.3067 -0.6140 -0.0403
    1THF     H1 1341   1.870   1.408   2.123 -0.2446  0.1395 -0.3270
    1THF     H2 1342   1.844   1.393   2.297 -1.2463  0.5596 -0.0216
    1THF     C2 1343   1.888   1.595   2.228 -0.4428  0.2332  0.0014
    1THF     H3 1344   1.806   1.611   2.298  1.3472  1.8995  1.7393
    1THF     H4 1345   1.870   1.638   2.129  2.5640  0.7585 -0.3624
    1THF     C3 1346   2.010   1.652   2.289  0.3294  0.8259  0.5117
    1THF     H5 1347   1.997   1.724   2.370  0.9459  1.8110 -0.2497
    1THF     H6 1348   2.054   1.717   2.213 -0.4724 -1.1930 -1.7237
    1THF     C4 1349   2.109   1.533   2.305 -0.4428 -0.4949 -0.7098
    1THF     H7 1350   2.112   1.513   2.412  2.8595 -1.2082 -0.9135
    1THF     H8 1351   2.207   1.562   2.267  0.4894 -1.8267  0.6446
    1THF     O1 1352   2.045   1.424   2.235 -0.5274 -0.5370 -0.0993
    1THF     C1 1353   1.149   0.125   0.833 -0.3947  0.7053  0.1432
    1THF     H1 1354   1.121   0.157   0.733 -1.6139  1.1473  0.6230
    1THF     H2 1355   1.065   0.068   0.874  0.6695  0.0206  1.4132
    1THF     C2 1356   1.200   0.224   0.951 -0.6094 -0.1214  1.1646
    1THF     H3 1357   1.121   0.225   1.026 -0.1112  0.1457  1.6872
    1THF     H4 1358   1.215   0.324   0.910 -2.3319 -0.7141 -1.0663
    1THF     C3 1359   1.330   0.171   1.004  0.2459 -0.6607 -0.6487
    1THF     H5 1360   1.337   0.175   1.113 -0.8802 -0.4630 -0.5817
    1THF     H6 1361   1.415   0.218   0.955  0.6856 -1.4181 -0.6262
    1THF     C4 1362   1.329   0.029   0.942 -0.1599  0.2647 -0.8052
    1THF     H7 1363   1.272  -0.041   1.004 -0.3374 -0.6270 -1.9761
    1THF     H8 1364   1.423  -0.022   0.919 -0.7872 -1.0314 -0.5174
    1THF     O1 1365   1.260   0.040   0.819  0.0329 -0.7148  0.4196
    1THF     C1 1366   3.070   1.018   0.964 -0.1166  0.8594 -0.3362
    1THF     H1 1367   3.138   0.981   1.041 -0.7274 -1.7141 -1.0185
    1THF     H2 1368   3.125   1.052   0.876  1.1469 -2.5407 -0.9349
    1THF     C2 1369   2.965   1.105   1.026 -0.0597  0.0257  0.1242
    1THF     H3 1370   2.986   1.212   1.017 -1.4531  0.3326  0.3713
    1THF     H4 1371   2.957   1.084   1.133 -0.8054  2.1854  0.5172
    1THF     C3 1372   2.837   1.075   0.959  0.3281 -0.0725 -0.8249
    1THF     H5 1373   2.819   1.147   0.880 -1.0800  1.0456  0.4964
    1THF     H6 1374   2.753   1.084   1.027  1.3861 -1.0061  0.6347
    1THF     C4 1375   2.850   0.937   0.897  0.3056  0.6854  0.0593
    1THF     H7 1376   2.833   0.947   0.790 -1.2780  2.4150  0.4417
    1THF     H8 1377   2.775   0.872   0.942 -0.0716  1.6796  0.9016
    1THF     O1 1378   2.992   0.902   0.922 -0.7888 -0.1154  0.3422
    1THF     C1 1379   4.082   0.340   3.666  0.5232 -0.2591 -0.7991
    1THF     H1 1380   4.113   0.253   3.725  1.9538  0.9364  0.2488
    1THF     H2 1381   4.041   0.417   3.732 -0.4571 -1.3584 -0.1042
    1THF     C2 1382   3.965   0.295   3.580 -0.1483  0.5782 -0.0343
    1THF     H3 1383   3.865   0.331   3.603 -0.8626 -1.5148  0.2673
    1THF     H4 1384   3.963   0.186   3.573 -0.8237  0.6519 -1.0516
    1THF     C3 1385   4.003   0.350   3.438 -0.4201  0.2873  0.7183
    1THF     H5 1386   3.931   0.421   3.396 -0.0848  0.0506 -0.2918
    1THF     H6 1387   4.027   0.268   3.370  0.8568  1.5390 -0.3910
    1THF     C4 1388   4.137   0.424   3.452  0.1445 -0.5913 -0.3672
    1THF     H7 1389   4.133   0.532   3.437  0.4220 -0.6549 -0.8868
    1THF     H8 1390   4.210   0.382   3.382 -1.4908 -0.1971 -2.3468
    1THF     O1 1391   4.189   0.384   3.577 -0.0993  0.2333 -0.4866
    1THF     C1 1392   1.440   1.634   0.089  0.7136 -0.5437  0.8781
    1THF     H1 1393   1.350   1.598   0.139 -0.1470 -2.6398 -2.1066
    1THF     H2 1394   1.508   1.677   0.163  1.4992  1.2519 -0.8306
    1THF     C2 1395   1.386   1.717  -0.029  0.1590  0.4500 -0.1762
    1THF     H3 1396   1.359   1.822  -0.016  0.0793  0.3973  0.0816
    1THF     H4 1397   1.294   1.662  -0.048  0.2715  1.0815 -2.6305
    1THF     C3 1398   1.484   1.696  -0.138 -0.2446 -0.0330 -0.2332
    1THF     H5 1399   1.552   1.781  -0.128 -0.1635 -0.1230 -0.0227
    1THF     H6 1400   1.448   1.684  -0.241  0.1966 -1.2727 -0.2530
    1THF     C4 1401   1.559   1.568  -0.099  0.2762 -0.0848  0.1487
    1THF     H7 1402   1.663   1.595  -0.078  0.7723 -1.9057  0.1036
    1THF     H8 1403   1.552   1.488  -0.174 -1.2660 -0.3082  0.5043
    1THF     O1 1404   1.502   1.524   0.022 -0.3224 -0.3783  0.0116
    1THF     C1 1405   3.754   1.840   0.203 -0.3856  0.3546  0.4878
    1THF     H1 1406   3.803   1.848   0.106  0.5138  0.0619  0.9122
    1THF     H2 1407   3.709   1.740   0.210  0.0642  0.1348  0.3031
    1THF     C2 1408   3.645   1.944   0.224 -0.4074  0.0949  0.1165
    1THF     H3 1409   3.593   1.905   0.311  0.9513  1.1729  1.4355
    1THF     H4 1410   3.579   1.961   0.139  0.6674  0.7470 -0.5948
    1THF     C3 1411   3.717   2.070   0.265 -0.3034  0.0348  0.6939
    1THF     H5 1412   3.660   2.125   0.340 -2.5078 -1.3150  0.0712
    1THF     H6 1413   3.741   2.123   0.172  0.2662 -0.5132  0.5325
    1THF     C4 1414   3.851   2.022   0.322  0.6179 -0.0009  0.2460
    1THF     H7 1415   3.858   2.054   0.426  1.8528 -0.0241  0.1752
    1THF     H8 1416   3.932   2.052   0.255 -3.2830  3.0155 -3.4080
    1THF     O1 1417   3.836   1.878   0.315  0.2964 -0.1254 -0.1459
    1THF     C1 1418   1.465   0.660   2.998 -0.7232  0.8220 -0.5106
    1THF     H1 1419   1.392   0.682   3.077 -0.6956 -2.0502  0.3608
    1THF     H2 1420   1.557   0.652   3.057 -2.2626 -0.7604  1.7607
    1THF     C2 1421   1.466   0.765   2.890  1.0505 -0.5715 -0.3073
    1THF     H3 1422   1.565   0.785   2.847  1.2809  0.6060  0.7318
    1THF     H4 1423   1.430   0.860   2.930  1.9536 -0.7235  0.8841
    1THF     C3 1424   1.373   0.709   2.785  0.1121 -1.1606  0.0862
    1THF     H5 1425   1.406   0.707   2.681  1.0690 -1.3145  0.3858
    1THF     H6 1426   1.280   0.766   2.788  1.6439  1.4079  0.4972
    1THF     C4 1427   1.329   0.573   2.833  1.1056 -0.1709  0.1719
    1THF     H7 1428   1.314   0.495   2.758 -0.0717 -1.5960  1.8567
    1THF     H8 1429   1.232   0.580   2.883  1.3974  0.0482  0.7053
    1THF     O1 1430   1.425   0.539   2.937  0.2792  0.1372 -0.1406
    1THF     C1 1431   2.666   3.098   2.924 -0.3356  1.1027  0.7055
    1THF     H1 1432   2.744   3.036   2.968 -1.5452 -0.8850  0.1223
    1THF     H2 1433   2.574   3.039   2.917 -0.4770  1.1414  2.0820
    1THF     C2 1434   2.711   3.180   2.801  0.2509 -0.1793  0.1842
    1THF     H3 1435   2.627   3.181   2.731  0.9105 -0.3252 -0.6202
    1THF     H4 1436   2.799   3.153   2.744  0.4693 -0.7565  0.7958
    1THF     C3 1437   2.733   3.326   2.852 -0.6932  0.9257  0.5058
    1THF     H5 1438   2.665   3.395   2.802 -0.4576 -0.4471 -1.7877
    1THF     H6 1439   2.838   3.350   2.831 -0.1832 -0.0650  1.8856
    1THF     C4 1440   2.709   3.314   3.000 -0.0037 -0.3219  0.5987
    1THF     H7 1441   2.648   3.391   3.048 -1.1580 -1.1895  0.5597
    1THF     H8 1442   2.799   3.321   3.061  0.8492 -0.1749 -0.6629
    1THF     O1 1443   2.633   3.190   3.029  0.1710 -0.5749  0.7190
    1THF     C1 1444   2.466   0.479   1.024 -0.0447 -0.9399  0.3536
    1THF     H1 1445   2.531   0.465   1.110  1.5914  1.0588 -0.5128
    1THF     H2 1446   2.388   0.403   1.029 -0.1727 -1.0964 -2.6663
    1THF     C2 1447   2.544   0.468   0.897  0.5455 -0.0330  0.6985
    1THF     H3 1448   2.496   0.413   0.816  0.7788  1.1732 -0.2696
    1THF     H4 1449   2.646   0.437   0.921 -0.2278 -1.2550  2.4593
    1THF     C3 1450   2.559   0.611   0.843 -0.4553  0.2275 -0.9295
    1THF     H5 1451   2.485   0.624   0.763 -0.3944  1.8296 -0.7235
    1THF     H6 1452   2.658   0.632   0.804 -0.1875  0.1382 -0.3013
    1THF     C4 1453   2.516   0.695   0.960 -0.2136 -0.0429  0.5621
    1THF     H7 1454   2.492   0.795   0.921 -1.7011 -0.2980  0.7933
    1THF     H8 1455   2.602   0.700   1.028 -0.0486 -0.1591  0.3606
    1THF     O1 1456   2.413   0.615   1.022 -0.4796  0.0771 -0.3583
    1THF     C1 1457   1.153   3.116   0.904 -0.1464  0.3888  0.1057
    1THF     H1 1458   1.176   3.221   0.923  1.0635  0.2460 -0.5278
    1THF     H2 1459   1.149   3.061   0.998  0.2773  1.3076  0.6749
    1THF     C2 1460   1.249   3.047   0.806  0.2730  0.0792  0.2852
    1THF     H3 1461   1.306   2.970   0.859  1.0822  1.2709  1.1596
    1THF     H4 1462   1.324   3.108   0.755 -0.5136 -2.3715 -4.0128
    1THF     C3 1463   1.160   2.981   0.695  0.6263  0.5976  0.0756
    1THF     H5 1464   1.186   2.877   0.677 -2.7016 -0.7096  2.4104
    1THF     H6 1465   1.173   3.036   0.601  0.9297  2.7954  1.3745
    1THF     C4 1466   1.024   2.978   0.757 -0.1672 -0.4823  0.6024
    1THF     H7 1467   1.007   2.888   0.816  0.2763 -0.6144  0.5288
    1THF     H8 1468   0.957   2.995   0.673  1.1106  1.2416 -0.0843
    1THF     O1 1469   1.026   3.095   0.841  0.2457  0.6059 -0.2345
    1THF     C1 1470   0.803   1.903   0.508  0.0486  0.2704  0.0175
    1THF     H1 1471   0.736   1.883   0.424  0.0184  0.5732 -0.0296
    1THF     H2 1472   0.823   2.009   0.522  3.0133 -0.4239  1.3943
    1THF     C2 1473   0.935   1.842   0.498 -0.2620 -0.2942  0.6270
    1THF     H3 1474   1.009   1.912   0.459  1.1302 -1.8578  0.3978
    1THF     H4 1475   0.934   1.757   0.430 -0.8401  1.2446 -1.3054
    1THF     C3 1476   0.975   1.798   0.639 -0.1155 -0.1325  0.4456
    1THF     H5 1477   1.046   1.866   0.686  0.5291  0.0051 -0.6971
    1THF     H6 1478   1.014   1.697   0.628  1.6780  0.5241  0.5423
    1THF     C4 1479   0.848   1.809   0.720  0.1946  0.3007 -0.0325
    1THF     H7 1480   0.849   1.897   0.785 -0.1790  0.6114 -0.4476
    1THF     H8 1481   0.813   1.722   0.777  1.4730 -0.4119 -0.3162
    1THF     O1 1482   0.752   1.837   0.625 -0.0071 -1.0318 -0.5902
    1THF     C1 1483   2.261   3.471   3.249 -0.5102  0.1166 -0.8770
    1THF     H1 1484   2.299   3.429   3.342  0.9778 -0.9614 -1.9427
    1THF     H2 1485   2.156   3.442   3.248 -1.4410  3.1148  1.7921
    1THF     C2 1486   2.358   3.420   3.145 -0.2324  0.0345 -0.0388
    1THF     H3 1487   2.303   3.376   3.061 -0.7344  0.6219 -0.0280
    1THF     H4 1488   2.410   3.340   3.198  1.1710  1.1166  0.2292
    1THF     C3 1489   2.438   3.549   3.109  0.1829 -0.1354 -0.5619
    1THF     H5 1490   2.466   3.543   3.003 -2.1703 -1.2482 -1.1814
    1THF     H6 1491   2.532   3.556   3.163  0.0519 -2.4879  0.0238
    1THF     C4 1492   2.347   3.662   3.129  0.6222  0.4803  0.0105
    1THF     H7 1493   2.279   3.668   3.044 -0.6098 -0.4322  0.9021
    1THF     H8 1494   2.395   3.755   3.160 -0.3279 -0.0772  3.3823
    1THF     O1 1495   2.272   3.616   3.248  0.3226 -0.2820  0.5044
    1THF     C1 1496   1.737   1.371   0.625  0.4781  0.5017 -0.3023
    1THF     H1 1497   1.838   1.329   0.634  0.3294  0.3706  0.8714
    1THF     H2 1498   1.693   1.333   0.717  1.0919 -0.2942 -0.3294
    1THF     C2 1499   1.667   1.332   0.495 -0.0604  0.6152  0.0818
    1THF     H3 1500   1.559   1.325   0.509  0.2757 -1.4288  1.8226
    1THF     H4 1501   1.718   1.250   0.444  1.9983  1.0484  1.3556
    1THF     C3 1502   1.680   1.459   0.408 -0.2935 -0.1831 -0.6425
    1THF     H5 1503   1.580   1.493   0.381 -0.0386 -0.6386 -2.2772
    1THF     H6 1504   1.725   1.441   0.309 -1.4273  2.9757 -1.7820
    1THF     C4 1505   1.760   1.559   0.492  0.4119 -0.4225  0.3126
    1THF     H7 1506   1.723   1.662   0.479  0.5755 -0.0369  2.6611
    1THF     H8 1507   1.865   1.548   0.465  0.1874 -0.2049 -0.6807
    1THF     O1 1508   1.737   1.510   0.628  0.3911 -0.0030 -0.1859
    1THF     C1 1509   1.081   0.323   0.409  0.1634 -0.4048 -0.5173
    1THF     H1 1510   1.095   0.404   0.481 -1.1696 -0.8705  0.2763
    1THF     H2 1511   0.977   0.288   0.402 -0.7063  2.0614 -0.5631
    1THF     C2 1512   1.182   0.221   0.453  0.4651  0.1803  0.4246
    1THF     H3 1513   1.141   0.139   0.512  0.3427  0.8713  1.3089
    1THF     H4 1514   1.255   0.270   0.519  0.2419  0.2601  0.6147
    1THF     C3 1515   1.242   0.163   0.323 -0.0227 -0.5453  0.6761
    1THF     H5 1516   1.185   0.078   0.286  0.4627 -0.2215 -0.8761
    1THF     H6 1517   1.345   0.130   0.340  0.0355  0.2352  1.8721
    1THF     C4 1518   1.233   0.287   0.231  0.0100  0.6190 -0.4870
    1THF     H7 1519   1.240   0.262   0.125 -2.3019 -1.3284 -0.2134
    1THF     H8 1520   1.311   0.360   0.254  2.7914 -1.4031 -3.1461
    1THF     O1 1521   1.114   0.357   0.274  0.6709 -0.2520 -0.3572
    1THF     C1 1522   3.703   2.774   0.013  0.3574  0.5228 -0.1447
    1THF     H1 1523   3.638   2.726  -0.061  0.0790  0.9735 -0.1925
    1THF     H2 1524   3.641   2.837   0.077 -1.7009 -1.8381  0.2403
    1THF     C2 1525   3.820   2.848  -0.052  0.0233  0.2031 -0.5896
    1THF     H3 1526   3.853   2.947  -0.020 -0.1810  0.2739 -0.5989
    1THF     H4 1527   3.787   2.865  -0.154  0.9958  0.9197 -0.7904
    1THF     C3 1528   3.937   2.751  -0.044  0.1966 -0.2169 -0.0971
    1THF     H5 1529   4.023   2.805  -0.004  0.5056  0.5452 -1.7767
    1THF     H6 1530   3.974   2.711  -0.138  1.7655 -0.7326  0.7113
    1THF     C4 1531   3.884   2.640   0.036  0.2481  0.6730 -0.0724
    1THF     H7 1532   3.966   2.597   0.095  0.2295  0.3559 -0.2712
    1THF     H8 1533   3.836   2.561  -0.023 -0.6633  1.0648  0.1354
    1THF     O1 1534   3.768   2.685   0.107  0.2915  0.1670 -0.2154
    1THF     C1 1535   2.781   0.406   0.548  0.0265 -0.2295  0.0891
    1THF     H1 1536   2.695   0.397   0.481  0.3303 -2.4135 -0.0661
    1THF     H2 1537   2.807   0.512   0.555  1.5316 -0.6553  1.3672
    1THF     C2 1538   2.885   0.314   0.487  0.1123 -0.3032  0.5496
    1THF     H3 1539   2.985   0.341   0.520  1.0634 -2.0399 -0.8130
    1THF     H4 1540   2.878   0.320   0.378 -0.7141  1.8955  0.6963
    1THF     C3 1541   2.842   0.175   0.545 -0.3682  0.4693 -0.3593
    1THF     H5 1542   2.928   0.127   0.594 -1.6290 -0.0840  1.3927
    1THF     H6 1543   2.784   0.120   0.471  0.7154 -1.7339  0.3761
    1THF     C4 1544   2.741   0.204   0.650  0.0486  0.5843 -0.0643
    1THF     H7 1545   2.761   0.155   0.745 -3.0408 -0.5940  0.0306
    1THF     H8 1546   2.643   0.176   0.610  1.3608 -0.3307 -2.7337
    1THF     O1 1547   2.747   0.343   0.672  0.1495  0.4748 -0.0605
    1THF     C1 1548   1.375   0.531   1.717 -0.4964 -0.7114  0.3507
    1THF     H1 1549   1.282   0.584   1.739 -0.7307 -1.0489  0.1742
    1THF     H2 1550   1.443   0.609   1.680 -0.9692 -0.8123 -0.7576
    1THF     C2 1551   1.372   0.421   1.607  0.1758  0.8979 -0.2993
    1THF     H3 1552   1.425   0.446   1.515  0.9502  1.6659  0.3447
    1THF     H4 1553   1.268   0.403   1.578  0.4834 -0.6874 -0.4599
    1THF     C3 1554   1.430   0.294   1.672  0.4821 -0.3617 -0.1693
    1THF     H5 1555   1.536   0.292   1.647  0.5856 -0.0648  0.2518
    1THF     H6 1556   1.369   0.209   1.642  0.1358 -0.4650  0.8028
    1THF     C4 1557   1.426   0.321   1.826 -0.6964 -0.1286  0.3292
    1THF     H7 1558   1.501   0.273   1.889  1.1472 -0.3881 -2.0090
    1THF     H8 1559   1.324   0.290   1.851 -1.9536  0.3925 -3.6620
    1THF     O1 1560   1.434   0.465   1.829  0.0701  0.4717  0.1246
    1THF     C1 1561   2.645   1.995   4.061  0.7380  0.0094 -0.0114
    1THF     H1 1562   2.577   1.911   4.075  0.8405 -0.0109  0.3787
    1THF     H2 1563   2.668   2.005   3.955 -2.3452 -1.3101 -0.8477
    1THF     C2 1564   2.760   1.984   4.156 -0.1878  0.5229 -0.0299
    1THF     H3 1565   2.847   1.951   4.099 -0.1553  1.5164 -0.5706
    1THF     H4 1566   2.740   1.908   4.231  1.3779 -2.1702 -2.2194
    1THF     C3 1567   2.775   2.124   4.214  0.6171 -0.0052 -0.0169
    1THF     H5 1568   2.865   2.175   4.179  0.7424 -1.0061 -1.2041
    1THF     H6 1569   2.769   2.128   4.323  1.8636 -0.1043  0.0612
    1THF     C4 1570   2.656   2.205   4.165 -0.0443 -0.4217  0.0105
    1THF     H7 1571   2.691   2.286   4.100 -1.4539  1.8903  2.0256
    1THF     H8 1572   2.595   2.243   4.247 -0.6591 -2.9205  0.7479
    1THF     O1 1573   2.565   2.110   4.095  0.4094  0.1613 -0.0921
    1THF     C1 1574   3.669   4.015   2.217  0.7036  0.3181 -0.1947
    1THF     H1 1575   3.586   3.946   2.231  0.0663  1.1120  0.0013
    1THF     H2 1576   3.756   3.980   2.273  0.1905 -1.1988 -0.3157
    1THF     C2 1577   3.628   4.151   2.268  0.0645  0.0202  0.4163
    1THF     H3 1578   3.640   4.166   2.376 -1.5616  0.8062  0.5182
    1THF     H4 1579   3.519   4.159   2.257  0.0037 -0.4811  0.6483
    1THF     C3 1580   3.696   4.256   2.189 -0.7796  0.0405 -0.1320
    1THF     H5 1581   3.768   4.306   2.254 -0.7907 -0.7618  0.5063
    1THF     H6 1582   3.633   4.342   2.166  0.1357  0.7478 -0.0202
    1THF     C4 1583   3.758   4.182   2.074 -0.1663 -0.2527 -0.1544
    1THF     H7 1584   3.865   4.182   2.097 -0.1716 -1.5972 -0.0772
    1THF     H8 1585   3.745   4.223   1.973  2.5711 -1.8290 -1.2141
    1THF     O1 1586   3.708   4.049   2.080  0.1359  0.1668 -0.3389
    1THF     C1 1587   0.356   1.487   1.429  0.0801  0.8377 -0.3887
    1THF     H1 1588   0.265   1.547   1.435 -0.5718 -0.2623  0.9659
    1THF     H2 1589   0.418   1.504   1.341  1.3993 -0.5151  0.2546
    1THF     C2 1590   0.329   1.336   1.424 -0.2022  0.6766  0.6569
    1THF     H3 1591   0.366   1.301   1.327 -0.6788 -0.0541  0.7336
    1THF     H4 1592   0.223   1.310   1.424  0.2101 -1.1276 -0.0392
    1THF     C3 1593   0.401   1.271   1.538 -0.6540  0.2472  0.0395
    1THF     H5 1594   0.441   1.173   1.509 -0.1271  1.3089 -3.0008
    1THF     H6 1595   0.331   1.254   1.620  0.0892  1.1683  0.8781
    1THF     C4 1596   0.499   1.378   1.576  0.0793 -0.0908 -0.3399
    1THF     H7 1597   0.582   1.371   1.505 -1.7027  0.4811 -2.5654
    1THF     H8 1598   0.537   1.372   1.678  0.0608 -1.6981 -0.4071
    1THF     O1 1599   0.434   1.507   1.553  0.6537  0.4240  0.0627
    1THF     C1 1600   3.518   0.299   3.209 -0.5165 -0.6151 -0.0443
    1THF     H1 1601   3.492   0.405   3.217  1.5572 -0.2024  2.0844
    1THF     H2 1602   3.506   0.254   3.308 -0.8052  1.5815  0.9352
    1THF     C2 1603   3.653   0.278   3.161 -0.4402  0.1150  0.1403
    1THF     H3 1604   3.717   0.235   3.238  0.4113  0.2585 -0.4794
    1THF     H4 1605   3.694   0.371   3.121 -2.1574  0.2009 -1.5073
    1THF     C3 1606   3.643   0.203   3.027  0.3166 -0.0282 -0.1900
    1THF     H5 1607   3.661   0.097   3.047  0.1270 -0.0838 -0.3200
    1THF     H6 1608   3.703   0.244   2.945  1.2117 -2.0838 -0.5997
    1THF     C4 1609   3.492   0.232   2.992  0.9742  0.4640 -0.1069
    1THF     H7 1610   3.443   0.159   2.928 -0.0136 -0.2111  1.3907
    1THF     H8 1611   3.482   0.331   2.946  1.5724 -0.2418 -1.7826
    1THF     O1 1612   3.429   0.235   3.120 -0.2601  0.1579  0.1760
    1THF     C1 1613   2.280   0.172   3.191  0.0690  0.1006  0.7544
    1THF     H1 1614   2.355   0.249   3.175  2.3044 -1.5411  2.9518
    1THF     H2 1615   2.183   0.221   3.179  0.4918  0.1471 -3.0499
    1THF     C2 1616   2.290   0.111   3.325 -0.3180 -0.0398 -0.1263
    1THF     H3 1617   2.207   0.146   3.387 -0.7201  1.6789 -1.6043
    1THF     H4 1618   2.386   0.133   3.371  0.9264 -1.7737 -1.7857
    1THF     C3 1619   2.280  -0.039   3.296 -0.5220  0.1241  0.4450
    1THF     H5 1620   2.180  -0.079   3.313  0.3178 -2.7731 -1.1665
    1THF     H6 1621   2.354  -0.090   3.357 -0.0127 -0.5595 -0.7218
    1THF     C4 1622   2.324  -0.050   3.147 -0.1845 -0.0795 -0.0754
    1THF     H7 1623   2.282  -0.133   3.089 -0.6296 -0.0791  0.2413
    1THF     H8 1624   2.432  -0.065   3.136  0.0088  1.3157 -0.1165
    1THF     O1 1625   2.286   0.073   3.090 -0.2011  0.2774 -0.0881
    1THF     C1 1626   4.046   3.787   2.294 -0.0597 -0.3573  0.8808
    1THF     H1 1627   4.149   3.749   2.289  0.4958  1.0792  0.9939
    1THF     H2 1628   3.981   3.730   2.227 -0.8543 -0.0667  1.3999
    1THF     C2 1629   4.044   3.941   2.277  0.0344 -0.5702 -0.3147
    1THF     H3 1630   3.969   3.978   2.207  0.7000  2.7521  0.6108
    1THF     H4 1631   4.141   3.979   2.245  1.0816  0.3572  3.5968
    1THF     C3 1632   4.015   3.989   2.421  0.7645 -0.3616  0.4333
    1THF     H5 1633   3.960   4.084   2.421 -1.2701 -1.5196  0.0218
    1THF     H6 1634   4.107   4.000   2.480  1.4973 -1.5319 -0.4702
    1THF     C4 1635   3.935   3.872   2.480  0.5150 -0.0276 -0.0766
    1THF     H7 1636   3.831   3.873   2.446  0.3572  1.9806  0.3913
    1THF     H8 1637   3.943   3.859   2.588  0.5098  0.8080  0.0263
    1THF     O1 1638   4.000   3.761   2.425  0.3307 -0.1787 -0.1709
    1THF     C1 1639   1.328   2.729   2.302  0.4716  0.3787 -0.1508
    1THF     H1 1640   1.325   2.724   2.192  0.1871  3.4790 -0.3195
    1THF     H2 1641   1.388   2.813   2.336  1.4037  0.0060 -0.8404
    1THF     C2 1642   1.375   2.596   2.364  0.3110 -0.3178 -0.8231
    1THF     H3 1643   1.481   2.588   2.386  0.1767  0.3706  0.1133
    1THF     H4 1644   1.344   2.511   2.303 -2.4933 -1.0825  1.5260
    1THF     C3 1645   1.283   2.580   2.485 -0.0271 -0.9232 -0.7789
    1THF     H5 1646   1.322   2.625   2.576 -0.3956  0.1692 -1.1610
    1THF     H6 1647   1.256   2.475   2.502  0.3698 -1.0243 -0.7764
    1THF     C4 1648   1.161   2.669   2.460  0.1264 -0.3556 -0.1628
    1THF     H7 1649   1.148   2.741   2.541 -1.1371  2.1760 -2.5427
    1THF     H8 1650   1.078   2.600   2.439 -0.5823  1.0096 -1.9599
    1THF     O1 1651   1.189   2.743   2.339  0.1189 -0.5570 -0.6139
    1THF     C1 1652   2.612   1.276   4.036 -0.4442 -0.2002 -0.0276
    1THF     H1 1653   2.695   1.311   3.974 -0.7118  1.2113  0.3996
    1THF     H2 1654   2.521   1.332   4.016 -0.3815  0.0843  0.4726
    1THF     C2 1655   2.641   1.289   4.182  0.5365 -0.2007  0.2957
    1THF     H3 1656   2.615   1.384   4.231  2.2991  0.4679 -0.0256
    1THF     H4 1657   2.744   1.253   4.192  0.7306  0.3616  0.4000
    1THF     C3 1658   2.551   1.182   4.239 -0.1918  0.3366 -0.3716
    1THF     H5 1659   2.447   1.212   4.227 -0.5906 -0.7781  0.2157
    1THF     H6 1660   2.561   1.148   4.342  2.6752 -1.4828 -1.1926
    1THF     C4 1661   2.568   1.064   4.143  0.0054 -0.1669 -0.5735
    1THF     H7 1662   2.491   0.987   4.152  0.8747 -0.9169  0.7542
    1THF     H8 1663   2.661   1.016   4.174 -0.0036 -0.5163 -1.0900
    1THF     O1 1664   2.593   1.131   4.022 -0.2855 -0.3985  0.2560
    1THF     C1 1665   2.712   4.002   1.645  0.4329  1.1360  0.0396
    1THF     H1 1666   2.790   3.944   1.696 -0.5224 -0.1989  0.0011
    1THF     H2 1667   2.726   4.008   1.537 -2.8728 -0.5982 -0.5464
    1THF     C2 1668   2.694   4.144   1.703 -0.1750 -0.2931  0.1617
    1THF     H3 1669   2.643   4.202   1.626 -0.2384 -0.3327  0.1736
    1THF     H4 1670   2.790   4.188   1.731  0.1531  1.7353 -3.8141
    1THF     C3 1671   2.611   4.114   1.828 -0.2380 -0.2006  0.7123
    1THF     H5 1672   2.550   4.204   1.839 -1.0548 -0.5634 -0.7951
    1THF     H6 1673   2.672   4.092   1.916  0.2474 -1.2045  0.1360
    1THF     C4 1674   2.524   3.990   1.785 -0.1827 -0.5333  0.2210
    1THF     H7 1675   2.424   4.026   1.758 -1.1946 -1.5977  2.3849
    1THF     H8 1676   2.511   3.920   1.868 -2.7949 -0.1054  0.2112
    1THF     O1 1677   2.595   3.934   1.674  0.0962 -0.2290 -0.5991
    1THF     C1 1678   3.933   1.756   2.366 -0.7061  0.1590  0.1493
    1THF     H1 1679   4.019   1.703   2.409  0.7074  0.0710 -2.6749
    1THF     H2 1680   3.855   1.680   2.371 -0.2905 -0.2474  0.4505
    1THF     C2 1681   3.940   1.809   2.221  0.3746  0.4070 -0.9829
    1THF     H3 1682   3.918   1.728   2.152  2.3796  0.7752 -2.0746
    1THF     H4 1683   4.037   1.852   2.197  0.1508  1.1063 -0.6766
    1THF     C3 1684   3.842   1.928   2.227 -0.1997 -0.2626  0.2767
    1THF     H5 1685   3.743   1.913   2.183  0.8790 -1.1115 -1.9269
    1THF     H6 1686   3.892   2.014   2.182 -0.7148  0.7261  1.5793
    1THF     C4 1687   3.825   1.956   2.373 -0.1341 -0.4634  0.2747
    1THF     H7 1688   3.719   1.950   2.400 -0.3042  1.7752  0.2102
    1THF     H8 1689   3.863   2.058   2.386 -0.4653 -0.6090  2.4546
    1THF     O1 1690   3.900   1.867   2.446  0.0788  0.4485 -0.1389
    1THF     C1 1691   1.014   1.230   2.092  0.1760  0.2988  0.3583
    1THF     H1 1692   1.078   1.215   2.005  0.7542 -0.5805  0.9379
    1THF     H2 1693   0.954   1.317   2.063 -1.3508 -0.5978  0.7732
    1THF     C2 1694   1.110   1.250   2.218  0.3999  1.1416 -0.0626
    1THF     H3 1695   1.093   1.351   2.257  2.3920  1.8506 -0.9719
    1THF     H4 1696   1.217   1.246   2.197  0.7369  1.3777  1.5502
    1THF     C3 1697   1.074   1.140   2.321 -0.5812 -0.3542  0.1888
    1THF     H5 1698   1.081   1.176   2.424 -0.7319 -0.3784  0.2080
    1THF     H6 1699   1.149   1.060   2.325  1.4777  1.5427 -0.0076
    1THF     C4 1700   0.929   1.107   2.273 -0.7542 -0.0699 -0.1112
    1THF     H7 1701   0.855   1.174   2.318 -0.6528  0.5132 -0.8073
    1THF     H8 1702   0.902   1.004   2.301  1.8541 -0.7782 -0.0490
    1THF     O1 1703   0.927   1.121   2.134 -0.2629  0.0558  0.1682
    1THF     C1 1704   1.615   0.646   3.647 -0.1636  0.2779 -0.5737
    1THF     H1 1705   1.523   0.627   3.702  0.7758 -0.6264  0.7225
    1THF     H2 1706   1.644   0.751   3.642  1.0644 -0.0104  0.2773
    1THF     C2 1707   1.620   0.570   3.510  0.3333 -0.4091  0.0246
    1THF     H3 1708   1.658   0.629   3.426 -0.4245 -0.4546 -0.3508
    1THF     H4 1709   1.521   0.533   3.483 -0.3227 -0.4652  2.4084
    1THF     C3 1710   1.718   0.454   3.535 -0.0480  0.8126  0.0384
    1THF     H5 1711   1.767   0.425   3.442 -0.6009  3.2855 -1.0682
    1THF     H6 1712   1.659   0.371   3.575 -0.6024  0.2909 -1.8168
    1THF     C4 1713   1.815   0.510   3.640  1.0193 -0.5694  0.0024
    1THF     H7 1714   1.881   0.583   3.594 -0.1412  0.5292  0.0465
    1THF     H8 1715   1.859   0.430   3.700 -1.2676 -0.8466  1.3671
    1THF     O1 1716   1.715   0.583   3.723  0.3666 -0.1931  0.3722
    1THF     C1 1717   3.698   1.611   1.147 -0.9876 -0.3663  0.4235
    1THF     H1 1718   3.779   1.557   1.096 -2.1560 -0.7145 -1.0836
    1THF     H2 1719   3.636   1.547   1.210  1.7870 -0.8461  2.7703
    1THF     C2 1720   3.610   1.689   1.045  0.6658  0.0508  0.1419
    1THF     H3 1721   3.502   1.691   1.061  0.4939 -2.1150 -0.5443
    1THF     H4 1722   3.624   1.649   0.944 -0.0556 -0.8476  0.3929
    1THF     C3 1723   3.647   1.841   1.067  0.4322 -0.2673 -0.7329
    1THF     H5 1724   3.565   1.901   1.108 -1.0776 -0.8178 -2.8704
    1THF     H6 1725   3.683   1.876   0.970  0.7533 -0.4842 -0.6908
    1THF     C4 1726   3.769   1.835   1.160 -0.4829 -0.3351 -0.7432
    1THF     H7 1727   3.802   1.914   1.228 -0.3134 -1.1689  0.1598
    1THF     H8 1728   3.856   1.816   1.096  1.2956  3.6298  0.3460
    1THF     O1 1729   3.747   1.713   1.234 -0.1246  0.2198  0.1431
    1THF     C1 1730   0.446   2.524   3.260 -0.1077  0.0526  0.4561
    1THF     H1 1731   0.403   2.424   3.271  0.8827 -0.5837 -1.1837
    1THF     H2 1732   0.493   2.533   3.161  0.8417  0.1730  0.9125
    1THF     C2 1733   0.550   2.569   3.363  0.1071  0.5562 -0.0117
    1THF     H3 1734   0.651   2.538   3.334  0.3855 -1.3590  2.8176
    1THF     H4 1735   0.510   2.536   3.459  1.3743 -1.2869 -0.0881
    1THF     C3 1736   0.549   2.724   3.350 -1.0908 -0.0637 -0.2473
    1THF     H5 1737   0.634   2.768   3.297  0.1667  0.7073  2.2887
    1THF     H6 1738   0.559   2.762   3.452 -1.2579  2.6880 -1.2187
    1THF     C4 1739   0.417   2.749   3.283  0.1943 -0.3620  0.1880
    1THF     H7 1740   0.431   2.790   3.182 -0.0668 -0.6308  0.0410
    1THF     H8 1741   0.359   2.823   3.339 -0.7560  2.2619 -4.0094
    1THF     O1 1742   0.351   2.631   3.271 -0.1090 -1.0005 -0.5047
    1THF     C1 1743   1.422   1.465   2.192  0.3226 -0.3195  0.3432
    1THF     H1 1744   1.445   1.571   2.206  0.0810 -0.4436  1.7518
    1THF     H2 1745   1.348   1.436   2.266 -0.6119  0.8702 -0.1025
    1THF     C2 1746   1.545   1.375   2.187  0.4538  0.1901  0.6440
    1THF     H3 1747   1.556   1.323   2.283 -0.3554 -0.1894  0.5378
    1THF     H4 1748   1.637   1.433   2.186 -0.0763  1.0393 -0.6493
    1THF     C3 1749   1.528   1.279   2.068 -0.2450 -0.2678  0.0612
    1THF     H5 1750   1.513   1.172   2.083  0.0451 -0.3381 -0.1493
    1THF     H6 1751   1.616   1.283   2.004 -0.7531  1.2963 -0.5753
    1THF     C4 1752   1.412   1.339   1.983 -0.4466  0.5284 -0.5121
    1THF     H7 1753   1.326   1.272   1.982  0.7103 -0.9757 -0.7080
    1THF     H8 1754   1.451   1.368   1.886 -2.1740  1.5792 -0.9177
    1THF     O1 1755   1.370   1.456   2.054  0.5807 -0.5479 -0.4930
    1THF     C1 1756   1.135   1.713   2.943  0.2820 -0.1263 -0.4460
    1THF     H1 1757   1.075   1.632   2.902 -1.5316 -1.3579  4.4077
    1THF     H2 1758   1.236   1.721   2.901  0.2371  1.0330 -0.3711
    1THF     C2 1759   1.143   1.694   3.101 -0.2556  0.0911  0.7734
    1THF     H3 1760   1.239   1.657   3.138  0.4920 -1.8464 -2.8941
    1THF     H4 1761   1.062   1.631   3.140 -0.3673 -0.8308 -0.9323
    1THF     C3 1762   1.118   1.831   3.162  0.1175  0.5499 -0.7566
    1THF     H5 1763   1.206   1.861   3.218  0.3322 -0.8873 -0.3092
    1THF     H6 1764   1.025   1.836   3.218 -0.5340 -1.2320 -1.6403
    1THF     C4 1765   1.098   1.921   3.041  0.1154 -0.2063 -0.6527
    1THF     H7 1766   1.193   1.969   3.019 -0.1577  0.5233 -0.2641
    1THF     H8 1767   1.022   1.996   3.065 -0.4715 -1.0946  0.3151
    1THF     O1 1768   1.055   1.832   2.936  0.5120  0.2741 -0.1982
    1THF     C1 1769   0.676   1.559   3.289  0.0680 -0.5273  0.2029
    1THF     H1 1770   0.655   1.457   3.253  0.0899 -0.5073  0.1346
    1THF     H2 1771   0.737   1.558   3.380 -2.9881  1.3503  2.3591
    1THF     C2 1772   0.556   1.649   3.307  0.6788 -0.2271 -0.1181
    1THF     H3 1773   0.525   1.648   3.412  0.3258 -0.7897 -0.2239
    1THF     H4 1774   0.478   1.616   3.239 -0.4719 -0.4114  1.2713
    1THF     C3 1775   0.610   1.788   3.260 -0.3843 -0.0560 -0.3029
    1THF     H5 1776   0.584   1.862   3.336 -1.0869 -1.3931  0.7783
    1THF     H6 1777   0.559   1.811   3.166 -0.5791  0.3735 -0.0955
    1THF     C4 1778   0.760   1.770   3.238 -0.1851  0.4984 -1.0586
    1THF     H7 1779   0.810   1.780   3.335 -0.1288 -1.0491 -0.9198
    1THF     H8 1780   0.814   1.840   3.173  0.3967  1.1732  0.1379
    1THF     O1 1781   0.756   1.631   3.192  0.6755 -0.2156 -0.8459
    1THF     C1 1782   3.611   0.470   1.860 -0.4121 -0.2763  0.0432
    1THF     H1 1783   3.674   0.480   1.949  3.1142 -0.8367 -2.3111
    1THF     H2 1784   3.543   0.386   1.877 -1.6271  0.7629  0.4329
    1THF     C2 1785   3.692   0.439   1.729 -0.1981  0.1354 -0.2920
    1THF     H3 1786   3.667   0.338   1.696  1.5972  0.3326 -2.3462
    1THF     H4 1787   3.799   0.452   1.743 -0.6320  2.6421  1.1855
    1THF     C3 1788   3.638   0.547   1.629  0.7007  0.0874 -0.0989
    1THF     H5 1789   3.624   0.509   1.528 -1.4270  2.1512 -0.6258
    1THF     H6 1790   3.706   0.632   1.628 -1.2863  1.7260  0.2149
    1THF     C4 1791   3.512   0.598   1.690  1.0420 -0.0373 -0.1071
    1THF     H7 1792   3.430   0.528   1.674  0.6551  0.6404 -1.1270
    1THF     H8 1793   3.493   0.700   1.656  2.0427 -0.3899 -1.7787
    1THF     O1 1794   3.532   0.589   1.836  0.5536 -0.4112 -0.0372
    1THF     C1 1795   1.377   3.081   3.577 -0.1302 -0.8972  0.3841
    1THF     H1 1796   1.438   3.018   3.642  0.1981 -1.5213 -0.5276
    1THF     H2 1797   1.388   3.064   3.470  0.3934  0.7048  0.1594
    1THF     C2 1798   1.381   3.222   3.625  0.0568 -0.2479  0.1044
    1THF     H3 1799   1.464   3.278   3.582  0.1993 -1.8614 -1.8249
    1THF     H4 1800   1.384   3.229   3.733 -0.3704  1.9251 -0.0057
    1THF     C3 1801   1.252   3.279   3.574 -0.1611 -0.3707  0.2234
    1THF     H5 1802   1.265   3.332   3.480 -0.1856 -2.4472 -0.9886
    1THF     H6 1803   1.202   3.353   3.637  0.8853  0.6015 -0.0611
    1THF     C4 1804   1.164   3.160   3.539  0.2406  0.5845 -0.3063
    1THF     H7 1805   1.161   3.128   3.434  0.5392  1.3840 -0.5659
    1THF     H8 1806   1.063   3.173   3.577  0.6994  0.2142  1.0451
    1THF     O1 1807   1.232   3.053   3.604 -0.3817  1.0749  0.5193
    1THF     C1 1808   0.379   1.357   3.418 -0.4215 -0.0634  0.4378
    1THF     H1 1809   0.321   1.373   3.509 -3.1105  0.0845 -1.2489
    1THF     H2 1810   0.393   1.452   3.365  0.6424  0.6335  1.9105
    1THF     C2 1811   0.317   1.246   3.338  0.0960 -0.2595 -0.1492
    1THF     H3 1812   0.349   1.243   3.233 -0.6231 -0.6845 -0.3613
    1THF     H4 1813   0.208   1.259   3.339  0.4043  2.7140  4.0029
    1THF     C3 1814   0.357   1.116   3.413 -0.1989  0.2671  0.1495
    1THF     H5 1815   0.377   1.040   3.337  1.2090  1.6495 -0.8918
    1THF     H6 1816   0.287   1.088   3.492 -0.8019 -2.0953 -1.1533
    1THF     C4 1817   0.491   1.156   3.484  0.2542 -0.5878  0.0931
    1THF     H7 1818   0.579   1.105   3.444  0.2744  0.3085 -1.0457
    1THF     H8 1819   0.468   1.133   3.588 -0.7923  0.7588  0.1785
    1THF     O1 1820   0.503   1.300   3.462 -0.2685 -0.0500  0.8560
    1THF     C1 1821   3.908   1.388   0.459  0.4733 -0.3861 -0.2142
    1THF     H1 1822   3.890   1.410   0.353  0.6779 -3.4099 -0.9259
    1THF     H2 1823   3.968   1.297   0.473 -1.2988 -1.3110  1.4854
    1THF     C2 1824   3.776   1.382   0.533 -0.4707  0.0795  0.1593
    1THF     H3 1825   3.766   1.295   0.597  0.2965  0.7048  1.1303
    1THF     H4 1826   3.701   1.380   0.452  1.3037 -0.8973 -1.5032
    1THF     C3 1827   3.763   1.513   0.613 -0.2335 -0.3684 -0.3799
    1THF     H5 1828   3.796   1.494   0.715  0.9893 -0.3920 -0.7641
    1THF     H6 1829   3.663   1.554   0.596 -0.9356 -2.3818 -1.2137
    1THF     C4 1830   3.877   1.601   0.556 -0.3244  0.0926 -0.0338
    1THF     H7 1831   3.914   1.673   0.630 -2.6007  0.6231  0.6397
    1THF     H8 1832   3.840   1.648   0.465 -2.9657 -1.8474 -0.0250
    1THF     O1 1833   3.975   1.504   0.518  0.1789  0.0952 -0.0576
    1THF     C1 1834   0.165   2.562   1.888 -0.3010  0.3780  0.0274
    1THF     H1 1835   0.210   2.644   1.832  0.2281  0.1024  0.0469
    1THF     H2 1836   0.234   2.479   1.904 -0.5182  0.0166 -0.8928
    1THF     C2 1837   0.038   2.510   1.815  0.2995  0.3565  0.7753
    1THF     H3 1838   0.054   2.405   1.791  2.5491  0.6409  0.8985
    1THF     H4 1839   0.029   2.571   1.724 -0.9880  1.0928  1.3725
    1THF     C3 1840  -0.078   2.548   1.907 -0.1063 -0.4416 -0.4611
    1THF     H5 1841  -0.110   2.459   1.961 -0.0145  0.8809  1.8970
    1THF     H6 1842  -0.158   2.605   1.858  0.5161  1.0701  0.2336
    1THF     C4 1843  -0.016   2.655   2.001 -0.4039  0.2189 -0.4683
    1THF     H7 1844  -0.058   2.667   2.100  2.3309 -0.7449  0.8659
    1THF     H8 1845  -0.005   2.757   1.962  4.5755 -1.0816 -2.8983
    1THF     O1 1846   0.120   2.608   2.013  0.2226  0.6161  0.1508
    1THF     C1 1847   2.338   2.943   3.807 -0.0224 -0.4231 -0.0448
    1THF     H1 1848   2.436   2.981   3.778 -0.3067 -0.2285 -0.7602
    1THF     H2 1849   2.354   2.871   3.888 -0.0874  0.9284  1.1816
    1THF     C2 1850   2.250   2.871   3.698  0.1302 -0.5006  0.0734
    1THF     H3 1851   2.235   2.764   3.714  0.1474 -0.5506 -0.2420
    1THF     H4 1852   2.296   2.885   3.599 -1.0500 -1.2264 -0.5816
    1THF     C3 1853   2.105   2.926   3.711 -0.3033 -0.1323  0.5516
    1THF     H5 1854   2.047   2.859   3.774 -1.6204 -0.0005 -0.5209
    1THF     H6 1855   2.047   2.923   3.619 -0.0145 -3.4981  0.4249
    1THF     C4 1856   2.117   3.052   3.798 -0.7606 -0.1706  0.3429
    1THF     H7 1857   2.035   3.068   3.868 -0.5157 -0.6121  0.7309
    1THF     H8 1858   2.115   3.140   3.733 -1.4523 -0.4475 -0.0187
    1THF     O1 1859   2.250   3.049   3.860 -0.5871 -0.6726  0.0633
    1THF     C1 1860   3.053   0.967   2.631  0.1351  0.2408  0.1410
    1THF     H1 1861   3.020   0.990   2.529  0.4010 -0.4223 -0.0935
    1THF     H2 1862   3.159   0.990   2.640  0.1999  0.4920 -1.1564
    1THF     C2 1863   3.019   0.827   2.683 -1.0534 -0.4903  0.4989
    1THF     H3 1864   3.090   0.750   2.654  1.4695  1.8353  0.3480
    1THF     H4 1865   2.923   0.799   2.638 -0.5425 -0.6979 -0.4694
    1THF     C3 1866   3.004   0.843   2.834  0.2736  0.1397 -0.0019
    1THF     H5 1867   3.086   0.802   2.892 -1.6634  0.5896  3.1703
    1THF     H6 1868   2.919   0.792   2.880  0.4158 -1.1245 -1.1114
    1THF     C4 1869   2.986   0.994   2.861 -0.4055  0.1559  0.6340
    1THF     H7 1870   3.062   1.027   2.932 -2.0722  3.0103  1.1907
    1THF     H8 1871   2.888   1.012   2.905 -1.5733 -0.7471 -1.5277
    1THF     O1 1872   2.990   1.053   2.729  0.3773  0.2612  0.6046
    1THF     C1 1873   1.376   1.913   1.591  0.0082  0.2357  0.2615
    1THF     H1 1874   1.363   1.807   1.571  2.4913 -0.1640  0.6171
    1THF     H2 1875   1.425   1.969   1.511 -1.2239 -0.0931 -0.7485
    1THF     C2 1876   1.426   1.946   1.731 -0.6534  0.3662  0.2460
    1THF     H3 1877   1.469   2.046   1.717 -0.0270  0.4402  2.4978
    1THF     H4 1878   1.500   1.868   1.753  1.5590  2.2030 -0.4528
    1THF     C3 1879   1.296   1.951   1.814 -0.0994  0.0668 -0.3420
    1THF     H5 1880   1.279   2.047   1.862 -0.6986 -0.0886 -0.2372
    1THF     H6 1881   1.296   1.878   1.896  0.0921  0.6219  0.1534
    1THF     C4 1882   1.182   1.919   1.716 -0.2393  0.0745 -0.1882
    1THF     H7 1883   1.094   1.979   1.739  0.3144  0.8506 -0.0875
    1THF     H8 1884   1.160   1.813   1.700 -1.5824  0.5726 -1.8159
    1THF     O1 1885   1.241   1.965   1.595  0.4136 -0.4022  0.3248
    1THF     C1 1886   0.113   1.028   1.331 -0.8076  0.6316  0.6567
    1THF     H1 1887   0.088   1.135   1.332  0.3274  0.9046  0.8333
    1THF     H2 1888   0.170   0.994   1.418  3.9123  2.7589 -1.4359
    1THF     C2 1889   0.213   0.992   1.221 -0.0082  0.7862 -0.0915
    1THF     H3 1890   0.315   0.985   1.259  0.6971  1.9425 -1.7117
    1THF     H4 1891   0.212   1.072   1.145  2.9264  0.2555 -0.7597
    1THF     C3 1892   0.169   0.861   1.160 -0.5018 -0.4749 -0.3010
    1THF     H5 1893   0.233   0.774   1.176  1.9685  1.4305  0.3666
    1THF     H6 1894   0.152   0.881   1.054  0.1113  0.5031 -0.2247
    1THF     C4 1895   0.035   0.831   1.228 -0.2305 -0.3414  0.0343
    1THF     H7 1896   0.051   0.761   1.310  0.6516 -0.4155 -0.2019
    1THF     H8 1897  -0.039   0.787   1.160 -0.4384  0.1533 -0.0657
    1THF     O1 1898  -0.001   0.951   1.298 -0.0494  0.1114 -0.1487
    1THF     C1 1899   2.116   3.613   2.058 -0.3554 -0.6401 -0.0834
    1THF     H1 1900   2.043   3.558   2.117  0.6768  0.6621  2.4665
    1THF     H2 1901   2.147   3.699   2.118 -2.2555 -0.3727  0.5408
    1THF     C2 1902   2.046   3.666   1.933  0.3141 -0.0455  0.0329
    1THF     H3 1903   2.014   3.768   1.959  2.3294  0.6596 -0.1247
    1THF     H4 1904   1.963   3.597   1.920  0.2615  0.3731 -2.0286
    1THF     C3 1905   2.148   3.649   1.816  0.1837 -0.4728 -0.4911
    1THF     H5 1906   2.211   3.738   1.813 -1.5255  0.7246 -1.7043
    1THF     H6 1907   2.101   3.638   1.718 -0.7124 -0.7617 -0.0386
    1THF     C4 1908   2.237   3.534   1.858  0.1431  0.3055 -0.8342
    1THF     H7 1909   2.335   3.539   1.811  0.9211 -0.1425  0.7133
    1THF     H8 1910   2.190   3.439   1.833  0.1215  0.5632 -1.7928
    1THF     O1 1911   2.237   3.537   2.003  0.0466 -0.2836  0.2137
    1THF     C1 1912   2.944   1.564   2.430 -0.5385 -0.0112  0.3266
    1THF     H1 1913   2.978   1.659   2.472 -0.7233 -0.5831  1.7785
    1THF     H2 1914   2.862   1.527   2.492 -0.7243  1.2846  0.8748
    1THF     C2 1915   3.056   1.456   2.407  0.7884 -0.3003 -0.5778
    1THF     H3 1916   3.016   1.356   2.425  1.5202 -0.5870 -0.5404
    1THF     H4 1917   3.149   1.454   2.464  1.3958 -0.4739 -1.5642
    1THF     C3 1918   3.075   1.461   2.253 -0.3353 -0.6115 -0.0022
    1THF     H5 1919   3.096   1.359   2.219 -0.1246 -1.1100  1.5998
    1THF     H6 1920   3.168   1.513   2.227 -0.4466 -0.1912  0.4328
    1THF     C4 1921   2.949   1.517   2.188 -0.3333 -0.0658  0.0562
    1THF     H7 1922   2.873   1.443   2.161 -0.2281  0.4427 -1.7283
    1THF     H8 1923   2.977   1.576   2.101 -0.1632  0.8350  0.7163
    1THF     O1 1924   2.902   1.603   2.293  0.1656  0.3292 -0.4303
    1THF     C1 1925   3.707   0.051   0.353  0.1519 -0.0921 -0.2165
    1THF     H1 1926   3.658  -0.046   0.339  0.5306 -0.1683 -1.0309
    1THF     H2 1927   3.731   0.077   0.456 -2.2115  3.6389 -0.5180
    1THF     C2 1928   3.622   0.162   0.285  0.5994 -0.0824 -0.5895
    1THF     H3 1929   3.641   0.254   0.341  1.2120 -0.9162  0.6006
    1THF     H4 1930   3.517   0.136   0.295  1.1293 -1.7227  0.8785
    1THF     C3 1931   3.660   0.159   0.136  0.5243  0.2238 -0.9981
    1THF     H5 1932   3.691   0.258   0.102  0.0360  0.3592 -1.0561
    1THF     H6 1933   3.586   0.132   0.061 -0.2629  0.4412 -0.3091
    1THF     C4 1934   3.788   0.076   0.127  0.7375 -0.1683  0.9774
    1THF     H7 1935   3.865   0.137   0.080 -1.3866  2.5678  0.8872
    1THF     H8 1936   3.761  -0.011   0.066  0.0409  1.6907 -1.4739
    1THF     O1 1937   3.821   0.049   0.261  0.3163 -0.3588 -0.5119
    1THF     C1 1938   1.847   3.979   1.797 -0.1093 -0.1335 -0.4018
    1THF     H1 1939   1.866   3.916   1.885  1.3330 -0.5165 -0.9740
    1THF     H2 1940   1.773   4.054   1.825  1.0318  0.1285  2.0983
    1THF     C2 1941   1.788   3.910   1.675  0.0380 -0.2471  0.5083
    1THF     H3 1942   1.715   3.979   1.633  1.2058  0.6131 -0.1554
    1THF     H4 1943   1.756   3.810   1.701  0.9400 -0.6211  0.2226
    1THF     C3 1944   1.905   3.904   1.575  0.4190 -0.5540  0.3936
    1THF     H5 1945   1.880   3.954   1.482  0.9570  0.5782  0.8540
    1THF     H6 1946   1.917   3.797   1.554  2.9563  0.3590 -3.1795
    1THF     C4 1947   2.029   3.954   1.646 -0.2388  0.1000  0.0032
    1THF     H7 1948   2.091   4.022   1.587  1.8523 -2.4094 -0.7728
    1THF     H8 1949   2.086   3.869   1.684  2.6834  1.5247 -1.0523
    1THF     O1 1950   1.973   4.028   1.756  0.8817 -0.1867 -0.5146
    1THF     C1 1951   2.308   3.527   2.316  0.9137 -0.1549 -0.5865
    1THF     H1 1952   2.238   3.459   2.268 -1.1542  2.2614 -1.0918
    1THF     H2 1953   2.363   3.570   2.232 -0.5200 -1.8520 -2.4308
    1THF     C2 1954   2.366   3.447   2.431 -0.1658 -0.0044  0.2114
    1THF     H3 1955   2.453   3.390   2.398  0.9619  1.0782  1.2682
    1THF     H4 1956   2.293   3.377   2.471  0.1584 -0.9337 -0.7938
    1THF     C3 1957   2.399   3.553   2.532  0.1915 -0.1492 -0.3920
    1THF     H5 1958   2.494   3.603   2.511  0.4697  1.0346  3.3237
    1THF     H6 1959   2.396   3.510   2.633 -2.2648  1.2153  0.1480
    1THF     C4 1960   2.277   3.654   2.514 -0.4877 -0.3766  0.1177
    1THF     H7 1961   2.317   3.754   2.530  0.7043 -0.3663 -2.5388
    1THF     H8 1962   2.191   3.629   2.577 -1.3151 -0.0953 -0.8740
    1THF     O1 1963   2.231   3.637   2.375  0.1314 -0.5004 -0.0624
    1THF     C1 1964   0.129   3.141   3.070  0.1017  0.0179 -0.3018
    1THF     H1 1965   0.203   3.221   3.060 -0.6466  0.7294 -0.2079
    1THF     H2 1966   0.164   3.056   3.128  1.5112  0.8851  0.1302
    1THF     C2 1967   0.083   3.094   2.931 -0.2427 -0.0116 -0.3913
    1THF     H3 1968   0.130   3.003   2.893  1.0457  1.8038 -3.3007
    1THF     H4 1969   0.097   3.173   2.857 -2.1637  3.0121  2.3250
    1THF     C3 1970  -0.066   3.066   2.945  0.4962 -0.7339  0.6857
    1THF     H5 1971  -0.089   2.968   2.989  1.4629 -0.3371  2.1359
    1THF     H6 1972  -0.132   3.072   2.858 -1.4016  0.1133  2.1408
    1THF     C4 1973  -0.102   3.172   3.046 -0.3988  0.1511 -0.5026
    1THF     H7 1974  -0.187   3.155   3.112 -1.5241 -0.2267 -2.0092
    1THF     H8 1975  -0.126   3.265   2.993 -1.2056 -0.5234 -1.3551
    1THF     O1 1976   0.011   3.195   3.130 -0.2017 -0.1705 -0.9160
    1THF     C1 1977   3.999   0.215   3.015 -0.2450  0.3147  0.2435
    1THF     H1 1978   3.966   0.156   3.100  1.6342 -1.5603 -0.2909
    1THF     H2 1979   3.926   0.223   2.933  2.2166  1.2437 -1.9470
    1THF     C2 1980   4.120   0.147   2.960  0.1739  0.3451 -0.1751
    1THF     H3 1981   4.094   0.112   2.860 -0.3843  2.4546 -0.7921
    1THF     H4 1982   4.161   0.068   3.023  2.9560  0.2375 -2.0264
    1THF     C3 1983   4.225   0.261   2.947  0.6982 -0.0621  0.1677
    1THF     H5 1984   4.286   0.264   2.857 -2.2399 -1.9807 -1.9551
    1THF     H6 1985   4.293   0.254   3.033  1.5697 -3.8647 -0.7462
    1THF     C4 1986   4.130   0.389   2.955  0.1865  1.0299 -0.8308
    1THF     H7 1987   4.093   0.413   2.855 -0.1084  2.0167 -0.4892
    1THF     H8 1988   4.186   0.477   2.987  0.9118  0.8616 -1.6319
    1THF     O1 1989   4.034   0.350   3.047  1.1442 -0.1436 -0.1282
    1THF     C1 1990   0.981   0.673   3.019 -0.3813 -0.4017  0.2996
    1THF     H1 1991   0.925   0.757   2.976 -1.1860 -1.0948 -0.0339
    1THF     H2 1992   1.030   0.620   2.938  0.3855 -0.1036  0.5673
    1THF     C2 1993   0.886   0.580   3.090 -0.5805  0.4400 -0.0239
    1THF     H3 1994   0.874   0.485   3.038 -2.6771  1.3933 -1.3862
    1THF     H4 1995   0.788   0.629   3.098 -0.8336 -0.1001  0.2220
    1THF     C3 1996   0.947   0.553   3.222  0.2207 -0.0006 -0.2733
    1THF     H5 1997   1.005   0.461   3.232 -1.3779 -0.8792  1.1886
    1THF     H6 1998   0.864   0.546   3.293  0.5819 -2.6370 -0.0904
    1THF     C4 1999   1.041   0.666   3.251 -0.0079 -0.1134 -0.1760
    1THF     H7 2000   1.120   0.655   3.325 -1.4226  0.4568  1.4641
    1THF     H8 2001   0.982   0.742   3.304  0.6977  0.3946 -0.1071
    1THF     O1 2002   1.079   0.709   3.117  0.5227 -0.0241  0.0735
    1THF     C1 2003   2.227   0.324   0.727  0.4566  0.0620  0.0814
    1THF     H1 2004   2.227   0.303   0.835 -2.2343 -0.7769 -0.0508
    1THF     H2 2005   2.324   0.294   0.685 -1.5330 -1.4532 -3.5929
    1THF     C2 2006   2.218   0.478   0.708  0.1530  0.2558 -0.0892
    1THF     H3 2007   2.293   0.513   0.637  1.3370  0.6370  1.3276
    1THF     H4 2008   2.226   0.542   0.796 -1.0760  0.5297 -0.1662
    1THF     C3 2009   2.080   0.497   0.648 -0.4009 -0.8987 -0.1969
    1THF     H5 2010   2.078   0.582   0.580 -0.7888 -0.1487  0.7494
    1THF     H6 2011   2.017   0.515   0.736  0.5098 -1.8664  0.6629
    1THF     C4 2012   2.034   0.367   0.589 -0.1985  0.1352 -0.1917
    1THF     H7 2013   2.042   0.368   0.480  0.1160  1.5863 -0.1613
    1THF     H8 2014   1.939   0.331   0.631 -1.0068  2.7074  0.3143
    1THF     O1 2015   2.125   0.265   0.642  0.2904 -0.3041  0.0965
    1THF     C1 2016   3.546   2.429   1.762 -0.4621 -1.1402  0.5301
    1THF     H1 2017   3.586   2.442   1.863 -0.5444 -0.6340  0.5011
    1THF     H2 2018   3.626   2.426   1.687  0.2687 -1.6101  1.3264
    1THF     C2 2019   3.428   2.521   1.718 -0.4631 -0.2931  0.7242
    1THF     H3 2020   3.455   2.610   1.662 -0.2227 -0.1001  1.1481
    1THF     H4 2021   3.376   2.553   1.808  1.0468  0.4399  1.3481
    1THF     C3 2022   3.343   2.426   1.626  0.4766 -0.1075  0.4638
    1THF     H5 2023   3.340   2.463   1.524  0.4234  3.3026  1.6482
    1THF     H6 2024   3.238   2.428   1.659 -0.1707 -0.5043 -1.4950
    1THF     C4 2025   3.403   2.284   1.635 -0.0365 -0.0129 -0.7038
    1THF     H7 2026   3.470   2.269   1.550  0.4095  0.3209 -0.4124
    1THF     H8 2027   3.338   2.196   1.634 -0.2213  0.1004  0.7387
    1THF     O1 2028   3.491   2.293   1.756  0.1557 -0.1028 -0.7562
    1THF     C1 2029   2.901   3.589   1.071 -0.2135  0.4539  0.5044
    1THF     H1 2030   2.879   3.521   1.154 -2.3121  3.1992  2.3116
    1THF     H2 2031   2.949   3.548   0.983  1.3373 -0.5754  1.8129
    1THF     C2 2032   2.986   3.707   1.131 -0.2006  0.0578  0.5319
    1THF     H3 2033   3.046   3.741   1.046 -0.7000  1.5626  0.7717
    1THF     H4 2034   3.043   3.666   1.215 -1.1896 -1.2694  0.5625
    1THF     C3 2035   2.878   3.812   1.167 -1.0863  0.3161  0.6355
    1THF     H5 2036   2.900   3.907   1.118  1.6578 -1.1977 -1.1668
    1THF     H6 2037   2.880   3.833   1.274 -1.6433 -0.9258  0.8942
    1THF     C4 2038   2.746   3.745   1.111 -0.3502  0.1140 -0.0431
    1THF     H7 2039   2.676   3.814   1.061 -1.0196 -1.9769 -2.1127
    1THF     H8 2040   2.698   3.702   1.199 -0.8620 -1.3908 -1.0325
    1THF     O1 2041   2.781   3.637   1.031 -0.5476 -0.3334 -0.2667
    1THF     C1 2042   0.450   0.377   0.136  0.0619 -0.9305 -0.0597
    1THF     H1 2043   0.520   0.346   0.214 -1.0979  0.0940  1.4180
    1THF     H2 2044   0.487   0.377   0.033  3.5237 -1.3762  1.0880
    1THF     C2 2045   0.393   0.512   0.184 -0.1328  0.9846 -0.5427
    1THF     H3 2046   0.398   0.607   0.130  0.7407  0.5624 -1.2068
    1THF     H4 2047   0.434   0.531   0.283 -2.4379 -1.9482  1.0625
    1THF     C3 2048   0.243   0.482   0.202  0.1360  0.2671  0.6288
    1THF     H5 2049   0.181   0.506   0.115 -2.9243 -0.9401  2.4233
    1THF     H6 2050   0.198   0.549   0.276  0.7971 -0.8353  2.0525
    1THF     C4 2051   0.235   0.331   0.222 -0.3514  0.7650  0.3277
    1THF     H7 2052   0.136   0.303   0.188  0.2026 -0.5984 -0.2115
    1THF     H8 2053   0.236   0.292   0.325  0.5008  0.6079  0.2625
    1THF     O1 2054   0.340   0.279   0.145  0.5244 -0.0082 -0.0949
    1THF     C1 2055   0.337   3.839   1.031  0.3252  0.1705  0.0756
    1THF     H1 2056   0.361   3.857   0.926  0.7071 -4.3215 -0.7013
    1THF     H2 2057   0.235   3.862   1.063  0.7718 -0.3805  1.9927
    1THF     C2 2058   0.427   3.926   1.119 -0.0844 -0.2219  0.0943
    1THF     H3 2059   0.370   4.004   1.170 -1.1936 -0.5828 -0.5752
    1THF     H4 2060   0.507   3.977   1.064 -0.1081  0.2544  0.4996
    1THF     C3 2061   0.477   3.832   1.225 -0.1896 -0.0232  0.3185
    1THF     H5 2062   0.462   3.859   1.330 -0.1426  0.4359  0.2038
    1THF     H6 2063   0.579   3.800   1.201 -0.2806 -2.1966  2.6000
    1THF     C4 2064   0.400   3.697   1.208 -0.2870 -0.2290  0.4965
    1THF     H7 2065   0.296   3.701   1.241 -0.6086  0.5828 -0.5950
    1THF     H8 2066   0.463   3.613   1.236 -1.6558 -1.4806 -0.1068
    1THF     O1 2067   0.375   3.701   1.064  0.2945  0.4732 -0.3137
    1THF     C1 2068   1.377   0.934   2.011  0.1630  0.2863 -0.1855
    1THF     H1 2069   1.436   0.848   2.043 -1.3847 -1.3732 -1.6714
    1THF     H2 2070   1.352   0.995   2.098 -2.6527 -1.9768  0.6549
    1THF     C2 2071   1.250   0.870   1.945 -0.0906 -0.6328 -0.7952
    1THF     H3 2072   1.160   0.897   2.000 -1.4883  1.3876 -3.9776
    1THF     H4 2073   1.268   0.763   1.938  4.3824 -0.1227  0.9041
    1THF     C3 2074   1.243   0.919   1.805 -0.4972  0.6224 -1.1397
    1THF     H5 2075   1.146   0.969   1.803 -0.8022  0.0286 -1.5325
    1THF     H6 2076   1.245   0.844   1.725 -2.1565 -1.2311  0.4906
    1THF     C4 2077   1.352   1.021   1.795  0.7146 -0.1952 -0.7100
    1THF     H7 2078   1.301   1.117   1.808  0.0730 -0.4230 -1.4989
    1THF     H8 2079   1.401   1.009   1.699  0.6060  1.1554 -0.9331
    1THF     O1 2080   1.439   1.008   1.911  0.0162  0.8840 -0.1924
    1THF     C1 2081   1.041   1.421   3.346  0.0527 -0.3068  0.1066
    1THF     H1 2082   0.955   1.485   3.366 -0.8335 -1.6196  0.5684
    1THF     H2 2083   1.117   1.461   3.278 -2.3960  0.7114 -2.1319
    1THF     C2 2084   0.997   1.291   3.282 -0.3331 -0.1396  0.4892
    1THF     H3 2085   1.075   1.256   3.215 -3.4532 -3.5126 -1.5936
    1THF     H4 2086   0.903   1.311   3.230  0.9571 -0.7544 -2.1531
    1THF     C3 2087   0.978   1.194   3.398 -0.0245  0.6632 -0.2049
    1THF     H5 2088   1.017   1.093   3.385  1.6092  1.1759  0.6202
    1THF     H6 2089   0.871   1.177   3.415  0.2597 -1.3256 -0.2801
    1THF     C4 2090   1.039   1.262   3.521 -0.1260 -0.4852 -0.4656
    1THF     H7 2091   1.121   1.205   3.565 -2.3040 -3.1654  0.2989
    1THF     H8 2092   0.969   1.294   3.599  1.0935  0.6045  0.2071
    1THF     O1 2093   1.097   1.379   3.471  0.0035  0.2226 -0.2658
    1THF     C1 2094   0.188   2.974   1.200  0.2319 -0.6400  0.9797
    1THF     H1 2095   0.265   2.911   1.246  0.4237  0.2835  1.9466
    1THF     H2 2096   0.213   3.080   1.212  2.0686 -0.5236 -2.9045
    1THF     C2 2097   0.054   2.935   1.262 -0.1543  0.3252 -0.6858
    1THF     H3 2098   0.023   3.022   1.321  1.8983  1.5822 -1.4089
    1THF     H4 2099   0.072   2.840   1.312  1.3249  2.1169  2.3499
    1THF     C3 2100  -0.049   2.918   1.147 -0.1340 -0.5571  0.1878
    1THF     H5 2101  -0.136   2.984   1.151 -1.8695 -2.5646 -2.5568
    1THF     H6 2102  -0.081   2.814   1.146 -1.5538 -0.1607  1.3212
    1THF     C4 2103   0.033   2.952   1.023 -0.3047  0.2054  0.3640
    1THF     H7 2104   0.025   3.057   0.995  1.2400  0.8596  2.3044
    1THF     H8 2105   0.005   2.886   0.940 -2.1385 -1.1468  1.9998
    1THF     O1 2106   0.175   2.925   1.062 -0.2063  0.2966  0.2078
    1THF     C1 2107   3.072   2.630   3.653  0.8718  0.3249 -0.0053
    1THF     H1 2108   3.138   2.566   3.712  0.3331  1.0695  1.4359
    1THF     H2 2109   3.040   2.581   3.561 -1.0888 -2.1036  1.9156
    1THF     C2 2110   3.119   2.770   3.620 -0.6344 -0.3185  0.4996
    1THF     H3 2111   3.139   2.765   3.513  3.1632 -0.8971  1.1489
    1THF     H4 2112   3.216   2.797   3.664  0.0687  0.3317 -1.4172
    1THF     C3 2113   3.006   2.870   3.653  1.0989 -0.7406  0.3441
    1THF     H5 2114   3.005   2.938   3.568 -0.9362  2.2157  2.6088
    1THF     H6 2115   3.036   2.917   3.747  0.3730  1.0969 -0.3186
    1THF     C4 2116   2.889   2.776   3.671 -0.7636 -0.0639 -0.2904
    1THF     H7 2117   2.843   2.740   3.579 -1.0405 -0.8459  0.1482
    1THF     H8 2118   2.813   2.819   3.737  2.8781  1.5895  3.0291
    1THF     O1 2119   2.949   2.662   3.726 -0.0206  0.4029  0.0661
    1THF     C1 2120   3.974   1.280   3.223 -0.2250  0.2376  0.6801
    1THF     H1 2121   3.976   1.291   3.331 -2.0795  1.6849  0.6030
    1THF     H2 2122   4.072   1.246   3.190  0.8239  0.7069  3.2417
    1THF     C2 2123   3.950   1.422   3.178 -0.4877  0.7850 -0.2404
    1THF     H3 2124   4.043   1.470   3.147  0.3777  1.1393  2.7670
    1THF     H4 2125   3.925   1.482   3.266  0.6970  0.4975  0.3043
    1THF     C3 2126   3.837   1.418   3.073 -0.1708 -0.0334  0.8787
    1THF     H5 2127   3.878   1.455   2.978  0.9551  0.8611  1.6871
    1THF     H6 2128   3.743   1.470   3.093  0.0266  0.3722  0.7578
    1THF     C4 2129   3.808   1.269   3.051 -0.5562  0.0362  0.2095
    1THF     H7 2130   3.855   1.224   2.963 -0.6333 -0.4334  0.4075
    1THF     H8 2131   3.701   1.246   3.054  0.0233 -2.9754 -0.3249
    1THF     O1 2132   3.860   1.212   3.172  0.4055 -0.2973  0.2406
    1THF     C1 2133   2.872   0.754   0.214  0.0062 -0.6201  0.6871
    1THF     H1 2134   2.950   0.783   0.285  2.9019 -0.9008 -2.2512
    1THF     H2 2135   2.790   0.826   0.219 -1.0466 -1.7370  0.0768
    1THF     C2 2136   2.811   0.617   0.223 -0.5025  0.2905  0.3258
    1THF     H3 2137   2.707   0.613   0.255 -0.7822  1.6118 -0.4012
    1THF     H4 2138   2.875   0.562   0.293  0.8987  1.0777 -0.3040
    1THF     C3 2139   2.824   0.550   0.089 -0.1179  0.4997 -0.1505
    1THF     H5 2140   2.734   0.497   0.056 -1.0487  2.2017 -0.4037
    1THF     H6 2141   2.906   0.480   0.103  1.7261  2.5605 -0.4719
    1THF     C4 2142   2.858   0.669  -0.013  0.7318  0.2622  0.0931
    1THF     H7 2143   2.764   0.708  -0.052 -0.8603 -1.6157  1.9628
    1THF     H8 2144   2.928   0.641  -0.092 -1.9518 -0.4384 -2.1215
    1THF     O1 2145   2.917   0.769   0.075 -0.2821 -0.6023 -0.3316
    1THF     C1 2146   2.595   2.872   3.419 -0.0413 -0.7248  0.1446
    1THF     H1 2147   2.663   2.793   3.385 -0.0756 -0.4194 -0.6475
    1THF     H2 2148   2.498   2.848   3.461 -0.3551  2.2603  1.2334
    1THF     C2 2149   2.565   2.984   3.317 -0.2764  0.6107  1.0397
    1THF     H3 2150   2.465   2.967   3.277  0.0193  1.7627 -0.1990
    1THF     H4 2151   2.618   2.968   3.223 -2.1787 -0.4518  0.1190
    1THF     C3 2152   2.593   3.118   3.378  0.3378  0.1726 -0.4923
    1THF     H5 2153   2.507   3.186   3.368 -1.2939 -1.3169  2.5861
    1THF     H6 2154   2.680   3.170   3.339  0.2085 -0.3296 -1.4622
    1THF     C4 2155   2.622   3.077   3.526 -0.1136 -0.2288  0.2839
    1THF     H7 2156   2.528   3.077   3.583 -0.0128 -0.1330  0.4516
    1THF     H8 2157   2.694   3.145   3.572 -0.7677  0.9033 -0.3226
    1THF     O1 2158   2.674   2.936   3.516 -0.4781  0.0323  0.1375
    1THF     C1 2159   2.760   2.639   2.878 -0.1828  0.9008  0.2259
    1THF     H1 2160   2.858   2.601   2.847 -0.9757 -2.1445  1.2127
    1THF     H2 2161   2.724   2.705   2.799 -1.9889  1.3704  1.4197
    1THF     C2 2162   2.756   2.709   3.015 -0.3652  0.2181  0.4701
    1THF     H3 2163   2.740   2.813   2.987  1.6873 -0.0852 -2.0487
    1THF     H4 2164   2.855   2.697   3.060  0.7282  1.4503 -1.5107
    1THF     C3 2165   2.639   2.640   3.089  0.0825  0.7771 -0.9257
    1THF     H5 2166   2.573   2.713   3.138  1.7262  0.1719  2.3904
    1THF     H6 2167   2.668   2.566   3.163 -1.0194  2.0727  0.8603
    1THF     C4 2168   2.562   2.568   2.971 -0.2172 -0.7350  0.6919
    1THF     H7 2169   2.507   2.639   2.909  3.6990  1.7739 -0.0827
    1THF     H8 2170   2.504   2.480   3.000 -1.4967 -0.2527 -0.3823
    1THF     O1 2171   2.680   2.528   2.892 -0.0230 -0.1863 -0.2940
    1THF     C1 2172   1.888   0.273   1.752  0.3987 -0.4145  0.5629
    1THF     H1 2173   1.809   0.208   1.791 -1.5010  1.6150  0.1538
    1THF     H2 2174   1.966   0.208   1.710  1.0847  1.8762 -1.7854
    1THF     C2 2175   1.951   0.358   1.866 -0.3348  0.6129 -0.2330
    1THF     H3 2176   2.058   0.343   1.882  0.2731  4.8277  0.2091
    1THF     H4 2177   1.898   0.329   1.958  0.0660  1.1190  0.1602
    1THF     C3 2178   1.921   0.506   1.829 -0.0590 -0.1812  1.0658
    1THF     H5 2179   2.005   0.546   1.772 -1.7405  1.5208 -0.2593
    1THF     H6 2180   1.896   0.563   1.919 -3.3308 -1.1491  0.8111
    1THF     C4 2181   1.805   0.493   1.733 -0.0132 -0.2327 -0.0190
    1THF     H7 2182   1.797   0.585   1.674  0.3657  0.1311  0.4819
    1THF     H8 2183   1.713   0.466   1.786  1.0220 -2.0566  0.9166
    1THF     O1 2184   1.834   0.375   1.655 -0.3655  0.2826 -0.2583
    1THF     C1 2185   2.035   0.970   0.856  0.4421 -0.0323 -0.5778
    1THF     H1 2186   2.035   1.041   0.940  1.4416  2.0164 -2.2567
    1THF     H2 2187   1.952   0.992   0.789  1.0168  1.5792 -0.7739
    1THF     C2 2188   2.009   0.831   0.923 -0.6497 -0.8965  0.2217
    1THF     H3 2189   1.965   0.755   0.857 -0.6105  0.0902 -0.9532
    1THF     H4 2190   1.945   0.836   1.011  0.6372  2.3086  1.0394
    1THF     C3 2191   2.152   0.786   0.949  0.3226  0.2876  0.0390
    1THF     H5 2192   2.174   0.679   0.946 -0.1971  0.0735  2.6906
    1THF     H6 2193   2.175   0.820   1.050  0.2901 -0.0590  0.1630
    1THF     C4 2194   2.250   0.871   0.865 -0.5567 -0.6267  0.0927
    1THF     H7 2195   2.308   0.817   0.790 -3.0844 -2.3448 -0.6961
    1THF     H8 2196   2.308   0.925   0.941  0.0445 -1.9832  0.6219
    1THF     O1 2197   2.164   0.955   0.790  0.6113 -0.3709 -0.6041
    1THF     C1 2198   0.962   1.830   1.121 -0.5284 -0.9040  1.0090
    1THF     H1 2199   1.064   1.830   1.080 -0.6364 -1.6532  0.7385
    1THF     H2 2200   0.929   1.933   1.139  1.0407 -0.1965  0.0217
    1THF     C2 2201   0.948   1.735   1.241 -0.1481  0.2461  0.2252
    1THF     H3 2202   0.862   1.773   1.297 -0.1700  1.6303 -0.7379
    1THF     H4 2203   1.030   1.742   1.314  0.6444 -2.8421 -0.3041
    1THF     C3 2204   0.918   1.598   1.182  0.4043 -0.3506 -0.6561
    1THF     H5 2205   0.834   1.551   1.234 -1.1079  0.2554 -2.4879
    1THF     H6 2206   1.004   1.532   1.182  1.0530  0.4615 -2.4975
    1THF     C4 2207   0.882   1.630   1.036 -0.8015  0.7563  0.1913
    1THF     H7 2208   0.794   1.579   0.996 -1.4740 -0.3192  2.8746
    1THF     H8 2209   0.965   1.606   0.970 -1.1002 -2.8187  1.0137
    1THF     O1 2210   0.876   1.774   1.021  0.0778  0.9951  0.0999
    1THF     C1 2211   2.108   1.495   0.672  0.1880  0.4017 -0.0901
    1THF     H1 2212   2.150   1.583   0.625 -1.9160  0.5065 -1.8448
    1THF     H2 2213   2.000   1.486   0.659  0.4035 -0.1836 -1.5444
    1THF     C2 2214   2.145   1.484   0.818 -0.6747 -0.0245 -0.5585
    1THF     H3 2215   2.076   1.529   0.890  1.9091 -1.4116  2.8864
    1THF     H4 2216   2.244   1.525   0.836 -0.9238  0.2065  0.3248
    1THF     C3 2217   2.132   1.337   0.852  0.1737 -0.5808 -0.6230
    1THF     H5 2218   2.033   1.311   0.892  1.1991  0.4422  2.8011
    1THF     H6 2219   2.210   1.293   0.915 -1.0205  0.2644  1.5047
    1THF     C4 2220   2.136   1.261   0.716 -0.6933  0.2672  0.0191
    1THF     H7 2221   2.043   1.207   0.700 -0.6489  0.0178  0.5989
    1THF     H8 2222   2.211   1.182   0.719  1.0933  1.9776  1.4415
    1THF     O1 2223   2.161   1.367   0.618 -0.2476  0.2625  0.4628
    1THF     C1 2224   1.653   2.500   3.570  0.4350  0.0371 -0.4390
    1THF     H1 2225   1.668   2.420   3.643  2.4519 -0.6465 -1.5475
    1THF     H2 2226   1.583   2.464   3.494 -2.1539  1.6023  1.1452
    1THF     C2 2227   1.792   2.548   3.513 -0.4632 -0.1267  0.6344
    1THF     H3 2228   1.822   2.515   3.413 -2.1066 -1.2491  0.5002
    1THF     H4 2229   1.872   2.509   3.578 -1.3499  1.3754  2.6993
    1THF     C3 2230   1.791   2.694   3.536 -0.2732 -0.3328 -0.2306
    1THF     H5 2231   1.830   2.751   3.451  2.8685 -3.3597 -0.9758
    1THF     H6 2232   1.857   2.718   3.620  0.9977 -0.0724 -1.2747
    1THF     C4 2233   1.645   2.729   3.575  0.6801 -0.3775  0.4631
    1THF     H7 2234   1.578   2.753   3.492  0.4068  0.2006  0.8395
    1THF     H8 2235   1.626   2.811   3.645  1.4471 -1.3812  1.8949
    1THF     O1 2236   1.590   2.612   3.628 -0.2955 -0.0397  0.4307
    1THF     C1 2237   3.401   0.743   2.158 -0.7910 -0.1794  0.2475
    1THF     H1 2238   3.449   0.832   2.116  0.7607 -1.1156 -0.0059
    1THF     H2 2239   3.482   0.674   2.182  0.3121  0.4859 -1.4534
    1THF     C2 2240   3.305   0.690   2.055 -0.0607 -0.5110  0.3804
    1THF     H3 2241   3.311   0.581   2.055  1.5592 -0.4550 -1.0713
    1THF     H4 2242   3.331   0.725   1.955 -2.3176 -0.3176 -0.1631
    1THF     C3 2243   3.168   0.741   2.102  0.9678 -0.4270  0.6301
    1THF     H5 2244   3.085   0.669   2.099  0.4877  0.0908  1.4087
    1THF     H6 2245   3.142   0.828   2.041 -0.7357 -1.8937 -0.8055
    1THF     C4 2246   3.192   0.796   2.236 -0.1094  0.3888 -0.4698
    1THF     H7 2247   3.126   0.754   2.312  0.5284  0.7460  0.2861
    1THF     H8 2248   3.204   0.904   2.229  0.1865  0.3146 -1.1350
    1THF     O1 2249   3.320   0.755   2.273  0.1980  0.1252 -0.3472
    1THF     C1 2250   2.073   2.007   0.754 -0.0058 -0.1858  0.3132
    1THF     H1 2251   2.127   2.091   0.708  0.7561 -0.9549 -0.2195
    1THF     H2 2252   2.093   2.019   0.861  3.2661  2.0552 -0.4659
    1THF     C2 2253   2.103   1.870   0.684 -0.3603 -1.0215 -1.1813
    1THF     H3 2254   2.072   1.785   0.745 -1.5926 -1.1697 -1.9963
    1THF     H4 2255   2.207   1.861   0.652 -0.2971 -0.7321 -1.0539
    1THF     C3 2256   2.004   1.870   0.569  0.5582 -0.1106 -0.1223
    1THF     H5 2257   1.966   1.773   0.536  3.2442 -1.1194 -0.4535
    1THF     H6 2258   2.043   1.916   0.478  1.5331 -0.6227  0.0245
    1THF     C4 2259   1.885   1.957   0.617  0.1330 -0.1421 -0.0660
    1THF     H7 2260   1.805   1.893   0.654 -0.0701  0.0165 -0.2259
    1THF     H8 2261   1.847   2.029   0.544  1.2299  0.9969  0.4649
    1THF     O1 2262   1.931   2.028   0.734  0.1226 -0.9372  0.0021
    1THF     C1 2263   2.686   1.554   0.528  0.3539 -0.4499  0.3053
    1THF     H1 2264   2.777   1.505   0.493  0.6008 -0.1162  0.4834
    1THF     H2 2265   2.698   1.663   0.527 -0.2724 -0.3672 -2.0295
    1THF     C2 2266   2.641   1.503   0.666 -0.3485  0.6928 -0.3820
    1THF     H3 2267   2.567   1.570   0.709 -1.0894 -1.3062  1.5748
    1THF     H4 2268   2.723   1.472   0.732  0.1808  1.2868 -0.7611
    1THF     C3 2269   2.561   1.371   0.633  0.3158 -0.2260 -0.5448
    1THF     H5 2270   2.483   1.363   0.708  0.3117 -0.1223 -0.5380
    1THF     H6 2271   2.636   1.295   0.610  0.4908 -0.3554  0.4458
    1THF     C4 2272   2.493   1.402   0.499  0.0220 -0.2847  0.3285
    1THF     H7 2273   2.394   1.442   0.525  0.0021  0.9194 -1.4983
    1THF     H8 2274   2.493   1.314   0.434 -2.4664 -0.0618 -0.0314
    1THF     O1 2275   2.572   1.513   0.440  0.1090 -0.0987 -0.6596
    1THF     C1 2276   3.364   3.059   1.536 -0.3915 -0.1855 -0.4912
    1THF     H1 2277   3.338   3.093   1.436 -0.1751 -0.1875 -0.5470
    1THF     H2 2278   3.297   2.975   1.559 -0.9189  0.4527  0.3643
    1THF     C2 2279   3.353   3.156   1.657  0.3173  0.3551  0.0401
    1THF     H3 2280   3.256   3.151   1.707 -0.0182  0.6001 -0.5828
    1THF     H4 2281   3.378   3.260   1.637  1.0041 -0.1299 -1.7448
    1THF     C3 2282   3.449   3.095   1.758 -0.7279 -0.8732  0.0740
    1THF     H5 2283   3.387   3.065   1.843 -1.8432  2.4057  0.4667
    1THF     H6 2284   3.523   3.163   1.801 -0.1281 -0.7338 -1.1624
    1THF     C4 2285   3.524   2.981   1.690 -0.5112  0.2831  0.8103
    1THF     H7 2286   3.480   2.884   1.716  0.4135 -0.1674  0.7190
    1THF     H8 2287   3.632   2.979   1.707 -0.6332  1.4504  1.7849
    1THF     O1 2288   3.497   2.999   1.554 -0.5978 -0.4202 -1.0453
    1THF     C1 2289   0.865   2.210   0.888 -0.3101 -0.7105 -0.2039
    1THF     H1 2290   0.943   2.136   0.866 -0.0505 -0.4832 -0.0387
    1THF     H2 2291   0.838   2.219   0.993  0.8923 -0.9297  0.1292
    1THF     C2 2292   0.748   2.167   0.799 -0.5971 -0.1171  0.5604
    1THF     H3 2293   0.696   2.083   0.847 -1.1119 -1.0710 -1.6204
    1THF     H4 2294   0.774   2.131   0.699  1.1135  0.2755  0.8518
    1THF     C3 2295   0.669   2.299   0.787  0.0415  0.1012 -0.4041
    1THF     H5 2296   0.578   2.296   0.847 -0.0066 -2.5636 -0.5721
    1THF     H6 2297   0.638   2.308   0.683  0.3300 -1.6068 -0.6377
    1THF     C4 2298   0.756   2.411   0.824  0.2804  0.2862  0.2491
    1THF     H7 2299   0.718   2.466   0.911  0.0977 -0.0045  0.3539
    1THF     H8 2300   0.765   2.483   0.743 -0.2232 -1.6147 -1.5251
    1THF     O1 2301   0.890   2.348   0.848 -0.0421 -0.0545  0.4812
    1THF     C1 2302   2.000   1.710   1.183  0.2843 -0.2211  0.3631
    1THF     H1 2303   2.028   1.755   1.278 -0.2543  0.7200  0.0905
    1THF     H2 2304   2.078   1.672   1.116 -0.4222 -0.4121 -0.3626
    1THF     C2 2305   1.908   1.814   1.109  0.8276 -0.0446  0.6455
    1THF     H3 2306   1.905   1.808   1.000 -1.4606 -1.4139  0.7693
    1THF     H4 2307   1.929   1.914   1.148 -3.5215  2.0945 -2.1065
    1THF     C3 2308   1.764   1.772   1.149 -0.5854 -0.7569  0.8482
    1THF     H5 2309   1.691   1.752   1.070 -0.2123 -0.3085  0.3856
    1THF     H6 2310   1.711   1.845   1.210 -1.5407  0.1793 -1.0497
    1THF     C4 2311   1.780   1.647   1.237  0.0977 -0.8778  0.6641
    1THF     H7 2312   1.711   1.565   1.213 -0.0084 -0.3058 -1.0897
    1THF     H8 2313   1.774   1.672   1.343  1.0916 -0.1841  0.5637
    1THF     O1 2314   1.910   1.605   1.207  0.1419  0.9892 -0.1122
    1THF     C1 2315   3.652   2.874   0.443 -0.3782 -0.9448 -0.0355
    1THF     H1 2316   3.664   2.845   0.548 -2.7306 -0.4673  0.4079
    1THF     H2 2317   3.639   2.793   0.371  1.0114 -0.8388 -0.4097
    1THF     C2 2318   3.767   2.968   0.401  0.2597 -0.3988  0.6355
    1THF     H3 2319   3.802   2.953   0.298 -0.1950 -0.0483  0.4304
    1THF     H4 2320   3.857   2.962   0.463  0.5430  0.1178  0.2890
    1THF     C3 2321   3.713   3.110   0.419  0.5637  0.3067 -0.8914
    1THF     H5 2322   3.714   3.169   0.327 -1.8120  0.9965 -0.4998
    1THF     H6 2323   3.764   3.165   0.498  0.2476  1.3756 -1.4283
    1THF     C4 2324   3.571   3.091   0.471  0.6261  0.7782  0.5134
    1THF     H7 2325   3.499   3.161   0.428 -0.7448 -0.1583  1.2616
    1THF     H8 2326   3.556   3.103   0.578 -2.0468 -2.5847  0.5925
    1THF     O1 2327   3.529   2.959   0.433 -0.1370 -0.2060  0.0622
    1THF     C1 2328   2.471   2.524   0.235 -0.2275  0.2326  0.1058
    1THF     H1 2329   2.571   2.479   0.227 -0.6464 -0.6724 -0.0924
    1THF     H2 2330   2.407   2.488   0.155 -1.2508 -1.5999  1.6966
    1THF     C2 2331   2.488   2.674   0.226 -0.0345  0.2088 -0.2503
    1THF     H3 2332   2.392   2.717   0.196  0.3639  0.9747 -0.4433
    1THF     H4 2333   2.574   2.698   0.164  0.7160 -1.8453 -0.0430
    1THF     C3 2334   2.529   2.701   0.372  0.0647  0.7712 -0.5999
    1THF     H5 2335   2.524   2.806   0.404 -0.0119 -0.0848  2.3727
    1THF     H6 2336   2.626   2.659   0.400 -0.2013 -0.9673 -2.1863
    1THF     C4 2337   2.426   2.614   0.450 -0.1237 -0.6007  0.3411
    1THF     H7 2338   2.331   2.668   0.455  0.6461  0.7843  0.1968
    1THF     H8 2339   2.458   2.594   0.553 -0.0132  2.2060  0.8736
    1THF     O1 2340   2.415   2.499   0.368  0.1419 -0.5868 -0.4157
    1THF     C1 2341   2.286   0.635   0.194 -0.1793  0.3583 -0.3610
    1THF     H1 2342   2.237   0.544   0.230  1.3808  0.9120  3.3644
    1THF     H2 2343   2.290   0.713   0.270 -2.8876 -0.2662  0.4674
    1THF     C2 2344   2.202   0.686   0.076  0.6186 -0.3546  0.1945
    1THF     H3 2345   2.176   0.791   0.092 -0.0642 -0.7264  1.6277
    1THF     H4 2346   2.110   0.628   0.072 -0.2877  1.0139  0.5550
    1THF     C3 2347   2.290   0.666  -0.051  0.0502  0.1313 -0.7567
    1THF     H5 2348   2.321   0.763  -0.089  0.0634  0.1546 -0.6865
    1THF     H6 2349   2.230   0.622  -0.130  1.0877  1.3898 -2.2795
    1THF     C4 2350   2.409   0.592   0.001  0.0576  0.2168  0.3002
    1THF     H7 2351   2.498   0.629  -0.051  0.2921 -1.7522 -0.7545
    1THF     H8 2352   2.400   0.485  -0.019 -0.9324  0.5486 -1.1345
    1THF     O1 2353   2.414   0.606   0.146 -0.0582  0.4723  0.2699
    1THF     C1 2354   2.581   2.469   1.685  0.0682  0.3351 -0.3507
    1THF     H1 2355   2.527   2.563   1.672  2.1340  1.3196 -2.2505
    1THF     H2 2356   2.567   2.420   1.781 -1.8413 -1.7198 -1.6441
    1THF     C2 2357   2.732   2.483   1.666 -0.4461 -0.2088  0.3679
    1THF     H3 2358   2.778   2.452   1.761 -1.2012 -1.7199  0.2582
    1THF     H4 2359   2.763   2.585   1.644 -1.4738 -0.2417 -1.2688
    1THF     C3 2360   2.769   2.395   1.545  0.0851  1.1792 -1.1151
    1THF     H5 2361   2.866   2.348   1.565 -0.9156 -0.2385  0.4998
    1THF     H6 2362   2.771   2.452   1.452  1.2246  0.7208 -1.3806
    1THF     C4 2363   2.654   2.302   1.541 -0.6831 -0.2229 -0.0655
    1THF     H7 2364   2.670   2.228   1.620 -0.0307 -0.0915 -0.0699
    1THF     H8 2365   2.627   2.260   1.443  0.1655 -0.6019 -0.1453
    1THF     O1 2366   2.544   2.376   1.585  0.1578 -0.1025  0.0348
    1THF     C1 2367   0.212   1.528   1.026  0.1842 -0.3562  0.1314
    1THF     H1 2368   0.140   1.454   1.064  0.5573 -1.9508 -2.1799
    1THF     H2 2369   0.176   1.566   0.930  0.5765  2.0320  0.9067
    1THF     C2 2370   0.358   1.475   1.023  0.7375 -0.4130  0.2128
    1THF     H3 2371   0.374   1.422   0.929 -1.4494 -2.2323  0.8208
    1THF     H4 2372   0.384   1.409   1.107 -1.2252  1.9233  2.7593
    1THF     C3 2373   0.445   1.594   1.057 -0.0911  0.7242  0.0572
    1THF     H5 2374   0.518   1.603   0.976  0.0857  0.4526  0.1851
    1THF     H6 2375   0.503   1.580   1.149 -1.1213  1.8194  0.8972
    1THF     C4 2376   0.344   1.715   1.068  0.0363  0.3859 -0.2521
    1THF     H7 2377   0.325   1.771   0.976 -0.6446 -0.3164 -0.5389
    1THF     H8 2378   0.385   1.782   1.145 -1.5469 -0.0947  1.0387
    1THF     O1 2379   0.219   1.649   1.108  0.0293  0.0285 -0.1178
    1THF     C1 2380   2.220   2.975   0.918  0.1632 -0.4633 -0.8390
    1THF     H1 2381   2.164   2.901   0.977  1.3804 -1.9601 -1.5294
    1THF     H2 2382   2.218   3.078   0.953 -0.5032 -1.3825  1.9990
    1THF     C2 2383   2.152   2.972   0.779 -0.3922  0.2942 -0.1127
    1THF     H3 2384   2.137   3.074   0.744  2.9403  1.5775  1.9198
    1THF     H4 2385   2.048   2.942   0.790 -0.2398  0.1258  0.8849
    1THF     C3 2386   2.239   2.893   0.686 -0.1423  0.0628 -0.1485
    1THF     H5 2387   2.298   2.959   0.622 -0.2619  0.4287  0.1183
    1THF     H6 2388   2.182   2.823   0.625  0.0542 -0.3376  0.1182
    1THF     C4 2389   2.350   2.830   0.774  0.1049  0.4086  0.6735
    1THF     H7 2390   2.447   2.847   0.727  0.4117 -1.9400  0.3572
    1THF     H8 2391   2.313   2.727   0.786 -0.7548  0.3680 -2.0444
    1THF     O1 2392   2.357   2.917   0.894  0.2298  0.4985 -0.0572
    1THF     C1 2393   0.155   0.884   0.112  0.4178 -0.1881  0.3310
    1THF     H1 2394   0.167   0.776   0.124 -0.0267 -0.0560  2.1193
    1THF     H2 2395   0.107   0.904   0.016  1.8035 -2.0058 -0.7933
    1THF     C2 2396   0.292   0.957   0.131  0.1867  0.4537  0.4247
    1THF     H3 2397   0.282   1.050   0.077 -1.0525  0.7896  1.2090
    1THF     H4 2398   0.382   0.906   0.095  0.2301  1.2619 -0.6130
    1THF     C3 2399   0.295   0.978   0.285  0.0975  0.2143  0.8058
    1THF     H5 2400   0.365   1.058   0.309  0.8842 -0.2589  0.1407
    1THF     H6 2401   0.326   0.887   0.336  3.8971  0.3886 -1.0220
    1THF     C4 2402   0.144   1.011   0.315 -0.9616  0.0490 -0.2547
    1THF     H7 2403   0.122   1.115   0.292  1.6015  0.2610 -1.9791
    1THF     H8 2404   0.128   0.990   0.421 -1.2951  0.5785 -0.2038
    1THF     O1 2405   0.071   0.926   0.222 -0.4010  0.0355 -0.2738
    1THF     C1 2406   2.631   3.067   0.364 -0.2414 -0.1405  0.3825
    1THF     H1 2407   2.604   3.000   0.446 -0.5171 -2.6308 -1.7008
    1THF     H2 2408   2.591   3.026   0.271  1.0774  2.0121 -1.1709
    1THF     C2 2409   2.789   3.075   0.362 -0.5303  0.6786 -0.1220
    1THF     H3 2410   2.818   3.127   0.271  0.4864  2.1190  0.9947
    1THF     H4 2411   2.840   2.979   0.372 -3.3410 -0.7280  1.7219
    1THF     C3 2412   2.810   3.173   0.478 -0.3434 -0.9344  0.3589
    1THF     H5 2413   2.903   3.230   0.475 -2.5102  2.6690 -0.5055
    1THF     H6 2414   2.813   3.121   0.574 -1.5179  1.5983  1.8124
    1THF     C4 2415   2.683   3.260   0.487 -0.3153  0.2845  0.1599
    1THF     H7 2416   2.700   3.368   0.477 -0.2845  0.2463 -0.1900
    1THF     H8 2417   2.630   3.254   0.583 -0.5272  1.1136  0.1039
    1THF     O1 2418   2.597   3.207   0.384  0.6046 -0.5845  0.1156
    1THF     C1 2419   0.193   0.438   1.229 -0.7238 -0.2129  0.6068
    1THF     H1 2420   0.088   0.461   1.250 -0.9889 -1.1697  0.3542
    1THF     H2 2421   0.257   0.490   1.301 -0.7339  0.3393  0.2251
    1THF     C2 2422   0.227   0.462   1.079 -0.1931 -0.5198  0.7559
    1THF     H3 2423   0.307   0.533   1.058 -2.1139  1.3661 -0.2977
    1THF     H4 2424   0.139   0.493   1.023  0.0069  0.0563  0.7623
    1THF     C3 2425   0.272   0.326   1.024 -0.0799 -0.0300  0.2132
    1THF     H5 2426   0.350   0.346   0.951 -1.9839  1.9473 -1.3208
    1THF     H6 2427   0.184   0.280   0.980 -1.5480  1.4949  1.4867
    1THF     C4 2428   0.316   0.248   1.149  0.3258  0.3053  0.0593
    1THF     H7 2429   0.414   0.281   1.185  0.3074  1.6586 -1.0916
    1THF     H8 2430   0.311   0.140   1.137  1.9830  0.3633 -1.3465
    1THF     O1 2431   0.218   0.295   1.247 -0.6828 -0.2127  0.3935
    1THF     C1 2432   1.558   0.623   0.766 -0.0127  0.1045  0.1190
    1THF     H1 2433   1.520   0.708   0.709 -1.2741 -1.2298 -1.0683
    1THF     H2 2434   1.549   0.529   0.710 -0.2193  0.4200 -0.3741
    1THF     C2 2435   1.474   0.616   0.903  0.1568  0.1495  0.6271
    1THF     H3 2436   1.390   0.546   0.897  0.7465 -0.5469  0.3109
    1THF     H4 2437   1.447   0.718   0.930  3.1054  1.6706 -1.9580
    1THF     C3 2438   1.590   0.572   0.995  0.3843  0.9138 -0.6886
    1THF     H5 2439   1.610   0.466   0.979 -0.4928  0.7669 -0.8543
    1THF     H6 2440   1.570   0.587   1.101  1.5111  0.7251 -0.4498
    1THF     C4 2441   1.723   0.629   0.939 -0.5955  0.8789  0.2248
    1THF     H7 2442   1.796   0.550   0.957  0.5050  2.5061  3.4506
    1THF     H8 2443   1.743   0.728   0.982  1.5288  0.5150  0.1016
    1THF     O1 2444   1.693   0.643   0.795 -0.6058  0.5421  0.2726
    1THF     C1 2445   1.299   0.210   2.301 -0.3492  0.1279 -0.8595
    1THF     H1 2446   1.348   0.121   2.341 -0.7453  0.5055  0.4950
    1THF     H2 2447   1.190   0.207   2.294 -0.6561 -3.3726  2.9417
    1THF     C2 2448   1.352   0.223   2.160  0.3572  0.0670  0.3944
    1THF     H3 2449   1.262   0.242   2.101  1.1082  0.2901 -0.6980
    1THF     H4 2450   1.390   0.127   2.125 -1.1015  0.1746 -1.6198
    1THF     C3 2451   1.461   0.328   2.161 -1.1524 -1.0627 -0.5535
    1THF     H5 2452   1.423   0.408   2.097 -1.0333 -0.8598 -0.3706
    1THF     H6 2453   1.563   0.303   2.132  0.1540  1.1549  1.9109
    1THF     C4 2454   1.463   0.375   2.307 -0.0907 -0.1434 -0.1038
    1THF     H7 2455   1.471   0.483   2.323 -0.2343  0.2326 -2.4585
    1THF     H8 2456   1.545   0.322   2.357 -1.1664 -1.5926  0.1541
    1THF     O1 2457   1.342   0.330   2.369  0.1262 -0.0458  0.1792
    1THF     C1 2458   2.377   0.597   3.688  0.5922 -0.3833  1.0542
    1THF     H1 2459   2.485   0.602   3.672  0.5632 -1.4453  0.4831
    1THF     H2 2460   2.344   0.679   3.753  1.9395  1.2518 -0.2590
    1THF     C2 2461   2.346   0.456   3.731 -0.3054  0.4479  0.3866
    1THF     H3 2462   2.324   0.452   3.838  0.5310  0.1770  0.5559
    1THF     H4 2463   2.431   0.391   3.707 -0.4660  0.5744 -0.5315
    1THF     C3 2464   2.234   0.413   3.635  0.0200 -0.0388 -0.0526
    1THF     H5 2465   2.142   0.381   3.685 -0.4638  1.0792 -0.1935
    1THF     H6 2466   2.270   0.342   3.561  1.2983 -0.7084  1.2010
    1THF     C4 2467   2.193   0.538   3.557  0.6602 -0.5505 -0.3654
    1THF     H7 2468   2.119   0.600   3.608  1.9133  0.4751  0.2195
    1THF     H8 2469   2.155   0.522   3.456  0.1873  0.0625 -0.2939
    1THF     O1 2470   2.318   0.615   3.556  0.0151  0.1693 -0.2793
    1THF     C1 2471   2.215   0.577   2.977 -0.3276 -0.1158 -0.4923
    1THF     H1 2472   2.314   0.546   2.942  0.4094 -0.8061  2.1305
    1THF     H2 2473   2.159   0.488   3.008 -0.9267 -0.2131 -1.7975
    1THF     C2 2474   2.120   0.652   2.886  0.4103 -0.3101 -0.5320
    1THF     H3 2475   2.029   0.591   2.887  0.7743 -0.8577  1.5063
    1THF     H4 2476   2.153   0.645   2.782 -1.3107 -0.4310 -1.0918
    1THF     C3 2477   2.111   0.794   2.949  0.0979 -0.0120 -0.0176
    1THF     H5 2478   2.012   0.817   2.991  0.7081 -0.4381  1.6966
    1THF     H6 2479   2.145   0.857   2.867 -1.8225 -0.3362 -1.1184
    1THF     C4 2480   2.211   0.804   3.056  0.5999  0.4048  0.3086
    1THF     H7 2481   2.177   0.866   3.139 -1.0166  1.0042 -0.7841
    1THF     H8 2482   2.295   0.855   3.009 -0.2531  0.1718 -1.5122
    1THF     O1 2483   2.231   0.669   3.089  0.0911 -0.0077 -0.0003
    1THF     C1 2484   3.214   1.913   0.950  0.9293  0.2080  0.8419
    1THF     H1 2485   3.241   1.991   0.879 -1.9787  0.5013 -0.0111
    1THF     H2 2486   3.219   1.815   0.901 -1.1606  0.8717 -0.7847
    1THF     C2 2487   3.074   1.924   1.005  0.5379 -0.3451  0.3005
    1THF     H3 2488   2.997   1.901   0.931 -0.1798 -0.5898  1.1213
    1THF     H4 2489   3.046   2.011   1.064 -0.1111 -0.6693  0.4761
    1THF     C3 2490   3.079   1.819   1.117 -0.1241 -0.9039 -1.1959
    1THF     H5 2491   3.055   1.720   1.079  3.3953 -2.1889 -0.2721
    1THF     H6 2492   3.013   1.848   1.200  0.2294 -0.6889 -0.9876
    1THF     C4 2493   3.219   1.820   1.166 -0.0815  0.2696  0.1494
    1THF     H7 2494   3.264   1.722   1.187 -1.8088 -0.6052 -0.1696
    1THF     H8 2495   3.228   1.868   1.264  0.6124 -1.5203  0.9965
    1THF     O1 2496   3.291   1.898   1.069 -0.1603 -0.1487 -0.5726
    1THF     C1 2497   3.886   2.886   1.776  0.0311 -0.1658 -1.1210
    1THF     H1 2498   3.913   2.831   1.867 -1.4756 -1.6841 -1.5552
    1THF     H2 2499   3.799   2.943   1.812 -1.0860 -1.9274 -0.9592
    1THF     C2 2500   3.859   2.798   1.655 -0.1544  0.5690 -0.6771
    1THF     H3 2501   3.755   2.765   1.653  0.3393 -1.0090 -1.2566
    1THF     H4 2502   3.927   2.712   1.656 -0.9964 -0.1055 -1.0607
    1THF     C3 2503   3.896   2.896   1.542  0.0644  0.1338  0.1252
    1THF     H5 2504   3.801   2.911   1.491 -1.5318  0.0070  2.9947
    1THF     H6 2505   3.968   2.847   1.475 -0.6277 -1.3654  0.4671
    1THF     C4 2506   3.952   3.023   1.602  0.4423 -0.8453 -0.8366
    1THF     H7 2507   3.875   3.101   1.600  2.6326  1.4621  0.8469
    1THF     H8 2508   4.045   3.048   1.551 -0.0526  0.0919 -1.2927
    1THF     O1 2509   3.985   2.986   1.736  1.0421 -0.1497 -0.4259
    1THF     C1 2510   2.426   1.205   2.314  0.2351  0.3823  0.5053
    1THF     H1 2511   2.350   1.204   2.236 -0.9091 -1.3551  1.6130
    1THF     H2 2512   2.370   1.192   2.407 -1.0205  0.6627 -0.1977
    1THF     C2 2513   2.520   1.325   2.311  0.0623  0.3699  0.7408
    1THF     H3 2514   2.488   1.396   2.388  0.7060  1.4578  0.0161
    1THF     H4 2515   2.521   1.373   2.213  0.4368 -1.7055 -0.3111
    1THF     C3 2516   2.663   1.281   2.345 -0.8088  0.0644  0.2678
    1THF     H5 2517   2.703   1.330   2.434  2.2591 -0.5020 -0.7418
    1THF     H6 2518   2.733   1.289   2.262  0.3162 -1.2185  1.0573
    1THF     C4 2519   2.640   1.133   2.365  0.3122  0.1435  0.1339
    1THF     H7 2520   2.617   1.121   2.471  0.5965  1.3671  0.3470
    1THF     H8 2521   2.721   1.072   2.324 -0.2561 -0.3062 -0.3312
    1THF     O1 2522   2.519   1.098   2.295  0.2428 -0.7120  0.6531
    1THF     C1 2523   2.612   1.604   3.279  0.1441 -0.6381 -0.2004
    1THF     H1 2524   2.555   1.514   3.255 -0.8546  0.3252 -1.5142
    1THF     H2 2525   2.684   1.572   3.354 -0.8040  1.5287  1.7096
    1THF     C2 2526   2.518   1.708   3.344 -0.7590 -0.2231  0.1071
    1THF     H3 2527   2.570   1.732   3.436 -0.2261  0.5249 -0.3814
    1THF     H4 2528   2.417   1.670   3.360 -0.9714  0.2158 -0.1704
    1THF     C3 2529   2.525   1.829   3.252 -0.3001 -0.0856  0.3879
    1THF     H5 2530   2.579   1.914   3.293 -0.8337  1.0933 -1.3166
    1THF     H6 2531   2.433   1.882   3.229  2.3388  4.0116 -1.2634
    1THF     C4 2532   2.585   1.769   3.128 -0.6534  0.1418  0.3201
    1THF     H7 2533   2.646   1.843   3.076 -1.8562  0.6803 -0.3550
    1THF     H8 2534   2.510   1.740   3.054  0.0067  1.2379 -0.7903
    1THF     O1 2535   2.669   1.662   3.159 -0.7404  0.4070  0.5076
    1THF     C1 2536   1.645   3.073   1.510  0.0302  0.2632 -0.7157
    1THF     H1 2537   1.680   3.170   1.475 -0.3379  0.1090 -1.5285
    1THF     H2 2538   1.626   3.076   1.618  0.2836 -0.2634 -0.6549
    1THF     C2 2539   1.735   2.952   1.487  0.5983 -0.1513 -0.4859
    1THF     H3 2540   1.779   2.918   1.581  0.7238  3.8424  0.9840
    1THF     H4 2541   1.828   2.962   1.431  2.0353  0.5690  1.9790
    1THF     C3 2542   1.642   2.841   1.437 -0.0140 -0.5184 -0.2238
    1THF     H5 2543   1.663   2.752   1.496  0.3302  0.7722  1.6283
    1THF     H6 2544   1.657   2.818   1.331 -0.2206 -3.6641  0.3898
    1THF     C4 2545   1.498   2.902   1.453  0.1101 -0.4444  0.0543
    1THF     H7 2546   1.447   2.873   1.546  0.2106  0.9113  0.5411
    1THF     H8 2547   1.438   2.880   1.364  0.8039 -1.1436 -0.2457
    1THF     O1 2548   1.516   3.040   1.464 -0.0526  0.1237  0.0328
    1THF     C1 2549   3.087   3.943   3.262  0.6816 -0.0399  0.7207
    1THF     H1 2550   3.192   3.933   3.233  0.6263 -0.2653  0.5963
    1THF     H2 2551   3.061   4.050   3.263 -1.1817 -0.4497 -0.4588
    1THF     C2 2552   3.085   3.880   3.400  0.2576  0.0828 -0.4657
    1THF     H3 2553   3.001   3.918   3.458 -0.6825 -1.0707 -1.0723
    1THF     H4 2554   3.174   3.897   3.462 -0.7366 -0.0123  1.0209
    1THF     C3 2555   3.056   3.733   3.369 -0.4264  0.1481  1.0592
    1THF     H5 2556   3.014   3.686   3.458 -4.0436  1.5582  0.2026
    1THF     H6 2557   3.157   3.693   3.360 -0.0828  1.0213  1.0175
    1THF     C4 2558   2.971   3.726   3.239  0.0608  0.1468 -1.1418
    1THF     H7 2559   2.866   3.709   3.266  0.4142 -0.8746 -0.3714
    1THF     H8 2560   2.999   3.649   3.166 -1.3426  0.6257 -2.2190
    1THF     O1 2561   2.993   3.861   3.187 -0.3395 -0.2420 -0.1622
    1THF     C1 2562   0.637   2.057   1.955  0.6930  0.2543 -0.3393
    1THF     H1 2563   0.601   2.019   2.051  0.3228  0.7726 -0.2646
    1THF     H2 2564   0.556   2.117   1.912  1.0492 -1.0126 -2.8019
    1THF     C2 2565   0.660   1.950   1.856  0.3746 -0.1084  0.3610
    1THF     H3 2566   0.579   1.953   1.783  0.3945 -2.0173  0.2144
    1THF     H4 2567   0.658   1.848   1.897  0.4412 -0.9668 -1.7040
    1THF     C3 2568   0.795   1.971   1.781 -0.2834 -0.2462  0.2056
    1THF     H5 2569   0.784   1.972   1.673  2.6984 -0.5938 -0.1308
    1THF     H6 2570   0.879   1.908   1.810 -0.3724 -0.3926  0.1455
    1THF     C4 2571   0.828   2.109   1.829  0.3452 -0.2390 -0.2921
    1THF     H7 2572   0.795   2.182   1.755 -0.0428  0.4318  0.5312
    1THF     H8 2573   0.933   2.141   1.834  0.2561 -0.0923  0.8207
    1THF     O1 2574   0.758   2.130   1.953  0.0030  0.2255 -0.1752
    1THF     C1 2575   0.259   0.124   3.390 -0.3070  0.1613  0.4613
    1THF     H1 2576   0.312   0.210   3.433  0.7643 -0.3899  0.2580
    1THF     H2 2577   0.201   0.169   3.308 -1.4852  0.5879  1.5133
    1THF     C2 2578   0.168   0.036   3.479 -1.0906  0.4414 -0.8654
    1THF     H3 2579   0.076   0.008   3.427 -1.4564  1.1551 -0.6195
    1THF     H4 2580   0.145   0.096   3.568  1.2589  1.1956 -0.7260
    1THF     C3 2581   0.251  -0.081   3.514 -0.1978 -0.6134 -0.1149
    1THF     H5 2582   0.198  -0.167   3.473 -0.0592 -0.6237 -0.2715
    1THF     H6 2583   0.269  -0.084   3.622  2.5092 -0.7184 -0.5415
    1THF     C4 2584   0.385  -0.075   3.437 -0.1570  0.8902 -0.3604
    1THF     H7 2585   0.380  -0.173   3.388 -0.9542  0.1958  1.1050
    1THF     H8 2586   0.474  -0.050   3.496 -0.5716 -0.0364  0.6674
    1THF     O1 2587   0.358   0.035   3.342  0.1211  0.0350  0.0814
    1THF     C1 2588   1.299   3.829   2.342  0.0348 -0.4146  0.2151
    1THF     H1 2589   1.376   3.755   2.322  0.1115 -0.9279  2.2528
    1THF     H2 2590   1.312   3.881   2.438  0.9019 -0.9870  0.4081
    1THF     C2 2591   1.158   3.781   2.321  0.5093  0.3686  0.2537
    1THF     H3 2592   1.102   3.770   2.414 -0.8895  1.4890 -0.4440
    1THF     H4 2593   1.161   3.688   2.265  1.2319  1.0638 -0.9010
    1THF     C3 2594   1.073   3.877   2.233  0.7434 -0.5296  0.8038
    1THF     H5 2595   0.987   3.917   2.287  0.1077  0.6209 -0.9984
    1THF     H6 2596   1.042   3.850   2.132 -0.5398  2.5654  0.3235
    1THF     C4 2597   1.168   4.001   2.226  0.0289 -0.0574 -0.9194
    1THF     H7 2598   1.153   4.071   2.309 -1.8231 -1.2713 -0.2178
    1THF     H8 2599   1.158   4.047   2.128 -2.3117  1.7629  0.1279
    1THF     O1 2600   1.306   3.939   2.248 -0.3417 -0.5728  0.1372
    1THF     C1 2601   1.393   0.615   4.018 -0.7387 -0.2710  0.1604
    1THF     H1 2602   1.438   0.690   3.952  1.6221 -1.7780  0.0215
    1THF     H2 2603   1.307   0.651   4.074 -1.6861 -1.2062 -0.6682
    1THF     C2 2604   1.498   0.572   4.121  0.4411 -0.1483  0.0366
    1THF     H3 2605   1.448   0.566   4.219  0.2369 -0.2190 -0.0705
    1THF     H4 2606   1.577   0.646   4.113  0.2557  0.1203  0.6637
    1THF     C3 2607   1.546   0.435   4.067  0.0882 -0.1738  0.3384
    1THF     H5 2608   1.558   0.357   4.143  0.1292  0.6984  1.2423
    1THF     H6 2609   1.646   0.434   4.025 -0.9126  0.5944 -2.1352
    1THF     C4 2610   1.456   0.391   3.954  1.0647 -0.7706 -0.3123
    1THF     H7 2611   1.407   0.295   3.974 -1.4374  0.5536  0.0828
    1THF     H8 2612   1.520   0.390   3.865 -0.6093 -2.4266 -1.5246
    1THF     O1 2613   1.360   0.502   3.939 -0.0750  0.4831 -0.3061
    1THF     C1 2614   2.918   3.324   2.524 -0.2826 -0.0648 -0.1366
    1THF     H1 2615   2.917   3.298   2.631 -0.2192  1.2739  0.2012
    1THF     H2 2616   2.960   3.252   2.453 -1.1563  1.9951 -2.8256
    1THF     C2 2617   2.989   3.465   2.510 -0.0330 -0.3156 -0.0475
    1THF     H3 2618   3.091   3.461   2.472 -0.2221 -1.5933 -0.4467
    1THF     H4 2619   2.980   3.510   2.609  1.5927 -3.3224  1.5283
    1THF     C3 2620   2.896   3.542   2.413 -0.0096 -0.2749 -0.3989
    1THF     H5 2621   2.936   3.525   2.312 -0.2688  0.3274 -0.6038
    1THF     H6 2622   2.895   3.650   2.426  1.4037 -0.2944 -0.0514
    1THF     C4 2623   2.761   3.474   2.430  1.1567 -0.3997  0.1776
    1THF     H7 2624   2.704   3.473   2.336  0.4410 -3.3810  0.5857
    1THF     H8 2625   2.705   3.517   2.514  1.7059  0.7993 -0.0548
    1THF     O1 2626   2.783   3.341   2.485  0.3259  0.3719 -0.5817
    1THF     C1 2627   2.427   0.029   3.779 -0.0178 -0.2240  0.2319
    1THF     H1 2628   2.387   0.128   3.800 -2.7222 -1.1958 -0.1045
    1THF     H2 2629   2.528   0.031   3.737 -1.0631 -1.2775 -2.4765
    1THF     C2 2630   2.344  -0.039   3.668  0.6845  0.0326 -0.6058
    1THF     H3 2631   2.421  -0.048   3.591 -1.3021 -0.9632 -2.5258
    1THF     H4 2632   2.264   0.027   3.635  0.7376  0.0753 -0.6502
    1THF     C3 2633   2.309  -0.179   3.725  0.1934  0.1984  0.7251
    1THF     H5 2634   2.326  -0.261   3.656 -0.7368  0.1991  0.4799
    1THF     H6 2635   2.202  -0.188   3.749  0.3173 -1.2463  0.7640
    1THF     C4 2636   2.384  -0.197   3.861  0.2075  0.9694  0.3025
    1THF     H7 2637   2.481  -0.245   3.846 -0.9018 -1.2494  0.0617
    1THF     H8 2638   2.322  -0.250   3.933 -0.4419 -0.9413 -1.6012
    1THF     O1 2639   2.409  -0.056   3.894  0.2704 -0.0626  0.0497
    1THF     C1 2640   3.151   0.661   3.419 -0.7013 -0.2929  0.2784
    1THF     H1 2641   3.213   0.590   3.364  0.2222  1.7273 -1.3887
    1THF     H2 2642   3.145   0.617   3.518  2.4155 -1.2824  0.0732
    1THF     C2 2643   3.017   0.681   3.342  0.0448  1.0832  0.4545
    1THF     H3 2644   2.935   0.657   3.409  0.4448 -0.0931  0.5345
    1THF     H4 2645   3.003   0.616   3.256  0.2960 -0.1292  1.3047
    1THF     C3 2646   3.019   0.827   3.300  1.0852 -0.0004 -0.6543
    1THF     H5 2647   2.920   0.872   3.304  1.1774  0.3275 -1.9170
    1THF     H6 2648   3.069   0.850   3.206  0.1312 -0.4638 -1.2853
    1THF     C4 2649   3.118   0.891   3.399  0.0916 -0.5717 -0.2890
    1THF     H7 2650   3.072   0.928   3.491  2.7485 -2.0561  1.7066
    1THF     H8 2651   3.181   0.974   3.363 -1.2323 -0.8031 -3.2060
    1THF     O1 2652   3.208   0.793   3.434 -0.1101 -0.0758  0.4873
    1THF     C1 2653   0.336   0.702   3.352 -0.3907  0.0758  0.5037
    1THF     H1 2654   0.328   0.808   3.379 -0.5634  0.3449 -0.5565
    1THF     H2 2655   0.313   0.633   3.433 -0.1206  0.2566  0.7381
    1THF     C2 2656   0.465   0.654   3.290  0.2047 -0.4863  0.6180
    1THF     H3 2657   0.542   0.634   3.364 -0.3173 -0.1831  1.2522
    1THF     H4 2658   0.502   0.736   3.228 -2.5468  0.1547 -0.2700
    1THF     C3 2659   0.433   0.525   3.218  0.8939 -0.6847 -0.8356
    1THF     H5 2660   0.456   0.439   3.281  0.1866  0.0994  0.5099
    1THF     H6 2661   0.490   0.512   3.126 -0.4881  2.3003 -2.1551
    1THF     C4 2662   0.282   0.540   3.187  0.4746  0.0174  0.0933
    1THF     H7 2663   0.218   0.464   3.231  1.0949 -0.4616  0.1821
    1THF     H8 2664   0.262   0.559   3.081 -2.3391  0.0057  0.5853
    1THF     O1 2665   0.238   0.667   3.251  0.1532 -0.5038  0.0355
    1THF     C1 2666   2.715   2.766   0.865  0.0767 -0.2040  0.9169
    1THF     H1 2667   2.793   2.828   0.820 -0.4132 -0.4736 -0.3325
    1THF     H2 2668   2.630   2.827   0.894  1.2745  0.8370  2.3146
    1THF     C2 2669   2.763   2.676   0.981 -0.7860  0.0825  1.0002
    1THF     H3 2670   2.763   2.733   1.074  1.5224 -1.0428  1.7150
    1THF     H4 2671   2.865   2.643   0.963 -1.3890 -1.2839 -0.0174
    1THF     C3 2672   2.673   2.551   0.964 -0.2575 -0.5783  0.1050
    1THF     H5 2673   2.595   2.550   1.041  1.1694  0.6764  1.6318
    1THF     H6 2674   2.739   2.464   0.974 -2.9023 -2.4442  2.0696
    1THF     C4 2675   2.609   2.562   0.827  0.1974  0.3046 -0.2002
    1THF     H7 2676   2.501   2.578   0.840  0.7657  2.4159  2.3257
    1THF     H8 2677   2.632   2.468   0.777  1.0842 -1.3439  3.1994
    1THF     O1 2678   2.675   2.674   0.762 -0.5791  0.1033  0.7077
    1THF     C1 2679   3.270   1.290   3.900  0.3299  0.3491  0.4344
    1THF     H1 2680   3.185   1.245   3.951 -1.4106  4.8622  1.7366
    1THF     H2 2681   3.235   1.328   3.803  1.6399 -0.6191 -0.4500
    1THF     C2 2682   3.383   1.190   3.884 -0.0099  0.5881  0.2749
    1THF     H3 2683   3.359   1.114   3.809 -0.2514 -0.0175  0.9572
    1THF     H4 2684   3.415   1.137   3.975  0.5831 -0.2730 -0.4279
    1THF     C3 2685   3.497   1.292   3.848  0.2581  0.5200  0.0596
    1THF     H5 2686   3.508   1.297   3.739 -1.8619  2.4499 -0.1140
    1THF     H6 2687   3.598   1.268   3.884 -0.2721 -0.6107  0.8368
    1THF     C4 2688   3.456   1.427   3.904  0.1767  0.3605  0.1349
    1THF     H7 2689   3.433   1.494   3.821  1.5182  2.8411  1.6747
    1THF     H8 2690   3.533   1.469   3.970 -0.1689 -0.0724  0.8157
    1THF     O1 2691   3.328   1.396   3.967 -0.6058  0.1920 -0.4494
    1THF     C1 2692   2.714   3.570   3.622 -0.1060  0.1361 -0.1021
    1THF     H1 2693   2.814   3.591   3.584  1.0606 -0.4683  2.5581
    1THF     H2 2694   2.704   3.561   3.730 -0.2110 -1.4613 -0.2249
    1THF     C2 2695   2.659   3.440   3.560  0.0692 -0.6822 -0.4789
    1THF     H3 2696   2.601   3.371   3.622  2.0209 -1.9058 -0.0032
    1THF     H4 2697   2.737   3.382   3.511 -1.6900 -2.8966 -0.7361
    1THF     C3 2698   2.571   3.486   3.445  0.9095  0.2079  0.0357
    1THF     H5 2699   2.467   3.466   3.471  0.6305  0.8477 -0.5534
    1THF     H6 2700   2.592   3.443   3.347 -1.7904  1.4609 -1.1516
    1THF     C4 2701   2.591   3.643   3.443  0.1548  0.1829  0.2255
    1THF     H7 2702   2.502   3.693   3.404  0.6521  0.1825 -0.9557
    1THF     H8 2703   2.677   3.661   3.377 -0.4959  0.4380 -0.5654
    1THF     O1 2704   2.618   3.669   3.582  0.3741  0.4678 -0.6835
    1THF     C1 2705   2.075   2.352   0.189  0.0400 -0.5925 -0.2301
    1THF     H1 2706   2.139   2.370   0.276 -0.5008 -1.0616  0.2691
    1THF     H2 2707   1.984   2.411   0.200 -1.0325 -2.3077  0.2520
    1THF     C2 2708   2.049   2.206   0.177 -0.1765  0.5367 -0.0535
    1THF     H3 2709   1.945   2.187   0.150 -0.9094  2.6323  1.1616
    1THF     H4 2710   2.070   2.163   0.275  0.7158 -0.4385 -0.6572
    1THF     C3 2711   2.147   2.136   0.074  0.0293  0.0182  0.7169
    1THF     H5 2712   2.087   2.086  -0.002  2.9151  0.9941 -2.3473
    1THF     H6 2713   2.197   2.057   0.130  0.4164  0.0988  0.4877
    1THF     C4 2714   2.234   2.254   0.025  0.6422 -0.1965 -0.1068
    1THF     H7 2715   2.260   2.249  -0.081  2.1413  1.0726  0.1821
    1THF     H8 2716   2.319   2.248   0.095  0.7001 -1.7426 -0.2837
    1THF     O1 2717   2.153   2.369   0.068 -0.3194  0.3385  0.0278
    1THF     C1 2718   1.372   1.327   1.561  0.4220 -0.6639 -0.2252
    1THF     H1 2719   1.388   1.235   1.504 -1.4853  0.1537 -2.1733
    1THF     H2 2720   1.275   1.322   1.610  1.3094  0.0384  1.6271
    1THF     C2 2721   1.388   1.444   1.461 -0.0492  0.2985  0.3013
    1THF     H3 2722   1.323   1.528   1.489 -1.9423 -1.0836  0.2094
    1THF     H4 2723   1.368   1.405   1.361 -2.0074 -0.5316  0.9941
    1THF     C3 2724   1.537   1.487   1.485 -0.4790 -0.8304 -0.9798
    1THF     H5 2725   1.566   1.591   1.466 -0.0193 -0.6126  0.8322
    1THF     H6 2726   1.593   1.414   1.427 -0.0998 -1.3137 -0.0089
    1THF     C4 2727   1.559   1.450   1.633 -0.3026  0.4393  0.1928
    1THF     H7 2728   1.515   1.521   1.703 -3.9173 -0.9130 -0.6322
    1THF     H8 2729   1.663   1.420   1.650 -0.2526  0.1180 -0.6705
    1THF     O1 2730   1.485   1.328   1.652  0.5633  0.0009 -0.0350
    1THF     C1 2731   2.660   0.630   3.331 -0.4201 -0.0561  0.0676
    1THF     H1 2732   2.711   0.570   3.406  0.3383  0.8462  0.2765
    1THF     H2 2733   2.639   0.732   3.365 -1.2578  0.3472 -1.5791
    1THF     C2 2734   2.528   0.563   3.292  0.3632  0.2931  0.9292
    1THF     H3 2735   2.459   0.640   3.257 -1.5881 -1.7808  0.0770
    1THF     H4 2736   2.477   0.508   3.372  0.1648 -0.5439  0.2406
    1THF     C3 2737   2.573   0.454   3.193  0.2310  0.3707  0.4445
    1THF     H5 2738   2.514   0.452   3.102 -0.7119 -1.9108  1.0779
    1THF     H6 2739   2.562   0.359   3.246 -2.0812 -0.0777 -0.7871
    1THF     C4 2740   2.720   0.493   3.153 -0.0270 -0.2344 -0.4580
    1THF     H7 2741   2.739   0.493   3.046  0.9008  1.9348 -0.3214
    1THF     H8 2742   2.792   0.421   3.193  1.2813  0.9194 -0.7042
    1THF     O1 2743   2.746   0.623   3.218 -0.1031 -0.0340 -0.0376
    1THF     C1 2744   0.161   2.271   2.496 -0.2413  0.3554 -0.3951
    1THF     H1 2745   0.140   2.184   2.433  3.3135  0.6173 -2.0311
    1THF     H2 2746   0.081   2.289   2.569 -1.2386  1.5050 -1.7638
    1THF     C2 2747   0.196   2.397   2.416 -0.5163 -0.0461 -0.1126
    1THF     H3 2748   0.165   2.486   2.472  3.0985 -0.7939  3.2415
    1THF     H4 2749   0.146   2.397   2.318  0.9049  0.4803 -0.8503
    1THF     C3 2750   0.346   2.405   2.396 -0.4235 -0.1795  0.3243
    1THF     H5 2751   0.382   2.491   2.454 -0.2795 -0.2944  0.4066
    1THF     H6 2752   0.371   2.419   2.291 -1.5118  0.5949  0.1633
    1THF     C4 2753   0.397   2.273   2.451  0.0172 -0.0278 -0.6948
    1THF     H7 2754   0.496   2.281   2.496  1.7786  0.3460 -4.4571
    1THF     H8 2755   0.400   2.190   2.379  2.5383 -1.3137  0.8462
    1THF     O1 2756   0.293   2.249   2.555  0.3160 -0.1436 -0.2415
    1THF     C1 2757   1.154   0.927   3.950 -0.0926  0.5304 -0.1295
    1THF     H1 2758   1.065   0.932   3.888 -0.7415 -1.7536  0.5745
    1THF     H2 2759   1.148   0.837   4.011 -1.9030 -0.1071 -1.2261
    1THF     C2 2760   1.188   1.058   4.029 -0.6472  0.6959 -0.1882
    1THF     H3 2761   1.256   1.034   4.111 -0.0605  0.9989 -0.5863
    1THF     H4 2762   1.095   1.094   4.073 -0.2787  2.0274 -0.4996
    1THF     C3 2763   1.248   1.151   3.923  0.1930 -0.2308 -0.2961
    1THF     H5 2764   1.331   1.212   3.958  0.2979 -1.9745  2.6497
    1THF     H6 2765   1.163   1.206   3.882 -1.2295 -0.5760  2.0835
    1THF     C4 2766   1.297   1.057   3.808 -0.2679 -0.6043 -0.3853
    1THF     H7 2767   1.403   1.069   3.784 -1.2645  2.2631 -3.8417
    1THF     H8 2768   1.240   1.079   3.717 -1.0589  1.3422  0.5310
    1THF     O1 2769   1.269   0.921   3.860  1.0239 -0.1067 -0.2678
    1THF     C1 2770   1.077   2.266   2.929  0.0390  0.0112  0.5091
    1THF     H1 2771   1.059   2.163   2.897  4.9866 -0.5601 -0.9287
    1THF     H2 2772   1.034   2.285   3.027 -2.3979 -2.3388 -0.0574
    1THF     C2 2773   1.004   2.376   2.849 -0.2120  0.5050 -0.1269
    1THF     H3 2774   0.914   2.410   2.901  0.1397 -0.2090  0.9615
    1THF     H4 2775   0.966   2.336   2.754  2.0502  0.0572 -0.8648
    1THF     C3 2776   1.114   2.476   2.812  0.1035  0.2472 -0.2736
    1THF     H5 2777   1.076   2.578   2.822  0.4283  0.2898  0.5927
    1THF     H6 2778   1.138   2.472   2.706  1.2937  3.8990 -0.2146
    1THF     C4 2779   1.239   2.441   2.896 -0.3608 -0.5748  0.2806
    1THF     H7 2780   1.245   2.495   2.990 -0.9750  0.3680 -0.2187
    1THF     H8 2781   1.335   2.457   2.847 -0.5039 -2.1957 -0.5631
    1THF     O1 2782   1.216   2.296   2.930 -0.0357 -0.3291  0.3198
    1THF     C1 2783   3.619   4.059   1.538  0.3334  0.0562  0.3992
    1THF     H1 2784   3.681   4.140   1.498 -1.4054  0.2786 -1.9355
    1THF     H2 2785   3.513   4.067   1.512  0.2124 -1.6797  0.3329
    1THF     C2 2786   3.639   4.054   1.691  0.0729  0.2276  0.3993
    1THF     H3 2787   3.540   4.034   1.733 -0.8247 -0.8955 -2.1428
    1THF     H4 2788   3.683   4.144   1.735  0.4895  0.2689 -0.1010
    1THF     C3 2789   3.744   3.945   1.717  0.0184  0.1789  0.4577
    1THF     H5 2790   3.740   3.892   1.812  0.9910 -0.5414  0.0961
    1THF     H6 2791   3.846   3.981   1.701 -0.5342  0.6327 -2.2927
    1THF     C4 2792   3.704   3.845   1.602 -0.3731 -0.4456  0.3454
    1THF     H7 2793   3.620   3.791   1.646 -0.3107 -0.7005  0.1539
    1THF     H8 2794   3.788   3.779   1.581  1.9831  2.5762 -0.1358
    1THF     O1 2795   3.670   3.933   1.494  0.0558 -0.1512 -0.3766
    1THF     C1 2796   3.908   1.121   0.224  1.2419 -0.5536 -0.9902
    1THF     H1 2797   3.943   1.101   0.325 -2.1993 -1.8169  0.0247
    1THF     H2 2798   3.878   1.026   0.178 -1.0436  0.5188 -1.8136
    1THF     C2 2799   4.002   1.201   0.137  0.1451 -0.1515  0.2189
    1THF     H3 2800   4.072   1.136   0.083  0.7618  0.8583 -0.2146
    1THF     H4 2801   4.051   1.273   0.203  2.8850 -1.7177 -0.0065
    1THF     C3 2802   3.908   1.274   0.036 -0.2024 -0.1435 -0.0173
    1THF     H5 2803   3.911   1.226  -0.063 -0.0572 -0.6319  0.2218
    1THF     H6 2804   3.955   1.372   0.027 -0.9821  0.4312  1.9174
    1THF     C4 2805   3.772   1.279   0.105 -0.7347 -0.7616 -0.1834
    1THF     H7 2806   3.690   1.224   0.056 -0.0646 -2.0741  0.1400
    1THF     H8 2807   3.752   1.380   0.141  2.6712  0.5447 -1.7590
    1THF     O1 2808   3.794   1.211   0.235  0.3734  0.2290  0.2075
    1THF     C1 2809   2.986   3.462   3.904  0.1307  0.1760 -0.3369
    1THF     H1 2810   3.009   3.537   3.979 -0.8510 -1.4304  1.6162
    1THF     H2 2811   2.883   3.431   3.923 -0.0591  1.7445  1.3049
    1THF     C2 2812   3.066   3.333   3.919  0.9599 -0.2793 -0.0072
    1THF     H3 2813   3.024   3.275   4.002 -1.6559  0.1489 -0.9653
    1THF     H4 2814   3.170   3.358   3.940  0.5889  2.3941 -1.1493
    1THF     C3 2815   3.065   3.272   3.781 -0.1976  0.0312 -0.8408
    1THF     H5 2816   2.968   3.223   3.770  0.8560 -2.0667 -1.0419
    1THF     H6 2817   3.147   3.204   3.758  2.0708  2.8368 -1.4888
    1THF     C4 2818   3.064   3.394   3.686 -0.2338 -0.0547  0.1228
    1THF     H7 2819   2.982   3.381   3.615  1.2297  0.5391 -1.6938
    1THF     H8 2820   3.163   3.398   3.640  0.2541 -3.2354  0.7603
    1THF     O1 2821   3.035   3.504   3.776 -0.8684 -0.0144  0.3172
    1THF     C1 2822   1.614   1.453   3.108  0.1779 -0.6205  0.5014
    1THF     H1 2823   1.648   1.426   3.208  0.2279  1.3428  1.0408
    1THF     H2 2824   1.685   1.518   3.057  1.7608 -1.8568  1.1085
    1THF     C2 2825   1.473   1.511   3.117  0.3506  0.7276 -0.5526
    1THF     H3 2826   1.459   1.588   3.041  0.8201  1.1348 -0.2291
    1THF     H4 2827   1.465   1.564   3.212 -0.1543  0.9195 -0.6995
    1THF     C3 2828   1.386   1.383   3.114 -0.1326 -0.2685  0.6514
    1THF     H5 2829   1.309   1.385   3.036  1.5576 -1.6740 -1.0807
    1THF     H6 2830   1.329   1.374   3.207 -0.4756  0.7642  0.5480
    1THF     C4 2831   1.478   1.261   3.095 -0.1596 -0.1713  0.2438
    1THF     H7 2832   1.436   1.189   3.024  0.3755 -0.9134  0.6812
    1THF     H8 2833   1.491   1.221   3.196  0.7234 -0.2265  0.1064
    1THF     O1 2834   1.598   1.325   3.039  0.0882  0.0351 -0.2698
    1THF     C1 2835   3.870   3.384   2.522 -0.4318 -0.2680  0.0586
    1THF     H1 2836   3.959   3.409   2.464 -0.8126 -2.8316 -1.7267
    1THF     H2 2837   3.809   3.308   2.473 -1.7704  2.2542 -2.3830
    1THF     C2 2838   3.778   3.504   2.564 -0.8144 -0.4634 -0.1821
    1THF     H3 2839   3.673   3.478   2.581 -0.4534 -0.9910  1.2466
    1THF     H4 2840   3.775   3.574   2.480  1.4254  1.6925  1.5012
    1THF     C3 2841   3.834   3.551   2.700 -0.1044 -0.4532  0.0354
    1THF     H5 2842   3.763   3.584   2.776 -0.8969  1.3509 -1.4563
    1THF     H6 2843   3.912   3.627   2.699  1.1500 -1.7161 -0.0322
    1THF     C4 2844   3.919   3.424   2.744  0.9400  0.2627 -0.3380
    1THF     H7 2845   3.898   3.391   2.846 -0.2614  0.4621 -0.5088
    1THF     H8 2846   4.023   3.457   2.751  0.9612 -0.3283  2.9427
    1THF     O1 2847   3.908   3.322   2.647 -0.2604  0.1028  0.8785
    1THF     C1 2848   2.671   0.325   1.328  0.1117  0.5715 -0.8350
    1THF     H1 2849   2.686   0.371   1.230  0.1370  1.7418 -0.2926
    1THF     H2 2850   2.567   0.347   1.357  0.2281  1.4410 -1.0457
    1THF     C2 2851   2.771   0.369   1.437 -0.2328  0.0516 -0.4269
    1THF     H3 2852   2.738   0.341   1.537  1.9007  2.8070  1.1264
    1THF     H4 2853   2.792   0.476   1.428  1.5784 -0.2223  0.5010
    1THF     C3 2854   2.893   0.273   1.408  0.2516 -0.9019 -0.0272
    1THF     H5 2855   2.949   0.248   1.499  0.5398  0.2227  0.1095
    1THF     H6 2856   2.958   0.325   1.337 -1.4051  0.9888 -0.2040
    1THF     C4 2857   2.829   0.143   1.352  0.4436 -0.5732  0.4878
    1THF     H7 2858   2.834   0.068   1.431  0.3996 -0.9986  0.0866
    1THF     H8 2859   2.882   0.109   1.263 -1.2559  0.4282 -0.9477
    1THF     O1 2860   2.693   0.181   1.322 -0.7065 -0.4296 -0.0657
    1THF     C1 2861   3.437   1.879   3.989 -0.3607 -0.2021 -0.5291
    1THF     H1 2862   3.454   1.840   4.090  0.3254 -2.8848 -1.6372
    1THF     H2 2863   3.474   1.982   3.988 -2.7806  0.6847 -1.6945
    1THF     C2 2864   3.292   1.866   3.943  0.4023 -0.2923  0.0013
    1THF     H3 2865   3.244   1.964   3.934 -0.6766 -0.9087 -1.1537
    1THF     H4 2866   3.249   1.792   4.011 -0.2735  0.3440  0.2842
    1THF     C3 2867   3.308   1.806   3.801  0.6509  0.4364  0.2418
    1THF     H5 2868   3.268   1.875   3.726 -1.9219 -0.9986  0.2302
    1THF     H6 2869   3.254   1.712   3.788 -1.0130  1.4906 -0.6539
    1THF     C4 2870   3.457   1.784   3.764 -0.3535  0.5821 -0.5914
    1THF     H7 2871   3.497   1.860   3.697  3.0383 -1.3492 -0.8849
    1THF     H8 2872   3.466   1.684   3.720  2.1555  0.8197 -0.7266
    1THF     O1 2873   3.523   1.797   3.899 -0.5812 -0.2053 -0.5637
    1THF     C1 2874   3.390   0.248   1.525  0.4414 -0.3217 -0.2380
    1THF     H1 2875   3.352   0.170   1.591 -0.8644  0.2953 -0.2480
    1THF     H2 2876   3.402   0.351   1.560 -1.6922 -0.8131  2.1112
    1THF     C2 2877   3.298   0.259   1.404  0.2287 -0.2075  0.4617
    1THF     H3 2878   3.255   0.359   1.393  0.2535 -0.1579  0.8217
    1THF     H4 2879   3.222   0.183   1.420  0.7365 -1.1448 -1.3934
    1THF     C3 2880   3.382   0.210   1.280 -0.3300 -0.4314 -0.4156
    1THF     H5 2881   3.365   0.254   1.182 -0.9118 -0.9117 -0.5326
    1THF     H6 2882   3.372   0.102   1.278  0.9964 -0.5981  0.9885
    1THF     C4 2883   3.525   0.234   1.325  0.7215  0.9288  0.1803
    1THF     H7 2884   3.565   0.331   1.296  0.8863  0.4808 -1.0971
    1THF     H8 2885   3.591   0.156   1.286 -1.6225 -0.7654 -0.5118
    1THF     O1 2886   3.523   0.222   1.465 -0.2171  0.8517 -0.7857
    1THF     C1 2887   0.797   0.065   4.031 -0.2895  0.1686  0.6197
    1THF     H1 2888   0.845  -0.033   4.027 -2.2511 -0.8855  1.9946
    1THF     H2 2889   0.697   0.066   3.987 -0.8059 -1.0229  1.7212
    1THF     C2 2890   0.892   0.166   3.965 -0.3824 -0.1904 -0.2222
    1THF     H3 2891   0.834   0.247   3.918 -1.2440 -0.3115  0.6177
    1THF     H4 2892   0.952   0.125   3.883  1.6077  0.6287  0.7948
    1THF     C3 2893   0.983   0.221   4.078 -0.2492 -0.6200  0.3811
    1THF     H5 2894   0.966   0.328   4.097 -1.1988 -0.9697  1.6120
    1THF     H6 2895   1.088   0.192   4.075  0.5494  2.2486 -1.4835
    1THF     C4 2896   0.910   0.173   4.211  0.0423  0.7301  0.1459
    1THF     H7 2897   0.890   0.253   4.283  0.6782  0.1304  1.0024
    1THF     H8 2898   0.980   0.099   4.250  1.7024  0.3193 -3.4524
    1THF     O1 2899   0.794   0.107   4.166 -0.0203 -0.2445 -0.0881
    1THF     C1 2900   1.415   1.197   2.475 -0.7417 -0.2009 -0.3996
    1THF     H1 2901   1.389   1.203   2.369 -1.5583  0.4388 -0.1657
    1THF     H2 2902   1.434   1.293   2.524  2.3903 -1.7954  1.6938
    1THF     C2 2903   1.538   1.106   2.499 -0.2581  0.4754  0.4972
    1THF     H3 2904   1.628   1.167   2.498 -0.8268  1.3165  0.6786
    1THF     H4 2905   1.537   1.027   2.423 -3.1617  3.0613 -2.2661
    1THF     C3 2906   1.514   1.039   2.638  0.2319 -0.1421 -0.8655
    1THF     H5 2907   1.554   1.093   2.724 -1.2668 -0.8676  0.3106
    1THF     H6 2908   1.561   0.940   2.643 -2.3571 -1.4337 -1.4074
    1THF     C4 2909   1.365   1.020   2.637 -0.3504  0.8910 -0.3969
    1THF     H7 2910   1.320   1.025   2.736  0.6689  1.4261  0.0483
    1THF     H8 2911   1.336   0.926   2.589  0.8692  0.6793 -0.7333
    1THF     O1 2912   1.312   1.127   2.551  0.1797 -0.2053  0.4548
    1THF     C1 2913   0.098   1.409   3.690 -0.1706  0.2796  0.6733
    1THF     H1 2914   0.203   1.420   3.663  0.2652 -1.1271  1.7803
    1THF     H2 2915   0.058   1.492   3.748  0.3604  1.8771 -1.1811
    1THF     C2 2916   0.091   1.281   3.782 -0.3414 -0.0104 -0.1996
    1THF     H3 2917   0.050   1.312   3.878 -0.2902  1.8267 -0.7438
    1THF     H4 2918   0.187   1.231   3.793 -1.0465 -0.7441  2.9305
    1THF     C3 2919  -0.005   1.186   3.710 -0.4936 -0.6997 -0.0656
    1THF     H5 2920  -0.104   1.209   3.749  0.7247 -0.2625  2.9202
    1THF     H6 2921   0.006   1.077   3.708  0.4445 -0.6051 -0.4331
    1THF     C4 2922   0.012   1.228   3.562 -0.4187  0.0272 -0.1106
    1THF     H7 2923  -0.065   1.201   3.489 -0.6872  0.1636  0.1238
    1THF     H8 2924   0.103   1.181   3.523  0.1614  1.6054 -0.7194
    1THF     O1 2925   0.024   1.371   3.565 -0.1290 -0.2645  0.2669
    1THF     C1 2926   3.380   1.920   2.958 -0.1270  0.0006  0.0355
    1THF     H1 2927   3.335   1.844   3.023 -0.0802  0.3793  0.5200
    1THF     H2 2928   3.442   1.863   2.889 -1.0298  0.8537 -1.5187
    1THF     C2 2929   3.424   2.037   3.038  0.3196 -0.5036 -0.5127
    1THF     H3 2930   3.508   2.080   2.983 -0.4238 -0.5052 -1.6560
    1THF     H4 2931   3.447   2.000   3.138 -2.7869 -0.1897  0.3852
    1THF     C3 2932   3.299   2.135   3.045  0.2156  0.1807  0.0890
    1THF     H5 2933   3.327   2.237   3.017  1.2146 -0.0160  0.3450
    1THF     H6 2934   3.247   2.136   3.141 -1.1385  1.8226 -0.6483
    1THF     C4 2935   3.201   2.075   2.942  0.3525 -0.3863  0.6115
    1THF     H7 2936   3.157   2.143   2.868  0.4445 -1.5289 -0.5089
    1THF     H8 2937   3.128   2.022   3.003  0.5069 -1.2976  0.0266
    1THF     O1 2938   3.274   1.976   2.873  0.0915 -0.2544  0.6259
    1THF     C1 2939   0.735   3.974   1.752  0.0048  0.8534  0.3471
    1THF     H1 2940   0.636   4.017   1.761 -0.7994  0.1254 -3.9017
    1THF     H2 2941   0.726   3.880   1.697 -0.5994  0.9629  0.2585
    1THF     C2 2942   0.807   3.943   1.889 -0.0786  0.5216  0.0427
    1THF     H3 2943   0.773   3.854   1.940 -0.4198 -0.6118 -2.0815
    1THF     H4 2944   0.790   4.033   1.949 -0.6405  1.3834 -1.3648
    1THF     C3 2945   0.952   3.944   1.848  0.0166 -0.2005  0.1859
    1THF     H5 2946   0.989   3.847   1.814 -1.2103 -0.1702 -1.3109
    1THF     H6 2947   1.018   3.982   1.927  0.8042  1.7380 -1.3745
    1THF     C4 2948   0.962   4.050   1.737  0.1765  0.0302  0.1093
    1THF     H7 2949   1.028   4.026   1.653  1.6936  1.0604  0.9845
    1THF     H8 2950   0.979   4.148   1.782 -0.0565 -0.3594  1.0502
    1THF     O1 2951   0.831   4.055   1.678  0.0196 -0.0991  0.0344
    1THF     C1 2952   0.572   3.637   3.249 -0.1419  0.5772 -0.4665
    1THF     H1 2953   0.541   3.663   3.351 -1.9018  0.5861 -0.9897
    1THF     H2 2954   0.681   3.636   3.244  0.0803  0.9082  2.7910
    1THF     C2 2955   0.529   3.737   3.140  0.0644 -0.1161  0.0810
    1THF     H3 2956   0.605   3.814   3.123 -0.6353  0.4827 -0.3477
    1THF     H4 2957   0.430   3.777   3.163  0.7550  1.7914 -0.1726
    1THF     C3 2958   0.519   3.646   3.015  0.0990  0.5631 -0.0791
    1THF     H5 2959   0.615   3.638   2.963 -0.9013 -0.8170 -1.7560
    1THF     H6 2960   0.447   3.680   2.941 -0.8896  1.5329  1.2955
    1THF     C4 2961   0.496   3.500   3.066 -0.5992 -0.3613  0.5030
    1THF     H7 2962   0.569   3.430   3.024  0.5555 -0.1259  2.0690
    1THF     H8 2963   0.390   3.478   3.047 -0.2914 -2.0424  0.6161
    1THF     O1 2964   0.526   3.506   3.211 -0.6149 -0.1254  0.3458
    1THF     C1 2965   0.133   1.387   2.734  0.3148 -0.3057 -0.0184
    1THF     H1 2966   0.160   1.478   2.680 -1.0590  0.5491  0.7210
    1THF     H2 2967   0.041   1.344   2.694  0.5450 -0.0252 -0.8701
    1THF     C2 2968   0.138   1.400   2.892 -0.4787  0.2415  0.0044
    1THF     H3 2969   0.071   1.326   2.935  0.9072 -1.4130 -0.6349
    1THF     H4 2970   0.111   1.500   2.928 -0.1073  1.1584 -2.1583
    1THF     C3 2971   0.289   1.371   2.909  0.0328 -0.2938 -0.2394
    1THF     H5 2972   0.302   1.317   3.004 -0.5285  1.4978  0.8774
    1THF     H6 2973   0.341   1.465   2.925  1.0833 -0.3577 -3.1105
    1THF     C4 2974   0.342   1.296   2.790  0.6394  0.1234  0.0071
    1THF     H7 2975   0.387   1.201   2.818  1.1767 -0.0674 -1.4877
    1THF     H8 2976   0.414   1.362   2.741 -1.6071  2.1240 -0.7492
    1THF     O1 2977   0.224   1.277   2.705 -0.5896 -0.5149 -0.2872
    1THF     C1 2978   0.425   0.872   3.828  0.1724 -0.3573  1.0486
    1THF     H1 2979   0.448   0.963   3.883  0.2379  1.1013 -1.3375
    1THF     H2 2980   0.507   0.854   3.757 -1.1054  0.1372 -0.5855
    1THF     C2 2981   0.288   0.877   3.755 -0.3303 -0.9179  0.6797
    1THF     H3 2982   0.290   0.917   3.653 -0.6814 -0.9386  0.6618
    1THF     H4 2983   0.212   0.926   3.816 -2.2836  0.0241 -2.3525
    1THF     C3 2984   0.241   0.730   3.761 -0.1788 -0.0049  0.1883
    1THF     H5 2985   0.291   0.664   3.689  2.3199  2.4886 -0.4100
    1THF     H6 2986   0.136   0.703   3.747  0.3165 -1.1783 -1.4574
    1THF     C4 2987   0.288   0.693   3.902  0.1130 -1.0720  0.7108
    1THF     H7 2988   0.301   0.585   3.909  0.8797 -0.9566  1.1653
    1THF     H8 2989   0.217   0.742   3.968 -1.6269 -1.8281 -0.5685
    1THF     O1 2990   0.412   0.762   3.919 -0.0127  0.7920 -0.4174
    1THF     C1 2991   2.777   0.864   2.140 -0.1828 -0.1809 -0.6315
    1THF     H1 2992   2.794   0.756   2.144  2.4289  0.2137 -0.1838
    1THF     H2 2993   2.680   0.891   2.181  0.6856  0.8230  0.8273
    1THF     C2 2994   2.778   0.920   1.994  0.4545  0.5006 -0.7587
    1THF     H3 2995   2.680   0.939   1.949  0.9339 -1.1560 -2.6064
    1THF     H4 2996   2.829   0.853   1.924 -2.2124 -0.5620 -1.7634
    1THF     C3 2997   2.844   1.059   2.006  0.0906 -0.0924  0.2941
    1THF     H5 2998   2.770   1.137   2.026  1.3558  0.9290  1.0540
    1THF     H6 2999   2.898   1.083   1.914  0.4556 -0.6812  0.3532
    1THF     C4 3000   2.931   1.052   2.130 -0.4412  0.0563 -0.3279
    1THF     H7 3001   2.927   1.141   2.193 -0.4693  0.7742 -1.3274
    1THF     H8 3002   3.035   1.030   2.104 -0.0800  0.9358  0.3462
    1THF     O1 3003   2.890   0.929   2.209  0.4170 -0.3832  0.4761
    1THF     C1 3004   0.150   2.753   0.227 -0.2306  0.6566 -0.0183
    1THF     H1 3005   0.080   2.699   0.161 -2.0976  2.3007  0.5647
    1THF     H2 3006   0.248   2.726   0.188 -0.3388  0.7911 -0.3914
    1THF     C2 3007   0.133   2.736   0.378  0.4149 -0.0815  0.5458
    1THF     H3 3008   0.218   2.677   0.412  2.5176  1.8684 -1.2109
    1THF     H4 3009   0.034   2.698   0.403  0.1013  0.5015  0.2086
    1THF     C3 3010   0.138   2.883   0.429 -0.2668 -0.5972 -0.6427
    1THF     H5 3011   0.241   2.913   0.444 -0.3629  0.4435 -1.9520
    1THF     H6 3012   0.072   2.901   0.515 -1.2989  1.6197 -1.8635
    1THF     C4 3013   0.078   2.957   0.310  1.1575 -0.2769 -0.2354
    1THF     H7 3014   0.101   3.063   0.304 -1.7495  0.2383 -3.8488
    1THF     H8 3015  -0.029   2.939   0.321  0.9437  0.1926 -1.5079
    1THF     O1 3016   0.137   2.890   0.198 -0.0370  0.1828  0.6147
    1THF     C1 3017   0.819   1.683   2.653  0.3105 -0.0569 -0.4761
    1THF     H1 3018   0.812   1.768   2.585  1.4138  0.5295  0.1367
    1THF     H2 3019   0.910   1.691   2.712 -0.8367  0.5550  1.2747
    1THF     C2 3020   0.828   1.552   2.571  0.1401  0.7678 -0.1455
    1THF     H3 3021   0.919   1.498   2.596 -0.9024 -1.1176 -0.2792
    1THF     H4 3022   0.831   1.576   2.465 -0.0243  0.4385 -0.2255
    1THF     C3 3023   0.691   1.478   2.605  0.0884  0.3011  0.0049
    1THF     H5 3024   0.711   1.387   2.662 -0.0387  0.2058 -0.1012
    1THF     H6 3025   0.639   1.457   2.511  1.3567 -0.4885 -0.5269
    1THF     C4 3026   0.608   1.574   2.692  0.5056 -0.1597  0.1287
    1THF     H7 3027   0.577   1.521   2.783  2.0402  0.2383  0.8977
    1THF     H8 3028   0.521   1.618   2.643  0.2035 -0.9203 -0.0304
    1THF     O1 3029   0.692   1.682   2.730 -0.6392 -0.0470  0.1588
    1THF     C1 3030   3.560   2.940   3.338  0.0601 -0.2269 -0.0442
    1THF     H1 3031   3.527   2.970   3.239 -0.6895 -0.1376  0.2248
    1THF     H2 3032   3.640   2.865   3.339  0.2621 -0.0829 -2.6624
    1THF     C2 3033   3.431   2.907   3.424  0.6067  0.1472  0.4270
    1THF     H3 3034   3.418   2.805   3.459 -2.0420  0.7916  1.4602
    1THF     H4 3035   3.347   2.933   3.359 -0.2264 -1.5751  0.7941
    1THF     C3 3036   3.434   2.997   3.547 -0.6215  0.3394 -0.5369
    1THF     H5 3037   3.416   2.932   3.634 -0.4619 -0.6305 -1.2174
    1THF     H6 3038   3.367   3.082   3.545  0.0310  0.9427  1.6324
    1THF     C4 3039   3.582   3.055   3.541 -0.1585  0.5225  0.0132
    1THF     H7 3040   3.647   2.984   3.594  0.1823  0.3843 -0.5855
    1THF     H8 3041   3.590   3.154   3.588 -0.4624 -0.4837  2.2889
    1THF     O1 3042   3.606   3.060   3.401 -0.1945  0.4005  0.0059
    1THF     C1 3043   0.377   2.566   3.786  0.0102  0.5025 -0.5864
    1THF     H1 3044   0.482   2.591   3.802 -0.0619  0.9225 -0.7610
    1THF     H2 3045   0.369   2.458   3.765 -1.1918  0.6927 -1.2083
    1THF     C2 3046   0.329   2.646   3.664 -0.4697 -0.4111  0.5985
    1THF     H3 3047   0.347   2.591   3.571  1.0528 -0.0445  0.6590
    1THF     H4 3048   0.378   2.742   3.649 -1.7888  0.2680  0.5901
    1THF     C3 3049   0.174   2.672   3.694 -0.1942  0.0477 -0.2659
    1THF     H5 3050   0.112   2.590   3.656 -0.3829  0.8533 -1.7439
    1THF     H6 3051   0.136   2.768   3.658 -0.1480  1.4382  3.1811
    1THF     C4 3052   0.173   2.673   3.844 -0.2647 -0.6072  0.2925
    1THF     H7 3053   0.084   2.625   3.885 -0.8224 -0.4922 -0.7753
    1THF     H8 3054   0.184   2.775   3.881 -0.6359 -0.6821  0.6057
    1THF     O1 3055   0.284   2.601   3.892  0.4843 -0.0904  0.3257
    1THF     C1 3056   3.369   1.272   2.938  0.0186 -0.5640  0.1358
    1THF     H1 3057   3.297   1.294   3.017  0.0602  0.6454 -0.1463
    1THF     H2 3058   3.446   1.213   2.987  0.1065 -1.2753 -0.8411
    1THF     C2 3059   3.423   1.397   2.868 -0.2428  0.2641  0.1617
    1THF     H3 3060   3.520   1.412   2.917 -0.6883 -1.3567  1.5628
    1THF     H4 3061   3.352   1.478   2.887 -1.1484 -0.7713  1.2350
    1THF     C3 3062   3.441   1.358   2.722  0.0746  0.1918 -0.2118
    1THF     H5 3063   3.539   1.309   2.730 -1.0376 -1.9717  0.7429
    1THF     H6 3064   3.432   1.436   2.647  2.7692 -0.5558 -1.3610
    1THF     C4 3065   3.340   1.245   2.704  0.1962 -0.4979 -0.1685
    1THF     H7 3066   3.392   1.158   2.663 -2.0743 -1.8095 -0.3061
    1THF     H8 3067   3.259   1.286   2.643  1.5195  2.3181 -0.1468
    1THF     O1 3068   3.306   1.197   2.830  0.1210  0.1796 -0.0570
    1THF     C1 3069   3.492   3.833   3.202 -0.3247 -0.1265 -0.0168
    1THF     H1 3070   3.445   3.854   3.105 -3.2531  0.4715  1.4697
    1THF     H2 3071   3.465   3.734   3.240 -2.3526  0.4560  0.0926
    1THF     C2 3072   3.451   3.940   3.299  0.0013  0.2623 -0.6745
    1THF     H3 3073   3.379   3.899   3.370 -0.9408  0.1043 -1.7015
    1THF     H4 3074   3.408   4.024   3.243  1.3271  0.9166 -0.7274
    1THF     C3 3075   3.576   3.974   3.373  0.4706 -0.2877  0.3839
    1THF     H5 3076   3.582   3.924   3.470 -0.7610  0.2283  0.7365
    1THF     H6 3077   3.583   4.083   3.382 -0.5635 -0.0898 -1.2023
    1THF     C4 3078   3.693   3.930   3.281 -0.1140  0.0280 -0.2381
    1THF     H7 3079   3.775   3.892   3.342 -1.5512 -0.6089  1.3583
    1THF     H8 3080   3.718   4.014   3.216 -0.1224 -0.5651 -1.0102
    1THF     O1 3081   3.637   3.829   3.197 -0.6292  0.1621  0.5605
    1THF     C1 3082   1.591   2.352   2.500 -0.5686  0.7342 -0.2947
    1THF     H1 3083   1.500   2.315   2.451  0.6090 -0.1681 -1.8542
    1THF     H2 3084   1.640   2.436   2.450  0.4546 -0.0827 -0.6750
    1THF     C2 3085   1.686   2.235   2.527 -0.1421 -0.1335  0.0924
    1THF     H3 3086   1.766   2.226   2.452  0.5378 -1.2386  0.9294
    1THF     H4 3087   1.640   2.137   2.539 -1.3673 -0.1042 -3.7261
    1THF     C3 3088   1.758   2.274   2.659  0.0560 -0.1918  0.3805
    1THF     H5 3089   1.842   2.339   2.631 -2.7524  3.9155  1.0815
    1THF     H6 3090   1.794   2.198   2.728  0.0161 -0.3985  0.1734
    1THF     C4 3091   1.652   2.365   2.736  0.0087  0.6563  0.2592
    1THF     H7 3092   1.692   2.451   2.790 -1.4946  0.4471  1.7642
    1THF     H8 3093   1.610   2.288   2.801  1.8769 -0.1875  0.5012
    1THF     O1 3094   1.563   2.403   2.631  0.2847 -0.3282 -0.3599
    1THF     C1 3095   3.588   0.106   0.885  0.3428  1.1439  0.2046
    1THF     H1 3096   3.541   0.042   0.811  2.5962  1.7581 -1.7951
    1THF     H2 3097   3.535   0.188   0.935  0.1951  0.4726  1.1557
    1THF     C2 3098   3.716   0.163   0.820  0.1885  0.1186  0.5671
    1THF     H3 3099   3.698   0.252   0.759  0.5406 -0.3281 -0.1985
    1THF     H4 3100   3.735   0.093   0.738 -2.2428 -0.1759  0.2258
    1THF     C3 3101   3.821   0.177   0.927 -0.2141  0.3188  0.3165
    1THF     H5 3102   3.818   0.279   0.966 -2.1470 -0.2477  1.7540
    1THF     H6 3103   3.912   0.147   0.875 -0.6898  1.1440 -1.0332
    1THF     C4 3104   3.778   0.069   1.030  0.5506  0.3445 -0.0776
    1THF     H7 3105   3.760   0.111   1.129 -5.7579  0.9240 -1.2634
    1THF     H8 3106   3.845  -0.017   1.031  0.0940 -0.0094  0.1942
    1THF     O1 3107   3.645   0.028   0.991 -0.4522  0.1431  0.5862
    1THF     C1 3108   2.462   2.307   2.577  0.3169 -0.0013  0.3470
    1THF     H1 3109   2.477   2.283   2.683  1.3135  0.4980  0.3217
    1THF     H2 3110   2.486   2.411   2.556  3.3024 -0.3700  1.6162
    1THF     C2 3111   2.326   2.266   2.523  0.2955  0.8345 -0.3165
    1THF     H3 3112   2.243   2.337   2.530 -1.9186 -1.6880  0.0212
    1THF     H4 3113   2.296   2.180   2.583  0.4174 -1.1135 -2.9456
    1THF     C3 3114   2.330   2.233   2.378  0.6677  0.2140 -0.0271
    1THF     H5 3115   2.283   2.310   2.316  0.4645 -1.7941 -2.4748
    1THF     H6 3116   2.288   2.133   2.364  2.4817 -0.4376 -0.9829
    1THF     C4 3117   2.480   2.213   2.361  0.2925  0.4544 -0.2751
    1THF     H7 3118   2.521   2.302   2.314  0.0554  0.9675  0.4844
    1THF     H8 3119   2.507   2.121   2.309  0.6340  1.5187 -2.0025
    1THF     O1 3120   2.535   2.215   2.494  0.3923 -0.4282  0.4386
    1THF     C1 3121   0.648   0.414   2.631  0.0311  0.2905  0.1380
    1THF     H1 3122   0.604   0.465   2.545 -1.6974 -1.5427 -0.0731
    1THF     H2 3123   0.713   0.331   2.603 -0.5689 -0.5315  1.1679
    1THF     C2 3124   0.526   0.359   2.703  0.6344  0.3227 -0.3925
    1THF     H3 3125   0.535   0.276   2.773 -0.2019 -0.6448 -1.4041
    1THF     H4 3126   0.448   0.327   2.633  1.2588 -1.9315 -0.1001
    1THF     C3 3127   0.479   0.494   2.776  0.2465  0.8753  0.2371
    1THF     H5 3128   0.405   0.462   2.849  0.1586 -2.2185 -1.1095
    1THF     H6 3129   0.430   0.549   2.695  2.5253 -3.1567 -4.2048
    1THF     C4 3130   0.611   0.564   2.815 -0.0571 -1.1073  0.3177
    1THF     H7 3131   0.657   0.524   2.905 -0.0054  0.9521  1.2285
    1THF     H8 3132   0.597   0.672   2.819 -1.3471 -1.1831 -1.3563
    1THF     O1 3133   0.706   0.526   2.707  0.5441  0.9939  0.2611
    1THF     C1 3134   3.991   3.701   3.832 -0.1608  0.1985 -0.3076
    1THF     H1 3135   3.976   3.598   3.797 -1.9506  0.7201 -1.0832
    1THF     H2 3136   4.043   3.758   3.755 -2.4090  0.7642 -1.4447
    1THF     C2 3137   4.069   3.673   3.963  0.1458 -0.4857 -0.8204
    1THF     H3 3138   4.175   3.701   3.966  0.6498 -2.3477 -0.8132
    1THF     H4 3139   4.062   3.567   3.989 -1.8785 -0.4235 -1.0393
    1THF     C3 3140   3.989   3.744   4.071  0.2991  0.1710 -0.5011
    1THF     H5 3141   4.012   3.851   4.075  2.1597 -0.1376 -1.9288
    1THF     H6 3142   4.005   3.699   4.169 -2.4078  0.5617  0.1375
    1THF     C4 3143   3.846   3.740   4.014  0.8303  0.4807  0.0061
    1THF     H7 3144   3.784   3.816   4.062 -0.5327 -0.8310  0.3532
    1THF     H8 3145   3.798   3.644   4.033  0.2015  1.0464  1.3767
    1THF     O1 3146   3.859   3.750   3.870  0.0184  0.3669  0.1291
    1THF     C1 3147   2.263   3.359   0.494 -0.3517 -0.1361  0.0814
    1THF     H1 3148   2.343   3.357   0.420  0.2460  1.8995  0.6331
    1THF     H2 3149   2.161   3.372   0.455 -0.5909  0.6684  0.9545
    1THF     C2 3150   2.305   3.479   0.593 -0.3593 -0.1448  0.1841
    1THF     H3 3151   2.220   3.525   0.643  1.3970  1.7695  1.5125
    1THF     H4 3152   2.358   3.560   0.542 -0.8347  0.9798  1.4313
    1THF     C3 3153   2.386   3.417   0.702  0.2884 -0.2052  0.5019
    1THF     H5 3154   2.346   3.456   0.795 -1.2102  0.8204 -0.5463
    1THF     H6 3155   2.493   3.436   0.686  0.0049  2.1138  1.2325
    1THF     C4 3156   2.347   3.267   0.697 -0.1659  0.8000 -0.1304
    1THF     H7 3157   2.270   3.242   0.770 -0.9858 -0.3481 -1.3778
    1THF     H8 3158   2.423   3.192   0.722  0.0909  0.2228 -2.5170
    1THF     O1 3159   2.280   3.240   0.573  0.1115  0.0320  0.1130
    1THF     C1 3160   3.799   0.576   2.205 -0.7229  0.1253 -0.1957
    1THF     H1 3161   3.784   0.472   2.174  0.0482 -0.2927  0.8121
    1THF     H2 3162   3.709   0.617   2.251 -0.8477  1.1997 -1.3823
    1THF     C2 3163   3.839   0.664   2.085  0.0466  0.4411 -0.0520
    1THF     H3 3164   3.766   0.741   2.060 -2.0485 -1.2295  0.7766
    1THF     H4 3165   3.870   0.610   1.995 -0.2749  0.0818  0.0522
    1THF     C3 3166   3.950   0.751   2.149 -0.5953 -0.4343  0.0574
    1THF     H5 3167   3.925   0.856   2.133  1.0565 -0.0834 -0.2907
    1THF     H6 3168   4.042   0.730   2.094 -1.0900 -0.5817 -0.7340
    1THF     C4 3169   3.968   0.711   2.294  0.5903 -0.2630 -0.4342
    1THF     H7 3170   3.901   0.778   2.349  1.2825  0.4381 -0.4361
    1THF     H8 3171   4.071   0.705   2.329  0.3767  1.4784  0.5640
    1THF     O1 3172   3.907   0.577   2.306  0.5072  0.9632  0.6855
    1THF     C1 3173   0.297   1.756   2.798 -0.6903  0.1982 -0.0350
    1THF     H1 3174   0.324   1.651   2.796 -0.2839  0.3304 -2.7922
    1THF     H2 3175   0.350   1.803   2.882 -2.6129  0.6650  0.9464
    1THF     C2 3176   0.149   1.777   2.812  0.4563 -0.0788  0.4183
    1THF     H3 3177   0.122   1.816   2.910  0.2538  0.7200  0.0484
    1THF     H4 3178   0.097   1.682   2.800 -1.3539  0.8816  0.5759
    1THF     C3 3179   0.122   1.882   2.706  0.4071 -0.4382  0.5486
    1THF     H5 3180   0.077   1.970   2.753  0.5092 -0.8507  1.4389
    1THF     H6 3181   0.057   1.844   2.627  1.5000 -0.0099 -0.5725
    1THF     C4 3182   0.252   1.928   2.648 -0.5636 -0.4160 -0.3188
    1THF     H7 3183   0.293   2.020   2.691 -0.2724 -0.6716 -0.0470
    1THF     H8 3184   0.246   1.945   2.540  0.4910 -1.3542 -0.5421
    1THF     O1 3185   0.347   1.825   2.681 -0.1145  0.3059  0.0226
    1THF     C1 3186   0.213   2.471   0.046  0.3692 -0.0268 -0.4187
    1THF     H1 3187   0.134   2.533   0.001 -0.2041 -0.4775 -0.0464
    1THF     H2 3188   0.308   2.522   0.056  0.6576 -0.5275 -0.5865
    1THF     C2 3189   0.240   2.349  -0.045  0.1482 -0.5110 -1.0252
    1THF     H3 3190   0.347   2.334  -0.035 -0.1001 -0.2785  2.6672
    1THF     H4 3191   0.212   2.365  -0.149  2.9771 -0.3127 -1.7791
    1THF     C3 3192   0.164   2.233   0.017  0.2797  0.3732 -0.5093
    1THF     H5 3193   0.229   2.146   0.023  1.5440  1.3778  0.5275
    1THF     H6 3194   0.078   2.203  -0.044  0.3665  1.0932 -0.9926
    1THF     C4 3195   0.106   2.288   0.146  0.8331 -0.1229 -0.0249
    1THF     H7 3196   0.101   2.227   0.237  1.9172  0.2834  0.3134
    1THF     H8 3197   0.004   2.323   0.128 -0.0557 -0.4641  3.9247
    1THF     O1 3198   0.180   2.411   0.176 -0.3085  0.1131 -0.8312
    1THF     C1 3199   3.819   1.524   3.840 -0.7740  0.7357  0.3821
    1THF     H1 3200   3.737   1.521   3.912  0.1119 -1.6154  1.3484
    1THF     H2 3201   3.910   1.497   3.896 -0.8960 -0.3719  0.0502
    1THF     C2 3202   3.835   1.659   3.779  0.0777 -0.4133  0.7847
    1THF     H3 3203   3.941   1.681   3.760 -0.4814  2.5890  0.8503
    1THF     H4 3204   3.800   1.743   3.841  0.0979  0.8817 -0.9306
    1THF     C3 3205   3.767   1.654   3.646 -0.9415  0.3686 -0.1862
    1THF     H5 3206   3.803   1.725   3.571  1.4843 -1.3878 -0.7206
    1THF     H6 3207   3.659   1.669   3.659 -1.3238 -2.9405  0.8429
    1THF     C4 3208   3.792   1.506   3.610 -0.0708  0.0110 -0.7872
    1THF     H7 3209   3.889   1.509   3.560 -0.1878  0.1745 -1.0039
    1THF     H8 3210   3.719   1.468   3.539 -0.9693 -1.4651  0.8687
    1THF     O1 3211   3.786   1.430   3.733  0.0991  0.1755  0.3167
    1THF     C1 3212   3.517   0.583   1.097  0.5909  0.1026 -0.8241
    1THF     H1 3213   3.618   0.617   1.075 -0.0206  0.6320 -2.9413
    1THF     H2 3214   3.495   0.481   1.066  2.0450 -0.3642 -0.3367
    1THF     C2 3215   3.428   0.690   1.031 -0.4296 -0.1558 -0.0507
    1THF     H3 3216   3.336   0.654   0.985  0.7276 -0.3667 -2.2756
    1THF     H4 3217   3.490   0.727   0.950 -0.5024  1.3419  0.5631
    1THF     C3 3218   3.394   0.790   1.139  0.8923  0.3307  0.5731
    1THF     H5 3219   3.289   0.820   1.132  0.1668 -2.4281 -0.8616
    1THF     H6 3220   3.456   0.880   1.136 -0.4430  1.2137 -1.7094
    1THF     C4 3221   3.414   0.717   1.276  0.0707 -0.0801 -0.5862
    1THF     H7 3222   3.316   0.686   1.314 -0.9291  0.8440 -2.3489
    1THF     H8 3223   3.477   0.770   1.348 -0.7253 -0.7358  0.6117
    1THF     O1 3224   3.487   0.593   1.241 -0.1268 -0.2090  0.0365
    1THF     C1 3225   0.789   1.094   0.389  0.4104  0.2661 -0.4484
    1THF     H1 3226   0.711   1.169   0.373  0.8061  0.7599 -0.0734
    1THF     H2 3227   0.845   1.079   0.296  0.7040  1.5733 -0.4850
    1THF     C2 3228   0.719   0.959   0.427  0.5583 -0.0087  0.7190
    1THF     H3 3229   0.734   0.882   0.352  1.7721  1.3763 -0.5076
    1THF     H4 3230   0.610   0.966   0.427  0.6111  1.1321 -0.9988
    1THF     C3 3231   0.785   0.920   0.558 -0.2682 -0.2473 -0.2935
    1THF     H5 3232   0.866   0.847   0.558  0.2994  0.3649  1.1540
    1THF     H6 3233   0.706   0.878   0.621  1.0350 -0.4532  1.2249
    1THF     C4 3234   0.826   1.060   0.622 -0.9086 -0.1402 -0.2179
    1THF     H7 3235   0.911   1.054   0.690 -0.8903  1.2159 -0.0951
    1THF     H8 3236   0.745   1.115   0.672 -0.6996 -0.2691  0.2583
    1THF     O1 3237   0.876   1.125   0.497 -0.4038  0.4904 -0.2946
    1THF     C1 3238   0.578   0.208   3.102 -0.3787 -0.0595  0.5592
    1THF     H1 3239   0.477   0.213   3.143 -0.1397 -0.5664  1.2119
    1THF     H2 3240   0.582   0.288   3.026  0.5035 -0.5397  0.0918
    1THF     C2 3241   0.627   0.071   3.059 -0.1072  0.3321  0.2477
    1THF     H3 3242   0.703   0.089   2.982 -1.6730  1.7831 -0.9864
    1THF     H4 3243   0.545   0.013   3.018  2.1041 -0.4353 -3.2495
    1THF     C3 3244   0.704   0.014   3.190 -0.1614  0.1206 -0.8952
    1THF     H5 3245   0.810   0.002   3.166 -0.0560  2.5704 -1.7740
    1THF     H6 3246   0.667  -0.082   3.226  2.5158 -0.9946 -0.9713
    1THF     C4 3247   0.688   0.127   3.292  0.1873  0.0755 -0.2132
    1THF     H7 3248   0.777   0.140   3.354  1.0858  0.2361 -1.5202
    1THF     H8 3249   0.595   0.124   3.350  1.9801 -2.0148  2.6993
    1THF     O1 3250   0.668   0.247   3.211  0.8803  0.3334 -0.1110
    1THF     C1 3251   2.310   1.867   2.481 -0.3461  0.5236 -0.7844
    1THF     H1 3252   2.357   1.845   2.384  1.2441  1.3260 -0.2148
    1THF     H2 3253   2.242   1.951   2.461 -0.6696  0.2149 -0.9824
    1THF     C2 3254   2.409   1.894   2.589 -0.2644 -0.2896 -0.1062
    1THF     H3 3255   2.367   1.957   2.668 -1.4292  0.0373 -0.9755
    1THF     H4 3256   2.497   1.944   2.549  0.1810 -0.4563  0.6474
    1THF     C3 3257   2.446   1.755   2.653 -0.3036  0.3797  0.5725
    1THF     H5 3258   2.451   1.753   2.762 -0.4417  1.5148  0.6019
    1THF     H6 3259   2.532   1.714   2.600 -0.5428  1.0121 -0.3185
    1THF     C4 3260   2.318   1.669   2.619 -0.1053 -0.2062  0.6418
    1THF     H7 3261   2.256   1.654   2.707 -1.7495 -0.8759 -0.6063
    1THF     H8 3262   2.335   1.567   2.584 -1.4919 -0.3260  0.3100
    1THF     O1 3263   2.246   1.746   2.524  0.1114 -0.1353 -0.5151
    1THF     C1 3264   2.589   1.279   1.808  0.4262 -0.3259  0.2418
    1THF     H1 3265   2.688   1.255   1.847 -0.2514 -1.4151  1.3156
    1THF     H2 3266   2.584   1.387   1.789  0.4927  0.3192  3.6454
    1THF     C2 3267   2.474   1.231   1.896  0.1804 -0.3244  0.3285
    1THF     H3 3268   2.401   1.309   1.918  0.3180 -0.9475  3.1338
    1THF     H4 3269   2.517   1.197   1.990  1.0997 -1.1541 -0.3705
    1THF     C3 3270   2.421   1.111   1.814 -0.1032  0.0916 -0.1859
    1THF     H5 3271   2.318   1.087   1.839 -1.4324  3.4143 -2.1276
    1THF     H6 3272   2.478   1.021   1.835 -0.0302  0.1451 -0.1549
    1THF     C4 3273   2.449   1.146   1.668 -0.5633  0.8196 -0.4916
    1THF     H7 3274   2.374   1.217   1.635 -1.4404 -0.6392 -1.7035
    1THF     H8 3275   2.452   1.056   1.605 -0.1967 -1.8898  3.2590
    1THF     O1 3276   2.577   1.216   1.676  0.2529 -0.4829 -0.1567
    1THF     C1 3277   2.616   0.372   2.782 -0.3116  0.1276  0.2821
    1THF     H1 3278   2.721   0.360   2.756 -0.4100 -3.7098  1.3018
    1THF     H2 3279   2.614   0.466   2.838 -1.4104 -0.2766  0.9307
    1THF     C2 3280   2.578   0.256   2.863 -1.2472  0.8898  0.3803
    1THF     H3 3281   2.488   0.294   2.911 -1.4010  3.4976 -1.8201
    1THF     H4 3282   2.659   0.229   2.931 -0.2488  0.5642 -0.9254
    1THF     C3 3283   2.536   0.148   2.764 -0.0194 -0.3946  0.9955
    1THF     H5 3284   2.437   0.109   2.787  0.4727 -2.0840  0.3380
    1THF     H6 3285   2.609   0.068   2.747  0.1073  0.2475 -1.7975
    1THF     C4 3286   2.516   0.226   2.633 -0.2589  0.5194 -0.0828
    1THF     H7 3287   2.419   0.202   2.588  0.5425 -1.7438 -0.6452
    1THF     H8 3288   2.592   0.190   2.563  2.2900 -1.3388  3.5037
    1THF     O1 3289   2.533   0.367   2.662 -0.1569 -0.0986 -0.2109
    1THF     C1 3290   1.740   1.492   2.784  0.0578  0.1768 -0.2818
    1THF     H1 3291   1.686   1.536   2.868  2.8345  2.0784  0.5750
    1THF     H2 3292   1.692   1.410   2.730 -0.0161 -0.8766  1.3215
    1THF     C2 3293   1.878   1.454   2.834  0.7283  0.2853  0.4088
    1THF     H3 3294   1.879   1.345   2.841 -0.2876  0.0576 -2.2002
    1THF     H4 3295   1.897   1.492   2.934  0.4646 -3.2797  1.8951
    1THF     C3 3296   1.986   1.509   2.737  0.6829 -0.1098  0.2667
    1THF     H5 3297   2.053   1.434   2.695  0.8244 -0.8002  1.7028
    1THF     H6 3298   2.054   1.581   2.784 -0.2388  1.3535 -0.5908
    1THF     C4 3299   1.906   1.567   2.625  0.9520 -0.4662 -0.4694
    1THF     H7 3300   1.893   1.490   2.549  0.4867  0.7395 -1.6293
    1THF     H8 3301   1.944   1.658   2.578 -4.8287  0.5981 -3.6208
    1THF     O1 3302   1.774   1.593   2.682 -0.3434  0.0851  0.3323
    1THF     C1 3303   3.441   3.200   3.937 -0.7532  0.0986  0.1648
    1THF     H1 3304   3.385   3.280   3.887  2.6009  0.5366 -3.1293
    1THF     H2 3305   3.366   3.131   3.977 -1.4872  1.3535  0.9988
    1THF     C2 3306   3.539   3.251   4.045 -0.6438 -0.3110 -0.4017
    1THF     H3 3307   3.495   3.218   4.139 -1.7584 -1.4688 -1.3031
    1THF     H4 3308   3.539   3.359   4.056 -0.6319 -0.4206  0.6834
    1THF     C3 3309   3.670   3.189   4.026 -0.0478 -0.2213 -0.1337
    1THF     H5 3310   3.675   3.101   4.089  0.6634  0.4802  0.7986
    1THF     H6 3311   3.757   3.251   4.049 -0.2072  1.1396 -2.9429
    1THF     C4 3312   3.673   3.160   3.877 -0.0928  0.0768 -0.1697
    1THF     H7 3313   3.730   3.070   3.852  1.8490  1.6338 -1.4706
    1THF     H8 3314   3.707   3.247   3.821 -4.2444  0.8668 -1.5459
    1THF     O1 3315   3.531   3.142   3.842 -0.3106  0.1092  0.0441
    1THF     C1 3316   3.306   2.285   3.581  0.3277 -0.1158  0.2908
    1THF     H1 3317   3.221   2.235   3.534  1.8741 -2.4613 -0.1017
    1THF     H2 3318   3.273   2.334   3.673 -2.0887 -0.0508 -0.5870
    1THF     C2 3319   3.383   2.374   3.483 -0.4682 -0.0043 -0.5198
    1THF     H3 3320   3.448   2.436   3.546 -1.7306  0.6383  0.1775
    1THF     H4 3321   3.331   2.440   3.414  3.2403  1.8601 -1.6470
    1THF     C3 3322   3.481   2.281   3.413 -0.6696 -0.3439  0.1163
    1THF     H5 3323   3.569   2.341   3.390  1.2439 -2.9960  0.3007
    1THF     H6 3324   3.436   2.247   3.319  0.8249 -1.0976 -0.3415
    1THF     C4 3325   3.509   2.171   3.510  0.1817 -0.2903 -0.5613
    1THF     H7 3326   3.612   2.171   3.548  0.2122  0.4275 -0.6277
    1THF     H8 3327   3.486   2.080   3.454 -0.5293  1.5477 -3.3266
    1THF     O1 3328   3.404   2.183   3.612  0.5442  0.5928 -0.3463
    1THF     C1 3329   0.055   2.286   3.156  0.3757 -0.7968  0.0467
    1THF     H1 3330   0.062   2.393   3.176 -2.2853 -0.9563  2.2184
    1THF     H2 3331  -0.032   2.244   3.208 -0.1366  0.5045  0.2387
    1THF     C2 3332   0.182   2.219   3.206 -0.6472 -1.1358  0.8014
    1THF     H3 3333   0.162   2.149   3.288 -0.1028 -1.1388  0.9330
    1THF     H4 3334   0.261   2.285   3.243 -0.1231 -0.9328 -0.6648
    1THF     C3 3335   0.249   2.148   3.085 -0.1837 -1.0033 -0.1224
    1THF     H5 3336   0.303   2.060   3.120 -0.6770 -0.8704  0.9787
    1THF     H6 3337   0.325   2.215   3.044 -1.5000  0.3782 -0.3816
    1THF     C4 3338   0.130   2.140   2.992  0.6741 -0.1366 -0.5098
    1THF     H7 3339   0.069   2.054   3.020  1.2722  0.1050  1.5846
    1THF     H8 3340   0.166   2.132   2.889  0.0719 -2.0235 -0.5786
    1THF     O1 3341   0.050   2.260   3.015 -0.0644  0.0912  0.6945
    1THF     C1 3342   2.172   0.211   4.060  0.8418  0.3603  0.3853
    1THF     H1 3343   2.139   0.151   3.975 -1.5277  3.1689 -0.7640
    1THF     H2 3344   2.274   0.184   4.088  0.4264 -1.4439  0.2104
    1THF     C2 3345   2.060   0.216   4.169 -0.0706  0.7456  0.0457
    1THF     H3 3346   2.097   0.265   4.259  0.2803  0.8622 -0.1617
    1THF     H4 3347   2.024   0.115   4.191 -1.2972  1.5313  1.7394
    1THF     C3 3348   1.950   0.305   4.112  0.4742  0.8298 -0.0683
    1THF     H5 3349   1.915   0.381   4.181 -0.5019 -0.1624  0.5452
    1THF     H6 3350   1.861   0.256   4.071  0.0994  1.8276 -0.4643
    1THF     C4 3351   2.024   0.368   3.989 -0.0304 -0.9541 -0.3048
    1THF     H7 3352   2.001   0.475   3.989  0.4708 -0.8440  0.5910
    1THF     H8 3353   1.988   0.330   3.893  0.6498  0.3521 -1.1121
    1THF     O1 3354   2.166   0.346   4.010  0.3152  0.8645 -0.2125
    1THF     C1 3355   3.511   3.831   3.963  0.1518  0.0780  0.1956
    1THF     H1 3356   3.566   3.886   4.040  1.7390  2.3605 -2.4928
    1THF     H2 3357   3.567   3.839   3.870 -2.3125  2.0115 -1.1738
    1THF     C2 3358   3.374   3.898   3.950 -0.4043  0.0115  0.5605
    1THF     H3 3359   3.361   3.928   3.846 -0.1594 -0.5893  0.3550
    1THF     H4 3360   3.369   3.989   4.010  1.0717  0.4628 -0.0016
    1THF     C3 3361   3.269   3.793   3.986 -0.0882  0.1978  0.3224
    1THF     H5 3362   3.172   3.789   3.937  0.4139  1.8312 -0.8164
    1THF     H6 3363   3.258   3.806   4.094  0.4121  1.2621  0.2484
    1THF     C4 3364   3.351   3.660   3.954 -0.4977  0.1012  0.4731
    1THF     H7 3365   3.361   3.641   3.847 -1.1213  3.2078 -0.1813
    1THF     H8 3366   3.292   3.576   3.994 -1.0562 -0.4960 -1.5230
    1THF     O1 3367   3.485   3.693   3.998  0.3674 -0.1370  0.1174
    1THF     C1 3368   1.345   1.493   1.077  0.6885  0.0320  0.2156
    1THF     H1 3369   1.327   1.574   1.148 -0.8173 -0.2831  0.1970
    1THF     H2 3370   1.380   1.408   1.137 -1.4572 -0.3046  1.0077
    1THF     C2 3371   1.446   1.526   0.964 -0.0763  1.0279 -0.2127
    1THF     H3 3372   1.515   1.442   0.951 -0.0179  1.0976 -0.3567
    1THF     H4 3373   1.499   1.618   0.988  1.2992  0.5021 -1.1786
    1THF     C3 3374   1.357   1.546   0.836  0.0670 -0.2457  0.0447
    1THF     H5 3375   1.382   1.472   0.760  0.0016  0.8059 -1.0178
    1THF     H6 3376   1.375   1.645   0.794 -0.6149  1.2929  3.2188
    1THF     C4 3377   1.216   1.523   0.881  0.9739  0.2878  0.9379
    1THF     H7 3378   1.165   1.457   0.811 -0.2267  2.7127 -0.5602
    1THF     H8 3379   1.155   1.614   0.879  0.6991  0.1099  1.2120
    1THF     O1 3380   1.227   1.452   1.010 -0.0168 -0.2805  0.6676
    1THF     C1 3381   1.019   2.041   0.165 -0.0426  0.2359 -0.0159
    1THF     H1 3382   0.929   2.023   0.104 -0.6885 -1.3823  1.3681
    1THF     H2 3383   1.042   1.977   0.251 -2.9043 -0.6438  0.1539
    1THF     C2 3384   1.007   2.181   0.220  0.1806  0.1957 -0.1764
    1THF     H3 3385   1.019   2.184   0.329 -2.0441 -0.5934  0.1188
    1THF     H4 3386   0.912   2.229   0.196  1.3980  2.8248  0.1113
    1THF     C3 3387   1.117   2.251   0.142 -0.4225 -0.6414  0.4402
    1THF     H5 3388   1.148   2.345   0.187 -1.0607 -0.0702 -0.3009
    1THF     H6 3389   1.080   2.275   0.042  1.4214  1.3817  0.2273
    1THF     C4 3390   1.224   2.142   0.124  0.5620  0.2049  0.5660
    1THF     H7 3391   1.272   2.116   0.219 -0.9555 -1.2331  0.9483
    1THF     H8 3392   1.302   2.170   0.053 -1.3353 -1.7057 -2.3391
    1THF     O1 3393   1.140   2.043   0.084 -0.4200  0.4352  0.7060
    1THF     C1 3394   1.416   3.994   1.677 -0.0188 -0.4443  0.6256
    1THF     H1 3395   1.344   4.071   1.649  1.1589  0.2394 -0.6085
    1THF     H2 3396   1.463   3.961   1.584 -0.0336  1.0583  0.0589
    1THF     C2 3397   1.363   3.872   1.740 -0.4559  0.1760 -0.0144
    1THF     H3 3398   1.425   3.786   1.714 -1.0257 -0.1083 -0.4448
    1THF     H4 3399   1.259   3.848   1.715 -1.0421 -0.5305  2.9197
    1THF     C3 3400   1.370   3.894   1.888  0.6174  0.3520 -0.6404
    1THF     H5 3401   1.389   3.801   1.943 -0.9037  0.8982  0.8585
    1THF     H6 3402   1.277   3.928   1.933  2.0657  1.1125  1.9026
    1THF     C4 3403   1.482   3.997   1.912 -0.7038 -0.0521 -0.0339
    1THF     H7 3404   1.561   3.933   1.953 -0.7905 -0.0104  0.2001
    1THF     H8 3405   1.456   4.067   1.992  2.2176  0.7382  0.3038
    1THF     O1 3406   1.512   4.055   1.780 -0.7271  0.3913  0.4392
    1THF     C1 3407   0.665   1.482   0.486  0.2417  0.2773  0.4134
    1THF     H1 3408   0.668   1.426   0.392 -0.5885 -3.3613  2.4678
    1THF     H2 3409   0.697   1.586   0.484 -1.9179  0.9646 -1.3440
    1THF     C2 3410   0.718   1.406   0.610  0.0616 -0.6376  0.0721
    1THF     H3 3411   0.824   1.427   0.628 -0.8872  1.8669  3.2121
    1THF     H4 3412   0.713   1.299   0.590 -1.2949 -0.3045 -1.5156
    1THF     C3 3413   0.626   1.439   0.727 -0.3069  0.3270 -0.2715
    1THF     H5 3414   0.671   1.501   0.805 -1.4983 -0.0463  0.7285
    1THF     H6 3415   0.586   1.348   0.771 -0.7671  0.3360 -0.6640
    1THF     C4 3416   0.509   1.520   0.663 -0.9035 -0.0074  0.1179
    1THF     H7 3417   0.522   1.624   0.694  0.0137 -0.1860  0.3507
    1THF     H8 3418   0.410   1.487   0.694 -0.2155  0.0025  2.4415
    1THF     O1 3419   0.523   1.496   0.517  0.0597  0.3882 -1.2301
    1THF     C1 3420   1.933   0.207   3.016 -0.2788  0.1383  0.2971
    1THF     H1 3421   1.979   0.271   3.091  1.3568  2.0046 -2.1888
    1THF     H2 3422   1.981   0.110   3.004 -0.1916  0.4270 -2.0498
    1THF     C2 3423   1.929   0.299   2.892  0.6858 -0.6144  0.1522
    1THF     H3 3424   1.927   0.234   2.804 -0.8751  0.5068 -0.6612
    1THF     H4 3425   2.014   0.366   2.875  0.0133  0.1439 -0.2645
    1THF     C3 3426   1.793   0.377   2.900 -0.0283  0.5441 -0.5740
    1THF     H5 3427   1.743   0.366   2.803 -0.6695  3.4204 -0.6269
    1THF     H6 3428   1.818   0.482   2.919 -2.2546  0.9334  0.3677
    1THF     C4 3429   1.725   0.319   3.017 -0.2512  0.0924 -0.4676
    1THF     H7 3430   1.618   0.308   2.998 -0.5353  0.7094  0.7475
    1THF     H8 3431   1.755   0.372   3.108  1.2017 -3.1520  1.0409
    1THF     O1 3432   1.792   0.190   3.036  0.1563  0.8003 -0.0709
    1THF     C1 3433   2.564   1.430   3.572 -0.2181 -0.1304  0.1208
    1THF     H1 3434   2.648   1.367   3.602  0.2402  0.8020  0.8360
    1THF     H2 3435   2.611   1.519   3.529  0.5665  0.5131  2.2469
    1THF     C2 3436   2.475   1.445   3.697  0.2372  0.2670 -0.5953
    1THF     H3 3437   2.425   1.542   3.708 -0.4007 -0.0864 -0.3990
    1THF     H4 3438   2.532   1.427   3.788 -3.5989 -1.7434  1.5475
    1THF     C3 3439   2.366   1.332   3.688 -0.3709 -0.0646 -0.4186
    1THF     H5 3440   2.266   1.373   3.701  0.3599  1.7957 -0.6288
    1THF     H6 3441   2.388   1.260   3.768  0.3151  0.4583 -0.1335
    1THF     C4 3442   2.390   1.275   3.540  0.3523  0.0113  0.3103
    1THF     H7 3443   2.297   1.276   3.482  1.0053 -1.0495 -0.7676
    1THF     H8 3444   2.439   1.178   3.550  0.4077  0.0066 -0.0261
    1THF     O1 3445   2.484   1.366   3.471  0.4945 -0.5384 -0.4661
    1THF     C1 3446   1.088   1.635   2.059  0.4520  0.2727  0.0114
    1THF     H1 3447   1.002   1.568   2.051  0.8756 -0.3011  0.2285
    1THF     H2 3448   1.167   1.568   2.022 -0.3321 -0.2592 -0.7270
    1THF     C2 3449   1.108   1.704   2.194  0.1086 -0.2144  0.2611
    1THF     H3 3450   1.209   1.684   2.231 -0.1758 -1.3912  0.4199
    1THF     H4 3451   1.027   1.679   2.262 -3.2193 -0.2544 -3.5275
    1THF     C3 3452   1.107   1.855   2.173 -0.2158  0.3607 -0.5547
    1THF     H5 3453   1.209   1.885   2.148  0.0924  0.2079  0.4917
    1THF     H6 3454   1.056   1.912   2.252  2.3647  2.6017 -0.4362
    1THF     C4 3455   1.033   1.863   2.041  0.0620 -0.0542 -0.3270
    1THF     H7 3456   1.075   1.952   1.994  0.1937 -0.0917 -0.2800
    1THF     H8 3457   0.926   1.872   2.060 -0.1364 -1.4168 -0.7720
    1THF     O1 3458   1.070   1.740   1.964 -0.8212  0.1762  0.3222
    1THF     C1 3459   2.344   3.904   1.290  0.4143 -0.5288  0.2767
    1THF     H1 3460   2.297   3.808   1.314 -0.3863 -0.6883 -1.8137
    1THF     H2 3461   2.426   3.889   1.220  0.8494 -1.8365  1.0446
    1THF     C2 3462   2.396   3.964   1.416 -0.0167 -0.6804  0.2025
    1THF     H3 3463   2.500   3.930   1.407  0.2115  0.3287 -1.0971
    1THF     H4 3464   2.352   3.922   1.506 -0.7932  1.9679  1.0861
    1THF     C3 3465   2.377   4.115   1.412  0.1150  0.3113  0.3274
    1THF     H5 3466   2.470   4.160   1.380  2.4753 -1.5078  4.1464
    1THF     H6 3467   2.339   4.160   1.504 -2.5492  0.9227 -1.0159
    1THF     C4 3468   2.267   4.134   1.310  0.2642 -1.3843 -0.6558
    1THF     H7 3469   2.303   4.202   1.232  1.9484 -2.8553 -1.1723
    1THF     H8 3470   2.179   4.173   1.363  1.4623 -0.8249  0.9414
    1THF     O1 3471   2.253   4.007   1.245  0.0710 -0.1523  0.0914
    1THF     C1 3472   2.227   1.639   1.989  0.1178 -0.3983 -0.2168
    1THF     H1 3473   2.141   1.619   2.053  1.8203 -1.3077  1.8718
    1THF     H2 3474   2.223   1.607   1.884 -1.2802  2.6293 -1.1131
    1THF     C2 3475   2.366   1.604   2.040 -0.3782  0.5636 -0.6730
    1THF     H3 3476   2.453   1.598   1.974  0.0072  1.8691 -0.3156
    1THF     H4 3477   2.370   1.522   2.112  1.5350  1.5973  0.4617
    1THF     C3 3478   2.387   1.730   2.131 -0.1116  0.4455 -0.2410
    1THF     H5 3479   2.494   1.724   2.153 -0.7563 -2.0963  2.5918
    1THF     H6 3480   2.338   1.712   2.227  0.7973  0.9792  0.3266
    1THF     C4 3481   2.317   1.850   2.067  0.3926 -0.7942 -0.0464
    1THF     H7 3482   2.388   1.915   2.016  2.2607 -1.6963  1.3360
    1THF     H8 3483   2.255   1.902   2.140 -1.3326 -1.5150 -0.9723
    1THF     O1 3484   2.237   1.781   1.973  0.2714 -0.1436 -0.6243
    1THF     C1 3485   1.489   1.376   3.607 -0.8135  0.4278  0.2309
    1THF     H1 3486   1.380   1.376   3.612 -0.7434  0.7714  1.8498
    1THF     H2 3487   1.519   1.472   3.649  0.2632  0.5461 -0.7652
    1THF     C2 3488   1.531   1.361   3.461  0.5741 -0.1989  0.0063
    1THF     H3 3489   1.571   1.451   3.413  0.9932  0.6611  1.9097
    1THF     H4 3490   1.440   1.332   3.409  0.6768  0.3797 -0.4964
    1THF     C3 3491   1.629   1.247   3.465  0.0895  0.7737 -0.2483
    1THF     H5 3492   1.730   1.287   3.480 -0.5755  1.4012  2.9702
    1THF     H6 3493   1.628   1.184   3.376  1.1501  1.3644 -0.6958
    1THF     C4 3494   1.582   1.166   3.589  0.1175  0.2119  0.1173
    1THF     H7 3495   1.669   1.110   3.625 -0.1799 -1.2206 -1.3060
    1THF     H8 3496   1.500   1.101   3.557  0.1817  0.8730 -1.4137
    1THF     O1 3497   1.541   1.267   3.680  0.1304 -0.0887 -0.1813
    1THF     C1 3498   3.645   0.602   3.434 -0.2248  0.0354  0.3415
    1THF     H1 3499   3.639   0.709   3.414  0.5464  0.2594  1.2515
    1THF     H2 3500   3.656   0.549   3.339 -0.6126 -0.0431  0.3374
    1THF     C2 3501   3.520   0.554   3.501 -1.0974  0.5639  0.0943
    1THF     H3 3502   3.511   0.447   3.485  0.8091  0.8591 -3.5519
    1THF     H4 3503   3.438   0.614   3.461  0.8901  2.9994 -0.4461
    1THF     C3 3504   3.543   0.593   3.646 -0.7251  0.8118  0.7523
    1THF     H5 3505   3.495   0.525   3.718  0.0485  1.8256  2.2615
    1THF     H6 3506   3.491   0.688   3.658 -0.3646  1.2668 -1.1225
    1THF     C4 3507   3.697   0.605   3.668 -0.4434 -0.4516 -1.0314
    1THF     H7 3508   3.740   0.544   3.748  0.9073 -0.6582 -1.9129
    1THF     H8 3509   3.720   0.709   3.693 -1.3335 -0.6918  0.9269
    1THF     O1 3510   3.748   0.575   3.536  0.1454 -0.3034  0.0245
    1THF     C1 3511   2.965   0.083   0.111 -0.4081 -0.0293 -0.0840
    1THF     H1 3512   2.936   0.066   0.007 -0.9220 -1.6654  0.3135
    1THF     H2 3513   2.973   0.190   0.134  1.3002  0.5612 -3.1734
    1THF     C2 3514   3.098   0.003   0.120 -0.9921  0.2272  0.0089
    1THF     H3 3515   3.159   0.061   0.189 -1.1643  0.3266  0.0772
    1THF     H4 3516   3.143  -0.022   0.023 -1.6619 -2.2404  0.3034
    1THF     C3 3517   3.052  -0.129   0.168  0.7292 -0.6194 -0.7927
    1THF     H5 3518   3.132  -0.177   0.225  1.7757  2.6704  0.6217
    1THF     H6 3519   3.024  -0.198   0.088 -0.2324  0.0171 -1.0208
    1THF     C4 3520   2.923  -0.098   0.256  0.5743  0.5788 -0.3144
    1THF     H7 3521   2.946  -0.084   0.362  1.5281  0.6087 -0.5261
    1THF     H8 3522   2.853  -0.181   0.246 -0.5368  1.2290  1.6478
    1THF     O1 3523   2.875   0.019   0.200  0.3625  0.5860  0.3322
    1THF     C1 3524   0.452   2.037   0.566  0.0679  0.8053  0.4086
    1THF     H1 3525   0.457   1.937   0.609  0.4141  0.5013 -0.3449
    1THF     H2 3526   0.554   2.076   0.572  1.1774 -1.8797 -0.3705
    1THF     C2 3527   0.343   2.121   0.632 -0.3528  0.5385  0.0298
    1THF     H3 3528   0.385   2.173   0.719  2.0603  1.2788 -1.5502
    1THF     H4 3529   0.270   2.048   0.669 -1.0658  0.5594 -1.3125
    1THF     C3 3530   0.283   2.211   0.523  0.3296 -0.0025  0.1549
    1THF     H5 3531   0.332   2.308   0.532 -1.2113  0.8408 -0.4287
    1THF     H6 3532   0.174   2.204   0.523  0.3927 -1.1971  0.3136
    1THF     C4 3533   0.327   2.142   0.392 -0.3416  0.1532 -0.1755
    1THF     H7 3534   0.400   2.200   0.336 -0.1311 -1.5943 -1.7500
    1THF     H8 3535   0.250   2.106   0.324 -0.4294 -0.6318  0.3222
    1THF     O1 3536   0.401   2.022   0.432 -0.2843  0.5709  0.0237
    1THF     C1 3537   1.276   0.354   3.166  0.2911 -0.1172 -0.2558
    1THF     H1 3538   1.215   0.417   3.101  0.4467  1.1959  0.8673
    1THF     H2 3539   1.345   0.417   3.222  0.1959 -0.1789 -0.0685
    1THF     C2 3540   1.354   0.242   3.094 -0.1258 -0.3439  0.6366
    1THF     H3 3541   1.453   0.219   3.134 -0.3134  0.8630  1.8374
    1THF     H4 3542   1.380   0.273   2.993 -0.1754 -1.6192  0.2241
    1THF     C3 3543   1.268   0.116   3.090  0.6378  0.1198  0.2634
    1THF     H5 3544   1.309   0.026   3.135 -1.0519 -1.5488 -1.4017
    1THF     H6 3545   1.242   0.076   2.991 -1.2150  0.9268  0.3907
    1THF     C4 3546   1.143   0.154   3.177  0.1059 -0.1212  0.0510
    1THF     H7 3547   1.113   0.071   3.241 -1.2881 -1.0080 -1.7167
    1THF     H8 3548   1.058   0.196   3.123 -0.2884 -0.5259  0.3577
    1THF     O1 3549   1.196   0.270   3.251 -0.0622 -0.1935 -0.0297
    1THF     C1 3550   2.436   0.769   2.768 -0.0270  0.2805 -0.2873
    1THF     H1 3551   2.457   0.844   2.845  2.7125  0.3341 -1.0523
    1THF     H2 3552   2.389   0.683   2.817 -1.7713  0.7132 -1.1446
    1THF     C2 3553   2.573   0.746   2.705  0.4935  0.5163  0.2782
    1THF     H3 3554   2.567   0.642   2.671 -1.3871 -0.0437  2.2123
    1THF     H4 3555   2.652   0.750   2.779  1.1490  1.6341 -0.4616
    1THF     C3 3556   2.590   0.834   2.578  0.9850  0.4791  0.2738
    1THF     H5 3557   2.621   0.785   2.485  0.4359 -0.1200  0.3980
    1THF     H6 3558   2.666   0.910   2.596  1.3375 -0.1423  1.4311
    1THF     C4 3559   2.449   0.892   2.561 -0.3384  0.0588 -0.3731
    1THF     H7 3560   2.406   0.865   2.464 -3.7593  0.0545  1.0890
    1THF     H8 3561   2.444   1.000   2.577 -0.0149  0.2439 -1.4452
    1THF     O1 3562   2.358   0.821   2.655  0.9763  0.0722 -0.1546
    1THF     C1 3563   4.088   0.759   2.849  0.4400 -0.3310 -0.2857
    1THF     H1 3564   4.045   0.752   2.749  2.2729  2.0685 -1.3022
    1THF     H2 3565   4.025   0.696   2.912  0.1872  0.2740  0.0668
    1THF     C2 3566   4.073   0.909   2.887  0.3591  0.1173  0.0448
    1THF     H3 3567   4.019   0.920   2.981  2.0856 -0.7099  1.1516
    1THF     H4 3568   4.023   0.969   2.810 -0.2669 -1.3223 -0.6882
    1THF     C3 3569   4.214   0.955   2.900 -0.2302  0.1406  0.1695
    1THF     H5 3570   4.244   0.944   3.005 -0.1831  0.9450  0.2416
    1THF     H6 3571   4.236   1.061   2.884 -0.6556  0.4333  1.4650
    1THF     C4 3572   4.297   0.863   2.814 -0.0534  0.3560  0.2192
    1THF     H7 3573   4.401   0.869   2.846  0.1039 -0.2315 -0.1887
    1THF     H8 3574   4.297   0.880   2.706  0.0907 -0.5822  0.0656
    1THF     O1 3575   4.234   0.738   2.843  0.6756  0.1305  1.0753
    1THF     C1 3576   3.395   2.238   1.010  0.1083  0.0331  0.1788
    1THF     H1 3577   3.354   2.251   1.110  4.2449  0.6036  1.9197
    1THF     H2 3578   3.341   2.161   0.955 -2.1254  0.1313  2.1396
    1THF     C2 3579   3.555   2.226   1.030 -0.2148 -0.1167 -0.0935
    1THF     H3 3580   3.578   2.124   1.000 -0.7842  0.0689 -1.1698
    1THF     H4 3581   3.587   2.239   1.134 -0.7831  0.1982  0.0461
    1THF     C3 3582   3.614   2.330   0.937 -0.3262 -0.1883 -0.8236
    1THF     H5 3583   3.684   2.287   0.865 -0.4716 -0.0736 -1.0344
    1THF     H6 3584   3.668   2.406   0.993  0.1290 -0.3948 -0.9808
    1THF     C4 3585   3.505   2.402   0.860 -0.0134 -0.8146  0.5080
    1THF     H7 3586   3.498   2.360   0.759 -2.5499  0.4006  0.1544
    1THF     H8 3587   3.529   2.509   0.862 -1.7698 -0.3650 -0.8050
    1THF     O1 3588   3.383   2.359   0.931 -0.4402  0.4135  0.0465
    1THF     C1 3589   1.590   2.761   3.111  0.4109 -0.4556 -0.1943
    1THF     H1 3590   1.575   2.821   3.022  1.7733  0.2489  0.0370
    1THF     H2 3591   1.692   2.721   3.120  0.3143 -0.7268 -0.3147
    1THF     C2 3592   1.495   2.638   3.106  0.4327 -0.0925  0.0020
    1THF     H3 3593   1.522   2.561   3.179  1.3027  0.9784  0.8294
    1THF     H4 3594   1.486   2.583   3.012 -1.9498  1.7023 -0.8655
    1THF     C3 3595   1.360   2.691   3.152  0.3743  0.2033  0.6507
    1THF     H5 3596   1.318   2.604   3.203 -0.2215  0.0022 -0.1565
    1THF     H6 3597   1.288   2.717   3.073  1.9394  0.9853 -0.5356
    1THF     C4 3598   1.398   2.812   3.238  0.4551  0.1164 -0.3139
    1THF     H7 3599   1.367   2.799   3.342 -1.1185  1.7108 -0.5611
    1THF     H8 3600   1.343   2.899   3.202  0.1461  1.0207  2.2540
    1THF     O1 3601   1.535   2.832   3.222  0.3706  0.1286 -0.0356
    1THF     C1 3602   2.849   1.548   1.349 -0.1053  0.0523 -0.2467
    1THF     H1 3603   2.782   1.634   1.356 -0.6587 -0.5463  2.3339
    1THF     H2 3604   2.927   1.566   1.274 -0.6993 -1.5831 -1.2701
    1THF     C2 3605   2.757   1.429   1.311 -0.4098 -0.4487 -0.0349
    1THF     H3 3606   2.818   1.350   1.267  0.9309 -0.0573  1.0669
    1THF     H4 3607   2.678   1.465   1.245 -1.2456 -1.2605  0.5232
    1THF     C3 3608   2.699   1.393   1.451  0.0550  0.1202  0.3905
    1THF     H5 3609   2.688   1.285   1.461 -1.6375  0.4501  2.4394
    1THF     H6 3610   2.603   1.437   1.478  1.2535  3.3944 -0.4536
    1THF     C4 3611   2.803   1.439   1.554  0.4762  0.4581  0.8899
    1THF     H7 3612   2.849   1.353   1.604 -0.6939 -2.8251 -3.4371
    1THF     H8 3613   2.740   1.501   1.619 -0.6545  0.8969 -0.6107
    1THF     O1 3614   2.902   1.516   1.480  0.0779 -0.3276 -0.4700
    1THF     C1 3615   0.259   2.515   2.802 -0.4299  0.8266 -0.1121
    1THF     H1 3616   0.266   2.407   2.791  0.7449  1.0744 -2.0156
    1THF     H2 3617   0.324   2.556   2.724  0.4333 -1.5203 -0.6551
    1THF     C2 3618   0.291   2.569   2.938 -0.5156  0.1129  0.3457
    1THF     H3 3619   0.358   2.653   2.917 -0.5851 -0.0769 -0.6724
    1THF     H4 3620   0.338   2.495   3.001 -1.6055  0.1984  1.2791
    1THF     C3 3621   0.163   2.624   2.997  0.3434  0.1141 -0.3717
    1THF     H5 3622   0.176   2.733   2.990 -0.3603  0.1128 -1.8322
    1THF     H6 3623   0.137   2.589   3.097  1.7212 -0.1407 -0.0948
    1THF     C4 3624   0.058   2.572   2.894 -0.5228 -0.1659 -0.0860
    1THF     H7 3625  -0.029   2.637   2.882 -0.2375  0.1298 -0.5740
    1THF     H8 3626   0.021   2.475   2.928 -0.0106 -0.1647  0.4703
    1THF     O1 3627   0.131   2.551   2.772 -0.7381  0.6800 -0.0478
    1THF     C1 3628   0.442   2.948   2.382  0.2904  0.1189 -0.4086
    1THF     H1 3629   0.493   3.043   2.399 -0.6778  0.8608 -1.5638
    1THF     H2 3630   0.472   2.879   2.461  0.8717 -1.2240 -1.7722
    1THF     C2 3631   0.481   2.874   2.248  0.0059  0.2495 -0.3459
    1THF     H3 3632   0.557   2.803   2.281 -0.8844 -0.0632  1.1133
    1THF     H4 3633   0.537   2.939   2.181 -0.4936 -0.8964 -1.8927
    1THF     C3 3634   0.354   2.817   2.195  0.0731 -0.1077  0.4324
    1THF     H5 3635   0.365   2.713   2.163  4.5670  0.2012  0.7015
    1THF     H6 3636   0.330   2.869   2.102 -0.4173  0.3843  0.8287
    1THF     C4 3637   0.247   2.843   2.301 -0.0504 -0.2034  0.0393
    1THF     H7 3638   0.258   2.763   2.375  2.8786  0.6320  0.5752
    1THF     H8 3639   0.149   2.852   2.254  0.6389  2.2270 -1.0537
    1THF     O1 3640   0.291   2.954   2.375 -0.1966 -0.2298  0.4157
    1THF     C1 3641   2.495   2.611   2.217 -0.2996 -0.0326 -0.4209
    1THF     H1 3642   2.494   2.645   2.321  0.1831 -0.7642 -0.1711
    1THF     H2 3643   2.478   2.503   2.213 -1.9257  0.2933 -2.5385
    1THF     C2 3644   2.625   2.643   2.146 -1.0022 -0.3211 -0.6016
    1THF     H3 3645   2.703   2.568   2.158  0.5074  1.4639  0.9326
    1THF     H4 3646   2.666   2.734   2.189 -1.1596 -0.8860  0.7815
    1THF     C3 3647   2.563   2.669   2.009  0.4451  0.3169  0.1938
    1THF     H5 3648   2.549   2.571   1.963  2.6295  0.7715 -1.5155
    1THF     H6 3649   2.622   2.722   1.935 -1.1411 -0.7341 -1.8706
    1THF     C4 3650   2.421   2.724   2.026  0.0678  0.8133 -0.3796
    1THF     H7 3651   2.349   2.697   1.948 -0.7776  0.7432  0.4120
    1THF     H8 3652   2.418   2.831   2.047 -0.7995  0.6414  0.4141
    1THF     O1 3653   2.380   2.663   2.148 -0.1110 -0.6222 -0.3699
    1THF     C1 3654   0.259   1.709   0.517 -0.5401 -0.5269 -0.5324
    1THF     H1 3655   0.357   1.756   0.505 -0.7029 -0.5690 -2.2429
    1THF     H2 3656   0.282   1.606   0.487  0.3676 -0.4222 -0.2108
    1THF     C2 3657   0.150   1.775   0.436 -0.2780 -0.5877  0.1660
    1THF     H3 3658   0.090   1.697   0.390 -2.0429 -0.4714  2.1870
    1THF     H4 3659   0.205   1.838   0.366  0.9256 -1.3275  0.4315
    1THF     C3 3660   0.071   1.847   0.539  0.1039 -0.0046  0.3407
    1THF     H5 3661  -0.031   1.865   0.504  0.3399  2.9724  0.9943
    1THF     H6 3662   0.122   1.943   0.551 -0.3794  0.0048  2.4496
    1THF     C4 3663   0.078   1.753   0.662  0.2078 -0.4187 -0.3668
    1THF     H7 3664   0.025   1.658   0.653  1.0183 -1.1020  1.8263
    1THF     H8 3665   0.047   1.790   0.759 -0.9979  1.1487 -1.3279
    1THF     O1 3666   0.216   1.709   0.657 -0.4194  0.8158 -0.4780
    1THF     C1 3667   3.472   1.494   0.330  0.4544 -0.5369  0.1383
    1THF     H1 3668   3.561   1.431   0.335 -0.3374 -1.7453 -0.8024
    1THF     H2 3669   3.388   1.434   0.364 -1.0862  1.8496  0.6901
    1THF     C2 3670   3.433   1.529   0.185  0.8375 -0.2846 -0.0652
    1THF     H3 3671   3.413   1.441   0.124  0.7637  0.0149 -0.4732
    1THF     H4 3672   3.516   1.584   0.141  1.8030 -2.4461 -1.0230
    1THF     C3 3673   3.312   1.619   0.204 -0.2322 -0.3387  1.1465
    1THF     H5 3674   3.230   1.547   0.212  1.9958 -3.0997 -0.1062
    1THF     H6 3675   3.294   1.692   0.125 -0.7466  0.8027  2.3056
    1THF     C4 3676   3.354   1.694   0.337  0.5634  0.1618  0.6141
    1THF     H7 3677   3.272   1.696   0.409  1.2621  0.8320  1.3989
    1THF     H8 3678   3.386   1.797   0.318 -3.5948  1.3260 -0.6920
    1THF     O1 3679   3.462   1.615   0.403  0.0032 -0.0569  0.8633
    1THF     C1 3680   0.041   3.908   3.093  0.6228  0.2051 -0.0565
    1THF     H1 3681   0.089   3.966   3.173  0.0375  1.4077 -0.5577
    1THF     H2 3682  -0.049   3.956   3.052 -0.2219 -1.9889 -0.8054
    1THF     C2 3683   0.008   3.770   3.150  0.3646  0.2431  0.1757
    1THF     H3 3684  -0.101   3.758   3.154  0.3733  0.3134  0.6206
    1THF     H4 3685   0.050   3.759   3.250  0.5535 -1.8147 -0.0987
    1THF     C3 3686   0.068   3.671   3.038 -0.8202 -0.1652  0.1785
    1THF     H5 3687  -0.011   3.603   3.004 -1.0938 -0.6506  1.7446
    1THF     H6 3688   0.144   3.601   3.075 -2.2528 -0.8373  1.9559
    1THF     C4 3689   0.114   3.757   2.919 -0.5399  0.3801 -0.0356
    1THF     H7 3690   0.047   3.765   2.833  1.0693  1.2675 -1.2336
    1THF     H8 3691   0.209   3.716   2.882 -0.7069 -1.6731  1.6700
    1THF     O1 3692   0.135   3.884   2.978 -0.0797  0.7783  0.3151
    1THF     C1 3693   3.768   0.049   2.719 -0.2446  0.7809 -0.7793
    1THF     H1 3694   3.858   0.060   2.658  0.3649 -1.2044 -0.2599
    1THF     H2 3695   3.722   0.143   2.750  0.1271  0.2369  1.5311
    1THF     C2 3696   3.800  -0.042   2.841 -0.0634 -0.7103  0.0876
    1THF     H3 3697   3.816   0.023   2.927 -1.6218  1.4750 -1.2486
    1THF     H4 3698   3.891  -0.096   2.814  0.0673  0.0138 -0.9424
    1THF     C3 3699   3.686  -0.141   2.861  0.5647  0.0626  1.1050
    1THF     H5 3700   3.639  -0.127   2.959  2.4301 -0.9348  2.1809
    1THF     H6 3701   3.713  -0.244   2.838 -1.5212 -0.2655 -0.0151
    1THF     C4 3702   3.590  -0.104   2.747 -0.1077  1.1853  0.1279
    1THF     H7 3703   3.505  -0.046   2.786 -3.1693 -4.0180  1.6737
    1THF     H8 3704   3.548  -0.187   2.689 -1.0835  2.4001 -0.9554
    1THF     O1 3705   3.667  -0.028   2.654  0.2699 -0.4085 -0.0110
    1THF     C1 3706   2.604   3.135   0.910  0.1087 -0.1967 -0.2019
    1THF     H1 3707   2.506   3.183   0.901  0.9318  1.2255 -1.8998
    1THF     H2 3708   2.601   3.044   0.849 -3.0301 -0.2212 -0.1387
    1THF     C2 3709   2.639   3.110   1.058 -0.9725  1.1641  0.0717
    1THF     H3 3710   2.684   3.011   1.066  0.6914  1.7302 -1.7380
    1THF     H4 3711   2.545   3.109   1.112 -0.6043 -2.6244  0.7598
    1THF     C3 3712   2.726   3.226   1.103 -1.0256  0.3491  0.2299
    1THF     H5 3713   2.824   3.194   1.139 -0.0889  2.0067 -0.8013
    1THF     H6 3714   2.681   3.287   1.180  1.9248  0.3751  2.0040
    1THF     C4 3715   2.733   3.313   0.978  0.0380 -0.0056 -0.7093
    1THF     H7 3716   2.835   3.353   0.970  0.5747 -1.7052 -2.9463
    1THF     H8 3717   2.657   3.391   0.989 -1.8754 -1.6901 -1.7086
    1THF     O1 3718   2.694   3.231   0.867  0.2249 -0.6174 -0.1954
    1THF     C1 3719   0.679   1.286   3.740  0.5433 -0.6694  0.0636
    1THF     H1 3720   0.695   1.302   3.633 -0.6079  2.9240  0.3649
    1THF     H2 3721   0.587   1.333   3.778  0.4600  0.6686 -1.7185
    1THF     C2 3722   0.781   1.356   3.828  0.1008 -0.2367  0.8010
    1THF     H3 3723   0.745   1.454   3.859  0.0583 -0.7827  2.5810
    1THF     H4 3724   0.872   1.374   3.771 -0.5714 -1.0875 -0.5502
    1THF     C3 3725   0.810   1.263   3.943 -0.1737 -0.0474 -0.6747
    1THF     H5 3726   0.745   1.286   4.027  0.6575  0.2194 -0.0944
    1THF     H6 3727   0.915   1.264   3.972 -0.3734 -3.5564  0.3344
    1THF     C4 3728   0.787   1.124   3.872  0.0882  0.0988 -0.6584
    1THF     H7 3729   0.779   1.038   3.939  1.7685  0.5641  0.1616
    1THF     H8 3730   0.871   1.106   3.804  0.2888 -0.7091 -0.2008
    1THF     O1 3731   0.666   1.145   3.785  0.0194  0.0754 -0.6834
    1THF     C1 3732   2.024   2.709   1.094  0.1763  0.3822 -0.2559
    1THF     H1 3733   2.111   2.657   1.051  0.2560 -0.9313  1.4515
    1THF     H2 3734   2.033   2.816   1.113 -0.6242  0.6975 -1.5534
    1THF     C2 3735   2.012   2.640   1.235  0.6762  0.0752  0.7448
    1THF     H3 3736   1.995   2.717   1.310 -2.1724  0.5127 -0.2821
    1THF     H4 3737   2.099   2.577   1.253 -0.4462 -2.2227 -1.4087
    1THF     C3 3738   1.878   2.559   1.216  0.6703  0.2786 -0.1105
    1THF     H5 3739   1.802   2.600   1.283  1.6219 -0.6222  1.5302
    1THF     H6 3740   1.904   2.457   1.245  1.3961  0.9746  1.7306
    1THF     C4 3741   1.833   2.563   1.067 -0.5012  0.4562  0.4417
    1THF     H7 3742   1.726   2.574   1.048  0.0901  0.3615 -3.1199
    1THF     H8 3743   1.875   2.476   1.017  1.4728  0.7956  1.4547
    1THF     O1 3744   1.901   2.681   1.018 -0.3745 -0.2830 -0.0354
    1THF     C1 3745   1.211   2.776   1.783 -0.1696 -0.0663 -0.5246
    1THF     H1 3746   1.129   2.758   1.712 -0.4779  1.7309 -0.6686
    1THF     H2 3747   1.263   2.684   1.810  0.0754  0.2962  0.2387
    1THF     C2 3748   1.153   2.833   1.917 -0.5270  0.1220 -0.1881
    1THF     H3 3749   1.168   2.758   1.995 -0.0313 -0.3915 -0.7802
    1THF     H4 3750   1.045   2.848   1.908 -0.3292  1.3381 -0.6511
    1THF     C3 3751   1.236   2.960   1.948  0.5708  0.6900 -0.1357
    1THF     H5 3752   1.307   2.936   2.028  1.6105 -0.4666 -1.3994
    1THF     H6 3753   1.171   3.039   1.986  2.2988  0.1854  4.1900
    1THF     C4 3754   1.310   2.998   1.820 -0.3824 -0.6274  0.5090
    1THF     H7 3755   1.418   3.013   1.835 -0.6489  1.0251  0.8238
    1THF     H8 3756   1.254   3.084   1.782  0.3394  0.4741  1.8823
    1THF     O1 3757   1.301   2.879   1.737 -0.3627  0.7257  0.1987
    1THF     C1 3758   3.191   1.183   1.826 -0.0526  0.1146  0.5642
    1THF     H1 3759   3.090   1.197   1.866 -0.5290 -1.0729 -0.1857
    1THF     H2 3760   3.259   1.255   1.872 -0.8142  1.0037  0.3041
    1THF     C2 3761   3.186   1.173   1.676 -0.2421 -0.2719 -0.1167
    1THF     H3 3762   3.282   1.178   1.625 -0.2555 -2.2273 -0.3696
    1THF     H4 3763   3.112   1.245   1.638 -0.8788 -1.1341 -0.5239
    1THF     C3 3764   3.133   1.034   1.653 -0.0900 -0.0853  0.2135
    1THF     H5 3765   3.158   0.991   1.556  0.1930  1.9262 -0.6272
    1THF     H6 3766   3.024   1.039   1.655 -0.1518 -0.4806 -1.3561
    1THF     C4 3767   3.182   0.953   1.772  0.2263 -0.4110 -0.1231
    1THF     H7 3768   3.268   0.889   1.751  0.0843 -1.6908  2.9089
    1THF     H8 3769   3.106   0.897   1.826 -0.1258 -0.5549 -0.7665
    1THF     O1 3770   3.221   1.052   1.867 -0.0467 -0.7310  0.0775
    1THF     C1 3771   0.970   3.724   4.074 -0.2836 -0.2110 -0.1801
    1THF     H1 3772   1.025   3.804   4.123  1.5638 -1.1212 -0.7213
    1THF     H2 3773   0.874   3.706   4.122 -0.2463  1.9630  0.7375
    1THF     C2 3774   1.054   3.598   4.058 -0.2010 -0.3184 -0.0211
    1THF     H3 3775   0.985   3.513   4.061 -1.0996  0.3467 -1.5758
    1THF     H4 3776   1.127   3.596   4.139  2.9534  1.5752 -2.6906
    1THF     C3 3777   1.113   3.609   3.916  0.4184 -0.3111 -0.4652
    1THF     H5 3778   1.089   3.517   3.863  0.5399 -1.5164  1.5035
    1THF     H6 3779   1.220   3.594   3.927  0.5035 -0.0666 -0.9463
    1THF     C4 3780   1.066   3.746   3.854  0.0324 -0.2200  0.2017
    1THF     H7 3781   1.030   3.736   3.751 -0.6620  1.1830  0.2922
    1THF     H8 3782   1.149   3.816   3.867  0.1340 -0.4062  0.5708
    1THF     O1 3783   0.953   3.776   3.942 -0.2601 -0.7064  0.3704
    1THF     C1 3784   3.133   0.636   1.608  0.2995 -0.8057 -0.7594
    1THF     H1 3785   3.166   0.671   1.510  0.6024  1.7904  0.2529
    1THF     H2 3786   3.210   0.626   1.685  0.1331  0.0306 -0.4786
    1THF     C2 3787   3.068   0.495   1.605  0.5058 -0.5283 -0.0510
    1THF     H3 3788   3.139   0.413   1.615  0.5711 -0.6528 -1.3591
    1THF     H4 3789   3.019   0.492   1.507  0.3828 -0.4183  0.0065
    1THF     C3 3790   2.961   0.493   1.713 -0.0354 -0.8953  0.5076
    1THF     H5 3791   3.008   0.451   1.802  2.6034  0.5916 -0.1400
    1THF     H6 3792   2.879   0.424   1.693  0.2816 -1.0198 -0.4099
    1THF     C4 3793   2.938   0.642   1.739 -0.0131  0.2269 -0.1725
    1THF     H7 3794   2.974   0.665   1.840  2.7816 -0.2061 -1.0227
    1THF     H8 3795   2.834   0.666   1.713  0.2762 -0.5483 -2.1118
    1THF     O1 3796   3.019   0.719   1.653  0.4238 -0.3035 -0.4975
    1THF     C1 3797   1.214   2.150   3.417  0.2743  0.5647 -0.0829
    1THF     H1 3798   1.202   2.042   3.420  0.5725  0.5823  2.5828
    1THF     H2 3799   1.144   2.195   3.487  0.6986  0.9193  0.1190
    1THF     C2 3800   1.200   2.194   3.271  0.3258  0.2941  0.5432
    1THF     H3 3801   1.108   2.251   3.261  0.4393  0.0607 -2.5831
    1THF     H4 3802   1.182   2.110   3.204 -1.0000  0.8128  0.2348
    1THF     C3 3803   1.327   2.271   3.227  0.2126 -0.5945  0.0317
    1THF     H5 3804   1.308   2.365   3.176  4.3579  0.6737  0.6015
    1THF     H6 3805   1.394   2.216   3.160  0.8354 -1.0202  0.9971
    1THF     C4 3806   1.389   2.302   3.362  0.1758 -0.3273 -0.6454
    1THF     H7 3807   1.348   2.394   3.406  1.3053  0.5874 -1.4722
    1THF     H8 3808   1.498   2.312   3.354  0.2518  0.6185  1.1220
    1THF     O1 3809   1.349   2.194   3.446 -0.0749  0.5490 -0.3453
    1THF     C1 3810   0.950   2.972   1.540 -0.5289  0.6933  0.1480
    1THF     H1 3811   1.037   2.908   1.550 -0.1857  1.3543  1.5554
    1THF     H2 3812   0.946   3.021   1.442 -2.6936 -0.5570 -0.4359
    1THF     C2 3813   0.935   3.060   1.669 -0.4911  0.8310  0.0346
    1THF     H3 3814   0.893   3.157   1.641  0.2943  0.7110 -1.6083
    1THF     H4 3815   1.030   3.081   1.717  0.9175 -2.2503 -1.2501
    1THF     C3 3816   0.831   2.984   1.758 -0.0538 -0.3750 -0.0578
    1THF     H5 3817   0.741   3.046   1.759  0.6615  0.7201 -1.3391
    1THF     H6 3818   0.874   2.970   1.857 -0.3857 -0.2723  0.0996
    1THF     C4 3819   0.798   2.853   1.685 -0.1430  0.1509 -0.2540
    1THF     H7 3820   0.691   2.834   1.687 -0.2656  0.8889  0.3969
    1THF     H8 3821   0.858   2.767   1.715  0.4212  0.7335  0.3347
    1THF     O1 3822   0.831   2.891   1.549 -0.9665 -0.0213 -0.0207
    1THF     C1 3823   1.054   0.712   2.533  0.4932 -0.0947  0.3713
    1THF     H1 3824   1.034   0.670   2.632  0.9791 -0.1466  0.4480
    1THF     H2 3825   1.014   0.814   2.528 -0.2397 -0.4537 -1.3804
    1THF     C2 3826   1.004   0.613   2.424 -1.0013 -0.5012 -0.0161
    1THF     H3 3827   0.902   0.634   2.392 -0.5122  0.1227 -1.2156
    1THF     H4 3828   1.012   0.515   2.470 -4.9446 -1.5177 -1.3218
    1THF     C3 3829   1.101   0.637   2.304 -0.3990 -0.2243  0.4540
    1THF     H5 3830   1.059   0.706   2.230  1.0392  0.8724  0.6478
    1THF     H6 3831   1.129   0.539   2.264  1.5972 -0.4197  2.2266
    1THF     C4 3832   1.221   0.700   2.369 -0.1368  0.6712  0.2370
    1THF     H7 3833   1.235   0.791   2.311  0.4038  0.6929  0.4021
    1THF     H8 3834   1.300   0.625   2.374  1.0068  2.0010  2.7651
    1THF     O1 3835   1.187   0.724   2.502 -0.2121 -0.5560 -0.4131
    1THF     C1 3836   3.107   4.000   1.504 -0.5922 -0.2318 -0.0543
    1THF     H1 3837   3.081   4.103   1.529  2.1300  0.7695 -1.1753
    1THF     H2 3838   3.018   3.938   1.517 -0.7727 -0.5515 -2.6132
    1THF     C2 3839   3.225   3.941   1.585  0.4719 -0.5725 -0.1200
    1THF     H3 3840   3.187   3.902   1.679 -0.7571 -0.9744 -0.7744
    1THF     H4 3841   3.303   4.013   1.608  0.9787 -1.1747  0.0588
    1THF     C3 3842   3.288   3.843   1.498 -0.0993 -0.3377  0.8233
    1THF     H5 3843   3.227   3.753   1.504  1.1390 -1.1677  1.3101
    1THF     H6 3844   3.393   3.824   1.523 -0.0198 -0.5004  0.3669
    1THF     C4 3845   3.267   3.904   1.361 -0.4169  0.2713  0.7566
    1THF     H7 3846   3.258   3.827   1.285  2.2137  0.0375  0.6180
    1THF     H8 3847   3.350   3.969   1.332 -0.6370 -0.0491 -0.6402
    1THF     O1 3848   3.147   3.980   1.370 -0.3675 -0.1570 -0.4163
    1THF     C1 3849   1.552   3.242   3.095 -0.1093  0.1964  0.3814
    1THF     H1 3850   1.574   3.142   3.135  0.1059 -0.3252 -1.0010
    1THF     H2 3851   1.608   3.241   3.001 -0.7094 -2.9338 -0.0082
    1THF     C2 3852   1.597   3.349   3.189 -0.7762  0.6489  0.6416
    1THF     H3 3853   1.627   3.437   3.132 -1.5161  1.1376  1.0077
    1THF     H4 3854   1.675   3.304   3.250 -0.9198 -2.5535 -1.3974
    1THF     C3 3855   1.463   3.383   3.260  0.0291 -1.1727 -0.5181
    1THF     H5 3856   1.426   3.484   3.240 -2.1797 -1.7090  0.7137
    1THF     H6 3857   1.467   3.364   3.367 -1.5230  1.2470  0.0079
    1THF     C4 3858   1.356   3.290   3.201 -0.3995 -0.3602 -0.2822
    1THF     H7 3859   1.254   3.330   3.195 -0.7950 -1.3357 -0.0246
    1THF     H8 3860   1.351   3.196   3.256  0.8027 -1.1865 -1.5491
    1THF     O1 3861   1.411   3.259   3.072  0.1657  0.0804 -0.0285
    1THF     C1 3862   1.810   2.882   2.587 -0.1051  0.5600  0.8824
    1THF     H1 3863   1.860   2.968   2.542  1.5649 -0.5143  0.6586
    1THF     H2 3864   1.890   2.809   2.583 -0.8387 -0.2666  1.1295
    1THF     C2 3865   1.680   2.835   2.520 -0.7402 -0.1218 -0.1104
    1THF     H3 3866   1.692   2.756   2.446 -1.2119 -1.7726  1.5419
    1THF     H4 3867   1.631   2.917   2.466 -2.0323 -0.4517  0.5372
    1THF     C3 3868   1.593   2.775   2.633 -0.8920  0.2929 -0.1066
    1THF     H5 3869   1.591   2.666   2.621 -2.2823  0.4281 -1.1410
    1THF     H6 3870   1.490   2.809   2.630 -0.4529  1.7365  0.7317
    1THF     C4 3871   1.669   2.811   2.761  0.3977  0.1316 -0.2062
    1THF     H7 3872   1.728   2.727   2.799  1.1951  0.2834 -1.1153
    1THF     H8 3873   1.596   2.854   2.830  1.0404  0.6115  0.1827
    1THF     O1 3874   1.767   2.909   2.724 -0.1474 -0.5030 -0.3033
    1THF     C1 3875   1.355   3.369   0.079  0.5587  0.5098  0.6990
    1THF     H1 3876   1.385   3.272   0.121 -2.9196 -0.8475  0.2984
    1THF     H2 3877   1.251   3.363   0.044  0.4756  1.8340  0.7116
    1THF     C2 3878   1.448   3.421  -0.031 -0.2901  0.0839 -0.0029
    1THF     H3 3879   1.394   3.422  -0.126 -1.0249  0.1767  0.4048
    1THF     H4 3880   1.531   3.351  -0.038 -0.5996 -0.2977  0.1103
    1THF     C3 3881   1.487   3.565   0.012 -0.5559 -0.1603  0.2516
    1THF     H5 3882   1.416   3.640  -0.025  1.0845  0.9682 -0.7065
    1THF     H6 3883   1.585   3.600  -0.020 -0.6959  1.4830  1.5190
    1THF     C4 3884   1.467   3.569   0.164 -0.0733 -0.7755  0.2639
    1THF     H7 3885   1.439   3.667   0.203 -1.8618 -0.8524 -0.7616
    1THF     H8 3886   1.551   3.525   0.219  0.9204 -0.5636 -1.0387
    1THF     O1 3887   1.352   3.474   0.183 -0.3507  0.1314  0.3269
    1THF     C1 3888   3.154   1.873   3.328 -0.5734 -0.6754 -0.5213
    1THF     H1 3889   3.186   1.870   3.432  1.8872 -0.7347 -1.2621
    1THF     H2 3890   3.238   1.874   3.258 -0.4373 -2.5023 -0.4118
    1THF     C2 3891   3.042   1.976   3.313  0.4315 -0.0003  0.6381
    1THF     H3 3892   3.051   2.043   3.227 -0.1755 -2.2425 -1.2074
    1THF     H4 3893   3.018   2.043   3.397 -1.3730 -0.2296  0.3174
    1THF     C3 3894   2.913   1.893   3.301  0.0995  0.6677 -0.1097
    1THF     H5 3895   2.873   1.904   3.200  3.0908  0.3856 -1.3861
    1THF     H6 3896   2.838   1.927   3.372  0.4810  2.0008 -0.3399
    1THF     C4 3897   2.945   1.749   3.334  0.3791 -0.0185  0.3722
    1THF     H7 3898   2.891   1.680   3.268  0.2676  0.2913  0.1416
    1THF     H8 3899   2.920   1.735   3.439 -1.2184 -0.1435 -0.0159
    1THF     O1 3900   3.087   1.747   3.312  0.1169 -0.2688 -0.1134
    1THF     C1 3901   0.498   3.369   0.833  0.0185  0.5557  0.0758
    1THF     H1 3902   0.509   3.425   0.926 -2.1704  0.8531  0.1841
    1THF     H2 3903   0.553   3.410   0.748 -1.5421  1.1509 -0.6659
    1THF     C2 3904   0.347   3.346   0.801 -0.4673  0.1973  0.4696
    1THF     H3 3905   0.321   3.361   0.696  0.4779 -1.1345  0.0251
    1THF     H4 3906   0.291   3.419   0.858  0.5713  0.7906  0.7455
    1THF     C3 3907   0.325   3.195   0.846  0.5145  0.5475  0.1569
    1THF     H5 3908   0.317   3.118   0.768 -1.8240  0.2261  0.6931
    1THF     H6 3909   0.242   3.172   0.912 -0.1731 -3.1631 -1.7989
    1THF     C4 3910   0.457   3.151   0.917  0.1273  0.5720 -0.5975
    1THF     H7 3911   0.484   3.048   0.891  1.1598  1.5811 -3.8791
    1THF     H8 3912   0.457   3.171   1.024  2.4582  1.4249 -0.7232
    1THF     O1 3913   0.554   3.236   0.860 -0.0160  0.1464  0.6230
    1THF     C1 3914   2.372   3.475   1.138  0.2254 -0.2652 -0.0352
    1THF     H1 3915   2.453   3.431   1.079  1.9003  2.7437 -0.0409
    1THF     H2 3916   2.318   3.555   1.087  3.0995  1.0088 -1.1650
    1THF     C2 3917   2.418   3.511   1.284  0.2207  0.8022 -0.1190
    1THF     H3 3918   2.345   3.584   1.319 -0.2144  0.9383 -1.2738
    1THF     H4 3919   2.520   3.549   1.294  0.6335 -0.4981  0.7213
    1THF     C3 3920   2.401   3.377   1.359 -0.2347 -1.1809 -0.3178
    1THF     H5 3921   2.364   3.407   1.457 -2.5447 -1.7012 -1.0040
    1THF     H6 3922   2.490   3.314   1.353  1.2216  0.8188 -0.1063
    1THF     C4 3923   2.301   3.295   1.276  0.3116 -0.1686  0.3040
    1THF     H7 3924   2.203   3.297   1.323  2.3204 -1.3629  4.8727
    1THF     H8 3925   2.333   3.192   1.254 -2.8310 -1.3100  0.8691
    1THF     O1 3926   2.278   3.369   1.151  0.5435 -0.7872 -0.2912
    1THF     C1 3927   3.990   2.783   2.415  0.0017  0.0640  0.3742
    1THF     H1 3928   3.921   2.730   2.349  1.6324 -0.2116 -1.1554
    1THF     H2 3929   4.083   2.802   2.361 -0.4407  1.8268  0.2099
    1THF     C2 3930   4.017   2.717   2.555 -0.0899 -0.2789  0.5410
    1THF     H3 3931   4.103   2.651   2.550  0.5905  0.6472 -0.1822
    1THF     H4 3932   3.927   2.658   2.575 -0.8023  0.0343 -1.5660
    1THF     C3 3933   4.038   2.839   2.647  0.2042 -0.0026  0.1718
    1THF     H5 3934   4.144   2.838   2.671 -0.0350 -1.1011  1.2035
    1THF     H6 3935   3.978   2.838   2.739  0.7676 -1.5631  0.5389
    1THF     C4 3936   4.006   2.963   2.564 -0.0435  0.2372 -0.4605
    1THF     H7 3937   4.095   3.008   2.519  2.0381 -2.0317  1.2395
    1THF     H8 3938   3.950   3.041   2.617 -0.3998  1.4428 -2.5604
    1THF     O1 3939   3.928   2.907   2.449  0.4844  0.2884 -0.1741
    1THF     C1 3940   3.375   3.558   1.793  0.6239  0.3137 -0.5529
    1THF     H1 3941   3.421   3.494   1.717 -0.7976 -0.3606 -0.8650
    1THF     H2 3942   3.272   3.590   1.776  0.6051  1.4595  1.5176
    1THF     C2 3943   3.445   3.685   1.820  0.3881 -0.5544 -1.0109
    1THF     H3 3944   3.416   3.758   1.745  0.0994 -0.4933 -0.8408
    1THF     H4 3945   3.553   3.671   1.822  0.3658 -0.6029 -0.1251
    1THF     C3 3946   3.398   3.715   1.960 -0.0413  0.3333  0.0654
    1THF     H5 3947   3.306   3.774   1.969 -2.3995 -3.3771  1.7612
    1THF     H6 3948   3.477   3.762   2.018  0.4828  2.1459 -2.0666
    1THF     C4 3949   3.367   3.580   2.020 -0.0903  0.3636 -0.3973
    1THF     H7 3950   3.268   3.568   2.066  0.3085 -0.9789  0.1413
    1THF     H8 3951   3.443   3.564   2.097 -0.2065 -0.3255 -0.4178
    1THF     O1 3952   3.379   3.483   1.917  0.1978  0.1197  0.4678
    1THF     C1 3953   3.881   0.529   0.222 -0.0650 -0.2249 -0.6545
    1THF     H1 3954   3.911   0.441   0.281 -0.3765 -1.2873 -2.0623
    1THF     H2 3955   3.860   0.493   0.121  0.1058 -2.2955  0.0039
    1THF     C2 3956   3.962   0.655   0.236  0.2100 -0.3570 -0.5088
    1THF     H3 3957   3.980   0.699   0.137  2.8680  1.7132  0.8168
    1THF     H4 3958   4.063   0.639   0.274 -0.6016  0.1797  1.9627
    1THF     C3 3959   3.882   0.741   0.335 -0.1557 -0.1934 -0.2160
    1THF     H5 3960   3.850   0.835   0.289  1.4148 -0.9938 -3.1070
    1THF     H6 3961   3.955   0.775   0.409  0.8935 -1.4099 -0.6775
    1THF     C4 3962   3.779   0.648   0.397 -0.0180 -0.9261 -0.5484
    1THF     H7 3963   3.688   0.694   0.436  0.6861  0.8010 -0.8805
    1THF     H8 3964   3.821   0.594   0.482 -0.3650  1.1663  0.9908
    1THF     O1 3965   3.751   0.572   0.277  0.9701  0.3591 -0.1224
    1THF     C1 3966   1.678   3.037   4.022  0.0969  0.1606 -0.0256
    1THF     H1 3967   1.756   3.057   4.095  1.0118 -0.9135 -0.6987
    1THF     H2 3968   1.662   3.124   3.958  0.1078  0.2625  0.1113
    1THF     C2 3969   1.546   2.993   4.090 -0.0671 -0.0464 -0.4070
    1THF     H3 3970   1.487   3.084   4.083 -1.6508 -0.9358  1.0050
    1THF     H4 3971   1.566   2.986   4.197  1.0355 -1.2633 -0.6754
    1THF     C3 3972   1.496   2.869   4.018  0.2814  0.2489  0.1051
    1THF     H5 3973   1.390   2.875   3.994 -0.1155  0.7783  1.8935
    1THF     H6 3974   1.506   2.787   4.090  1.5962 -0.2487 -0.6264
    1THF     C4 3975   1.595   2.847   3.902  0.1050 -0.0067 -0.3412
    1THF     H7 3976   1.548   2.893   3.814  0.1929 -1.9656 -1.4557
    1THF     H8 3977   1.610   2.741   3.876 -0.1549 -0.0756 -0.2099
    1THF     O1 3978   1.709   2.927   3.931  0.3292  0.6376  0.1265
    1THF     C1 3979   3.769   1.805   3.112 -0.0683 -0.0962  0.2828
    1THF     H1 3980   3.749   1.889   3.180 -1.2849  0.1826 -0.4011
    1THF     H2 3981   3.772   1.708   3.162 -0.4848 -1.1373 -1.6615
    1THF     C2 3982   3.905   1.843   3.044  0.0710  0.6013  0.0887
    1THF     H3 3983   3.992   1.786   3.078 -0.1462  0.6330  0.7059
    1THF     H4 3984   3.932   1.945   3.075  4.3583  0.0944 -1.5931
    1THF     C3 3985   3.885   1.842   2.891 -0.6891  0.9669  0.1168
    1THF     H5 3986   3.952   1.765   2.852 -1.2042 -0.4593  2.0110
    1THF     H6 3987   3.907   1.943   2.855  0.1578  0.8285  0.2397
    1THF     C4 3988   3.736   1.810   2.879  0.8671  0.7453 -0.1629
    1THF     H7 3989   3.717   1.719   2.822 -2.1750  0.9200  0.4599
    1THF     H8 3990   3.690   1.895   2.828  0.0270  0.7630  0.6041
    1THF     O1 3991   3.672   1.810   3.013 -0.4305  0.0140  0.1652
    1THF     C1 3992   3.228   3.249   3.293  0.4518 -0.2959  0.2753
    1THF     H1 3993   3.282   3.254   3.198 -0.1096 -0.4737 -0.0561
    1THF     H2 3994   3.305   3.234   3.369 -0.2819 -1.1925  0.8548
    1THF     C2 3995   3.132   3.130   3.272 -0.1272 -0.5029  0.5348
    1THF     H3 3996   3.091   3.093   3.366  3.8106  0.0182  2.5669
    1THF     H4 3997   3.169   3.037   3.228  0.3065  0.2264 -0.6785
    1THF     C3 3998   3.008   3.191   3.204 -0.1934  0.3930 -0.0631
    1THF     H5 3999   2.918   3.146   3.246 -1.1446  3.1113  0.9637
    1THF     H6 4000   3.011   3.167   3.097  2.6625 -1.7501  0.4518
    1THF     C4 4001   3.019   3.341   3.231  0.9923 -0.6382  0.2766
    1THF     H7 4002   2.938   3.378   3.294  0.6398 -1.6796  0.4430
    1THF     H8 4003   3.026   3.402   3.140 -1.6056 -1.1336 -0.2819
    1THF     O1 4004   3.137   3.364   3.312 -0.1444 -0.0925  0.4340
    1THF     C1 4005   4.074   1.856   3.419 -0.0262 -0.4153  0.0556
    1THF     H1 4006   4.006   1.922   3.473 -2.0726 -0.1728 -2.7120
    1THF     H2 4007   4.024   1.840   3.323  2.5235 -2.1808 -1.0275
    1THF     C2 4008   4.115   1.719   3.478  0.1964 -0.1648  0.4042
    1THF     H3 4009   4.043   1.642   3.450 -1.2075  1.4549 -0.5136
    1THF     H4 4010   4.139   1.725   3.584  1.8674  0.1822  0.0231
    1THF     C3 4011   4.249   1.692   3.410  0.0468 -0.0015 -0.4465
    1THF     H5 4012   4.236   1.617   3.332 -0.4065  0.5438 -0.9077
    1THF     H6 4013   4.326   1.659   3.480 -0.2873  1.6540  0.7323
    1THF     C4 4014   4.292   1.824   3.346 -0.0438  0.5306  0.0719
    1THF     H7 4015   4.278   1.812   3.239 -1.4866  0.8454  0.2162
    1THF     H8 4016   4.395   1.854   3.367  1.6304 -4.3423 -0.6631
    1THF     O1 4017   4.200   1.921   3.394 -0.5800 -0.0462 -0.5636
    1THF     C1 4018   1.852   2.632   3.968 -0.4432  0.0799  0.8057
    1THF     H1 4019   1.851   2.683   3.872  0.3437 -0.4995  0.4803
    1THF     H2 4020   1.747   2.617   3.993 -0.4977 -0.9278  0.0272
    1THF     C2 4021   1.941   2.704   4.069  0.2804 -0.3395  0.4794
    1THF     H3 4022   1.929   2.654   4.166 -1.0325 -0.3545  0.3102
    1THF     H4 4023   1.919   2.810   4.079 -0.1334 -0.3307 -0.5351
    1THF     C3 4024   2.086   2.671   4.008  0.7378 -0.0728 -0.3607
    1THF     H5 4025   2.153   2.650   4.091  0.5204 -0.2463 -0.2310
    1THF     H6 4026   2.131   2.750   3.947  0.8213  0.0298 -0.1684
    1THF     C4 4027   2.058   2.552   3.910  0.1670 -0.6468 -0.1392
    1THF     H7 4028   2.132   2.471   3.914  0.3949 -0.4307  0.0527
    1THF     H8 4029   2.061   2.587   3.807 -0.6371 -0.2831 -0.0383
    1THF     O1 4030   1.918   2.512   3.942  0.7298 -0.0768 -0.1395
    1THF     C1 4031   1.853   2.407   3.108  0.5152 -0.0968  0.0882
    1THF     H1 4032   1.829   2.458   3.014  0.1054 -0.1072  0.1866
    1THF     H2 4033   1.919   2.470   3.167  0.1133  0.4916 -0.0834
    1THF     C2 4034   1.919   2.269   3.090 -0.1769  0.2249  0.6383
    1THF     H3 4035   2.027   2.284   3.097  0.1085 -1.1850 -0.4534
    1THF     H4 4036   1.889   2.221   2.997  1.4986 -1.8810  1.1517
    1THF     C3 4037   1.868   2.183   3.208  0.1942 -0.4829 -0.3491
    1THF     H5 4038   1.947   2.185   3.284  0.5823 -1.9139 -0.6972
    1THF     H6 4039   1.864   2.078   3.180 -0.9146 -0.1946 -1.2798
    1THF     C4 4040   1.727   2.248   3.241  0.1327  0.9992 -0.2208
    1THF     H7 4041   1.705   2.246   3.348 -0.4897 -3.0526 -0.3676
    1THF     H8 4042   1.644   2.203   3.187 -1.5736  1.2409  2.1184
    1THF     O1 4043   1.736   2.386   3.190 -0.0163 -0.3776 -0.0624
    1THF     C1 4044   2.290   1.026   3.863  0.4399  0.1037 -0.4537
    1THF     H1 4045   2.349   0.961   3.927  0.2090  1.5994  1.3002
    1THF     H2 4046   2.301   1.125   3.909 -3.4273  0.1745  0.4831
    1THF     C2 4047   2.140   0.993   3.872  0.2521 -0.1778  0.8272
    1THF     H3 4048   2.077   1.082   3.865  1.9125  0.9172 -0.7482
    1THF     H4 4049   2.124   0.929   3.959  2.0165 -0.1766  1.1715
    1THF     C3 4050   2.117   0.907   3.745 -0.3081 -0.4081 -0.7964
    1THF     H5 4051   2.010   0.908   3.726 -0.3464 -1.5432 -0.6685
    1THF     H6 4052   2.150   0.806   3.773 -0.4924 -0.0188  0.8837
    1THF     C4 4053   2.216   0.960   3.641 -0.4485  0.1999 -0.9441
    1THF     H7 4054   2.173   1.047   3.589  2.1950  2.2116  0.1068
    1THF     H8 4055   2.251   0.895   3.561  0.8229 -0.0979 -0.1692
    1THF     O1 4056   2.325   1.008   3.722  0.4140 -0.6214  0.1205
    1THF     C1 4057   1.024   1.397   1.761  0.2636 -0.2809 -0.7854
    1THF     H1 4058   1.027   1.294   1.797  4.0310 -0.1949 -0.6313
    1THF     H2 4059   1.110   1.445   1.809  2.3495 -1.3895 -3.3260
    1THF     C2 4060   0.891   1.472   1.767 -0.3486 -0.4785 -0.8200
    1THF     H3 4061   0.878   1.528   1.860  1.1040 -2.1200  0.4156
    1THF     H4 4062   0.807   1.402   1.768 -1.4960  0.8760 -0.1075
    1THF     C3 4063   0.894   1.571   1.645 -0.8549  0.4326  0.5278
    1THF     H5 4064   0.908   1.678   1.666 -0.9326  0.4556  0.4659
    1THF     H6 4065   0.808   1.576   1.578 -0.0676  2.5629 -0.4077
    1THF     C4 4066   1.019   1.529   1.566  0.2680 -0.0120 -0.0956
    1THF     H7 4067   1.098   1.600   1.591  1.9411 -2.0399  0.5800
    1THF     H8 4068   1.004   1.527   1.458  1.4712 -2.1870 -0.2671
    1THF     O1 4069   1.055   1.399   1.621 -0.2454 -0.1405  0.1180
    1THF     C1 4070   0.350   1.867   1.521 -0.4163  0.1746  0.2085
    1THF     H1 4071   0.453   1.889   1.492 -0.7078  2.5605  0.8877
    1THF     H2 4072   0.344   1.778   1.584 -1.0983 -0.4121 -0.6695
    1THF     C2 4073   0.250   1.860   1.403  0.8178 -0.1333 -0.4177
    1THF     H3 4074   0.246   1.756   1.368  0.1357 -0.2305 -0.0627
    1THF     H4 4075   0.287   1.921   1.321  0.5049 -0.1419 -0.5691
    1THF     C3 4076   0.131   1.916   1.470 -0.9696 -0.2428 -0.8127
    1THF     H5 4077   0.072   1.838   1.518  3.3758 -1.4059  2.8512
    1THF     H6 4078   0.069   1.970   1.397  1.6767  0.3769 -2.6866
    1THF     C4 4079   0.176   2.023   1.560  0.3311 -0.0321 -0.6427
    1THF     H7 4080   0.104   2.028   1.643  0.5799 -1.2000 -0.3371
    1THF     H8 4081   0.188   2.122   1.515 -1.0088 -0.0529 -1.0684
    1THF     O1 4082   0.304   1.978   1.605  0.2447  0.0338  0.5992
    1THF     C1 4083   3.368   0.249   3.666  0.0222 -0.1288 -0.3167
    1THF     H1 4084   3.308   0.215   3.751 -0.9226 -0.3571 -1.0649
    1THF     H2 4085   3.455   0.310   3.691 -0.7548  1.3789 -1.1916
    1THF     C2 4086   3.267   0.335   3.589 -0.1068 -0.2756 -0.1045
    1THF     H3 4087   3.309   0.435   3.594 -0.2554 -0.3007  1.8127
    1THF     H4 4088   3.170   0.339   3.639 -0.6537  1.2635 -1.2613
    1THF     C3 4089   3.249   0.257   3.466  0.5825  0.1707 -0.5618
    1THF     H5 4090   3.305   0.297   3.381  0.3747 -0.1960 -0.8751
    1THF     H6 4091   3.143   0.249   3.440  0.3679  0.0914  0.3141
    1THF     C4 4092   3.300   0.112   3.487 -0.5095 -0.2698 -0.2046
    1THF     H7 4093   3.345   0.067   3.399 -2.9167 -1.0468 -1.0660
    1THF     H8 4094   3.222   0.057   3.540 -1.3065 -1.2443 -2.3532
    1THF     O1 4095   3.395   0.130   3.590  0.2971  0.1599  0.6156
    1THF     C1 4096   3.438   1.410   3.236 -0.1309  0.1311 -0.1332
    1THF     H1 4097   3.499   1.320   3.241 -0.6069 -0.1907 -0.0909
    1THF     H2 4098   3.361   1.417   3.158 -0.6719 -1.6136  0.2235
    1THF     C2 4099   3.523   1.531   3.233 -0.2990 -0.0275 -0.0639
    1THF     H3 4100   3.531   1.564   3.129 -0.0291 -0.8777 -0.3194
    1THF     H4 4101   3.625   1.514   3.267  0.2705 -0.7341 -2.0420
    1THF     C3 4102   3.446   1.627   3.321 -0.3949 -0.4340  0.2210
    1THF     H5 4103   3.370   1.692   3.278 -0.0914 -0.6807 -0.7025
    1THF     H6 4104   3.520   1.688   3.373 -0.1133 -0.6243  0.0448
    1THF     C4 4105   3.376   1.533   3.420  0.2996 -0.2247  0.4590
    1THF     H7 4106   3.273   1.566   3.435  1.0230  2.4597 -0.0580
    1THF     H8 4107   3.436   1.528   3.511 -1.3188  0.9938  1.5994
    1THF     O1 4108   3.380   1.409   3.364  0.8706 -0.0894  0.3041
    1THF     C1 4109   1.646   3.751   0.470  0.2610  0.5065  0.1752
    1THF     H1 4110   1.588   3.732   0.379 -0.5231 -1.4670  1.0575
    1THF     H2 4111   1.621   3.690   0.557 -2.4944 -2.2636 -2.4315
    1THF     C2 4112   1.641   3.895   0.526 -0.0218 -0.7283  0.3689
    1THF     H3 4113   1.565   3.909   0.603  0.4536  0.9026  0.5630
    1THF     H4 4114   1.630   3.969   0.446  0.0441  1.1913  2.0840
    1THF     C3 4115   1.776   3.911   0.595 -0.4733 -0.3025  0.7102
    1THF     H5 4116   1.771   3.878   0.699 -0.4883  1.3210  1.2414
    1THF     H6 4117   1.816   4.013   0.596  0.7765 -0.7999  2.3232
    1THF     C4 4118   1.865   3.810   0.518  0.3595 -0.8652 -0.3497
    1THF     H7 4119   1.931   3.751   0.583 -0.5214 -0.3458  1.0196
    1THF     H8 4120   1.929   3.865   0.448 -1.1324 -0.4711 -1.4335
    1THF     O1 4121   1.783   3.725   0.440  0.2288 -0.1963 -0.3475
    1THF     C1 4122   3.923   2.507   3.665 -0.3233 -0.9303 -0.0914
    1THF     H1 4123   4.010   2.462   3.615  1.2327 -0.0847  1.7917
    1THF     H2 4124   3.925   2.481   3.771  0.6247  0.5399  0.2665
    1THF     C2 4125   3.792   2.449   3.605 -0.1721 -0.8136  0.0472
    1THF     H3 4126   3.729   2.389   3.671 -1.1914  1.2120  0.9632
    1THF     H4 4127   3.799   2.395   3.511  0.9903  0.3645 -0.5733
    1THF     C3 4128   3.713   2.575   3.577 -0.3331  0.3735 -0.2433
    1THF     H5 4129   3.607   2.568   3.604 -0.7195  2.1806 -1.2296
    1THF     H6 4130   3.721   2.599   3.471 -1.7869 -0.2721 -0.5093
    1THF     C4 4131   3.779   2.694   3.653 -0.1674  0.2923  0.4176
    1THF     H7 4132   3.740   2.700   3.755 -1.2072 -1.2245  0.1170
    1THF     H8 4133   3.770   2.789   3.599 -0.9139 -0.4414 -0.7687
    1THF     O1 4134   3.917   2.649   3.661  0.4519  0.3845 -0.0800
    1THF     C1 4135   2.900   0.617   1.168  0.2536 -0.4491  0.4313
    1THF     H1 4136   2.921   0.703   1.103  1.1662 -0.2152  1.0241
    1THF     H2 4137   2.856   0.640   1.265  0.4632  0.6368  0.2842
    1THF     C2 4138   3.040   0.562   1.190  0.1152 -0.6718  0.0065
    1THF     H3 4139   3.053   0.519   1.290 -0.7942  0.9689  0.8390
    1THF     H4 4140   3.127   0.628   1.188  1.0963 -1.8713  1.5701
    1THF     C3 4141   3.054   0.458   1.082 -0.2291  0.3868  0.1531
    1THF     H5 4142   3.108   0.373   1.124 -1.9012  1.3397  4.5751
    1THF     H6 4143   3.103   0.498   0.993  1.8671 -1.0582  0.6287
    1THF     C4 4144   2.912   0.417   1.045  0.7990 -0.0860 -0.6103
    1THF     H7 4145   2.891   0.315   1.078  1.2704  0.0174  0.0239
    1THF     H8 4146   2.895   0.425   0.937  1.3783  1.9428 -0.5674
    1THF     O1 4147   2.826   0.503   1.115 -0.5967  0.0259 -0.0991
    1THF     C1 4148   0.958   3.386   2.830  0.3707 -0.3593  0.2815
    1THF     H1 4149   0.960   3.302   2.900 -0.1031 -0.3182  0.3439
    1THF     H2 4150   1.044   3.448   2.858  0.8126 -1.0130  0.3825
    1THF     C2 4151   0.822   3.454   2.827 -0.1626 -0.3417  0.0424
    1THF     H3 4152   0.816   3.551   2.878 -2.2302 -0.0254 -0.7613
    1THF     H4 4153   0.745   3.402   2.884 -0.2049 -0.5103 -0.1730
    1THF     C3 4154   0.770   3.455   2.682 -0.0053 -0.4441  0.7129
    1THF     H5 4155   0.743   3.558   2.657 -2.7851 -0.8771  1.7502
    1THF     H6 4156   0.681   3.392   2.678  0.3566 -0.8331 -1.6599
    1THF     C4 4157   0.898   3.407   2.600 -0.4785 -0.0695 -0.2951
    1THF     H7 4158   0.956   3.492   2.563 -1.5008 -0.1721 -2.1770
    1THF     H8 4159   0.871   3.345   2.514  2.5239 -0.7927 -0.7692
    1THF     O1 4160   0.971   3.333   2.699  0.5627 -0.9833 -0.4046
    1THF     C1 4161   0.661   2.944   4.013 -0.5300 -0.1417  0.5502
    1THF     H1 4162   0.703   2.848   4.046 -1.0854 -0.2377  1.0004
    1THF     H2 4163   0.736   3.019   3.988 -0.0302 -1.5285 -2.3204
    1THF     C2 4164   0.557   2.993   4.119  0.2547 -0.6864 -0.4856
    1THF     H3 4165   0.541   3.101   4.110  2.1039 -0.3030  0.6389
    1THF     H4 4166   0.592   2.979   4.222  0.9203  2.1435 -0.2733
    1THF     C3 4167   0.427   2.919   4.079  0.0096 -0.5852  0.8911
    1THF     H5 4168   0.344   2.990   4.086  0.5220  0.0605  0.3828
    1THF     H6 4169   0.411   2.834   4.146 -0.1639 -2.0860 -1.0263
    1THF     C4 4170   0.444   2.872   3.934 -0.1905 -1.0155  0.1076
    1THF     H7 4171   0.362   2.913   3.873  0.3690 -1.0210 -0.6552
    1THF     H8 4172   0.462   2.765   3.932 -0.8426 -1.1554  1.0849
    1THF     O1 4173   0.574   2.930   3.899  0.1314  0.0224  0.5612
    1THF     C1 4174   3.697   1.041   3.604 -0.1744  0.4066 -0.5747
    1THF     H1 4175   3.685   1.062   3.711 -0.5020  0.0239 -0.5353
    1THF     H2 4176   3.803   1.037   3.577  0.1560  0.5690  0.6703
    1THF     C2 4177   3.613   1.142   3.527 -0.3038 -0.4749  0.4184
    1THF     H3 4178   3.658   1.161   3.430  0.0215 -2.4603  0.1673
    1THF     H4 4179   3.615   1.241   3.575 -1.2365 -0.3526  0.1998
    1THF     C3 4180   3.477   1.088   3.507  0.0686  0.3297  0.0774
    1THF     H5 4181   3.459   1.077   3.400  1.6545 -2.5982  0.0653
    1THF     H6 4182   3.401   1.141   3.564 -0.7711 -0.7972  0.0348
    1THF     C4 4183   3.485   0.949   3.575  0.0379 -0.1886  0.0159
    1THF     H7 4184   3.425   0.874   3.522 -0.2762  0.0084  0.0900
    1THF     H8 4185   3.443   0.956   3.675 -0.5944  0.0445 -0.2638
    1THF     O1 4186   3.632   0.917   3.574 -0.4894 -0.3218  0.2209
    1THF     C1 4187   3.791   0.400   2.607 -0.0779 -0.1898  0.0059
    1THF     H1 4188   3.832   0.468   2.531 -0.0577  0.7111  0.8082
    1THF     H2 4189   3.778   0.304   2.556  0.3346  0.9483 -2.3177
    1THF     C2 4190   3.649   0.454   2.650  0.1987 -0.3138  0.2160
    1THF     H3 4191   3.580   0.370   2.660 -0.4839 -0.0418 -1.9619
    1THF     H4 4192   3.614   0.517   2.568  1.6967 -0.9741 -0.9683
    1THF     C3 4193   3.681   0.535   2.774  0.0234  0.8079 -0.3482
    1THF     H5 4194   3.635   0.510   2.869  0.0078 -2.3501 -1.1126
    1THF     H6 4195   3.678   0.640   2.745 -0.7511  1.2571  1.3184
    1THF     C4 4196   3.834   0.511   2.801 -0.2761  0.3980  0.1302
    1THF     H7 4197   3.850   0.498   2.908  1.1659 -0.9931 -0.2155
    1THF     H8 4198   3.891   0.594   2.760  0.9133 -1.1634 -1.4950
    1THF     O1 4199   3.865   0.398   2.721 -0.2871 -0.0925  0.2938
    1THF     C1 4200   2.472   3.464   0.184  0.2563 -0.1445 -0.1437
    1THF     H1 4201   2.401   3.386   0.156  1.7145 -0.4672 -3.2203
    1THF     H2 4202   2.524   3.413   0.266 -0.0782 -0.9428 -0.4147
    1THF     C2 4203   2.401   3.592   0.229 -0.6375  0.5170 -0.1491
    1THF     H3 4204   2.426   3.626   0.330 -0.2185  1.2866 -0.5119
    1THF     H4 4205   2.295   3.563   0.230 -0.5020  0.0328  0.5193
    1THF     C3 4206   2.436   3.710   0.137  0.4850 -0.2813 -0.1363
    1THF     H5 4207   2.506   3.784   0.176  1.5155 -0.7780 -1.0219
    1THF     H6 4208   2.355   3.768   0.093  1.5609  0.4540 -1.1765
    1THF     C4 4209   2.521   3.641   0.030  0.0966 -0.1957  0.3593
    1THF     H7 4210   2.608   3.697  -0.007 -0.6443  2.2881  2.2452
    1THF     H8 4211   2.458   3.612  -0.054 -1.2094  0.1437  1.2101
    1THF     O1 4212   2.560   3.514   0.077  0.1613  0.4373  0.0088
    1THF     C1 4213   0.207   1.648   2.423  0.7445  0.4011  0.0352
    1THF     H1 4214   0.133   1.653   2.504 -0.1424 -0.7949 -0.6824
    1THF     H2 4215   0.255   1.742   2.397  2.2047  0.4838  2.8662
    1THF     C2 4216   0.139   1.593   2.298  0.5447  0.1657 -0.2464
    1THF     H3 4217   0.095   1.674   2.239 -0.2819  0.1021  0.2784
    1THF     H4 4218   0.069   1.513   2.322  0.8743 -0.5788 -1.7235
    1THF     C3 4219   0.255   1.529   2.225 -0.1081  0.7461 -0.4037
    1THF     H5 4220   0.281   1.581   2.132 -0.0287 -0.8834 -1.3099
    1THF     H6 4221   0.212   1.431   2.203  1.3949 -0.5876  2.4397
    1THF     C4 4222   0.371   1.532   2.323  0.2114  0.1673 -0.2465
    1THF     H7 4223   0.434   1.619   2.308  0.3456  0.2227  0.5833
    1THF     H8 4224   0.428   1.439   2.332  1.2718  0.8986  0.6902
    1THF     O1 4225   0.302   1.547   2.448 -0.4748  0.0786 -0.5460
    1THF     C1 4226   1.245   2.516   3.723  0.7321  0.5092 -0.0620
    1THF     H1 4227   1.178   2.545   3.642  0.2882  0.5580  0.3188
    1THF     H2 4228   1.339   2.571   3.711  1.4301 -0.3274  1.4268
    1THF     C2 4229   1.271   2.366   3.731  0.1963 -0.0671  0.0544
    1THF     H3 4230   1.371   2.355   3.687  0.3878 -1.6918  0.8466
    1THF     H4 4231   1.196   2.313   3.672  0.7040  0.4084 -1.0281
    1THF     C3 4232   1.262   2.336   3.880  0.2100 -0.0221 -0.2719
    1THF     H5 4233   1.344   2.273   3.914 -0.2272 -0.4749 -0.0551
    1THF     H6 4234   1.176   2.272   3.900  1.7378 -1.8224  0.7240
    1THF     C4 4235   1.252   2.465   3.955  0.1570 -0.3555 -0.6034
    1THF     H7 4236   1.349   2.502   3.988 -0.3794  0.3799  0.1748
    1THF     H8 4237   1.185   2.453   4.040  2.2973  0.5183  1.2378
    1THF     O1 4238   1.195   2.556   3.857 -0.0995  0.2716 -0.0391
    1THF     C1 4239   0.974   2.359   1.596 -0.0118  0.4432  0.1212
    1THF     H1 4240   1.075   2.400   1.600  0.9026 -1.7769  1.0707
    1THF     H2 4241   0.964   2.279   1.670 -0.2696  0.0774 -0.3059
    1THF     C2 4242   0.954   2.327   1.447  0.4750 -0.5751  0.5637
    1THF     H3 4243   0.909   2.230   1.423  1.4138 -0.5564 -1.3608
    1THF     H4 4244   1.048   2.335   1.393 -0.3441 -0.9373 -0.9372
    1THF     C3 4245   0.843   2.432   1.405 -0.5521  0.2936 -0.3237
    1THF     H5 4246   0.743   2.390   1.392 -0.2966 -0.3943 -0.0874
    1THF     H6 4247   0.860   2.469   1.303 -0.9224 -2.0724 -1.2732
    1THF     C4 4248   0.846   2.540   1.507 -0.9274 -0.1780  0.5607
    1THF     H7 4249   0.753   2.596   1.521 -0.5478  0.6658 -0.2327
    1THF     H8 4250   0.925   2.614   1.493  0.8400 -1.5640  2.7993
    1THF     O1 4251   0.875   2.460   1.624 -0.4362  0.0213  0.4141
    1THF     C1 4252   0.337   1.410   4.061 -0.0266 -0.7073  0.3193
    1THF     H1 4253   0.380   1.509   4.077 -0.1136 -0.8960  1.7719
    1THF     H2 4254   0.269   1.402   3.977  0.7288  0.9438 -0.4739
    1THF     C2 4255   0.267   1.369   4.189 -0.5452 -0.1419  0.5101
    1THF     H3 4256   0.222   1.271   4.172  0.3892 -0.9217  2.4431
    1THF     H4 4257   0.184   1.434   4.220  0.1348  0.1939  1.6602
    1THF     C3 4258   0.377   1.353   4.286  0.7276  0.2479  0.3627
    1THF     H5 4259   0.340   1.285   4.363 -0.2737 -0.6176 -0.8743
    1THF     H6 4260   0.395   1.447   4.338 -1.5670  0.9886 -0.1553
    1THF     C4 4261   0.497   1.314   4.200  0.1666 -0.4283  0.5848
    1THF     H7 4262   0.540   1.214   4.215  2.0448  0.2784  0.0902
    1THF     H8 4263   0.568   1.395   4.218  1.4594 -1.0262 -1.4730
    1THF     O1 4264   0.451   1.321   4.069  0.3376 -0.4514 -0.3251
    1THF     C1 4265   0.076   1.467   1.912  1.0491  0.3649  0.0193
    1THF     H1 4266   0.036   1.398   1.838 -1.0614  0.6133  0.8969
    1THF     H2 4267   0.034   1.424   2.003 -2.0754 -0.7555 -1.8924
    1THF     C2 4268   0.038   1.609   1.889 -0.4022  0.2458 -0.1864
    1THF     H3 4269  -0.000   1.652   1.981 -2.3559  2.1252 -1.8233
    1THF     H4 4270  -0.051   1.612   1.825 -1.2607 -3.6030  0.6835
    1THF     C3 4271   0.165   1.670   1.825 -0.4322  0.2142 -0.1063
    1THF     H5 4272   0.208   1.754   1.881  0.6878 -1.1301  1.0645
    1THF     H6 4273   0.140   1.704   1.724 -1.3883 -0.2649 -0.0359
    1THF     C4 4274   0.265   1.554   1.815 -0.2896  0.4886  0.1968
    1THF     H7 4275   0.363   1.598   1.835  0.3768 -0.3748 -1.0430
    1THF     H8 4276   0.260   1.506   1.716 -0.5771 -0.5742  0.7229
    1THF     O1 4277   0.217   1.460   1.912 -0.4250 -0.4197  0.0889
    1THF     C1 4278   3.235   0.430   0.116  0.3695 -0.5071  0.4320
    1THF     H1 4279   3.135   0.466   0.141  0.7969 -1.0067  3.0143
    1THF     H2 4280   3.289   0.431   0.211 -0.5422  0.0455  0.9529
    1THF     C2 4281   3.315   0.500   0.002  0.2476  0.3565  0.8552
    1THF     H3 4282   3.423   0.491   0.017  0.3891  2.0681  1.0200
    1THF     H4 4283   3.290   0.606  -0.012 -0.5750 -0.2546 -2.9545
    1THF     C3 4284   3.275   0.414  -0.118 -0.4355 -0.7827 -1.0381
    1THF     H5 4285   3.343   0.429  -0.202  1.2480 -1.1353  0.2304
    1THF     H6 4286   3.173   0.449  -0.137 -1.0915 -1.5183  0.9641
    1THF     C4 4287   3.277   0.275  -0.051 -0.0670  0.0128 -0.0068
    1THF     H7 4288   3.380   0.245  -0.029 -0.1098  0.9226  1.4999
    1THF     H8 4289   3.221   0.196  -0.101 -0.8227  0.6582 -0.1884
    1THF     O1 4290   3.221   0.290   0.078  0.4908  0.0284 -0.1894
    1THF     C1 4291   2.747   3.062   3.888 -0.5965  0.6080  0.1115
    1THF     H1 4292   2.674   2.997   3.838 -1.2565  0.6521  0.9937
    1THF     H2 4293   2.849   3.024   3.887 -0.3255  1.3193  0.3653
    1THF     C2 4294   2.692   3.076   4.028  0.2291  0.4557  0.2073
    1THF     H3 4295   2.767   3.103   4.103  0.7889  1.6833 -0.7811
    1THF     H4 4296   2.646   2.982   4.061 -0.9663  0.7736 -0.5064
    1THF     C3 4297   2.591   3.183   4.013  0.2176 -0.2130 -0.3675
    1THF     H5 4298   2.603   3.256   4.093 -0.6927  0.6720 -1.0229
    1THF     H6 4299   2.489   3.143   4.017  0.3839 -0.5395  0.7440
    1THF     C4 4300   2.612   3.248   3.878 -0.1369  0.7713 -0.6547
    1THF     H7 4301   2.624   3.356   3.889  1.1824  0.5800 -0.0921
    1THF     H8 4302   2.535   3.213   3.809 -1.1336 -0.0581  0.8477
    1THF     O1 4303   2.729   3.190   3.832  0.8999  0.1120 -0.1623
    1THF     C1 4304   1.732   1.750   3.475 -0.2987  1.0207 -0.3553
    1THF     H1 4305   1.692   1.652   3.501  0.5172  0.4586 -1.1656
    1THF     H2 4306   1.836   1.761   3.445 -0.4872  0.9686 -1.0300
    1THF     C2 4307   1.707   1.841   3.604  0.3630 -0.0296 -0.4400
    1THF     H3 4308   1.795   1.898   3.635  1.8904 -2.2289 -0.6376
    1THF     H4 4309   1.678   1.792   3.697  0.6223 -0.9621 -0.8445
    1THF     C3 4310   1.601   1.949   3.563 -0.5262  0.1082 -0.0954
    1THF     H5 4311   1.657   2.041   3.547  0.3771 -0.4767 -0.2929
    1THF     H6 4312   1.543   1.973   3.653 -0.5696 -0.9352  0.1631
    1THF     C4 4313   1.547   1.897   3.431  0.5803 -0.2944 -0.3178
    1THF     H7 4314   1.516   1.980   3.367  1.4925 -0.5492 -1.0960
    1THF     H8 4315   1.456   1.843   3.457  0.4854  0.7836  1.7407
    1THF     O1 4316   1.649   1.814   3.373  0.0927  0.1785  0.5182
    1THF     C1 4317   3.885   1.617   1.507 -0.1416 -0.5912 -0.5226
    1THF     H1 4318   3.819   1.567   1.436  0.3881 -0.9633 -0.7561
    1THF     H2 4319   3.872   1.725   1.500  0.3115 -0.5566 -0.8862
    1THF     C2 4320   4.025   1.580   1.465 -0.3473  0.0500  0.2037
    1THF     H3 4321   4.107   1.649   1.488  1.0600 -0.6016 -2.5597
    1THF     H4 4322   4.036   1.573   1.357 -0.7412  5.0254 -0.2806
    1THF     C3 4323   4.055   1.453   1.542 -0.1158  0.1231 -0.1497
    1THF     H5 4324   4.155   1.463   1.586  0.6128 -1.2853 -1.4344
    1THF     H6 4325   4.054   1.367   1.475  2.6798  0.8544 -1.2030
    1THF     C4 4326   3.933   1.440   1.641 -0.4926 -0.4931  0.1963
    1THF     H7 4327   3.964   1.421   1.744 -1.2797  1.5526  0.8381
    1THF     H8 4328   3.866   1.362   1.603 -0.1174 -0.5135 -0.4375
    1THF     O1 4329   3.862   1.566   1.641 -0.4726  0.4391 -0.0306
    1THF     C1 4330   3.419   2.486   0.517 -0.4941  0.6415  0.0268
    1THF     H1 4331   3.361   2.422   0.584  0.1900 -2.2622 -2.0110
    1THF     H2 4332   3.461   2.572   0.570 -1.6087 -0.6569  3.1161
    1THF     C2 4333   3.349   2.526   0.386 -0.6331 -0.0568 -0.0947
    1THF     H3 4334   3.303   2.625   0.385  0.9992  0.7321 -0.5202
    1THF     H4 4335   3.279   2.447   0.359  0.7147 -1.2908 -0.0855
    1THF     C3 4336   3.466   2.526   0.282 -0.6626  0.1356  0.5665
    1THF     H5 4337   3.502   2.622   0.245 -0.1913 -0.8881 -1.6677
    1THF     H6 4338   3.441   2.473   0.190  1.5434 -0.0188  0.0475
    1THF     C4 4339   3.590   2.458   0.350  0.6003  0.3162  1.0508
    1THF     H7 4340   3.661   2.530   0.389 -0.9540  0.7929  3.0414
    1THF     H8 4341   3.637   2.380   0.289 -3.1141  0.8625 -2.7408
    1THF     O1 4342   3.530   2.404   0.472 -0.7258  0.6489 -0.0518
    1THF     C1 4343   1.049   3.430   1.831  0.0987  0.0684  0.4016
    1THF     H1 4344   1.101   3.437   1.735 -1.3912  2.3934 -0.2739
    1THF     H2 4345   0.940   3.441   1.822  0.6543  4.1253 -3.0298
    1THF     C2 4346   1.096   3.544   1.920  0.2815  0.1203  0.4661
    1THF     H3 4347   1.032   3.631   1.927  1.2014  0.8942 -0.5067
    1THF     H4 4348   1.189   3.582   1.877 -0.2249  0.8982  0.0656
    1THF     C3 4349   1.124   3.483   2.059 -0.5228  0.0315  0.2469
    1THF     H5 4350   1.052   3.510   2.136  0.0038 -0.8716  1.0693
    1THF     H6 4351   1.225   3.514   2.088 -0.5287 -0.7867  1.1687
    1THF     C4 4352   1.131   3.330   2.046  0.9599 -0.5736 -0.8704
    1THF     H7 4353   1.059   3.287   2.116  1.3933  0.5624  0.2727
    1THF     H8 4354   1.232   3.288   2.053  1.0308 -0.2442  0.1873
    1THF     O1 4355   1.095   3.313   1.901 -0.0516  0.0899 -0.7984
    1THF     C1 4356   1.974   1.288   3.208  0.8360 -0.4677  0.5090
    1THF     H1 4357   1.989   1.246   3.307 -3.0019 -0.8872  0.9989
    1THF     H2 4358   1.888   1.248   3.153  0.9581  1.6614 -1.3087
    1THF     C2 4359   2.100   1.269   3.128  0.6564  0.6120  0.5076
    1THF     H3 4360   2.080   1.251   3.023  0.2196 -0.7003  0.8136
    1THF     H4 4361   2.159   1.181   3.154 -0.1737 -0.5257 -1.3860
    1THF     C3 4362   2.177   1.406   3.144  0.4315  0.4534 -0.3309
    1THF     H5 4363   2.214   1.439   3.047  0.2832  0.4638 -0.3849
    1THF     H6 4364   2.259   1.395   3.214 -0.9128 -1.6601  0.9564
    1THF     C4 4365   2.076   1.504   3.198  0.8666  0.1222  0.0219
    1THF     H7 4366   2.069   1.582   3.123 -0.8357  2.0179  2.0853
    1THF     H8 4367   2.124   1.535   3.291 -0.7846 -1.9805  1.6281
    1THF     O1 4368   1.952   1.430   3.222  0.0700 -0.2038 -0.1997
    1THF     C1 4369   3.138   0.095   1.050  0.3591  0.3997 -0.7021
    1THF     H1 4370   3.190   0.180   1.006  1.3587 -1.3464 -2.9806
    1THF     H2 4371   3.127   0.102   1.158  0.2512  0.3387 -0.7093
    1THF     C2 4372   3.223  -0.032   1.019 -0.2362 -0.1229  0.3201
    1THF     H3 4373   3.225  -0.110   1.095  1.1901 -0.9540 -0.5588
    1THF     H4 4374   3.325  -0.012   0.985 -0.4439  2.6458  1.1420
    1THF     C3 4375   3.140  -0.091   0.903 -0.0049  0.5887 -0.6389
    1THF     H5 4376   3.097  -0.186   0.935  0.3138  0.2075 -1.3253
    1THF     H6 4377   3.201  -0.105   0.813  2.5155 -0.4091  1.1617
    1THF     C4 4378   3.023   0.006   0.875  0.4138 -0.0147  0.1833
    1THF     H7 4379   2.928  -0.040   0.849 -0.8611  3.3698 -1.4618
    1THF     H8 4380   3.047   0.074   0.794  1.1732  1.0483  1.2802
    1THF     O1 4381   3.005   0.077   0.997 -0.2036  0.4152 -0.1964
    1THF     C1 4382   1.572   2.484   1.625  0.0250  0.8092  0.5475
    1THF     H1 4383   1.547   2.590   1.641  2.5964  1.3118  1.5741
    1THF     H2 4384   1.680   2.488   1.606 -0.0654  0.9075  0.0674
    1THF     C2 4385   1.496   2.401   1.516 -0.1312 -0.1216  0.1111
    1THF     H3 4386   1.565   2.331   1.467 -0.8099 -0.3127 -0.5881
    1THF     H4 4387   1.450   2.467   1.442  0.2035  1.0279  0.9244
    1THF     C3 4388   1.386   2.315   1.592 -0.2126 -0.6746 -0.5813
    1THF     H5 4389   1.404   2.209   1.575  0.3312 -0.3616 -2.0453
    1THF     H6 4390   1.281   2.336   1.569 -1.0261 -1.5225  2.1339
    1THF     C4 4391   1.417   2.339   1.743 -0.2120  0.1516  0.2669
    1THF     H7 4392   1.420   2.247   1.803  1.0037 -0.1092 -0.1923
    1THF     H8 4393   1.338   2.400   1.788 -1.3377  0.3151 -1.8530
    1THF     O1 4394   1.542   2.415   1.743 -0.0017 -0.8691 -0.6060
    1THF     C1 4395   1.048   1.220   2.898 -0.1292  0.1046 -0.6628
    1THF     H1 4396   0.986   1.259   2.979 -0.1214  0.0033 -0.6072
    1THF     H2 4397   1.098   1.303   2.847 -0.9189  1.5588  0.8969
    1THF     C2 4398   0.974   1.126   2.802  0.7820  0.2453  0.1112
    1THF     H3 4399   0.985   1.170   2.702  0.8400  1.7074  0.7565
    1THF     H4 4400   0.867   1.126   2.823  0.7011  2.0224 -0.2061
    1THF     C3 4401   1.033   0.983   2.822 -0.2168 -0.5206  0.3132
    1THF     H5 4402   1.088   0.956   2.732  1.7047 -0.6941  1.5183
    1THF     H6 4403   0.946   0.923   2.852 -1.2438  1.8298  2.2721
    1THF     C4 4404   1.126   0.994   2.943  0.8451  0.2569  0.5039
    1THF     H7 4405   1.221   0.941   2.931  0.4237 -0.0545 -1.6274
    1THF     H8 4406   1.071   0.961   3.032 -0.4743 -1.0371 -0.7745
    1THF     O1 4407   1.152   1.134   2.964 -0.6928 -0.3884  0.3406
    1THF     C1 4408   0.790   1.635   0.213 -0.0340  0.6097 -0.2400
    1THF     H1 4409   0.809   1.570   0.299 -1.2642  1.3669  0.6240
    1THF     H2 4410   0.706   1.702   0.236  0.9811  1.7240  0.2835
    1THF     C2 4411   0.776   1.550   0.081  0.4691 -0.1307 -0.8115
    1THF     H3 4412   0.687   1.584   0.028  0.0808  2.0267  1.0960
    1THF     H4 4413   0.774   1.441   0.092  0.7521 -0.4136 -3.4660
    1THF     C3 4414   0.900   1.590   0.003 -1.0854 -0.6477 -0.2006
    1THF     H5 4415   0.876   1.607  -0.102  0.8857  1.2568 -0.3793
    1THF     H6 4416   0.986   1.524   0.009 -1.2634 -1.1400 -2.6740
    1THF     C4 4417   0.940   1.726   0.058  0.0076 -0.6129  0.0280
    1THF     H7 4418   0.875   1.807   0.024  1.4516  0.3538 -0.4863
    1THF     H8 4419   1.046   1.752   0.053  0.3932 -2.0909  0.2108
    1THF     O1 4420   0.909   1.710   0.194 -0.8788 -0.1473 -0.1489
    1THF     C1 4421   0.027   1.910   1.030  0.0653  0.3184 -0.0866
    1THF     H1 4422   0.023   1.807   1.068  0.3180  1.3491  2.8747
    1THF     H2 4423   0.125   1.932   0.988  0.6582  0.1232  1.1545
    1THF     C2 4424  -0.028   2.023   1.112 -0.3358  0.4800  0.2978
    1THF     H3 4425   0.044   2.085   1.165  1.2155 -1.1321  0.1059
    1THF     H4 4426  -0.098   1.979   1.185 -0.7620  0.5492 -0.0683
    1THF     C3 4427  -0.108   2.118   1.012 -0.0611 -0.2934  0.2125
    1THF     H5 4428  -0.057   2.214   0.999 -0.0260 -0.1264  1.5794
    1THF     H6 4429  -0.212   2.120   1.042 -0.0630 -2.5562  0.4590
    1THF     C4 4430  -0.099   2.048   0.876  0.1792  0.4857 -0.1043
    1THF     H7 4431  -0.017   2.076   0.810 -0.5638 -3.0215 -2.7058
    1THF     H8 4432  -0.197   2.042   0.828 -0.3327  0.8020  0.8881
    1THF     O1 4433  -0.067   1.908   0.919 -0.2389  0.0517  0.1831
    1THF     C1 4434   1.622   0.666   2.101  0.0017  0.5337 -0.9279
    1THF     H1 4435   1.677   0.572   2.092  0.6449  0.6887  1.1357
    1THF     H2 4436   1.547   0.682   2.022 -0.0809 -1.0811 -1.1994
    1THF     C2 4437   1.714   0.782   2.121  0.0730 -0.8280 -0.1797
    1THF     H3 4438   1.679   0.865   2.059 -2.0836  0.2110  2.3643
    1THF     H4 4439   1.820   0.768   2.102  0.0076 -1.7901  0.1467
    1THF     C3 4440   1.689   0.831   2.266 -0.9572  0.4224  0.7544
    1THF     H5 4441   1.707   0.938   2.280  0.9293  0.0557  1.3482
    1THF     H6 4442   1.750   0.776   2.339  1.1628  0.4428 -0.9626
    1THF     C4 4443   1.543   0.789   2.293 -0.4282  0.0958 -0.1396
    1THF     H7 4444   1.469   0.858   2.250 -0.4952  1.5363  2.2067
    1THF     H8 4445   1.531   0.778   2.401  1.1946 -1.0917 -0.0564
    1THF     O1 4446   1.538   0.668   2.223  0.0979  0.1221 -0.1292
    1THF     C1 4447   0.123   3.747   0.367  0.0711  0.1449  0.0147
    1THF     H1 4448   0.155   3.770   0.469 -1.2745  1.2816  0.1931
    1THF     H2 4449   0.158   3.648   0.338  0.6764  0.7818 -1.4578
    1THF     C2 4450   0.171   3.861   0.275  0.4558  1.0540  0.9002
    1THF     H3 4451   0.165   3.828   0.171  1.4146 -0.5214  1.3257
    1THF     H4 4452   0.267   3.902   0.307  0.2535 -1.1964  4.6102
    1THF     C3 4453   0.068   3.966   0.300 -0.3616  0.0551  0.8991
    1THF     H5 4454   0.071   4.046   0.226 -1.4535 -0.4692  0.2824
    1THF     H6 4455   0.091   4.015   0.395  0.3034 -1.4940  1.5499
    1THF     C4 4456  -0.059   3.889   0.316  0.4737 -0.0364 -0.3780
    1THF     H7 4457  -0.115   3.889   0.222  0.8010 -1.8632 -0.5772
    1THF     H8 4458  -0.126   3.931   0.391  0.5712 -3.3536  1.6625
    1THF     O1 4459  -0.021   3.754   0.354  0.2912 -0.1177  0.5850
    1THF     C1 4460   1.390   3.251   1.274 -0.6524  0.9180 -0.7610
    1THF     H1 4461   1.405   3.302   1.178 -1.4209  4.0812  0.7124
    1THF     H2 4462   1.485   3.211   1.312 -1.4308 -1.1950 -0.9805
    1THF     C2 4463   1.275   3.151   1.256 -0.6479 -0.3401 -0.0968
    1THF     H3 4464   1.309   3.048   1.267 -1.5958 -0.6388  0.0296
    1THF     H4 4465   1.229   3.157   1.157 -0.9805 -3.2549 -0.1543
    1THF     C3 4466   1.180   3.183   1.364  0.2459  0.1231 -0.1047
    1THF     H5 4467   1.150   3.097   1.424  0.1723  0.3303  0.1536
    1THF     H6 4468   1.101   3.239   1.315  1.3560  0.7219 -1.2564
    1THF     C4 4469   1.257   3.276   1.455 -1.1505 -0.3466  0.0921
    1THF     H7 4470   1.311   3.222   1.533  0.4590  1.2080  0.0785
    1THF     H8 4471   1.187   3.338   1.513 -0.9174  0.1129 -0.1189
    1THF     O1 4472   1.344   3.354   1.364  0.1433  0.1566  0.0300
    1THF     C1 4473   1.658   0.083   1.436  0.0792 -0.7434  1.4675
    1THF     H1 4474   1.630   0.095   1.541  0.1861  0.3170  1.3865
    1THF     H2 4475   1.628  -0.012   1.391  0.7963 -0.2101 -0.1622
    1THF     C2 4476   1.802   0.103   1.409  0.5264 -0.1788 -0.5969
    1THF     H3 4477   1.847   0.035   1.336  1.2929 -0.1958 -0.1140
    1THF     H4 4478   1.863   0.096   1.499 -1.8524  2.3405  1.3156
    1THF     C3 4479   1.806   0.239   1.342  0.6319  0.3849 -0.4089
    1THF     H5 4480   1.887   0.262   1.272  1.1480  1.9940  0.6812
    1THF     H6 4481   1.816   0.320   1.414  0.1466  1.6620 -1.7487
    1THF     C4 4482   1.663   0.264   1.281  0.2533 -0.0469 -0.1043
    1THF     H7 4483   1.658   0.234   1.176 -0.1830  2.3999 -0.8145
    1THF     H8 4484   1.645   0.372   1.292  3.3252  0.4126  0.9607
    1THF     O1 4485   1.580   0.178   1.353  0.6374  0.0543  0.1685
    1THF     C1 4486   2.729   1.963   2.200 -0.5377 -0.5307  0.0093
    1THF     H1 4487   2.646   2.034   2.204 -0.5334 -0.6014  1.6771
    1THF     H2 4488   2.687   1.864   2.222 -1.5148  0.4201  2.5801
    1THF     C2 4489   2.843   1.996   2.301 -0.9081  0.5311  0.4276
    1THF     H3 4490   2.836   1.949   2.400  0.3297  1.1898  0.8411
    1THF     H4 4491   2.864   2.103   2.313  0.7434  0.1887  0.7738
    1THF     C3 4492   2.964   1.920   2.240 -0.8000  0.7993 -0.2402
    1THF     H5 4493   2.986   1.844   2.315  0.3467 -1.0629 -2.3853
    1THF     H6 4494   3.043   1.994   2.227  1.3522 -1.4866 -0.5839
    1THF     C4 4495   2.923   1.879   2.101  0.6306 -0.2340  0.7146
    1THF     H7 4496   2.908   1.771   2.103 -3.3166  0.2210 -1.1101
    1THF     H8 4497   2.990   1.910   2.021  0.5277 -2.2604 -0.1878
    1THF     O1 4498   2.803   1.960   2.077 -0.6477  0.2498  0.2050
    1THF     C1 4499   0.741   2.392   0.034  0.5053 -0.1493  0.2529
    1THF     H1 4500   0.703   2.392   0.136  1.3165 -1.9063  0.5692
    1THF     H2 4501   0.835   2.448   0.047  0.4097  0.3643 -1.1344
    1THF     C2 4502   0.647   2.450  -0.074  0.6354  0.3731  0.1352
    1THF     H3 4503   0.630   2.556  -0.052 -2.0289  0.2270 -0.9512
    1THF     H4 4504   0.547   2.406  -0.066 -0.4806  2.6617 -0.8469
    1THF     C3 4505   0.721   2.419  -0.203 -0.0287  0.6748 -0.4144
    1THF     H5 4506   0.802   2.488  -0.225  1.3696 -0.7095  0.2694
    1THF     H6 4507   0.659   2.413  -0.292 -0.0795 -1.8988 -0.2505
    1THF     C4 4508   0.786   2.280  -0.169  0.2065 -0.4237  0.7366
    1THF     H7 4509   0.889   2.287  -0.207  0.2248 -1.3801  0.6066
    1THF     H8 4510   0.729   2.205  -0.224 -0.9612  1.2591 -0.4281
    1THF     O1 4511   0.789   2.269  -0.027  0.5071  0.1001 -0.4114
    1THF     C1 4512   0.712   3.753   2.217 -0.3204 -0.2546 -0.6977
    1THF     H1 4513   0.788   3.719   2.146 -1.0349  0.5139 -1.8422
    1THF     H2 4514   0.734   3.860   2.224 -0.0258 -0.4066  0.8452
    1THF     C2 4515   0.716   3.691   2.361 -0.1494  0.2004  0.7118
    1THF     H3 4516   0.764   3.751   2.439  0.7211 -1.6617  1.6509
    1THF     H4 4517   0.785   3.606   2.363 -0.6444 -0.2295 -0.2464
    1THF     C3 4518   0.571   3.652   2.395 -0.2369  0.1049  1.0378
    1THF     H5 4519   0.528   3.736   2.449 -3.5248 -1.0508  0.3298
    1THF     H6 4520   0.565   3.557   2.449  2.1145 -1.5067 -1.4052
    1THF     C4 4521   0.508   3.634   2.254 -0.1023  0.7432 -0.7451
    1THF     H7 4522   0.399   3.642   2.247 -0.3706 -1.4433  0.6853
    1THF     H8 4523   0.552   3.539   2.222 -0.3975  0.1371  0.6304
    1THF     O1 4524   0.570   3.736   2.176  0.4013 -0.3739 -0.0791
    1THF     C1 4525   3.299   2.538   3.982  0.3145  0.1437 -0.1267
    1THF     H1 4526   3.204   2.521   3.931 -1.0560  1.0597  2.0637
    1THF     H2 4527   3.276   2.507   4.085 -1.5062  2.9471  0.3668
    1THF     C2 4528   3.339   2.685   3.955  0.4305  0.4066 -0.0434
    1THF     H3 4529   3.393   2.729   4.039 -0.1410  0.9812  0.0291
    1THF     H4 4530   3.263   2.755   3.920  1.6393  1.1216 -1.2600
    1THF     C3 4531   3.435   2.659   3.843  0.1451 -0.1752  0.1157
    1THF     H5 4532   3.505   2.743   3.835  0.8971 -0.6133  1.8044
    1THF     H6 4533   3.388   2.644   3.746 -0.4825 -1.4800  0.6041
    1THF     C4 4534   3.508   2.526   3.879  0.5084 -0.2108 -0.1723
    1THF     H7 4535   3.576   2.529   3.964  0.0384  1.0950  0.1667
    1THF     H8 4536   3.554   2.468   3.799 -1.2663 -0.0184 -1.3529
    1THF     O1 4537   3.397   2.451   3.920  0.4794 -0.0191 -0.1747
    1THF     C1 4538   1.368   1.910   1.081 -0.6170 -0.0476 -0.7459
    1THF     H1 4539   1.315   1.836   1.141  1.1941  0.8659  2.0451
    1THF     H2 4540   1.468   1.883   1.047 -0.2633 -0.3480  0.5122
    1THF     C2 4541   1.360   2.032   1.172  0.4088  0.6905  1.0387
    1THF     H3 4542   1.459   2.079   1.178  0.2725  1.4888 -2.0780
    1THF     H4 4543   1.338   2.004   1.275 -0.3184  2.0768  1.2768
    1THF     C3 4544   1.253   2.128   1.115  0.1765  0.1009  0.0985
    1THF     H5 4545   1.306   2.223   1.123  0.4941  0.0635 -1.3787
    1THF     H6 4546   1.161   2.130   1.172  0.5391 -0.5210  0.7188
    1THF     C4 4547   1.236   2.076   0.970 -0.5994 -0.2387  0.2278
    1THF     H7 4548   1.296   2.151   0.918 -0.3253  0.4607  1.5342
    1THF     H8 4549   1.131   2.092   0.943 -0.2363 -0.0172 -1.1124
    1THF     O1 4550   1.282   1.936   0.969  0.2137  0.7774 -0.4043
    1THF     C1 4551   0.655   2.214   3.309 -0.1510 -0.1405 -0.3131
    1THF     H1 4552   0.597   2.144   3.248  0.0857 -0.7291  0.1260
    1THF     H2 4553   0.668   2.310   3.260  0.5568 -0.0783 -0.0113
    1THF     C2 4554   0.801   2.155   3.327 -0.2819 -0.6975 -0.2623
    1THF     H3 4555   0.859   2.219   3.260 -1.3765 -0.0981 -0.6441
    1THF     H4 4556   0.812   2.050   3.298 -0.3783 -0.9500  0.5866
    1THF     C3 4557   0.835   2.181   3.472  1.2011  0.8977  0.2023
    1THF     H5 4558   0.929   2.237   3.477  1.0405  1.0426  2.2793
    1THF     H6 4559   0.851   2.081   3.513 -1.9335  1.0107  1.8955
    1THF     C4 4560   0.714   2.263   3.527  0.7033 -0.4265  0.3312
    1THF     H7 4561   0.737   2.370   3.524  0.9034 -0.4735  0.2288
    1THF     H8 4562   0.702   2.239   3.633  1.3015 -1.9215  0.0781
    1THF     O1 4563   0.604   2.229   3.446 -0.2548 -0.2889 -0.1350
    1THF     C1 4564   2.153   3.941   2.810 -0.3338 -0.7275 -0.0203
    1THF     H1 4565   2.187   3.838   2.795 -0.7118 -0.9751  0.7596
    1THF     H2 4566   2.158   3.949   2.919  1.7562  1.8030 -0.2806
    1THF     C2 4567   2.013   3.968   2.757  0.2768  0.0384  0.2954
    1THF     H3 4568   1.979   4.044   2.829  1.3455 -0.9859  1.9112
    1THF     H4 4569   1.940   3.887   2.752 -0.0515  0.3616 -0.1883
    1THF     C3 4570   2.042   4.020   2.617  0.0292 -0.5181 -0.9166
    1THF     H5 4571   1.974   4.097   2.580  0.8819  0.5049 -0.3980
    1THF     H6 4572   2.061   3.937   2.550 -0.2435  0.4266 -2.1856
    1THF     C4 4573   2.172   4.097   2.636  0.3603  0.1149  0.1872
    1THF     H7 4574   2.157   4.200   2.669 -2.1423 -0.4905  1.0720
    1THF     H8 4575   2.221   4.081   2.540 -0.7156  0.7787 -0.4799
    1THF     O1 4576   2.247   4.019   2.734 -0.5773  0.6539  0.0293
    1THF     C1 4577   1.920   0.871   0.470 -0.0850 -0.0869 -0.3086
    1THF     H1 4578   2.021   0.905   0.446 -0.7948  0.5162 -2.5535
    1THF     H2 4579   1.902   0.857   0.577  0.7762 -1.1972 -0.2968
    1THF     C2 4580   1.886   0.743   0.389  0.8508 -0.0033  0.3019
    1THF     H3 4581   1.822   0.675   0.446 -0.2394 -0.6590 -1.6543
    1THF     H4 4582   1.980   0.700   0.353  1.9126  1.5073  1.2446
    1THF     C3 4583   1.805   0.797   0.273 -0.1142  0.1025  0.8856
    1THF     H5 4584   1.727   0.730   0.237 -0.0824  1.1462 -1.1462
    1THF     H6 4585   1.883   0.804   0.197  2.0492  1.3984  3.1225
    1THF     C4 4586   1.755   0.935   0.308  0.0282  0.2588 -0.8271
    1THF     H7 4587   1.647   0.928   0.326  0.7410 -1.7267  3.2170
    1THF     H8 4588   1.779   1.005   0.227  0.1820 -0.4256 -1.3856
    1THF     O1 4589   1.834   0.975   0.420  0.2951 -0.3544 -0.1175
    1THF     C1 4590   2.794   3.056   1.416  0.7335 -0.5510 -0.1937
    1THF     H1 4591   2.689   3.084   1.419  1.5258  2.6380 -0.4653
    1THF     H2 4592   2.828   3.029   1.316  0.6145 -1.1154 -0.0839
    1THF     C2 4593   2.838   2.937   1.511 -0.5686  0.0822 -0.0309
    1THF     H3 4594   2.835   2.846   1.451 -1.9320  0.5822 -0.7417
    1THF     H4 4595   2.786   2.919   1.605 -0.0572  0.3553  0.3106
    1THF     C3 4596   2.982   2.980   1.556 -0.7733 -0.9683  0.2648
    1THF     H5 4597   3.061   2.951   1.487 -1.5034  1.1031 -1.4860
    1THF     H6 4598   3.012   2.956   1.658  0.6412  2.0251  0.6030
    1THF     C4 4599   2.984   3.132   1.543 -0.1638  0.8203  0.4606
    1THF     H7 4600   3.081   3.160   1.501  1.4083 -1.6815  2.2393
    1THF     H8 4601   2.968   3.175   1.642  2.1614  1.8591  0.4314
    1THF     O1 4602   2.874   3.169   1.459  0.3790  0.0182 -0.1454
    1THF     C1 4603   2.995   3.955   3.738 -0.5425  0.3388  0.3187
    1THF     H1 4604   2.997   4.050   3.685 -1.1833 -1.2366 -2.5948
    1THF     H2 4605   3.093   3.909   3.724  0.4385  2.4250  0.1972
    1THF     C2 4606   2.878   3.861   3.697  0.1028  0.1966  0.0519
    1THF     H3 4607   2.925   3.773   3.653  0.0694  0.4932 -0.5829
    1THF     H4 4608   2.808   3.917   3.635 -1.5476 -1.1918  0.6269
    1THF     C3 4609   2.811   3.820   3.820 -0.6055  0.3391 -0.9864
    1THF     H5 4610   2.850   3.719   3.835  0.1916  0.8163  0.2134
    1THF     H6 4611   2.702   3.826   3.817 -0.7507 -0.6532  1.5428
    1THF     C4 4612   2.870   3.897   3.938 -0.3084  0.1813 -0.1957
    1THF     H7 4613   2.919   3.828   4.008 -2.3864 -1.9637 -0.7488
    1THF     H8 4614   2.790   3.937   4.002 -0.1473 -1.8531  1.3600
    1THF     O1 4615   2.965   3.991   3.878  0.2739 -0.8063 -0.4555
    1THF     C1 4616   0.248   1.099   2.097  0.6189  0.4783 -0.0330
    1THF     H1 4617   0.232   1.058   2.197  1.7257  1.7178  0.6637
    1THF     H2 4618   0.245   1.208   2.107 -3.4980  0.4833 -0.2279
    1THF     C2 4619   0.133   1.060   2.002  0.0436 -0.3413 -0.2263
    1THF     H3 4620   0.056   1.138   2.005 -0.2960 -0.6339 -1.0780
    1THF     H4 4621   0.080   0.969   2.030 -1.2928  0.5149  0.1413
    1THF     C3 4622   0.199   1.064   1.870 -0.7069  0.3195  0.3956
    1THF     H5 4623   0.197   1.167   1.834  2.7169  0.5154  0.6096
    1THF     H6 4624   0.141   1.004   1.799  0.3808  0.0735 -0.2839
    1THF     C4 4625   0.339   1.011   1.900 -0.6446 -0.3234 -1.0775
    1THF     H7 4626   0.411   1.068   1.841 -1.1605  1.5379  0.0706
    1THF     H8 4627   0.356   0.904   1.885  1.7471  0.0219 -1.1172
    1THF     O1 4628   0.363   1.045   2.038  0.0441 -0.5580  0.1426
    1THF     C1 4629   1.796   0.003   1.040 -1.0969  0.8850  0.2634
    1THF     H1 4630   1.747   0.010   1.137 -1.7578  2.8026 -0.1711
    1THF     H2 4631   1.748  -0.063   0.968 -0.7789  0.5506  0.3559
    1THF     C2 4632   1.950  -0.013   1.050 -0.0501  0.9676  0.5019
    1THF     H3 4633   1.978  -0.118   1.036  0.0228  0.9744  0.5954
    1THF     H4 4634   1.982   0.019   1.149  0.4376  1.0038  0.3333
    1THF     C3 4635   2.015   0.063   0.938 -0.4590 -0.0192 -0.6738
    1THF     H5 4636   2.022  -0.000   0.849  1.5842 -0.6785 -0.0798
    1THF     H6 4637   2.112   0.102   0.968 -0.9737 -0.3709  1.5960
    1THF     C4 4638   1.915   0.167   0.909  0.9195  0.6890 -0.3517
    1THF     H7 4639   1.900   0.160   0.801  1.2627 -1.5102 -0.2805
    1THF     H8 4640   1.948   0.267   0.936  0.0648  1.0294 -0.5473
    1THF     O1 4641   1.792   0.137   0.984 -0.0349 -0.5055 -0.3552
    1THF     C1 4642   0.260   1.143   0.775 -0.0035 -0.2059 -0.4377
    1THF     H1 4643   0.302   1.057   0.722  0.6371 -0.3884  0.3592
    1THF     H2 4644   0.316   1.158   0.867 -2.0182 -0.8190  0.9272
    1THF     C2 4645   0.110   1.132   0.803 -0.2820 -0.0085  0.0146
    1THF     H3 4646   0.079   1.207   0.877 -3.8266 -0.6844 -0.6716
    1THF     H4 4647   0.078   1.033   0.837  1.5286 -0.3456  0.7937
    1THF     C3 4648   0.053   1.183   0.663 -0.7291 -0.1047  0.0469
    1THF     H5 4649  -0.032   1.251   0.667 -0.4475  0.3512 -1.4404
    1THF     H6 4650   0.026   1.099   0.598 -2.2714  1.3519 -1.2262
    1THF     C4 4651   0.165   1.262   0.594  0.8406  0.4325  0.1197
    1THF     H7 4652   0.137   1.367   0.579  1.3893  0.3205 -1.7863
    1THF     H8 4653   0.188   1.221   0.496 -2.5205  2.7067 -1.7067
    1THF     O1 4654   0.268   1.258   0.689  0.3939 -0.1398  0.1323
    1THF     C1 4655   2.531   2.595   3.733  0.0250 -0.3331  0.0883
    1THF     H1 4656   2.602   2.555   3.661 -0.1637 -1.2020  0.3729
    1THF     H2 4657   2.476   2.681   3.694  0.4301 -0.4186 -0.6908
    1THF     C2 4658   2.600   2.640   3.868  0.5240  0.5253  0.1924
    1THF     H3 4659   2.587   2.748   3.876 -0.9264  0.3426  0.5127
    1THF     H4 4660   2.705   2.616   3.854  0.7015  0.8041  1.0606
    1THF     C3 4661   2.528   2.555   3.972  0.2587 -0.6009 -0.4132
    1THF     H5 4662   2.446   2.615   4.012  1.8893  0.2213  1.8634
    1THF     H6 4663   2.593   2.522   4.054  0.4655 -0.9975 -0.7318
    1THF     C4 4664   2.466   2.437   3.898 -0.3385 -0.3648  0.4968
    1THF     H7 4665   2.373   2.399   3.939 -0.4320 -0.7353 -0.0475
    1THF     H8 4666   2.545   2.363   3.881  2.5661  2.5374  0.7181
    1THF     O1 4667   2.428   2.499   3.775  0.3516  0.2167  0.3004
    1THF     C1 4668   3.509   2.824   2.418  0.5318 -0.0916  0.6380
    1THF     H1 4669   3.575   2.899   2.375  1.7809 -0.6327  1.5809
    1THF     H2 4670   3.408   2.852   2.387  0.8066  1.3283  0.9869
    1THF     C2 4671   3.531   2.829   2.568  0.4707 -0.2091 -0.3787
    1THF     H3 4672   3.438   2.827   2.627  0.1195 -0.9245 -0.9531
    1THF     H4 4673   3.588   2.916   2.601  1.3934 -1.2690  0.9165
    1THF     C3 4674   3.605   2.704   2.609  0.2611 -0.3879 -0.1815
    1THF     H5 4675   3.532   2.644   2.664 -2.4920  1.6501 -1.4311
    1THF     H6 4676   3.697   2.729   2.662 -0.5888  1.9936  0.2166
    1THF     C4 4677   3.630   2.630   2.477 -0.3277  1.1399 -0.1621
    1THF     H7 4678   3.604   2.525   2.483 -2.3041  1.4223 -2.7287
    1THF     H8 4679   3.732   2.655   2.445 -0.0402 -0.0974 -0.2309
    1THF     O1 4680   3.551   2.692   2.371  0.0601 -0.1083 -0.3565
    1THF     C1 4681   0.812   3.571   0.896  0.3186  0.0434  0.1435
    1THF     H1 4682   0.916   3.605   0.905  0.0151  0.9607  0.3166
    1THF     H2 4683   0.737   3.649   0.879  0.5374 -0.0023 -1.0761
    1THF     C2 4684   0.788   3.490   1.031  0.7165  0.5379 -0.3072
    1THF     H3 4685   0.681   3.490   1.051  0.4861 -1.2634 -1.4085
    1THF     H4 4686   0.838   3.527   1.121 -0.5241  0.4867  0.4110
    1THF     C3 4687   0.844   3.349   1.001 -0.1369  0.6850 -0.5016
    1THF     H5 4688   0.780   3.270   1.041  0.0286  1.0291  0.4711
    1THF     H6 4689   0.944   3.329   1.041 -0.7447 -0.5137  0.4536
    1THF     C4 4690   0.857   3.352   0.840 -0.3411  0.3825 -0.1292
    1THF     H7 4691   0.812   3.267   0.788 -0.7556 -0.2569  1.2646
    1THF     H8 4692   0.965   3.354   0.827 -0.2422  1.1020  0.7572
    1THF     O1 4693   0.801   3.477   0.792 -0.3269 -0.0966  0.2915
    1THF     C1 4694   3.425   0.397   0.582 -0.1393 -0.3137  0.2147
    1THF     H1 4695   3.371   0.481   0.538 -1.3086 -0.2919  1.6457
    1THF     H2 4696   3.526   0.393   0.541 -0.1976  2.2317 -0.2086
    1THF     C2 4697   3.335   0.271   0.564  0.2639  0.2232  0.1690
    1THF     H3 4698   3.390   0.179   0.586 -1.4011 -1.0179 -0.7541
    1THF     H4 4699   3.296   0.261   0.463  0.6027 -0.9366  0.1461
    1THF     C3 4700   3.227   0.293   0.672  0.5752 -0.2089 -0.3981
    1THF     H5 4701   3.186   0.199   0.710  0.3274 -0.4960 -1.3683
    1THF     H6 4702   3.144   0.359   0.646  0.5303  0.0782  0.4753
    1THF     C4 4703   3.311   0.368   0.781  0.9283  0.0924  0.0848
    1THF     H7 4704   3.339   0.297   0.860 -0.2794 -0.6616 -0.1569
    1THF     H8 4705   3.257   0.453   0.824 -0.3027  0.6284 -2.4458
    1THF     O1 4706   3.431   0.424   0.723 -0.1613 -0.1983  0.7068
    1THF     C1 4707   1.282   3.524   2.876  0.3777 -0.1675 -0.5725
    1THF     H1 4708   1.241   3.556   2.972  1.5928 -1.1522  0.3003
    1THF     H2 4709   1.267   3.422   2.840  1.6829 -0.5698 -0.0152
    1THF     C2 4710   1.437   3.545   2.887 -1.0346  0.6219  0.4106
    1THF     H3 4711   1.504   3.461   2.865 -0.2812  0.4938  3.0799
    1THF     H4 4712   1.470   3.582   2.984 -1.8523  2.7032 -0.0689
    1THF     C3 4713   1.468   3.642   2.773 -0.1496  0.3541 -0.0454
    1THF     H5 4714   1.508   3.597   2.682  5.1933 -0.3036  2.4289
    1THF     H6 4715   1.551   3.706   2.804  1.2326  0.1177 -3.0750
    1THF     C4 4716   1.331   3.711   2.736 -0.2426 -0.2065  0.0654
    1THF     H7 4717   1.320   3.744   2.632  0.2498 -0.9286 -0.2206
    1THF     H8 4718   1.323   3.793   2.808  0.9765  0.9215 -1.0337
    1THF     O1 4719   1.240   3.614   2.773 -0.6216 -0.7391 -0.3263
    1THF     C1 4720   0.919   0.587   1.946  0.3230 -0.0019  0.9422
    1THF     H1 4721   0.894   0.693   1.943  1.8745  0.4031  1.4497
    1THF     H2 4722   0.961   0.566   2.045 -0.8257 -2.6761  0.9089
    1THF     C2 4723   1.028   0.555   1.842 -0.6206  0.2762  0.7626
    1THF     H3 4724   1.125   0.531   1.886  0.0506 -0.5689 -1.1129
    1THF     H4 4725   1.034   0.647   1.783  2.1798 -0.2218  0.1959
    1THF     C3 4726   0.961   0.445   1.759 -0.5745  0.4508  0.6129
    1THF     H5 4727   1.020   0.354   1.750  0.0385  0.8973  0.0587
    1THF     H6 4728   0.943   0.478   1.657  3.0378 -2.3469 -1.0308
    1THF     C4 4729   0.829   0.403   1.833 -0.1817  0.2481  0.3208
    1THF     H7 4730   0.846   0.314   1.894 -0.4434 -0.3216 -0.4314
    1THF     H8 4731   0.741   0.393   1.769 -0.1067 -0.9995  0.4055
    1THF     O1 4732   0.794   0.517   1.918  0.2264  0.6913 -0.8034
    1THF     C1 4733   2.661   3.739   2.111 -0.0599 -0.4562  1.0027
    1THF     H1 4734   2.558   3.745   2.074 -0.2820 -1.3762  1.4757
    1THF     H2 4735   2.667   3.685   2.206 -2.1383  0.3141  1.5998
    1THF     C2 4736   2.725   3.876   2.130  0.7083 -1.1318 -0.1427
    1THF     H3 4737   2.715   3.901   2.235 -1.0596 -0.8597 -0.3473
    1THF     H4 4738   2.673   3.956   2.076  1.5119 -0.2791  0.3360
    1THF     C3 4739   2.863   3.868   2.074  0.4370  0.4320 -0.6759
    1THF     H5 4740   2.934   3.830   2.148 -0.7963 -2.3400 -0.8727
    1THF     H6 4741   2.902   3.961   2.033 -0.0229 -0.2017 -2.5536
    1THF     C4 4742   2.847   3.763   1.965  0.1053 -0.0637  0.3148
    1THF     H7 4743   2.944   3.719   1.940 -1.1503 -1.8740 -1.5086
    1THF     H8 4744   2.810   3.803   1.870 -0.2658  1.4610  1.0873
    1THF     O1 4745   2.751   3.670   2.016  0.0492  0.0092  0.1948
    1THF     C1 4746   1.820   3.088   1.160 -0.6233  0.4096 -0.0284
    1THF     H1 4747   1.911   3.037   1.193  0.1945  2.0742  0.3345
    1THF     H2 4748   1.727   3.032   1.172  0.3262 -1.5675 -1.6211
    1THF     C2 4749   1.840   3.165   1.029 -0.8456  0.0963 -0.4316
    1THF     H3 4750   1.745   3.201   0.988 -1.9841 -2.2697  0.0315
    1THF     H4 4751   1.894   3.109   0.953  0.5215 -1.9299  1.9309
    1THF     C3 4752   1.929   3.285   1.074 -0.6954 -0.4630  1.0701
    1THF     H5 4753   1.924   3.376   1.014  1.4694  0.0684  1.6648
    1THF     H6 4754   2.034   3.256   1.069 -0.8919 -1.1835  1.1274
    1THF     C4 4755   1.907   3.301   1.222 -0.1094 -0.2623  0.5101
    1THF     H7 4756   1.851   3.393   1.244  2.9988  2.3033 -1.6986
    1THF     H8 4757   1.997   3.314   1.282 -1.1829 -1.7281  2.4721
    1THF     O1 4758   1.822   3.188   1.261  0.1168 -0.4817  0.2242
    1THF     C1 4759   3.791   3.352   1.479  0.0509 -0.3072 -0.5782
    1THF     H1 4760   3.796   3.325   1.585  2.1209  0.5285 -0.4390
    1THF     H2 4761   3.845   3.445   1.461 -0.4782  0.4078  1.3333
    1THF     C2 4762   3.640   3.381   1.441  0.3336  0.2973  0.0646
    1THF     H3 4763   3.614   3.482   1.407 -1.3500 -0.5545 -1.2511
    1THF     H4 4764   3.581   3.352   1.528 -0.9820  0.3165 -0.8140
    1THF     C3 4765   3.612   3.282   1.321 -0.0973  0.6380  0.3832
    1THF     H5 4766   3.637   3.334   1.228 -0.4177  1.0635  0.5364
    1THF     H6 4767   3.508   3.251   1.315  0.3953 -1.2213  0.9473
    1THF     C4 4768   3.712   3.173   1.348  1.3313  0.1099 -0.3600
    1THF     H7 4769   3.729   3.120   1.254 -0.8525  1.5237 -1.6061
    1THF     H8 4770   3.667   3.106   1.422  0.9903  0.4436 -0.2626
    1THF     O1 4771   3.828   3.242   1.398  0.2601  0.2168 -0.3459
    1THF     C1 4772   0.446   3.692   1.797  0.4289  0.2722 -0.5711
    1THF     H1 4773   0.548   3.725   1.821  0.0531  1.1057 -0.1083
    1THF     H2 4774   0.399   3.631   1.874  1.4063 -3.4504 -2.8134
    1THF     C2 4775   0.448   3.613   1.663 -0.2708  0.1790 -0.6328
    1THF     H3 4776   0.360   3.548   1.658 -0.1266 -0.1355  0.7179
    1THF     H4 4777   0.525   3.536   1.658 -0.2242 -0.1010  3.0561
    1THF     C3 4778   0.449   3.719   1.552  0.0662 -0.6795 -0.1240
    1THF     H5 4779   0.381   3.697   1.468 -1.0334  1.0957  0.2570
    1THF     H6 4780   0.545   3.721   1.501  1.3100 -0.3945  2.1828
    1THF     C4 4781   0.421   3.846   1.626 -0.4395  0.1948  0.4670
    1THF     H7 4782   0.359   3.923   1.580 -2.3740 -2.3077 -1.2849
    1THF     H8 4783   0.521   3.888   1.640  0.9459 -2.7669 -0.2720
    1THF     O1 4784   0.380   3.815   1.758 -0.5616  0.2442  0.0571
    1THF     C1 4785   2.286   2.641   3.434  0.4788  0.4044  0.1908
    1THF     H1 4786   2.233   2.616   3.527 -2.2443 -1.1806 -1.7343
    1THF     H2 4787   2.382   2.689   3.454 -0.8872  2.8409  1.2135
    1THF     C2 4788   2.194   2.739   3.353 -0.1490  0.9444 -0.5892
    1THF     H3 4789   2.265   2.811   3.310 -0.7756  0.9729 -1.6101
    1THF     H4 4790   2.127   2.797   3.416 -1.1177 -0.8648  0.0758
    1THF     C3 4791   2.118   2.645   3.258 -0.1752 -0.0995  0.4090
    1THF     H5 4792   2.089   2.678   3.158 -2.4623 -0.1331  1.0301
    1THF     H6 4793   2.022   2.606   3.293 -1.1718  0.1750 -1.9624
    1THF     C4 4794   2.224   2.532   3.226  0.1434  0.4519  0.3962
    1THF     H7 4795   2.290   2.563   3.144  0.1223 -0.1072  0.1606
    1THF     H8 4796   2.174   2.438   3.201 -0.1911  0.8424 -0.4264
    1THF     O1 4797   2.285   2.517   3.357  0.0976  0.2684  0.2417
    1THF     C1 4798   3.035   2.850   2.795  0.2561  0.3705 -0.4996
    1THF     H1 4799   2.984   2.778   2.860 -0.2445 -0.5191 -1.8532
    1THF     H2 4800   3.006   2.832   2.691 -5.0284 -0.3030  0.9381
    1THF     C2 4801   3.184   2.833   2.816  0.3447 -0.3757  0.2076
    1THF     H3 4802   3.237   2.793   2.729  1.1153  1.8464 -0.3866
    1THF     H4 4803   3.199   2.763   2.898 -0.8848 -3.6916 -2.2834
    1THF     C3 4804   3.235   2.976   2.843 -0.6294  0.0766  0.0799
    1THF     H5 4805   3.327   3.002   2.791 -1.9231  2.9305 -0.8762
    1THF     H6 4806   3.258   2.981   2.950  2.3448 -1.5513 -0.4017
    1THF     C4 4807   3.119   3.065   2.799 -0.2181  0.6857 -0.1732
    1THF     H7 4808   3.117   3.084   2.691  0.0100  2.6578  0.1350
    1THF     H8 4809   3.121   3.154   2.862 -0.8326  0.9782 -0.5568
    1THF     O1 4810   3.001   2.984   2.827 -0.0636 -0.4838 -0.5999
    1THF     C1 4811   1.727   2.268   0.824  0.0131  0.0886  0.4941
    1THF     H1 4812   1.834   2.287   0.811  0.1614 -3.3867 -5.1827
    1THF     H2 4813   1.706   2.215   0.917 -1.5065  1.8326  1.1671
    1THF     C2 4814   1.650   2.183   0.713  0.1985 -0.1400  0.5162
    1THF     H3 4815   1.645   2.080   0.749 -1.4934 -0.4804 -0.6375
    1THF     H4 4816   1.687   2.180   0.611  1.4461  1.1524  0.9221
    1THF     C3 4817   1.515   2.240   0.720 -0.3606  0.5008 -0.0476
    1THF     H5 4818   1.446   2.188   0.786  0.3824  2.0374  1.9978
    1THF     H6 4819   1.461   2.250   0.626  1.3251  1.9827 -0.8969
    1THF     C4 4820   1.536   2.383   0.772  0.0660  0.2586  0.3377
    1THF     H7 4821   1.460   2.401   0.849 -0.3367  0.1080 -0.0252
    1THF     H8 4822   1.527   2.453   0.689  1.1979  0.5978  0.4940
    1THF     O1 4823   1.668   2.392   0.828  0.1738 -0.6913 -0.2769
    1THF     C1 4824   0.807   0.088   2.205  0.1722  0.5547 -0.7503
    1THF     H1 4825   0.706   0.130   2.200  0.1089  0.5631  0.6291
    1THF     H2 4826   0.801  -0.017   2.177 -0.1204  0.8519 -1.8316
    1THF     C2 4827   0.850   0.123   2.346  0.2687  0.0104 -0.0256
    1THF     H3 4828   0.924   0.053   2.386 -1.7547 -2.0097  0.3342
    1THF     H4 4829   0.759   0.130   2.407  0.7875 -1.2707  0.9325
    1THF     C3 4830   0.905   0.268   2.338  0.0413 -0.8970  0.6329
    1THF     H5 4831   1.009   0.277   2.370 -0.4477  0.0851  2.0138
    1THF     H6 4832   0.835   0.346   2.370  0.9533  0.7257 -1.2571
    1THF     C4 4833   0.913   0.298   2.185  0.6022  0.0632  0.1308
    1THF     H7 4834   1.008   0.346   2.163  2.1839 -1.6250  2.8784
    1THF     H8 4835   0.821   0.350   2.158 -0.0059 -1.7448 -1.3404
    1THF     O1 4836   0.901   0.165   2.127  0.3474 -0.2121  0.1913
    1THF     C1 4837   4.017   1.657   0.004 -0.4132  0.0543  1.0046
    1THF     H1 4838   3.948   1.721  -0.051  0.4631  0.1350 -0.0013
    1THF     H2 4839   3.955   1.586   0.060 -0.9981  1.4329  2.1382
    1THF     C2 4840   4.092   1.759   0.085  0.9659 -0.0856  0.5077
    1THF     H3 4841   4.114   1.711   0.180  0.8152 -1.2897 -0.0535
    1THF     H4 4842   4.033   1.848   0.109 -2.7339 -2.2892  0.0424
    1THF     C3 4843   4.226   1.790   0.010  0.1688 -0.5927 -0.4434
    1THF     H5 4844   4.309   1.757   0.073 -0.1798 -1.3989 -0.4012
    1THF     H6 4845   4.249   1.896  -0.005 -0.9929 -0.4230 -1.0655
    1THF     C4 4846   4.214   1.702  -0.114  0.0164 -0.3453  0.7989
    1THF     H7 4847   4.303   1.646  -0.145 -0.3496 -0.4004 -0.1491
    1THF     H8 4848   4.168   1.762  -0.193 -1.5065 -0.8501  1.2896
    1THF     O1 4849   4.121   1.600  -0.080  0.7865  0.3506 -0.3229
    1THF     C1 4850   1.320   4.090   0.008  0.0791  0.6052  0.3612
    1THF     H1 4851   1.272   4.075   0.105  1.2058 -1.4494  0.6322
    1THF     H2 4852   1.241   4.126  -0.058 -2.4339 -0.6478  2.6128
    1THF     C2 4853   1.383   3.963  -0.043  0.5241  0.1631 -0.0386
    1THF     H3 4854   1.336   3.924  -0.133 -2.6898 -0.2053  1.7283
    1THF     H4 4855   1.383   3.888   0.036  2.7107 -0.8217 -0.9327
    1THF     C3 4856   1.527   3.995  -0.060  0.7665  0.0344  0.0140
    1THF     H5 4857   1.553   4.028  -0.161 -0.1523  2.6019  0.5806
    1THF     H6 4858   1.590   3.911  -0.031  1.1216  0.1225 -0.5001
    1THF     C4 4859   1.554   4.116   0.032 -0.1680  0.7187  0.5169
    1THF     H7 4860   1.644   4.166  -0.005 -0.4090 -0.5278 -1.8586
    1THF     H8 4861   1.542   4.083   0.135  0.2434 -0.8504  0.0669
    1THF     O1 4862   1.432   4.185   0.020  0.1389  0.1307  0.4832
    1THF     C1 4863   0.782   3.316   3.798 -0.2177 -0.6323 -0.0479
    1THF     H1 4864   0.839   3.295   3.888 -1.6698  0.5197  1.1766
    1THF     H2 4865   0.712   3.239   3.763  0.6695 -1.4909  0.0318
    1THF     C2 4866   0.878   3.364   3.685 -0.3189  0.0457 -1.4058
    1THF     H3 4867   0.856   3.307   3.594  2.0546 -1.6119 -0.9747
    1THF     H4 4868   0.979   3.343   3.721 -0.6957  0.3583 -0.1520
    1THF     C3 4869   0.847   3.514   3.669  0.0604 -0.3838  0.4536
    1THF     H5 4870   0.768   3.527   3.595 -0.7688  2.2685  1.7270
    1THF     H6 4871   0.937   3.570   3.642  0.0715  0.0695  1.4035
    1THF     C4 4872   0.772   3.554   3.797  0.1304  0.7112 -0.9970
    1THF     H7 4873   0.700   3.633   3.773 -1.7700 -0.5153  0.4677
    1THF     H8 4874   0.830   3.606   3.872 -3.2533  1.8193  0.9648
    1THF     O1 4875   0.698   3.434   3.827  0.4683  0.4881 -0.1022
    1THF     C1 4876   3.079   0.478   2.936 -0.0571  0.3415 -0.2524
    1THF     H1 4877   2.977   0.497   2.970 -0.9143 -0.1757 -2.4833
    1THF     H2 4878   3.098   0.371   2.942 -0.8222  0.1794 -0.6529
    1THF     C2 4879   3.195   0.540   3.018  0.0657  0.0846  0.6664
    1THF     H3 4880   3.241   0.465   3.083  0.2887 -0.4902 -0.1341
    1THF     H4 4881   3.149   0.612   3.085 -0.1140 -0.2895  0.9502
    1THF     C3 4882   3.288   0.587   2.902  0.3723 -0.2601 -0.3695
    1THF     H5 4883   3.394   0.567   2.916  0.4282 -1.0403 -1.8632
    1THF     H6 4884   3.284   0.696   2.900 -0.8314 -0.3007 -0.5016
    1THF     C4 4885   3.234   0.536   2.765 -0.1453 -0.4895 -0.0654
    1THF     H7 4886   3.275   0.436   2.746  0.3993 -0.5868  1.5075
    1THF     H8 4887   3.247   0.601   2.678  1.1717 -0.2911  0.2639
    1THF     O1 4888   3.100   0.521   2.796 -0.2492 -0.3540  0.0394
    1THF     C1 4889   2.451   2.056   0.481 -0.2114  0.1354 -0.5004
    1THF     H1 4890   2.410   2.123   0.557  1.3625 -0.6610  1.0984
    1THF     H2 4891   2.548   2.090   0.443 -0.3996 -0.4328 -1.4869
    1THF     C2 4892   2.347   2.029   0.374 -0.3450 -0.3602 -0.5257
    1THF     H3 4893   2.350   2.106   0.297 -2.7041 -2.6555 -3.0281
    1THF     H4 4894   2.247   2.025   0.419 -0.5693  0.8755 -0.8806
    1THF     C3 4895   2.378   1.887   0.328 -0.1002 -0.0943  0.4086
    1THF     H5 4896   2.447   1.891   0.244 -1.3820  0.4824 -0.6416
    1THF     H6 4897   2.289   1.838   0.288 -0.0698 -0.7599  1.1279
    1THF     C4 4898   2.443   1.823   0.446 -0.1808  0.7083  0.5269
    1THF     H7 4899   2.527   1.769   0.402 -0.6977  0.0201  0.3906
    1THF     H8 4900   2.364   1.757   0.481  0.9537 -0.4826  0.8604
    1THF     O1 4901   2.471   1.927   0.543  0.2977 -0.1023 -0.2782
    1THF     C1 4902   3.449   2.587   1.201  0.2913  0.7980 -0.0741
    1THF     H1 4903   3.425   2.584   1.095  1.4628  2.6891 -0.4307
    1THF     H2 4904   3.429   2.493   1.253  2.2585  1.3709  1.8103
    1THF     C2 4905   3.384   2.716   1.262 -0.4020  0.4781 -0.3937
    1THF     H3 4906   3.345   2.704   1.363  3.2376 -0.1268  1.0359
    1THF     H4 4907   3.307   2.747   1.191  0.4208 -0.9166 -1.9261
    1THF     C3 4908   3.497   2.812   1.247 -0.3452  0.3162 -1.1606
    1THF     H5 4909   3.495   2.897   1.315  2.3768 -0.8079  0.3815
    1THF     H6 4910   3.485   2.849   1.145 -1.4224  0.7373 -0.8927
    1THF     C4 4911   3.629   2.730   1.262 -0.6014  0.6841 -0.2558
    1THF     H7 4912   3.664   2.715   1.364  0.0143  3.0066 -0.0939
    1THF     H8 4913   3.705   2.781   1.203 -0.5236  1.1580  0.2546
    1THF     O1 4914   3.591   2.601   1.200  0.3574  0.0853  0.0440
    1THF     C1 4915   2.780   0.422   3.650  0.4310  0.3948 -1.5778
    1THF     H1 4916   2.866   0.483   3.621  0.2385  1.3008 -0.2637
    1THF     H2 4917   2.696   0.451   3.587 -0.5343  2.7441  0.6866
    1THF     C2 4918   2.740   0.434   3.801 -0.2889 -0.2485  0.5074
    1THF     H3 4919   2.633   0.414   3.803 -0.2000 -1.2402 -2.2306
    1THF     H4 4920   2.775   0.530   3.838 -0.7963  0.1145  0.0539
    1THF     C3 4921   2.828   0.327   3.871 -0.0178  0.1858  0.7402
    1THF     H5 4922   2.779   0.274   3.954 -0.8738 -0.9945 -0.4961
    1THF     H6 4923   2.923   0.373   3.897 -0.0668  0.1359  1.0192
    1THF     C4 4924   2.882   0.236   3.759 -0.2859  0.5035  0.3057
    1THF     H7 4925   2.856   0.131   3.778  0.1265  0.2834 -0.3097
    1THF     H8 4926   2.990   0.241   3.743 -0.4645  1.5415 -0.6404
    1THF     O1 4927   2.817   0.282   3.637 -0.1893  0.4580  0.0912
    1THF     C1 4928   0.050   3.343   1.363  0.3504 -0.5661 -0.1677
    1THF     H1 4929   0.133   3.291   1.413  1.0644  0.5235 -0.1958
    1THF     H2 4930  -0.041   3.329   1.421  2.1144 -3.1498  2.1677
    1THF     C2 4931   0.033   3.304   1.221 -0.0949  0.5437  0.1129
    1THF     H3 4932  -0.036   3.220   1.217 -0.1680  0.6012  0.1934
    1THF     H4 4933   0.121   3.271   1.165 -0.8899 -1.7389  0.1549
    1THF     C3 4934  -0.025   3.427   1.153  0.5892 -1.0467 -0.2998
    1THF     H5 4935  -0.133   3.424   1.165  0.6110 -2.1300 -0.3223
    1THF     H6 4936   0.011   3.435   1.050  0.5513 -1.1214 -0.3190
    1THF     C4 4937   0.025   3.540   1.239  0.4265  0.6020  1.0393
    1THF     H7 4938  -0.044   3.621   1.265  0.9094  1.8997 -1.5546
    1THF     H8 4939   0.112   3.582   1.189 -1.4028  3.7310  0.3176
    1THF     O1 4940   0.072   3.482   1.361 -1.1121 -0.2264  0.2497
    1THF     C1 4941   0.740   1.126   1.743  0.0108  0.2342  0.0509
    1THF     H1 4942   0.816   1.195   1.705 -0.5264  0.8343  0.0583
    1THF     H2 4943   0.671   1.181   1.807  0.6827  0.8714  0.2312
    1THF     C2 4944   0.808   1.016   1.829 -0.1770 -0.2857 -0.1770
    1THF     H3 4945   0.776   1.018   1.934 -1.0211  0.4357 -0.4502
    1THF     H4 4946   0.918   1.018   1.833 -0.2077 -1.1471  2.4335
    1THF     C3 4947   0.781   0.887   1.760 -0.1907 -0.2115 -0.0874
    1THF     H5 4948   0.746   0.807   1.827  0.4547 -2.0602 -1.9177
    1THF     H6 4949   0.872   0.863   1.706 -0.5739  2.7361 -2.1408
    1THF     C4 4950   0.675   0.923   1.649 -0.0070  0.1379  0.4345
    1THF     H7 4951   0.574   0.906   1.687 -0.3967  0.1897 -0.5847
    1THF     H8 4952   0.692   0.869   1.556 -0.4007 -0.9871  1.0138
    1THF     O1 4953   0.692   1.066   1.615  0.3167 -0.4018 -0.2285
    1THF     C1 4954   0.688   2.615   2.830  0.4237 -0.1549 -0.1707
    1THF     H1 4955   0.727   2.528   2.883 -0.0662 -0.0365  0.3992
    1THF     H2 4956   0.648   2.686   2.903 -0.7219 -1.2720  0.3119
    1THF     C2 4957   0.581   2.586   2.724  0.1536 -0.5433  0.4229
    1THF     H3 4958   0.512   2.670   2.716  0.4104 -0.3050  0.7040
    1THF     H4 4959   0.525   2.493   2.739 -1.8988  0.4216 -1.0908
    1THF     C3 4960   0.664   2.565   2.602  0.4707  0.1376 -0.9100
    1THF     H5 4961   0.611   2.601   2.513 -0.6532 -2.6586 -1.4185
    1THF     H6 4962   0.692   2.461   2.585  1.7093  0.3313 -0.1235
    1THF     C4 4963   0.796   2.637   2.632 -0.2608 -0.4448  0.0492
    1THF     H7 4964   0.790   2.729   2.573  1.7319 -1.0485 -1.1257
    1THF     H8 4965   0.875   2.569   2.600 -0.0268  0.0564 -0.4383
    1THF     O1 4966   0.804   2.668   2.771 -0.2512  0.7400  0.5467
    1THF     C1 4967   0.135   0.412   2.608  0.0773 -0.4057 -1.2278
    1THF     H1 4968   0.181   0.416   2.708  2.1390  1.1860 -2.1953
    1THF     H2 4969   0.049   0.478   2.600  0.6573  0.5297  0.0398
    1THF     C2 4970   0.086   0.275   2.566  0.1539  0.2002 -0.4122
    1THF     H3 4971  -0.019   0.251   2.583 -0.4986  2.0622 -1.7329
    1THF     H4 4972   0.146   0.193   2.609 -0.2786 -0.9704 -1.9835
    1THF     C3 4973   0.108   0.271   2.415  0.2841  0.0870 -0.0168
    1THF     H5 4974   0.020   0.276   2.349  1.1325 -1.6260 -1.3220
    1THF     H6 4975   0.165   0.179   2.399 -0.5992 -0.7625  1.6186
    1THF     C4 4976   0.206   0.386   2.379 -0.3632  0.3727 -0.3715
    1THF     H7 4977   0.161   0.446   2.300 -1.5594 -0.7625 -0.5798
    1THF     H8 4978   0.301   0.352   2.338 -0.5465  0.5354 -0.9362
    1THF     O1 4979   0.227   0.459   2.505 -0.0345 -0.0647 -0.3394
    1THF     C1 4980   0.294   3.080   3.476  0.0373  0.7849 -0.4725
    1THF     H1 4981   0.215   3.142   3.520 -1.5919 -0.8361 -1.0293
    1THF     H2 4982   0.268   2.975   3.495 -1.3045  1.2280  0.2808
    1THF     C2 4983   0.430   3.122   3.530  0.5661  0.0089 -0.6390
    1THF     H3 4984   0.485   3.037   3.570 -1.0345 -1.0420 -0.6480
    1THF     H4 4985   0.411   3.186   3.617 -0.2539 -1.0872 -0.0007
    1THF     C3 4986   0.504   3.200   3.420  0.4161  0.0131  0.1884
    1THF     H5 4987   0.577   3.130   3.379  1.1519  1.1133 -0.4108
    1THF     H6 4988   0.563   3.282   3.462  2.4571 -1.1194 -0.3708
    1THF     C4 4989   0.393   3.227   3.321  0.7951 -0.4075 -0.1589
    1THF     H7 4990   0.429   3.230   3.218 -0.8498 -0.9358 -0.7699
    1THF     H8 4991   0.355   3.326   3.344  2.5223  0.0159  0.9059
    1THF     O1 4992   0.302   3.112   3.335  0.2748 -0.2934 -0.3707
    1THF     C1 4993   3.441   3.897   0.628  0.9091 -0.9551 -0.2039
    1THF     H1 4994   3.540   3.897   0.581  1.0097  0.4213  0.0118
    1THF     H2 4995   3.462   3.882   0.734  3.1948  0.0015 -0.4895
    1THF     C2 4996   3.354   3.790   0.568  0.4023 -0.5690  0.1412
    1THF     H3 4997   3.297   3.743   0.649  0.0495 -0.8698 -0.2782
    1THF     H4 4998   3.401   3.722   0.497 -0.0379 -0.5222 -0.1956
    1THF     C3 4999   3.255   3.877   0.485 -0.7348  0.5315 -0.1794
    1THF     H5 5000   3.156   3.863   0.528 -0.4117  1.4805  0.8820
    1THF     H6 5001   3.261   3.841   0.382 -0.1197  0.4207 -0.1054
    1THF     C4 5002   3.303   4.024   0.482  0.1673 -0.2332  0.1135
    1THF     H7 5003   3.210   4.078   0.498  0.2618 -0.4416  1.4522
    1THF     H8 5004   3.364   4.061   0.400 -1.4735  4.3449  0.8369
    1THF     O1 5005   3.378   4.029   0.601 -0.3506  0.6520 -0.4459
    1THF     C1 5006   1.454   1.617   2.605 -0.0964 -0.2118  0.0565
    1THF     H1 5007   1.559   1.601   2.579 -0.5689  0.5609 -2.4543
    1THF     H2 5008   1.445   1.718   2.646 -2.0882 -0.6488  0.7548
    1THF     C2 5009   1.385   1.518   2.690 -0.1721  0.8091  0.4502
    1THF     H3 5010   1.384   1.554   2.793 -2.8697 -2.7421  1.7842
    1THF     H4 5011   1.439   1.423   2.687 -3.0410 -0.8792  0.2614
    1THF     C3 5012   1.241   1.505   2.644 -0.9845  0.1161 -0.1951
    1THF     H5 5013   1.172   1.545   2.718  0.7337  3.4197 -0.2870
    1THF     H6 5014   1.234   1.396   2.632  1.6697  0.0491 -1.6491
    1THF     C4 5015   1.229   1.594   2.521 -0.1267  0.1431 -0.1633
    1THF     H7 5016   1.181   1.688   2.545 -2.9433 -1.1713 -0.4814
    1THF     H8 5017   1.172   1.544   2.443  0.2815  0.3910 -0.6202
    1THF     O1 5018   1.365   1.611   2.485  0.1017  0.0836  0.0388
    1THF     C1 5019   0.711   3.418   2.026 -0.3842  0.0889 -0.6660
    1THF     H1 5020   0.629   3.490   2.017 -0.2532  0.1551 -1.3828
    1THF     H2 5021   0.808   3.469   2.024  0.0687 -0.7269  0.3491
    1THF     C2 5022   0.683   3.301   1.931 -0.7570  0.0992 -0.1616
    1THF     H3 5023   0.780   3.274   1.889  0.8630  2.1795  2.1510
    1THF     H4 5024   0.616   3.328   1.848  0.2134 -0.3596 -1.1104
    1THF     C3 5025   0.619   3.197   2.025 -0.7217 -0.1349 -0.1298
    1THF     H5 5026   0.694   3.118   2.033  0.5440  1.0717  0.1042
    1THF     H6 5027   0.527   3.156   1.984 -1.4013  1.4198 -0.1894
    1THF     C4 5028   0.594   3.262   2.161 -0.1333 -0.4634 -0.0672
    1THF     H7 5029   0.603   3.189   2.242 -0.5440  1.6559  1.9535
    1THF     H8 5030   0.507   3.327   2.166 -0.0607 -0.0609 -3.0059
    1THF     O1 5031   0.702   3.357   2.159 -0.2786  0.8511  0.7161
    1THF     C1 5032   0.118   2.610   0.886 -0.2562  0.6653 -0.0565
    1THF     H1 5033   0.028   2.666   0.911 -0.8026 -0.6820  1.0573
    1THF     H2 5034   0.080   2.509   0.866  0.1029  0.3489  0.8606
    1THF     C2 5035   0.240   2.609   0.979  0.1108 -0.5585  0.2078
    1THF     H3 5036   0.248   2.507   1.016  1.8661 -1.2488 -1.9289
    1THF     H4 5037   0.229   2.678   1.063  0.2744 -0.5376  0.2132
    1THF     C3 5038   0.354   2.634   0.887 -0.3757 -0.1341 -0.6065
    1THF     H5 5039   0.433   2.563   0.913 -0.0221 -0.2329 -1.8847
    1THF     H6 5040   0.386   2.737   0.903  1.1593 -0.4414 -1.5382
    1THF     C4 5041   0.310   2.637   0.745  0.6099 -0.0753 -0.2619
    1THF     H7 5042   0.329   2.541   0.695 -0.4898 -0.1838 -0.4920
    1THF     H8 5043   0.353   2.722   0.692 -2.1061  1.3262 -0.3191
    1THF     O1 5044   0.169   2.657   0.761 -0.1463 -0.2336 -0.0790
    1THF     C1 5045   2.023   1.509   3.775  0.5901 -0.1321 -0.1291
    1THF     H1 5046   1.990   1.614   3.769  0.3960 -0.0915  1.4407
    1THF     H2 5047   2.127   1.499   3.806  0.7037 -1.3784 -0.8772
    1THF     C2 5048   1.991   1.425   3.644  0.2987 -0.0735  0.4439
    1THF     H3 5049   2.072   1.427   3.571  0.8014 -0.6206  0.9841
    1THF     H4 5050   1.906   1.468   3.590 -0.7053 -1.2903  1.0316
    1THF     C3 5051   1.965   1.283   3.696  0.1850  0.3834  0.4531
    1THF     H5 5052   2.061   1.230   3.690  0.5513  1.1249 -0.5213
    1THF     H6 5053   1.900   1.228   3.628 -0.9008 -0.4866  2.1883
    1THF     C4 5054   1.906   1.310   3.831 -0.3721  0.6223 -0.3469
    1THF     H7 5055   1.926   1.241   3.913  2.1046 -0.2207 -1.5811
    1THF     H8 5056   1.799   1.314   3.813 -0.0249  1.1830 -2.3586
    1THF     O1 5057   1.946   1.443   3.878 -0.0759 -0.3673  0.2882
    1THF     C1 5058   1.159   0.282   2.653 -0.4196  0.6100 -0.1913
    1THF     H1 5059   1.260   0.311   2.683 -1.5659  3.7299  0.7521
    1THF     H2 5060   1.130   0.331   2.560 -1.5104 -1.1151 -0.7958
    1THF     C2 5061   1.048   0.309   2.764  0.5799 -0.2298  0.4734
    1THF     H3 5062   0.976   0.383   2.730 -0.8915 -1.6154  0.4705
    1THF     H4 5063   1.089   0.338   2.861  1.0659 -1.1307  0.5422
    1THF     C3 5064   0.965   0.174   2.783 -0.4387  0.2452 -0.3692
    1THF     H5 5065   0.865   0.190   2.743 -0.1235 -1.5976 -1.9688
    1THF     H6 5066   0.953   0.144   2.887  2.0065  0.2379 -0.0589
    1THF     C4 5067   1.045   0.072   2.700 -0.0284  0.0135 -0.0580
    1THF     H7 5068   0.975   0.012   2.640  0.8807 -1.2492  0.1387
    1THF     H8 5069   1.090   0.007   2.775  0.1211 -0.6232 -0.6904
    1THF     O1 5070   1.152   0.139   2.630  0.1353  0.4192 -0.7335
    1THF     C1 5071   4.079   0.821   3.519  0.4820  0.0979 -0.3163
    1THF     H1 5072   4.163   0.752   3.510 -0.0563 -0.6422  0.3382
    1THF     H2 5073   4.044   0.817   3.622 -1.6607 -1.3117 -1.0641
    1THF     C2 5074   3.975   0.804   3.406  0.0522 -0.1359 -0.1499
    1THF     H3 5075   3.881   0.854   3.433 -1.1760 -1.9829 -0.9366
    1THF     H4 5076   3.960   0.699   3.384  0.0873 -0.8605  3.0662
    1THF     C3 5077   4.041   0.875   3.289 -0.3785  0.3835 -0.6499
    1THF     H5 5078   3.969   0.937   3.234 -0.9168  1.1717  0.9202
    1THF     H6 5079   4.078   0.802   3.217  1.6954  0.8212 -0.0668
    1THF     C4 5080   4.157   0.965   3.347  0.2324  0.5022  0.3518
    1THF     H7 5081   4.140   1.067   3.313 -0.7750  0.2261  0.0095
    1THF     H8 5082   4.251   0.918   3.317 -0.7562 -0.2344 -1.6943
    1THF     O1 5083   4.142   0.945   3.488  0.0702 -0.8468 -0.1787
    1THF     C1 5084   1.010   3.004   2.843 -0.2578 -0.0535  0.3941
    1THF     H1 5085   0.943   2.918   2.850 -1.7190  0.9196 -1.0669
    1THF     H2 5086   0.945   3.092   2.834 -0.7942 -0.3967  0.8658
    1THF     C2 5087   1.094   2.986   2.717 -0.0270 -0.1649 -0.2328
    1THF     H3 5088   1.109   3.087   2.680 -0.7313 -0.2046 -0.6353
    1THF     H4 5089   1.050   2.927   2.636  0.9546 -1.3526  0.0784
    1THF     C3 5090   1.224   2.931   2.766 -0.5548 -0.2318 -0.0836
    1THF     H5 5091   1.301   2.964   2.695  2.3106 -0.4873  2.7688
    1THF     H6 5092   1.205   2.824   2.774 -1.7325  0.0871  1.6491
    1THF     C4 5093   1.244   3.001   2.899  0.7919 -0.0116 -0.4106
    1THF     H7 5094   1.276   3.105   2.894  0.1667  0.1202 -1.9002
    1THF     H8 5095   1.303   2.952   2.977 -0.8608 -0.2979  0.7048
    1THF     O1 5096   1.104   3.007   2.955 -0.2053  0.4417 -0.0955
    1THF     C1 5097   3.706   2.182   3.882 -0.0925  0.2285  0.6446
    1THF     H1 5098   3.619   2.204   3.945 -0.7496 -0.2727 -0.0798
    1THF     H2 5099   3.676   2.176   3.777  1.5393  1.3275  0.0948
    1THF     C2 5100   3.780   2.056   3.929 -0.2856  0.0036 -0.0159
    1THF     H3 5101   3.786   1.976   3.854  0.4503  0.0963 -0.0599
    1THF     H4 5102   3.716   2.019   4.009 -2.5943  1.1155 -1.2942
    1THF     C3 5103   3.915   2.115   3.987 -0.5834 -0.7549  0.3854
    1THF     H5 5104   3.997   2.106   3.917 -0.3240 -1.5230  0.7795
    1THF     H6 5105   3.943   2.062   4.079  1.2337 -1.8322 -0.7693
    1THF     C4 5106   3.884   2.265   4.013  0.4199 -0.4418  0.1259
    1THF     H7 5107   3.973   2.327   3.999  2.2392 -2.6504  1.3361
    1THF     H8 5108   3.839   2.291   4.109  2.0362  0.5645  0.6333
    1THF     O1 5109   3.788   2.296   3.911 -0.0063 -0.7058 -0.0525
    1THF     C1 5110   3.691   0.130   3.811 -0.6657 -0.7099 -0.0541
    1THF     H1 5111   3.609   0.156   3.880 -1.3319 -1.2880 -0.6223
    1THF     H2 5112   3.710   0.212   3.742 -1.5249 -1.5240 -1.2779
    1THF     C2 5113   3.661   0.006   3.727  0.2915 -0.7921 -0.0404
    1THF     H3 5114   3.609   0.022   3.632  1.5464  2.1013 -0.3165
    1THF     H4 5115   3.597  -0.063   3.782 -0.0007 -0.4524  0.0519
    1THF     C3 5116   3.806  -0.056   3.708  0.7902  0.4945 -0.6765
    1THF     H5 5117   3.858  -0.019   3.619  0.4174  2.1923 -0.2099
    1THF     H6 5118   3.818  -0.164   3.711  0.9643  0.5689  2.0267
    1THF     C4 5119   3.887  -0.003   3.824 -0.6380 -0.3812  0.0451
    1THF     H7 5120   3.965   0.059   3.781 -1.0476 -0.3378 -0.6441
    1THF     H8 5121   3.927  -0.077   3.894 -1.0934  1.2012  2.0197
    1THF     O1 5122   3.805   0.091   3.894 -0.0933  0.3635  0.6691
    1THF     C1 5123   0.981   3.875   0.864 -0.2992 -0.4825 -0.6950
    1THF     H1 5124   1.055   3.955   0.871  0.2094 -0.9312 -0.8865
    1THF     H2 5125   1.019   3.787   0.812 -0.2225 -0.6714 -0.3199
    1THF     C2 5126   0.857   3.929   0.801  0.1486 -0.1228  0.2910
    1THF     H3 5127   0.819   3.853   0.733  0.8377 -1.8027  1.7423
    1THF     H4 5128   0.887   4.023   0.753 -1.0245  0.9631  1.6087
    1THF     C3 5129   0.755   3.958   0.910  0.0084 -0.1744  1.0581
    1THF     H5 5130   0.678   3.881   0.922  0.1782 -0.9008 -2.0065
    1THF     H6 5131   0.714   4.058   0.890 -0.4938 -0.9333 -1.9470
    1THF     C4 5132   0.847   3.958   1.032 -0.5701 -0.3412 -0.0991
    1THF     H7 5133   0.798   3.944   1.128  1.7237 -0.6512  1.0493
    1THF     H8 5134   0.902   4.052   1.043  0.1571 -0.7962  0.1632
    1THF     O1 5135   0.935   3.850   1.003 -0.3977 -0.1503  0.4360
    1THF     C1 5136   0.427   0.143   2.162 -0.1565  0.2022 -0.3182
    1THF     H1 5137   0.340   0.207   2.142 -2.1243 -1.6906  1.7234
    1THF     H2 5138   0.509   0.193   2.215 -0.1117  1.4064 -1.5048
    1THF     C2 5139   0.482   0.088   2.031  0.9701 -0.1445 -0.5199
    1THF     H3 5140   0.591   0.092   2.027  0.8965  2.7990 -1.2238
    1THF     H4 5141   0.444   0.144   1.945  1.0359  2.1128  0.8574
    1THF     C3 5142   0.440  -0.063   2.027 -0.0857 -0.1715 -0.3962
    1THF     H5 5143   0.518  -0.132   1.994  1.5399  0.7107  1.5229
    1THF     H6 5144   0.353  -0.067   1.961 -0.7703 -1.3734  0.5773
    1THF     C4 5145   0.398  -0.094   2.171  0.7823  0.4099 -0.4714
    1THF     H7 5146   0.473  -0.150   2.227  1.1424 -0.6307 -1.9659
    1THF     H8 5147   0.300  -0.143   2.173  1.7655 -1.5684  0.5530
    1THF     O1 5148   0.373   0.030   2.241  0.1762  0.0680 -0.3258
    1THF     C1 5149   2.791   1.938   0.655  0.1592 -0.0605  0.0606
    1THF     H1 5150   2.685   1.915   0.650  0.3422 -1.2224  1.2617
    1THF     H2 5151   2.816   2.008   0.735  0.8404 -0.5127  0.2474
    1THF     C2 5152   2.844   1.997   0.520 -0.6178  0.1716 -0.7755
    1THF     H3 5153   2.883   2.099   0.523 -1.4509  0.4811 -0.3366
    1THF     H4 5154   2.762   1.984   0.449 -0.9704 -1.3541 -0.1116
    1THF     C3 5155   2.966   1.909   0.485  0.0082 -0.3470  0.0564
    1THF     H5 5156   3.060   1.959   0.462 -0.0761 -0.0780  0.2861
    1THF     H6 5157   2.940   1.836   0.409  1.8627 -1.5975  0.6087
    1THF     C4 5158   2.997   1.826   0.610  0.2718 -0.8504 -0.1472
    1THF     H7 5159   3.065   1.887   0.669 -0.6226  1.3227 -1.3183
    1THF     H8 5160   3.045   1.729   0.593  0.7243 -0.5378 -0.6406
    1THF     O1 5161   2.869   1.816   0.682  0.0517  0.3566 -0.5196
    1THF     C1 5162   2.686   3.691   2.891 -0.4012 -0.0722  0.5924
    1THF     H1 5163   2.710   3.644   2.986 -0.3452 -0.2942  0.4696
    1THF     H2 5164   2.673   3.607   2.822  2.3595 -0.3659  0.3439
    1THF     C2 5165   2.784   3.783   2.829 -0.3949  0.6161 -0.0035
    1THF     H3 5166   2.873   3.735   2.790 -0.2588  0.5998  0.3252
    1THF     H4 5167   2.813   3.853   2.908  0.5953  1.6904 -1.2928
    1THF     C3 5168   2.692   3.869   2.733  0.1794  0.0752 -0.0780
    1THF     H5 5169   2.676   3.813   2.641 -0.1309 -0.9291  0.5802
    1THF     H6 5170   2.731   3.969   2.711 -0.8624  0.8925  1.6876
    1THF     C4 5171   2.553   3.874   2.800  0.2160  0.0113  0.0280
    1THF     H7 5172   2.469   3.863   2.731  0.2765  1.5906 -0.3105
    1THF     H8 5173   2.543   3.964   2.863 -0.0892 -1.2125  1.7646
    1THF     O1 5174   2.557   3.756   2.894  0.1991 -0.4818  0.5121
    1THF     C1 5175   3.366   2.932   0.184 -0.6823  0.4016  0.2236
    1THF     H1 5176   3.324   2.837   0.217 -0.3492  0.4756  0.8840
    1THF     H2 5177   3.475   2.939   0.182 -0.5448 -1.6681 -2.6070
    1THF     C2 5178   3.277   3.035   0.265  0.4721  1.1055  0.0025
    1THF     H3 5179   3.321   3.135   0.257  1.1202  0.9223  1.1720
    1THF     H4 5180   3.264   3.002   0.368  0.7987 -1.0237 -0.6163
    1THF     C3 5181   3.147   3.038   0.197 -0.9047  0.0285 -0.5394
    1THF     H5 5182   3.118   3.141   0.177 -0.5040 -0.1668 -2.2022
    1THF     H6 5183   3.071   2.990   0.258  1.5079 -0.4847  2.1683
    1THF     C4 5184   3.176   2.972   0.059  0.3186 -0.6567 -0.5028
    1THF     H7 5185   3.137   3.024  -0.028  1.8454  0.3985 -0.5737
    1THF     H8 5186   3.133   2.871   0.060  0.3876 -0.7480  3.6014
    1THF     O1 5187   3.318   2.952   0.055  0.0661 -0.1073  0.6782
    1THF     C1 5188   1.911   3.391   0.014  0.2014  0.2746  0.4033
    1THF     H1 5189   1.923   3.292  -0.031 -0.3424  0.5087 -0.2582
    1THF     H2 5190   1.904   3.469  -0.062 -2.9854  0.2640  0.5885
    1THF     C2 5191   2.023   3.409   0.118  0.1649 -0.6988  0.3998
    1THF     H3 5192   2.101   3.474   0.077  0.5200 -0.1939  1.8552
    1THF     H4 5193   2.074   3.312   0.120  0.5015 -0.5337 -0.2293
    1THF     C3 5194   1.957   3.457   0.240 -0.0174 -0.6215 -0.5369
    1THF     H5 5195   1.941   3.565   0.233 -0.4522 -0.7024 -0.8362
    1THF     H6 5196   2.017   3.439   0.330 -1.4026  0.5982  0.6659
    1THF     C4 5197   1.818   3.380   0.234 -0.0923  0.1956  0.7001
    1THF     H7 5198   1.735   3.418   0.294 -3.7256 -1.4707 -3.0494
    1THF     H8 5199   1.842   3.276   0.258  0.8359  0.0263 -0.9022
    1THF     O1 5200   1.790   3.391   0.092 -0.3721  0.1611 -0.9433
    1THF     C1 5201   3.511   0.763   3.112  0.4436 -0.2034 -0.9181
    1THF     H1 5202   3.424   0.764   3.047 -0.2400  1.7638 -0.0383
    1THF     H2 5203   3.473   0.697   3.190 -1.0989 -0.7819 -2.1517
    1THF     C2 5204   3.557   0.899   3.170  0.1189 -0.1514  0.0710
    1THF     H3 5205   3.547   0.886   3.278  0.6559 -2.0383 -0.0930
    1THF     H4 5206   3.484   0.979   3.151  0.9588  0.5268 -0.3356
    1THF     C3 5207   3.700   0.921   3.126 -0.2473 -0.0430 -0.4407
    1THF     H5 5208   3.759   0.941   3.215 -1.2002 -0.1674  0.2180
    1THF     H6 5209   3.690   1.009   3.062  0.0587 -2.0179 -3.3295
    1THF     C4 5210   3.743   0.782   3.057  0.0839 -0.5031 -0.1507
    1THF     H7 5211   3.822   0.734   3.116 -1.3438 -0.9640  1.4402
    1THF     H8 5212   3.788   0.802   2.960  1.2621 -0.9794  0.2931
    1THF     O1 5213   3.625   0.700   3.050 -0.2125  0.6179  0.1724
    1THF     C1 5214   4.011   3.988   1.456  0.2564 -0.3900 -0.5980
    1THF     H1 5215   3.975   3.916   1.531  1.3863  1.3071  1.6424
    1THF     H2 5216   3.946   4.075   1.466 -2.2679 -2.1695 -1.0150
    1THF     C2 5217   3.994   3.930   1.312  0.1496 -0.2382  0.0907
    1THF     H3 5218   3.896   3.957   1.273  0.6815  2.2110  0.3743
    1THF     H4 5219   4.011   3.822   1.314 -2.2448 -0.6408 -0.0161
    1THF     C3 5220   4.112   3.991   1.237 -0.2135  0.2567 -0.5704
    1THF     H5 5221   4.081   4.092   1.211  1.4798  2.2897  4.5184
    1THF     H6 5222   4.144   3.934   1.150  0.4997  0.6629 -0.5852
    1THF     C4 5223   4.222   4.001   1.342 -0.0131  0.2742 -0.6588
    1THF     H7 5224   4.301   4.072   1.313  0.4363  0.3877  0.7688
    1THF     H8 5225   4.268   3.902   1.348  0.4634  0.5601  0.6615
    1THF     O1 5226   4.148   4.032   1.467 -0.0091 -0.5665  0.6032
    1THF     C1 5227   3.638   0.851   2.555 -0.2554 -0.3724 -0.3525
    1THF     H1 5228   3.648   0.858   2.447 -0.4498 -1.1815 -0.4239
    1THF     H2 5229   3.688   0.760   2.590  0.3991 -0.0323 -0.3982
    1THF     C2 5230   3.494   0.867   2.615 -0.6579  0.5002  1.0543
    1THF     H3 5231   3.439   0.773   2.613  1.1818 -0.5837  1.4583
    1THF     H4 5232   3.439   0.949   2.567  0.4925  1.4295  1.3085
    1THF     C3 5233   3.531   0.916   2.758  0.8843  0.4530 -0.6556
    1THF     H5 5234   3.535   0.831   2.827 -1.0714  0.7425 -0.1420
    1THF     H6 5235   3.450   0.983   2.791 -0.6354 -1.2009 -0.9374
    1THF     C4 5236   3.665   0.984   2.749 -0.3667 -0.1500  0.7001
    1THF     H7 5237   3.733   0.940   2.823  0.1311  0.6291  0.7067
    1THF     H8 5238   3.667   1.092   2.760  1.3551 -0.2282  1.4061
    1THF     O1 5239   3.721   0.959   2.613  0.2416  0.5788 -0.2063
    1THF     C1 5240   0.436   4.085   2.573  0.7570  0.2414  0.3824
    1THF     H1 5241   0.396   4.181   2.540  0.7074 -0.5192 -1.8520
    1THF     H2 5242   0.528   4.055   2.524  0.6754 -3.0360  2.0858
    1THF     C2 5243   0.333   3.973   2.548 -0.9425  0.0317 -0.0913
    1THF     H3 5244   0.356   3.913   2.460  1.1277  1.0053 -0.2381
    1THF     H4 5245   0.242   4.028   2.523 -0.4038  1.3856  0.8305
    1THF     C3 5246   0.312   3.894   2.674 -0.4793 -0.2371  0.0760
    1THF     H5 5247   0.390   3.818   2.677  0.6415  0.9010  0.0808
    1THF     H6 5248   0.211   3.856   2.691 -1.2970  2.9581  3.0404
    1THF     C4 5249   0.347   3.999   2.779 -0.7336 -0.0856  0.0662
    1THF     H7 5250   0.377   3.955   2.874  1.9279  0.9313 -0.2540
    1THF     H8 5251   0.259   4.062   2.788 -1.3587 -0.6437 -1.9024
    1THF     O1 5252   0.461   4.068   2.716 -0.3323 -0.1493  0.1282
    1THF     C1 5253   2.258   2.053   1.260 -0.2585  0.4803 -0.6011
    1THF     H1 5254   2.345   2.059   1.194 -0.4727  0.7133 -0.8620
    1THF     H2 5255   2.205   1.960   1.237  1.7374 -0.4536 -1.5816
    1THF     C2 5256   2.173   2.185   1.239  0.4562 -0.4325 -0.0540
    1THF     H3 5257   2.068   2.158   1.239  0.2980  0.1765  0.3875
    1THF     H4 5258   2.188   2.222   1.137  1.2933  1.4889  0.7233
    1THF     C3 5259   2.216   2.278   1.349  0.2775  0.0391  0.1334
    1THF     H5 5260   2.142   2.357   1.355 -0.5715 -0.6526 -1.1894
    1THF     H6 5261   2.310   2.331   1.335  0.3703  0.4775  2.1594
    1THF     C4 5262   2.217   2.176   1.459  0.3469 -0.4216  0.0167
    1THF     H7 5263   2.113   2.158   1.487  0.5164 -1.0644  0.2510
    1THF     H8 5264   2.282   2.204   1.542 -1.4436 -0.9316  1.6189
    1THF     O1 5265   2.280   2.058   1.404  0.1089 -0.3864 -0.2431
    1THF     C1 5266   2.475   2.598   1.304  1.1398  0.9666  0.1934
    1THF     H1 5267   2.416   2.535   1.371 -1.3493  1.8104 -1.1683
    1THF     H2 5268   2.541   2.530   1.249 -0.1966 -2.8096  3.0492
    1THF     C2 5269   2.560   2.700   1.380  0.0225  0.3574  0.2073
    1THF     H3 5270   2.666   2.673   1.370 -0.3455 -0.6174 -1.3273
    1THF     H4 5271   2.540   2.727   1.483 -0.7188 -1.7140  0.6326
    1THF     C3 5272   2.544   2.831   1.291  0.8144  0.0426  0.2128
    1THF     H5 5273   2.643   2.851   1.248  0.4413  2.6362  0.5123
    1THF     H6 5274   2.517   2.917   1.351  1.2519  1.1752 -1.1673
    1THF     C4 5275   2.450   2.793   1.178  0.4761 -0.5610 -0.3950
    1THF     H7 5276   2.518   2.775   1.094  2.5793  0.0510  1.1407
    1THF     H8 5277   2.375   2.872   1.168  1.4050  0.0485 -3.1002
    1THF     O1 5278   2.392   2.673   1.218 -0.0768  0.9499  0.1926
    1THF     C1 5279   2.493   0.989   0.551 -0.2720 -0.5294 -0.4588
    1THF     H1 5280   2.414   1.030   0.614  0.6984 -1.3979  1.3536
    1THF     H2 5281   2.546   1.065   0.493 -2.6535  1.0922 -0.5866
    1THF     C2 5282   2.434   0.889   0.455  0.0317  0.4795 -0.5269
    1THF     H3 5283   2.403   0.934   0.361 -1.2767  0.8431  0.0643
    1THF     H4 5284   2.347   0.839   0.498  0.4275  0.4829  0.2994
    1THF     C3 5285   2.552   0.796   0.430  0.9168  0.4893  0.2987
    1THF     H5 5286   2.592   0.826   0.333 -0.0259 -2.1521 -0.9658
    1THF     H6 5287   2.522   0.690   0.430 -2.1087  1.2796 -0.6763
    1THF     C4 5288   2.645   0.813   0.545 -0.3419 -0.7226 -0.0566
    1THF     H7 5289   2.749   0.831   0.515 -0.4175  2.0083  1.2001
    1THF     H8 5290   2.650   0.715   0.594  1.1031 -0.1381  0.9848
    1THF     O1 5291   2.591   0.910   0.629  0.3788  0.0846 -0.0610
    1THF     C1 5292   1.895   1.034   1.196  0.6239 -1.0100 -0.5800
    1THF     H1 5293   1.846   0.936   1.197  0.1182 -0.7604 -0.6501
    1THF     H2 5294   2.003   1.023   1.193  0.6684 -0.9389  0.6136
    1THF     C2 5295   1.853   1.121   1.321 -0.3887 -0.5829 -0.1344
    1THF     H3 5296   1.924   1.100   1.401  0.2623  0.3760 -0.4592
    1THF     H4 5297   1.745   1.110   1.339 -0.2514 -0.9353  0.4850
    1THF     C3 5298   1.872   1.262   1.278 -0.8250  0.0180  0.5510
    1THF     H5 5299   1.961   1.317   1.309 -0.7049  0.3376 -0.3574
    1THF     H6 5300   1.787   1.328   1.299 -0.5021  0.0457  1.8153
    1THF     C4 5301   1.887   1.254   1.126  0.7360  1.0647  0.3364
    1THF     H7 5302   1.989   1.279   1.096 -0.2264  1.4266 -2.8600
    1THF     H8 5303   1.809   1.316   1.082 -0.0237 -1.6602 -2.3509
    1THF     O1 5304   1.852   1.114   1.090 -0.4362  0.5367  0.3893
    1THF     C1 5305   0.024   3.082   4.035 -0.2286 -0.4953 -0.3342
    1THF     H1 5306  -0.038   3.107   4.121 -0.8662 -2.1358 -0.3108
    1THF     H2 5307   0.084   2.991   4.034 -1.2605 -1.1764 -0.5919
    1THF     C2 5308   0.118   3.203   3.999 -0.2418  0.4338 -0.6874
    1THF     H3 5309   0.221   3.185   4.031 -0.8218 -0.2248  0.8668
    1THF     H4 5310   0.079   3.293   4.047  0.5682  0.2077  0.4072
    1THF     C3 5311   0.105   3.216   3.845 -0.2626 -0.8360  0.0071
    1THF     H5 5312   0.201   3.207   3.793 -0.0778 -0.0078  0.1962
    1THF     H6 5313   0.065   3.314   3.819 -0.8709 -0.1918  3.1833
    1THF     C4 5314   0.017   3.100   3.802 -0.0936  0.1306  0.5709
    1THF     H7 5315   0.088   3.019   3.787  1.2151  1.0086  1.9316
    1THF     H8 5316  -0.039   3.115   3.709 -1.2300  0.6349  1.3205
    1THF     O1 5317  -0.055   3.067   3.915  0.6723 -0.4048 -0.5576
    1THF     C1 5318   3.311   3.360   0.671  0.6511  0.0032 -0.0133
    1THF     H1 5319   3.413   3.382   0.639  0.8149  0.7247  0.9866
    1THF     H2 5320   3.301   3.258   0.708 -2.2798 -0.0062 -0.7335
    1THF     C2 5321   3.200   3.368   0.566  0.4449 -0.2693  0.0311
    1THF     H3 5322   3.154   3.270   0.556  0.4541 -0.5237  2.2483
    1THF     H4 5323   3.244   3.388   0.468 -1.8487 -3.2736 -1.6983
    1THF     C3 5324   3.103   3.477   0.611  0.5347 -0.3564 -0.4537
    1THF     H5 5325   3.000   3.445   0.592 -0.1468  1.6621 -0.2831
    1THF     H6 5326   3.123   3.566   0.551  2.0906  0.6328  1.4570
    1THF     C4 5327   3.138   3.494   0.757  0.2147 -0.5106  0.4652
    1THF     H7 5328   3.080   3.429   0.822  0.6626 -1.3908  0.0006
    1THF     H8 5329   3.137   3.596   0.798 -0.1394 -0.4778  0.3727
    1THF     O1 5330   3.271   3.457   0.767 -0.5931 -0.0575  0.7016
    1THF     C1 5331   1.797   0.175   3.349 -0.3562  0.3645 -0.3055
    1THF     H1 5332   1.700   0.221   3.327 -0.1583  0.1999 -1.5886
    1THF     H2 5333   1.866   0.244   3.298  0.1448  1.8636  2.2989
    1THF     C2 5334   1.809   0.032   3.294  0.3117 -0.2969 -0.2609
    1THF     H3 5335   1.902   0.007   3.244 -1.4636 -2.1505 -2.7744
    1THF     H4 5336   1.728   0.000   3.227  1.8371 -2.7541 -0.9882
    1THF     C3 5337   1.805  -0.049   3.420  0.0476 -0.4716 -0.1309
    1THF     H5 5338   1.852  -0.148   3.414 -0.0364 -0.5620  0.6740
    1THF     H6 5339   1.700  -0.068   3.443  0.5686 -0.2168  2.6059
    1THF     C4 5340   1.873   0.041   3.526  0.2562  0.9419  0.4809
    1THF     H7 5341   1.982   0.035   3.519  0.0859  0.4488 -2.4923
    1THF     H8 5342   1.846   0.010   3.627  0.0637  2.5818  0.9329
    1THF     O1 5343   1.828   0.168   3.493  0.0822 -0.0311 -0.3039
    1THF     C1 5344   0.787   3.090   2.432  0.4144 -0.2771  0.5451
    1THF     H1 5345   0.713   3.161   2.396  0.3968 -0.7206 -0.3087
    1THF     H2 5346   0.814   3.108   2.537 -1.2410 -1.1489  1.1438
    1THF     C2 5347   0.923   3.102   2.351 -0.1558  0.7373  0.2208
    1THF     H3 5348   1.013   3.094   2.413  0.2534  2.2373 -0.1705
    1THF     H4 5349   0.923   3.191   2.287 -3.1512  0.7961  0.2110
    1THF     C3 5350   0.927   2.981   2.261 -0.2597 -0.1038 -0.9200
    1THF     H5 5351   1.032   2.958   2.240  0.4190  0.9091  1.2543
    1THF     H6 5352   0.879   3.003   2.166  0.5308  2.6889 -0.6938
    1THF     C4 5353   0.851   2.881   2.340  0.3563 -0.1299  0.3104
    1THF     H7 5354   0.918   2.831   2.410 -1.1499 -1.1722  1.0334
    1THF     H8 5355   0.797   2.802   2.286  0.2992  1.0029 -1.3409
    1THF     O1 5356   0.744   2.962   2.399 -0.1994 -0.3300  0.2562
    1THF     C1 5357   2.582   1.409   2.858 -0.2900 -0.1165 -0.6600
    1THF     H1 5358   2.603   1.490   2.788  1.1426  1.2251  1.2567
    1THF     H2 5359   2.598   1.449   2.959  3.7485 -0.5635 -1.0458
    1THF     C2 5360   2.656   1.280   2.844 -0.0895  0.2718 -0.0413
    1THF     H3 5361   2.688   1.231   2.937  0.0477 -0.7553 -0.6277
    1THF     H4 5362   2.751   1.292   2.792 -0.5036  0.9119 -0.6633
    1THF     C3 5363   2.560   1.190   2.770 -0.4627  0.3214 -0.2275
    1THF     H5 5364   2.572   1.087   2.806 -0.7304  1.0930  2.0886
    1THF     H6 5365   2.570   1.195   2.661  3.2360  2.0229  0.1243
    1THF     C4 5366   2.421   1.237   2.813 -0.1158 -0.0186 -0.2760
    1THF     H7 5367   2.393   1.192   2.909 -1.9807  0.0987 -0.7523
    1THF     H8 5368   2.348   1.214   2.735 -0.2090 -0.9560  0.0701
    1THF     O1 5369   2.440   1.372   2.849 -1.0195 -0.1593 -0.6669
    1THF     C1 5370   2.203   0.486   2.439  0.6295 -0.3044  0.1770
    1THF     H1 5371   2.222   0.569   2.508 -0.8646  0.6027 -0.4810
    1THF     H2 5372   2.165   0.394   2.484 -1.8309 -0.2929 -1.8005
    1THF     C2 5373   2.327   0.450   2.361  0.3933  0.0600  0.2843
    1THF     H3 5374   2.343   0.342   2.370 -1.6583 -0.3387 -0.5163
    1THF     H4 5375   2.417   0.506   2.386  0.2305  1.0322 -1.2667
    1THF     C3 5376   2.290   0.483   2.220  0.2075  0.0664  0.2501
    1THF     H5 5377   2.316   0.400   2.153 -1.8013  0.6285 -1.2872
    1THF     H6 5378   2.333   0.578   2.190  1.2179 -0.9751 -1.7595
    1THF     C4 5379   2.137   0.484   2.215 -0.1409  0.0398  0.6688
    1THF     H7 5380   2.101   0.381   2.204  1.4007 -0.4843  0.4115
    1THF     H8 5381   2.098   0.545   2.133  1.1702 -0.9505 -0.7272
    1THF     O1 5382   2.098   0.526   2.342  0.0648 -0.4954  0.2612
    1THF     C1 5383   1.153   3.290   0.350 -0.9684  0.1809 -0.5046
    1THF     H1 5384   1.256   3.262   0.373 -1.1180  1.0449  1.3303
    1THF     H2 5385   1.128   3.249   0.252  0.9568 -1.6518 -0.2645
    1THF     C2 5386   1.101   3.434   0.358  0.0929 -0.0572 -0.6878
    1THF     H3 5387   1.108   3.501   0.272  1.7095  0.8878  0.1617
    1THF     H4 5388   1.155   3.483   0.438 -0.9981 -0.9265  0.6099
    1THF     C3 5389   0.957   3.430   0.412 -0.6811 -0.0770 -0.4260
    1THF     H5 5390   0.886   3.480   0.345  0.6161  2.0601 -0.2756
    1THF     H6 5391   0.948   3.481   0.508 -2.2553 -0.0331 -0.5872
    1THF     C4 5392   0.931   3.281   0.433 -1.0251  0.8767 -0.3650
    1THF     H7 5393   0.886   3.241   0.341  0.9392 -0.1486 -0.9121
    1THF     H8 5394   0.872   3.262   0.522 -0.3251  2.8109  0.5447
    1THF     O1 5395   1.062   3.225   0.438  0.0590  0.8591  0.0386
    1THF     C1 5396   3.913   2.927   3.369  0.0793  0.1844 -0.0441
    1THF     H1 5397   3.917   3.013   3.303  1.8671  0.7185  0.7294
    1THF     H2 5398   3.838   2.947   3.446  0.7295 -0.1775  0.6942
    1THF     C2 5399   4.049   2.896   3.434  0.2520 -0.5981 -0.6928
    1THF     H3 5400   4.024   2.858   3.533 -0.2264 -3.9958 -2.0253
    1THF     H4 5401   4.121   2.977   3.442  0.5425 -0.9027 -0.2047
    1THF     C3 5402   4.107   2.781   3.360  0.4920  0.6776 -0.4531
    1THF     H5 5403   4.174   2.723   3.425  0.7485 -0.8862 -2.0586
    1THF     H6 5404   4.172   2.814   3.278  3.6754  0.8314  1.9997
    1THF     C4 5405   3.989   2.704   3.317  0.1845  0.2690 -0.4597
    1THF     H7 5406   3.961   2.636   3.397  1.2272  0.9232  0.4682
    1THF     H8 5407   4.016   2.640   3.232  0.5273 -1.0263  0.6205
    1THF     O1 5408   3.890   2.809   3.293  0.0516  0.2107 -0.4846
    1THF     C1 5409   3.038   3.187   2.014  0.3435  0.0051  0.5512
    1THF     H1 5410   3.089   3.110   2.074  2.7583  0.3362 -1.0324
    1THF     H2 5411   3.003   3.133   1.926  0.8811 -0.4613  0.6175
    1THF     C2 5412   3.125   3.309   1.978  0.2956  0.3917  0.3844
    1THF     H3 5413   3.130   3.322   1.870 -1.8032  1.0581  0.3453
    1THF     H4 5414   3.223   3.308   2.026  0.3332 -0.4775  0.3043
    1THF     C3 5415   3.047   3.431   2.034  0.3718 -0.0423 -0.0671
    1THF     H5 5416   3.047   3.516   1.964 -0.4698  0.6534  0.7646
    1THF     H6 5417   3.086   3.462   2.131  0.6721  0.0023 -0.2014
    1THF     C4 5418   2.906   3.380   2.055 -0.5686  0.9676  0.9966
    1THF     H7 5419   2.845   3.383   1.964  1.3660  0.1798 -0.3888
    1THF     H8 5420   2.853   3.432   2.135  0.4063  1.4689  1.3214
    1THF     O1 5421   2.933   3.243   2.092 -0.7511  0.5742 -0.4259
    1THF     C1 5422   2.609   2.192   0.988 -0.1864  0.7522  0.0557
    1THF     H1 5423   2.640   2.285   0.939  0.4930  1.0478  1.0217
    1THF     H2 5424   2.519   2.143   0.952  0.7075  0.2623 -1.5493
    1THF     C2 5425   2.588   2.228   1.135  0.6762  0.3406  0.4155
    1THF     H3 5426   2.482   2.254   1.147  0.5092  0.1779 -0.6643
    1THF     H4 5427   2.652   2.312   1.162 -0.9807  1.6449  0.3821
    1THF     C3 5428   2.640   2.099   1.207  0.4024  0.4507  0.3818
    1THF     H5 5429   2.563   2.036   1.250  1.4354 -1.0717  0.0326
    1THF     H6 5430   2.715   2.126   1.282  1.3276  1.3290 -0.8379
    1THF     C4 5431   2.700   2.015   1.094  0.0456  0.1140  0.0986
    1THF     H7 5432   2.623   1.939   1.079 -0.5201  0.2879  1.9838
    1THF     H8 5433   2.799   1.977   1.120  1.0560  1.9269 -1.0119
    1THF     O1 5434   2.710   2.102   0.978 -0.4922 -0.2222 -0.6024
    1THF     C1 5435   2.708   0.986   1.396 -0.0043  0.3526  0.2044
    1THF     H1 5436   2.797   1.041   1.365  1.3423 -1.5643  0.5608
    1THF     H2 5437   2.643   1.041   1.464  1.1376  0.4317  1.2464
    1THF     C2 5438   2.744   0.859   1.478  0.0637  0.6385 -0.2566
    1THF     H3 5439   2.757   0.884   1.583  1.3246 -0.1566 -0.2194
    1THF     H4 5440   2.838   0.824   1.435  1.7058  3.3344  1.0581
    1THF     C3 5441   2.628   0.769   1.455  0.6880 -0.2857  0.0740
    1THF     H5 5442   2.550   0.779   1.532  0.5506  0.9292 -0.2136
    1THF     H6 5443   2.652   0.663   1.464 -0.8758 -0.6062  0.7990
    1THF     C4 5444   2.566   0.806   1.320  0.3334 -0.5185 -0.5869
    1THF     H7 5445   2.457   0.807   1.317  0.2700 -0.9026  1.0745
    1THF     H8 5446   2.596   0.728   1.250 -0.1770  0.5916 -2.0569
    1THF     O1 5447   2.623   0.932   1.283 -0.0727 -0.3558  0.1929
    1THF     C1 5448   1.072   1.158   1.208 -1.0884  0.0607  0.1449
    1THF     H1 5449   1.143   1.155   1.125  0.4902 -0.2403  1.4905
    1THF     H2 5450   0.988   1.226   1.191  1.3340  3.3861  0.8422
    1THF     C2 5451   1.136   1.192   1.345 -0.0500 -0.0512 -0.1413
    1THF     H3 5452   1.116   1.295   1.375 -1.7135 -0.6545  0.8965
    1THF     H4 5453   1.244   1.179   1.334  0.1946 -1.0506  2.8470
    1THF     C3 5454   1.079   1.086   1.441  0.2970 -0.1951 -0.0444
    1THF     H5 5455   1.004   1.127   1.509  1.4016  0.3410  0.8645
    1THF     H6 5456   1.163   1.049   1.500  0.6884 -3.2023 -2.3377
    1THF     C4 5457   1.007   0.979   1.349 -0.2868 -0.1059 -0.2471
    1THF     H7 5458   0.900   0.978   1.372 -0.8807 -2.2739 -2.7852
    1THF     H8 5459   1.052   0.879   1.351 -1.6999 -0.7450  0.8519
    1THF     O1 5460   1.017   1.024   1.208  0.6075  0.2874 -0.1464
    1THF     C1 5461   1.961   2.520   0.470  0.0994 -0.2645  0.5277
    1THF     H1 5462   1.929   2.419   0.446 -1.0382  0.0665  0.6476
    1THF     H2 5463   2.068   2.504   0.490  1.2170  2.7726 -2.4225
    1THF     C2 5464   1.884   2.575   0.589 -0.4003  0.0987  0.1478
    1THF     H3 5465   1.946   2.630   0.660  0.2716 -0.6931  0.1845
    1THF     H4 5466   1.834   2.491   0.638 -0.5352  0.3646  0.4657
    1THF     C3 5467   1.779   2.665   0.521  0.0839 -0.3598 -0.1880
    1THF     H5 5468   1.749   2.755   0.576 -0.7203 -0.4397 -0.4872
    1THF     H6 5469   1.687   2.606   0.512 -0.7788  0.8231  0.7509
    1THF     C4 5470   1.843   2.712   0.392 -0.2880 -0.0449  0.1399
    1THF     H7 5471   1.902   2.803   0.402  0.9065 -0.7026 -0.7666
    1THF     H8 5472   1.768   2.717   0.314  0.1824  1.4252 -0.2305
    1THF     O1 5473   1.930   2.604   0.359  0.2762  0.7500  0.0305
    1THF     C1 5474   3.729   1.013   0.653  0.2759 -0.0170  0.1968
    1THF     H1 5475   3.714   1.112   0.695  1.3274  0.3805 -0.3654
    1THF     H2 5476   3.704   1.020   0.546  0.4303 -2.5129 -0.0366
    1THF     C2 5477   3.648   0.893   0.713  0.1189  0.6506 -0.1064
    1THF     H3 5478   3.589   0.845   0.634  0.6836  0.5299 -0.4587
    1THF     H4 5479   3.578   0.930   0.788 -0.6819 -1.4363  0.2030
    1THF     C3 5480   3.756   0.812   0.787  0.1651  0.0623 -0.5228
    1THF     H5 5481   3.728   0.706   0.794  0.4681 -0.1611 -2.3087
    1THF     H6 5482   3.779   0.860   0.882  1.6878  1.2090 -1.4381
    1THF     C4 5483   3.880   0.845   0.700 -0.1635 -0.2119  0.8652
    1THF     H7 5484   3.889   0.779   0.612 -0.1951  0.8311  0.0751
    1THF     H8 5485   3.974   0.823   0.751 -0.6418 -1.8694  1.0911
    1THF     O1 5486   3.867   0.980   0.663 -0.5669  0.2775  0.4860
    1THF     C1 5487   0.961   2.644   3.107 -0.7858  0.1450  0.3950
    1THF     H1 5488   1.006   2.683   3.016 -0.2533 -0.3109  0.4591
    1THF     H2 5489   0.860   2.602   3.114  0.1167 -1.7568  3.0245
    1THF     C2 5490   0.969   2.759   3.212 -0.0505 -0.4251  0.0001
    1THF     H3 5491   0.873   2.811   3.224 -0.1738 -0.3520 -1.2526
    1THF     H4 5492   1.044   2.833   3.183  0.4125 -0.2046  1.6680
    1THF     C3 5493   1.014   2.699   3.344  0.3401 -0.1489 -0.6463
    1THF     H5 5494   0.943   2.699   3.428  0.1813 -2.4653 -0.7409
    1THF     H6 5495   1.104   2.755   3.368 -1.1682  1.4674  1.4535
    1THF     C4 5496   1.033   2.550   3.313 -0.2589  1.0485  0.6457
    1THF     H7 5497   0.943   2.496   3.342  0.8705 -1.4218 -0.2530
    1THF     H8 5498   1.121   2.519   3.370  0.1047  1.9758  0.5966
    1THF     O1 5499   1.046   2.543   3.169 -0.0069 -0.4495 -0.5814
    1THF     C1 5500   2.540   2.989   1.753 -0.0561  0.5473  0.1398
    1THF     H1 5501   2.434   2.963   1.759  0.1035 -1.3276 -3.5118
    1THF     H2 5502   2.582   2.902   1.701  1.1859  0.4874  1.2374
    1THF     C2 5503   2.594   3.020   1.896 -0.1233 -0.0751  0.1297
    1THF     H3 5504   2.637   2.933   1.948 -0.9945  0.5337  1.8751
    1THF     H4 5505   2.509   3.059   1.950  0.6414  2.0299 -0.1418
    1THF     C3 5506   2.688   3.133   1.869  0.6370  0.0639  0.1034
    1THF     H5 5507   2.792   3.110   1.846  1.0480  2.2331 -0.3754
    1THF     H6 5508   2.684   3.191   1.962 -0.8665  0.1092  0.0188
    1THF     C4 5509   2.625   3.210   1.747  0.3694 -0.0520 -0.1804
    1THF     H7 5510   2.693   3.272   1.688  0.3576  0.9074  0.8097
    1THF     H8 5511   2.546   3.277   1.781 -1.2991 -0.4436 -3.0737
    1THF     O1 5512   2.567   3.101   1.668  0.3107  0.5411  0.3842
    1THF     C1 5513   0.216   3.568   2.597  0.1558 -0.3002  0.7604
    1THF     H1 5514   0.130   3.635   2.612  1.5062  1.1254  2.3564
    1THF     H2 5515   0.274   3.611   2.515 -1.6616 -1.0553 -0.9508
    1THF     C2 5516   0.172   3.425   2.572  0.6624 -0.3822  0.8623
    1THF     H3 5517   0.134   3.400   2.473 -0.3957  0.4688  1.0516
    1THF     H4 5518   0.091   3.398   2.641  1.0195 -0.3739  1.2848
    1THF     C3 5519   0.301   3.352   2.626  0.1072  0.2939 -0.1147
    1THF     H5 5520   0.370   3.356   2.541 -1.6765  1.7816 -1.5450
    1THF     H6 5521   0.286   3.246   2.651  1.3492 -0.1305 -1.1014
    1THF     C4 5522   0.358   3.438   2.734 -0.2351  0.6910  0.3975
    1THF     H7 5523   0.467   3.437   2.747 -0.5142 -0.2022  2.8258
    1THF     H8 5524   0.330   3.397   2.831 -0.2962  0.0528  0.1098
    1THF     O1 5525   0.296   3.562   2.715  0.1590 -0.0332  0.2821
    1THF     C1 5526   1.113   2.351   0.537 -0.1065  0.2505  0.5799
    1THF     H1 5527   1.144   2.294   0.449  2.4848 -0.4540  1.8795
    1THF     H2 5528   1.038   2.300   0.597 -0.7116 -0.9434 -1.1563
    1THF     C2 5529   1.073   2.497   0.524  0.1671 -0.4157 -0.4646
    1THF     H3 5530   0.964   2.503   0.516 -0.5102 -4.4732  3.6628
    1THF     H4 5531   1.119   2.545   0.437  0.5596  0.3283  0.1514
    1THF     C3 5532   1.116   2.556   0.659 -0.7346 -0.7722 -0.0872
    1THF     H5 5533   1.041   2.562   0.738 -1.1937  1.6064 -0.6869
    1THF     H6 5534   1.148   2.658   0.641  1.0967 -1.0545  1.4916
    1THF     C4 5535   1.233   2.464   0.713  0.2371 -0.9501  0.0513
    1THF     H7 5536   1.202   2.427   0.811 -2.0549  1.1218  0.1554
    1THF     H8 5537   1.328   2.517   0.717  0.2122 -0.5423 -3.3727
    1THF     O1 5538   1.240   2.357   0.616 -0.7358  0.1321 -0.1989
    1THF     C1 5539   1.495   2.739   0.792  0.6066  0.7444 -0.5576
    1THF     H1 5540   1.537   2.641   0.765  0.7792  0.7890 -0.4490
    1THF     H2 5541   1.441   2.776   0.704 -1.3309 -1.4248 -0.3474
    1THF     C2 5542   1.601   2.834   0.850  0.4649 -0.0827  0.8248
    1THF     H3 5543   1.598   2.936   0.813 -1.8768 -1.0363 -1.8411
    1THF     H4 5544   1.700   2.791   0.832  0.4204  0.6894 -1.4055
    1THF     C3 5545   1.560   2.838   0.996 -0.5248 -0.1443  0.7682
    1THF     H5 5546   1.506   2.931   1.017  0.2974  0.3318  0.7931
    1THF     H6 5547   1.645   2.836   1.064  1.7375  0.6304 -1.9411
    1THF     C4 5548   1.470   2.719   1.023  1.7170  0.2831  0.7992
    1THF     H7 5549   1.402   2.742   1.105 -0.4001 -0.9233 -0.5887
    1THF     H8 5550   1.527   2.627   1.038  1.1652 -0.1481  0.2362
    1THF     O1 5551   1.400   2.699   0.900  0.5443  0.0453 -0.1755
    1THF     C1 5552   2.235   3.396   3.844 -0.7887  0.5789 -0.0647
    1THF     H1 5553   2.309   3.437   3.912 -1.5130  2.0809 -0.1617
    1THF     H2 5554   2.204   3.297   3.877  0.0926  0.1143 -0.6285
    1THF     C2 5555   2.288   3.418   3.704 -0.2670 -0.2474  0.5682
    1THF     H3 5556   2.246   3.339   3.642 -0.2085 -0.2712  0.5585
    1THF     H4 5557   2.397   3.414   3.691 -0.6579 -3.6524 -2.2117
    1THF     C3 5558   2.235   3.551   3.659  0.0649  0.6904 -0.1802
    1THF     H5 5559   2.208   3.551   3.553  1.2090  0.2525 -0.4791
    1THF     H6 5560   2.309   3.626   3.690 -1.3424  2.5961 -1.2880
    1THF     C4 5561   2.115   3.579   3.744  0.0687 -0.9139  0.1733
    1THF     H7 5562   2.017   3.576   3.696  1.0017  2.8485 -2.2486
    1THF     H8 5563   2.130   3.676   3.793  1.5919  0.5321 -3.0098
    1THF     O1 5564   2.115   3.480   3.848 -1.0468 -0.7758 -0.1207
    1THF     C1 5565   1.805   3.804   3.058  0.0107  0.0057  0.2303
    1THF     H1 5566   1.749   3.897   3.045 -1.5116 -0.5480  2.5522
    1THF     H2 5567   1.788   3.740   2.972 -0.2518  0.4243 -0.0328
    1THF     C2 5568   1.761   3.731   3.182  0.0036  0.6722  0.0343
    1THF     H3 5569   1.700   3.641   3.175 -0.5807  0.9065  1.9622
    1THF     H4 5570   1.707   3.789   3.257  2.1879  0.6490  1.6844
    1THF     C3 5571   1.905   3.686   3.240  0.3768 -0.1259 -0.8695
    1THF     H5 5572   1.928   3.579   3.236 -0.7301 -0.5584  2.1928
    1THF     H6 5573   1.915   3.720   3.344  0.8046 -1.3984 -0.4783
    1THF     C4 5574   2.017   3.761   3.159 -0.5809  0.0444 -1.1935
    1THF     H7 5575   2.079   3.686   3.110  0.1301 -1.5095  1.9162
    1THF     H8 5576   2.075   3.826   3.225  2.8599 -0.4249 -3.6324
    1THF     O1 5577   1.942   3.845   3.068 -0.1928 -0.2214 -0.0239
    1THF     C1 5578   1.826   2.119   3.923  0.8478  0.3695 -0.4673
    1THF     H1 5579   1.856   2.170   4.015 -3.1749  0.2567  1.0200
    1THF     H2 5580   1.910   2.065   3.878  0.5294 -0.0903 -0.5240
    1THF     C2 5581   1.767   2.218   3.823  0.2204 -0.5064 -0.1617
    1THF     H3 5582   1.783   2.179   3.722 -0.7538 -0.5914 -0.2904
    1THF     H4 5583   1.816   2.315   3.833  3.4448 -2.1064  0.1016
    1THF     C3 5584   1.618   2.221   3.858 -0.0738  0.3561 -0.1683
    1THF     H5 5585   1.546   2.230   3.777 -2.1303 -0.7016  1.5068
    1THF     H6 5586   1.606   2.312   3.918 -2.2015  0.4426 -0.7001
    1THF     C4 5587   1.588   2.092   3.944 -0.1106 -0.1203  0.4636
    1THF     H7 5588   1.508   2.027   3.908 -0.1774 -0.3227  0.9671
    1THF     H8 5589   1.558   2.119   4.046  0.3179 -1.8168  1.0632
    1THF     O1 5590   1.719   2.023   3.954  0.0962  0.1106  1.0099
    1THF     C1 5591   0.973   3.731   1.347  0.1606  0.1807 -0.2449
    1THF     H1 5592   0.988   3.816   1.279  1.2098  1.7887  1.9557
    1THF     H2 5593   0.980   3.636   1.293  0.2854 -0.9858  1.7598
    1THF     C2 5594   0.855   3.742   1.441  0.2749 -0.4528 -0.1087
    1THF     H3 5595   0.766   3.702   1.392 -0.0175  1.2581 -1.0118
    1THF     H4 5596   0.834   3.848   1.454 -2.4496 -0.9801 -0.0414
    1THF     C3 5597   0.898   3.670   1.564  0.0928  0.5189 -0.2097
    1THF     H5 5598   0.837   3.581   1.575  0.6784 -0.0038 -1.1081
    1THF     H6 5599   0.874   3.721   1.658 -0.5692 -0.7360  0.3099
    1THF     C4 5600   1.052   3.649   1.553 -0.9919 -0.0103  0.1930
    1THF     H7 5601   1.081   3.546   1.530 -2.7831 -0.4082 -0.3460
    1THF     H8 5602   1.103   3.692   1.640  0.8977  0.2866 -1.0304
    1THF     O1 5603   1.088   3.723   1.437  0.4362  0.1819 -0.7069
    1THF     C1 5604   3.745   2.869   2.127  0.2688  0.1869 -0.1400
    1THF     H1 5605   3.740   2.828   2.228  2.8340 -1.1190 -0.5074
    1THF     H2 5606   3.841   2.919   2.114  0.9351 -1.3350 -1.1055
    1THF     C2 5607   3.621   2.960   2.109 -0.4841  0.5902 -0.0545
    1THF     H3 5608   3.642   3.041   2.038  0.9415  0.0596 -0.2390
    1THF     H4 5609   3.594   3.005   2.205  0.4480 -0.1255  0.5379
    1THF     C3 5610   3.514   2.865   2.057 -0.1260  0.1486 -1.3209
    1THF     H5 5611   3.450   2.904   1.978 -0.5058  1.6464 -0.2992
    1THF     H6 5612   3.449   2.839   2.141 -1.0316  0.7895 -1.8225
    1THF     C4 5613   3.585   2.737   2.002  0.3298 -0.5629 -0.2946
    1THF     H7 5614   3.582   2.739   1.893 -1.7710  0.2898 -0.2497
    1THF     H8 5615   3.539   2.643   2.035  2.7557 -2.2736 -1.6255
    1THF     O1 5616   3.728   2.756   2.035  0.4950  0.1707 -1.0455
    1THF     C1 5617   0.595   3.641   0.087 -0.1909  0.3417 -0.1281
    1THF     H1 5618   0.642   3.688   0.000  2.2446  0.4371  1.1962
    1THF     H2 5619   0.674   3.656   0.161  2.7279  0.2873 -3.1013
    1THF     C2 5620   0.577   3.491   0.063  0.1444  0.3520 -0.3763
    1THF     H3 5621   0.611   3.433   0.149 -1.8247  0.0217  0.2084
    1THF     H4 5622   0.646   3.460  -0.017  2.1146  0.6740  1.1629
    1THF     C3 5623   0.424   3.472   0.032 -0.7393  0.3323  0.3439
    1THF     H5 5624   0.373   3.413   0.109 -0.5736 -1.0158 -0.5504
    1THF     H6 5625   0.398   3.426  -0.064 -1.2782 -0.8542  1.0478
    1THF     C4 5626   0.365   3.612   0.046 -0.1379 -0.2579  0.2672
    1THF     H7 5627   0.282   3.605   0.116  0.3672  0.3339  0.9234
    1THF     H8 5628   0.333   3.654  -0.050 -0.2962 -1.4393 -0.2039
    1THF     O1 5629   0.465   3.695   0.116  0.1876  0.3469  0.2860
    1THF     C1 5630   0.287   2.087   3.686 -0.3553 -0.0527  1.0624
    1THF     H1 5631   0.371   2.080   3.757 -0.6962 -1.3046  1.3535
    1THF     H2 5632   0.281   1.989   3.637  0.6232 -0.7417  2.2723
    1THF     C2 5633   0.311   2.190   3.583 -0.2901  0.4374 -0.3815
    1THF     H3 5634   0.309   2.138   3.487  0.6550  2.6705 -1.6467
    1THF     H4 5635   0.407   2.240   3.602 -0.4855  1.2666 -1.4828
    1THF     C3 5636   0.187   2.279   3.590 -0.1020  0.1514 -0.3880
    1THF     H5 5637   0.152   2.310   3.490 -3.3612  0.3520  0.7433
    1THF     H6 5638   0.202   2.364   3.656  1.0713 -0.7479  0.5006
    1THF     C4 5639   0.085   2.191   3.651  0.0015 -0.3307  1.0444
    1THF     H7 5640   0.044   2.118   3.580  2.1351  0.4032 -0.9868
    1THF     H8 5641  -0.002   2.231   3.703 -1.0812 -0.5833 -0.5278
    1THF     O1 5642   0.164   2.114   3.753  0.3883 -0.2839 -0.3144
    1THF     C1 5643   3.396   1.891   0.626  0.6126  0.1767  0.0606
    1THF     H1 5644   3.327   1.851   0.701  1.6886 -4.7814 -1.3910
    1THF     H2 5645   3.411   1.802   0.564  0.1089  0.2372 -0.1504
    1THF     C2 5646   3.527   1.952   0.689  0.0608 -0.2053 -0.1434
    1THF     H3 5647   3.609   1.880   0.691  0.6077  0.4368  0.5756
    1THF     H4 5648   3.514   1.986   0.792 -1.6287 -2.2430  0.3665
    1THF     C3 5649   3.552   2.077   0.606  0.2358 -0.0624 -0.2028
    1THF     H5 5650   3.645   2.056   0.554  1.1840 -1.4290  1.9964
    1THF     H6 5651   3.552   2.165   0.671  0.4714 -0.7045  0.6643
    1THF     C4 5652   3.430   2.100   0.513  0.0767  0.1613 -0.0227
    1THF     H7 5653   3.454   2.082   0.408 -0.3022 -0.0103 -0.0783
    1THF     H8 5654   3.369   2.189   0.524  1.4130  0.8601  1.9524
    1THF     O1 5655   3.335   1.999   0.555 -0.1637  0.4625 -0.2640
    1THF     C1 5656   2.903   1.519   3.864 -0.2425 -0.4492 -0.1750
    1THF     H1 5657   2.895   1.420   3.818 -0.9242 -0.1445 -0.7123
    1THF     H2 5658   2.909   1.600   3.791  0.5864  0.2840  0.6997
    1THF     C2 5659   3.022   1.529   3.963  0.7197 -0.2180  0.7658
    1THF     H3 5660   3.098   1.589   3.914  1.0281 -0.1512  1.3273
    1THF     H4 5661   3.062   1.433   3.996 -0.5590 -0.9937  0.1279
    1THF     C3 5662   2.971   1.605   4.081 -0.3435 -0.1945 -0.3255
    1THF     H5 5663   3.027   1.698   4.074 -2.5161  1.1720  0.1224
    1THF     H6 5664   2.984   1.550   4.174 -2.2757  1.4100  0.9377
    1THF     C4 5665   2.817   1.618   4.058  0.1865  0.1814  0.6511
    1THF     H7 5666   2.798   1.725   4.045  2.3642  0.4443 -0.4938
    1THF     H8 5667   2.760   1.584   4.145  0.3926 -0.2346  0.6256
    1THF     O1 5668   2.788   1.545   3.937  0.3204  0.0331 -0.3499
    1THF     C1 5669   4.021   2.383   0.480  0.0057 -0.1476  0.7390
    1THF     H1 5670   4.127   2.369   0.460  0.1331  0.2379  1.1349
    1THF     H2 5671   3.970   2.405   0.386  0.7402  4.1234  1.2724
    1THF     C2 5672   3.997   2.499   0.574 -0.2250  0.8506  0.0860
    1THF     H3 5673   3.925   2.569   0.532 -1.8657  0.8250  2.7501
    1THF     H4 5674   4.093   2.544   0.601 -0.1159  1.7116 -1.6973
    1THF     C3 5675   3.950   2.433   0.706  0.2701 -0.1714 -0.9324
    1THF     H5 5676   3.896   2.505   0.767  0.8726  0.0346 -0.6375
    1THF     H6 5677   4.042   2.403   0.756 -1.0267 -1.8654  0.5015
    1THF     C4 5678   3.870   2.319   0.645  0.0319  0.4844 -0.3169
    1THF     H7 5679   3.781   2.352   0.591  0.3247 -1.1450 -1.8427
    1THF     H8 5680   3.844   2.239   0.715 -1.5348  1.5145  0.3092
    1THF     O1 5681   3.973   2.265   0.549  0.2777 -0.2493  0.2085
    1THF     C1 5682   0.603   1.965   2.473  0.1292  0.3284  0.0995
    1THF     H1 5683   0.629   1.915   2.567 -0.2110  0.0812  0.0602
    1THF     H2 5684   0.504   2.009   2.487  0.4882  1.1203  0.2218
    1THF     C2 5685   0.578   1.881   2.355  0.0001  0.0016  0.1387
    1THF     H3 5686   0.523   1.948   2.288  2.3841  2.9521  1.0458
    1THF     H4 5687   0.523   1.791   2.384 -0.4861  0.5500  0.9716
    1THF     C3 5688   0.716   1.866   2.293  0.1280  0.1225  0.2009
    1THF     H5 5689   0.729   1.871   2.185  1.3910 -1.8047  0.2467
    1THF     H6 5690   0.760   1.769   2.318  0.8666  0.7741  1.4228
    1THF     C4 5691   0.797   1.975   2.364 -0.2268  0.2744  0.3347
    1THF     H7 5692   0.867   2.028   2.299 -0.7452 -0.7413 -1.0538
    1THF     H8 5693   0.854   1.908   2.429 -1.2860 -0.3126  0.6617
    1THF     O1 5694   0.705   2.064   2.434 -0.3051 -0.3938 -0.5766
    1THF     C1 5695   0.314   2.533   1.537 -0.0943  0.2980  0.6613
    1THF     H1 5696   0.270   2.500   1.442  0.5687 -0.1487  0.5001
    1THF     H2 5697   0.285   2.637   1.555  0.1534  0.4614  0.1337
    1THF     C2 5698   0.463   2.521   1.516 -0.0735 -0.6473  0.1952
    1THF     H3 5699   0.522   2.594   1.572 -1.2120  1.8637 -1.7868
    1THF     H4 5700   0.480   2.520   1.408 -0.8770 -0.5452  0.0663
    1THF     C3 5701   0.502   2.389   1.584  0.0349 -0.4073 -1.1966
    1THF     H5 5702   0.574   2.410   1.663 -1.1969  0.5363 -0.3155
    1THF     H6 5703   0.553   2.323   1.514 -0.6023  0.2442 -2.2979
    1THF     C4 5704   0.374   2.336   1.647  0.0665 -0.3021 -0.2111
    1THF     H7 5705   0.387   2.307   1.752  0.7245  0.6636 -0.0260
    1THF     H8 5706   0.326   2.257   1.589 -0.1405 -0.9483  0.8159
    1THF     O1 5707   0.284   2.448   1.649 -0.1111 -0.4324 -0.4778
    1THF     C1 5708   0.415   2.893   1.790 -0.2708 -0.4957 -0.3667
    1THF     H1 5709   0.516   2.931   1.812 -0.2429 -0.2752 -0.8668
    1THF     H2 5710   0.393   2.801   1.844  1.1478 -0.1913  0.7880
    1THF     C2 5711   0.392   2.890   1.638 -0.0711  0.4203  0.3274
    1THF     H3 5712   0.413   2.794   1.592 -2.5616 -0.1037  0.1831
    1THF     H4 5713   0.447   2.966   1.582  0.0206  0.1496  0.0534
    1THF     C3 5714   0.240   2.916   1.620 -0.1163  0.5602 -0.2650
    1THF     H5 5715   0.185   2.823   1.606 -1.3106  1.3418 -0.9007
    1THF     H6 5716   0.223   2.973   1.528 -1.8215 -0.7114 -0.7800
    1THF     C4 5717   0.206   2.990   1.750 -0.4910  0.6618  0.0677
    1THF     H7 5718   0.132   2.934   1.809 -0.9581 -0.6625 -1.7354
    1THF     H8 5719   0.172   3.092   1.729  1.3424  0.9414 -1.6319
    1THF     O1 5720   0.323   2.992   1.841  0.4317 -0.5051  0.2508
    1THF     C1 5721   2.117   3.095   0.330  0.0111  0.6140  0.4348
    1THF     H1 5722   2.075   3.189   0.368  0.4059  0.7209  0.6228
    1THF     H2 5723   2.135   3.026   0.413 -0.6657  0.9290  0.8476
    1THF     C2 5724   2.243   3.116   0.249 -0.8778 -0.7063 -0.1562
    1THF     H3 5725   2.338   3.099   0.300 -0.7887  2.1192  0.7370
    1THF     H4 5726   2.246   3.220   0.215 -2.0299 -0.5600  0.1642
    1THF     C3 5727   2.237   3.027   0.126  0.2405  0.6535  0.0761
    1THF     H5 5728   2.303   2.942   0.146 -0.0959  0.6954  1.3734
    1THF     H6 5729   2.274   3.062   0.029  0.5926 -1.0453 -0.4215
    1THF     C4 5730   2.090   2.989   0.120 -0.4147  0.1957  0.1941
    1THF     H7 5731   2.078   2.880   0.120  0.7520  0.0465 -1.4238
    1THF     H8 5732   2.044   3.032   0.031 -0.5263 -0.2993  0.0147
    1THF     O1 5733   2.025   3.049   0.238 -0.2823  0.3404 -0.7290
    1THF     C1 5734   3.080   1.274   0.371 -0.0824 -0.7143 -0.5082
    1THF     H1 5735   3.071   1.380   0.346  0.5511 -0.7446 -0.8884
    1THF     H2 5736   3.154   1.236   0.300 -2.6642 -3.5233 -1.7990
    1THF     C2 5737   2.947   1.201   0.353  0.5153  0.1661 -0.2645
    1THF     H3 5738   2.950   1.111   0.291  4.2256 -0.8341  1.1803
    1THF     H4 5739   2.868   1.271   0.329 -1.4109 -1.8709 -0.0488
    1THF     C3 5740   2.911   1.145   0.490  0.0427 -0.3773 -0.8482
    1THF     H5 5741   2.893   1.037   0.480  1.3528 -0.4082 -3.3042
    1THF     H6 5742   2.821   1.194   0.528 -1.3283 -1.7729 -2.1922
    1THF     C4 5743   3.038   1.169   0.583 -0.4883 -0.0839 -0.1498
    1THF     H7 5744   3.105   1.083   0.589 -0.8682 -0.6294 -2.9726
    1THF     H8 5745   3.001   1.203   0.680 -0.1701 -1.0886  0.3258
    1THF     O1 5746   3.112   1.273   0.510  0.4692 -0.2901 -0.0323
    1THF     C1 5747   3.206   0.192   2.072 -0.1066 -0.3716 -0.0793
    1THF     H1 5748   3.132   0.271   2.091 -1.1127 -0.7506 -2.2954
    1THF     H2 5749   3.255   0.165   2.166 -0.1454  1.8357  0.6017
    1THF     C2 5750   3.309   0.233   1.966  0.1437 -0.7569  0.2810
    1THF     H3 5751   3.382   0.300   2.011  1.9959 -1.3435 -1.8237
    1THF     H4 5752   3.251   0.292   1.895  1.2819 -2.4230 -2.0541
    1THF     C3 5753   3.361   0.107   1.905  0.6217  0.2552 -0.4441
    1THF     H5 5754   3.467   0.095   1.927  0.2839 -0.2569  0.9842
    1THF     H6 5755   3.356   0.107   1.796 -2.2883  2.4648 -0.3834
    1THF     C4 5756   3.264  -0.000   1.964 -0.1865  0.0318  0.1777
    1THF     H7 5757   3.319  -0.048   2.045 -1.6224 -1.4430  0.3222
    1THF     H8 5758   3.222  -0.070   1.891  0.2121  0.2780 -0.2854
    1THF     O1 5759   3.153   0.069   2.019  0.6012 -0.0802  0.0977
    1THF     C1 5760   0.021   2.346   1.340 -0.2544 -0.0913 -0.6561
    1THF     H1 5761  -0.051   2.265   1.333 -0.7739  0.2120  0.8491
    1THF     H2 5762   0.114   2.310   1.385 -0.3026  1.3978  0.6880
    1THF     C2 5763  -0.037   2.453   1.434 -0.4720 -1.2018 -0.1508
    1THF     H3 5764   0.033   2.495   1.506 -1.5875 -1.0857  0.8753
    1THF     H4 5765  -0.133   2.428   1.481 -1.1505 -0.9425 -1.3705
    1THF     C3 5766  -0.068   2.571   1.340 -0.0328  0.2382  0.0656
    1THF     H5 5767   0.013   2.642   1.359 -0.0413  0.3869 -0.4342
    1THF     H6 5768  -0.165   2.620   1.353 -0.0543 -0.2468  1.8146
    1THF     C4 5769  -0.054   2.517   1.198 -0.1516  0.0529  0.0667
    1THF     H7 5770  -0.034   2.587   1.117  1.8312 -3.1418 -2.3603
    1THF     H8 5771  -0.149   2.465   1.184 -0.9928  1.4033  0.7896
    1THF     O1 5772   0.050   2.418   1.220 -0.6388 -0.4862 -0.2048
    1THF     C1 5773   3.076   2.960   0.753  0.5400 -0.9691 -0.2563
    1THF     H1 5774   2.978   2.940   0.798  0.8915 -1.6908  0.1999
    1THF     H2 5775   3.118   3.058   0.775 -1.2991  0.1779 -1.7560
    1THF     C2 5776   3.069   2.931   0.608  0.4344 -0.2110  0.3873
    1THF     H3 5777   3.131   3.000   0.550  0.6645 -0.4504  0.3492
    1THF     H4 5778   2.965   2.940   0.574  0.4286  0.0591  0.4743
    1THF     C3 5779   3.124   2.787   0.599 -0.1608 -0.4633 -0.3635
    1THF     H5 5780   3.217   2.792   0.542 -0.0974 -0.7347 -0.2836
    1THF     H6 5781   3.061   2.714   0.549 -0.3513 -0.6375  0.1293
    1THF     C4 5782   3.146   2.740   0.741  0.3917 -0.2554 -0.4939
    1THF     H7 5783   3.232   2.673   0.737  0.3149 -0.4230  0.5916
    1THF     H8 5784   3.062   2.684   0.781  1.4623 -1.6817 -0.1892
    1THF     O1 5785   3.168   2.862   0.808 -0.1948 -0.7166  0.2254
    1THF     C1 5786   1.913   1.111   2.394  0.3926  0.5150 -0.0024
    1THF     H1 5787   1.967   1.069   2.309  0.8123 -2.6013  1.7284
    1THF     H2 5788   1.827   1.169   2.359  0.4452  0.4064 -0.3093
    1THF     C2 5789   2.013   1.179   2.487  0.2439  0.6637 -0.2217
    1THF     H3 5790   1.964   1.245   2.559 -2.0763 -0.9753 -0.2416
    1THF     H4 5791   2.081   1.244   2.431 -0.2451  1.1516 -0.2560
    1THF     C3 5792   2.074   1.064   2.576 -0.0675 -0.8321 -0.1601
    1THF     H5 5793   2.070   1.098   2.680 -1.1198  1.0728 -0.8086
    1THF     H6 5794   2.180   1.045   2.556 -0.0751  0.0801 -1.1049
    1THF     C4 5795   1.988   0.945   2.541  0.2684 -0.3152 -0.0168
    1THF     H7 5796   1.961   0.897   2.635  1.3586  0.4146  0.6841
[truncated: 56,681 more chars]
