# Supplementary material for: Programmable synthesis of organic cages with reduced symmetry
Source: Chem Sci. 2024 Apr 1;15(17):6536–43. doi: 10.1039/d4sc00889h (PMC11062111; doi:10.1039/d4sc00889h)
Supplement: SC-015-D4SC00889H-s002 [file SC-015-D4SC00889H-s002.zip › S.I/S.I.Models.all/molecular.dynamics/conformers.for.md/C3/npt.gro]

Generic title
 6617
    1MOL     H1    1   1.736   2.199   2.124 -2.3364  1.4264 -2.1599
    1MOL     O1    2   1.670   2.187   2.194 -0.3768  0.4277 -0.4267
    1MOL     C1    3   1.579   2.120   2.124  0.0221 -0.5766 -0.5859
    1MOL     C2    4   1.433   2.111   2.184  0.7527  0.6254  0.6471
    1MOL     O2    5   1.608   2.092   2.013  0.9863 -0.1321  0.4801
    1MOL     C3    6   1.365   2.252   2.210  0.3225 -0.6119 -0.0757
    1MOL     C4    7   1.424   2.038   2.318 -0.3243 -0.7428 -0.1892
    1MOL     C5    8   1.323   2.034   2.104  0.3906 -0.0404 -0.0571
    1MOL     C6    9   1.422   2.378   2.176 -0.4271 -0.3547 -0.1129
    1MOL     C7   10   1.237   2.254   2.266 -0.0401  0.2131  0.1860
    1MOL     C8   11   1.529   1.971   2.379 -0.1741 -0.1988  0.6176
    1MOL     C9   12   1.294   2.046   2.382  0.7923 -0.1314 -0.0799
    1MOL    C10   13   1.344   1.947   1.991 -0.4123 -0.0905 -0.2690
    1MOL    C11   14   1.194   2.038   2.161  0.0517  0.2378  0.2650
    1MOL     H2   15   1.521   2.387   2.132 -0.8787 -2.8787 -1.7324
    1MOL    C12   16   1.353   2.500   2.204  0.1429 -0.5218  0.0522
    1MOL    C13   17   1.168   2.373   2.295  0.0676  1.0071 -0.6292
    1MOL    C14   18   1.184   2.106   2.296 -0.2168 -0.4034  0.0480
    1MOL     H3   19   1.625   1.975   2.328 -0.4970 -1.2264 -0.0887
    1MOL    C15   20   1.511   1.906   2.497 -0.4285  0.3855  0.0679
    1MOL    C16   21   1.274   1.986   2.509 -1.5388  0.3887 -0.1423
    1MOL     H4   22   1.445   1.931   1.954  0.3087  1.5329  0.9204
    1MOL    C17   23   1.236   1.883   1.927 -0.2098  0.9038 -0.3107
    1MOL    C18   24   1.087   1.976   2.098 -0.0637 -0.2013 -0.1391
    1MOL     N1   25   1.402   2.628   2.181  0.0951  0.5146 -0.3215
    1MOL    C19   26   1.225   2.496   2.270  0.3713  0.0785 -0.1078
    1MOL     H5   27   1.064   2.363   2.327 -0.1958  0.7664 -1.5347
    1MOL     H6   28   1.084   2.100   2.341  0.0462  2.1786  1.0714
    1MOL     N2   29   1.614   1.831   2.558  0.4506 -1.1890  0.0336
    1MOL    C20   30   1.390   1.918   2.562  0.6070  0.9164  0.1555
    1MOL     H7   31   1.176   1.992   2.555 -1.9608 -0.2149 -0.9418
    1MOL     N3   32   1.262   1.805   1.814 -0.1387 -0.5952  0.1978
    1MOL    C21   33   1.109   1.903   1.982 -0.1503 -0.3771  0.0691
    1MOL     H8   34   0.988   1.977   2.141  1.1650  1.1674  2.7890
    1MOL     H9   35   1.362   2.697   2.243  1.9996 -1.8143  3.7149
    1MOL    C22   36   1.504   2.676   2.099 -0.5854 -0.2237 -0.6858
    1MOL    H10   37   1.184   2.592   2.298 -1.2303  0.4152 -3.4106
    1MOL    H11   38   1.579   1.780   2.638 -1.7952 -2.2732 -1.5770
    1MOL    C23   39   1.749   1.809   2.538  0.5592  0.1053  1.0326
    1MOL    H12   40   1.380   1.870   2.659 -1.1244  0.4099 -0.2587
    1MOL    H13   41   1.355   1.821   1.777 -1.5161  0.2773 -3.0415
    1MOL    C24   42   1.180   1.718   1.742 -0.1603 -0.0642 -0.2774
    1MOL    H14   43   1.020   1.856   1.942 -0.1456 -1.6175  1.4510
    1MOL     O3   44   1.559   2.599   2.017  0.2187  0.1113 -0.1376
    1MOL    C25   45   1.565   2.811   2.117 -0.2977 -0.1681 -0.1701
    1MOL     O4   46   1.798   1.851   2.435 -0.3611 -0.4616  0.0882
    1MOL    C26   47   1.832   1.728   2.634  0.5208 -0.5798  0.2707
    1MOL     O5   48   1.064   1.701   1.766  0.0699  0.4078 -0.3553
    1MOL    C27   49   1.242   1.663   1.614 -0.0070 -0.0616 -0.7052
    1MOL    C28   50   1.495   2.929   2.121 -0.5324 -0.5084  0.2518
    1MOL    C29   51   1.705   2.810   2.110 -0.0923 -0.1776 -0.1263
    1MOL    C30   52   1.780   1.655   2.745  0.8591 -1.0784 -0.1826
    1MOL    C31   53   1.971   1.725   2.614 -0.3050  0.2436 -0.0808
    1MOL    C32   54   1.158   1.609   1.518  0.3516  0.4463 -0.6118
    1MOL    C33   55   1.385   1.652   1.596 -0.0322  0.5256  0.1601
    1MOL    H15   56   1.387   2.931   2.128 -0.4037  1.2786  2.1540
    1MOL    C34   57   1.566   3.045   2.097  0.6402  0.2675  0.2865
    1MOL    H16   58   1.754   2.713   2.111  0.2021 -0.0165  0.9462
    1MOL    C35   59   1.775   2.930   2.081 -0.2037  0.2943 -0.3536
    1MOL    H17   60   1.674   1.649   2.769  0.8124 -2.2339 -0.6204
    1MOL    C36   61   1.869   1.598   2.837 -0.1584  0.3617 -0.2804
    1MOL    H18   62   2.013   1.785   2.533  0.8381 -1.7477 -0.9847
    1MOL    C37   63   2.062   1.663   2.707 -0.1064 -0.0656 -0.0309
    1MOL    H19   64   1.051   1.608   1.534  0.6209  0.3160  1.4131
    1MOL    C38   65   1.211   1.547   1.406  0.3506  0.9644  0.5615
    1MOL    H20   66   1.450   1.690   1.674  1.0326  1.1038 -0.9840
    1MOL    C39   67   1.439   1.606   1.470  0.6757 -0.2918 -0.3530
    1MOL    H21   68   1.508   3.137   2.099  0.0580 -0.0993  0.2790
    1MOL    C40   69   1.703   3.047   2.078 -0.8698 -0.0501  0.9105
    1MOL    C41   70   1.917   2.921   2.050  0.1704 -0.1861  0.2301
    1MOL    H22   71   1.826   1.541   2.919  0.0291  0.0570 -0.3929
    1MOL    C42   72   2.006   1.596   2.817  0.0549  0.5407  0.0523
    1MOL    C43   73   2.207   1.666   2.691  0.2791  0.2969  0.2817
    1MOL    H23   74   1.141   1.512   1.330  1.6356 -0.9773  0.2361
    1MOL    C44   75   1.349   1.557   1.376 -0.6074 -0.0084  0.3576
    1MOL    C45   76   1.576   1.619   1.432  0.4571 -0.5086  0.2483
    1MOL    H24   77   1.753   3.139   2.049 -2.0477  0.0828 -0.8161
    1MOL    C46   78   1.980   3.029   1.978  0.0050  0.2768  0.1195
    1MOL    C47   79   1.992   2.806   2.091  0.6646  0.5758 -0.1112
    1MOL    H25   80   2.063   1.543   2.893  0.0692 -2.1138 -1.7443
    1MOL    C48   81   2.289   1.599   2.778 -0.0162  0.2859  0.1929
    1MOL    C49   82   2.271   1.717   2.579 -0.1359  0.1003 -0.2082
    1MOL    H26   83   1.382   1.515   1.281 -0.1543 -0.5108  0.7393
    1MOL    C50   84   1.677   1.631   1.535 -0.2161 -0.9251  0.2206
    1MOL    C51   85   1.618   1.597   1.297 -0.2055 -0.4310 -0.6430
    1MOL    H27   86   1.927   3.113   1.933 -1.1175 -0.5860 -0.1911
    1MOL    C52   87   2.113   3.005   1.938 -0.5602  0.5246 -0.0680
    1MOL    H28   88   1.950   2.723   2.146  2.6723  0.1210  0.8015
    1MOL    C53   89   2.132   2.795   2.061  0.3264 -0.2903 -0.8021
    1MOL    H29   90   2.253   1.543   2.863  0.0798 -0.3442 -0.1783
    1MOL    C54   91   2.427   1.585   2.753  0.9848 -0.5233 -0.3235
    1MOL    H30   92   2.209   1.756   2.498 -0.8662  1.7143  1.0949
    1MOL    C55   93   2.406   1.712   2.555 -0.1982 -0.0113 -0.3417
    1MOL    H31   94   1.650   1.644   1.639 -1.5096  1.4077 -0.3854
    1MOL    C56   95   1.814   1.636   1.504  0.0843 -0.0864 -0.5771
    1MOL    H32   96   1.551   1.601   1.213 -0.5928  0.1766 -0.3095
    1MOL    C57   97   1.753   1.601   1.275  0.4278  0.0807  0.3979
    1MOL    H33   98   2.154   3.079   1.871  1.7790  0.9641  1.7623
    1MOL    C58   99   2.191   2.895   1.976  0.4052  0.0439 -0.5527
    1MOL    H34  100   2.190   2.724   2.118  2.3596  1.2588 -0.9164
    1MOL    H35  101   2.486   1.521   2.818  0.0734 -0.2698  0.7516
    1MOL    C59  102   2.490   1.639   2.641 -0.4123 -0.1696 -0.3856
    1MOL    H36  103   2.450   1.758   2.468 -0.1362  0.4440 -0.0764
    1MOL    H37  104   1.879   1.660   1.588 -1.6612  3.1088 -0.0493
    1MOL    C60  105   1.854   1.617   1.368  0.1276  0.2983 -0.2556
    1MOL    H38  106   1.777   1.575   1.173  0.7180 -2.8046  1.1434
    1MOL    C61  107   2.322   2.877   1.941 -0.2498 -0.0534 -1.3922
    1MOL    C62  108   2.631   1.617   2.616 -1.2404  0.0814  0.4484
    1MOL    C63  109   1.992   1.615   1.329 -0.2372  0.2988 -0.1536
    1MOL    C64  110   2.402   2.973   1.875 -0.1721 -0.3531 -0.1317
    1MOL    C65  111   2.391   2.758   1.971 -0.3040 -0.2417  0.1002
    1MOL    C66  112   2.721   1.555   2.710  0.4547 -0.3125  0.1893
    1MOL    C67  113   2.691   1.660   2.495  0.0383  0.8583  0.1467
    1MOL    C68  114   2.033   1.589   1.202  0.8759  0.0608 -0.2276
    1MOL    C69  115   2.091   1.666   1.419 -0.0463 -0.5305  0.3600
    1MOL    H39  116   2.356   3.065   1.840  0.7367 -0.6516 -2.1818
    1MOL    C70  117   2.536   2.948   1.834  0.1396 -0.1202  0.3138
    1MOL    H40  118   2.340   2.674   2.017 -0.5764 -1.4121 -2.2469
    1MOL    C71  119   2.518   2.724   1.914  0.3450 -0.7467  0.8459
    1MOL    H41  120   2.675   1.519   2.802  1.1913 -0.5351  0.4715
    1MOL    C72  121   2.859   1.541   2.684  0.2783 -0.4454 -0.0282
    1MOL    H42  122   2.627   1.693   2.415 -0.5107 -1.6259 -0.4720
    1MOL    C73  123   2.829   1.662   2.475  0.4276  0.7071  0.2861
    1MOL    H43  124   1.959   1.559   1.128  0.1871 -2.1249  1.2974
    1MOL    C74  125   2.169   1.598   1.170  1.0525 -0.0577 -0.0930
    1MOL    H44  126   2.065   1.696   1.520 -0.1345 -0.5512  0.3442
    1MOL    C75  127   2.229   1.678   1.387  0.0360  0.8263 -0.0305
    1MOL    H45  128   2.598   3.022   1.784  0.9798  0.1615  1.7165
    1MOL    C76  129   2.586   2.819   1.843 -0.4143 -0.4887 -0.2455
    1MOL    C77  130   2.574   2.586   1.923 -0.1522  0.4005 -1.6563
    1MOL    H46  131   2.916   1.490   2.761 -1.1676 -1.2351  0.5527
    1MOL    C78  132   2.914   1.596   2.568 -0.1925 -0.0698 -0.4355
    1MOL    C79  133   2.893   1.706   2.352  0.3500  0.5790 -0.0431
    1MOL    H47  134   2.190   1.577   1.065 -1.2210 -1.6583 -0.2336
    1MOL    C80  135   2.266   1.638   1.260 -0.3482  0.9364  0.4103
    1MOL    C81  136   2.325   1.737   1.495 -0.0091  0.1459 -0.3013
    1MOL    H48  137   2.676   2.795   1.787 -0.2851  0.2538 -0.3646
    1MOL     O6  138   2.531   2.499   2.006  0.1948 -0.5090  0.5363
    1MOL     N4  139   2.662   2.538   1.831 -0.2692 -0.0665  0.1716
    1MOL    H49  140   3.021   1.591   2.551 -0.2959 -0.7894 -0.8837
    1MOL     O7  141   3.008   1.676   2.324 -0.1372  0.0788  0.1417
    1MOL     N5  142   2.810   1.764   2.260 -0.0486  0.2653 -0.0743
    1MOL    H50  143   2.370   1.634   1.229 -0.7883  1.2021 -1.1309
    1MOL     O8  144   2.297   1.732   1.612  0.6776 -0.3625 -0.0769
    1MOL     N6  145   2.447   1.796   1.461  0.6470 -0.3194  0.3718
    1MOL    H51  146   2.701   2.611   1.774  0.4090  1.3669  2.4063
    1MOL    C82  147   2.716   2.411   1.823  0.3586  0.9097 -0.7714
    1MOL    H52  148   2.715   1.771   2.294 -0.8758 -0.6179 -2.1650
    1MOL    C83  149   2.835   1.824   2.139  0.1713 -0.0556 -0.6926
    1MOL    H53  150   2.465   1.790   1.362  2.1721 -1.3171  0.6955
    1MOL    C84  151   2.548   1.840   1.549  0.3997  0.0209  0.6495
    1MOL    C85  152   2.838   2.409   1.755 -0.1589 -0.0163 -0.1461
    1MOL    C86  153   2.655   2.294   1.868  0.1954  0.5353 -0.2493
    1MOL    C87  154   2.964   1.832   2.081  0.2851 -0.2048 -0.8357
    1MOL    C88  155   2.725   1.888   2.079 -0.6784  0.1733 -0.8569
    1MOL    C89  156   2.676   1.839   1.490  0.0352 -0.0581  0.0595
    1MOL    C90  157   2.522   1.894   1.676  0.3255  0.0534 -0.1673
    1MOL    H54  158   2.884   2.506   1.737  0.5756 -0.1598  0.9107
    1MOL    C91  159   2.904   2.285   1.736 -0.0508  0.1873  0.2674
    1MOL    H55  160   2.566   2.298   1.929  0.0123  2.1625 -0.6052
    1MOL    C92  161   2.709   2.167   1.843 -0.2009 -0.5138  0.1023
    1MOL    H56  162   3.044   1.771   2.121 -1.0866 -2.2323 -1.1095
    1MOL    C93  163   2.983   1.892   1.959  0.3375 -0.3470 -0.2093
    1MOL    H57  164   2.629   1.885   2.130  0.2267  0.6182  0.9069
    1MOL    C94  165   2.747   1.962   1.957 -0.3399 -0.5005  0.8212
    1MOL    H58  166   2.699   1.781   1.401 -2.5924 -1.5121  0.2667
    1MOL    C95  167   2.781   1.892   1.556  0.4703 -1.2437 -0.4714
    1MOL    H59  168   2.418   1.912   1.699  0.7715  4.9702 -1.2742
    1MOL    C96  169   2.633   1.955   1.743 -0.6984 -0.5949 -0.2356
    1MOL    H60  170   2.991   2.286   1.672 -1.4580  0.8244 -1.7054
    1MOL    C97  171   2.836   2.165   1.776  0.4125 -0.1274 -0.1269
    1MOL    C98  172   2.641   2.038   1.873 -0.1152 -0.2652 -0.1262
    1MOL    H61  173   3.076   1.887   1.904 -0.4517  3.2259 -2.0747
    1MOL    C99  174   2.875   1.962   1.896  0.7436 -0.0902 -0.6263
    1MOL    H62  175   2.883   1.891   1.517  1.5670 -1.0652  2.2809
    1MOL   C100  176   2.759   1.954   1.683 -0.2198  0.9130 -0.0640
    1MOL   C101  177   2.878   2.023   1.753 -0.5040 -0.2356  0.0885
    1MOL   C102  178   2.505   2.072   1.950  0.4402 -0.2102 -0.4753
    1MOL    H63  179   2.966   2.008   1.689 -0.5888  0.4625 -0.1924
    1MOL     O9  180   2.383   2.080   1.883  0.4028 -0.1923 -0.3214
    1MOL    O10  181   2.491   2.089   2.072 -0.2475 -0.9090  0.5742
    1MOL    H64  182   2.339   2.088   1.969  1.4629 -2.2493  0.4531
    1THF     C1  183   1.506   3.931   1.844  1.1029  0.1015 -0.0927
    1THF     H1  184   1.553   3.920   1.746 -0.6328  0.3638 -0.9861
    1THF     H2  185   1.580   3.930   1.923 -0.9845  0.4758  1.9121
    1THF     C2  186   1.386   3.828   1.847  0.1523  0.8799  0.0771
    1THF     H3  187   1.390   3.766   1.936 -0.1006 -2.0546 -1.8865
    1THF     H4  188   1.379   3.769   1.755  1.0567 -1.4672  1.4609
    1THF     C3  189   1.255   3.912   1.850 -0.3579 -0.2067 -0.3570
    1THF     H5  190   1.225   3.901   1.955  0.5922  1.3115  0.0894
    1THF     H6  191   1.172   3.879   1.788 -1.0014  1.3633 -0.3366
    1THF     C4  192   1.302   4.058   1.805  0.1497  0.1977  0.1747
    1THF     H7  193   1.259   4.136   1.868  1.7053  1.1039  0.1246
    1THF     H8  194   1.284   4.074   1.698 -0.2185  0.9701  0.3522
    1THF     O1  195   1.442   4.061   1.841  0.1452 -0.3470 -0.6377
    1THF     C1  196   2.402   1.021   2.084  0.1012  0.7356  0.0635
    1THF     H1  197   2.486   1.055   2.024  0.8382 -0.0581  0.6266
    1THF     H2  198   2.424   0.918   2.114  1.0584  1.1414  0.7476
    1THF     C2  199   2.276   1.028   1.994 -0.4075  0.2975  0.5089
    1THF     H3  200   2.205   0.948   2.017  1.4232 -0.9648  1.8878
    1THF     H4  201   2.297   1.005   1.889  1.9565 -1.8549  1.4089
    1THF     C3  202   2.220   1.172   2.009 -0.3811 -0.5141  1.3484
    1THF     H5  203   2.112   1.178   1.994 -0.1054  0.5709 -0.2586
    1THF     H6  204   2.282   1.241   1.953  0.4828 -1.3398  1.2727
    1THF     C4  205   2.245   1.193   2.156  0.4184  0.0903  0.4030
    1THF     H7  206   2.163   1.145   2.210 -0.4482 -1.0455 -1.8320
    1THF     H8  207   2.255   1.294   2.197  0.5388 -0.0250  0.6597
    1THF     O1  208   2.367   1.122   2.182 -0.2210  0.0035  0.5902
    1THF     C1  209   1.544   3.414   0.978 -0.4161  0.1918 -0.1782
    1THF     H1  210   1.608   3.481   1.035  0.5670 -1.4594  0.6946
    1THF     H2  211   1.448   3.395   1.027  1.1569 -3.4104  1.7418
    1THF     C2  212   1.620   3.282   0.955  0.0961  0.1010 -0.3612
    1THF     H3  213   1.569   3.204   1.012 -2.0646  1.2342 -0.7111
    1THF     H4  214   1.722   3.289   0.993  0.9118 -2.3744 -2.0071
    1THF     C3  215   1.622   3.272   0.804 -0.3182 -0.5101 -1.4397
    1THF     H5  216   1.601   3.169   0.777 -0.3022 -0.8627 -0.1502
    1THF     H6  217   1.714   3.301   0.753  0.4066  0.2734  0.2793
    1THF     C4  218   1.508   3.357   0.760 -0.0978  0.4540 -0.5748
    1THF     H7  219   1.414   3.303   0.775  1.2010 -1.2680  1.7162
    1THF     H8  220   1.532   3.407   0.666  0.1635 -1.7260 -1.7020
    1THF     O1  221   1.520   3.470   0.848  0.2691  0.1100 -0.3449
    1THF     C1  222   2.050   0.911   0.654 -0.3331 -0.2325  0.4621
    1THF     H1  223   1.944   0.929   0.637 -0.7110 -1.5843  1.3677
    1THF     H2  224   2.114   0.961   0.581  0.5572 -0.2953  1.1838
    1THF     C2  225   2.081   0.763   0.677 -0.3592 -0.4877  0.2587
    1THF     H3  226   2.164   0.731   0.613 -1.5925 -0.9093 -1.1719
    1THF     H4  227   1.992   0.713   0.637 -0.5941  1.4143 -1.6943
    1THF     C3  228   2.099   0.740   0.822  0.4036  0.4181 -0.1704
    1THF     H5  229   2.204   0.721   0.841  0.5875  2.0719  0.5892
    1THF     H6  230   2.055   0.648   0.860 -0.1129  1.1198  0.9620
    1THF     C4  231   2.059   0.877   0.896 -0.1729  0.2483 -0.0484
    1THF     H7  232   2.131   0.899   0.976 -0.0400 -1.7744  0.4097
    1THF     H8  233   1.955   0.882   0.926  0.4535  1.6210  2.0252
    1THF     O1  234   2.093   0.966   0.786  0.5742  0.0863 -0.3590
    1THF     C1  235   0.884   0.294   2.535 -0.3262 -0.2232  0.0477
    1THF     H1  236   0.836   0.198   2.515 -2.3157  0.7050  0.1719
    1THF     H2  237   0.992   0.291   2.520 -0.0603 -0.2186  1.9420
    1THF     C2  238   0.854   0.358   2.677 -0.0521 -0.2143 -0.0663
    1THF     H3  239   0.921   0.330   2.758 -2.0192 -2.6277  0.8020
    1THF     H4  240   0.751   0.333   2.705  0.2838  0.7204  2.1567
    1THF     C3  241   0.858   0.508   2.645 -0.9572  0.1199  0.5211
    1THF     H5  242   0.956   0.547   2.671 -1.1203  0.6976  0.2703
    1THF     H6  243   0.789   0.572   2.701 -2.9462 -1.2976 -0.2342
    1THF     C4  244   0.828   0.521   2.499 -0.2091  0.5321  0.9505
    1THF     H7  245   0.887   0.597   2.448 -0.9323  0.5295  0.1048
    1THF     H8  246   0.722   0.543   2.487 -0.5276 -1.3168  0.1436
    1THF     O1  247   0.838   0.390   2.436  0.4102  0.0879 -0.1354
    1THF     C1  248   2.293   2.339   0.750 -0.2360  0.2995  0.3242
    1THF     H1  249   2.200   2.360   0.803 -0.5092  0.3415 -0.1703
    1THF     H2  250   2.267   2.264   0.674  3.3537  1.3594 -2.0637
    1THF     C2  251   2.405   2.281   0.840 -0.0748  0.2518  0.2448
    1THF     H3  252   2.437   2.183   0.804 -0.9599 -0.3710  1.1445
    1THF     H4  253   2.371   2.263   0.942 -0.0191 -0.3410  0.1609
    1THF     C3  254   2.519   2.378   0.839 -0.0397  0.4301  0.2872
    1THF     H5  255   2.612   2.319   0.840 -0.6562 -0.7883 -3.8858
    1THF     H6  256   2.529   2.444   0.925 -2.2381  1.6005 -0.3320
    1THF     C4  257   2.499   2.447   0.701 -0.1455  0.1963 -0.0076
    1THF     H7  258   2.539   2.397   0.613  0.7402  0.1879  0.4011
    1THF     H8  259   2.545   2.546   0.711 -0.4428  0.6231 -2.5142
    1THF     O1  260   2.355   2.454   0.697  0.0536 -0.3207 -0.0192
    1THF     C1  261   3.048   2.211   2.080  0.2720  0.2383 -0.5253
    1THF     H1  262   3.014   2.193   1.978  1.3154 -2.8944 -0.3643
    1THF     H2  263   3.093   2.121   2.122 -1.7293 -0.6774 -0.2677
    1THF     C2  264   2.926   2.260   2.161 -0.3963  0.1905  0.1625
    1THF     H3  265   2.944   2.231   2.265  0.7061 -0.4512 -0.1985
    1THF     H4  266   2.834   2.210   2.131  0.2699 -0.4185 -0.8747
    1THF     C3  267   2.929   2.415   2.136 -0.0552  0.2063  0.3025
    1THF     H5  268   2.906   2.464   2.230  2.4890  0.1033  1.0035
    1THF     H6  269   2.847   2.442   2.069 -1.2644  1.5219  2.2881
    1THF     C4  270   3.059   2.445   2.069 -0.4886 -0.1467  0.0088
    1THF     H7  271   3.120   2.524   2.113 -0.9295  0.3984 -0.3625
    1THF     H8  272   3.041   2.465   1.963 -1.0345  2.3527  0.5465
    1THF     O1  273   3.134   2.321   2.084  0.0263  0.1753 -0.3628
    1THF     C1  274   3.532   3.756   3.305 -0.0455 -0.3092 -0.5353
    1THF     H1  275   3.566   3.857   3.327  0.1505 -0.8077  1.6665
    1THF     H2  276   3.625   3.699   3.306 -0.0270 -0.3168  2.0330
    1THF     C2  277   3.452   3.731   3.172  0.1978  0.4525 -1.1835
    1THF     H3  278   3.515   3.718   3.084  0.1396 -0.2137 -1.1276
    1THF     H4  279   3.383   3.813   3.150  0.7664  0.8317 -1.5758
    1THF     C3  280   3.376   3.612   3.214 -0.3863  0.8998 -0.0516
    1THF     H5  281   3.436   3.520   3.215 -0.0336  1.1422  1.0120
    1THF     H6  282   3.294   3.589   3.145 -0.2387 -2.5713  0.7988
    1THF     C4  283   3.328   3.643   3.354  0.0379 -0.1452  0.2032
    1THF     H7  284   3.294   3.555   3.408  1.4751  0.0373  1.4557
    1THF     H8  285   3.243   3.709   3.333  0.5062  0.2508 -0.4883
    1THF     O1  286   3.440   3.712   3.413  0.8280  0.2724 -0.2204
    1THF     C1  287   1.114   3.720   0.640  0.4838  0.6432 -0.3482
    1THF     H1  288   1.018   3.755   0.602 -0.1343  1.6090  1.9842
    1THF     H2  289   1.141   3.773   0.732  2.5508  0.8245 -1.0282
    1THF     C2  290   1.225   3.740   0.537 -0.5670  0.0667 -0.3542
    1THF     H3  291   1.266   3.841   0.529 -0.7875  0.1350 -0.6014
    1THF     H4  292   1.197   3.711   0.436 -1.0282 -1.3437  0.1661
    1THF     C3  293   1.332   3.636   0.572 -0.4406 -0.0031  0.3917
    1THF     H5  294   1.426   3.670   0.616  0.7738 -0.8956 -1.4242
    1THF     H6  295   1.375   3.594   0.481 -1.4124 -0.6472  0.2236
    1THF     C4  296   1.258   3.539   0.665  0.5442 -0.3804  0.0238
    1THF     H7  297   1.285   3.550   0.770  1.1282  2.6038 -0.4068
    1THF     H8  298   1.254   3.432   0.643  0.3967 -0.4256  0.2693
    1THF     O1  299   1.117   3.579   0.661  0.3289 -0.1748 -0.4890
    1THF     C1  300   0.247   0.666   3.172 -0.3171  0.7716  0.6116
    1THF     H1  301   0.311   0.636   3.255  0.3677 -0.0652 -0.2138
    1THF     H2  302   0.232   0.593   3.092  0.2051 -0.7972  1.9110
    1THF     C2  303   0.317   0.793   3.113  0.2276 -0.2337  0.0427
    1THF     H3  304   0.292   0.802   3.007  0.3813  0.9683  0.0979
    1THF     H4  305   0.423   0.781   3.138 -0.1476 -0.8462  1.3594
    1THF     C3  306   0.246   0.905   3.195 -0.7192 -0.1049  0.4460
    1THF     H5  307   0.219   0.993   3.136 -2.5370 -1.2107 -0.3977
    1THF     H6  308   0.312   0.945   3.273  1.3228  0.4598 -1.5210
    1THF     C4  309   0.120   0.846   3.247 -0.3653  0.0830  0.1461
    1THF     H7  310   0.035   0.902   3.208  0.4550  0.0527 -1.6982
    1THF     H8  311   0.125   0.853   3.356 -1.1710 -1.4694  0.2903
    1THF     O1  312   0.119   0.707   3.207 -0.2358 -0.0856  0.2225
    1THF     C1  313   0.222   1.355   1.694  0.0580 -0.5989  0.3511
    1THF     H1  314   0.189   1.341   1.798  2.0688  4.0379  1.7279
    1THF     H2  315   0.141   1.410   1.646 -0.0589  0.9456  2.2757
    1THF     C2  316   0.259   1.225   1.619  0.1322  0.2361  0.5673
    1THF     H3  317   0.179   1.176   1.562  0.4282  0.6381 -0.2050
    1THF     H4  318   0.295   1.157   1.696 -0.2048 -2.9775 -1.9782
    1THF     C3  319   0.375   1.252   1.528 -0.1622  0.1042  0.1376
    1THF     H5  320   0.339   1.226   1.429 -3.4815 -0.0929  1.3380
    1THF     H6  321   0.460   1.191   1.559 -0.8392 -0.7981  0.2441
    1THF     C4  322   0.401   1.402   1.544  0.3593 -0.3601  0.2142
    1THF     H7  323   0.346   1.460   1.469 -0.7737 -2.8983 -1.0032
    1THF     H8  324   0.509   1.419   1.539  0.4746 -1.4175 -1.4969
    1THF     O1  325   0.354   1.424   1.679  0.2472  0.3213 -0.1885
    1THF     C1  326   3.453   2.417   2.395  0.6118  0.7300  0.1231
    1THF     H1  327   3.404   2.322   2.417  1.3027 -0.0428 -1.5762
    1THF     H2  328   3.493   2.471   2.481  0.0205  1.7389 -0.2155
    1THF     C2  329   3.359   2.502   2.306  0.4359 -0.2702 -0.3282
    1THF     H3  330   3.334   2.601   2.346  2.0224 -0.7896  2.0325
    1THF     H4  331   3.267   2.446   2.286 -0.0767  0.9885 -1.5751
    1THF     C3  332   3.433   2.527   2.174  0.2958 -1.1842 -0.4088
    1THF     H5  333   3.417   2.627   2.131  2.4141 -0.8547 -0.4545
    1THF     H6  334   3.405   2.454   2.099 -0.5286  3.8437 -5.3721
    1THF     C4  335   3.578   2.493   2.215 -0.5087  0.0374  0.4775
    1THF     H7  336   3.621   2.580   2.265 -0.6778  1.9964 -2.6501
    1THF     H8  337   3.645   2.468   2.132 -0.0108  0.4614  0.7500
    1THF     O1  338   3.565   2.388   2.306  0.4136 -0.1069  0.0485
    1THF     C1  339   3.659   3.343   3.957  0.6406  0.2552 -0.8759
    1THF     H1  340   3.553   3.369   3.954  0.4638 -0.5722 -3.3195
    1THF     H2  341   3.669   3.240   3.921 -0.2348  0.5763 -2.0725
    1THF     C2  342   3.728   3.381   4.090 -0.0029  0.4515 -0.3111
    1THF     H3  343   3.816   3.316   4.088  1.4531  2.4137 -2.2482
    1THF     H4  344   3.660   3.371   4.175  1.4549 -1.4638  0.6650
    1THF     C3  345   3.792   3.515   4.066 -0.6490  0.4344 -0.3936
    1THF     H5  346   3.898   3.513   4.088 -1.3010 -0.0128  2.8902
    1THF     H6  347   3.757   3.589   4.139  3.1357  1.3491  0.5821
    1THF     C4  348   3.750   3.560   3.926 -0.0752 -0.2614 -0.2203
    1THF     H7  349   3.836   3.608   3.879 -0.1260  1.6429  1.5683
    1THF     H8  350   3.664   3.626   3.931 -2.4109 -3.2073  0.2545
    1THF     O1  351   3.718   3.435   3.863  0.5933 -0.2141 -0.2366
    1THF     C1  352   1.815   3.605   2.132 -0.0701 -0.1512  0.1901
    1THF     H1  353   1.815   3.514   2.071  0.6233 -0.9454  1.3512
    1THF     H2  354   1.846   3.698   2.082 -2.3163  0.6632  0.2559
    1THF     C2  355   1.890   3.583   2.266  0.0761 -0.2144 -0.2824
    1THF     H3  356   1.998   3.592   2.255  0.1015 -1.4379 -1.1623
    1THF     H4  357   1.871   3.480   2.296  0.8887  0.0723  1.2376
    1THF     C3  358   1.832   3.687   2.367  0.0796  0.9435  0.0735
    1THF     H5  359   1.891   3.778   2.380 -0.1845  1.2700 -0.9392
    1THF     H6  360   1.816   3.643   2.465 -1.8866 -1.8222 -1.4233
    1THF     C4  361   1.695   3.712   2.302 -0.0506  0.1663  0.1627
    1THF     H7  362   1.694   3.813   2.261 -0.6235  0.5450  1.1126
    1THF     H8  363   1.611   3.688   2.367  0.8961 -2.1674  0.5648
    1THF     O1  364   1.681   3.628   2.185 -0.2053  0.2343  0.1625
    1THF     C1  365   1.673   3.776   3.038 -0.3324  0.0276 -0.8978
    1THF     H1  366   1.710   3.732   3.131 -0.0348  2.7986  0.3385
    1THF     H2  367   1.693   3.883   3.035  0.8658 -0.0747  2.1395
    1THF     C2  368   1.523   3.752   3.016 -0.1192  0.7242  0.2812
    1THF     H3  369   1.484   3.841   2.967 -0.6207  0.3237 -0.0576
    1THF     H4  370   1.476   3.737   3.113 -1.0336  1.3463 -0.0557
    1THF     C3  371   1.508   3.622   2.934  0.1782  0.2737 -0.4217
    1THF     H5  372   1.444   3.648   2.849 -1.0946  0.9937  0.7337
    1THF     H6  373   1.462   3.537   2.985 -0.0008  0.7890  0.2889
    1THF     C4  374   1.648   3.587   2.892  0.5470 -0.3982 -0.0185
    1THF     H7  375   1.653   3.552   2.789 -2.5063 -1.2131  0.0686
    1THF     H8  376   1.688   3.512   2.960  2.0090  0.5703  0.2169
    1THF     O1  377   1.728   3.712   2.924  0.2613  0.1590  1.0245
    1THF     C1  378   2.413   3.276   1.332  0.5921  0.1188 -0.2955
    1THF     H1  379   2.510   3.284   1.382  1.8868 -0.5503 -2.6227
    1THF     H2  380   2.337   3.232   1.397  1.9672 -0.1558  1.1659
    1THF     C2  381   2.417   3.203   1.194  0.6147  0.0574  0.3123
    1THF     H3  382   2.396   3.098   1.212  1.6823 -0.0106  1.2259
    1THF     H4  383   2.507   3.209   1.133  0.8242  0.1419  0.6266
    1THF     C3  384   2.318   3.291   1.116  0.7374 -0.2476 -0.3684
    1THF     H5  385   2.229   3.233   1.090  1.4355 -1.0522 -1.0043
    1THF     H6  386   2.368   3.340   1.033 -0.1332  0.9771 -0.1804
    1THF     C4  387   2.278   3.406   1.212  0.1061  0.8309 -0.2156
    1THF     H7  388   2.179   3.383   1.253  0.2154  0.8406  0.0555
    1THF     H8  389   2.283   3.499   1.155 -0.6105  0.7685 -0.3816
    1THF     O1  390   2.373   3.410   1.313 -0.0586  0.9847 -0.4420
    1THF     C1  391   0.501   2.770   1.006  0.0208 -0.0956  0.1620
    1THF     H1  392   0.400   2.741   1.036 -0.3258  0.1028 -0.7908
    1THF     H2  393   0.526   2.739   0.904 -0.9494 -1.5048  0.3351
    1THF     C2  394   0.591   2.701   1.095  0.0652 -0.3297  0.3806
    1THF     H3  395   0.655   2.629   1.045 -0.6932 -0.1883 -0.8113
    1THF     H4  396   0.534   2.642   1.168  0.1557  0.7504  1.3351
    1THF     C3  397   0.687   2.808   1.155  0.5083  0.1070  0.3599
    1THF     H5  398   0.791   2.778   1.139  0.2092  0.6005 -3.0725
    1THF     H6  399   0.671   2.826   1.261 -0.5077 -0.4326  0.3049
    1THF     C4  400   0.658   2.945   1.071 -0.1866 -0.0976  0.2874
    1THF     H7  401   0.714   2.954   0.977 -0.5072 -1.1273 -0.0079
    1THF     H8  402   0.675   3.037   1.128 -0.3463 -1.3285  2.3777
    1THF     O1  403   0.523   2.919   1.023  0.0582 -0.7627  0.1348
    1THF     C1  404   2.827   3.022   3.647 -0.3529  1.0021 -0.1969
    1THF     H1  405   2.830   3.125   3.683  0.8331  0.8766  0.0679
    1THF     H2  406   2.728   2.976   3.659  0.2964  0.2603  2.4856
    1THF     C2  407   2.928   2.941   3.724 -0.7351 -0.0407  0.9507
    1THF     H3  408   2.882   2.860   3.782  0.9807 -1.4965  0.3402
    1THF     H4  409   2.991   3.011   3.779  2.2733  0.6948 -3.1533
    1THF     C3  410   3.013   2.886   3.608 -0.2697  0.2797  0.3491
    1THF     H5  411   2.973   2.791   3.573  1.1861 -0.5144  0.7722
    1THF     H6  412   3.114   2.867   3.647 -0.1809 -0.3090 -0.1622
    1THF     C4  413   3.004   2.991   3.505  0.2835 -0.7032  0.1732
    1THF     H7  414   3.034   2.947   3.410  1.4656 -0.1901  0.3017
    1THF     H8  415   3.069   3.075   3.533  0.6881 -1.3511  1.2195
    1THF     O1  416   2.867   3.023   3.507 -0.2853  0.2643 -0.1114
    1THF     C1  417   0.239   2.645   0.774  0.1817 -0.0708  0.0243
    1THF     H1  418   0.270   2.708   0.691 -0.5758 -2.0717 -1.8197
    1THF     H2  419   0.192   2.689   0.863  0.6171 -0.6983  0.5700
    1THF     C2  420   0.357   2.559   0.829 -0.0033 -0.2580 -0.6663
    1THF     H3  421   0.359   2.569   0.938 -1.8651  0.3425 -0.6796
    1THF     H4  422   0.442   2.607   0.781  0.4251  0.6197  0.9228
    1THF     C3  423   0.327   2.414   0.790 -0.2979 -1.4815  0.2615
    1THF     H5  424   0.273   2.358   0.867  1.5636 -1.2219  1.7888
    1THF     H6  425   0.424   2.369   0.770  0.2031  0.0690 -0.9686
    1THF     C4  426   0.237   2.438   0.675  0.6024  0.2865  0.1659
    1THF     H7  427   0.178   2.351   0.647 -1.2144  1.2457  0.9295
    1THF     H8  428   0.300   2.473   0.593  0.4081  0.3700  0.0522
    1THF     O1  429   0.152   2.546   0.717 -0.1347 -0.3935  0.1338
    1THF     C1  430   0.865   1.208   3.645 -0.1923  0.2310 -0.9127
    1THF     H1  431   0.927   1.198   3.556  0.6590  0.0675 -0.3063
    1THF     H2  432   0.875   1.310   3.684  1.6421 -0.0380 -0.6388
    1THF     C2  433   0.906   1.102   3.748 -0.4316 -0.3914  0.1959
    1THF     H3  434   0.979   1.144   3.817 -1.0053  0.8199  0.0795
    1THF     H4  435   0.965   1.028   3.694  2.0350  0.2638  1.9203
    1THF     C3  436   0.779   1.052   3.817 -1.2626 -0.3302  0.3905
    1THF     H5  437   0.757   1.104   3.911 -0.6505  0.3941  0.1389
    1THF     H6  438   0.797   0.947   3.842  2.0293 -0.5607 -2.6341
    1THF     C4  439   0.671   1.085   3.722  0.3252 -0.0464 -0.0730
    1THF     H7  440   0.581   1.117   3.776  0.2401 -0.4062  0.0028
    1THF     H8  441   0.651   0.994   3.665  0.6629  1.1018 -2.0501
    1THF     O1  442   0.728   1.173   3.621  0.0323 -0.3178 -0.8281
    1THF     C1  443   1.387   1.293   0.061  0.4820  0.2258 -0.4810
    1THF     H1  444   1.483   1.343   0.042  0.2517  0.7159 -0.3550
    1THF     H2  445   1.317   1.359   0.113  0.1929 -0.4008 -0.0739
    1THF     C2  446   1.409   1.163   0.150 -0.1677  0.0381 -0.8133
    1THF     H3  447   1.319   1.134   0.205  2.1678 -1.6940  2.2499
    1THF     H4  448   1.497   1.180   0.212  2.1902 -2.0897 -3.4707
    1THF     C3  449   1.432   1.058   0.048  0.1291  0.2501 -0.0366
    1THF     H5  450   1.391   0.964   0.085 -1.9141  1.6736  1.4471
    1THF     H6  451   1.536   1.051   0.016  0.0183 -2.7336  0.1175
    1THF     C4  452   1.373   1.101  -0.084 -0.3808  0.3127  0.0145
    1THF     H7  453   1.286   1.043  -0.116 -0.6590  0.3773  0.6430
    1THF     H8  454   1.450   1.105  -0.161 -0.9928  1.1873 -0.5655
    1THF     O1  455   1.334   1.243  -0.067  0.4498 -0.2911  0.4457
    1THF     C1  456   2.305   2.618   0.984 -0.1452  0.0232  0.2125
    1THF     H1  457   2.297   2.519   0.938 -0.2792  0.7431 -1.3447
    1THF     H2  458   2.352   2.693   0.920 -0.0319 -0.8269 -0.7168
    1THF     C2  459   2.379   2.596   1.118  0.1642  0.2396  0.0933
    1THF     H3  460   2.412   2.692   1.160 -0.9247  1.6899 -2.2270
    1THF     H4  461   2.467   2.532   1.115  0.6857  0.9298  0.3126
    1THF     C3  462   2.259   2.538   1.194  0.2322 -0.6633 -0.5194
    1THF     H5  463   2.268   2.554   1.301 -0.1033  0.3149 -0.6321
    1THF     H6  464   2.242   2.431   1.183 -1.3027 -0.1832 -3.5223
    1THF     C4  465   2.143   2.621   1.150 -0.1424 -0.1252 -0.2186
    1THF     H7  466   2.137   2.715   1.206  1.8041 -0.0019 -0.1990
    1THF     H8  467   2.052   2.566   1.177  0.1682  0.6922  2.6689
    1THF     O1  468   2.170   2.649   1.013  0.7611  0.5506  0.5629
    1THF     C1  469   2.227   3.897   3.632 -0.5218 -0.7746  0.5791
    1THF     H1  470   2.199   3.999   3.603 -1.5781 -0.7275  1.7180
    1THF     H2  471   2.165   3.826   3.576 -0.1167 -1.1526  0.6128
    1THF     C2  472   2.228   3.870   3.780 -0.6354 -0.0983 -0.2900
    1THF     H3  473   2.172   3.788   3.825 -0.7949  0.3114  0.2617
    1THF     H4  474   2.204   3.961   3.835 -0.3461  0.4196 -1.0127
    1THF     C3  475   2.373   3.847   3.822  0.1930  0.5497  0.2235
    1THF     H5  476   2.384   3.740   3.840 -2.2267  0.1275 -0.5912
    1THF     H6  477   2.400   3.903   3.912  1.0355  0.8538 -0.2206
    1THF     C4  478   2.455   3.889   3.696 -0.8597  0.2884 -0.1980
    1THF     H7  479   2.536   3.818   3.678  0.6049  1.0982  2.9043
    1THF     H8  480   2.498   3.989   3.693  0.8169 -0.4136 -0.3934
    1THF     O1  481   2.366   3.872   3.583  0.5619 -0.4426 -0.2161
    1THF     C1  482   4.038   0.631   1.628  0.0906 -0.4348  0.1395
    1THF     H1  483   4.106   0.552   1.596  0.0630  0.4287 -2.1737
    1THF     H2  484   3.980   0.597   1.714 -0.2307 -2.6056 -0.9099
    1THF     C2  485   3.946   0.678   1.520  0.0624 -0.0379 -0.0473
    1THF     H3  486   3.866   0.733   1.570  0.5880  1.7499 -1.1409
    1THF     H4  487   3.898   0.604   1.455  0.8917 -2.2470  1.7965
    1THF     C3  488   4.032   0.778   1.441 -0.1495  0.3912 -0.0159
    1THF     H5  489   3.974   0.867   1.417 -1.0850  0.0780  1.0596
    1THF     H6  490   4.070   0.733   1.349  0.6150  1.2639 -0.1394
    1THF     C4  491   4.137   0.829   1.550  0.3637  0.2359 -0.2578
    1THF     H7  492   4.112   0.932   1.574  1.1420  0.3347  0.1517
    1THF     H8  493   4.242   0.824   1.520  0.7541  0.9515  0.9944
    1THF     O1  494   4.121   0.744   1.671 -0.0386 -0.1930  0.0629
    1THF     C1  495   2.713   0.093   0.268  0.6252  0.7509 -0.2280
    1THF     H1  496   2.739   0.106   0.373  0.8740 -0.5579 -0.1200
    1THF     H2  497   2.606   0.096   0.248  0.3641 -0.6007  0.8622
    1THF     C2  498   2.775  -0.047   0.223  0.1511 -0.1225 -0.0891
    1THF     H3  499   2.705  -0.124   0.191 -2.5742  1.3759  2.0793
    1THF     H4  500   2.854  -0.072   0.295 -0.0815 -0.8953 -0.1054
    1THF     C3  501   2.853  -0.000   0.097 -0.4658 -0.3125  0.1402
    1THF     H5  502   2.783  -0.007   0.013 -0.9059  0.6496  0.4157
    1THF     H6  503   2.940  -0.062   0.076 -0.1237 -1.3746  4.3730
    1THF     C4  504   2.890   0.145   0.125 -0.0433  0.6864  0.0055
    1THF     H7  505   2.912   0.193   0.030  1.1440 -0.1315 -0.1344
    1THF     H8  506   2.965   0.143   0.205  0.6073 -1.1856 -0.6332
    1THF     O1  507   2.772   0.195   0.179 -0.5688 -0.0954 -0.1839
    1THF     C1  508   2.790   0.944   3.178  0.2242 -0.1272  0.0432
    1THF     H1  509   2.851   1.032   3.200 -2.1035  2.2416 -2.6890
    1THF     H2  510   2.807   0.926   3.072  1.3872 -1.7825  0.4819
    1THF     C2  511   2.646   0.957   3.227 -0.8087  0.4251  0.3147
    1THF     H3  512   2.585   1.007   3.151 -0.2443  0.5844 -0.0332
    1THF     H4  513   2.642   1.015   3.320 -1.4681  0.6662  0.1390
    1THF     C3  514   2.603   0.815   3.240  0.0871 -0.0112 -0.0893
    1THF     H5  515   2.559   0.783   3.145 -0.7400  1.5322 -0.2349
    1THF     H6  516   2.532   0.804   3.322 -1.0356  0.6184 -0.9543
    1THF     C4  517   2.739   0.743   3.256 -0.1653 -0.2443 -0.6097
    1THF     H7  518   2.752   0.672   3.173 -1.1032  0.6505 -1.5341
    1THF     H8  519   2.743   0.689   3.351 -0.1748 -1.8553 -1.5030
    1THF     O1  520   2.841   0.835   3.259  0.4500  0.4241 -0.2650
    1THF     C1  521   2.712   1.341   4.021 -0.1347 -0.1131 -0.3824
    1THF     H1  522   2.647   1.318   3.936 -0.0580 -0.0582 -0.4553
    1THF     H2  523   2.663   1.391   4.105 -0.1734 -1.3618  0.3488
    1THF     C2  524   2.834   1.428   4.004  0.4124  0.3576  0.1486
    1THF     H3  525   2.833   1.519   4.064  1.4272 -0.5516  1.5700
    1THF     H4  526   2.840   1.447   3.896 -2.2488 -1.4199 -0.3633
    1THF     C3  527   2.952   1.340   4.053 -0.0600  0.1022  0.1160
    1THF     H5  528   2.972   1.338   4.160 -3.9499 -1.4279  0.9005
    1THF     H6  529   3.041   1.353   3.990 -0.4766  1.6134 -0.1855
    1THF     C4  530   2.893   1.201   4.044 -1.2787  0.1017 -0.2154
    1THF     H7  531   2.948   1.129   4.105 -0.7850  0.1757 -0.5769
    1THF     H8  532   2.889   1.165   3.941 -1.8860  0.3859 -0.2961
    1THF     O1  533   2.756   1.214   4.081 -0.0784  0.0272  0.2958
    1THF     C1  534   3.749   3.883   3.568  0.0756 -0.1796  0.1117
    1THF     H1  535   3.736   3.958   3.647  0.0361  0.8107 -0.8189
    1THF     H2  536   3.655   3.865   3.516  0.8210 -0.5217 -1.1261
    1THF     C2  537   3.803   3.754   3.629 -0.1309  0.1630 -0.1852
    1THF     H3  538   3.798   3.684   3.545  0.2352  0.5351 -0.5190
    1THF     H4  539   3.748   3.711   3.713 -0.0448 -1.7883 -1.0862
    1THF     C3  540   3.952   3.787   3.655  0.3950  0.1662 -0.2021
    1THF     H5  541   4.018   3.701   3.638 -0.9596 -1.0744  0.7223
    1THF     H6  542   3.971   3.816   3.759 -0.9406 -2.9951  0.9710
    1THF     C4  543   3.982   3.905   3.559 -0.2144 -0.4164 -0.0538
    1THF     H7  544   4.071   3.886   3.499  0.1970 -1.7923  0.9654
    1THF     H8  545   3.993   3.997   3.617  0.5316 -1.6023  1.7469
    1THF     O1  546   3.862   3.930   3.483  0.0800  0.1250  0.9417
    1THF     C1  547   2.671   1.051   3.793  0.0113 -0.1624 -0.2541
    1THF     H1  548   2.644   1.034   3.898 -0.1803  0.6947 -0.1608
    1THF     H2  549   2.777   1.072   3.779 -0.1853 -0.4227 -2.1953
    1THF     C2  550   2.596   1.168   3.729  0.4033 -0.6128 -0.3578
    1THF     H3  551   2.655   1.259   3.740 -1.1108  0.2079  1.3978
    1THF     H4  552   2.506   1.179   3.790 -0.0549 -1.8012 -0.8179
    1THF     C3  553   2.559   1.132   3.582  1.0901 -0.4881 -0.3823
    1THF     H5  554   2.615   1.186   3.506  0.6621 -3.5340 -2.9628
    1THF     H6  555   2.458   1.156   3.549  0.7138 -1.5562 -0.0639
    1THF     C4  556   2.584   0.976   3.580  0.3124  0.3617 -0.1216
    1THF     H7  557   2.664   0.950   3.510  1.3981 -0.8782  1.5459
    1THF     H8  558   2.505   0.908   3.548  2.5529 -3.0596  1.2424
    1THF     O1  559   2.628   0.934   3.718 -0.1954  0.0958  0.0682
    1THF     C1  560   3.237   0.624   3.336  0.5477 -0.0828  0.0117
    1THF     H1  561   3.333   0.587   3.373 -0.4114 -0.9804  1.6767
    1THF     H2  562   3.241   0.651   3.230 -0.6138 -1.9207 -0.5121
    1THF     C2  563   3.175   0.730   3.418  0.2982 -0.2660  0.0004
    1THF     H3  564   3.097   0.782   3.362  1.5512  0.1693 -1.3903
    1THF     H4  565   3.247   0.802   3.458  0.1553 -0.3978  0.4860
    1THF     C3  566   3.106   0.661   3.530  0.8964 -0.4004 -0.5976
    1THF     H5  567   3.011   0.706   3.557  0.1118 -2.0070 -0.6350
    1THF     H6  568   3.168   0.651   3.620  1.1167  2.7299 -0.3687
    1THF     C4  569   3.074   0.518   3.471 -0.8179  0.4922  0.2858
    1THF     H7  570   2.966   0.508   3.457 -0.2398 -1.7622 -3.3636
    1THF     H8  571   3.119   0.444   3.537  0.5457  1.4726  0.4670
    1THF     O1  572   3.135   0.522   3.341  0.2573 -0.1903  0.3637
    1THF     C1  573   0.506   1.756   2.954  0.3678 -0.2481  0.2489
    1THF     H1  574   0.588   1.709   3.008  1.3336 -0.7148 -1.5801
    1THF     H2  575   0.488   1.859   2.986 -0.6750 -0.3303 -0.0357
    1THF     C2  576   0.371   1.683   2.973 -0.3879 -0.3575 -0.4298
    1THF     H3  577   0.316   1.736   3.050 -1.5831 -1.8575 -0.2285
    1THF     H4  578   0.392   1.582   3.010  2.2481  0.4142  0.2714
    1THF     C3  579   0.305   1.678   2.837  0.1387  0.2667 -0.5223
    1THF     H5  580   0.247   1.770   2.829 -1.6234 -0.6367  1.3986
    1THF     H6  581   0.239   1.592   2.824  1.9144 -0.9214 -1.8759
    1THF     C4  582   0.426   1.673   2.744  0.1723 -0.1235  0.4294
    1THF     H7  583   0.403   1.708   2.643 -1.2613  0.5755  0.9708
    1THF     H8  584   0.465   1.571   2.748  2.2925  0.5547 -1.7515
    1THF     O1  585   0.523   1.757   2.811  0.4856 -0.3500 -0.3546
    1THF     C1  586   3.953   1.448   1.285  0.1924 -0.2837 -0.4299
    1THF     H1  587   3.853   1.481   1.255  0.2560 -1.1508 -1.5946
    1THF     H2  588   3.952   1.358   1.346 -1.7579  0.6742  1.0283
    1THF     C2  589   4.028   1.563   1.357  0.2346  0.3659 -0.0414
    1THF     H3  590   4.072   1.529   1.451 -0.9599 -3.3846 -0.7661
    1THF     H4  591   3.961   1.646   1.380  0.2760  0.7044 -1.0798
    1THF     C3  592   4.133   1.616   1.258 -0.0430  0.4432  0.7759
    1THF     H5  593   4.235   1.613   1.296 -0.5559 -1.6779  2.0879
    1THF     H6  594   4.120   1.723   1.243  0.2562  0.1739 -1.6323
    1THF     C4  595   4.114   1.542   1.131  0.1466 -0.0298 -0.0185
    1THF     H7  596   4.210   1.513   1.089 -0.2394  0.4572 -1.2734
    1THF     H8  597   4.050   1.607   1.070 -0.2465 -0.5287 -0.1404
    1THF     O1  598   4.032   1.422   1.166 -0.5500  0.0641 -0.0862
    1THF     C1  599   0.771   2.642   1.736  0.3780  0.3306  0.2038
    1THF     H1  600   0.752   2.730   1.797 -0.5441  0.6974 -0.5938
    1THF     H2  601   0.850   2.578   1.777 -0.4437 -0.1894  1.0000
    1THF     C2  602   0.799   2.670   1.588  0.5149  0.7472 -0.0696
    1THF     H3  603   0.852   2.585   1.543  0.3865  0.5532  0.1442
    1THF     H4  604   0.847   2.766   1.570  0.3018  0.3815 -2.9772
    1THF     C3  605   0.655   2.689   1.533 -0.6154  0.0622  0.3764
    1THF     H5  606   0.633   2.633   1.442 -1.7595 -0.0872  0.7437
    1THF     H6  607   0.638   2.793   1.504  0.9854  0.2097 -0.1231
    1THF     C4  608   0.562   2.638   1.640  0.5266 -0.7023  0.0412
    1THF     H7  609   0.488   2.568   1.600  0.5220 -0.2913 -0.6745
    1THF     H8  610   0.521   2.720   1.700 -0.5893 -0.8510 -0.4942
    1THF     O1  611   0.651   2.570   1.734  0.3391 -0.2411  0.0117
    1THF     C1  612   3.723   3.952   4.015  0.3960 -0.2140 -0.0352
    1THF     H1  613   3.641   4.007   3.969  1.3444  0.3158 -1.0954
    1THF     H2  614   3.685   3.852   4.037  0.5759 -0.2522  0.1080
    1THF     C2  615   3.764   4.020   4.149  0.6866 -0.2273  0.6976
    1THF     H3  616   3.776   3.953   4.234 -0.8826  0.4616  1.4870
    1THF     H4  617   3.699   4.107   4.162 -0.6794 -1.3063  1.1499
    1THF     C3  618   3.909   4.070   4.115  0.2336 -0.7579 -0.0143
    1THF     H5  619   3.979   3.992   4.147  0.9653  0.4736  1.4292
    1THF     H6  620   3.953   4.159   4.160  0.3148 -0.7979 -0.0146
    1THF     C4  621   3.919   4.070   3.963  0.7586  0.5907 -0.3462
    1THF     H7  622   4.022   4.055   3.930  0.9582  0.8074  0.1641
    1THF     H8  623   3.885   4.163   3.916 -0.4973  0.1848 -0.2568
    1THF     O1  624   3.842   3.954   3.924  0.1497  0.4144 -0.2135
    1THF     C1  625   3.989   2.750   0.414 -0.1989  0.4729 -0.4407
    1THF     H1  626   4.052   2.807   0.346  1.1800 -0.5795 -0.0632
    1THF     H2  627   4.006   2.798   0.511 -0.0187 -1.7806  0.6818
    1THF     C2  628   4.038   2.607   0.404 -0.0707  0.4089  0.1468
    1THF     H3  629   4.014   2.544   0.490  0.0698  1.1517  0.7343
    1THF     H4  630   4.142   2.588   0.379  0.4833  1.3899  1.6607
    1THF     C3  631   3.950   2.553   0.290 -0.0092  0.1115 -0.2692
    1THF     H5  632   3.883   2.470   0.308 -1.3900  1.5944  1.6586
    1THF     H6  633   4.011   2.533   0.202  0.9196  0.3291  0.3147
    1THF     C4  634   3.846   2.659   0.256 -0.6651 -1.2309 -0.1414
    1THF     H7  635   3.751   2.606   0.247 -2.7281  2.2178  0.4510
    1THF     H8  636   3.877   2.719   0.170  0.2538  2.0072  2.3488
    1THF     O1  637   3.852   2.747   0.376  0.4323  0.0138  0.1054
    1THF     C1  638   0.999   1.106   0.639  0.5455  0.2304 -0.1549
    1THF     H1  639   0.965   1.209   0.656 -3.1925 -0.5670 -2.2689
    1THF     H2  640   0.917   1.037   0.618 -0.8087  0.9579  2.4961
    1THF     C2  641   1.097   1.053   0.748 -0.4615  0.0633  0.0659
    1THF     H3  642   1.109   0.946   0.728 -0.6185  0.5304 -2.7427
    1THF     H4  643   1.067   1.063   0.852  2.1116 -1.9632  1.0730
    1THF     C3  644   1.220   1.133   0.705  0.3825  0.2185 -0.1633
    1THF     H5  645   1.315   1.091   0.738 -0.1004 -0.0277  0.9230
    1THF     H6  646   1.211   1.230   0.754 -1.7313  0.0997 -0.3024
    1THF     C4  647   1.220   1.150   0.554 -0.0613  0.4770 -0.4355
    1THF     H7  648   1.283   1.075   0.506 -1.7333 -1.8479  0.8950
    1THF     H8  649   1.247   1.255   0.537  0.9650  0.0268 -1.6802
    1THF     O1  650   1.084   1.119   0.520  0.2004 -0.6722  0.2798
    1THF     C1  651   3.529   2.038   3.692  0.4237  0.4085 -0.5336
    1THF     H1  652   3.507   2.041   3.799 -1.7795  0.1757 -0.9662
    1THF     H2  653   3.558   1.939   3.656  0.7097  0.9578 -1.8538
    1THF     C2  654   3.626   2.143   3.649  0.1849 -0.1677  0.1990
    1THF     H3  655   3.698   2.082   3.594 -2.1004  0.2092 -3.3348
    1THF     H4  656   3.674   2.180   3.740  0.9779  3.0910 -1.4637
    1THF     C3  657   3.558   2.248   3.562  0.4947  0.3030 -0.7152
    1THF     H5  658   3.590   2.252   3.458 -0.7539 -1.9288 -1.2390
    1THF     H6  659   3.581   2.347   3.601 -0.4975  0.3486 -0.2135
    1THF     C4  660   3.407   2.210   3.579 -0.5822 -0.2467 -0.2321
    1THF     H7  661   3.351   2.225   3.487 -0.2339 -0.1589 -0.4313
    1THF     H8  662   3.366   2.275   3.657  1.3064 -1.1239  1.5540
    1THF     O1  663   3.413   2.072   3.608  0.2285  0.6367 -0.2248
    1THF     C1  664   2.014   0.423   1.669  0.2367 -0.1638 -0.7014
    1THF     H1  665   2.025   0.510   1.603  0.3760  1.8285  1.8636
    1THF     H2  666   2.106   0.364   1.674 -0.4234 -1.1727 -0.2652
    1THF     C2  667   1.893   0.342   1.637  0.4944  0.1889  0.0791
    1THF     H3  668   1.908   0.242   1.678 -2.2595 -1.1078 -1.8739
    1THF     H4  669   1.876   0.344   1.529  1.3451 -1.0643 -0.0862
    1THF     C3  670   1.781   0.421   1.712 -0.4694 -0.1254  0.4591
    1THF     H5  671   1.692   0.361   1.731 -0.7460  0.4194  0.9130
    1THF     H6  672   1.759   0.507   1.648 -0.9093 -0.4616  0.1531
    1THF     C4  673   1.853   0.465   1.846  0.5688  0.4486  0.1095
    1THF     H7  674   1.849   0.385   1.921  0.2974  1.0250  0.7102
    1THF     H8  675   1.793   0.545   1.890  1.2204  0.1903  1.4710
    1THF     O1  676   1.987   0.485   1.799  0.6153 -0.3962  0.8455
    1THF     C1  677   3.482   1.629   1.820  0.4537 -0.3552  0.0960
    1THF     H1  678   3.413   1.695   1.766  1.2775 -0.5191 -1.1849
    1THF     H2  679   3.475   1.663   1.924 -1.7745  3.1799 -1.0913
    1THF     C2  680   3.627   1.631   1.757  0.2647 -0.0967  0.0510
    1THF     H3  681   3.689   1.692   1.823 -0.7580  0.2163  0.7409
    1THF     H4  682   3.630   1.666   1.654 -1.9979 -2.1329 -0.7736
    1THF     C3  683   3.664   1.481   1.758 -0.4800 -0.2066 -0.0603
    1THF     H5  684   3.719   1.458   1.849 -1.6257  0.2948  0.7733
    1THF     H6  685   3.725   1.473   1.667 -2.6971 -0.3251 -1.5821
    1THF     C4  686   3.536   1.409   1.736 -0.0455  0.1891  0.2647
    1THF     H7  687   3.555   1.307   1.771 -1.0362 -0.1682 -0.2234
    1THF     H8  688   3.513   1.396   1.630 -0.2960 -0.7335  0.4330
    1THF     O1  689   3.437   1.487   1.815 -0.0936 -0.1802  0.2262
    1THF     C1  690   2.141   1.670   3.817  0.3513 -0.3877  1.1138
    1THF     H1  691   2.056   1.697   3.880 -0.3991  0.5542 -0.2686
    1THF     H2  692   2.230   1.661   3.880  0.9994  1.0161  0.4166
    1THF     C2  693   2.163   1.770   3.703  0.2743  0.2827 -0.1999
    1THF     H3  694   2.216   1.863   3.726  0.6158  0.8871 -3.1313
    1THF     H4  695   2.066   1.803   3.665 -1.0478 -2.6291  0.4969
    1THF     C3  696   2.224   1.680   3.594 -0.2029 -0.5912  0.2962
    1THF     H5  697   2.329   1.706   3.591 -0.3152 -0.2254 -0.3874
    1THF     H6  698   2.169   1.693   3.501  0.7713  0.9535 -0.0721
    1THF     C4  699   2.214   1.535   3.646  0.9285  0.3330 -0.4388
    1THF     H7  700   2.306   1.502   3.697  1.0587 -0.6003 -1.2661
    1THF     H8  701   2.180   1.461   3.574 -1.5119  2.5504 -1.6607
    1THF     O1  702   2.113   1.546   3.753 -0.4504 -0.3246  0.0178
    1THF     C1  703   3.616   0.733   0.052 -0.0186  0.3787  0.1006
    1THF     H1  704   3.565   0.700  -0.039 -0.7980  2.1751 -0.1398
    1THF     H2  705   3.538   0.751   0.127  0.5672 -0.7741  0.9953
    1THF     C2  706   3.697   0.860   0.033  0.2537 -0.0743  0.4615
    1THF     H3  707   3.644   0.947   0.073  0.6559  0.3071  0.1766
    1THF     H4  708   3.718   0.882  -0.072  0.6413 -1.1771  0.3042
    1THF     C3  709   3.820   0.845   0.117 -0.7100 -0.7962  0.0881
    1THF     H5  710   3.816   0.904   0.208  2.0247 -1.1790  0.5026
    1THF     H6  711   3.912   0.873   0.064  0.5346 -1.6780  1.7472
    1THF     C4  712   3.828   0.703   0.163 -0.2994 -0.3860  0.4886
    1THF     H7  713   3.805   0.689   0.269  1.3998  0.9816  1.0507
    1THF     H8  714   3.919   0.647   0.138 -1.2968 -2.2907  0.9627
    1THF     O1  715   3.716   0.634   0.100 -0.0713 -0.5392 -0.1523
    1THF     C1  716   1.326   0.727   1.812 -0.0948 -0.0986 -0.5689
    1THF     H1  717   1.248   0.756   1.882  0.6525 -2.0109  1.1006
    1THF     H2  718   1.286   0.672   1.727  1.7431  1.8875 -2.8005
    1THF     C2  719   1.431   0.645   1.887 -0.6217  0.0543  0.0620
    1THF     H3  720   1.476   0.567   1.826 -0.5017 -0.8607  1.2872
    1THF     H4  721   1.377   0.595   1.969 -1.3252  0.5021 -0.1221
    1THF     C3  722   1.530   0.752   1.934 -0.5901  0.6790 -0.5819
    1THF     H5  723   1.633   0.718   1.917  0.6035  4.1959 -0.7726
    1THF     H6  724   1.515   0.773   2.040  1.6302  0.5677 -0.2175
    1THF     C4  725   1.504   0.874   1.848  0.0800  0.1068 -0.7087
    1THF     H7  726   1.589   0.879   1.780 -0.0853 -0.1493 -0.9359
    1THF     H8  727   1.495   0.965   1.908 -0.4761 -0.4491  0.0720
    1THF     O1  728   1.394   0.846   1.766  0.6367 -0.0925  0.3493
    1THF     C1  729   0.584   2.337   1.168 -0.2981  0.3504  0.3265
    1THF     H1  730   0.556   2.426   1.111 -3.8381 -0.0408  1.3499
    1THF     H2  731   0.609   2.246   1.113  1.4263 -0.0137  1.6804
    1THF     C2  732   0.471   2.304   1.267  0.2521  0.5525 -0.2217
    1THF     H3  733   0.424   2.211   1.237  1.3349 -0.4082  0.9891
    1THF     H4  734   0.389   2.376   1.267  0.8186  1.2570  2.2187
    1THF     C3  735   0.538   2.303   1.409 -0.4545 -0.6815  0.3711
    1THF     H5  736   0.515   2.212   1.465 -2.1587 -0.3894  0.1837
    1THF     H6  737   0.519   2.394   1.465  0.9081 -1.8412  2.7705
    1THF     C4  738   0.690   2.305   1.375 -0.3970  0.1619  0.0155
    1THF     H7  739   0.732   2.205   1.359 -1.0454 -0.1320  0.1466
    1THF     H8  740   0.739   2.364   1.454  1.5336  0.7636 -1.5856
    1THF     O1  741   0.698   2.375   1.254 -0.3317  0.1463  0.2330
    1THF     C1  742   0.291   0.294   1.488  0.1776 -1.0008 -0.4399
    1THF     H1  743   0.305   0.320   1.594  0.6094  0.5157 -0.8587
    1THF     H2  744   0.192   0.332   1.463 -0.4250 -2.4937 -0.3643
    1THF     C2  745   0.299   0.142   1.458 -0.5013  0.0510 -0.0095
    1THF     H3  746   0.250   0.127   1.362  0.9151 -0.0104 -0.7401
    1THF     H4  747   0.264   0.074   1.536 -2.9427  1.9026  0.5849
    1THF     C3  748   0.451   0.124   1.444 -1.0168 -0.4227  0.4103
    1THF     H5  749   0.482   0.043   1.378 -1.1721  0.4734 -0.7622
    1THF     H6  750   0.491   0.114   1.545 -0.0356  5.0268  0.7013
    1THF     C4  751   0.501   0.256   1.379 -0.9023  0.3436  0.0567
    1THF     H7  752   0.519   0.246   1.272  1.2490 -1.5367  0.5732
    1THF     H8  753   0.589   0.293   1.431 -1.6894 -1.4530  2.8294
    1THF     O1  754   0.395   0.353   1.403 -0.7371 -0.0289 -0.0250
    1THF     C1  755   3.439   3.353   1.783 -0.1363 -0.3505 -0.7996
    1THF     H1  756   3.402   3.408   1.696 -2.2676 -1.0891 -0.3903
    1THF     H2  757   3.397   3.253   1.774  1.0260 -0.6929 -2.5216
    1THF     C2  758   3.402   3.418   1.919 -0.9325 -0.0124  0.3212
    1THF     H3  759   3.410   3.338   1.993  0.0493  1.0656  1.4183
    1THF     H4  760   3.305   3.466   1.928 -1.6208 -1.3450 -0.0015
    1THF     C3  761   3.511   3.519   1.937  0.1335 -0.1010 -0.3884
    1THF     H5  762   3.526   3.554   2.039  1.2676  0.1739 -0.6358
    1THF     H6  763   3.494   3.593   1.859 -0.6350 -1.3090 -1.3893
    1THF     C4  764   3.635   3.435   1.892 -0.1451  0.4958  0.2607
    1THF     H7  765   3.659   3.362   1.970  1.1086 -1.5882 -2.0277
    1THF     H8  766   3.720   3.493   1.855 -0.6567  0.9298 -0.2353
    1THF     O1  767   3.588   3.355   1.781  0.0547 -0.5655  0.0126
    1THF     C1  768   2.253   0.041   0.284 -0.1757  0.4084 -0.2699
    1THF     H1  769   2.271   0.006   0.386  1.4256  0.6131 -0.4822
    1THF     H2  770   2.234   0.148   0.285 -1.4852  0.1882 -0.7641
    1THF     C2  771   2.146  -0.041   0.204 -0.4008 -0.4428 -0.1409
    1THF     H3  772   2.081   0.034   0.158  1.8486  1.9823  0.5252
    1THF     H4  773   2.098  -0.091   0.288 -0.2695 -2.5984 -1.3283
    1THF     C3  774   2.222  -0.135   0.115  0.0910  0.0698 -0.2202
    1THF     H5  775   2.216  -0.108   0.009 -1.4396  0.3125 -0.0808
    1THF     H6  776   2.190  -0.237   0.136 -0.5745 -0.0002 -1.5475
    1THF     C4  777   2.364  -0.120   0.168 -0.6486 -0.3388 -0.0898
    1THF     H7  778   2.434  -0.147   0.089  0.6722  2.1073  0.1894
    1THF     H8  779   2.378  -0.188   0.253  0.3039  0.8149  0.7021
    1THF     O1  780   2.371   0.019   0.203  0.0714  0.1896 -0.3074
    1THF     C1  781   1.382   0.939   2.337  0.0365 -0.2224 -0.2142
    1THF     H1  782   1.434   0.881   2.260 -1.7784 -1.1995 -0.7151
    1THF     H2  783   1.360   0.881   2.428 -1.4606 -1.6622 -1.4677
    1THF     C2  784   1.275   1.007   2.254  0.1238 -0.0494  0.3621
    1THF     H3  785   1.191   1.024   2.322  2.1055 -3.3496  3.8549
    1THF     H4  786   1.240   0.958   2.164 -1.1304  0.4580  0.5607
    1THF     C3  787   1.341   1.135   2.211 -0.3928 -0.0835 -0.0510
    1THF     H5  788   1.275   1.222   2.220  1.8037  1.4509  1.6524
    1THF     H6  789   1.384   1.113   2.113  1.2942 -1.1922  0.9113
    1THF     C4  790   1.464   1.162   2.296 -0.5711 -0.6137  0.6988
    1THF     H7  791   1.462   1.260   2.346  2.7865  0.3446 -0.9142
    1THF     H8  792   1.559   1.161   2.243 -1.5142  0.5555 -1.0489
    1THF     O1  793   1.460   1.052   2.391 -0.5202 -0.3896 -0.3973
    1THF     C1  794   2.847   2.116   3.793  0.2726 -0.1147 -0.4890
    1THF     H1  795   2.783   2.049   3.735 -0.2371  1.1983 -1.4646
    1THF     H2  796   2.783   2.168   3.865 -1.1480  0.2461 -1.9655
    1THF     C2  797   2.919   2.197   3.685 -0.0864 -0.3489 -0.7614
    1THF     H3  798   2.880   2.295   3.659 -0.0951 -0.3352 -0.6969
    1THF     H4  799   2.905   2.149   3.587  1.1768  2.2616 -2.2606
    1THF     C3  800   3.066   2.193   3.720 -0.2757 -0.4982  0.2321
    1THF     H5  801   3.103   2.269   3.790  1.0656  0.4303 -1.4462
    1THF     H6  802   3.109   2.215   3.622 -2.5081  1.6171 -0.3162
    1THF     C4  803   3.078   2.053   3.781  0.2065 -0.5672 -0.7331
    1THF     H7  804   3.167   2.048   3.843  0.6493 -0.9016 -1.3862
    1THF     H8  805   3.086   1.972   3.708 -1.1258  0.4683 -2.0697
    1THF     O1  806   2.952   2.037   3.852 -0.2380  0.0551  0.1460
    1THF     C1  807   0.061   3.248   1.253 -0.2116 -0.0638 -0.2694
    1THF     H1  808   0.107   3.150   1.266  0.6092  0.3135 -0.3324
    1THF     H2  809  -0.045   3.220   1.251 -0.3329  0.3616  0.1126
    1THF     C2  810   0.089   3.325   1.123 -0.7669  0.2472  0.1815
    1THF     H3  811   0.002   3.325   1.056 -0.2891  2.1723 -0.4821
    1THF     H4  812   0.171   3.288   1.062 -2.3736 -1.9727 -0.7009
    1THF     C3  813   0.122   3.463   1.177 -0.4326  0.5040  0.8359
    1THF     H5  814   0.084   3.542   1.111 -1.0516 -2.1479 -2.1131
    1THF     H6  815   0.231   3.468   1.180 -0.5612  2.8531  3.2713
    1THF     C4  816   0.072   3.472   1.322  0.3457  0.3358  0.4718
    1THF     H7  817  -0.035   3.496   1.315  0.5740  0.9685 -1.2932
    1THF     H8  818   0.123   3.552   1.377  0.3392  0.3007  0.5277
    1THF     O1  819   0.098   3.332   1.367  0.3737  0.9537  0.8977
    1THF     C1  820   1.193   1.532   0.480 -0.1148  0.4356 -0.2608
    1THF     H1  821   1.224   1.462   0.558  2.3579 -0.3666 -1.8708
    1THF     H2  822   1.086   1.528   0.463 -0.0439  0.2934 -0.6767
    1THF     C2  823   1.257   1.504   0.344 -0.2521  0.0341 -0.1651
    1THF     H3  824   1.187   1.460   0.273  0.7196  0.3456 -1.3414
    1THF     H4  825   1.334   1.428   0.359  0.2879  0.9275  1.6626
    1THF     C3  826   1.306   1.639   0.287 -0.2161 -0.0897 -0.3311
    1THF     H5  827   1.265   1.647   0.186 -2.3273  0.1619  0.5047
    1THF     H6  828   1.415   1.635   0.291 -0.2796 -2.8658 -0.2645
    1THF     C4  829   1.250   1.751   0.379 -0.2129 -0.1704  0.2008
    1THF     H7  830   1.149   1.785   0.353  0.6892 -0.1529 -3.4928
    1THF     H8  831   1.311   1.840   0.396  2.4018 -1.3505 -2.5854
    1THF     O1  832   1.228   1.674   0.503 -0.1649  0.1766 -0.0166
    1THF     C1  833   3.225   2.107   1.047  0.2795 -0.4908  0.0941
    1THF     H1  834   3.332   2.128   1.058  1.3685 -3.2732 -4.1031
    1THF     H2  835   3.192   2.102   0.943  0.4267 -2.7449  0.1293
    1THF     C2  836   3.134   2.197   1.130 -0.1495 -0.3311  0.2119
    1THF     H3  837   3.091   2.274   1.065  2.0841  1.4123  0.7510
    1THF     H4  838   3.199   2.252   1.197 -0.8758  0.4777  0.2680
    1THF     C3  839   3.039   2.101   1.199 -0.2267  0.1175  0.2730
    1THF     H5  840   2.969   2.081   1.117  0.7017 -0.7654 -0.3162
    1THF     H6  841   2.986   2.127   1.291 -0.1480  1.2576  0.0009
    1THF     C4  842   3.123   1.976   1.212 -0.6621  0.9178  0.3459
    1THF     H7  843   3.067   1.882   1.224  2.0178 -0.7309  0.3352
    1THF     H8  844   3.194   1.997   1.293 -1.2141  1.7102  0.6338
    1THF     O1  845   3.212   1.975   1.099  0.3358  1.1113  0.9110
    1THF     C1  846   1.965   2.003   1.628 -0.3642  0.2829  0.8587
    1THF     H1  847   2.042   1.928   1.648  1.5278  1.2687 -2.3019
    1THF     H2  848   2.009   2.103   1.624  2.3069 -0.8637  0.0510
    1THF     C2  849   1.857   2.029   1.737 -0.7505  0.2789  0.1007
    1THF     H3  850   1.889   2.101   1.812 -0.7961  0.8211 -0.4009
    1THF     H4  851   1.837   1.937   1.792  1.0068 -0.7529 -0.9177
    1THF     C3  852   1.735   2.066   1.666 -0.3481 -0.5928  0.0538
    1THF     H5  853   1.729   2.175   1.668  0.8875 -0.5203  0.1739
    1THF     H6  854   1.649   2.033   1.724 -1.2088 -1.1013 -1.4997
    1THF     C4  855   1.752   2.011   1.524  0.3338  0.1630 -0.4413
    1THF     H7  856   1.721   2.086   1.450 -0.9173 -1.6749 -1.8118
    1THF     H8  857   1.697   1.918   1.516 -2.4663  1.7417 -0.2007
    1THF     O1  858   1.893   1.986   1.507 -0.1064  0.0680  0.5296
    1THF     C1  859   0.310   3.767   3.220  0.6367  0.1026 -0.2971
    1THF     H1  860   0.281   3.688   3.150  0.6246 -1.5791  1.5439
    1THF     H2  861   0.299   3.722   3.319 -3.1598 -0.0785 -0.6979
    1THF     C2  862   0.227   3.897   3.208 -0.8183 -0.1619 -0.5614
    1THF     H3  863   0.157   3.905   3.291  0.7205  1.3460  0.6106
    1THF     H4  864   0.171   3.904   3.115 -1.6663  0.4789 -0.0014
    1THF     C3  865   0.335   4.013   3.230  0.7271 -0.0857  0.2201
    1THF     H5  866   0.290   4.088   3.296  0.0968 -1.2026  1.0804
    1THF     H6  867   0.376   4.058   3.139  0.8422 -0.7725 -0.0676
    1THF     C4  868   0.463   3.938   3.283 -0.0418  0.7681  0.0394
    1THF     H7  869   0.462   3.924   3.391  1.0005 -0.8218 -0.1321
    1THF     H8  870   0.554   3.991   3.256  0.6119 -0.9539 -1.2424
    1THF     O1  871   0.444   3.803   3.221 -0.0129  0.1132  0.5513
    1THF     C1  872   2.002   0.581   1.316 -0.6646  0.3248 -0.0294
    1THF     H1  873   2.000   0.508   1.398 -0.1276 -1.3189 -1.4447
    1THF     H2  874   1.903   0.572   1.272 -0.3037  0.3739 -0.8779
    1THF     C2  875   2.117   0.552   1.216  0.8169  0.6449 -0.4879
    1THF     H3  876   2.061   0.551   1.123 -3.0256  2.6598  1.6792
    1THF     H4  877   2.165   0.455   1.230  1.1506  0.8542 -0.1697
    1THF     C3  878   2.213   0.668   1.224 -0.0050 -0.0283  0.7576
    1THF     H5  879   2.250   0.713   1.131  1.0940  1.6946  1.9815
    1THF     H6  880   2.301   0.637   1.281 -0.9621 -1.9071  1.2483
    1THF     C4  881   2.143   0.782   1.294  0.2717 -0.7284  0.7640
    1THF     H7  882   2.106   0.854   1.220  1.3483  0.2441  1.1498
    1THF     H8  883   2.210   0.835   1.363  0.5154 -0.6462  0.4623
    1THF     O1  884   2.027   0.718   1.347  0.7100  0.8486 -0.0659
    1THF     C1  885   0.531   3.278   1.043 -0.8332  0.5172  0.4060
    1THF     H1  886   0.494   3.183   1.084 -2.8993  1.0158 -0.2120
    1THF     H2  887   0.507   3.359   1.112 -2.1156  1.9581 -1.6412
    1THF     C2  888   0.472   3.296   0.908 -0.0321 -0.1655  0.1224
    1THF     H3  889   0.462   3.404   0.892 -1.4185 -0.4063 -0.7742
    1THF     H4  890   0.376   3.247   0.894  0.2503  0.0878 -3.2259
    1THF     C3  891   0.574   3.234   0.809 -0.4442  0.2732  0.4103
    1THF     H5  892   0.583   3.283   0.712  1.3535  1.3395  1.0781
    1THF     H6  893   0.558   3.126   0.801  0.7755 -0.2404  3.9796
    1THF     C4  894   0.711   3.260   0.880  0.3167  0.0371 -0.5841
    1THF     H7  895   0.750   3.358   0.852  1.1585  0.0842  0.7196
    1THF     H8  896   0.778   3.175   0.864  1.9164  1.0471  0.6227
    1THF     O1  897   0.674   3.264   1.022 -1.0936 -0.0975 -0.5663
    1THF     C1  898   3.277   3.705   1.223  0.3788 -0.6437  0.2641
    1THF     H1  899   3.344   3.683   1.139 -0.4547 -0.8066 -0.3692
    1THF     H2  900   3.289   3.804   1.267  2.9294 -0.1936 -1.3340
    1THF     C2  901   3.286   3.599   1.334  0.5359  0.6700  0.0427
    1THF     H3  902   3.306   3.640   1.433 -0.1059  0.8634  0.0928
    1THF     H4  903   3.362   3.525   1.307 -0.0086  0.8157 -1.9702
    1THF     C3  904   3.149   3.524   1.332  0.7890 -0.1925  0.7924
    1THF     H5  905   3.106   3.508   1.431 -1.2732  1.3415  0.1765
    1THF     H6  906   3.160   3.423   1.290 -0.8722 -0.0712  0.0208
    1THF     C4  907   3.054   3.605   1.252  0.1787 -0.0047  0.7371
    1THF     H7  908   2.993   3.672   1.314  0.9336  1.0000  0.4022
    1THF     H8  909   2.993   3.539   1.190 -1.3076  2.0042  0.0161
    1THF     O1  910   3.143   3.686   1.167  0.0642  0.7161 -0.0453
    1THF     C1  911   3.279   3.844   2.662  0.1757 -0.0420  0.3601
    1THF     H1  912   3.215   3.794   2.589 -1.8098  0.1977  1.9064
    1THF     H2  913   3.380   3.806   2.674 -0.7095 -2.2261  1.0921
    1THF     C2  914   3.208   3.841   2.793 -0.2049  0.0134 -0.0743
    1THF     H3  915   3.246   3.755   2.848  0.0682 -0.7774 -1.4709
    1THF     H4  916   3.100   3.835   2.775 -0.2282 -1.9051  0.5671
    1THF     C3  917   3.215   3.976   2.856  0.0296 -0.5030  0.3147
    1THF     H5  918   3.292   3.977   2.933  1.0579  1.2859 -0.7168
    1THF     H6  919   3.124   4.018   2.899 -1.4516  0.2597 -3.3542
    1THF     C4  920   3.241   4.068   2.735 -0.0183  0.5564 -0.6991
    1THF     H7  921   3.319   4.142   2.753 -0.5972  0.3602  2.7950
    1THF     H8  922   3.151   4.121   2.703 -0.4129  2.1841  2.8840
    1THF     O1  923   3.279   3.985   2.624 -0.4323 -0.2553 -0.7869
    1THF     C1  924   1.090   2.208   1.058 -0.3749 -0.1578 -0.6450
    1THF     H1  925   1.073   2.115   1.003  0.1428 -0.2146 -0.7180
    1THF     H2  926   1.126   2.187   1.159  0.7573  0.9526 -0.8092
    1THF     C2  927   0.970   2.302   1.051  0.5259 -0.6540 -0.0304
    1THF     H3  928   0.974   2.367   1.139 -0.3518 -1.1370  0.3649
    1THF     H4  929   0.870   2.258   1.049 -0.0695  0.7033 -0.7659
    1THF     C3  930   0.989   2.385   0.923  0.7563 -0.2767  0.7690
    1THF     H5  931   0.978   2.492   0.940  0.1735 -0.2175  0.0902
    1THF     H6  932   0.923   2.355   0.841  0.8968  1.8929 -0.1504
    1THF     C4  933   1.136   2.369   0.886  0.3062 -0.0238  0.2398
    1THF     H7  934   1.196   2.459   0.875 -0.6726  1.0630  3.3406
    1THF     H8  935   1.139   2.321   0.788 -0.9784 -0.6994  0.5155
    1THF     O1  936   1.191   2.278   0.989 -0.0562 -0.2656  0.4073
    1THF     C1  937   4.029   1.054   1.846  0.5651  1.2109  0.0106
    1THF     H1  938   4.115   0.995   1.816 -0.8703 -0.4343 -0.9911
    1THF     H2  939   3.996   1.025   1.945  2.6768  1.3330  0.7678
    1THF     C2  940   3.903   1.042   1.761 -0.0795 -0.0577  0.5026
    1THF     H3  941   3.810   1.029   1.816 -0.7294  1.8283 -0.1148
    1THF     H4  942   3.909   0.962   1.686 -2.6916 -0.1075  0.2843
    1THF     C3  943   3.883   1.169   1.690  0.7540  0.9429  0.3161
    1THF     H5  944   3.782   1.194   1.658  0.1462 -0.9612  0.6489
    1THF     H6  945   3.958   1.167   1.610 -1.1874 -0.1840 -1.5066
    1THF     C4  946   3.942   1.268   1.793  0.5056  0.1888  0.2057
    1THF     H7  947   3.868   1.282   1.873  0.3662 -1.5321  0.3928
    1THF     H8  948   3.966   1.368   1.758 -0.0039  1.5977  3.6761
    1THF     O1  949   4.054   1.194   1.845  0.9294 -0.3742  0.3247
    1THF     C1  950   1.565   0.670   1.256 -0.5911 -0.0024 -0.0790
    1THF     H1  951   1.548   0.603   1.171  1.0093  0.4428 -0.7617
    1THF     H2  952   1.650   0.732   1.227 -0.5859  0.5643  1.1194
    1THF     C2  953   1.574   0.595   1.385 -0.0414 -0.3575  0.7613
    1THF     H3  954   1.679   0.571   1.401  0.9727  1.9957 -1.9575
    1THF     H4  955   1.516   0.504   1.372  0.7488 -0.8742  0.8376
    1THF     C3  956   1.517   0.693   1.484  0.5139  0.5105 -0.5236
    1THF     H5  957   1.592   0.757   1.531  0.7709  0.9053 -1.4624
    1THF     H6  958   1.470   0.636   1.565  3.2084 -0.7591  0.2305
    1THF     C4  959   1.409   0.771   1.407 -0.3751 -0.1030  0.4563
    1THF     H7  960   1.413   0.876   1.438  1.0686  0.0109 -0.0665
    1THF     H8  961   1.312   0.724   1.425  0.1896 -0.8661  1.5640
    1THF     O1  962   1.446   0.746   1.269  0.3572 -0.2320 -0.2623
    1THF     C1  963   1.972   1.618   0.217 -0.1601  0.4438 -0.2805
    1THF     H1  964   2.055   1.578   0.275 -0.0266  0.4460 -0.4667
    1THF     H2  965   1.995   1.706   0.155 -2.3926  0.1532 -1.5602
    1THF     C2  966   1.861   1.646   0.317  0.5116  0.0851  0.3148
    1THF     H3  967   1.800   1.726   0.276 -3.7587 -1.7688  2.7431
    1THF     H4  968   1.896   1.685   0.413 -0.0468  0.5543  0.3241
    1THF     C3  969   1.791   1.507   0.338  0.2821 -0.0250  0.2541
    1THF     H5  970   1.681   1.513   0.338  0.3534  1.3637  0.4692
    1THF     H6  971   1.825   1.455   0.428 -0.5221  0.7060  0.9934
    1THF     C4  972   1.835   1.420   0.216  0.2034 -0.1555 -0.5228
    1THF     H7  973   1.747   1.380   0.165 -0.0217 -1.3916  0.7819
    1THF     H8  974   1.902   1.340   0.249 -0.6932  0.1483  2.2316
    1THF     O1  975   1.920   1.510   0.136  0.2915 -0.0396 -0.3370
    1THF     C1  976   1.828   3.963   0.585 -0.4755  0.0639  0.0800
    1THF     H1  977   1.861   3.931   0.486 -0.8224  0.8481 -0.2905
    1THF     H2  978   1.909   3.939   0.655 -1.6648 -1.4301  0.9766
    1THF     C2  979   1.703   3.885   0.635 -0.1657  0.0707  0.0314
    1THF     H3  980   1.713   3.836   0.732  0.1218 -2.8288 -1.4056
    1THF     H4  981   1.674   3.811   0.560  4.0083  1.6718 -3.3786
    1THF     C3  982   1.602   4.002   0.648 -0.2099 -0.3428  0.0470
    1THF     H5  983   1.575   4.025   0.751 -0.4401 -1.1248  0.1632
    1THF     H6  984   1.514   3.974   0.590  0.5533 -1.9517 -0.3756
    1THF     C4  985   1.666   4.119   0.574 -0.4273  0.0527  0.4707
    1THF     H7  986   1.634   4.216   0.614  0.9427  2.4766 -3.9852
    1THF     H8  987   1.652   4.113   0.466 -0.2116  1.4950  0.3435
    1THF     O1  988   1.812   4.104   0.597 -0.5882  0.0686 -0.0991
    1THF     C1  989   2.923   2.133   3.140 -0.2037 -0.1700  0.4631
    1THF     H1  990   2.842   2.199   3.172  0.0627  0.4306 -0.0758
    1THF     H2  991   2.888   2.075   3.054  0.1724 -0.3586  0.4376
    1THF     C2  992   2.962   2.039   3.250 -0.4896  0.9166 -0.6718
    1THF     H3  993   3.004   1.945   3.212 -1.5249 -0.9008  2.5411
    1THF     H4  994   2.874   2.022   3.311  0.1505 -0.6804 -0.1577
    1THF     C3  995   3.072   2.114   3.323  0.4895 -0.4709  0.4040
    1THF     H5  996   3.149   2.047   3.363  1.8706  1.5430  1.2148
    1THF     H6  997   3.031   2.170   3.407  0.9312  0.1985  0.1791
    1THF     C4  998   3.125   2.219   3.222 -0.4449  0.1648  0.0843
    1THF     H7  999   3.229   2.193   3.200  0.2693 -0.4521  3.7548
    1THF     H8 1000   3.112   2.320   3.261 -1.3090  0.3723 -0.7192
    1THF     O1 1001   3.041   2.202   3.102  0.3970  0.1143  1.0083
    1THF     C1 1002   2.509   2.705   3.982  0.1618 -0.5508  0.1871
    1THF     H1 1003   2.541   2.750   4.076 -1.8528 -0.9301  1.0758
    1THF     H2 1004   2.488   2.598   3.994  2.3635 -1.0463 -0.2638
    1THF     C2 1005   2.624   2.716   3.883 -0.2837  0.1370  0.6159
    1THF     H3 1006   2.706   2.646   3.898 -0.9927 -0.6287  0.9706
    1THF     H4 1007   2.661   2.819   3.880 -2.1777  0.8248 -2.3510
    1THF     C3 1008   2.556   2.696   3.749 -0.5523 -0.0411  0.2857
    1THF     H5 1009   2.563   2.593   3.713  0.8666  0.6797 -1.5865
    1THF     H6 1010   2.608   2.750   3.670  0.8193  1.0301  1.8928
    1THF     C4 1011   2.415   2.747   3.772  0.1639  0.0882  0.0950
    1THF     H7 1012   2.343   2.678   3.727  1.6872 -1.0862 -0.5674
    1THF     H8 1013   2.401   2.845   3.725 -0.3050 -0.2880 -0.5514
    1THF     O1 1014   2.404   2.767   3.915  0.0358  0.3277  0.2017
    1THF     C1 1015   2.483   0.845   0.883 -0.0175  0.0471 -0.5428
    1THF     H1 1016   2.451   0.796   0.975 -1.0454  0.3444 -0.7304
    1THF     H2 1017   2.591   0.842   0.870  0.2317  1.6752  1.0305
    1THF     C2 1018   2.440   0.991   0.885  0.3145  0.3421 -0.1141
    1THF     H3 1019   2.517   1.055   0.930  0.0138 -1.1671  2.6688
    1THF     H4 1020   2.345   1.012   0.936  0.7464 -0.8469  1.2085
    1THF     C3 1021   2.431   1.017   0.731 -0.2466  0.7210 -0.8487
    1THF     H5 1022   2.523   1.073   0.714  0.3413  0.6482  1.8848
    1THF     H6 1023   2.338   1.066   0.705 -1.1545 -0.3591  0.2985
    1THF     C4 1024   2.426   0.883   0.667  0.6338  0.4451 -0.0722
    1THF     H7 1025   2.509   0.851   0.602 -1.3768 -3.5375 -0.8742
    1THF     H8 1026   2.336   0.860   0.609  0.9264 -4.2995  1.0947
    1THF     O1 1027   2.425   0.781   0.770  0.0733 -0.3588 -0.1602
    1THF     C1 1028   0.443   2.109   0.577  0.2380 -0.4979  0.5769
    1THF     H1 1029   0.551   2.099   0.562 -0.0489 -0.7755 -1.5669
    1THF     H2 1030   0.421   2.091   0.682 -0.8135  2.5865  0.9321
    1THF     C2 1031   0.374   2.012   0.484 -0.5258  0.1411 -0.2585
    1THF     H3 1032   0.320   1.931   0.533  0.3694 -1.2827 -1.5538
    1THF     H4 1033   0.448   1.975   0.412  1.4029  2.2245  0.6047
    1THF     C3 1034   0.271   2.104   0.410 -0.4093 -0.2163 -0.5364
    1THF     H5 1035   0.183   2.114   0.474 -1.0299 -2.3916 -1.0120
    1THF     H6 1036   0.236   2.075   0.311 -2.2235  0.8021 -0.2065
    1THF     C4 1037   0.342   2.244   0.412 -0.0781 -0.1391 -0.3895
    1THF     H7 1038   0.264   2.322   0.414  0.4149  0.3342  0.8057
    1THF     H8 1039   0.409   2.248   0.326 -1.8534 -0.6253 -1.8253
    1THF     O1 1040   0.411   2.244   0.536  0.3995 -0.7398 -0.5868
    1THF     C1 1041   3.954   1.874   3.168 -0.0904 -0.2779 -0.3013
    1THF     H1 1042   3.927   1.785   3.112  1.7781 -1.3361  0.4208
    1THF     H2 1043   4.032   1.839   3.237  0.0268 -0.3249 -0.4589
    1THF     C2 1044   3.836   1.929   3.250  0.2926  0.1224 -0.4929
    1THF     H3 1045   3.819   1.867   3.338 -2.1198  0.0409 -0.9873
    1THF     H4 1046   3.742   1.942   3.197 -2.8769 -1.5447  4.3938
    1THF     C3 1047   3.882   2.073   3.281  0.0471 -0.6206  1.0534
    1THF     H5 1048   3.940   2.063   3.373 -0.4811  2.1927  1.7408
    1THF     H6 1049   3.802   2.148   3.290  0.7463  0.1581  0.8615
    1THF     C4 1050   3.969   2.112   3.162 -0.1852  0.1864  0.0964
    1THF     H7 1051   4.063   2.159   3.192 -1.0918  3.3401 -1.6987
    1THF     H8 1052   3.918   2.182   3.095  0.4113 -1.0160 -1.6579
    1THF     O1 1053   4.005   1.988   3.098  0.3582 -0.5259  0.1808
    1THF     C1 1054   1.405   2.606   1.255 -0.3226  0.0689  0.1985
    1THF     H1 1055   1.395   2.686   1.181  0.0709 -0.3311 -0.2939
    1THF     H2 1056   1.505   2.562   1.265  0.1852  1.5539  1.9169
    1THF     C2 1057   1.290   2.506   1.251 -0.2095 -0.6350  0.2049
    1THF     H3 1058   1.320   2.411   1.297 -3.3427 -0.6538  2.3440
    1THF     H4 1059   1.250   2.478   1.154 -1.2508  0.5422  0.2907
    1THF     C3 1060   1.172   2.571   1.333  0.0863 -0.0152  0.0652
    1THF     H5 1061   1.125   2.497   1.398  0.2890 -0.6158 -0.4674
    1THF     H6 1062   1.099   2.600   1.257  1.1145  0.8267 -0.6096
    1THF     C4 1063   1.235   2.687   1.418  0.1437 -0.6202  0.2595
    1THF     H7 1064   1.219   2.684   1.526  0.4426  0.8402  0.3547
    1THF     H8 1065   1.214   2.788   1.383 -0.3186 -1.1056 -0.8970
    1THF     O1 1066   1.373   2.656   1.391  0.2362  0.2347 -0.9840
    1THF     C1 1067   1.939   2.983   3.108  0.5406 -0.4077 -0.0498
    1THF     H1 1068   1.851   2.932   3.148  2.1611 -1.2244  2.6569
    1THF     H2 1069   2.028   2.921   3.124 -0.0960 -1.5220 -0.7984
    1THF     C2 1070   1.947   3.129   3.164  0.4498  0.6785  0.0565
    1THF     H3 1071   1.981   3.138   3.268 -1.0636  1.0048  0.5428
    1THF     H4 1072   1.850   3.179   3.151  0.3452 -0.0797 -2.3079
    1THF     C3 1073   2.050   3.184   3.067 -0.5579 -0.3712  0.0159
    1THF     H5 1074   2.146   3.134   3.079 -0.0019  0.6573 -0.0794
    1THF     H6 1075   2.076   3.290   3.064 -1.8982  0.0170  1.6759
    1THF     C4 1076   1.999   3.129   2.932  0.0992 -0.7070 -0.3440
    1THF     H7 1077   2.083   3.098   2.870  1.4075  1.2182  0.4321
    1THF     H8 1078   1.928   3.205   2.896 -0.2834 -1.0795 -0.3763
    1THF     O1 1079   1.921   3.010   2.962  0.0701  0.4996 -0.3412
    1THF     C1 1080   2.568   2.130   2.353  0.3869  1.0531  0.5053
    1THF     H1 1081   2.647   2.101   2.283  0.7609  1.7868  0.6213
    1THF     H2 1082   2.474   2.078   2.336 -0.0597  1.0778  2.6933
    1THF     C2 1083   2.556   2.279   2.373 -0.0760  0.6196  0.6655
    1THF     H3 1084   2.459   2.327   2.359 -1.0050 -1.6784 -1.0201
    1THF     H4 1085   2.613   2.316   2.287 -0.6261  0.0805  0.0647
    1THF     C3 1086   2.612   2.307   2.514  0.6459 -0.1725 -0.0286
    1THF     H5 1087   2.531   2.323   2.586  1.8381  1.5817  0.9567
    1THF     H6 1088   2.669   2.400   2.519  1.2962 -0.4052 -2.4879
    1THF     C4 1089   2.683   2.176   2.559  0.3195  1.1259  0.1456
    1THF     H7 1090   2.675   2.144   2.663 -2.7016  1.6669  0.1086
    1THF     H8 1091   2.790   2.185   2.538  0.5209  1.3592  1.2573
    1THF     O1 1092   2.626   2.075   2.477  0.0998 -0.1692  0.2914
    1THF     C1 1093   0.250   2.290   0.094 -0.1851  0.1268 -0.0197
    1THF     H1 1094   0.209   2.265   0.192 -0.3824 -0.0179 -0.1403
    1THF     H2 1095   0.339   2.231   0.072 -0.2943 -0.3129  0.7126
    1THF     C2 1096   0.283   2.445   0.095  0.0141 -1.0158 -0.2062
    1THF     H3 1097   0.392   2.451   0.102  0.0606 -0.0960 -1.5853
    1THF     H4 1098   0.240   2.501   0.179 -0.2461  1.2745 -1.8122
    1THF     C3 1099   0.214   2.512  -0.022 -0.0029  0.1170  0.4624
    1THF     H5 1100   0.283   2.512  -0.107  0.1822  1.1455  0.6068
    1THF     H6 1101   0.180   2.612   0.005  0.9142  1.6407 -3.7281
    1THF     C4 1102   0.099   2.409  -0.037  0.3149  0.2451 -0.4825
    1THF     H7 1103   0.065   2.422  -0.140  2.4160 -1.3600 -1.3876
    1THF     H8 1104   0.024   2.440   0.037  0.0131 -0.9813 -0.2571
    1THF     O1 1105   0.157   2.273  -0.014 -0.1254 -0.5756  0.3152
    1THF     C1 1106   3.072   0.812   2.960  0.4885  0.1566 -0.5738
    1THF     H1 1107   3.093   0.764   2.864 -0.6947  0.2443 -0.8779
    1THF     H2 1108   2.987   0.775   3.018 -0.2663  0.5780 -1.4156
    1THF     C2 1109   3.058   0.964   2.935 -0.8569 -0.6365 -1.3152
    1THF     H3 1110   3.015   1.007   3.026  0.5442  2.3855 -1.9880
    1THF     H4 1111   2.995   0.990   2.851 -1.3968  0.9733 -0.4484
    1THF     C3 1112   3.213   1.000   2.920 -0.0811 -0.2008 -0.1933
    1THF     H5 1113   3.236   1.107   2.930 -0.2004 -0.2532  0.6378
    1THF     H6 1114   3.246   0.968   2.821 -2.2929 -0.0854 -1.0033
    1THF     C4 1115   3.283   0.919   3.023 -0.0579 -0.1969  0.4612
    1THF     H7 1116   3.278   0.973   3.118  1.3041 -1.5091  1.3029
    1THF     H8 1117   3.388   0.897   3.004  0.3053 -2.0401  4.1664
    1THF     O1 1118   3.199   0.798   3.033  0.0152 -0.1192 -0.0917
    1THF     C1 1119   2.845   1.109   2.298  0.3345  0.3540  0.5008
    1THF     H1 1120   2.921   1.110   2.219  1.8606  1.4255  1.9690
    1THF     H2 1121   2.839   1.006   2.334  1.0711 -0.8632 -2.6363
    1THF     C2 1122   2.711   1.157   2.241  0.5836 -0.1167 -0.5217
    1THF     H3 1123   2.618   1.103   2.264  1.2817 -1.2964 -0.4251
    1THF     H4 1124   2.713   1.166   2.132  0.9956 -2.0564 -0.6949
    1THF     C3 1125   2.694   1.293   2.303 -0.1753  0.4758 -0.2286
    1THF     H5 1126   2.591   1.319   2.326 -0.1636 -1.9998  2.9311
    1THF     H6 1127   2.750   1.366   2.245  1.8861 -1.3890 -0.6723
    1THF     C4 1128   2.761   1.274   2.437  0.1769 -0.1517  0.5861
    1THF     H7 1129   2.699   1.222   2.511  0.6580  2.1507  2.6581
    1THF     H8 1130   2.796   1.365   2.486  1.8891 -1.0558  1.1048
    1THF     O1 1131   2.876   1.197   2.399 -0.3368  0.3963 -0.1192
    1THF     C1 1132   3.701   0.215   2.605 -0.1914 -0.4987  0.1255
    1THF     H1 1133   3.775   0.136   2.596 -1.9682 -1.9686 -2.4985
    1THF     H2 1134   3.689   0.253   2.707 -1.8724 -2.4964  0.7027
    1THF     C2 1135   3.560   0.158   2.554  0.2411 -0.3649  0.4420
    1THF     H3 1136   3.466   0.184   2.603 -0.6136 -1.0183 -0.8423
    1THF     H4 1137   3.563   0.049   2.555 -1.9716 -0.4577  0.5629
    1THF     C3 1138   3.554   0.189   2.405 -0.4875 -0.2136  0.3674
    1THF     H5 1139   3.453   0.199   2.364 -1.4225 -1.3221  2.3270
    1THF     H6 1140   3.609   0.114   2.347 -1.8093 -1.0689  0.1843
    1THF     C4 1141   3.628   0.323   2.399  0.0274  0.7015 -0.1236
    1THF     H7 1142   3.559   0.405   2.422  0.7388  1.7378 -1.6553
    1THF     H8 1143   3.676   0.341   2.303  1.1548 -1.3998  0.0177
    1THF     O1 1144   3.727   0.318   2.506 -0.0806 -0.1026 -0.3222
    1THF     C1 1145   0.926   1.584   3.340 -0.7403  0.1003 -0.0519
    1THF     H1 1146   0.984   1.544   3.257  0.1127  0.2604  0.4554
    1THF     H2 1147   0.990   1.652   3.397 -0.7850 -1.8385  2.3903
    1THF     C2 1148   0.868   1.483   3.434  0.0686  0.3673 -0.3242
    1THF     H3 1149   0.872   1.503   3.541 -0.2375  0.2174 -0.2819
    1THF     H4 1150   0.934   1.398   3.419 -0.1000  0.1386  0.2301
    1THF     C3 1151   0.724   1.457   3.394  0.1783  0.3721 -0.5394
    1THF     H5 1152   0.656   1.483   3.475  0.6273  0.2681 -0.1307
    1THF     H6 1153   0.707   1.353   3.367  2.0041  0.4618 -2.1352
    1THF     C4 1154   0.711   1.560   3.275  0.2360 -0.1535 -0.2716
    1THF     H7 1155   0.613   1.608   3.271 -0.5066 -1.5149  0.8552
    1THF     H8 1156   0.722   1.508   3.179 -2.4155 -1.2391 -0.0490
    1THF     O1 1157   0.812   1.661   3.292  0.7950 -0.6158 -0.1736
    1THF     C1 1158   1.581   0.164   2.219 -0.1236  0.7462 -0.4436
    1THF     H1 1159   1.650   0.079   2.213 -2.9343 -1.5413 -1.6677
    1THF     H2 1160   1.496   0.145   2.285  0.0346  2.0526  0.1433
    1THF     C2 1161   1.543   0.192   2.077  0.0088  0.2850  0.9403
    1THF     H3 1162   1.446   0.146   2.059 -0.8434  1.7489  1.6827
    1THF     H4 1163   1.619   0.152   2.009 -0.3680  0.7060  0.2701
    1THF     C3 1164   1.543   0.343   2.067  0.9093 -0.8170  0.2265
    1THF     H5 1165   1.448   0.384   2.104  0.3285 -1.2528 -0.7766
    1THF     H6 1166   1.565   0.370   1.964  1.6418  0.0652  0.6050
    1THF     C4 1167   1.652   0.381   2.169 -0.0703  0.1140  0.2850
    1THF     H7 1168   1.626   0.480   2.208 -1.0193 -0.1488  0.3207
    1THF     H8 1169   1.751   0.381   2.122 -0.6996 -0.7348 -1.0431
    1THF     O1 1170   1.648   0.284   2.274  0.7108  0.3838 -0.3548
    1THF     C1 1171   0.080   3.277   0.264  0.2212  0.1580  0.3383
    1THF     H1 1172   0.122   3.355   0.327 -0.8172  1.3271 -0.3862
    1THF     H2 1173   0.087   3.304   0.159 -0.2672 -1.3904 -0.1151
    1THF     C2 1174  -0.061   3.242   0.305  0.5683 -0.4346 -0.0809
    1THF     H3 1175  -0.131   3.274   0.228  0.1829  0.2448  0.5433
    1THF     H4 1176  -0.092   3.293   0.397  0.8816  1.5051 -1.0236
    1THF     C3 1177  -0.073   3.093   0.332  0.5645  0.4638  0.1547
    1THF     H5 1178  -0.158   3.032   0.300  2.4374 -1.4867 -1.2729
    1THF     H6 1179  -0.067   3.074   0.439 -2.3336  1.5750  0.5578
    1THF     C4 1180   0.052   3.049   0.258  0.4668  0.5199 -0.7307
    1THF     H7 1181   0.040   3.041   0.150 -1.6022  0.6176 -0.5162
    1THF     H8 1182   0.094   2.959   0.304  0.8309  1.5733  1.0463
    1THF     O1 1183   0.149   3.151   0.279 -0.3718 -0.0396 -0.1995
    1THF     C1 1184   1.572   0.539   3.995  0.2934  0.7613  0.4945
    1THF     H1 1185   1.563   0.441   4.042  0.1402  0.8026  0.5514
    1THF     H2 1186   1.504   0.543   3.910 -0.1030 -1.0558  0.7181
    1THF     C2 1187   1.720   0.579   3.966 -0.3177  0.0585  0.6246
    1THF     H3 1188   1.749   0.554   3.864 -0.8146  0.4733  0.3814
    1THF     H4 1189   1.790   0.521   4.028  0.1379 -1.3129 -1.1441
    1THF     C3 1190   1.739   0.726   4.001  1.1421 -0.4628  0.9404
    1THF     H5 1191   1.764   0.787   3.915 -0.6051 -0.3095  0.5307
    1THF     H6 1192   1.816   0.742   4.078  0.9962 -0.8960  1.1806
    1THF     C4 1193   1.599   0.767   4.039 -0.3907 -0.2934  0.0366
    1THF     H7 1194   1.538   0.796   3.953  1.6003 -0.6477 -1.5268
    1THF     H8 1195   1.596   0.847   4.113 -3.1009 -0.7891  0.5264
    1THF     O1 1196   1.530   0.644   4.084  0.0786 -0.0442  0.0061
    1THF     C1 1197   3.787   2.451   4.067 -0.0841  0.1095  0.0541
    1THF     H1 1198   3.875   2.513   4.053  1.2407 -1.2953  1.9826
    1THF     H2 1199   3.808   2.366   4.132  1.1642 -0.0524 -0.5569
    1THF     C2 1200   3.763   2.395   3.924  0.8666 -0.6604  0.2148
    1THF     H3 1201   3.711   2.299   3.916 -2.1505  0.9728 -0.6244
    1THF     H4 1202   3.854   2.395   3.865  0.5167  2.3998 -0.3994
    1THF     C3 1203   3.672   2.494   3.856  0.3717 -0.2888 -0.6047
    1THF     H5 1204   3.588   2.441   3.811 -0.1018  1.4347 -1.8001
    1THF     H6 1205   3.724   2.562   3.789  0.1633  1.0955  0.6034
    1THF     C4 1206   3.622   2.587   3.971 -0.1743 -0.0622 -0.3742
    1THF     H7 1207   3.513   2.589   3.965 -0.3779 -0.2046  2.5657
    1THF     H8 1208   3.670   2.685   3.979  1.4222 -1.0841  3.5054
    1THF     O1 1209   3.659   2.520   4.096  0.1652  0.5654  0.1865
    1THF     C1 1210   1.459   0.426   3.621  0.2558 -0.4489 -0.9448
    1THF     H1 1211   1.459   0.528   3.661 -1.7320 -1.4368  1.6767
    1THF     H2 1212   1.513   0.428   3.525 -2.4981  0.8364 -2.5159
    1THF     C2 1213   1.318   0.370   3.594  0.1266  0.4464 -0.3146
    1THF     H3 1214   1.318   0.336   3.490 -0.7418  0.0361 -0.1868
    1THF     H4 1215   1.251   0.455   3.605 -0.3733  0.1599 -1.1267
    1THF     C3 1216   1.302   0.245   3.681 -0.7409 -0.6136 -0.6050
    1THF     H5 1217   1.237   0.175   3.628 -1.9846 -0.3233  0.5115
    1THF     H6 1218   1.265   0.272   3.780  0.7433  1.3528 -0.5546
    1THF     C4 1219   1.450   0.202   3.685 -0.1864 -0.4620  0.0293
    1THF     H7 1220   1.489   0.155   3.594  0.2670  0.0746 -0.0506
    1THF     H8 1221   1.465   0.136   3.771 -0.0320  1.8894  1.8437
    1THF     O1 1222   1.520   0.329   3.706  0.2732 -0.1397 -1.0303
    1THF     C1 1223   3.659   1.359   3.770 -0.5006  0.3671 -0.0207
    1THF     H1 1224   3.684   1.458   3.809 -0.4828  0.6670 -0.7793
    1THF     H2 1225   3.715   1.340   3.678 -0.0691 -0.7623  0.4717
    1THF     C2 1226   3.511   1.344   3.728 -0.8557  0.1297  0.7347
    1THF     H3 1227   3.508   1.258   3.660  0.9040  0.8000 -0.2025
    1THF     H4 1228   3.471   1.432   3.678 -1.0403 -1.6273 -2.4065
    1THF     C3 1229   3.450   1.303   3.864 -0.2916 -0.1022 -0.4880
    1THF     H5 1230   3.368   1.231   3.868  0.7408 -1.1567  2.4906
    1THF     H6 1231   3.420   1.392   3.919  0.8689 -1.4312  2.3833
    1THF     C4 1232   3.568   1.244   3.943  1.1414  0.7833 -0.3030
    1THF     H7 1233   3.545   1.141   3.972  0.5419  1.2688  0.9895
    1THF     H8 1234   3.581   1.299   4.036 -2.5189  0.4438  0.5066
    1THF     O1 1235   3.688   1.258   3.869 -0.3568 -0.0738 -0.3912
    1THF     C1 1236   2.480   2.303   1.434 -0.4806  0.3114 -0.7401
    1THF     H1 1237   2.485   2.340   1.331  1.4399 -0.3814 -0.9224
    1THF     H2 1238   2.561   2.242   1.474  1.1645  2.0746 -1.3024
    1THF     C2 1239   2.345   2.245   1.451 -0.5657 -0.1043  0.7972
    1THF     H3 1240   2.330   2.139   1.430  0.5857  0.0677 -1.0046
    1THF     H4 1241   2.271   2.298   1.392 -2.3927 -0.3501  2.8221
    1THF     C3 1242   2.319   2.269   1.601  0.4142  0.2615 -1.2984
    1THF     H5 1243   2.356   2.180   1.651 -0.7073  0.8253  0.5733
    1THF     H6 1244   2.212   2.276   1.622  0.1646 -0.9703 -2.1207
    1THF     C4 1245   2.405   2.386   1.642  0.0875 -0.1629  0.3466
    1THF     H7 1246   2.476   2.357   1.719  0.3666 -1.1316 -0.2799
    1THF     H8 1247   2.339   2.465   1.680  0.0435  0.1682 -0.4137
    1THF     O1 1248   2.475   2.417   1.517  0.0284 -0.1891 -0.7087
    1THF     C1 1249   0.197   3.002   0.966 -0.4468  0.2728  0.6590
    1THF     H1 1250   0.237   3.095   1.009 -0.6226  1.3789 -1.4994
    1THF     H2 1251   0.256   2.919   1.005 -1.6482  0.2081  2.4167
    1THF     C2 1252   0.199   3.013   0.813  0.3746 -0.5680  0.2768
    1THF     H3 1253   0.270   2.941   0.773  1.5991  1.2871 -0.9884
    1THF     H4 1254   0.223   3.117   0.790 -0.6680 -0.5163 -0.6349
    1THF     C3 1255   0.058   2.984   0.759 -0.4184  0.0503  0.1399
    1THF     H5 1256   0.049   2.880   0.726  2.5920 -0.5246  1.0711
    1THF     H6 1257   0.018   3.056   0.686  1.3042  0.1796 -0.7040
    1THF     C4 1258  -0.026   3.023   0.884  1.0190  0.0796  0.0193
    1THF     H7 1259  -0.119   2.966   0.892  0.7151  0.5051 -0.4239
    1THF     H8 1260  -0.067   3.125   0.884  1.0076  0.0769 -0.8575
    1THF     O1 1261   0.055   2.991   1.001 -0.0689  0.1876  0.1298
    1THF     C1 1262   3.746   0.379   0.285 -0.5209  0.1488 -0.0126
    1THF     H1 1263   3.713   0.476   0.323 -0.1402  0.7232 -1.1034
    1THF     H2 1264   3.795   0.389   0.188  0.1440 -1.4524  0.1411
    1THF     C2 1265   3.627   0.283   0.267 -0.4593  0.1573 -0.1840
    1THF     H3 1266   3.639   0.233   0.170  1.7676  0.7734 -0.2598
    1THF     H4 1267   3.538   0.346   0.267 -1.8612 -1.7740  1.9462
    1THF     C3 1268   3.627   0.185   0.382 -0.5140  0.0298 -0.6915
    1THF     H5 1269   3.659   0.085   0.351  0.4771 -0.7979  2.7856
    1THF     H6 1270   3.528   0.186   0.430 -1.0285 -1.2737 -1.6803
    1THF     C4 1271   3.732   0.248   0.479  0.6203 -0.3453 -0.2031
    1THF     H7 1272   3.776   0.174   0.547  0.0868 -1.2734 -0.8592
    1THF     H8 1273   3.692   0.336   0.531  1.8210 -0.6873  1.3530
    1THF     O1 1274   3.824   0.305   0.377 -0.4704 -0.6023  0.1625
    1THF     C1 1275   3.243   0.659   1.251 -0.4112 -0.1204 -0.3197
    1THF     H1 1276   3.246   0.676   1.143 -1.2023 -2.4462 -0.7426
    1THF     H2 1277   3.300   0.743   1.292 -1.1532 -0.1569  0.7904
    1THF     C2 1278   3.295   0.516   1.275 -0.2005 -0.3421  0.4839
    1THF     H3 1279   3.368   0.518   1.356  2.1906 -3.2987 -1.5086
    1THF     H4 1280   3.350   0.485   1.186  0.2451  0.1214  0.6004
    1THF     C3 1281   3.170   0.435   1.297 -0.1516  0.4684 -0.0666
    1THF     H5 1282   3.186   0.341   1.351 -1.3670  0.0497 -0.4048
    1THF     H6 1283   3.131   0.394   1.204  0.9213  1.0535 -0.7720
    1THF     C4 1284   3.072   0.534   1.359  0.0627  0.1988 -0.4342
    1THF     H7 1285   3.086   0.532   1.467 -0.3252 -2.2973 -0.4088
    1THF     H8 1286   2.967   0.505   1.346  0.1809 -0.8365  0.8724
    1THF     O1 1287   3.109   0.668   1.305 -0.6045  0.0529  0.3456
    1THF     C1 1288   0.118   1.413   3.906  0.3059  0.4906 -0.3296
    1THF     H1 1289   0.146   1.434   3.802  1.4189  1.4984  0.1570
    1THF     H2 1290   0.203   1.424   3.974 -0.0304  0.4245  0.1041
    1THF     C2 1291   0.028   1.290   3.913 -0.1249  0.4862  0.4328
    1THF     H3 1292   0.070   1.190   3.919 -1.5830 -0.1470  0.4594
    1THF     H4 1293  -0.028   1.296   3.819 -1.0355 -1.1092  0.8493
    1THF     C3 1294  -0.064   1.319   4.037 -0.4305 -0.0023 -0.4883
    1THF     H5 1295  -0.039   1.264   4.128  0.3823 -0.3440 -0.9084
    1THF     H6 1296  -0.163   1.277   4.023  0.6292 -2.4516 -0.8629
    1THF     C4 1297  -0.060   1.474   4.047  0.5223 -0.4189 -0.1194
    1THF     H7 1298  -0.027   1.507   4.146  1.2554  1.4065 -0.9454
    1THF     H8 1299  -0.159   1.513   4.021  0.4166 -1.3471 -1.1548
    1THF     O1 1300   0.029   1.520   3.949  0.1659  0.5792  0.1577
    1THF     C1 1301   3.782   2.585   0.789 -0.2445 -0.8210 -0.2288
    1THF     H1 1302   3.768   2.590   0.681 -3.3972  1.1014  0.2266
    1THF     H2 1303   3.793   2.688   0.823 -1.0406 -0.9400  0.4059
    1THF     C2 1304   3.886   2.483   0.825 -0.0215  0.5491 -0.0784
    1THF     H3 1305   3.944   2.520   0.910 -0.3359  1.9263 -0.4615
    1THF     H4 1306   3.962   2.462   0.749  2.1203  0.9988  1.8598
    1THF     C3 1307   3.801   2.364   0.863  0.4442 -0.6638  0.0890
    1THF     H5 1308   3.811   2.336   0.968  0.0015  3.2026  1.2347
    1THF     H6 1309   3.831   2.273   0.810  0.2310 -1.6415  1.5990
    1THF     C4 1310   3.652   2.398   0.839 -0.6456 -0.2064 -0.2118
    1THF     H7 1311   3.577   2.360   0.909  0.4357 -0.3134  0.8904
    1THF     H8 1312   3.622   2.366   0.738 -1.2796 -0.0722 -0.0707
    1THF     O1 1313   3.656   2.538   0.841 -0.0298 -0.7171  0.1546
    1THF     C1 1314   0.043   3.063   3.128  0.0368 -0.0320  0.2274
    1THF     H1 1315   0.019   3.110   3.032  2.3720 -0.5741 -0.6609
    1THF     H2 1316   0.113   3.117   3.193 -0.9474 -1.7659  2.8181
    1THF     C2 1317   0.107   2.927   3.100  0.0597 -0.1061 -0.5787
    1THF     H3 1318   0.138   2.873   3.190  2.4786  0.6373 -0.9303
    1THF     H4 1319   0.190   2.918   3.029 -1.6515  0.2757 -2.6824
    1THF     C3 1320  -0.019   2.851   3.050 -0.0536 -0.0280  0.1839
    1THF     H5 1321  -0.014   2.743   3.067  0.1226  0.0047  0.3293
    1THF     H6 1322  -0.036   2.871   2.944 -1.2301 -0.7786  0.2191
    1THF     C4 1323  -0.135   2.924   3.117 -0.0912  0.0069 -1.1481
    1THF     H7 1324  -0.192   2.858   3.182 -1.1764 -0.5474 -2.6527
    1THF     H8 1325  -0.206   2.969   3.047 -1.2646  1.0599  0.6574
    1THF     O1 1326  -0.083   3.034   3.188  0.4216 -0.4091 -0.1737
    1THF     C1 1327   3.227   3.215   3.978 -0.3886  0.2775 -0.0103
    1THF     H1 1328   3.335   3.220   3.960 -0.4918  3.1248 -0.1492
    1THF     H2 1329   3.177   3.128   3.935  0.9507 -0.1326 -0.7767
    1THF     C2 1330   3.171   3.352   3.935  0.4516 -0.0429 -0.2341
    1THF     H3 1331   3.089   3.335   3.865  0.0839  0.4073  0.0861
    1THF     H4 1332   3.250   3.406   3.880 -0.9595  1.3702 -0.9184
    1THF     C3 1333   3.127   3.424   4.064 -0.0006 -0.0848  0.3731
    1THF     H5 1334   3.019   3.435   4.070 -0.0779 -1.4836  1.6710
    1THF     H6 1335   3.185   3.517   4.069 -0.0178  0.0424 -1.2869
    1THF     C4 1336   3.169   3.333   4.181  0.1121  1.3700  0.3234
    1THF     H7 1337   3.088   3.312   4.252 -0.3765  1.9654 -0.0533
    1THF     H8 1338   3.262   3.374   4.222  0.7446  0.7788 -0.4962
    1THF     O1 1339   3.208   3.209   4.118  0.2820 -0.1154  0.2421
    1THF     C1 1340   1.053   0.995   1.886 -0.2358 -0.0883 -0.2967
    1THF     H1 1341   1.095   0.896   1.907 -2.5035 -1.3565 -1.5866
    1THF     H2 1342   0.947   1.008   1.908  0.0283 -1.5839  2.0764
    1THF     C2 1343   1.061   1.034   1.739 -0.4770 -0.4903 -0.0836
    1THF     H3 1344   0.967   1.034   1.683 -1.4848  2.7765  1.4606
    1THF     H4 1345   1.123   0.957   1.693  1.6131  0.4675  1.0416
    1THF     C3 1346   1.136   1.174   1.738  0.5624  0.1127 -0.4389
    1THF     H5 1347   1.084   1.244   1.672  0.0494 -0.2889 -0.4640
    1THF     H6 1348   1.232   1.160   1.687  0.5490 -1.4016 -0.0673
    1THF     C4 1349   1.134   1.221   1.887  0.8091  0.1104  0.2121
    1THF     H7 1350   1.051   1.289   1.905 -0.9113 -1.7948 -0.3858
    1THF     H8 1351   1.230   1.270   1.905  1.2982  0.4284 -2.9048
    1THF     O1 1352   1.124   1.100   1.964 -0.2489  0.4575 -0.1604
    1THF     C1 1353   3.107   1.515   0.920  0.5398 -0.4652 -0.0883
    1THF     H1 1354   3.025   1.488   0.987  0.2041  0.8826  0.0622
    1THF     H2 1355   3.179   1.434   0.907  0.0141 -1.1049  0.8982
    1THF     C2 1356   3.170   1.648   0.970  0.3481  0.5153 -0.2774
    1THF     H3 1357   3.271   1.640   0.930 -0.3181 -2.7350 -1.5006
    1THF     H4 1358   3.185   1.636   1.078 -1.0641  2.8216  0.2183
    1THF     C3 1359   3.085   1.760   0.907 -0.4440 -0.3906 -0.0479
    1THF     H5 1360   3.146   1.843   0.871 -1.3565 -0.2536 -1.3387
    1THF     H6 1361   3.020   1.803   0.983  1.3831  0.2020  1.2124
    1THF     C4 1362   3.006   1.693   0.794  0.1419 -0.2843  0.6547
    1THF     H7 1363   3.010   1.735   0.693  0.6497 -1.2389  0.2698
    1THF     H8 1364   2.902   1.684   0.825  0.2053 -1.4211  0.5593
    1THF     O1 1365   3.059   1.564   0.793 -0.0434  0.0957  0.6272
    1THF     C1 1366   2.019   0.896   1.811  0.4788 -0.1141  0.2433
    1THF     H1 1367   2.112   0.838   1.811  1.0116  0.7266 -0.3077
    1THF     H2 1368   2.020   0.969   1.893  0.2989  0.6879 -0.4587
    1THF     C2 1369   1.901   0.809   1.799  0.1839  0.1961 -0.1555
    1THF     H3 1370   1.823   0.859   1.857  0.6174 -1.1729  1.6947
    1THF     H4 1371   1.912   0.721   1.864  2.0920  1.5187  1.3903
    1THF     C3 1372   1.887   0.793   1.649  0.3824  0.1077  0.2585
    1THF     H5 1373   1.782   0.775   1.625  0.1085  2.0590 -0.1215
    1THF     H6 1374   1.944   0.706   1.617 -1.7911 -0.6096 -1.8560
    1THF     C4 1375   1.938   0.929   1.595 -0.1748  0.0280 -0.0727
    1THF     H7 1376   1.857   1.001   1.586 -0.5220 -0.0208  2.4050
    1THF     H8 1377   1.995   0.904   1.505 -0.7638  3.5833 -1.5114
    1THF     O1 1378   2.017   0.979   1.701 -0.0102 -0.4718 -0.3136
    1THF     C1 1379   0.019   0.169   0.611 -0.3532  0.0273 -0.2397
    1THF     H1 1380  -0.081   0.142   0.577 -1.3420  0.4658  2.2094
    1THF     H2 1381   0.009   0.224   0.705 -1.6019  1.6804 -1.2934
    1THF     C2 1382   0.096   0.235   0.499  0.2110  0.1669 -0.1021
    1THF     H3 1383   0.079   0.343   0.500  0.1095  0.1751 -1.5524
    1THF     H4 1384   0.062   0.198   0.402 -0.9820 -0.5791  0.5837
    1THF     C3 1385   0.242   0.214   0.531 -0.4272 -0.4637 -0.3657
    1THF     H5 1386   0.278   0.308   0.574  2.1161 -1.6499  0.1351
    1THF     H6 1387   0.301   0.198   0.441 -0.0012  2.3622 -0.6424
    1THF     C4 1388   0.237   0.105   0.636  0.2965  0.4678  0.3683
    1THF     H7 1389   0.271   0.138   0.735  1.3524 -1.6232  0.7448
    1THF     H8 1390   0.288   0.011   0.613 -0.2141 -0.1631  1.7528
    1THF     O1 1391   0.097   0.058   0.640 -0.5746  0.0834  0.7160
    1THF     C1 1392   3.442   3.611   0.852  0.2160  0.6985  0.5976
    1THF     H1 1393   3.433   3.559   0.947  1.9991  2.5910  1.8421
    1THF     H2 1394   3.545   3.643   0.834 -0.9939  3.3965 -2.1616
    1THF     C2 1395   3.352   3.732   0.856 -0.3535  0.0606 -0.0233
    1THF     H3 1396   3.397   3.813   0.799 -0.1510  0.3970  0.6097
    1THF     H4 1397   3.336   3.776   0.955 -0.7266 -1.7026  0.7201
    1THF     C3 1398   3.220   3.686   0.805 -0.5182  0.0968 -0.0374
    1THF     H5 1399   3.151   3.759   0.761 -0.1769 -0.8045 -2.1442
    1THF     H6 1400   3.156   3.656   0.888 -1.2705  0.8731 -0.3258
    1THF     C4 1401   3.258   3.567   0.717  0.3076  0.2710 -0.5937
    1THF     H7 1402   3.245   3.569   0.609 -0.0814 -0.7035 -0.5716
    1THF     H8 1403   3.205   3.480   0.757  1.6393 -0.0909  0.4206
    1THF     O1 1404   3.397   3.531   0.743  0.6271 -0.0437  0.5417
    1THF     C1 1405   3.194   2.215   0.121 -0.1547  0.3636 -0.6074
    1THF     H1 1406   3.237   2.256   0.212  1.9718 -0.3295 -1.2756
    1THF     H2 1407   3.120   2.146   0.162  0.8313  0.8689  2.0872
    1THF     C2 1408   3.313   2.148   0.056 -0.0483  0.1755  0.3134
    1THF     H3 1409   3.277   2.063  -0.003 -0.1535 -1.6743  2.9652
    1THF     H4 1410   3.396   2.112   0.118  0.7904  1.6282  0.0597
    1THF     C3 1411   3.359   2.256  -0.037  0.1047  0.1541  1.0627
    1THF     H5 1412   3.332   2.214  -0.134  0.6461  1.1229  0.4933
    1THF     H6 1413   3.464   2.284  -0.023  0.7487 -0.2547 -2.4198
    1THF     C4 1414   3.274   2.379  -0.012 -0.2183 -0.1341  0.2011
    1THF     H7 1415   3.262   2.433  -0.106  1.4449 -0.3038 -0.1306
    1THF     H8 1416   3.320   2.448   0.060 -1.3039  0.2532  0.5351
    1THF     O1 1417   3.151   2.325   0.037 -0.5007  0.1424  0.6664
    1THF     C1 1418   1.856   1.579   3.210 -0.5934  0.9327  0.0114
    1THF     H1 1419   1.894   1.654   3.279  2.9549  0.5192 -1.3601
    1THF     H2 1420   1.797   1.641   3.142 -0.0109  3.1285  1.4809
    1THF     C2 1421   1.773   1.476   3.297  0.2024 -0.0407  0.0346
    1THF     H3 1422   1.670   1.458   3.265 -0.9698  1.3018  2.7992
    1THF     H4 1423   1.773   1.514   3.400 -1.3899  1.5382 -0.5193
    1THF     C3 1424   1.845   1.344   3.275 -0.1127 -0.4086  0.2708
    1THF     H5 1425   1.793   1.295   3.192 -0.3294  1.3347 -0.6597
    1THF     H6 1426   1.847   1.287   3.368 -0.8238 -1.5555 -0.4060
    1THF     C4 1427   1.985   1.384   3.229 -0.0140  0.3193 -0.4583
    1THF     H7 1428   2.037   1.301   3.180  1.2457  0.0823  1.2554
    1THF     H8 1429   2.041   1.415   3.317  0.3518 -1.4448 -0.0476
    1THF     O1 1430   1.961   1.497   3.143 -0.3151 -0.2661 -0.0653
    1THF     C1 1431   0.539   3.221   3.159  0.3401 -0.3669 -1.3874
    1THF     H1 1432   0.588   3.144   3.099  0.1879 -0.5665 -1.2554
    1THF     H2 1433   0.568   3.215   3.264  3.1043  1.9123 -1.9599
    1THF     C2 1434   0.399   3.194   3.143  0.1681  0.1787  0.3855
    1THF     H3 1435   0.366   3.126   3.222  0.9769 -2.4578 -1.4807
    1THF     H4 1436   0.369   3.148   3.049  1.3790  0.1243  0.0159
    1THF     C3 1437   0.319   3.325   3.159  0.0073 -0.1902  0.0649
    1THF     H5 1438   0.281   3.343   3.260 -0.1591  0.8546 -0.1797
    1THF     H6 1439   0.236   3.335   3.089 -1.2445  2.1593  1.7977
    1THF     C4 1440   0.429   3.424   3.129  0.2031 -0.1709  0.0739
    1THF     H7 1441   0.437   3.500   3.208 -0.2393 -0.6257  0.5554
    1THF     H8 1442   0.404   3.473   3.034  1.2726  0.4552  0.1038
    1THF     O1 1443   0.557   3.354   3.117  0.2362  0.2681 -0.5821
    1THF     C1 1444   2.683   2.466   0.097 -0.9535  0.4037 -0.2593
    1THF     H1 1445   2.721   2.567   0.117 -0.5878  0.0445  0.9186
    1THF     H2 1446   2.576   2.480   0.084 -0.7289  0.1681 -2.6277
    1THF     C2 1447   2.727   2.352   0.194 -0.1816  0.1461  0.3650
    1THF     H3 1448   2.649   2.281   0.220 -0.3685  0.6020  1.0856
    1THF     H4 1449   2.772   2.397   0.283  0.0225  1.1430 -0.2316
    1THF     C3 1450   2.831   2.268   0.114  0.7963 -0.9179 -0.4367
    1THF     H5 1451   2.780   2.179   0.078 -0.7284 -0.0037 -0.5871
    1THF     H6 1452   2.914   2.233   0.176  2.0942 -0.7922 -2.0844
    1THF     C4 1453   2.864   2.365   0.000 -0.4617  1.2533 -0.3059
    1THF     H7 1454   2.896   2.315  -0.092  0.8273  0.4467  0.5540
    1THF     H8 1455   2.929   2.444   0.040  0.9098 -0.2078  0.4150
    1THF     O1 1456   2.739   2.427  -0.026  0.0246  0.0925  0.8089
    1THF     C1 1457   0.436   1.985   3.323  1.2133  0.6027 -0.5613
    1THF     H1 1458   0.538   1.989   3.284  1.4909  0.9441  0.1756
    1THF     H2 1459   0.406   2.076   3.376  1.0560  0.8470 -1.0669
    1THF     C2 1460   0.422   1.859   3.412  0.2491 -0.2829 -0.7312
    1THF     H3 1461   0.423   1.885   3.518  2.8929 -0.4497 -0.6753
    1THF     H4 1462   0.510   1.796   3.399  0.7574  0.2984 -0.1208
    1THF     C3 1463   0.292   1.788   3.368  0.0187 -0.1514  0.5599
    1THF     H5 1464   0.225   1.779   3.454  0.3154 -1.4696  0.6782
    1THF     H6 1465   0.318   1.699   3.310  1.5311 -0.1142  1.1437
    1THF     C4 1466   0.229   1.886   3.265  0.1037 -0.4128 -0.5493
    1THF     H7 1467   0.172   1.961   3.322  3.2644 -0.4613  2.8987
    1THF     H8 1468   0.174   1.840   3.183 -0.4172 -0.5155 -0.1498
    1THF     O1 1469   0.343   1.960   3.214 -0.2104  0.0562 -0.6249
    1THF     C1 1470   1.967   0.546   3.269 -0.5412  1.2303  0.2277
    1THF     H1 1471   2.039   0.546   3.351 -2.9292 -1.3893  2.4745
    1THF     H2 1472   2.022   0.558   3.176  1.3156 -1.0172  0.9821
    1THF     C2 1473   1.853   0.640   3.292  0.2774  0.3521 -0.0300
    1THF     H3 1474   1.803   0.661   3.197 -0.1846  0.6803  0.2877
    1THF     H4 1475   1.879   0.734   3.341 -0.3513  1.1876 -1.2497
    1THF     C3 1476   1.742   0.557   3.373 -0.1885 -0.3284 -0.0964
    1THF     H5 1477   1.640   0.587   3.349 -0.5884 -0.1431  1.7507
    1THF     H6 1478   1.757   0.563   3.481 -0.2465  0.8625 -0.1419
    1THF     C4 1479   1.769   0.414   3.311  0.7561 -0.1857 -0.1137
    1THF     H7 1480   1.702   0.402   3.225 -0.8189 -0.0957  1.0626
    1THF     H8 1481   1.760   0.339   3.390  0.2832  0.7116  0.7121
    1THF     O1 1482   1.902   0.414   3.263 -0.4748 -0.2953 -0.4402
    1THF     C1 1483   2.864   3.098   1.452 -0.2816 -0.1276  0.4306
    1THF     H1 1484   2.817   3.196   1.439 -0.1841 -0.0377  0.7624
    1THF     H2 1485   2.968   3.119   1.479 -0.3494 -1.2743  1.6204
    1THF     C2 1486   2.834   3.030   1.324 -0.2143 -0.4341 -0.1055
    1THF     H3 1487   2.893   2.940   1.305 -0.2162 -0.2410 -1.0555
    1THF     H4 1488   2.845   3.094   1.236  0.1740  0.2066  0.4058
    1THF     C3 1489   2.688   2.982   1.344  0.0059 -1.4454  0.2381
    1THF     H5 1490   2.667   2.880   1.312  1.2394 -0.9253 -2.3129
    1THF     H6 1491   2.613   3.044   1.294 -1.5094 -1.9060  1.8870
    1THF     C4 1492   2.661   2.977   1.497 -0.5529  0.3461 -0.8365
    1THF     H7 1493   2.637   2.875   1.530 -1.3636 -0.1732 -2.9964
    1THF     H8 1494   2.595   3.056   1.534  1.2365 -0.0433  3.5483
    1THF     O1 1495   2.793   3.014   1.546  0.0284  0.1340  0.0266
    1THF     C1 1496   1.494   1.660   3.155 -0.6637 -0.2710  0.3475
    1THF     H1 1497   1.511   1.646   3.262  2.0561  0.3541  0.0258
    1THF     H2 1498   1.583   1.651   3.092 -1.2145  0.5396 -0.5610
    1THF     C2 1499   1.439   1.804   3.128  0.2259 -0.1052 -0.4425
    1THF     H3 1500   1.465   1.842   3.029 -1.7199  0.3179 -0.8085
    1THF     H4 1501   1.471   1.870   3.209  0.5683 -1.9994  1.0012
    1THF     C3 1502   1.288   1.783   3.143 -0.5552 -1.2062  0.0416
    1THF     H5 1503   1.234   1.837   3.065  1.9834  0.6096 -0.5284
    1THF     H6 1504   1.255   1.823   3.239 -1.9738 -2.2323  0.0101
    1THF     C4 1505   1.258   1.637   3.153  0.8032  0.1474  0.4052
    1THF     H7 1506   1.174   1.625   3.084  2.0029  1.1659 -1.2621
    1THF     H8 1507   1.225   1.607   3.253  0.9381 -0.6273  0.2268
    1THF     O1 1508   1.384   1.580   3.111  0.0886 -1.1753  0.5870
    1THF     C1 1509   1.330   3.929   3.952 -0.0945 -0.3578 -0.5591
    1THF     H1 1510   1.383   4.025   3.953 -0.1160 -0.3521  1.4157
    1THF     H2 1511   1.261   3.921   4.036  0.2119  0.4554 -0.2242
    1THF     C2 1512   1.425   3.806   3.945 -1.1060  0.0187  0.2677
    1THF     H3 1513   1.449   3.761   4.042 -2.0641  2.4851  1.6899
    1THF     H4 1514   1.525   3.832   3.912 -2.0738  2.1588 -1.0778
    1THF     C3 1515   1.362   3.709   3.848  0.2686 -0.1413  0.0075
    1THF     H5 1516   1.302   3.639   3.906  0.9622 -0.5294  0.2493
    1THF     H6 1517   1.440   3.645   3.806 -1.8013 -2.5901 -0.2535
    1THF     C4 1518   1.278   3.793   3.752 -0.2764 -0.0073 -0.4993
    1THF     H7 1519   1.181   3.745   3.735  0.3389 -1.3877 -0.1546
    1THF     H8 1520   1.343   3.811   3.666 -1.0074 -1.8530 -1.4699
    1THF     O1 1521   1.258   3.923   3.823 -0.5554 -0.4364 -0.2928
    1THF     C1 1522   3.384   2.023   1.636 -0.8082 -0.7577 -0.1708
    1THF     H1 1523   3.489   1.990   1.642 -0.1998  1.3925  2.1281
    1THF     H2 1524   3.338   1.973   1.551  0.6671  0.6869 -1.8513
    1THF     C2 1525   3.362   2.171   1.653  0.2575 -0.6432 -0.2048
    1THF     H3 1526   3.262   2.188   1.614  0.7754  0.5272 -1.0771
    1THF     H4 1527   3.430   2.238   1.599  2.1224 -0.9806  1.6546
    1THF     C3 1528   3.360   2.198   1.803 -0.7877  0.3437 -0.1554
    1THF     H5 1529   3.281   2.273   1.817 -1.0405  0.2959 -1.2964
    1THF     H6 1530   3.457   2.231   1.841  0.3801 -2.6842 -0.3857
    1THF     C4 1531   3.322   2.061   1.866 -0.1348  0.2666 -0.1061
    1THF     H7 1532   3.219   2.076   1.900  0.2826 -3.0994  2.9534
    1THF     H8 1533   3.377   2.018   1.950 -0.5144 -0.5562 -0.2714
    1THF     O1 1534   3.308   1.971   1.753  0.8179  0.2348  0.0731
    1THF     C1 1535   3.463   3.233   1.414  0.2025 -0.2286 -0.2156
    1THF     H1 1536   3.481   3.200   1.312  1.1322  1.0760 -0.4844
    1THF     H2 1537   3.509   3.332   1.426 -0.8670  0.2725 -0.1717
    1THF     C2 1538   3.525   3.127   1.510 -0.7378  0.1379  0.3974
    1THF     H3 1539   3.562   3.165   1.605  4.0262 -1.0243 -0.8753
    1THF     H4 1540   3.620   3.087   1.474 -0.8709 -0.4190  0.6588
    1THF     C3 1541   3.417   3.021   1.526 -0.1767  0.3536 -1.0447
    1THF     H5 1542   3.425   2.984   1.629 -2.3591 -1.9228 -1.6122
    1THF     H6 1543   3.435   2.935   1.462  0.9838  0.7447 -1.2395
    1THF     C4 1544   3.285   3.103   1.519  0.1802  0.3459 -0.1339
    1THF     H7 1545   3.248   3.119   1.621  0.1501 -0.3891 -0.0278
    1THF     H8 1546   3.215   3.055   1.451 -0.4193  3.6600 -1.9357
    1THF     O1 1547   3.328   3.226   1.453 -0.6019 -0.7949  0.1778
    1THF     C1 1548   2.891   3.972   0.974 -0.4173 -0.1853 -0.1243
    1THF     H1 1549   2.965   3.909   0.924  0.1471  1.4795 -1.4110
    1THF     H2 1550   2.823   3.911   1.035 -0.6596  0.9214  0.7328
    1THF     C2 1551   2.825   4.061   0.872  0.1029  0.5147 -0.0293
    1THF     H3 1552   2.716   4.070   0.879  0.1918  2.0449 -0.2340
    1THF     H4 1553   2.848   4.021   0.773  0.5849  0.7093  0.0058
    1THF     C3 1554   2.892   4.209   0.884  0.7090  0.1247  0.5421
    1THF     H5 1555   2.821   4.279   0.927 -0.0878 -0.1438 -0.3164
    1THF     H6 1556   2.944   4.231   0.790 -3.3909  2.5376 -1.2647
    1THF     C4 1557   3.001   4.187   0.987 -0.3555  0.4414  0.6593
    1THF     H7 1558   3.017   4.276   1.048 -1.1518  0.6456  0.5776
    1THF     H8 1559   3.097   4.171   0.938 -1.5886  0.0271 -1.6830
    1THF     O1 1560   2.968   4.062   1.054 -0.3422  0.5114 -0.4458
    1THF     C1 1561   0.601   3.726   0.934 -0.1726  0.4336  0.2233
    1THF     H1 1562   0.654   3.631   0.918  1.2474  1.2616 -0.1158
    1THF     H2 1563   0.553   3.751   0.839  1.0423 -1.1222 -0.8340
    1THF     C2 1564   0.691   3.843   0.985 -0.0785 -0.1834  0.2111
    1THF     H3 1565   0.663   3.940   0.942 -2.4614 -0.7144  0.4562
    1THF     H4 1566   0.793   3.837   0.948  0.0120  1.3166  0.1632
    1THF     C3 1567   0.675   3.839   1.137 -0.4009 -0.4063  0.4458
    1THF     H5 1568   0.647   3.940   1.168 -2.2489 -0.4579 -0.9879
    1THF     H6 1569   0.772   3.811   1.180  0.5786  1.1213 -0.7121
    1THF     C4 1570   0.572   3.730   1.165  0.0139  0.6804  0.2404
    1THF     H7 1571   0.494   3.747   1.239 -2.1111  0.6883 -1.9254
    1THF     H8 1572   0.619   3.639   1.202  0.5850  1.2556  0.9304
    1THF     O1 1573   0.506   3.703   1.041 -0.7971 -0.9145 -0.2777
    1THF     C1 1574   0.647   1.028   0.670 -0.0432 -0.4541 -0.2694
    1THF     H1 1575   0.568   0.974   0.724  1.5221 -1.3505  1.1789
    1THF     H2 1576   0.741   1.000   0.717  0.4445  0.2831 -0.7987
    1THF     C2 1577   0.644   1.180   0.674  0.1478 -0.2192 -0.7883
    1THF     H3 1578   0.743   1.215   0.706 -0.3100  1.5569 -1.2720
    1THF     H4 1579   0.579   1.220   0.753 -0.6573 -0.3810 -1.3706
    1THF     C3 1580   0.615   1.232   0.534  0.6968  0.3604  0.1620
    1THF     H5 1581   0.700   1.282   0.486 -0.4660  1.3596 -0.9123
    1THF     H6 1582   0.540   1.312   0.535  0.6548  0.3184  2.0093
    1THF     C4 1583   0.574   1.106   0.457  0.2747  0.3412  0.1999
    1THF     H7 1584   0.617   1.108   0.357  0.8919 -3.1512  0.3546
    1THF     H8 1585   0.466   1.085   0.453  0.7278 -2.2099  0.4431
    1THF     O1 1586   0.643   0.999   0.532 -0.0182  0.1407 -0.2519
    1THF     C1 1587   3.432   1.820   2.224 -0.0579  0.0656 -0.3137
    1THF     H1 1588   3.417   1.755   2.138  1.7719 -0.4176 -0.2894
    1THF     H2 1589   3.512   1.785   2.290 -1.6076 -2.0017  0.5274
    1THF     C2 1590   3.301   1.847   2.296  0.0195  0.0638  0.0125
    1THF     H3 1591   3.303   1.803   2.396  1.5579  2.8701  1.2495
    1THF     H4 1592   3.217   1.814   2.234 -0.7123  0.4268  0.7953
    1THF     C3 1593   3.299   1.997   2.321  0.5408 -0.6833 -0.0379
    1THF     H5 1594   3.292   2.022   2.427 -2.4851 -1.8665  0.1091
    1THF     H6 1595   3.202   2.038   2.291  0.0526 -1.0500  1.0142
    1THF     C4 1596   3.417   2.057   2.240 -0.1076  0.1492 -0.7893
    1THF     H7 1597   3.483   2.088   2.321 -1.4670 -0.0173  0.4214
    1THF     H8 1598   3.401   2.147   2.182  3.5817  2.2847  1.3241
    1THF     O1 1599   3.474   1.951   2.166  0.5922 -0.1108  0.0774
    1THF     C1 1600   3.072   1.846   0.128  0.0789 -0.5252 -0.3205
    1THF     H1 1601   3.091   1.927   0.198 -0.2438  1.1556 -2.1329
    1THF     H2 1602   3.061   1.881   0.025  1.4734  1.8820  0.3218
    1THF     C2 1603   2.941   1.785   0.177  0.3471 -0.1082  0.4604
    1THF     H3 1604   2.882   1.768   0.087 -0.1717 -0.9380  0.9474
    1THF     H4 1605   2.888   1.852   0.246 -0.0216 -0.9716  1.0258
    1THF     C3 1606   2.989   1.652   0.244  0.6374 -0.5717 -0.2369
    1THF     H5 1607   2.909   1.578   0.243 -0.5985  0.7402 -0.7251
    1THF     H6 1608   3.026   1.659   0.347  2.3161 -0.2298 -0.8370
    1THF     C4 1609   3.113   1.609   0.168 -0.3704  0.2000  0.5733
    1THF     H7 1610   3.091   1.553   0.077 -0.2279  1.2416 -0.1123
    1THF     H8 1611   3.180   1.545   0.224  1.5812  1.3256 -0.4094
    1THF     O1 1612   3.172   1.739   0.137 -0.3321  0.3204  0.1531
    1THF     C1 1613   1.181   1.250   1.152  0.3747 -0.4588  0.7147
    1THF     H1 1614   1.154   1.284   1.252 -1.6839  3.1537 -0.9964
    1THF     H2 1615   1.103   1.271   1.080  2.3536  0.5104 -1.2124
    1THF     C2 1616   1.221   1.104   1.142 -0.2029  0.1573 -0.1638
    1THF     H3 1617   1.164   1.046   1.070  0.8869 -0.2656 -0.6939
    1THF     H4 1618   1.224   1.050   1.237 -0.0864  0.7779  0.1900
    1THF     C3 1619   1.369   1.114   1.103  0.0039 -0.7040  0.2496
    1THF     H5 1620   1.376   1.100   0.995 -0.1872 -3.0252  0.5256
    1THF     H6 1621   1.433   1.045   1.158  1.5401 -0.2188 -0.9092
    1THF     C4 1622   1.419   1.257   1.130  0.2695 -0.1028  0.2048
    1THF     H7 1623   1.498   1.288   1.061  0.5821  1.2516  1.1652
    1THF     H8 1624   1.451   1.246   1.234 -1.1515 -0.2151  0.6355
    1THF     O1 1625   1.301   1.330   1.108 -0.5149  0.3443  1.0917
    1THF     C1 1626   1.883   0.339   2.512  0.2759 -1.0832 -0.1932
    1THF     H1 1627   1.801   0.358   2.443 -0.8625 -0.8305  1.2067
    1THF     H2 1628   1.870   0.381   2.612  0.6312 -0.7211 -0.2975
    1THF     C2 1629   2.008   0.392   2.449  0.8365 -0.4702  0.1238
    1THF     H3 1630   2.094   0.388   2.517  1.0172  1.0626 -0.0125
    1THF     H4 1631   2.003   0.495   2.415  0.0509 -1.3287 -2.4612
    1THF     C3 1632   2.022   0.281   2.341  0.0578  0.6293 -0.2066
    1THF     H5 1633   2.123   0.264   2.305  0.7544  0.2527  1.8889
    1THF     H6 1634   1.956   0.309   2.258  1.0718  0.5011 -1.0657
    1THF     C4 1635   1.966   0.159   2.409 -0.6208  0.6481 -0.6022
    1THF     H7 1636   2.050   0.093   2.432 -0.2412  0.5404 -2.2103
    1THF     H8 1637   1.891   0.118   2.341  0.0323  3.0740 -2.8426
    1THF     O1 1638   1.896   0.203   2.527 -0.0699  0.0836 -0.1393
    1THF     C1 1639   2.537   1.461   1.710 -0.7561 -0.2668 -0.9649
    1THF     H1 1640   2.543   1.430   1.605  1.6153 -0.6485 -0.7417
    1THF     H2 1641   2.474   1.550   1.717 -0.0496  0.1216  0.8614
    1THF     C2 1642   2.679   1.477   1.768  0.5251 -0.4396  0.4702
    1THF     H3 1643   2.678   1.549   1.851  0.0152  2.0205 -1.5989
    1THF     H4 1644   2.748   1.496   1.686 -2.6550 -0.7095 -2.3645
    1THF     C3 1645   2.701   1.330   1.808 -0.1698 -0.6070 -0.0349
    1THF     H5 1646   2.719   1.303   1.913  1.7503  1.0974  0.0909
    1THF     H6 1647   2.788   1.286   1.760 -0.1681 -1.4201  0.6905
    1THF     C4 1648   2.581   1.247   1.755 -0.2060 -0.0604  0.2299
    1THF     H7 1649   2.565   1.170   1.831  1.3576 -1.0944 -0.4667
    1THF     H8 1650   2.597   1.208   1.654  0.7911  0.1579  0.2936
    1THF     O1 1651   2.481   1.346   1.762 -0.0711  0.3463  0.2786
    1THF     C1 1652   1.697   0.519   0.889 -0.0435  0.1158 -0.3409
    1THF     H1 1653   1.633   0.607   0.889 -2.5011 -1.6056  1.2874
    1THF     H2 1654   1.770   0.530   0.808  0.9125  1.5206  0.6881
    1THF     C2 1655   1.621   0.387   0.868 -0.1236 -0.5244 -0.2849
    1THF     H3 1656   1.579   0.376   0.767  1.6048 -1.3274 -0.9277
    1THF     H4 1657   1.550   0.396   0.950  1.4686 -0.5058  1.1018
    1THF     C3 1658   1.717   0.275   0.925  0.4022  0.1802 -0.3174
    1THF     H5 1659   1.767   0.221   0.844  0.5387  2.5095 -1.8194
    1THF     H6 1660   1.667   0.194   0.979  0.4351  0.2018 -0.2554
    1THF     C4 1661   1.817   0.360   1.009  0.3127 -0.8083 -0.0434
    1THF     H7 1662   1.916   0.358   0.963  0.1251  0.0576 -0.4964
    1THF     H8 1663   1.820   0.324   1.112 -2.0904  2.1972  1.1536
    1THF     O1 1664   1.761   0.494   1.010 -0.2078 -0.0648 -0.9168
    1THF     C1 1665   2.831   0.754   2.155  0.3938  0.4402  0.0987
    1THF     H1 1666   2.882   0.773   2.060  0.4054  1.1280  0.2407
    1THF     H2 1667   2.881   0.806   2.237 -0.2065  0.6658  0.3217
    1THF     C2 1668   2.818   0.603   2.192 -0.2015 -0.4307 -0.3025
    1THF     H3 1669   2.910   0.561   2.234  0.2031 -1.4897 -2.2047
    1THF     H4 1670   2.764   0.541   2.121 -0.0104  0.8106 -1.5358
    1THF     C3 1671   2.709   0.623   2.298 -0.1289 -0.2321  0.7679
    1THF     H5 1672   2.760   0.638   2.394  2.2650  2.9167 -0.9212
    1THF     H6 1673   2.642   0.539   2.317  0.8586 -0.3965  3.8381
    1THF     C4 1674   2.625   0.742   2.251  0.4834 -0.3390  0.9001
    1THF     H7 1675   2.609   0.815   2.331  0.4278  1.4018 -0.6892
    1THF     H8 1676   2.531   0.699   2.217 -1.4485  2.7691  2.0733
    1THF     O1 1677   2.700   0.800   2.150 -0.0871 -0.1875  0.6155
    1THF     C1 1678   3.994   3.179   2.608 -0.2428 -0.0570  1.0389
    1THF     H1 1679   3.911   3.160   2.539  0.1279  0.4850  0.4360
    1THF     H2 1680   4.078   3.113   2.586 -0.7751 -0.1005 -0.9550
    1THF     C2 1681   3.959   3.162   2.757 -0.7797  0.0747 -0.4118
    1THF     H3 1682   4.041   3.132   2.821 -0.1550 -1.7594 -2.0409
    1THF     H4 1683   3.878   3.090   2.772 -1.6274  1.1757  0.4768
    1THF     C3 1684   3.910   3.303   2.803 -0.4786 -0.6360 -0.0711
    1THF     H5 1685   3.939   3.336   2.903 -1.4448  2.3465 -0.7430
    1THF     H6 1686   3.801   3.298   2.800 -0.4250 -2.5703  0.0491
    1THF     C4 1687   3.953   3.399   2.685 -0.6003  1.3998  0.2588
    1THF     H7 1688   4.002   3.483   2.734 -0.1050  1.5393 -0.4666
    1THF     H8 1689   3.863   3.438   2.636 -1.7817 -0.8599  0.5842
    1THF     O1 1690   4.042   3.315   2.602  0.2902 -0.2396  0.1356
    1THF     C1 1691   1.896   1.285   3.731  0.4594 -0.2934 -0.7876
    1THF     H1 1692   1.996   1.324   3.752 -0.2950  0.9169  0.6666
    1THF     H2 1693   1.888   1.256   3.626  0.3276 -0.7457 -0.6550
    1THF     C2 1694   1.782   1.393   3.748 -0.3233  0.2607  0.0836
    1THF     H3 1695   1.769   1.434   3.648 -0.7775  0.6179  0.2838
    1THF     H4 1696   1.816   1.473   3.814 -1.5642  0.3474  0.6228
    1THF     C3 1697   1.662   1.314   3.800  0.7267 -0.4971 -0.0848
    1THF     H5 1698   1.617   1.268   3.712 -0.6033  1.0639 -0.2328
    1THF     H6 1699   1.596   1.377   3.858 -0.6229 -0.5964 -1.4738
    1THF     C4 1700   1.743   1.208   3.883  0.1085 -0.2610 -0.2574
    1THF     H7 1701   1.693   1.114   3.910  0.9147 -1.4494 -2.6833
    1THF     H8 1702   1.783   1.258   3.972 -0.9111  2.3718 -1.2298
    1THF     O1 1703   1.865   1.176   3.816  0.0582 -0.4153  0.2490
    1THF     C1 1704   1.130   3.024   0.524  0.0373 -0.3195  0.5129
    1THF     H1 1705   1.124   3.067   0.624  0.9675 -1.5478  1.1000
    1THF     H2 1706   1.095   2.922   0.510 -1.2537  0.0977  0.5927
    1THF     C2 1707   1.280   3.032   0.484  0.8944  0.4651  0.9140
    1THF     H3 1708   1.311   2.937   0.439  1.6345  1.2570 -0.2970
    1THF     H4 1709   1.325   3.067   0.577 -0.9449  1.1140  1.5713
    1THF     C3 1710   1.289   3.143   0.387 -0.4703 -0.1073  0.0382
    1THF     H5 1711   1.336   3.101   0.298  0.6251  0.5747  0.2815
    1THF     H6 1712   1.357   3.220   0.424  2.0992 -2.4139  0.2794
    1THF     C4 1713   1.146   3.194   0.364  0.0632  0.5815 -0.1747
    1THF     H7 1714   1.124   3.182   0.257  0.5596  0.9246 -0.3188
    1THF     H8 1715   1.133   3.293   0.408  2.7581  0.8099  0.1992
    1THF     O1 1716   1.053   3.112   0.432  0.0835  0.5348 -0.0601
    1THF     C1 1717   3.883   1.112   3.598  0.1665  0.2916 -0.3512
    1THF     H1 1718   3.803   1.082   3.666  1.3900 -1.0875  0.5209
    1THF     H2 1719   3.938   1.201   3.632 -0.2543  2.3250 -4.6733
    1THF     C2 1720   3.814   1.137   3.464 -0.4111  0.5060  0.0000
    1THF     H3 1721   3.878   1.206   3.409  1.8788  1.1601  3.3296
    1THF     H4 1722   3.711   1.171   3.477 -0.7569 -0.1876 -0.8987
    1THF     C3 1723   3.828   1.002   3.396  0.2909 -0.4379 -0.3347
    1THF     H5 1724   3.890   1.006   3.306  3.5225  1.1731  1.8500
    1THF     H6 1725   3.727   0.972   3.369 -0.3417  1.7900 -0.5322
    1THF     C4 1726   3.905   0.914   3.489 -0.5868 -0.1272  0.0927
    1THF     H7 1727   3.978   0.843   3.451 -0.2191 -0.2615  1.0420
    1THF     H8 1728   3.831   0.852   3.541 -1.0846 -1.1268 -1.7440
    1THF     O1 1729   3.970   1.009   3.567  0.0422  0.4993 -0.0364
    1THF     C1 1730   0.492   2.801   0.232 -0.2182  0.4759 -0.0075
    1THF     H1 1731   0.566   2.874   0.265  0.5536  0.1636 -1.0180
    1THF     H2 1732   0.528   2.771   0.133 -0.1179  0.9583 -0.1179
    1THF     C2 1733   0.353   2.839   0.250 -0.1478  0.1965 -0.4122
    1THF     H3 1734   0.284   2.774   0.194  1.3845 -0.8356 -1.1464
    1THF     H4 1735   0.323   2.942   0.231 -0.8353  0.3374  1.3358
    1THF     C3 1736   0.337   2.809   0.395  0.0584 -0.9450  0.2114
    1THF     H5 1737   0.233   2.811   0.427  0.0429 -1.5206  0.2087
    1THF     H6 1738   0.384   2.889   0.453  0.6925  1.2843 -3.2362
    1THF     C4 1739   0.408   2.672   0.406  0.6271 -0.0059 -1.1064
    1THF     H7 1740   0.336   2.597   0.372 -0.9956  0.6423  0.7910
    1THF     H8 1741   0.451   2.650   0.504  1.8872 -0.3316 -1.7271
    1THF     O1 1742   0.509   2.676   0.307 -0.5157 -0.1606 -0.6947
    1THF     C1 1743   2.536   0.282   2.131 -0.3096  0.7369 -0.0743
    1THF     H1 1744   2.574   0.255   2.230  0.9006  2.5721 -0.0251
    1THF     H2 1745   2.627   0.269   2.072  0.3269 -0.7083  1.1942
    1THF     C2 1746   2.471   0.422   2.118  0.8084  0.0315  0.2212
    1THF     H3 1747   2.545   0.489   2.072  0.4568  0.3659  0.1397
    1THF     H4 1748   2.438   0.437   2.221 -1.3103 -0.6322 -0.3363
    1THF     C3 1749   2.346   0.393   2.031  1.0717  0.3043  0.0542
    1THF     H5 1750   2.341   0.450   1.937  0.2513  0.4919  0.2034
    1THF     H6 1751   2.252   0.403   2.085  1.0568 -0.8554  0.2602
    1THF     C4 1752   2.352   0.243   1.995 -0.3335 -0.3618 -1.2750
    1THF     H7 1753   2.406   0.220   1.903  1.2412 -1.1896 -0.1878
    1THF     H8 1754   2.249   0.207   1.999 -0.3829 -0.1256  0.0147
    1THF     O1 1755   2.428   0.190   2.106 -0.6561 -0.2398  0.1798
    1THF     C1 1756   3.499   2.482   0.540 -0.2057 -1.3309  0.0762
    1THF     H1 1757   3.544   2.554   0.608  0.8161 -0.5424 -1.3973
    1THF     H2 1758   3.431   2.422   0.600 -1.9046  1.3796  0.9492
    1THF     C2 1759   3.609   2.403   0.472  0.0018  0.2524  0.8907
    1THF     H3 1760   3.633   2.311   0.526  0.4917  0.5524  1.1930
    1THF     H4 1761   3.695   2.471   0.472  1.1196 -1.1509  0.6806
    1THF     C3 1762   3.561   2.379   0.332 -0.4228 -0.0035 -0.3616
    1THF     H5 1763   3.531   2.274   0.333 -2.0819  0.4453 -1.3512
    1THF     H6 1764   3.646   2.398   0.267 -1.5448 -0.3440 -1.9626
    1THF     C4 1765   3.450   2.482   0.305  0.7020 -0.2218 -0.0141
    1THF     H7 1766   3.359   2.424   0.285  2.1278 -2.0693 -1.2903
    1THF     H8 1767   3.481   2.551   0.226  0.0847 -0.5721 -0.5776
    1THF     O1 1768   3.429   2.549   0.431  0.2585  0.2534  0.4529
    1THF     C1 1769   2.251   0.067   1.603 -0.2416 -0.6997  0.4325
    1THF     H1 1770   2.152   0.082   1.557  0.5314 -0.1797 -1.1026
    1THF     H2 1771   2.327   0.145   1.601  0.4216 -1.2979  1.5629
    1THF     C2 1772   2.312  -0.062   1.547 -0.3579 -0.7233  0.5999
    1THF     H3 1773   2.390  -0.049   1.472 -0.6494 -2.0721  0.0464
    1THF     H4 1774   2.234  -0.121   1.497 -1.1065  2.2642 -1.9207
    1THF     C3 1775   2.353  -0.143   1.673 -0.1178  0.2517 -0.5109
    1THF     H5 1776   2.456  -0.118   1.697 -0.0076 -1.0512  0.4006
    1THF     H6 1777   2.338  -0.250   1.662  0.4147  0.1746 -0.4642
    1THF     C4 1778   2.261  -0.088   1.780  0.6659 -0.1035 -0.4770
    1THF     H7 1779   2.303  -0.088   1.881  0.5142 -0.3771 -0.4138
    1THF     H8 1780   2.163  -0.136   1.767 -1.3245  2.8833  2.5512
    1THF     O1 1781   2.249   0.053   1.741 -0.3735 -0.0455 -0.1008
    1THF     C1 1782   0.713   0.642   3.626  0.4879  0.0057  0.0641
    1THF     H1 1783   0.783   0.725   3.642  0.0621  0.3354  0.2456
    1THF     H2 1784   0.697   0.580   3.714 -0.8378  0.6585  0.2994
    1THF     C2 1785   0.767   0.568   3.505  0.2714  0.2510  0.6339
    1THF     H3 1786   0.726   0.466   3.501 -0.3269  0.4702  1.0928
    1THF     H4 1787   0.876   0.564   3.497  0.1341 -0.7693 -1.0156
    1THF     C3 1788   0.709   0.641   3.386  0.9610  0.6612 -1.1254
    1THF     H5 1789   0.675   0.572   3.309 -3.4653  0.4066  0.9336
    1THF     H6 1790   0.784   0.705   3.339  3.9480 -0.6762  1.6103
    1THF     C4 1791   0.592   0.726   3.447  0.3306 -0.7654  0.2649
    1THF     H7 1792   0.495   0.712   3.399 -0.2395  1.0508  0.8531
    1THF     H8 1793   0.625   0.829   3.431 -0.4589 -1.0028 -3.5096
    1THF     O1 1794   0.582   0.682   3.578  0.2549  0.7608  0.1489
    1THF     C1 1795   2.180   1.358   4.072 -0.0263  0.0539  0.4567
    1THF     H1 1796   2.110   1.309   4.005 -0.2025  0.9883 -0.0472
    1THF     H2 1797   2.154   1.464   4.073 -0.4950 -0.0405  2.8692
    1THF     C2 1798   2.325   1.341   4.035 -0.7847 -0.0319 -0.5293
    1THF     H3 1799   2.351   1.432   3.981 -1.0175  0.3106 -0.0659
    1THF     H4 1800   2.336   1.255   3.968 -0.7455  0.3157 -0.9739
    1THF     C3 1801   2.398   1.334   4.167  0.8614  0.8196 -0.0227
    1THF     H5 1802   2.459   1.423   4.184  0.3035  1.3104 -0.5506
    1THF     H6 1803   2.470   1.252   4.177  0.5110  0.4103 -0.8102
    1THF     C4 1804   2.294   1.329   4.278 -0.5719 -0.1240 -0.2776
    1THF     H7 1805   2.279   1.421   4.335  0.8276  0.8492 -1.4693
    1THF     H8 1806   2.305   1.260   4.362 -0.2211 -0.2734 -0.4486
    1THF     O1 1807   2.167   1.311   4.214 -0.0841 -0.8961  0.2731
    1THF     C1 1808   3.249   0.492   1.715  0.9115  0.2160 -0.4677
    1THF     H1 1809   3.245   0.532   1.613 -2.0229  0.9492 -0.1085
    1THF     H2 1810   3.170   0.523   1.784  1.6028  0.3679  0.2683
    1THF     C2 1811   3.384   0.516   1.769  0.8803 -0.7749  0.1209
    1THF     H3 1812   3.393   0.543   1.874  0.3523 -0.5318  0.1062
    1THF     H4 1813   3.425   0.606   1.723 -1.6468  0.9427  1.1546
    1THF     C3 1814   3.464   0.389   1.730 -0.2970 -0.0840 -0.3868
    1THF     H5 1815   3.490   0.330   1.819 -2.8084 -2.4382 -1.1650
    1THF     H6 1816   3.553   0.424   1.677  0.4495 -0.7957  0.3689
    1THF     C4 1817   3.376   0.305   1.639 -0.4154 -0.5361  0.6729
    1THF     H7 1818   3.391   0.198   1.656 -3.5634 -1.1680 -0.1136
    1THF     H8 1819   3.401   0.327   1.535  0.8130 -0.9637  0.8664
    1THF     O1 1820   3.243   0.355   1.688 -0.6205  0.0086  0.1825
    1THF     C1 1821   2.192   0.563   0.045  0.0343 -0.3153  0.1206
    1THF     H1 1822   2.160   0.667   0.050  0.1216 -0.2176 -1.1020
    1THF     H2 1823   2.250   0.535  -0.044  1.4870 -0.2341  1.0260
    1THF     C2 1824   2.071   0.469   0.070 -0.2495 -0.7270  0.1601
    1THF     H3 1825   2.041   0.402  -0.011 -1.1338 -1.7710  1.3486
    1THF     H4 1826   1.987   0.526   0.109 -1.0969 -1.5944 -0.3527
    1THF     C3 1827   2.125   0.392   0.191  0.2875  0.6319 -0.4045
    1THF     H5 1828   2.186   0.309   0.154  0.8218  0.8271  0.0420
    1THF     H6 1829   2.044   0.352   0.253 -0.9864  1.4023 -1.5505
    1THF     C4 1830   2.215   0.493   0.269 -0.3442  0.3632  0.2023
    1THF     H7 1831   2.283   0.434   0.331  1.1344  1.8785  0.0684
    1THF     H8 1832   2.145   0.558   0.322 -1.1322 -1.4846  1.4772
    1THF     O1 1833   2.281   0.556   0.158  0.0443  0.6101 -0.5586
    1THF     C1 1834   3.914   0.467   3.695 -0.6887  0.5306 -0.2467
    1THF     H1 1835   3.984   0.469   3.612  1.2803 -0.6229  1.3352
    1THF     H2 1836   3.843   0.386   3.673  1.1342 -1.2908  0.3366
    1THF     C2 1837   3.847   0.596   3.726  0.3922 -0.3613 -0.2870
    1THF     H3 1838   3.750   0.582   3.677  0.7160  2.4803 -1.8653
    1THF     H4 1839   3.894   0.687   3.687  0.9266 -0.0619  1.0427
    1THF     C3 1840   3.815   0.594   3.881 -0.6619 -0.0959 -0.1540
    1THF     H5 1841   3.718   0.639   3.902 -0.4115 -0.1092  1.0609
    1THF     H6 1842   3.898   0.654   3.919  0.6279 -1.2035 -1.1797
    1THF     C4 1843   3.856   0.447   3.913 -0.7108 -0.0764 -0.1721
    1THF     H7 1844   3.764   0.392   3.894 -2.5915  2.7851  0.3318
    1THF     H8 1845   3.905   0.434   4.010  3.0321  0.0597 -1.9401
    1THF     O1 1846   3.957   0.406   3.817 -0.1508 -0.3719  0.2008
    1THF     C1 1847   3.508   1.779   3.191  0.5775 -0.2320 -0.2674
    1THF     H1 1848   3.528   1.772   3.298 -1.5226 -1.0441  0.0949
    1THF     H2 1849   3.600   1.799   3.135  0.9712 -0.8307  0.1595
    1THF     C2 1850   3.418   1.896   3.175  0.3785 -0.6293  0.9711
    1THF     H3 1851   3.473   1.972   3.119  0.6701 -1.3938  0.2054
    1THF     H4 1852   3.393   1.936   3.273  0.4082 -1.0770  1.1622
    1THF     C3 1853   3.294   1.849   3.099 -0.0788 -0.6320 -0.4206
    1THF     H5 1854   3.265   1.917   3.019 -1.5936 -0.7778 -0.0206
    1THF     H6 1855   3.210   1.840   3.168  0.9831  0.3528  1.0132
    1THF     C4 1856   3.346   1.710   3.048 -0.1011 -0.2509 -0.1079
    1THF     H7 1857   3.404   1.735   2.958  0.1360 -3.2334 -0.8395
    1THF     H8 1858   3.258   1.651   3.023  0.6876 -1.3340 -0.3472
    1THF     O1 1859   3.436   1.665   3.145 -0.6298 -0.2359  0.1462
    1THF     C1 1860   2.656   3.608   0.932  0.0554 -0.3826  0.1776
    1THF     H1 1861   2.661   3.678   1.016  0.0618  1.1195 -1.0517
    1THF     H2 1862   2.556   3.597   0.889  0.1064 -0.1519  0.0023
    1THF     C2 1863   2.708   3.470   0.974 -0.5310 -0.0944 -0.0833
    1THF     H3 1864   2.633   3.394   0.954  0.3783 -1.4763  1.6004
    1THF     H4 1865   2.729   3.482   1.081  0.0228  2.8792 -0.4836
    1THF     C3 1866   2.843   3.453   0.906  0.5195 -0.6016 -0.6103
    1THF     H5 1867   2.846   3.384   0.821 -0.0977  0.0253 -1.1438
    1THF     H6 1868   2.914   3.430   0.986  1.2623 -0.4197 -1.2127
    1THF     C4 1869   2.871   3.597   0.861 -0.2117 -0.2620  0.0412
    1THF     H7 1870   2.939   3.591   0.776 -0.8716  2.1970 -0.6786
    1THF     H8 1871   2.907   3.656   0.946  0.7354 -1.5177  0.5443
    1THF     O1 1872   2.743   3.659   0.837  0.3033 -0.5828  0.3221
    1THF     C1 1873   1.944   2.049   3.837  0.3832 -0.2452  0.1097
    1THF     H1 1874   2.028   2.074   3.772  0.4436  0.4844  0.4636
    1THF     H2 1875   1.857   2.016   3.779 -2.2206  1.0473  3.1328
    1THF     C2 1876   1.893   2.151   3.930  0.3628  0.4966  1.0788
    1THF     H3 1877   1.824   2.225   3.890 -0.6720 -0.9980  0.0372
    1THF     H4 1878   1.977   2.204   3.975  1.4093  1.1867 -1.5860
    1THF     C3 1879   1.820   2.075   4.030  0.4924 -0.1093  0.4919
    1THF     H5 1880   1.712   2.073   4.011  0.5016  2.7161 -0.0974
    1THF     H6 1881   1.838   2.117   4.130 -0.9366 -0.8316  1.0698
    1THF     C4 1882   1.878   1.933   4.024 -0.0846  0.2481  0.4345
    1THF     H7 1883   1.798   1.861   4.007 -1.0078  0.9036  1.8624
    1THF     H8 1884   1.931   1.913   4.118 -0.9757 -2.0469  0.4721
    1THF     O1 1885   1.978   1.943   3.925 -0.2023  0.4764 -0.0592
    1THF     C1 1886   0.896   3.186   3.217 -0.2957  0.4396  0.6946
    1THF     H1 1887   0.865   3.126   3.131  2.1367 -1.4640  1.0877
    1THF     H2 1888   0.870   3.289   3.190  2.3273  1.5518  2.2540
    1THF     C2 1889   1.048   3.165   3.230  0.5312  0.0059 -0.2040
    1THF     H3 1890   1.115   3.250   3.225 -2.1898  2.2266  0.0551
    1THF     H4 1891   1.084   3.096   3.153  0.3848 -1.4589  1.0033
    1THF     C3 1892   1.065   3.094   3.363 -0.6866  0.3533  0.3614
    1THF     H5 1893   1.109   3.154   3.443 -0.2092 -1.2339  1.3047
    1THF     H6 1894   1.133   3.009   3.360 -1.9432 -0.7084  1.1821
    1THF     C4 1895   0.927   3.042   3.401 -0.0414  0.2794 -0.1395
    1THF     H7 1896   0.925   3.038   3.510 -0.1490  0.9858 -0.1102
    1THF     H8 1897   0.905   2.947   3.351 -1.3350  0.7449 -0.4684
    1THF     O1 1898   0.844   3.145   3.346  0.5680 -0.1217  0.1911
    1THF     C1 1899   2.821   1.090   0.764 -0.2535 -0.1107 -0.2554
    1THF     H1 1900   2.762   1.045   0.844 -2.6158  0.2568 -1.7313
    1THF     H2 1901   2.760   1.141   0.688  0.9944  0.2766 -1.0035
    1THF     C2 1902   2.910   0.996   0.679 -0.2951 -0.9263 -0.2476
    1THF     H3 1903   2.872   0.992   0.577 -1.1357 -1.1673  0.0653
    1THF     H4 1904   2.907   0.890   0.707  0.9931 -2.3779 -5.0944
    1THF     C3 1905   3.048   1.053   0.684  0.1892  0.5914 -0.0457
    1THF     H5 1906   3.105   1.043   0.591 -1.2324 -0.4080 -0.8288
    1THF     H6 1907   3.098   0.994   0.761 -1.6914  1.5363  1.9416
    1THF     C4 1908   3.029   1.201   0.737  0.2548  0.8262  0.1688
    1THF     H7 1909   2.991   1.265   0.657  1.0706  0.0358 -0.8691
    1THF     H8 1910   3.115   1.235   0.795  0.4589  0.4998  0.0634
    1THF     O1 1911   2.920   1.175   0.827 -0.2342 -0.4384 -0.8213
    1THF     C1 1912   0.694   0.631   2.035  0.0363 -0.5671 -0.0151
    1THF     H1 1913   0.745   0.548   2.085 -1.4545 -1.1074  0.6164
    1THF     H2 1914   0.650   0.606   1.938  0.8311 -1.5371 -0.1362
    1THF     C2 1915   0.799   0.745   2.019  0.2247  0.0914  0.0242
    1THF     H3 1916   0.782   0.796   1.924  0.1855  0.2570  0.1207
    1THF     H4 1917   0.904   0.712   2.021 -0.0159 -0.6442  1.4461
    1THF     C3 1918   0.760   0.836   2.141 -0.2192  0.0251  0.0071
    1THF     H5 1919   0.706   0.917   2.092  0.1335 -0.0752 -0.5616
    1THF     H6 1920   0.846   0.880   2.193  1.1268 -1.2969 -1.0455
    1THF     C4 1921   0.657   0.755   2.224 -0.0499 -0.0924  0.7140
    1THF     H7 1922   0.577   0.813   2.270  0.1677  0.6119  0.2037
    1THF     H8 1923   0.708   0.679   2.283  0.5773 -0.2093  0.0303
    1THF     O1 1924   0.590   0.684   2.122 -1.0902  0.3238 -0.4090
    1THF     C1 1925   0.708   3.942   0.527 -0.4481 -0.3034  1.1516
    1THF     H1 1926   0.761   3.931   0.621  1.0298  2.1254  0.6380
    1THF     H2 1927   0.743   4.032   0.475 -2.9578  1.1930  1.9321
    1THF     C2 1928   0.554   3.941   0.532 -0.1029 -0.6735 -0.5808
    1THF     H3 1929   0.527   3.999   0.443  1.0259  0.1290 -0.4213
    1THF     H4 1930   0.510   4.000   0.612  1.1296 -4.2027  2.8716
    1THF     C3 1931   0.520   3.795   0.518  0.6083  0.3674  0.6286
    1THF     H5 1932   0.442   3.783   0.442  0.0005 -2.2599  1.6051
    1THF     H6 1933   0.488   3.748   0.611  0.2565 -0.7224 -0.0377
    1THF     C4 1934   0.645   3.726   0.464 -0.0795 -0.1423  0.9253
    1THF     H7 1935   0.633   3.681   0.364  1.1556  1.3678  0.0811
    1THF     H8 1936   0.691   3.652   0.530  1.0427  1.9252  2.4731
    1THF     O1 1937   0.750   3.829   0.451 -0.7541  0.0636 -0.5370
    1THF     C1 1938   0.656   1.067   1.341  0.0279 -0.1329  0.7712
    1THF     H1 1939   0.579   0.990   1.330  0.4020 -0.2218 -1.5578
    1THF     H2 1940   0.674   1.078   1.448 -0.2154 -2.3583  1.0678
    1THF     C2 1941   0.616   1.203   1.278  0.3052 -0.0625  0.0089
    1THF     H3 1942   0.635   1.297   1.330 -1.1919  0.7221 -0.8166
    1THF     H4 1943   0.511   1.199   1.245  1.0665 -1.5908 -2.4130
    1THF     C3 1944   0.715   1.207   1.154 -0.2957 -0.1572 -0.4924
    1THF     H5 1945   0.740   1.305   1.113 -0.8926 -0.0925 -0.7190
    1THF     H6 1946   0.675   1.151   1.069  0.9290 -1.5804 -0.1435
    1THF     C4 1947   0.840   1.126   1.198 -0.9039 -0.2232 -0.9197
    1THF     H7 1948   0.909   1.183   1.260  0.0168 -1.4591 -0.7865
    1THF     H8 1949   0.902   1.089   1.116 -1.7049 -1.4021 -1.0129
    1THF     O1 1950   0.785   1.017   1.274 -0.5956  0.0694 -0.0544
    1THF     C1 1951   1.197   2.706   3.268  0.6847 -0.5253 -0.2816
    1THF     H1 1952   1.196   2.793   3.335 -0.4591  1.7150 -3.0961
    1THF     H2 1953   1.251   2.623   3.313 -0.1148 -1.1395 -0.4486
    1THF     C2 1954   1.275   2.739   3.144  0.2847  0.7853 -0.4186
    1THF     H3 1955   1.317   2.643   3.113  0.3120  0.2841  1.1452
    1THF     H4 1956   1.350   2.809   3.184 -0.9134  0.5722  2.2643
    1THF     C3 1957   1.171   2.804   3.052 -0.3137  0.2630  0.4572
    1THF     H5 1958   1.198   2.763   2.954 -3.3626 -0.4783 -0.1434
    1THF     H6 1959   1.167   2.912   3.043 -0.1489  0.1625 -1.0087
    1THF     C4 1960   1.030   2.757   3.100 -0.5595 -0.4241 -0.2327
    1THF     H7 1961   0.972   2.700   3.027 -1.2068  0.2917 -0.2820
    1THF     H8 1962   0.977   2.847   3.130 -0.4637 -0.5654  0.3699
    1THF     O1 1963   1.064   2.681   3.219  0.3783  0.2179  0.4961
    1THF     C1 1964   0.015   1.174   0.662 -0.8578  0.3786 -0.5001
    1THF     H1 1965   0.035   1.094   0.733 -1.6374 -0.0561 -0.7566
    1THF     H2 1966  -0.093   1.191   0.649 -0.5800  1.8548 -0.9079
    1THF     C2 1967   0.075   1.139   0.525 -0.5533  0.0841 -0.1217
    1THF     H3 1968  -0.001   1.141   0.446 -0.1737 -2.0895 -0.5636
    1THF     H4 1969   0.111   1.037   0.535  1.2660  0.7164 -0.1418
    1THF     C3 1970   0.181   1.241   0.502  0.1343  0.1363  0.3584
    1THF     H5 1971   0.150   1.312   0.424  2.5387  0.4654 -0.3232
    1THF     H6 1972   0.273   1.200   0.461  1.8045  2.6063  1.5443
    1THF     C4 1973   0.208   1.290   0.646 -0.2081 -0.9695 -0.1008
    1THF     H7 1974   0.259   1.387   0.649 -2.4440  0.3056 -1.6884
    1THF     H8 1975   0.253   1.213   0.710  1.0624  0.7823  1.1619
    1THF     O1 1976   0.076   1.303   0.701  0.0498 -0.1296 -0.4278
    1THF     C1 1977   3.315   0.759   2.119 -0.1179  0.0792 -0.0081
    1THF     H1 1978   3.351   0.663   2.155 -2.7356 -0.8886  0.1404
    1THF     H2 1979   3.262   0.760   2.023 -0.7195  1.4631  0.3220
    1THF     C2 1980   3.423   0.870   2.131 -0.6077  0.1680  0.3827
    1THF     H3 1981   3.439   0.915   2.033 -0.8235  0.6900  0.5835
    1THF     H4 1982   3.515   0.837   2.179 -1.6459 -0.1290  2.1987
    1THF     C3 1983   3.356   0.973   2.227  0.6773  0.3631 -0.2823
    1THF     H5 1984   3.372   1.073   2.185  1.0243  0.4745  0.1153
    1THF     H6 1985   3.397   0.966   2.328 -1.9407  0.4793  0.8214
    1THF     C4 1986   3.206   0.928   2.234 -0.6477  0.1295  0.2281
    1THF     H7 1987   3.140   0.976   2.161 -0.1028 -0.3309 -0.5773
    1THF     H8 1988   3.159   0.945   2.331 -1.2209  1.8014 -0.3340
    1THF     O1 1989   3.213   0.788   2.216  0.0146 -0.4657 -0.8308
    1THF     C1 1990   1.640   2.723   2.936  0.3401 -0.2517  0.0598
    1THF     H1 1991   1.636   2.831   2.954 -1.3158 -0.1556 -0.7357
    1THF     H2 1992   1.536   2.693   2.949  0.7137 -1.6348 -0.1056
    1THF     C2 1993   1.757   2.650   3.016 -0.0526 -0.0139  1.0671
    1THF     H3 1994   1.742   2.544   3.033 -0.2550 -0.3508 -1.1045
    1THF     H4 1995   1.785   2.694   3.112  0.3713  0.8617  0.5470
    1THF     C3 1996   1.875   2.655   2.925  0.1908 -0.0916  0.5886
    1THF     H5 1997   1.925   2.558   2.911  1.4374  0.1881  2.7928
    1THF     H6 1998   1.951   2.725   2.960 -1.8363  2.2734  0.3635
    1THF     C4 1999   1.827   2.713   2.792  0.2977 -0.1309 -0.2263
    1THF     H7 2000   1.857   2.663   2.699 -2.0731 -2.6356  0.3037
    1THF     H8 2001   1.851   2.818   2.776 -0.6041 -0.1439 -1.8203
    1THF     O1 2002   1.678   2.697   2.799 -0.1959  0.4030  0.1421
    1THF     C1 2003   1.123   0.803   2.658  0.0838 -0.1701  0.6666
    1THF     H1 2004   1.014   0.808   2.667  0.1408  0.5866  0.9186
    1THF     H2 2005   1.162   0.713   2.609  0.6886  0.1347  0.5861
    1THF     C2 2006   1.183   0.826   2.794 -0.7789  0.8603  0.2685
    1THF     H3 2007   1.280   0.777   2.804  0.5108  2.7795 -2.2165
    1THF     H4 2008   1.108   0.786   2.862  0.3672 -0.0916  0.9979
    1THF     C3 2009   1.215   0.974   2.802 -0.3924  0.1440  0.2039
    1THF     H5 2010   1.319   0.979   2.835 -0.2509  2.3224 -0.4921
    1THF     H6 2011   1.152   1.034   2.868  0.7618  0.5787  0.9299
    1THF     C4 2012   1.200   1.032   2.654 -0.3683 -0.3532 -0.4170
    1THF     H7 2013   1.297   1.070   2.623 -1.1782  3.8291  1.7436
    1THF     H8 2014   1.121   1.105   2.635  0.9704  1.7615  1.7965
    1THF     O1 2015   1.160   0.913   2.577  0.0569  0.4556 -0.2545
    1THF     C1 2016   3.661   1.331   2.323  0.3086  0.0214  0.0763
    1THF     H1 2017   3.758   1.336   2.373  0.0014 -1.1571  0.8180
    1THF     H2 2018   3.614   1.234   2.341 -1.2281  0.4853 -1.3599
    1THF     C2 2019   3.665   1.363   2.174 -0.5519 -0.8858  0.4405
    1THF     H3 2020   3.672   1.275   2.109 -0.7230 -0.2004 -0.5255
    1THF     H4 2021   3.744   1.431   2.142 -0.6036 -2.2820 -2.8526
    1THF     C3 2022   3.530   1.436   2.143  0.1994  0.8784  0.0687
    1THF     H5 2023   3.467   1.389   2.068 -1.7537 -0.5071  2.5165
    1THF     H6 2024   3.542   1.541   2.114  0.2308  1.0228  0.5924
    1THF     C4 2025   3.463   1.445   2.280 -0.5586 -0.6807 -0.1519
    1THF     H7 2026   3.405   1.352   2.288 -0.7135 -0.4787  1.1046
    1THF     H8 2027   3.405   1.537   2.286  0.2868 -0.1271 -0.5113
    1THF     O1 2028   3.575   1.435   2.375 -0.1447 -0.2079 -0.7391
    1THF     C1 2029   1.332   1.308   3.607  0.8192  0.2340  0.5444
    1THF     H1 2030   1.311   1.263   3.705  0.2134  0.1645  0.3801
    1THF     H2 2031   1.387   1.236   3.546 -1.1357  0.6339 -1.7268
    1THF     C2 2032   1.416   1.436   3.614 -0.2351 -0.0571 -0.4521
    1THF     H3 2033   1.515   1.422   3.570  0.5974 -0.5964  1.5774
    1THF     H4 2034   1.436   1.466   3.717  2.1772 -1.4880 -0.4651
    1THF     C3 2035   1.335   1.542   3.541 -0.1836 -0.3707 -0.8059
    1THF     H5 2036   1.391   1.592   3.462  0.5829  0.8117  0.4556
    1THF     H6 2037   1.287   1.616   3.606  0.5444  0.0735 -0.7656
    1THF     C4 2038   1.223   1.461   3.475  0.1203 -0.0373  0.4715
    1THF     H7 2039   1.242   1.432   3.371 -0.6455  1.1312 -0.0110
    1THF     H8 2040   1.127   1.513   3.483 -1.9839 -3.5287 -0.8867
    1THF     O1 2041   1.208   1.337   3.543 -0.1200 -0.3988  0.1733
    1THF     C1 2042   2.949   0.253   2.991  0.0561 -0.0164 -0.6304
    1THF     H1 2043   2.943   0.145   2.976 -0.5359 -0.1183  0.2832
    1THF     H2 2044   3.032   0.308   2.946 -1.2758  1.4619 -1.3344
    1THF     C2 2045   2.938   0.299   3.136  0.6068 -0.2107 -0.1767
    1THF     H3 2046   3.029   0.319   3.192 -1.0147 -0.7339  2.7887
    1THF     H4 2047   2.889   0.213   3.181  0.5606 -2.2864 -4.0277
    1THF     C3 2048   2.866   0.431   3.126  0.2690 -0.7783  0.2426
    1THF     H5 2049   2.928   0.513   3.163 -0.7431  1.2354 -2.3441
    1THF     H6 2050   2.779   0.426   3.192 -0.3208  0.4498 -0.4158
    1THF     C4 2051   2.824   0.445   2.987  0.4418 -0.1496 -0.7381
    1THF     H7 2052   2.900   0.507   2.940  1.5244 -0.5397  0.4823
    1THF     H8 2053   2.729   0.499   2.982 -0.1519 -1.1306 -0.2671
    1THF     O1 2054   2.828   0.311   2.937  0.0705 -0.1184 -0.6073
    1THF     C1 2055   0.707   0.143   1.049  0.4297 -0.1322  0.1178
    1THF     H1 2056   0.688   0.103   0.949  0.5380  0.2802 -0.0734
    1THF     H2 2057   0.613   0.123   1.101  0.2421  0.9028  0.2019
    1THF     C2 2058   0.744   0.283   1.036 -1.0211  0.0163 -0.4375
    1THF     H3 2059   0.701   0.354   1.107 -0.6163  0.4296 -0.5999
    1THF     H4 2060   0.705   0.316   0.940  1.8859 -1.1077 -2.0556
    1THF     C3 2061   0.896   0.290   1.041  0.0365 -0.1350  0.3841
    1THF     H5 2062   0.928   0.345   1.130 -1.4553 -0.3905  1.0955
    1THF     H6 2063   0.932   0.330   0.947  0.7307  0.0732  0.7320
    1THF     C4 2064   0.940   0.138   1.053 -0.4193  0.3165 -0.1591
    1THF     H7 2065   1.016   0.117   1.129 -0.4909 -0.2127 -0.2309
    1THF     H8 2066   0.973   0.093   0.959  0.7154 -0.1655  0.4577
    1THF     O1 2067   0.823   0.072   1.102  0.8385 -0.2931 -0.2691
    1THF     C1 2068   1.471   1.512   2.567 -0.1057  0.3813 -0.6259
    1THF     H1 2069   1.440   1.544   2.468  0.0574  0.1328 -0.7569
    1THF     H2 2070   1.579   1.497   2.571 -0.1186 -0.0801 -1.9817
    1THF     C2 2071   1.405   1.385   2.621  1.1392 -0.2077 -0.3714
    1THF     H3 2072   1.448   1.289   2.593 -0.2458 -0.8431 -0.3681
    1THF     H4 2073   1.303   1.392   2.581  1.1028 -1.4114 -0.4907
    1THF     C3 2074   1.387   1.407   2.770  0.3560 -0.2702  0.4113
    1THF     H5 2075   1.458   1.365   2.842 -1.2261  0.9587  2.7516
    1THF     H6 2076   1.295   1.360   2.805 -1.1882  0.1316 -2.8900
    1THF     C4 2077   1.382   1.561   2.790  0.1190 -0.5607 -0.7904
    1THF     H7 2078   1.446   1.587   2.875 -1.3105  0.6883 -0.0716
    1THF     H8 2079   1.284   1.604   2.807  0.0577 -1.2577  0.7366
    1THF     O1 2080   1.431   1.612   2.664  0.4198 -0.0601  0.7168
    1THF     C1 2081   0.236   0.611   0.048  0.0603 -0.2232  0.4281
    1THF     H1 2082   0.204   0.716   0.047 -2.2738 -0.9022 -0.5853
    1THF     H2 2083   0.325   0.615  -0.015 -0.8491  0.6838 -0.8310
    1THF     C2 2084   0.115   0.526   0.002  0.1004  0.2745  0.5027
    1THF     H3 2085   0.139   0.454  -0.076 -3.3699  0.0315 -0.4444
    1THF     H4 2086   0.030   0.581  -0.041  1.0425  1.7583  0.4814
    1THF     C3 2087   0.082   0.439   0.123 -0.3091 -0.2055  0.4518
    1THF     H5 2088   0.101   0.334   0.096 -0.1026 -0.7111  2.4697
    1THF     H6 2089  -0.024   0.435   0.148 -0.6884  0.8567 -0.8777
    1THF     C4 2090   0.164   0.496   0.241  0.4983  0.0730  0.3048
    1THF     H7 2091   0.190   0.425   0.320 -0.1370  1.2047  1.5492
    1THF     H8 2092   0.112   0.579   0.289 -0.6648  1.0393 -2.5230
    1THF     O1 2093   0.278   0.569   0.175 -0.2652 -0.1647  0.2403
    1THF     C1 2094   2.536   0.434   1.286 -0.4878  0.0185  0.3599
    1THF     H1 2095   2.545   0.496   1.376  2.5255  0.0120  0.0960
    1THF     H2 2096   2.479   0.493   1.214 -1.4336 -1.6629 -0.3015
    1THF     C2 2097   2.491   0.288   1.310  0.8311 -0.7928 -0.6066
    1THF     H3 2098   2.426   0.257   1.227  1.6991 -2.9402 -0.5236
    1THF     H4 2099   2.433   0.273   1.401 -2.0214 -0.7641 -2.3659
    1THF     C3 2100   2.617   0.204   1.321 -0.0063 -0.3871  0.5551
    1THF     H5 2101   2.608   0.109   1.267  0.6142  1.5679 -3.1840
    1THF     H6 2102   2.633   0.191   1.428  0.9388  4.2973  1.1067
    1THF     C4 2103   2.736   0.295   1.278 -0.0196 -1.0476 -0.0249
    1THF     H7 2104   2.805   0.245   1.209 -0.2033  0.2462 -1.1517
    1THF     H8 2105   2.793   0.336   1.362  0.7672  1.0264 -1.5567
    1THF     O1 2106   2.669   0.418   1.231 -0.1478 -0.2869 -0.1657
    1THF     C1 2107   0.659   3.954   2.502 -0.6578  0.1576  0.2077
    1THF     H1 2108   0.699   3.882   2.431  0.5152 -1.0460  2.0276
    1THF     H2 2109   0.661   4.052   2.456  1.7118  1.2377  2.4438
    1THF     C2 2110   0.754   3.951   2.621 -0.5805 -0.3050 -0.3031
    1THF     H3 2111   0.761   4.051   2.663 -0.0567 -1.0705  1.4987
    1THF     H4 2112   0.855   3.919   2.592 -0.8018 -0.7899 -0.5470
    1THF     C3 2113   0.691   3.868   2.728  0.3699  0.2461  0.0551
    1THF     H5 2114   0.673   3.933   2.815 -1.2602 -1.1532  0.7873
    1THF     H6 2115   0.760   3.786   2.752  0.2033  0.1883  0.3430
    1THF     C4 2116   0.552   3.824   2.668  0.6110  0.0946  0.4393
    1THF     H7 2117   0.479   3.841   2.747 -1.2691  0.8822 -1.4154
    1THF     H8 2118   0.553   3.720   2.635 -0.3505  0.8087 -1.9181
    1THF     O1 2119   0.532   3.911   2.555  0.3720 -0.1903  0.6388
    1THF     C1 2120   0.021   3.361   0.735  0.0161  0.3845  0.2053
    1THF     H1 2121   0.050   3.285   0.808  0.0665  1.1579  1.0053
    1THF     H2 2122  -0.081   3.333   0.708 -0.7876 -0.5166  3.8946
    1THF     C2 2123   0.120   3.376   0.614  0.7565  0.5526  0.1384
    1THF     H3 2124   0.065   3.425   0.534  1.5456  1.7249  0.2997
    1THF     H4 2125   0.154   3.280   0.575  3.6863  1.6424 -0.0776
    1THF     C3 2126   0.233   3.458   0.670 -0.0047 -0.5420 -0.4326
    1THF     H5 2127   0.265   3.541   0.607 -1.6301  0.9342  0.6414
    1THF     H6 2128   0.310   3.392   0.710  0.0715  0.8101  1.7396
    1THF     C4 2129   0.174   3.538   0.790  0.0444  0.5253  0.4707
    1THF     H7 2130   0.163   3.645   0.773 -0.4028  0.4634  0.3566
    1THF     H8 2131   0.224   3.513   0.884  0.9078 -0.8482 -0.3368
    1THF     O1 2132   0.033   3.492   0.802 -0.3351  0.0375 -0.7094
    1THF     C1 2133   2.302   2.093   2.663  0.1107  0.1865  0.4578
    1THF     H1 2134   2.377   2.084   2.584  0.2679 -1.2233  0.7557
    1THF     H2 2135   2.310   2.013   2.737  0.3376 -0.0738  0.1563
    1THF     C2 2136   2.159   2.103   2.591 -0.1159 -0.3968  0.0990
    1THF     H3 2137   2.072   2.080   2.653 -1.4432  0.9964 -1.2003
    1THF     H4 2138   2.156   2.043   2.500 -0.3565  2.2184 -1.6578
    1THF     C3 2139   2.141   2.249   2.553  0.8463 -0.1129  0.0380
    1THF     H5 2140   2.038   2.280   2.573  1.3701  0.7903  1.3319
    1THF     H6 2141   2.155   2.271   2.447  0.8998  0.9319  0.2602
    1THF     C4 2142   2.237   2.326   2.641  0.5953 -0.1612 -0.1986
    1THF     H7 2143   2.182   2.394   2.707 -0.2383 -0.6950 -0.3375
    1THF     H8 2144   2.305   2.381   2.575  0.0507  1.9004  0.9229
    1THF     O1 2145   2.311   2.227   2.723  0.5761  0.0474  0.3425
    1THF     C1 2146   4.014   2.464   1.159 -0.7250 -0.2281 -0.4982
    1THF     H1 2147   4.037   2.388   1.083 -0.5980 -0.5153 -0.1724
    1THF     H2 2148   4.025   2.570   1.135 -1.3079 -0.1393 -0.3906
    1THF     C2 2149   4.099   2.417   1.280  0.8571  0.6543 -0.1117
    1THF     H3 2150   4.154   2.508   1.305 -0.8365  1.4085  0.9874
    1THF     H4 2151   4.155   2.324   1.269 -0.7189 -0.1612 -1.4987
    1THF     C3 2152   3.988   2.404   1.390  0.5828 -0.8366 -0.1450
    1THF     H5 2153   4.015   2.463   1.478 -1.1332 -0.6706  0.2950
    1THF     H6 2154   3.980   2.301   1.426 -1.6888 -1.0130 -1.0705
    1THF     C4 2155   3.862   2.464   1.336 -0.2432 -0.2135  0.1998
    1THF     H7 2156   3.855   2.569   1.364  1.2182 -0.4537  1.4884
    1THF     H8 2157   3.768   2.416   1.365  0.9746 -1.7461  1.6448
    1THF     O1 2158   3.875   2.449   1.196 -0.4867 -0.0575 -0.2138
    1THF     C1 2159   2.220   0.476   2.813 -0.2675  0.1765 -0.6419
    1THF     H1 2160   2.149   0.526   2.746 -1.3890 -0.8235 -0.1980
    1THF     H2 2161   2.297   0.424   2.755  0.0190  0.3551 -0.4204
    1THF     C2 2162   2.147   0.383   2.909 -0.4938 -0.2211 -0.3535
    1THF     H3 2163   2.118   0.287   2.868 -0.5976 -0.2061 -0.3157
    1THF     H4 2164   2.056   0.431   2.946 -0.0809  1.1928 -1.1285
    1THF     C3 2165   2.238   0.381   3.036  0.0335 -0.2882 -0.0773
    1THF     H5 2166   2.296   0.289   3.040  0.5069 -0.0112 -0.5037
    1THF     H6 2167   2.172   0.398   3.121  0.5377 -0.4408  0.3457
    1THF     C4 2168   2.334   0.495   3.016  0.6384 -0.6041  0.0685
    1THF     H7 2169   2.426   0.454   2.972  0.7745 -1.5558  1.2111
    1THF     H8 2170   2.360   0.558   3.102  0.7376  0.0866 -0.4619
    1THF     O1 2171   2.274   0.570   2.909  0.2323  0.2023  0.3806
    1THF     C1 2172   1.846   3.886   3.438  0.1775 -0.4120  0.0855
    1THF     H1 2173   1.873   3.840   3.343  2.4119 -1.5264  1.2254
    1THF     H2 2174   1.920   3.848   3.510  0.1608  0.1049  0.3741
    1THF     C2 2175   1.702   3.854   3.477 -0.0436  0.5175 -0.0446
    1THF     H3 2176   1.696   3.783   3.559 -2.1221  1.6473  0.8384
    1THF     H4 2177   1.655   3.824   3.382 -0.5481 -1.8385  0.9169
    1THF     C3 2178   1.644   3.987   3.538  0.3072  0.7027 -0.1749
    1THF     H5 2179   1.673   4.004   3.642 -0.0951  0.0615  0.0403
    1THF     H6 2180   1.537   3.990   3.517  0.1819  0.4668  0.4405
    1THF     C4 2181   1.714   4.088   3.449  0.5314 -0.2513  0.2523
    1THF     H7 2182   1.726   4.191   3.485 -0.1683 -0.6119  1.5074
    1THF     H8 2183   1.662   4.089   3.353  0.5292  0.4844  0.2587
    1THF     O1 2184   1.849   4.027   3.433  0.6989 -0.1911  0.0442
    1THF     C1 2185   2.834   1.465   0.529  0.8074 -0.1647  0.8579
    1THF     H1 2186   2.838   1.423   0.630 -2.2134 -1.9402  0.3075
    1THF     H2 2187   2.870   1.568   0.521  1.4640 -0.5306 -1.3587
    1THF     C2 2188   2.694   1.459   0.464  0.5969 -0.1263 -0.6048
    1THF     H3 2189   2.665   1.541   0.399 -0.9244 -1.4177 -1.5924
    1THF     H4 2190   2.616   1.446   0.539 -0.3389  1.7304 -1.2315
    1THF     C3 2191   2.696   1.331   0.379  0.3030  0.7823  0.2901
    1THF     H5 2192   2.656   1.339   0.277 -0.1082  1.4359  0.4986
    1THF     H6 2193   2.629   1.255   0.421  0.9528  0.4964  0.7971
    1THF     C4 2194   2.835   1.269   0.391 -0.4061  1.0515  0.4229
    1THF     H7 2195   2.872   1.245   0.291 -2.3149  1.8542 -0.5023
    1THF     H8 2196   2.845   1.184   0.459 -0.2805  0.2864 -0.5336
    1THF     O1 2197   2.912   1.384   0.441 -0.0003 -0.3994 -0.0671
    1THF     C1 2198   1.329   2.346   2.636  0.1951 -0.4252  0.4051
    1THF     H1 2199   1.274   2.360   2.543  2.0502  2.8893 -0.2886
    1THF     H2 2200   1.389   2.256   2.621  0.8988 -0.0335  0.8394
    1THF     C2 2201   1.237   2.312   2.754 -0.0349 -0.3502 -0.5792
    1THF     H3 2202   1.193   2.212   2.747  0.9449 -0.9203  1.1276
    1THF     H4 2203   1.145   2.371   2.749 -0.0988 -0.2484  1.2708
    1THF     C3 2204   1.314   2.335   2.882 -0.0301  0.4628  0.0336
    1THF     H5 2205   1.350   2.239   2.919 -0.5270 -0.9695 -3.0529
    1THF     H6 2206   1.257   2.384   2.961 -1.2846  0.4596 -0.8591
    1THF     C4 2207   1.427   2.431   2.833  0.0123 -0.1228 -1.1055
    1THF     H7 2208   1.526   2.391   2.856 -0.8122 -1.0029  1.0389
    1THF     H8 2209   1.431   2.530   2.881  2.3040  0.1882 -1.8728
    1THF     O1 2210   1.417   2.447   2.683 -0.1573  0.5582  0.0619
    1THF     C1 2211   1.486   2.710   0.563  0.2051  0.8269  0.4480
    1THF     H1 2212   1.502   2.773   0.475 -1.2303 -0.2173 -0.5978
    1THF     H2 2213   1.543   2.744   0.649 -2.7263 -0.9986  3.1989
    1THF     C2 2214   1.525   2.564   0.519  0.3475  0.4449  0.2590
    1THF     H3 2215   1.607   2.530   0.582 -0.4511  0.8408  1.5481
    1THF     H4 2216   1.551   2.561   0.413 -0.2607  1.7298  0.0593
    1THF     C3 2217   1.402   2.475   0.536  0.3943  0.0678 -0.1988
    1THF     H5 2218   1.422   2.373   0.571  1.4942 -0.0412 -1.1353
    1THF     H6 2219   1.344   2.465   0.444  0.7475 -0.5218 -0.3584
    1THF     C4 2220   1.310   2.553   0.626 -0.0342 -0.0368  0.5522
    1THF     H7 2221   1.328   2.530   0.732  0.5035  3.3263  1.2252
    1THF     H8 2222   1.206   2.526   0.608 -0.2434 -0.3869  2.2148
    1THF     O1 2223   1.342   2.691   0.598  0.0702 -0.1594  0.3283
    1THF     C1 2224   3.426   1.413   1.369 -0.3703 -0.1761 -0.4313
    1THF     H1 2225   3.445   1.306   1.380 -0.2194 -0.2093 -0.9684
    1THF     H2 2226   3.355   1.444   1.446  0.0333  1.7581 -0.8009
    1THF     C2 2227   3.379   1.444   1.225 -0.0189 -0.2869  0.0625
    1THF     H3 2228   3.270   1.439   1.219  0.0340  0.0826 -1.3006
    1THF     H4 2229   3.413   1.370   1.151 -1.0706 -0.8594  0.1469
    1THF     C3 2230   3.432   1.587   1.207 -0.3834 -0.2102  0.9486
    1THF     H5 2231   3.354   1.662   1.200 -1.5150 -1.4279  0.2474
    1THF     H6 2232   3.490   1.584   1.115  2.7281  0.1906  2.8358
    1THF     C4 2233   3.530   1.611   1.328 -0.0847  0.0677 -0.3907
    1THF     H7 2234   3.479   1.668   1.407 -2.0092 -0.1031 -1.4727
    1THF     H8 2235   3.624   1.660   1.305 -0.3355  0.3238 -0.8767
    1THF     O1 2236   3.552   1.482   1.377  0.3578 -0.3558 -0.8410
    1THF     C1 2237   0.820   2.466   3.917  0.4733 -0.3101  0.1233
    1THF     H1 2238   0.822   2.560   3.862  4.9077  0.9101  2.1447
    1THF     H2 2239   0.797   2.487   4.022  2.2572 -1.1773  0.7098
    1THF     C2 2240   0.952   2.384   3.912  0.8795  0.3370  0.2295
    1THF     H3 2241   0.986   2.352   4.011  1.1852 -3.5740 -1.0705
    1THF     H4 2242   1.036   2.444   3.876  1.9754 -0.5227  1.3148
    1THF     C3 2243   0.920   2.259   3.827  0.2023  0.3257  0.3042
    1THF     H5 2244   0.977   2.171   3.858  0.4652 -0.2150 -1.6418
    1THF     H6 2245   0.940   2.277   3.721 -1.2786 -1.5345 -0.3133
    1THF     C4 2246   0.769   2.250   3.841 -0.1988  0.4349  0.2530
    1THF     H7 2247   0.729   2.205   3.931 -1.0811  0.8759  0.0847
    1THF     H8 2248   0.727   2.196   3.755  0.6457 -0.9394  0.6923
    1THF     O1 2249   0.723   2.384   3.850 -0.3166 -0.5889  0.2898
    1THF     C1 2250   3.761   0.454   2.049  0.4413  0.0604  0.3002
    1THF     H1 2251   3.831   0.477   2.129 -0.0759  0.6996  0.5739
    1THF     H2 2252   3.728   0.351   2.069  1.2911 -0.0371  1.2107
    1THF     C2 2253   3.805   0.478   1.903  0.0346 -0.1153  0.4881
    1THF     H3 2254   3.748   0.415   1.834  0.9626 -0.9475  0.4688
    1THF     H4 2255   3.912   0.464   1.886 -0.1007  0.2035 -0.6747
    1THF     C3 2256   3.767   0.626   1.884  0.2003  0.7764  0.4377
    1THF     H5 2257   3.706   0.656   1.799 -0.0152  1.6938  0.9214
    1THF     H6 2258   3.847   0.699   1.873  2.1119 -1.5639 -1.9432
    1THF     C4 2259   3.692   0.671   2.005 -0.2639  0.1476  0.5832
    1THF     H7 2260   3.595   0.713   1.977 -0.3459  0.2516  1.0158
    1THF     H8 2261   3.748   0.740   2.068  0.9740 -0.5319  0.2610
    1THF     O1 2262   3.668   0.555   2.083 -0.2659  0.6026  0.7170
    1THF     C1 2263   3.485   1.223   3.091 -0.2435  0.5809  0.2988
    1THF     H1 2264   3.492   1.123   3.048  1.2171  0.4320  0.8548
    1THF     H2 2265   3.538   1.295   3.028  1.7228 -1.7210 -0.6980
    1THF     C2 2266   3.530   1.244   3.238 -0.3751 -0.4455  0.0627
    1THF     H3 2267   3.633   1.279   3.246 -0.6582  0.0576  1.6130
    1THF     H4 2268   3.520   1.146   3.286 -1.8504  0.8926  2.5886
    1THF     C3 2269   3.434   1.338   3.310  0.0581 -0.4427  0.7739
    1THF     H5 2270   3.486   1.433   3.322 -1.4295  0.6171 -0.8921
    1THF     H6 2271   3.407   1.295   3.407  2.4092 -0.0456  1.6222
    1THF     C4 2272   3.313   1.352   3.223 -0.4137 -0.9985 -0.4458
    1THF     H7 2273   3.293   1.457   3.200  2.9057 -0.0185  0.7766
    1THF     H8 2274   3.226   1.311   3.274 -0.4568  0.8588  1.0380
    1THF     O1 2275   3.342   1.263   3.107 -0.2812 -0.1952  0.5025
    1THF     C1 2276   0.230   2.791   1.871 -0.2203 -0.3538  0.6045
    1THF     H1 2277   0.241   2.734   1.779  0.0460  0.0719  0.3712
    1THF     H2 2278   0.127   2.821   1.892 -0.6461 -1.7571  0.5330
    1THF     C2 2279   0.320   2.907   1.853  0.5245 -0.0136 -0.1832
    1THF     H3 2280   0.266   2.990   1.898 -1.7247 -1.9883  0.8896
    1THF     H4 2281   0.342   2.916   1.746  0.2375  3.9778  0.0241
    1THF     C3 2282   0.448   2.866   1.925 -0.3591 -0.1754 -0.1794
    1THF     H5 2283   0.456   2.923   2.018 -2.7057 -0.5496  0.2837
    1THF     H6 2284   0.535   2.877   1.860  0.3917  0.1866  0.8546
    1THF     C4 2285   0.424   2.723   1.976  0.0899  0.1914  0.0903
    1THF     H7 2286   0.469   2.715   2.075  2.1815  0.1554 -0.8417
    1THF     H8 2287   0.458   2.650   1.902 -0.5284 -1.2022  1.1614
    1THF     O1 2288   0.278   2.732   1.994 -0.2987  0.2985 -0.3868
    1THF     C1 2289   1.166   2.964   1.925 -0.6328  0.6708 -0.7573
    1THF     H1 2290   1.119   3.042   1.986 -0.0423 -1.1922  2.1453
    1THF     H2 2291   1.267   2.984   1.889  0.1272  0.9440  1.4645
    1THF     C2 2292   1.078   2.901   1.814 -0.6485  0.0498  0.6691
    1THF     H3 2293   1.079   2.965   1.727  2.1452 -0.7949  0.0290
    1THF     H4 2294   0.973   2.895   1.841 -1.2614 -2.9678 -2.0840
    1THF     C3 2295   1.145   2.757   1.793  0.2170  0.7892 -0.2752
    1THF     H5 2296   1.226   2.761   1.721  1.4542 -5.6264  0.4514
    1THF     H6 2297   1.063   2.698   1.752 -1.2814  0.8391  2.4852
    1THF     C4 2298   1.198   2.728   1.934 -0.8532 -0.3312 -0.1741
    1THF     H7 2299   1.307   2.715   1.926 -0.7076 -1.0484  2.4962
    1THF     H8 2300   1.149   2.638   1.972 -1.0026  0.1427  0.7685
    1THF     O1 2301   1.171   2.849   2.010 -0.2976  0.0194 -0.3281
    1THF     C1 2302   0.502   0.201   2.071 -0.2149 -0.1325  0.2687
    1THF     H1 2303   0.405   0.181   2.025 -0.7453  0.3384  1.1994
    1THF     H2 2304   0.578   0.154   2.007 -2.3172 -1.9424 -0.9948
    1THF     C2 2305   0.502   0.149   2.216 -0.1645 -1.0048 -0.3540
    1THF     H3 2306   0.516   0.040   2.217  0.4672 -0.9333 -0.8381
    1THF     H4 2307   0.412   0.175   2.272  0.4968  0.8457 -0.1266
    1THF     C3 2308   0.621   0.219   2.278  0.2513 -0.3604 -0.8939
    1THF     H5 2309   0.706   0.152   2.268  0.9530 -0.0689  2.4091
    1THF     H6 2310   0.605   0.231   2.386 -2.5002 -0.5436 -1.2254
    1THF     C4 2311   0.641   0.345   2.195  0.3257 -0.3310 -0.5439
    1THF     H7 2312   0.744   0.345   2.160  0.4328 -0.8295 -0.2419
    1THF     H8 2313   0.625   0.439   2.248  1.2027 -0.6253  0.2542
    1THF     O1 2314   0.541   0.342   2.090 -0.2240  0.9694  0.0895
    1THF     C1 2315   1.331   3.487   3.548  0.2096 -0.0269  0.0616
    1THF     H1 2316   1.367   3.416   3.623  0.6250 -1.5276 -1.5162
    1THF     H2 2317   1.262   3.562   3.586 -1.0273 -0.1653 -1.8466
    1THF     C2 2318   1.280   3.414   3.418  0.9244 -0.2040 -0.1606
    1THF     H3 2319   1.173   3.396   3.428  0.2091  3.0684 -1.3030
    1THF     H4 2320   1.320   3.312   3.408  0.0801 -0.8104  2.3082
    1THF     C3 2321   1.301   3.516   3.309  0.3652  0.2812 -0.3708
    1THF     H5 2322   1.205   3.559   3.279 -0.0165 -0.6994 -0.5725
    1THF     H6 2323   1.334   3.475   3.213 -1.1592  0.1737 -0.8562
    1THF     C4 2324   1.404   3.605   3.365  0.4846 -0.3513  0.4827
    1THF     H7 2325   1.358   3.704   3.374  1.5577  0.5503 -3.0407
    1THF     H8 2326   1.491   3.604   3.299 -0.1191 -0.8933 -0.2967
    1THF     O1 2327   1.443   3.560   3.499  0.4122 -0.6652  0.0656
    1THF     C1 2328   0.623   2.835   3.700  0.0669  0.2566  0.4531
    1THF     H1 2329   0.711   2.795   3.649  1.6080  0.9037  2.5465
    1THF     H2 2330   0.660   2.921   3.755  1.5040 -0.4143  0.5585
    1THF     C2 2331   0.555   2.721   3.772  0.8556  0.3180  0.4047
    1THF     H3 2332   0.563   2.738   3.880  1.8274  1.2292  0.2036
    1THF     H4 2333   0.608   2.630   3.740  0.7566 -0.4469  2.3559
    1THF     C3 2334   0.406   2.709   3.725 -0.2291 -0.1038  0.0738
    1THF     H5 2335   0.347   2.728   3.815 -0.9201  1.5916 -0.7232
    1THF     H6 2336   0.385   2.615   3.673  2.1577 -0.7922  0.2751
    1THF     C4 2337   0.393   2.832   3.626  0.0867 -0.5954 -0.0571
    1THF     H7 2338   0.343   2.922   3.664  0.3570 -0.5730  0.2495
    1THF     H8 2339   0.348   2.794   3.534 -0.9722  0.0856  0.1670
    1THF     O1 2340   0.529   2.871   3.597 -0.8264 -0.3011 -0.0269
    1THF     C1 2341   1.099   1.679   2.293 -0.1787  0.0482 -0.7348
    1THF     H1 2342   1.126   1.756   2.220 -1.0624  1.6784  0.6181
    1THF     H2 2343   1.124   1.709   2.395  2.2309  1.6930 -1.7665
    1THF     C2 2344   1.170   1.548   2.252 -0.0020  0.6917 -0.5565
    1THF     H3 2345   1.195   1.480   2.333  2.0812 -0.6750 -2.3056
    1THF     H4 2346   1.265   1.571   2.205  0.7428  0.2908  0.7334
    1THF     C3 2347   1.080   1.499   2.137 -0.0957  0.0861 -0.5157
    1THF     H5 2348   1.091   1.390   2.142  0.8138  0.1518 -0.8717
    1THF     H6 2349   1.121   1.553   2.051  1.2175  1.7328  1.0862
    1THF     C4 2350   0.938   1.548   2.173 -0.4912  0.0877  0.1442
    1THF     H7 2351   0.867   1.470   2.201  0.2964 -0.5742  0.3543
    1THF     H8 2352   0.905   1.590   2.079 -1.5526 -0.5360  0.2376
    1THF     O1 2353   0.958   1.651   2.266  0.1734 -0.5010 -0.4987
    1THF     C1 2354   1.885   2.615   3.993 -0.2453 -0.4281 -0.2797
    1THF     H1 2355   1.885   2.513   4.033 -1.4796  0.3596  1.8053
    1THF     H2 2356   1.782   2.650   4.006 -1.1359 -2.6619 -1.0214
    1THF     C2 2357   1.923   2.600   3.845 -0.4924 -1.1996  0.0053
    1THF     H3 2358   1.873   2.687   3.802  0.7490  0.8285  2.4793
    1THF     H4 2359   1.896   2.504   3.802 -1.4591  0.2886 -2.8269
    1THF     C3 2360   2.073   2.613   3.838 -0.1298 -0.2738 -0.4968
    1THF     H5 2361   2.100   2.675   3.752 -1.5790  1.9532  0.6236
    1THF     H6 2362   2.123   2.515   3.831  0.9764  0.1122  1.5430
    1THF     C4 2363   2.112   2.690   3.961  0.0402  0.5464  0.0800
    1THF     H7 2364   2.142   2.792   3.934 -1.6385  1.9801  3.3003
    1THF     H8 2365   2.193   2.648   4.022  0.0411  0.9747  0.3782
    1THF     O1 2366   1.990   2.711   4.038 -0.7264  0.3918 -0.2675
    1THF     C1 2367   2.527   0.138   3.864  0.2566  0.1359  0.0559
    1THF     H1 2368   2.504   0.057   3.933  0.1735 -0.1126 -0.2649
    1THF     H2 2369   2.609   0.114   3.796 -2.1341 -2.5012 -2.0303
    1THF     C2 2370   2.546   0.258   3.955 -0.4882 -0.6851  0.4511
    1THF     H3 2371   2.620   0.324   3.909  0.1552 -0.5025  1.6911
    1THF     H4 2372   2.588   0.231   4.053  0.2579 -2.1769 -0.2648
    1THF     C3 2373   2.413   0.335   3.963 -0.0648  0.2770 -0.3226
    1THF     H5 2374   2.416   0.437   3.926 -1.4102  0.8141  0.9807
    1THF     H6 2375   2.373   0.343   4.065  0.4069  2.2455 -0.2700
    1THF     C4 2376   2.321   0.253   3.881 -0.4329  0.3474  0.1029
    1THF     H7 2377   2.271   0.317   3.808  1.5333  0.8873 -0.8070
    1THF     H8 2378   2.262   0.185   3.942 -0.8442  1.4054  0.9088
    1THF     O1 2379   2.404   0.172   3.793  0.0731 -0.4345 -0.0791
    1THF     C1 2380   4.044   2.096   3.879 -0.4155  0.1088 -0.1231
    1THF     H1 2381   4.094   2.147   3.796 -2.3963  0.3068 -1.2449
    1THF     H2 2382   4.015   2.170   3.954  0.1862  0.0667  0.1514
    1THF     C2 2383   4.127   1.984   3.947  0.6377 -0.3424  0.0851
    1THF     H3 2384   4.141   2.006   4.053  1.5622 -0.8413  0.0719
    1THF     H4 2385   4.223   1.975   3.895 -0.6473 -0.1303 -2.3642
    1THF     C3 2386   4.052   1.853   3.923 -0.0689  0.2462 -0.0726
    1THF     H5 2387   4.062   1.782   4.005 -0.1450 -0.8948 -1.0452
    1THF     H6 2388   4.084   1.802   3.832 -2.3221 -1.9508  0.3446
    1THF     C4 2389   3.908   1.898   3.889  0.2591 -0.6310 -0.0646
    1THF     H7 2390   3.842   1.907   3.976  0.5376 -0.7436  0.1629
    1THF     H8 2391   3.852   1.831   3.824  0.3336  0.5196 -1.3388
    1THF     O1 2392   3.923   2.036   3.833  0.1696 -0.0875 -0.4791
    1THF     C1 2393   0.350   0.797   3.768  0.1680 -0.2419 -0.1802
    1THF     H1 2394   0.365   0.903   3.790  1.2266 -0.7890  1.9038
    1THF     H2 2395   0.445   0.746   3.785  0.6234  0.8030  0.4494
    1THF     C2 2396   0.296   0.779   3.629  0.0706  0.2937  0.6229
    1THF     H3 2397   0.328   0.685   3.582  0.6588 -0.0970  1.7960
    1THF     H4 2398   0.321   0.861   3.562 -1.7254 -0.9030 -1.5914
    1THF     C3 2399   0.146   0.773   3.650 -0.6349  0.8730 -0.6479
    1THF     H5 2400   0.101   0.695   3.588 -0.8796 -0.0866  0.7244
    1THF     H6 2401   0.098   0.868   3.627 -0.8175  1.4030  1.8004
    1THF     C4 2402   0.121   0.751   3.799  0.3855  0.0989 -0.0324
    1THF     H7 2403   0.076   0.652   3.812 -0.0058  0.2274 -0.4170
    1THF     H8 2404   0.062   0.830   3.845  0.7461  0.8962 -0.9152
    1THF     O1 2405   0.254   0.754   3.857  0.4506 -0.0844 -0.0463
    1THF     C1 2406   3.094   0.515   0.774 -0.1826 -0.6957  0.0028
    1THF     H1 2407   3.194   0.527   0.818  0.1563 -1.3300 -0.5980
    1THF     H2 2408   3.105   0.458   0.682  2.1746  1.4940 -1.1420
    1THF     C2 2409   3.013   0.646   0.755  0.2543 -0.2125  0.4350
    1THF     H3 2410   2.924   0.640   0.690  0.1741  2.9717  0.1545
    1THF     H4 2411   3.083   0.728   0.734  0.6347 -0.3835  1.0618
    1THF     C3 2412   2.963   0.671   0.896 -0.0543  0.7623 -1.1879
    1THF     H5 2413   2.881   0.741   0.912 -1.0222 -0.5174 -0.4779
    1THF     H6 2414   3.046   0.723   0.945  0.6094 -0.5935 -0.8723
    1THF     C4 2415   2.947   0.530   0.956 -0.0577  0.2065 -0.1752
    1THF     H7 2416   2.841   0.503   0.955 -0.8289  3.0324  0.4625
    1THF     H8 2417   2.986   0.523   1.058 -1.3204 -0.2750  0.2794
    1THF     O1 2418   3.026   0.439   0.873  0.2170 -0.7297  0.6742
    1THF     C1 2419   0.911   0.211   3.740 -0.0210 -0.5207 -0.7328
    1THF     H1 2420   0.912   0.155   3.646  0.3716  1.6443 -2.0507
    1THF     H2 2421   0.974   0.300   3.734  0.2902 -0.9058 -6.6910
    1THF     C2 2422   0.960   0.108   3.854  0.0658 -0.0256 -0.1995
    1THF     H3 2423   1.060   0.125   3.894 -0.1120  1.4426 -0.3316
    1THF     H4 2424   0.948   0.006   3.818 -0.8296  0.4432 -1.2864
    1THF     C3 2425   0.856   0.128   3.960  0.4019 -0.6821 -0.5806
    1THF     H5 2426   0.903   0.138   4.058 -0.9806  0.1934  0.0090
    1THF     H6 2427   0.791   0.041   3.969 -2.5468  0.9377 -4.7712
    1THF     C4 2428   0.778   0.253   3.926 -0.6265 -0.3080 -0.1313
    1THF     H7 2429   0.821   0.342   3.974 -2.6620  1.2316 -1.0896
    1THF     H8 2430   0.673   0.249   3.956 -0.7950  0.7442 -0.5610
    1THF     O1 2431   0.783   0.249   3.784  0.2849  0.0019  0.4062
    1THF     C1 2432   3.884   0.262   1.558  0.0906 -1.0556 -0.6403
    1THF     H1 2433   3.992   0.277   1.560 -0.0619 -0.1060  1.0441
    1THF     H2 2434   3.845   0.274   1.659 -0.7691 -1.5030 -0.9062
    1THF     C2 2435   3.863   0.124   1.492  0.9516  0.2338 -0.3219
    1THF     H3 2436   3.765   0.087   1.522  0.5454 -0.6657 -2.6506
    1THF     H4 2437   3.931   0.041   1.514 -1.3934 -2.2320 -1.9982
    1THF     C3 2438   3.855   0.161   1.341 -0.4273  0.7801  0.5280
    1THF     H5 2439   3.800   0.085   1.284  0.4228  0.5440  0.0082
    1THF     H6 2440   3.956   0.170   1.300 -1.5515  1.2291 -2.2937
    1THF     C4 2441   3.781   0.296   1.345 -0.3955  0.9294 -0.1924
    1THF     H7 2442   3.676   0.270   1.357 -0.1299 -1.2334 -2.2684
    1THF     H8 2443   3.798   0.359   1.257  0.9138  1.7148  0.6139
    1THF     O1 2444   3.826   0.360   1.466  0.2034 -0.2510  0.3291
    1THF     C1 2445   0.147   2.677   2.737 -0.1280  0.6091  0.1825
    1THF     H1 2446   0.150   2.580   2.688  1.4138  0.0668  1.3065
    1THF     H2 2447   0.058   2.675   2.801 -0.6501  2.2016 -0.4756
    1THF     C2 2448   0.154   2.805   2.646  0.0953  0.6377  0.4556
    1THF     H3 2449   0.064   2.864   2.632 -0.1018  0.6427  1.6725
    1THF     H4 2450   0.205   2.786   2.551 -3.0532 -1.7020 -0.8205
    1THF     C3 2451   0.268   2.885   2.725 -0.3304  1.1571 -0.2233
    1THF     H5 2452   0.220   2.940   2.807 -1.4018  1.2758 -0.9146
    1THF     H6 2453   0.315   2.958   2.659  0.2364  1.2694  0.2998
    1THF     C4 2454   0.360   2.779   2.781 -0.3012  0.8043 -0.1401
    1THF     H7 2455   0.425   2.803   2.866  1.3487  0.5413 -1.3130
    1THF     H8 2456   0.415   2.739   2.696  0.3372 -1.2353  1.1925
    1THF     O1 2457   0.264   2.675   2.821  0.1179  0.5738  0.5056
    1THF     C1 2458   0.064   0.391   1.177  0.6063 -0.3751  0.3215
    1THF     H1 2459  -0.018   0.459   1.201  1.2252  0.6557 -0.4383
    1THF     H2 2460   0.108   0.351   1.269  2.1150 -0.0529 -0.2426
    1THF     C2 2461   0.186   0.458   1.106  0.0105 -0.3345 -0.2584
    1THF     H3 2462   0.254   0.510   1.174  0.3310 -0.6091 -0.3645
    1THF     H4 2463   0.152   0.535   1.037  0.0265  0.5420  0.7124
    1THF     C3 2464   0.236   0.338   1.017 -0.1147  0.2490  0.2840
    1THF     H5 2465   0.333   0.308   1.059 -0.1458  2.0213  1.7164
    1THF     H6 2466   0.251   0.373   0.915 -0.2083  1.1612  0.5798
    1THF     C4 2467   0.126   0.229   1.013  0.1979  0.2391 -0.0877
    1THF     H7 2468   0.168   0.137   1.055 -0.0594 -0.9521 -2.3528
    1THF     H8 2469   0.088   0.205   0.914  0.5179  1.3034 -0.4693
    1THF     O1 2470   0.014   0.281   1.097  0.2790  0.2066 -0.0099
    1THF     C1 2471   3.644   3.771   2.687 -0.9175 -0.0574 -0.0536
    1THF     H1 2472   3.575   3.855   2.696  0.2095  0.7576  1.2750
    1THF     H2 2473   3.665   3.709   2.776  1.3407 -0.4973 -0.8526
    1THF     C2 2474   3.781   3.805   2.632 -0.3338  0.2642 -0.3344
    1THF     H3 2475   3.870   3.784   2.692 -1.1771 -1.5286  0.3348
    1THF     H4 2476   3.786   3.912   2.613  1.1009  0.9227  3.3640
    1THF     C3 2477   3.787   3.728   2.494 -0.0890 -0.2183 -0.1919
    1THF     H5 2478   3.887   3.688   2.477  0.1636 -0.5592  1.9226
    1THF     H6 2479   3.769   3.796   2.411  0.2031 -1.0403 -0.9399
    1THF     C4 2480   3.668   3.633   2.485 -0.1859 -1.2450 -0.0649
    1THF     H7 2481   3.689   3.526   2.487  0.1170 -1.1646  1.7835
    1THF     H8 2482   3.617   3.638   2.388  0.9540  1.1519 -0.5767
    1THF     O1 2483   3.580   3.677   2.596 -0.2031  0.3539 -0.2411
    1THF     C1 2484   3.371   0.923   3.747  0.6865 -0.0671  0.0252
    1THF     H1 2485   3.293   0.979   3.694  1.9491 -0.0160 -1.8163
    1THF     H2 2486   3.382   0.953   3.851  0.2129 -0.0959  0.0835
    1THF     C2 2487   3.494   0.944   3.668 -0.3074  0.4188 -0.0894
    1THF     H3 2488   3.561   1.020   3.709 -1.0185  1.3064 -0.5553
    1THF     H4 2489   3.459   0.973   3.568  0.6445  1.9377  0.0053
    1THF     C3 2490   3.564   0.807   3.659  0.3690  0.1831 -0.2130
    1THF     H5 2491   3.627   0.805   3.748  1.2156  1.2476 -0.7794
    1THF     H6 2492   3.631   0.789   3.574  0.9520  3.0249 -0.4156
    1THF     C4 2493   3.449   0.698   3.671  0.6273  0.3112 -0.0197
    1THF     H7 2494   3.473   0.611   3.732  1.9022  2.0765  2.0990
    1THF     H8 2495   3.409   0.674   3.573 -1.5598 -0.1397  0.9546
    1THF     O1 2496   3.355   0.776   3.749 -0.2393  0.1239  0.1596
    1THF     C1 2497   2.157   2.784   2.396  0.7010  0.1470  0.1095
    1THF     H1 2498   2.093   2.855   2.344  0.3863  1.8417  2.7442
    1THF     H2 2499   2.193   2.706   2.327 -0.6659 -0.5532  0.1830
    1THF     C2 2500   2.087   2.722   2.520  0.2031  0.2044 -0.0245
    1THF     H3 2501   2.073   2.615   2.506 -1.0942  0.3180  0.3266
    1THF     H4 2502   1.987   2.766   2.520  0.0721 -0.0420 -1.5068
    1THF     C3 2503   2.165   2.764   2.641 -1.0460 -0.1480  0.0086
    1THF     H5 2504   2.224   2.680   2.677 -0.9838 -0.0654  0.1002
    1THF     H6 2505   2.091   2.788   2.719 -1.7885 -1.7094 -0.2003
    1THF     C4 2506   2.257   2.878   2.595 -0.4583 -0.7596  0.7794
    1THF     H7 2507   2.354   2.861   2.641 -0.2876 -1.7841  0.0710
    1THF     H8 2508   2.212   2.976   2.613 -1.8560 -0.6735 -2.7721
    1THF     O1 2509   2.263   2.858   2.455 -0.3628  0.8170  0.0208
    1THF     C1 2510   3.256   0.598   0.298 -0.3852 -0.5420 -0.3892
    1THF     H1 2511   3.363   0.597   0.321  0.0654 -0.5958 -2.3597
    1THF     H2 2512   3.226   0.659   0.212 -2.2773 -2.1670 -0.9293
    1THF     C2 2513   3.180   0.646   0.423 -0.0023  1.1037  0.1903
    1THF     H3 2514   3.165   0.754   0.419 -1.0782  0.9905  1.1946
    1THF     H4 2515   3.233   0.614   0.513  1.1830  0.2797 -0.7719
    1THF     C3 2516   3.050   0.579   0.411 -0.5814 -0.3004 -0.3879
    1THF     H5 2517   2.973   0.651   0.385 -1.0285 -0.7805 -0.4049
    1THF     H6 2518   3.021   0.535   0.506  0.3233  0.6591  0.3374
    1THF     C4 2519   3.067   0.468   0.304  0.0833 -0.6538  0.1318
    1THF     H7 2520   3.006   0.509   0.223  0.5546 -1.4152 -0.6114
    1THF     H8 2521   3.034   0.369   0.335 -1.2107 -0.3279 -0.1726
    1THF     O1 2522   3.209   0.463   0.280  0.3853  0.5085  0.1461
    1THF     C1 2523   0.023   3.973   2.865  0.3525 -0.2856 -0.4978
    1THF     H1 2524   0.003   4.077   2.891 -1.1638 -0.2607 -1.6770
    1THF     H2 2525  -0.010   3.904   2.943  1.7843  0.7551  1.0712
    1THF     C2 2526   0.160   3.937   2.819 -0.6800  0.2446  0.2743
    1THF     H3 2527   0.173   3.830   2.835 -2.8878  0.1078  1.2950
    1THF     H4 2528   0.236   3.983   2.882  0.1941 -0.7863 -0.0146
    1THF     C3 2529   0.160   3.980   2.674 -0.0551 -0.0358 -0.1123
    1THF     H5 2530   0.216   3.905   2.618 -2.3084 -1.2375 -0.8292
    1THF     H6 2531   0.203   4.080   2.663  0.3245 -0.1612  0.2179
    1THF     C4 2532   0.017   3.985   2.629  0.5918 -0.5069  0.2108
    1THF     H7 2533   0.015   3.908   2.552 -0.8180  0.3135 -0.5834
    1THF     H8 2534  -0.003   4.082   2.584  0.1116 -1.1602 -1.0016
    1THF     O1 2535  -0.061   3.958   2.749 -0.2433 -0.1674  0.3746
    1THF     C1 2536   3.882   1.769   2.555  0.1489 -0.4639  0.1956
    1THF     H1 2537   3.812   1.686   2.566 -0.6831  0.2724  0.5807
    1THF     H2 2538   3.873   1.824   2.649 -1.0009  1.5490 -1.0277
    1THF     C2 2539   3.836   1.859   2.443 -0.0376  0.2560  0.1855
    1THF     H3 2540   3.849   1.967   2.459 -2.4690  0.4671  0.9419
    1THF     H4 2541   3.731   1.831   2.435 -0.7459  2.0786  2.4248
    1THF     C3 2542   3.925   1.820   2.322 -1.3939 -0.8065 -0.2592
    1THF     H5 2543   3.991   1.906   2.310 -1.0295 -0.6358  2.4752
    1THF     H6 2544   3.869   1.784   2.236 -1.2004 -3.0956  0.5465
    1THF     C4 2545   4.017   1.716   2.376 -0.5006  0.3859  0.8519
    1THF     H7 2546   4.119   1.730   2.337  0.0255  0.7450  2.3313
    1THF     H8 2547   3.981   1.617   2.345 -0.5241  0.4500  0.6719
    1THF     O1 2548   4.011   1.722   2.519  0.5198  0.0089 -0.4183
    1THF     C1 2549   2.097   1.954   2.044  0.3007  0.4034 -0.6069
    1THF     H1 2550   2.091   1.967   1.935 -2.2624 -0.7360 -0.6460
    1THF     H2 2551   2.132   1.852   2.056  1.2092  0.7477 -0.2846
    1THF     C2 2552   1.971   1.994   2.127  0.2678 -0.3049  0.5753
    1THF     H3 2553   1.908   1.907   2.147 -2.6622  1.7132  0.5622
    1THF     H4 2554   1.915   2.068   2.070 -0.6193 -1.1125  0.3821
    1THF     C3 2555   2.032   2.038   2.264  0.3919  0.4433  0.2165
    1THF     H5 2556   2.013   1.953   2.331  1.6527  0.9190  1.2009
    1THF     H6 2557   1.990   2.129   2.307  1.4070  1.3877 -0.7795
    1THF     C4 2558   2.180   2.050   2.237  0.0522  0.2378 -0.7141
    1THF     H7 2559   2.222   1.963   2.288 -0.7649 -0.7271 -1.6350
    1THF     H8 2560   2.233   2.135   2.281  0.1164  0.4914 -1.2788
    1THF     O1 2561   2.196   2.043   2.097 -0.8393  0.1787  0.1245
    1THF     C1 2562   2.688   0.004   3.016 -0.2356 -0.3609 -0.4391
    1THF     H1 2563   2.720  -0.095   3.049 -0.8143  0.2197  1.9537
    1THF     H2 2564   2.768   0.057   2.962  1.9643 -3.4595 -0.3531
    1THF     C2 2565   2.627   0.073   3.144 -0.2948  0.0941 -1.0504
    1THF     H3 2566   2.622   0.178   3.114  1.1421  0.9907  1.6395
    1THF     H4 2567   2.674   0.060   3.242  1.6551  1.4511 -1.7552
    1THF     C3 2568   2.490   0.012   3.162  0.4910 -0.0158 -0.1970
    1THF     H5 2569   2.429   0.097   3.191  1.6684 -0.0901  2.6676
    1THF     H6 2570   2.482  -0.061   3.243 -1.0673  0.5772  0.1847
    1THF     C4 2571   2.462  -0.049   3.024 -0.4955  0.1888  0.1437
    1THF     H7 2572   2.370  -0.004   2.988 -0.4128 -0.8479 -1.4520
    1THF     H8 2573   2.467  -0.159   3.027 -2.2597  0.0790 -0.5283
    1THF     O1 2574   2.569  -0.012   2.935  0.2208  0.1631  0.2577
    1THF     C1 2575   2.942   3.513   0.503 -0.2551 -0.6639  0.3527
    1THF     H1 2576   2.860   3.455   0.460  0.3740 -0.7562 -0.7642
    1THF     H2 2577   2.967   3.480   0.604 -0.1071  0.1070  0.5719
    1THF     C2 2578   2.901   3.664   0.504  0.1909  0.5028  0.0362
    1THF     H3 2579   2.850   3.706   0.591 -2.3965  0.1456 -1.2860
    1THF     H4 2580   2.832   3.689   0.423  1.6642  1.7566 -0.8641
    1THF     C3 2581   3.031   3.742   0.466  0.3592  0.5357 -0.4273
    1THF     H5 2582   3.086   3.775   0.555  0.1932 -0.5818  0.0949
    1THF     H6 2583   3.005   3.833   0.411  0.4749  0.8593  0.0465
    1THF     C4 2584   3.111   3.639   0.388  0.0480 -0.4700  0.1249
    1THF     H7 2585   3.216   3.644   0.419 -0.1464  0.4793  0.6329
    1THF     H8 2586   3.123   3.652   0.280  1.8948  1.0069  0.4835
    1THF     O1 2587   3.061   3.508   0.420  0.1528  0.6130  0.7172
    1THF     C1 2588   0.355   3.223   2.309 -0.0603 -0.1634 -0.6787
    1THF     H1 2589   0.324   3.315   2.360 -0.0267  0.0169 -0.9833
    1THF     H2 2590   0.429   3.257   2.236  1.2976 -0.9883  0.2953
    1THF     C2 2591   0.229   3.151   2.252  0.2329  0.4720 -0.0731
    1THF     H3 2592   0.211   3.159   2.144 -0.6341 -0.5094 -0.0093
    1THF     H4 2593   0.146   3.190   2.311 -0.1446 -0.8695  0.3101
    1THF     C3 2594   0.254   3.001   2.293 -0.6349 -0.1530  0.6966
    1THF     H5 2595   0.254   2.936   2.205 -1.2883 -0.6036  1.0280
    1THF     H6 2596   0.175   2.973   2.363 -0.7856 -1.1772  0.1260
    1THF     C4 2597   0.392   3.001   2.359 -0.9135 -0.1233 -0.5885
    1THF     H7 2598   0.470   2.974   2.286  2.3517 -0.1831  2.7954
    1THF     H8 2599   0.402   2.924   2.436  1.2106 -0.1521 -0.8656
    1THF     O1 2600   0.420   3.135   2.404 -0.1233 -0.1966 -0.0146
    1THF     C1 2601   3.322   3.746   2.181  1.0710 -0.2838  0.4422
    1THF     H1 2602   3.354   3.647   2.216  0.0518 -0.8945 -0.3318
    1THF     H2 2603   3.395   3.814   2.225  2.1089 -1.5986  0.8066
    1THF     C2 2604   3.176   3.776   2.220 -0.1904 -0.2539  0.5829
    1THF     H3 2605   3.157   3.836   2.310 -0.5468  3.2932 -1.7712
    1THF     H4 2606   3.119   3.683   2.229 -1.2635  0.4079  0.6733
    1THF     C3 2607   3.126   3.873   2.109 -0.1217 -0.4905 -0.1546
    1THF     H5 2608   3.138   3.980   2.130  1.5101 -0.6467 -0.2213
    1THF     H6 2609   3.022   3.850   2.087  0.1865 -1.4121 -0.6445
    1THF     C4 2610   3.225   3.843   1.996 -0.3022 -0.6739 -0.2972
    1THF     H7 2611   3.284   3.932   1.975  2.3493 -1.7897  2.0986
    1THF     H8 2612   3.175   3.810   1.905  0.7465  1.8673 -1.8349
    1THF     O1 2613   3.320   3.747   2.040  0.7331  0.0595 -0.1397
    1THF     C1 2614   0.914   3.781   3.857  0.7490 -0.0717  0.0243
    1THF     H1 2615   0.975   3.843   3.790 -1.9269  0.6316 -1.8262
    1THF     H2 2616   0.964   3.743   3.946  0.0023  0.0305  0.4859
    1THF     C2 2617   0.850   3.681   3.768  0.7869  0.3129 -0.2500
    1THF     H3 2618   0.822   3.595   3.831  2.2212  1.6827  2.3296
    1THF     H4 2619   0.928   3.657   3.695  0.7456  0.7184 -0.4255
    1THF     C3 2620   0.735   3.762   3.701 -0.6300 -0.0518 -0.1001
    1THF     H5 2621   0.651   3.695   3.679 -0.6681  0.0032 -0.1218
    1THF     H6 2622   0.766   3.804   3.605 -1.8143  1.6360  0.2300
    1THF     C4 2623   0.703   3.881   3.802  0.6022 -0.0189 -0.5207
    1THF     H7 2624   0.605   3.881   3.851  1.0425 -2.3555  0.4212
    1THF     H8 2625   0.722   3.982   3.764  2.6204 -0.2536 -0.1617
    1THF     O1 2626   0.803   3.860   3.908 -0.4868 -0.2782 -0.3783
    1THF     C1 2627   3.375   2.634   1.005 -0.1518 -0.2988 -0.3584
    1THF     H1 2628   3.377   2.723   1.069  0.2807  0.5477 -1.5313
    1THF     H2 2629   3.471   2.582   0.999  0.9276  1.5073  0.4573
    1THF     C2 2630   3.343   2.680   0.861  0.2427  0.1846  0.3793
    1THF     H3 2631   3.436   2.660   0.807 -0.0686 -0.9432  0.2423
    1THF     H4 2632   3.320   2.786   0.870  2.1334  0.8688 -2.2084
    1THF     C3 2633   3.220   2.594   0.818 -0.3516  0.1001 -0.1795
    1THF     H5 2634   3.230   2.555   0.716  0.6123 -0.8043  0.2472
    1THF     H6 2635   3.136   2.661   0.836 -1.3575 -1.0494 -0.5303
    1THF     C4 2636   3.207   2.482   0.922 -0.0061  0.2273 -0.3391
    1THF     H7 2637   3.256   2.388   0.894  0.7948 -0.2945  2.5990
    1THF     H8 2638   3.105   2.450   0.941 -1.1422  2.8468 -1.8031
    1THF     O1 2639   3.268   2.540   1.044 -0.2528 -0.4175  0.1318
    1THF     C1 2640   0.399   1.416   2.470  0.6116  0.2174 -0.2215
    1THF     H1 2641   0.385   1.318   2.517  0.7143 -0.2632 -1.1963
    1THF     H2 2642   0.319   1.485   2.500 -0.1705 -0.8041  0.0463
    1THF     C2 2643   0.392   1.394   2.321  0.1370 -0.0870 -0.2947
    1THF     H3 2644   0.302   1.433   2.272  0.0757  0.0943 -0.0422
    1THF     H4 2645   0.391   1.289   2.291 -0.4445 -0.0264 -0.5056
    1THF     C3 2646   0.524   1.452   2.270  0.2109  0.2037  0.2859
    1THF     H5 2647   0.533   1.494   2.169  1.8637 -1.6466 -0.3439
    1THF     H6 2648   0.591   1.366   2.269 -2.7361 -2.1814 -1.3268
    1THF     C4 2649   0.576   1.547   2.381 -0.1106  0.3357 -1.1321
    1THF     H7 2650   0.529   1.645   2.378 -0.1316  0.3137 -1.4569
    1THF     H8 2651   0.685   1.547   2.380 -0.1117 -0.0481 -1.5127
    1THF     O1 2652   0.532   1.481   2.500  0.0855 -0.0938 -0.7350
    1THF     C1 2653   0.305   3.753   2.164 -0.0468  0.1823 -0.7449
    1THF     H1 2654   0.319   3.846   2.108 -1.2354  0.2791 -0.8951
    1THF     H2 2655   0.200   3.725   2.174  0.3929 -1.7440 -1.3537
    1THF     C2 2656   0.347   3.772   2.312 -1.2652  0.3012 -0.0891
    1THF     H3 2657   0.268   3.800   2.382 -0.7169 -1.5022  1.2891
    1THF     H4 2658   0.415   3.858   2.314 -1.1277  0.1914 -0.0060
    1THF     C3 2659   0.414   3.640   2.347  0.0194 -0.0703 -0.1821
    1THF     H5 2660   0.372   3.580   2.428 -0.2481 -0.9780 -0.9829
    1THF     H6 2661   0.518   3.671   2.362  0.9910 -2.3727 -1.7654
    1THF     C4 2662   0.399   3.554   2.219 -0.1792 -0.0017 -0.2548
    1THF     H7 2663   0.306   3.497   2.223 -0.3738  0.4125  1.3388
    1THF     H8 2664   0.488   3.492   2.204  0.0154 -0.0853  1.2309
    1THF     O1 2665   0.392   3.652   2.116 -0.0706  0.4897 -0.2701
    1THF     C1 2666   1.014   2.158   1.429  0.0697 -0.0023 -0.6177
    1THF     H1 2667   1.020   2.221   1.340  0.8971  0.0597 -0.5191
    1THF     H2 2668   0.908   2.133   1.439 -0.0776  0.8742 -0.0168
    1THF     C2 2669   1.068   2.224   1.564  0.4970 -0.5614  0.0900
    1THF     H3 2670   0.985   2.279   1.609 -0.2720  0.8275 -2.9093
    1THF     H4 2671   1.151   2.293   1.544  0.0753  0.2920  1.2184
    1THF     C3 2672   1.105   2.104   1.644 -0.5628  0.9026 -0.2227
    1THF     H5 2673   1.026   2.088   1.718  1.6229  0.6873  2.1329
    1THF     H6 2674   1.200   2.131   1.691 -1.3371  0.7247  1.4491
    1THF     C4 2675   1.114   1.986   1.549  0.0419 -0.5483 -0.4785
    1THF     H7 2676   1.034   1.920   1.582 -1.3768  1.8624  1.0722
    1THF     H8 2677   1.211   1.935   1.550  0.4883  0.2180 -2.2343
    1THF     O1 2678   1.092   2.040   1.417  0.6199 -0.5429  0.4439
    1THF     C1 2679   1.349   0.610   0.819 -0.1429 -0.0214  0.1137
    1THF     H1 2680   1.339   0.602   0.710 -1.4950 -1.6425  0.3296
    1THF     H2 2681   1.389   0.517   0.861  1.1800 -0.1488 -1.3780
    1THF     C2 2682   1.218   0.655   0.880  0.4917  0.3619  0.1579
    1THF     H3 2683   1.152   0.578   0.921 -0.0454  1.9011  2.2432
    1THF     H4 2684   1.155   0.705   0.806  0.7931  0.5626  0.0377
    1THF     C3 2685   1.251   0.755   0.994  0.3523  0.3819  0.0956
    1THF     H5 2686   1.257   0.703   1.090 -0.5815 -0.4360 -0.2824
    1THF     H6 2687   1.172   0.830   0.997 -0.5945 -0.6225  0.5573
    1THF     C4 2688   1.395   0.798   0.960  0.8176  1.5770 -0.7155
    1THF     H7 2689   1.467   0.784   1.041  1.5272  1.7139 -1.3203
    1THF     H8 2690   1.383   0.905   0.937 -1.6668  1.6720  0.8503
    1THF     O1 2691   1.440   0.721   0.839 -0.3446 -0.3467 -0.2459
    1THF     C1 2692   1.027   2.472   0.336 -0.0877 -0.0974 -0.2726
    1THF     H1 2693   1.129   2.471   0.297  0.4648 -0.0830  1.1757
    1THF     H2 2694   1.005   2.573   0.371 -1.5845 -0.8614  1.0645
    1THF     C2 2695   0.996   2.385   0.450  0.0555  0.0946  0.0819
    1THF     H3 2696   1.018   2.429   0.548 -1.7134 -2.9375  1.9477
    1THF     H4 2697   1.037   2.284   0.444 -0.9955 -0.4816  1.9836
    1THF     C3 2698   0.847   2.360   0.445  0.1400  0.6376  0.4277
    1THF     H5 2699   0.803   2.431   0.515  1.3492  1.1868  0.6594
    1THF     H6 2700   0.826   2.255   0.467 -1.0548  0.9335  0.7418
    1THF     C4 2701   0.808   2.398   0.305 -0.1333  0.3118  0.4983
    1THF     H7 2702   0.750   2.490   0.305 -1.7151 -0.6363 -2.6375
    1THF     H8 2703   0.751   2.319   0.255 -0.0116  0.6464 -0.1673
    1THF     O1 2704   0.932   2.429   0.241  0.1051  0.2874  0.5900
    1THF     C1 2705   2.491   1.972   3.548 -0.6401  0.1599  0.2045
    1THF     H1 2706   2.523   1.876   3.588  2.5644  2.1778  2.7743
    1THF     H2 2707   2.383   1.984   3.538 -0.6888 -0.6526 -0.3077
    1THF     C2 2708   2.560   1.983   3.413 -0.4339  0.4600 -0.2201
    1THF     H3 2709   2.515   1.914   3.341 -0.6138  0.9411 -0.5657
    1THF     H4 2710   2.657   1.933   3.424 -1.7083 -2.0203  0.3188
    1THF     C3 2711   2.580   2.132   3.387  0.0716 -0.6112  0.0864
    1THF     H5 2712   2.500   2.185   3.335 -1.4449 -1.6468  1.3302
    1THF     H6 2713   2.676   2.147   3.338  0.7976 -0.2562  1.5940
    1THF     C4 2714   2.567   2.190   3.529 -0.1794 -0.5713 -0.5390
    1THF     H7 2715   2.478   2.254   3.530  0.0463 -0.2549  2.0079
    1THF     H8 2716   2.662   2.233   3.560 -0.7225  0.5867 -0.4680
    1THF     O1 2717   2.543   2.084   3.618 -0.0803  0.1398  0.4099
    1THF     C1 2718   2.091   1.524   1.817 -0.0433  0.4165  0.6106
    1THF     H1 2719   2.128   1.625   1.800  1.9038 -0.2357  0.8918
    1THF     H2 2720   2.107   1.496   1.921 -0.4410 -1.6766  0.1333
    1THF     C2 2721   2.146   1.432   1.710  0.2592  0.5700  0.3192
    1THF     H3 2722   2.243   1.387   1.734  1.1111  2.0776 -0.2236
    1THF     H4 2723   2.159   1.486   1.616  0.0433  0.4146  0.2003
    1THF     C3 2724   2.033   1.333   1.692 -0.8656 -0.0868  0.2452
    1THF     H5 2725   2.067   1.243   1.744 -1.8342  0.3175  1.5888
    1THF     H6 2726   2.015   1.311   1.586 -0.0332 -0.6547  0.2099
    1THF     C4 2727   1.910   1.387   1.764 -0.1397 -0.3123  0.8891
    1THF     H7 2728   1.884   1.328   1.852 -0.1301 -0.8536  0.5309
    1THF     H8 2729   1.823   1.395   1.699 -0.6539 -0.2932  1.5751
    1THF     O1 2730   1.946   1.524   1.805 -0.1330  0.1579 -0.2562
    1THF     C1 2731   2.714   0.861   2.673 -0.0367  0.1820 -0.1681
    1THF     H1 2732   2.792   0.788   2.652 -1.4977 -0.8061 -2.2960
    1THF     H2 2733   2.739   0.963   2.641 -0.6722  0.4797  0.2666
    1THF     C2 2734   2.691   0.860   2.823 -0.6901 -0.4430 -0.1239
    1THF     H3 2735   2.665   0.955   2.871 -2.4542  0.3137 -2.5170
    1THF     H4 2736   2.775   0.825   2.883 -0.0556 -0.1460 -0.8244
    1THF     C3 2737   2.583   0.766   2.844 -0.3269 -0.2240 -0.2064
    1THF     H5 2738   2.509   0.791   2.920  0.4276 -0.7862  0.7218
    1THF     H6 2739   2.626   0.671   2.877  0.8463  0.1869 -0.5508
    1THF     C4 2740   2.524   0.727   2.712  0.0134 -0.1785 -0.0541
    1THF     H7 2741   2.415   0.736   2.713  0.0818  0.5650  0.6619
    1THF     H8 2742   2.541   0.622   2.685 -0.5534 -0.5371  0.9510
    1THF     O1 2743   2.587   0.811   2.615 -0.2629 -0.1035  0.3835
    1THF     C1 2744   2.257   3.257   0.783  0.4031 -0.2082 -0.3706
    1THF     H1 2745   2.207   3.309   0.865  0.1231 -0.2874 -0.4895
    1THF     H2 2746   2.342   3.316   0.749  1.6612 -0.6999  1.8246
    1THF     C2 2747   2.161   3.214   0.669 -0.0359 -0.2015 -0.0289
    1THF     H3 2748   2.190   3.245   0.569 -0.6251  0.2330 -0.0701
    1THF     H4 2749   2.062   3.258   0.687  0.2091  0.9813 -1.5313
    1THF     C3 2750   2.152   3.066   0.669  0.1063  0.5050  0.5293
    1THF     H5 2751   2.150   3.025   0.568 -0.9532  0.4693  0.5560
    1THF     H6 2752   2.068   3.033   0.730 -0.5362 -1.9901 -1.5952
    1THF     C4 2753   2.265   3.017   0.763  0.1378  0.1229  0.0883
    1THF     H7 2754   2.339   2.978   0.693 -0.6502  1.5864 -1.5989
    1THF     H8 2755   2.240   2.932   0.826 -1.2425  0.1456 -0.4220
    1THF     O1 2756   2.315   3.133   0.836 -0.0720 -0.1261  0.1750
    1THF     C1 2757   0.014   2.725   3.860  0.3040  0.8089 -0.0144
    1THF     H1 2758   0.109   2.670   3.867  1.6890  2.7650 -2.4266
    1THF     H2 2759  -0.063   2.686   3.792  0.6410 -1.5074  0.8830
    1THF     C2 2760   0.059   2.862   3.831 -0.0776 -0.5626 -0.7677
    1THF     H3 2761   0.077   2.884   3.726 -0.3130  1.4087 -0.4276
    1THF     H4 2762   0.158   2.872   3.876 -0.4343  0.7264 -0.2438
    1THF     C3 2763  -0.049   2.952   3.893  0.0566  0.3018  0.2358
    1THF     H5 2764  -0.117   2.986   3.815  1.3288  3.7053  0.5429
    1THF     H6 2765   0.010   3.032   3.938  0.3869 -0.3700  1.0240
    1THF     C4 2766  -0.120   2.858   3.999 -0.0678 -1.1287 -0.0186
    1THF     H7 2767  -0.226   2.844   3.977 -0.9011  3.1258  0.8306
    1THF     H8 2768  -0.103   2.895   4.100  1.9400 -2.1078  0.0218
    1THF     O1 2769  -0.041   2.734   3.989  0.0230 -0.1163  0.1334
    1THF     C1 2770   0.147   1.108   1.204 -0.5373 -0.3278  0.1968
    1THF     H1 2771   0.073   1.182   1.234  1.0281  1.2871  0.1280
    1THF     H2 2772   0.243   1.118   1.256  0.9885  0.9535 -2.7027
    1THF     C2 2773   0.166   1.108   1.051 -0.2571  0.0850  0.0851
    1THF     H3 2774   0.261   1.153   1.024 -0.2743 -0.0973 -0.2854
    1THF     H4 2775   0.078   1.154   1.004 -0.4552  0.7933  1.1182
    1THF     C3 2776   0.168   0.956   1.018  0.0215  0.1083  0.1251
    1THF     H5 2777   0.266   0.913   1.038  1.6335  3.9591  0.8160
    1THF     H6 2778   0.141   0.941   0.913 -1.2736  1.3191  0.2687
    1THF     C4 2779   0.076   0.900   1.116  0.9885  0.0559 -0.4630
    1THF     H7 2780   0.082   0.792   1.128 -0.4098 -0.1233 -1.2135
    1THF     H8 2781  -0.028   0.928   1.094  0.8750  0.8981  1.0207
    1THF     O1 2782   0.094   0.983   1.237 -0.7844  0.8758  0.1652
    1THF     C1 2783   2.695   3.547   1.445  0.0444  0.4791  0.3623
    1THF     H1 2784   2.692   3.637   1.383  0.8042  0.5047  0.3582
    1THF     H2 2785   2.652   3.467   1.384  1.9843  1.4933 -2.4360
    1THF     C2 2786   2.619   3.576   1.575  0.3566  0.7419 -0.6540
    1THF     H3 2787   2.593   3.482   1.624 -0.7127  0.9708 -0.7675
    1THF     H4 2788   2.528   3.633   1.557 -0.7060 -1.1144 -1.2874
    1THF     C3 2789   2.728   3.653   1.659  0.1444 -0.8552 -0.1620
    1THF     H5 2790   2.716   3.627   1.765 -2.3944 -0.1494 -0.2588
    1THF     H6 2791   2.713   3.755   1.626  0.1659 -0.7135  0.2592
    1THF     C4 2792   2.862   3.594   1.611  0.1997  0.0484 -0.3745
    1THF     H7 2793   2.888   3.521   1.688  0.2861  0.0612 -0.3915
    1THF     H8 2794   2.947   3.662   1.604 -0.4591  1.0440  0.9404
    1THF     O1 2795   2.832   3.527   1.482 -0.4304  0.2094  0.0877
    1THF     C1 2796   3.363   0.384   2.117  0.2209  0.1676 -0.0529
    1THF     H1 2797   3.362   0.409   2.223 -3.5768 -1.6639  0.4212
    1THF     H2 2798   3.435   0.445   2.060  0.3184  0.3427  0.2588
    1THF     C2 2799   3.218   0.391   2.072  0.0977  0.3977  0.0118
    1THF     H3 2800   3.205   0.383   1.964  0.4668 -1.9084  0.1064
    1THF     H4 2801   3.168   0.483   2.102  1.1126  1.1292 -0.5078
    1THF     C3 2802   3.159   0.261   2.131  0.0268 -0.9254  0.3692
    1THF     H5 2803   3.066   0.229   2.083  0.3874 -0.6690 -0.5017
    1THF     H6 2804   3.128   0.270   2.236 -3.4733  0.1188 -0.6662
    1THF     C4 2805   3.276   0.164   2.132 -0.1314  0.3765 -0.2053
    1THF     H7 2806   3.268   0.095   2.048 -0.1221  0.0570  0.0566
    1THF     H8 2807   3.285   0.108   2.225 -0.4599 -1.2520 -1.1341
    1THF     O1 2808   3.401   0.240   2.107 -0.0548  0.0648 -0.1551
    1THF     C1 2809   1.509   2.334   1.029  0.4433 -0.3833  0.4894
    1THF     H1 2810   1.465   2.260   0.962  2.0886 -1.7110  0.8459
    1THF     H2 2811   1.449   2.349   1.119  0.5735 -0.2262  0.5499
    1THF     C2 2812   1.527   2.460   0.951 -0.9575 -0.5325 -0.2001
    1THF     H3 2813   1.516   2.548   1.015  1.5604  0.2106 -0.7007
    1THF     H4 2814   1.448   2.458   0.876 -1.5323  0.2605  0.3634
    1THF     C3 2815   1.667   2.456   0.889  0.0500  0.4852 -0.3115
    1THF     H5 2816   1.736   2.527   0.935  1.7966 -2.2740  1.4664
    1THF     H6 2817   1.669   2.471   0.781  2.3974 -0.7941 -0.4736
    1THF     C4 2818   1.719   2.316   0.929 -0.6041 -0.2446 -0.1465
    1THF     H7 2819   1.826   2.320   0.953 -0.4166 -3.3106 -0.2963
    1THF     H8 2820   1.709   2.238   0.853 -2.1993  0.3872 -0.6042
    1THF     O1 2821   1.647   2.302   1.054 -0.5780 -0.1136 -0.0201
    1THF     C1 2822   1.822   2.572   1.468 -0.3173 -0.4140 -0.0737
    1THF     H1 2823   1.880   2.656   1.508  1.1753 -1.2989 -0.3495
    1THF     H2 2824   1.728   2.566   1.523 -0.7140 -0.0720 -0.7081
    1THF     C2 2825   1.898   2.443   1.488 -0.5831 -0.3569 -0.4853
    1THF     H3 2826   1.845   2.381   1.560 -1.2056  0.4308 -0.2509
    1THF     H4 2827   2.001   2.457   1.521 -0.1706 -1.4411 -1.2633
    1THF     C3 2828   1.891   2.381   1.351 -0.5413  0.0215 -0.4093
    1THF     H5 2829   1.853   2.279   1.355 -0.6304  0.0038 -1.5613
    1THF     H6 2830   1.996   2.380   1.322 -0.3382 -2.0565  0.3130
    1THF     C4 2831   1.802   2.468   1.262 -0.1411 -0.5167 -0.5139
    1THF     H7 2832   1.697   2.441   1.272  0.2090 -1.0635  2.1626
    1THF     H8 2833   1.832   2.481   1.158  0.0231 -0.0628 -0.4120
    1THF     O1 2834   1.805   2.592   1.330 -0.2906 -0.5337  0.5682
    1THF     C1 2835   0.799   2.535   2.684  0.3417  0.1476 -0.0267
    1THF     H1 2836   0.729   2.589   2.619  2.7013  0.6081 -2.2245
    1THF     H2 2837   0.902   2.551   2.652  0.4427  0.5035  0.4765
    1THF     C2 2838   0.777   2.385   2.674  0.2280 -0.7460  0.3985
    1THF     H3 2839   0.870   2.332   2.694  0.1234 -1.3342 -0.6254
    1THF     H4 2840   0.732   2.352   2.580 -1.2718 -1.3558  1.3066
    1THF     C3 2841   0.679   2.369   2.793 -0.0225  0.1893  0.3752
    1THF     H5 2842   0.678   2.271   2.842  0.6286  0.4767  0.9777
    1THF     H6 2843   0.575   2.394   2.772  0.0428  0.8936  0.8516
    1THF     C4 2844   0.736   2.474   2.896  0.3124  0.1316  0.1248
    1THF     H7 2845   0.822   2.435   2.951  0.2668  2.0010  1.6046
    1THF     H8 2846   0.656   2.497   2.967  0.2854 -1.2933  0.5695
    1THF     O1 2847   0.785   2.578   2.822  0.0537 -0.4191  0.1178
    1THF     C1 2848   1.968   3.198   3.965 -0.0039 -0.6198  0.1237
    1THF     H1 2849   2.062   3.238   4.004 -0.8485  3.1010 -1.4411
    1THF     H2 2850   1.882   3.242   4.017  0.8677 -0.4869  1.4584
    1THF     C2 2851   1.963   3.044   3.980  0.6269  0.0610 -0.3891
    1THF     H3 2852   1.908   3.007   4.067  0.1731 -0.9042 -1.0804
    1THF     H4 2853   2.064   3.003   3.977  0.1470 -1.3492  1.6593
    1THF     C3 2854   1.882   2.990   3.867  1.1721 -0.0567 -0.7792
    1THF     H5 2855   1.780   2.967   3.897  0.9810  0.7944 -0.7558
    1THF     H6 2856   1.927   2.898   3.830  1.1020  0.0396 -1.1074
    1THF     C4 2857   1.864   3.107   3.780 -0.1350  0.0645  0.3325
    1THF     H7 2858   1.763   3.146   3.793 -1.2974 -2.3768 -0.8438
    1THF     H8 2859   1.878   3.087   3.673 -0.3501  0.7199  0.1830
    1THF     O1 2860   1.954   3.210   3.822  0.4057  0.6729 -0.0249
    1THF     C1 2861   2.414   1.909   1.171 -0.0381 -0.1837  0.3083
    1THF     H1 2862   2.318   1.864   1.196 -0.5702  1.7145  1.8671
    1THF     H2 2863   2.436   1.990   1.241 -1.9216  0.5984  0.0013
    1THF     C2 2864   2.429   1.955   1.025 -0.9660  0.1943  0.3720
    1THF     H3 2865   2.376   2.048   1.003 -0.1681  0.8403  1.1737
    1THF     H4 2866   2.389   1.875   0.962  1.3690 -1.2009  0.6204
    1THF     C3 2867   2.575   1.964   0.996 -1.0173 -0.5295 -0.5358
    1THF     H5 2868   2.615   2.061   1.027 -0.9887 -0.9304  0.6942
    1THF     H6 2869   2.604   1.933   0.896 -0.4292  0.0073 -0.5359
    1THF     C4 2870   2.632   1.860   1.091 -0.2039  0.5298  1.3352
    1THF     H7 2871   2.699   1.912   1.160  0.7486 -0.2578  1.0217
    1THF     H8 2872   2.672   1.773   1.038 -1.2838  1.8462 -1.7218
    1THF     O1 2873   2.524   1.817   1.179  0.5336  0.0829  0.0923
    1THF     C1 2874   1.995   0.292   3.702  0.1821 -0.2533 -0.4720
    1THF     H1 2875   2.063   0.216   3.742 -0.0115 -0.9737 -1.4957
    1THF     H2 2876   1.900   0.247   3.673  0.2483 -1.1826  0.6949
    1THF     C2 2877   2.074   0.367   3.595 -0.1079  0.0295  0.0731
    1THF     H3 2878   2.037   0.346   3.494 -0.5985  0.1194  0.2320
    1THF     H4 2879   2.181   0.349   3.598 -0.3711 -2.1123 -1.8274
    1THF     C3 2880   2.038   0.511   3.624 -0.2234 -0.0124  0.2654
    1THF     H5 2881   1.936   0.526   3.588 -1.1465 -5.6438  0.0856
    1THF     H6 2882   2.109   0.574   3.571 -1.1578  1.0961  0.3054
    1THF     C4 2883   2.031   0.515   3.778 -0.1287  0.2760  1.0061
    1THF     H7 2884   1.968   0.594   3.819 -0.7548  0.0519  0.4889
    1THF     H8 2885   2.126   0.512   3.830  0.3779 -0.1090  0.0768
    1THF     O1 2886   1.962   0.392   3.804 -0.0538 -0.5660 -0.3568
    1THF     C1 2887   3.990   0.923   2.855  0.1072 -0.6403 -0.4689
    1THF     H1 2888   4.043   0.827   2.863 -0.3424 -0.8282  0.2234
    1THF     H2 2889   4.056   0.992   2.801  0.5025 -0.7922 -0.1871
    1THF     C2 2890   3.949   0.971   2.991  0.1433  0.6120  0.3861
    1THF     H3 2891   4.028   1.032   3.036 -0.5505 -0.1718  2.7147
    1THF     H4 2892   3.928   0.882   3.050 -0.1884  0.4096 -0.0358
    1THF     C3 2893   3.817   1.044   2.980  0.0708 -0.3850  0.6552
    1THF     H5 2894   3.817   1.143   3.025 -0.8546  0.9698 -2.2241
    1THF     H6 2895   3.737   0.997   3.037  0.9618 -1.4191  1.0698
    1THF     C4 2896   3.794   1.039   2.827  0.4995  0.5563 -0.2200
    1THF     H7 2897   3.836   1.132   2.788  1.3102  0.2507 -0.0835
    1THF     H8 2898   3.688   1.029   2.802  0.6637 -3.1519  0.3358
    1THF     O1 2899   3.865   0.918   2.788  0.3761  0.3820  0.0784
    1THF     C1 2900   1.769   1.055   2.616 -0.4512 -0.3347 -0.1765
    1THF     H1 2901   1.736   0.952   2.604 -0.0280 -0.3835 -0.9272
    1THF     H2 2902   1.725   1.113   2.535 -2.1778  0.0813  1.0280
    1THF     C2 2903   1.923   1.078   2.633 -0.4387  0.8945 -0.6858
    1THF     H3 2904   1.970   1.103   2.538 -2.3772  1.2305 -1.5861
    1THF     H4 2905   1.967   0.978   2.643 -1.0724  0.7036  0.2375
    1THF     C3 2906   1.941   1.173   2.753  0.6812  0.5828  0.6215
    1THF     H5 2907   1.999   1.263   2.735  0.9589  0.7479  2.2266
    1THF     H6 2908   1.989   1.121   2.837  1.5745  1.4617  0.6583
    1THF     C4 2909   1.801   1.199   2.803 -0.5151  0.6221  1.0349
    1THF     H7 2910   1.777   1.298   2.763  1.6791  0.1492 -1.6028
    1THF     H8 2911   1.797   1.201   2.912  0.9131 -0.1983  1.1216
    1THF     O1 2912   1.715   1.100   2.743  0.5471  0.5183 -0.3233
    1THF     C1 2913   2.260   1.940   0.707  0.3170 -0.4249  0.4661
    1THF     H1 2914   2.170   2.001   0.716 -0.5371 -1.4874 -0.6754
    1THF     H2 2915   2.349   1.980   0.756  1.1281  1.1357 -2.1264
    1THF     C2 2916   2.295   1.923   0.556  0.2891  0.4701  0.9079
    1THF     H3 2917   2.403   1.918   0.543  0.2397  0.5430  0.4506
    1THF     H4 2918   2.254   2.007   0.498 -1.8997 -1.5756 -0.5864
    1THF     C3 2919   2.230   1.792   0.505 -0.3014 -0.1100 -0.0907
    1THF     H5 2920   2.310   1.722   0.480  0.1836  0.1557  0.6720
    1THF     H6 2921   2.166   1.819   0.421  1.6700 -1.4180 -2.0553
    1THF     C4 2922   2.149   1.750   0.625 -0.3695  0.1727 -0.2601
    1THF     H7 2923   2.149   1.643   0.646 -0.9188  0.0165 -1.0653
    1THF     H8 2924   2.049   1.793   0.615  0.1610  1.3107 -0.7162
    1THF     O1 2925   2.216   1.808   0.739 -0.0130  0.3122 -0.1217
    1THF     C1 2926   0.585   2.077   2.562  0.3162  0.1139  0.4142
    1THF     H1 2927   0.527   2.041   2.647 -0.1755  0.7214  0.3336
    1THF     H2 2928   0.546   2.177   2.545 -2.1697 -0.6497  1.4596
    1THF     C2 2929   0.549   1.979   2.453  0.0729 -0.0516 -0.0657
    1THF     H3 2930   0.573   2.031   2.360  2.3467  0.3554  0.7179
    1THF     H4 2931   0.445   1.946   2.447  0.0603  0.2437 -1.5987
    1THF     C3 2932   0.658   1.868   2.467 -0.3538  0.5823  1.1310
    1THF     H5 2933   0.677   1.819   2.371  0.7379  1.0064  1.1298
    1THF     H6 2934   0.629   1.794   2.542  2.2135 -3.0413 -1.2604
    1THF     C4 2935   0.784   1.948   2.503 -0.1589 -0.0823 -0.1823
    1THF     H7 2936   0.837   1.993   2.419 -1.8160  0.4966 -0.9435
    1THF     H8 2937   0.846   1.887   2.569  0.6594  1.0829  0.1367
    1THF     O1 2938   0.732   2.068   2.574  0.1496  0.6614  0.6362
    1THF     C1 2939   3.026   2.495   0.473 -0.2354  0.2627  0.3499
    1THF     H1 2940   3.110   2.501   0.543  0.2263  1.6026 -0.2888
    1THF     H2 2941   3.045   2.403   0.418 -2.1104  0.7875 -1.2560
    1THF     C2 2942   3.004   2.622   0.391  0.3173 -0.2858 -0.0837
    1THF     H3 2943   2.992   2.601   0.284  0.3334  0.5099 -0.2441
    1THF     H4 2944   3.086   2.693   0.402 -1.5169  2.0727 -1.2829
    1THF     C3 2945   2.879   2.685   0.435 -0.2205  0.5206 -0.6169
    1THF     H5 2946   2.802   2.679   0.357 -1.2012 -1.5874  0.4650
    1THF     H6 2947   2.900   2.788   0.464 -1.2329  0.8310 -0.9616
    1THF     C4 2948   2.832   2.601   0.558 -0.5436 -0.4389 -0.1013
    1THF     H7 2949   2.724   2.590   0.547 -0.7087  1.6170 -0.7677
    1THF     H8 2950   2.860   2.648   0.653 -0.0063 -2.7316  0.9225
    1THF     O1 2951   2.902   2.478   0.546  0.3090  0.1472  0.2806
    1THF     C1 2952   2.611   1.683   0.086 -0.3073 -0.4374  0.5665
    1THF     H1 2953   2.588   1.600   0.153 -1.6944 -0.7280 -0.2435
    1THF     H2 2954   2.715   1.680   0.052 -0.1972  2.0848  0.5910
    1THF     C2 2955   2.587   1.811   0.161 -1.1809  0.3181 -0.4455
    1THF     H3 2956   2.629   1.895   0.106  0.3204  0.6480  1.1836
    1THF     H4 2957   2.635   1.799   0.258 -1.0375 -0.6948 -0.6376
    1THF     C3 2958   2.434   1.825   0.166  0.3949  0.0720  0.6450
    1THF     H5 2959   2.410   1.929   0.192 -0.6248  0.3597 -1.3617
    1THF     H6 2960   2.389   1.758   0.240  2.2603 -1.6886  0.2155
    1THF     C4 2961   2.402   1.783   0.025  1.0011  0.1339 -1.2776
    1THF     H7 2962   2.412   1.862  -0.050  0.8529 -0.7302 -2.2332
    1THF     H8 2963   2.302   1.740   0.011  0.9070  0.2906 -1.0758
    1THF     O1 2964   2.508   1.684  -0.017 -0.0293 -0.2958  0.5561
    1THF     C1 2965   0.264   2.271   3.200 -0.2895 -0.2279 -0.3431
    1THF     H1 2966   0.321   2.315   3.282  2.3733 -1.1808 -1.6304
    1THF     H2 2967   0.230   2.171   3.228 -0.0627 -0.3626 -0.5560
    1THF     C2 2968   0.337   2.269   3.069 -0.0866  0.6045 -0.4089
    1THF     H3 2969   0.309   2.177   3.016  0.1876  0.0417  0.4199
    1THF     H4 2970   0.445   2.257   3.074 -0.2070 -1.6527 -2.0749
    1THF     C3 2971   0.292   2.389   2.989 -0.2707  0.0210 -0.2385
    1THF     H5 2972   0.297   2.377   2.881 -1.2368  1.8849 -0.5143
    1THF     H6 2973   0.355   2.476   3.009  1.4109 -0.7790 -1.8925
    1THF     C4 2974   0.152   2.416   3.045 -0.5267 -0.2403  0.1423
    1THF     H7 2975   0.077   2.361   2.988 -0.6674 -2.0893  2.0465
    1THF     H8 2976   0.133   2.523   3.036  0.4687 -0.0645  0.1261
    1THF     O1 2977   0.153   2.362   3.185  0.2192 -0.2410  1.1090
    1THF     C1 2978   2.736   0.444   0.433 -0.1404  0.2165 -0.8969
    1THF     H1 2979   2.837   0.405   0.427  0.0257  0.8331 -2.3179
    1THF     H2 2980   2.664   0.373   0.476  2.0055 -1.7588 -0.4892
    1THF     C2 2981   2.677   0.494   0.306 -0.3759 -0.5937 -0.5992
    1THF     H3 2982   2.604   0.427   0.261  1.9510 -1.1610 -3.7280
    1THF     H4 2983   2.751   0.506   0.227  0.9298 -0.8680  0.5673
    1THF     C3 2984   2.604   0.630   0.337 -0.7939  0.1081  0.4662
    1THF     H5 2985   2.498   0.623   0.312 -1.1026  0.7181  1.5316
    1THF     H6 2986   2.657   0.705   0.278  1.4737 -2.2645 -0.6030
    1THF     C4 2987   2.632   0.663   0.487  0.0378 -0.1295 -0.1766
    1THF     H7 2988   2.550   0.641   0.555  0.6215 -2.1330 -0.0662
    1THF     H8 2989   2.660   0.766   0.508 -3.5097  0.3523  2.7339
    1THF     O1 2990   2.744   0.569   0.518 -0.8309  0.2314  0.3647
    1THF     C1 2991   1.058   1.451   3.863 -0.0634  0.0903 -0.5502
    1THF     H1 2992   1.086   1.349   3.889 -1.2482 -0.1664 -0.2482
    1THF     H2 2993   0.995   1.454   3.774 -0.5466  0.7489 -0.1924
    1THF     C2 2994   1.173   1.553   3.868 -0.6906 -0.0649 -0.3888
    1THF     H3 2995   1.171   1.621   3.783 -2.0416 -0.5056 -0.7268
    1THF     H4 2996   1.270   1.503   3.866  0.7585  2.6480 -0.9318
    1THF     C3 2997   1.162   1.630   3.997 -0.1103  0.1288  0.3221
    1THF     H5 2998   1.136   1.734   3.978  1.8215  0.8037  1.2897
    1THF     H6 2999   1.259   1.626   4.046 -0.4797  0.7941  1.1237
    1THF     C4 3000   1.056   1.547   4.076 -0.9299  0.2854  0.2816
    1THF     H7 3001   0.985   1.600   4.140 -2.5098 -1.4784  0.0380
    1THF     H8 3002   1.107   1.464   4.126 -1.1354 -0.8468 -1.3172
    1THF     O1 3003   0.976   1.491   3.975  0.8031 -0.0418 -0.0300
    1THF     C1 3004   2.635   2.023   2.938  0.2179 -1.0236  0.2707
    1THF     H1 3005   2.549   2.081   2.901  0.6166 -1.7648 -1.8999
    1THF     H2 3006   2.732   2.071   2.926 -1.9293  3.2355 -1.1059
    1THF     C2 3007   2.632   1.894   2.850  0.6057  0.0728  0.4311
    1THF     H3 3008   2.722   1.892   2.787  1.0455  1.3631  1.0062
    1THF     H4 3009   2.539   1.891   2.794  0.3771 -0.5483  0.8502
    1THF     C3 3010   2.627   1.783   2.951 -0.0319 -0.3703  0.4759
    1THF     H5 3011   2.705   1.709   2.931  1.1219  1.4043 -1.7055
    1THF     H6 3012   2.528   1.737   2.951  0.3912 -1.3308 -1.4355
    1THF     C4 3013   2.670   1.847   3.086  0.3679  0.6619  0.6727
    1THF     H7 3014   2.779   1.853   3.100  0.4807 -1.4549  0.8723
    1THF     H8 3015   2.633   1.791   3.173 -0.3579 -1.3134 -0.8584
    1THF     O1 3016   2.617   1.979   3.073 -0.3913 -0.0604  0.6520
    1THF     C1 3017   3.685   3.008   0.840  0.4457  0.4007 -0.4139
    1THF     H1 3018   3.733   2.910   0.848  1.1700  0.8075  0.3281
    1THF     H2 3019   3.684   3.063   0.935 -0.0844 -0.5220  0.1185
    1THF     C2 3020   3.557   2.992   0.762 -0.0225 -0.2115  0.4652
    1THF     H3 3021   3.506   3.087   0.744  0.3572  0.0855  0.9356
    1THF     H4 3022   3.486   2.922   0.806 -0.0726  1.0232  2.4418
    1THF     C3 3023   3.604   2.947   0.624  0.3951  0.7374  0.7067
    1THF     H5 3024   3.535   2.976   0.544  0.5234  1.3248  0.8067
    1THF     H6 3025   3.612   2.838   0.619  1.0230  0.7640  1.1310
    1THF     C4 3026   3.752   3.001   0.610 -0.6620  0.3085  0.4949
    1THF     H7 3027   3.766   3.063   0.521  0.0517  0.9042  1.0124
    1THF     H8 3028   3.828   2.922   0.609 -0.2662  0.6985 -0.5714
    1THF     O1 3029   3.763   3.077   0.732  0.7292 -0.3455  0.2468
    1THF     C1 3030   2.386   1.303   3.124 -0.5808 -0.0346 -0.4343
    1THF     H1 3031   2.434   1.276   3.029  0.0608  0.5248 -0.2699
    1THF     H2 3032   2.307   1.233   3.153  1.3868 -2.3804 -0.5139
    1THF     C2 3033   2.333   1.451   3.127  0.5295 -0.4254  0.2443
    1THF     H3 3034   2.225   1.460   3.108  0.4066 -0.0355  1.0782
    1THF     H4 3035   2.391   1.502   3.050  1.3889 -2.2330 -0.3158
    1THF     C3 3036   2.370   1.509   3.265  0.0287  0.4095 -0.0799
    1THF     H5 3037   2.280   1.545   3.315 -1.3810 -0.8368 -1.6801
    1THF     H6 3038   2.441   1.593   3.259 -2.4595  2.4277 -2.7679
    1THF     C4 3039   2.441   1.395   3.334  0.3891  0.1261  0.2767
    1THF     H7 3040   2.372   1.341   3.400  0.6998 -1.1963 -0.4617
    1THF     H8 3041   2.527   1.431   3.392 -1.2789  4.1884  0.3803
    1THF     O1 3042   2.484   1.302   3.235  0.0089 -0.0858  0.2898
    1THF     C1 3043   3.035   2.761   2.805  0.9778 -0.3448 -0.2869
    1THF     H1 3044   3.023   2.652   2.813  1.1874 -0.4171 -0.9493
    1THF     H2 3045   2.974   2.799   2.722 -3.6315 -3.7781  1.2811
    1THF     C2 3046   3.180   2.796   2.794  0.0851  0.5336 -0.4202
    1THF     H3 3047   3.221   2.785   2.693 -0.8104 -0.5113 -0.6806
    1THF     H4 3048   3.239   2.739   2.866 -0.0288  0.0878 -0.6782
    1THF     C3 3049   3.183   2.938   2.834  0.2769 -0.6641  0.1062
    1THF     H5 3050   3.196   3.003   2.747  1.4916 -0.0576  0.7249
    1THF     H6 3051   3.263   2.953   2.908  1.4813 -2.8552 -0.6960
    1THF     C4 3052   3.050   2.964   2.907 -0.3046 -0.1520 -0.0113
    1THF     H7 3053   2.992   3.021   2.834 -0.5133  0.0018  0.2736
    1THF     H8 3054   3.059   3.015   3.003 -0.7611  1.7430 -0.9454
    1THF     O1 3055   2.991   2.829   2.916  0.5417  0.5921 -0.0353
    1THF     C1 3056   0.812   2.945   0.624  0.0157  0.2278  0.0075
    1THF     H1 3057   0.762   3.039   0.651 -0.1555 -0.4119  1.9866
    1THF     H2 3058   0.857   2.948   0.524 -1.3348  1.7567 -0.5769
    1THF     C2 3059   0.721   2.827   0.637  0.6414  0.2525 -0.0345
    1THF     H3 3060   0.700   2.802   0.533  1.7088  1.3605 -0.5270
    1THF     H4 3061   0.621   2.855   0.672 -0.0153 -0.0752 -1.6463
    1THF     C3 3062   0.799   2.723   0.720  0.0566 -0.1495  0.4320
    1THF     H5 3063   0.802   2.631   0.661  0.8131 -0.0080  0.2449
    1THF     H6 3064   0.741   2.705   0.811 -0.5566  2.3023  0.5592
    1THF     C4 3065   0.929   2.778   0.750  0.5003 -0.0852  0.4889
    1THF     H7 3066   0.999   2.734   0.679  1.5151 -3.2009  3.2925
    1THF     H8 3067   0.957   2.758   0.854  0.0985 -2.0816  0.2156
    1THF     O1 3068   0.916   2.920   0.716 -0.4340  0.1537  0.0828
    1THF     C1 3069   0.367   0.657   1.663 -0.8041 -0.3191 -0.2626
    1THF     H1 3070   0.263   0.651   1.630 -1.2276 -3.1698  1.4247
    1THF     H2 3071   0.409   0.557   1.677 -2.4201 -1.0442 -0.4855
    1THF     C2 3072   0.382   0.732   1.801 -0.0048 -0.9552  0.3451
    1THF     H3 3073   0.450   0.678   1.867  2.0582  1.1922  0.0359
    1THF     H4 3074   0.285   0.746   1.850  0.4380 -0.7172  1.1480
    1THF     C3 3075   0.449   0.866   1.752  0.4109  0.2079  0.3845
    1THF     H5 3076   0.542   0.889   1.805  0.4382  0.0227  0.4165
    1THF     H6 3077   0.379   0.948   1.768  1.6698  1.2318  0.7718
    1THF     C4 3078   0.496   0.842   1.603 -0.1365  0.1523 -0.2821
    1THF     H7 3079   0.605   0.856   1.604  0.1264 -1.7622 -0.4795
    1THF     H8 3080   0.440   0.907   1.536  0.3691 -0.7366 -1.5789
    1THF     O1 3081   0.461   0.708   1.567 -0.3187 -0.2183 -0.0971
    1THF     C1 3082   3.208   3.529   2.483  0.3212  0.0945 -0.7313
    1THF     H1 3083   3.228   3.623   2.432 -0.4119  0.5498 -0.1909
    1THF     H2 3084   3.300   3.496   2.531  0.7439  1.2196 -0.7502
    1THF     C2 3085   3.135   3.423   2.400  0.6357 -1.1250 -0.3781
    1THF     H3 3086   3.156   3.323   2.437  0.5476 -0.9197  0.2192
    1THF     H4 3087   3.152   3.426   2.292  1.2656  0.4546 -0.2456
    1THF     C3 3088   2.985   3.462   2.415  0.6804 -0.3805  0.1869
    1THF     H5 3089   2.913   3.380   2.410  1.7406 -1.6691  4.1233
    1THF     H6 3090   2.952   3.543   2.350  0.5985 -0.1038  0.5724
    1THF     C4 3091   2.977   3.520   2.552  0.0291 -0.0276  0.0640
    1THF     H7 3092   2.945   3.448   2.629 -1.6153  1.6748  1.0229
    1THF     H8 3093   2.911   3.607   2.545 -0.2608 -0.1496  1.1927
    1THF     O1 3094   3.114   3.562   2.580 -0.2797  0.3792  0.0556
    1THF     C1 3095   0.401   0.251   3.618  0.0340 -0.4710 -0.1246
    1THF     H1 3096   0.490   0.206   3.662 -0.4806 -0.0559  1.4001
    1THF     H2 3097   0.416   0.231   3.512  2.4432 -3.4985  0.7189
    1THF     C2 3098   0.393   0.407   3.649 -0.3995 -0.8127 -0.8935
    1THF     H3 3099   0.417   0.474   3.566  1.1339  0.0854  0.2431
    1THF     H4 3100   0.444   0.429   3.743 -1.2473  1.9303 -1.0457
    1THF     C3 3101   0.236   0.422   3.670  0.0680  0.0071 -0.6862
    1THF     H5 3102   0.178   0.454   3.584 -0.0799  1.4934 -0.0500
    1THF     H6 3103   0.211   0.504   3.738  2.4878 -0.0021  0.2833
    1THF     C4 3104   0.185   0.288   3.726  0.2536 -0.0863  0.0388
    1THF     H7 3105   0.078   0.273   3.708  0.1496  1.4923 -0.7466
    1THF     H8 3106   0.226   0.293   3.828  1.3264  2.1444 -0.4741
    1THF     O1 3107   0.270   0.194   3.663  0.8653 -0.1540 -0.1474
    1THF     C1 3108   3.772   0.718   3.209 -0.1646 -0.4404  0.4778
    1THF     H1 3109   3.753   0.823   3.184 -0.6139 -0.2062  1.7418
    1THF     H2 3110   3.879   0.698   3.200 -0.0160 -0.1209  1.4849
    1THF     C2 3111   3.682   0.611   3.138  0.8096 -0.0692 -0.0326
    1THF     H3 3112   3.739   0.543   3.074  0.9002  0.9965 -1.1101
    1THF     H4 3113   3.604   0.665   3.083  2.5000  1.0294 -1.4234
    1THF     C3 3114   3.613   0.537   3.253 -0.0705  0.6872  1.1615
    1THF     H5 3115   3.628   0.429   3.243 -1.7567  0.4271  1.3308
    1THF     H6 3116   3.508   0.562   3.267  0.2669  0.8517  3.4602
    1THF     C4 3117   3.680   0.576   3.382 -0.6407  0.3542  0.6206
    1THF     H7 3118   3.761   0.505   3.401  0.0430  1.4009  1.6991
    1THF     H8 3119   3.614   0.580   3.469 -1.6944 -2.8622  0.0248
    1THF     O1 3120   3.738   0.702   3.348 -0.3451  0.2089  0.4454
    1THF     C1 3121   0.849   3.116   2.028 -0.3228  0.2240 -0.2305
    1THF     H1 3122   0.864   3.009   2.047  1.3240  0.5364  0.3533
    1THF     H2 3123   0.910   3.182   2.090  1.2901 -0.0397 -1.5133
    1THF     C2 3124   0.702   3.141   2.060 -0.2669 -0.7517 -0.5367
    1THF     H3 3125   0.699   3.185   2.160 -0.8510  1.5486 -1.5350
    1THF     H4 3126   0.651   3.045   2.064  0.9807 -1.3631  1.4703
    1THF     C3 3127   0.638   3.218   1.947  0.0030 -0.1191 -0.1232
    1THF     H5 3128   0.637   3.326   1.965 -0.1168 -0.4766  2.2145
    1THF     H6 3129   0.539   3.182   1.919 -0.5632  1.7225 -0.5701
    1THF     C4 3130   0.741   3.191   1.835  0.3965  0.0397 -0.8881
    1THF     H7 3131   0.757   3.279   1.771 -0.3838  1.7210  1.1891
    1THF     H8 3132   0.703   3.102   1.784 -0.1562  0.3682 -1.0579
    1THF     O1 3133   0.860   3.157   1.890  0.7054 -0.3287  0.4087
    1THF     C1 3134   2.072   2.142   1.054  0.2973  0.2458  0.0073
    1THF     H1 3135   2.005   2.225   1.030  0.6293  1.8539  4.2430
    1THF     H2 3136   2.169   2.175   1.016 -0.0035  0.1056 -0.8968
    1THF     C2 3137   2.021   2.006   0.986  0.5299  0.2991 -0.3726
    1THF     H3 3138   2.111   1.963   0.942  0.9865  1.1428 -0.2676
    1THF     H4 3139   1.950   2.037   0.909  1.8270  2.2290 -0.8033
    1THF     C3 3140   1.957   1.923   1.101 -0.1678 -0.0816 -0.5677
    1THF     H5 3141   2.023   1.837   1.115 -0.0414 -0.1788 -1.7592
    1THF     H6 3142   1.857   1.884   1.080  0.1393 -1.6737  0.8148
    1THF     C4 3143   1.976   2.014   1.228 -0.5272 -0.6305 -0.3896
    1THF     H7 3144   2.019   1.956   1.310 -0.2734  1.0931  0.7282
    1THF     H8 3145   1.877   2.049   1.260 -0.5598  2.1964 -3.3174
    1THF     O1 3146   2.069   2.119   1.192  0.4683 -0.6507 -0.3711
    1THF     C1 3147   2.488   3.413   3.131  0.6621  0.3086 -0.0587
    1THF     H1 3148   2.539   3.333   3.185 -0.3802  0.9890  1.9779
    1THF     H2 3149   2.534   3.422   3.032  0.4929 -0.5998 -0.2199
    1THF     C2 3150   2.501   3.547   3.203 -0.1526 -0.5998  0.2825
    1THF     H3 3151   2.551   3.621   3.140 -2.9969 -0.2174 -1.6204
    1THF     H4 3152   2.555   3.542   3.297  0.5965  1.4132 -0.0237
    1THF     C3 3153   2.359   3.601   3.232 -0.0129 -0.0657  0.8070
    1THF     H5 3154   2.349   3.708   3.212 -3.0353 -0.0772  1.9505
    1THF     H6 3155   2.343   3.597   3.340 -1.9722  0.5114  0.5538
    1THF     C4 3156   2.269   3.517   3.138  0.0433 -0.8323 -0.6584
    1THF     H7 3157   2.247   3.578   3.050  1.4172  0.0995 -0.3873
    1THF     H8 3158   2.182   3.482   3.193 -0.2021  1.9954  0.8551
    1THF     O1 3159   2.348   3.396   3.101 -0.2372 -0.2108 -0.1825
    1THF     C1 3160   0.024   0.158   3.357  0.4213  0.0660  0.3194
    1THF     H1 3161  -0.002   0.052   3.364 -0.9944  0.4604  1.3272
    1THF     H2 3162   0.108   0.181   3.423  2.8615 -0.7738 -2.3755
    1THF     C2 3163  -0.096   0.256   3.374  0.4273  0.1968 -0.3672
    1THF     H3 3164  -0.096   0.287   3.478  1.2464 -1.1186  0.0356
    1THF     H4 3165  -0.186   0.205   3.338  1.0904 -0.9696 -0.4162
    1THF     C3 3166  -0.047   0.378   3.302 -0.3273  0.5765  0.5168
    1THF     H5 3167   0.015   0.444   3.362 -2.8126  0.5457  3.2411
    1THF     H6 3168  -0.130   0.439   3.265  0.0186  0.3636 -0.6465
    1THF     C4 3169   0.045   0.326   3.182 -0.0563  0.6936 -0.0150
    1THF     H7 3170   0.139   0.382   3.176 -0.7617  1.8129 -0.9035
    1THF     H8 3171  -0.010   0.317   3.088 -0.9278 -2.1022  0.7237
    1THF     O1 3172   0.072   0.189   3.223 -0.0495 -0.4009 -0.2238
    1THF     C1 3173   2.118   0.963   3.400  0.2739 -0.5499  0.7077
    1THF     H1 3174   2.120   1.036   3.482 -1.8609  0.3094  0.0090
    1THF     H2 3175   2.066   0.871   3.428 -1.3229 -0.7628 -2.7451
    1THF     C2 3176   2.262   0.929   3.345 -0.4052  0.4425  0.3909
    1THF     H3 3177   2.300   0.833   3.381 -0.7949 -0.0002 -0.3695
    1THF     H4 3178   2.339   1.000   3.375 -0.9970  0.3960  2.0996
    1THF     C3 3179   2.231   0.927   3.193  0.0437 -0.4320  0.5601
    1THF     H5 3180   2.263   0.835   3.144  1.5726 -0.6865  1.9970
    1THF     H6 3181   2.291   1.012   3.160  1.3027 -0.1866  3.3377
    1THF     C4 3182   2.077   0.941   3.172 -0.7985 -0.1443  0.0396
    1THF     H7 3183   2.031   0.843   3.187 -3.6315  1.1592  0.1667
    1THF     H8 3184   2.053   0.992   3.079  0.2276 -3.9817 -2.4235
    1THF     O1 3185   2.040   1.017   3.288  0.5031 -0.3768  0.6044
    1THF     C1 3186   1.167   3.000   1.036  0.2168 -0.1083  0.1702
    1THF     H1 3187   1.063   2.974   1.058  0.8098 -1.5778  1.3676
    1THF     H2 3188   1.204   3.082   1.098 -0.2715  0.3293 -0.1134
    1THF     C2 3189   1.195   3.026   0.888 -0.2379 -0.2439  0.4903
    1THF     H3 3190   1.279   3.093   0.872 -1.8907  1.4874 -1.2291
    1THF     H4 3191   1.111   3.064   0.829  1.6792  0.1929 -2.0461
    1THF     C3 3192   1.241   2.894   0.824 -0.4683  0.0464 -0.0364
    1THF     H5 3193   1.344   2.898   0.786  0.8737  0.1380  3.4167
    1THF     H6 3194   1.183   2.863   0.737  1.2972 -0.9623 -0.8879
    1THF     C4 3195   1.243   2.794   0.941  0.3081  0.0250  0.5075
    1THF     H7 3196   1.330   2.728   0.937  1.0993  1.0099  1.3485
    1THF     H8 3197   1.153   2.732   0.948  1.8606 -2.6047 -1.4000
    1THF     O1 3198   1.250   2.879   1.060 -0.3571  0.2131 -0.7462
    1THF     C1 3199   3.049   2.840   1.685  0.3909 -0.2394  0.0432
    1THF     H1 3200   3.152   2.806   1.670  1.1437  1.1062  1.8860
    1THF     H2 3201   2.996   2.825   1.591 -1.0770 -2.1289  1.1449
    1THF     C2 3202   3.037   2.976   1.754 -0.1566 -0.1314  0.4879
    1THF     H3 3203   3.000   3.050   1.682 -1.5878 -0.1954  1.1322
    1THF     H4 3204   3.137   3.009   1.783 -0.1570  0.2125  0.0897
    1THF     C3 3205   2.939   2.953   1.871 -1.3236 -0.1901  0.0268
    1THF     H5 3206   2.842   2.997   1.845 -0.3985  1.3769 -0.8122
    1THF     H6 3207   2.964   3.006   1.964  0.6430  3.1943 -2.3374
    1THF     C4 3208   2.954   2.804   1.901 -0.2719  0.0417  0.7909
    1THF     H7 3209   2.872   2.745   1.945  0.4088 -2.7041 -1.4462
    1THF     H8 3210   3.038   2.789   1.969 -0.2286 -1.2029  0.4779
    1THF     O1 3211   2.976   2.750   1.771  0.0723 -0.4265 -0.5429
    1THF     C1 3212   2.700   2.661   2.277  0.5460  0.0204 -0.6279
    1THF     H1 3213   2.643   2.620   2.193 -2.6840  0.1514  1.4150
    1THF     H2 3214   2.771   2.598   2.332 -0.4680 -0.9210 -0.3865
    1THF     C2 3215   2.591   2.694   2.378  0.1795  0.3202  0.2341
    1THF     H3 3216   2.626   2.716   2.479 -1.1197  1.2371  0.4940
    1THF     H4 3217   2.516   2.615   2.385 -1.3031  1.6281 -0.6044
    1THF     C3 3218   2.537   2.816   2.317  0.5430  0.0749  0.6948
    1THF     H5 3219   2.500   2.894   2.385 -0.8584 -0.3713  0.4532
    1THF     H6 3220   2.449   2.799   2.256 -0.5773  2.2286  1.6530
    1THF     C4 3221   2.642   2.876   2.226 -0.8003  0.4539  0.4622
    1THF     H7 3222   2.674   2.978   2.251  0.2887  0.2723 -0.1685
    1THF     H8 3223   2.605   2.878   2.124 -0.5110 -1.2979  0.3031
    1THF     O1 3224   2.756   2.789   2.233 -0.0025 -0.6643  0.2505
    1THF     C1 3225   3.522   0.431   4.018  0.0636 -0.0329 -0.6266
    1THF     H1 3226   3.579   0.478   3.938 -0.2750 -1.1090 -1.5045
    1THF     H2 3227   3.585   0.411   4.105 -1.1909 -1.1485  0.0479
    1THF     C2 3228   3.460   0.291   3.984  0.5487 -0.1529 -0.1938
    1THF     H3 3229   3.495   0.203   4.038  0.4552 -0.2477 -0.2850
    1THF     H4 3230   3.466   0.284   3.875  1.6710 -2.4636  0.0002
    1THF     C3 3231   3.311   0.315   4.022  0.1540 -0.2318  0.3307
    1THF     H5 3232   3.296   0.276   4.123 -0.8374 -0.9989 -0.1079
    1THF     H6 3233   3.228   0.277   3.963 -1.0292 -0.1732  1.9136
    1THF     C4 3234   3.290   0.465   4.035 -0.3663  0.4776  0.5261
    1THF     H7 3235   3.212   0.501   4.103 -0.6697 -0.5666  0.7380
    1THF     H8 3236   3.265   0.504   3.936  1.0478 -1.7296 -0.7463
    1THF     O1 3237   3.422   0.518   4.061 -0.5986  0.1189 -0.3784
    1THF     C1 3238   1.061   3.115   3.941 -0.2354 -0.4481 -0.0295
    1THF     H1 3239   1.039   3.012   3.971  1.1158 -0.9059 -0.5611
    1THF     H2 3240   1.101   3.162   4.031  0.6285 -0.5629 -0.3458
    1THF     C2 3241   0.939   3.189   3.885  0.6704  0.1496  0.0154
    1THF     H3 3242   0.904   3.256   3.964  2.7956 -0.7379  1.7639
    1THF     H4 3243   0.856   3.122   3.860 -0.1913  1.0245  0.4593
    1THF     C3 3244   0.988   3.265   3.758  0.4789  0.2463 -0.1087
    1THF     H5 3245   0.967   3.372   3.770 -0.3370  0.0750  0.0116
    1THF     H6 3246   0.958   3.214   3.666  2.0379  0.2502 -0.6506
    1THF     C4 3247   1.142   3.245   3.759  0.5913  0.0828  0.4716
    1THF     H7 3248   1.185   3.331   3.811 -0.0973  0.4559  0.4444
    1THF     H8 3249   1.186   3.254   3.660 -2.6930 -0.3230 -1.0956
    1THF     O1 3250   1.163   3.126   3.834  0.1606  0.3327  0.2887
    1THF     C1 3251   1.333   2.453   1.654  0.4935  0.3178 -0.2064
    1THF     H1 3252   1.280   2.430   1.562 -1.6412 -0.3143  1.1471
    1THF     H2 3253   1.364   2.558   1.654  0.8384  0.2167 -0.4920
    1THF     C2 3254   1.445   2.355   1.675  0.3412  0.0309  0.1549
    1THF     H3 3255   1.543   2.400   1.659 -0.3369  1.7732  0.7501
    1THF     H4 3256   1.430   2.271   1.607  1.4432  1.2403 -1.6285
    1THF     C3 3257   1.424   2.321   1.825  0.1224 -1.0676  0.3490
    1THF     H5 3258   1.493   2.373   1.892  0.0777  0.4958 -0.7978
    1THF     H6 3259   1.454   2.218   1.845 -0.2780 -0.8847  1.9417
    1THF     C4 3260   1.287   2.367   1.875  0.1231 -0.2211 -0.2688
    1THF     H7 3261   1.289   2.440   1.956  2.1401 -2.5083  1.8153
    1THF     H8 3262   1.229   2.280   1.908 -1.3084 -0.2809 -2.7740
    1THF     O1 3263   1.233   2.428   1.757  0.4240 -0.1408  0.8139
    1THF     C1 3264   2.181   3.553   1.857 -0.2896  0.5987  0.0647
    1THF     H1 3265   2.235   3.605   1.937  1.0640 -1.1701  0.3401
    1THF     H2 3266   2.075   3.572   1.843 -0.7844 -1.5143  0.8020
    1THF     C2 3267   2.210   3.402   1.874  0.2079  0.3558 -0.1830
    1THF     H3 3268   2.137   3.335   1.921  0.3849 -1.0763 -1.9014
    1THF     H4 3269   2.293   3.387   1.944 -2.0175 -2.7246  1.9718
    1THF     C3 3270   2.234   3.355   1.734 -0.8038  0.4636 -0.3991
    1THF     H5 3271   2.147   3.298   1.699  1.3674 -3.2889  0.0443
    1THF     H6 3272   2.327   3.299   1.736  0.7440  2.9975  0.5480
    1THF     C4 3273   2.251   3.469   1.649  0.5544 -0.6485 -0.0987
    1THF     H7 3274   2.170   3.479   1.576  1.1891  0.0921 -0.7064
    1THF     H8 3275   2.349   3.465   1.601 -0.1846 -0.4292 -1.6847
    1THF     O1 3276   2.255   3.583   1.738  0.0548 -0.6347  0.1973
    1THF     C1 3277   3.450   1.532   0.522 -0.1055  0.4062  0.3556
    1THF     H1 3278   3.535   1.573   0.466 -2.1910  0.4415 -2.9139
    1THF     H2 3279   3.365   1.600   0.528 -2.6344 -2.7386  0.8030
    1THF     C2 3280   3.480   1.472   0.665  0.6665  0.1946  0.3199
    1THF     H3 3281   3.478   1.545   0.746  0.3007  0.7239 -0.1622
    1THF     H4 3282   3.580   1.429   0.663  0.6006  0.0047  0.9735
    1THF     C3 3283   3.385   1.355   0.689 -0.0561  0.2153  0.4217
    1THF     H5 3284   3.313   1.364   0.771  0.1294  1.9214  0.4182
    1THF     H6 3285   3.450   1.269   0.707  1.3568  0.7403 -1.9519
    1THF     C4 3286   3.310   1.347   0.554  0.6114  0.1697  0.1123
    1THF     H7 3287   3.220   1.404   0.575 -1.3022 -1.7038 -2.7063
    1THF     H8 3288   3.291   1.242   0.527 -3.8956  0.9055  0.1901
    1THF     O1 3289   3.405   1.410   0.457  0.0658 -0.2780 -0.3831
    1THF     C1 3290   1.371   2.070   0.600  0.0952  0.0778 -0.0330
    1THF     H1 3291   1.445   2.040   0.525  1.0870 -1.6418  1.5876
    1THF     H2 3292   1.399   2.167   0.641 -0.5459  0.0778  0.4107
    1THF     C2 3293   1.358   1.959   0.705 -0.3580  0.5706  0.3791
    1THF     H3 3294   1.430   1.956   0.787 -1.5312  0.4108  1.4257
    1THF     H4 3295   1.370   1.864   0.652  1.7710 -1.3300  4.0522
    1THF     C3 3296   1.216   1.979   0.762  0.0033 -0.8762  0.2699
    1THF     H5 3297   1.219   2.048   0.847 -2.0574 -0.0469 -0.2759
    1THF     H6 3298   1.167   1.887   0.794  0.1720 -1.9343 -2.3882
    1THF     C4 3299   1.141   2.053   0.656  1.1368 -0.1768 -0.2515
    1THF     H7 3300   1.092   2.149   0.674 -0.9153 -1.4205  0.9926
    1THF     H8 3301   1.060   1.985   0.628  1.7975 -1.0584 -0.0389
    1THF     O1 3302   1.234   2.068   0.547  0.0319 -0.3482  0.1826
    1THF     C1 3303   0.941   3.508   2.415  0.1450 -0.2970 -0.2537
    1THF     H1 3304   1.008   3.542   2.335  1.1801  3.0219  1.9383
    1THF     H2 3305   0.987   3.526   2.512 -2.0662 -0.5735  0.8710
    1THF     C2 3306   0.903   3.364   2.397 -0.0248 -0.7744  0.0510
    1THF     H3 3307   0.971   3.285   2.430 -0.4435 -1.7759 -1.4587
    1THF     H4 3308   0.878   3.345   2.293  1.7285  2.1651 -0.9817
    1THF     C3 3309   0.772   3.356   2.473 -0.0147  0.6036 -0.6416
    1THF     H5 3310   0.799   3.337   2.577  1.3968  2.8990 -0.5616
    1THF     H6 3311   0.710   3.274   2.434 -2.9243  3.1054 -1.4342
    1THF     C4 3312   0.712   3.495   2.454 -0.0891 -0.0205  0.3769
    1THF     H7 3313   0.648   3.525   2.537  1.2069 -1.1110  1.8331
    1THF     H8 3314   0.658   3.493   2.359 -0.3666 -1.6938  0.5507
    1THF     O1 3315   0.822   3.584   2.427 -0.0718  0.6114  0.0490
    1THF     C1 3316   3.974   0.567   2.770 -0.1409 -0.0629  0.4299
    1THF     H1 3317   3.872   0.605   2.776 -0.7959 -1.6981 -0.0680
    1THF     H2 3318   4.047   0.641   2.804  1.8671 -2.2818  1.0944
    1THF     C2 3319   4.015   0.506   2.630  0.4363 -0.0958 -0.7209
    1THF     H3 3320   4.110   0.550   2.599  0.3446  0.0149 -0.8425
    1THF     H4 3321   3.932   0.536   2.565 -0.1229  1.4519  0.6672
    1THF     C3 3322   4.034   0.352   2.636  0.0863  0.2487 -0.7431
    1THF     H5 3323   4.139   0.325   2.624  0.5224  0.6824  1.8582
    1THF     H6 3324   3.976   0.300   2.559  0.9453  0.9989 -1.9145
    1THF     C4 3325   3.997   0.327   2.786  0.5196 -0.3694  0.2551
    1THF     H7 3326   4.058   0.256   2.842  1.7246  1.2378  1.0468
    1THF     H8 3327   3.900   0.278   2.791 -1.1095  2.5399 -1.2035
    1THF     O1 3328   3.991   0.452   2.854  0.6451 -0.0276 -0.2309
    1THF     C1 3329   3.949   0.813   2.227  0.4601 -0.0702 -0.8504
    1THF     H1 3330   3.910   0.711   2.227 -0.2564  0.1784  1.2541
    1THF     H2 3331   4.058   0.816   2.228  0.4336  1.3502 -0.0319
    1THF     C2 3332   3.902   0.882   2.359  0.2015  0.1637  0.0233
    1THF     H3 3333   3.976   0.959   2.379  1.4651 -0.5660 -1.7337
    1THF     H4 3334   3.888   0.821   2.448  1.1007  1.4480  1.0705
    1THF     C3 3335   3.765   0.938   2.315 -0.4306  0.4497 -0.2248
    1THF     H5 3336   3.722   1.018   2.377 -0.4523  1.7652 -1.8909
    1THF     H6 3337   3.695   0.855   2.321  0.3286 -0.1690  0.0352
    1THF     C4 3338   3.780   0.978   2.172  0.0194  0.0324 -0.2713
    1THF     H7 3339   3.808   1.083   2.158  0.9365 -0.1313  0.2935
    1THF     H8 3340   3.685   0.966   2.120 -0.4358  1.2931  0.2570
    1THF     O1 3341   3.888   0.897   2.125  0.5299 -0.2246  0.5993
    1THF     C1 3342   0.611   0.716   3.989 -0.1487  0.9795 -0.0611
    1THF     H1 3343   0.509   0.695   3.955  0.7235  0.7256 -2.6661
    1THF     H2 3344   0.686   0.679   3.918 -0.9390 -1.6671  0.4273
    1THF     C2 3345   0.632   0.643   4.124 -0.8949  0.0758 -0.1580
    1THF     H3 3346   0.738   0.614   4.120 -1.0826 -0.7852  0.9073
    1THF     H4 3347   0.571   0.556   4.149 -0.4204  0.2587  1.7481
    1THF     C3 3348   0.612   0.748   4.239  0.6095  0.4255  0.4574
    1THF     H5 3349   0.704   0.774   4.293  2.1089 -0.5027 -1.5778
    1THF     H6 3350   0.529   0.727   4.305 -1.1054 -0.4483 -1.9079
    1THF     C4 3351   0.569   0.869   4.159  0.9222  0.2571  0.2340
    1THF     H7 3352   0.592   0.959   4.217  2.1712 -0.5569  1.0050
    1THF     H8 3353   0.463   0.877   4.135  0.3196  0.6551  2.9006
    1THF     O1 3354   0.634   0.854   4.031  0.1620  0.7559 -0.3943
    1THF     C1 3355   2.579   2.359   2.888 -0.7404  0.0703 -0.3940
    1THF     H1 3356   2.504   2.291   2.846 -0.9127 -0.6642  1.0677
    1THF     H2 3357   2.581   2.345   2.997 -0.1739  0.8879 -0.2954
    1THF     C2 3358   2.563   2.511   2.846  0.6172 -0.5547  0.4573
    1THF     H3 3359   2.496   2.562   2.915  2.2759  1.4119  0.6664
    1THF     H4 3360   2.543   2.534   2.741  0.4920 -0.9426  0.3963
    1THF     C3 3361   2.698   2.570   2.881 -1.0216  0.6049 -0.0508
    1THF     H5 3362   2.691   2.635   2.969  2.3608 -1.3116  1.6892
    1THF     H6 3363   2.733   2.640   2.805 -0.3267 -0.5796 -0.8327
    1THF     C4 3364   2.787   2.447   2.901 -0.2239  0.0622 -0.0644
    1THF     H7 3365   2.786   2.427   3.008 -1.2759 -1.8227 -0.4150
    1THF     H8 3366   2.888   2.456   2.859 -0.7621  1.3369 -1.1426
    1THF     O1 3367   2.713   2.340   2.845 -0.4483 -0.1209 -0.3802
    1THF     C1 3368   3.168   2.379   2.818 -0.1520 -0.3519 -0.1186
    1THF     H1 3369   3.254   2.337   2.870 -0.8549 -1.0631  0.4826
    1THF     H2 3370   3.124   2.456   2.882 -0.9137  0.4114 -1.5400
    1THF     C2 3371   3.071   2.280   2.760 -0.0629 -0.5069 -0.0432
    1THF     H3 3372   2.987   2.256   2.826 -0.3005  0.3601 -0.0153
    1THF     H4 3373   3.119   2.189   2.725 -0.5941 -0.7892 -0.0412
    1THF     C3 3374   3.027   2.347   2.632  0.5937  0.3455  0.8500
    1THF     H5 3375   2.924   2.381   2.642 -0.2239 -2.3523  2.3710
    1THF     H6 3376   3.032   2.265   2.559  3.7959  2.7736 -1.8095
    1THF     C4 3377   3.130   2.452   2.596  0.7561  0.2692  0.0666
    1THF     H7 3378   3.090   2.553   2.589  1.5200  0.4007 -2.7717
    1THF     H8 3379   3.183   2.437   2.502  0.4360  0.8745 -0.2153
    1THF     O1 3380   3.223   2.452   2.705 -0.1458 -0.3156 -0.0140
    1THF     C1 3381   2.560   3.025   3.380  0.0342 -0.6450 -0.2525
    1THF     H1 3382   2.619   3.116   3.395  0.6320 -1.1550  0.5035
    1THF     H2 3383   2.608   2.957   3.450  0.2280 -2.1039 -1.7864
    1THF     C2 3384   2.556   2.982   3.237 -0.2968  0.0147 -0.7947
    1THF     H3 3385   2.556   2.873   3.228 -0.3537  0.0583 -1.3326
    1THF     H4 3386   2.647   3.027   3.196 -0.7023  0.6038 -1.0470
    1THF     C3 3387   2.429   3.047   3.177  0.4063  0.6130  0.1745
    1THF     H5 3388   2.361   2.968   3.146  1.5557 -0.0731 -0.6196
    1THF     H6 3389   2.441   3.113   3.090 -2.7307  1.1552  0.0725
    1THF     C4 3390   2.356   3.118   3.296  0.4294  0.3823 -0.2124
    1THF     H7 3391   2.250   3.094   3.286  0.2783  1.5171 -1.4621
    1THF     H8 3392   2.380   3.224   3.290 -3.3128  1.4197  1.9191
    1THF     O1 3393   2.423   3.049   3.410  0.8303  0.3987  0.2857
    1THF     C1 3394   2.129   3.487   0.448 -0.0569 -0.0418 -0.5325
    1THF     H1 3395   2.188   3.460   0.536 -0.7871 -2.7186 -0.8304
    1THF     H2 3396   2.123   3.402   0.380  0.8020 -3.1028  3.0678
    1THF     C2 3397   2.170   3.626   0.387  0.1367 -0.6331 -0.3273
    1THF     H3 3398   2.242   3.615   0.305  2.1071 -0.1880  1.3030
    1THF     H4 3399   2.206   3.690   0.468  1.7775  0.3152 -1.7571
    1THF     C3 3400   2.037   3.672   0.338  0.5149 -0.5136  0.3321
    1THF     H5 3401   2.018   3.645   0.234 -0.8586  2.3214 -0.2256
    1THF     H6 3402   2.026   3.781   0.343 -0.1623 -0.4616 -1.7922
    1THF     C4 3403   1.919   3.609   0.427  0.0171 -0.5871 -0.4603
    1THF     H7 3404   1.852   3.567   0.351 -0.5564 -0.7311  0.1225
    1THF     H8 3405   1.871   3.671   0.503  0.1345 -1.1474  0.0755
    1THF     O1 3406   1.994   3.505   0.502 -0.4080  0.5425 -0.0606
    1THF     C1 3407   0.105   1.187   2.560  0.0600 -0.1533 -0.3620
    1THF     H1 3408   0.177   1.188   2.478 -0.5116 -0.6954 -0.8778
    1THF     H2 3409   0.102   1.085   2.600  0.7014  0.8827  2.4538
    1THF     C2 3410  -0.027   1.225   2.496 -0.4908 -0.1310 -0.1353
    1THF     H3 3411  -0.109   1.177   2.550 -0.4392  0.0465  0.0998
    1THF     H4 3412  -0.036   1.202   2.390 -0.1154 -1.0349  0.0183
    1THF     C3 3413  -0.019   1.380   2.502  0.9452  0.2247  0.8148
    1THF     H5 3414  -0.115   1.431   2.512  0.2194 -0.9772  0.1566
    1THF     H6 3415   0.033   1.411   2.411 -0.2628  0.3480  0.1516
    1THF     C4 3416   0.069   1.409   2.622 -0.4649  0.0130  0.3538
    1THF     H7 3417   0.007   1.435   2.708  0.7678 -0.0860  1.2830
    1THF     H8 3418   0.148   1.483   2.610  0.1713 -0.8654 -1.0690
    1THF     O1 3419   0.136   1.284   2.659  0.0884  0.1782  0.3833
    1THF     C1 3420   2.141   1.353   0.755  0.6470 -0.3961  0.1911
    1THF     H1 3421   2.173   1.273   0.822 -1.5114 -1.0173  0.4902
    1THF     H2 3422   2.085   1.435   0.800 -0.7386  0.4413 -2.9158
    1THF     C2 3423   2.055   1.300   0.637  0.0807 -0.6397 -0.4639
    1THF     H3 3424   1.989   1.383   0.610 -0.1299  0.2754  2.6501
    1THF     H4 3425   2.003   1.206   0.655 -0.0331 -0.4263  0.3518
    1THF     C3 3426   2.156   1.273   0.528 -0.6483  0.2919 -0.0661
    1THF     H5 3427   2.117   1.288   0.427 -2.6034 -2.0499  0.2901
    1THF     H6 3428   2.181   1.168   0.549 -1.7388  0.0386 -0.0290
    1THF     C4 3429   2.287   1.351   0.567 -0.2454  0.0484  0.2214
    1THF     H7 3430   2.316   1.424   0.491  0.4474 -0.4885 -0.0370
    1THF     H8 3431   2.370   1.280   0.574 -0.2093  0.0188 -0.4886
    1THF     O1 3432   2.261   1.415   0.697  0.3262  0.2458 -0.3900
    1THF     C1 3433   1.741   2.178   3.021 -0.3533  0.1395 -0.2456
    1THF     H1 3434   1.675   2.260   3.052 -1.0465  0.2876 -2.0616
    1THF     H2 3435   1.803   2.143   3.104  2.3738  3.2612 -0.8803
    1THF     C2 3436   1.820   2.221   2.904  0.9644  0.1371 -0.3665
    1THF     H3 3437   1.917   2.175   2.924 -0.4650 -3.0672 -0.4788
    1THF     H4 3438   1.834   2.329   2.899  0.7320  0.2735  1.5586
    1THF     C3 3439   1.757   2.153   2.781 -0.6121  0.6011  0.7352
    1THF     H5 3440   1.828   2.105   2.713  0.6096  1.1937  1.5733
    1THF     H6 3441   1.710   2.228   2.716  2.4120  0.3214 -1.8901
    1THF     C4 3442   1.658   2.050   2.839  0.0336 -0.1462 -0.3423
    1THF     H7 3443   1.676   1.946   2.811 -0.5172 -0.4078  0.2549
    1THF     H8 3444   1.554   2.076   2.816 -0.0413 -1.6439 -1.7504
    1THF     O1 3445   1.682   2.062   2.984 -0.1837 -0.0248  0.2681
    1THF     C1 3446   0.826   1.395   1.746  0.5586  0.2070  0.0625
    1THF     H1 3447   0.902   1.460   1.792 -2.1435  2.9828  0.7976
    1THF     H2 3448   0.848   1.394   1.639  0.9720 -2.6798  0.1220
    1THF     C2 3449   0.681   1.434   1.777 -0.7866  0.4349 -0.0706
    1THF     H3 3450   0.615   1.374   1.714 -1.9332 -1.1310  2.5727
    1THF     H4 3451   0.660   1.541   1.766 -0.8181  0.3835 -0.5394
    1THF     C3 3452   0.673   1.386   1.923  0.0438 -0.3299  0.0491
    1THF     H5 3453   0.578   1.346   1.959 -0.3571  1.4907  1.0857
    1THF     H6 3454   0.696   1.466   1.994  0.9847 -0.4920 -0.0713
    1THF     C4 3455   0.781   1.278   1.933  0.5287 -0.1715  0.1194
    1THF     H7 3456   0.741   1.181   1.963 -2.3799  0.9645  0.1158
    1THF     H8 3457   0.861   1.308   2.001  0.3611 -0.4151  0.4252
    1THF     O1 3458   0.833   1.269   1.803 -0.6525  0.1661 -1.1347
    1THF     C1 3459   2.724   0.628   3.990  0.0947 -0.0796  0.2691
    1THF     H1 3460   2.622   0.658   3.965 -0.0632 -1.4333 -0.7194
    1THF     H2 3461   2.740   0.567   4.079 -1.2518 -1.8735 -0.6892
    1THF     C2 3462   2.822   0.750   4.002 -0.1350 -0.7352  0.1202
    1THF     H3 3463   2.847   0.767   4.107  0.0320  0.6943 -0.1444
    1THF     H4 3464   2.775   0.840   3.963 -1.8508 -1.2074  1.0606
    1THF     C3 3465   2.942   0.713   3.921 -0.1309 -0.6531  0.0555
    1THF     H5 3466   3.006   0.647   3.980 -1.5401 -1.2505  0.9540
    1THF     H6 3467   2.989   0.805   3.885 -0.7078 -0.0146  0.9248
    1THF     C4 3468   2.884   0.635   3.804 -0.4429 -0.8115 -0.4412
    1THF     H7 3469   2.947   0.559   3.757 -0.8454 -0.9238 -0.7977
    1THF     H8 3470   2.837   0.705   3.734 -0.1939 -0.6562 -0.4555
    1THF     O1 3471   2.786   0.556   3.881 -0.1590  0.3480 -0.2413
    1THF     C1 3472   2.583   3.830   0.606  0.9251 -0.2693  0.2303
    1THF     H1 3473   2.647   3.832   0.694  0.0466 -1.8714  0.9209
    1THF     H2 3474   2.628   3.775   0.522 -1.0532 -0.0262 -1.0162
    1THF     C2 3475   2.560   3.975   0.568  0.6207  0.7033 -0.6759
    1THF     H3 3476   2.543   3.984   0.460 -0.7517 -0.0472 -0.5389
    1THF     H4 3477   2.636   4.044   0.603 -0.0190  0.3010  1.5439
    1THF     C3 3478   2.437   4.013   0.656 -0.1102 -0.2159  0.0979
    1THF     H5 3479   2.376   4.093   0.615 -0.2114 -1.7154 -2.8413
    1THF     H6 3480   2.468   4.042   0.756 -1.4090 -1.0962  0.7674
    1THF     C4 3481   2.356   3.880   0.656  0.0293  0.7053 -0.0374
    1THF     H7 3482   2.278   3.886   0.580  0.9725  0.0025 -1.0846
    1THF     H8 3483   2.304   3.873   0.752 -0.2350 -1.6944 -0.3269
    1THF     O1 3484   2.448   3.776   0.630 -0.9174  0.6480 -0.0259
    1THF     C1 3485   0.957   2.346   2.010  0.0906  0.5840  0.3821
    1THF     H1 3486   0.978   2.453   2.010  1.6401  0.2944  1.6127
    1THF     H2 3487   1.048   2.287   2.019 -0.4430 -0.6867 -2.0476
    1THF     C2 3488   0.861   2.302   1.899 -0.3860 -0.1889 -0.1690
    1THF     H3 3489   0.882   2.197   1.876  2.4171  0.5107 -1.0453
    1THF     H4 3490   0.878   2.373   1.817  0.1996  0.1989  0.2843
    1THF     C3 3491   0.722   2.317   1.957  0.4412 -0.4834 -0.4593
    1THF     H5 3492   0.652   2.258   1.898 -1.1659  1.2293 -0.3230
    1THF     H6 3493   0.702   2.424   1.958  1.3895 -0.2967 -0.8122
    1THF     C4 3494   0.741   2.259   2.096  0.5871 -0.1702  0.2509
    1THF     H7 3495   0.756   2.151   2.101 -0.0435 -0.2318  0.9409
    1THF     H8 3496   0.664   2.289   2.168 -0.6658  0.7054 -1.4278
    1THF     O1 3497   0.869   2.321   2.122 -0.1144  0.1122 -0.6209
    1THF     C1 3498   3.098   0.930   1.847  0.1784  0.5282  0.2815
    1THF     H1 3499   3.204   0.930   1.875  0.6795  0.7146 -1.5590
    1THF     H2 3500   3.035   0.935   1.936 -1.7414 -0.2047 -0.9890
    1THF     C2 3501   3.069   0.808   1.752  0.4382 -0.3082  0.6915
    1THF     H3 3502   3.041   0.718   1.806  0.1511  0.5249  1.9425
    1THF     H4 3503   3.161   0.795   1.695  0.8129 -0.1128  1.2517
    1THF     C3 3504   2.955   0.857   1.669  0.0558  0.1108 -0.4718
    1THF     H5 3505   2.857   0.839   1.714  1.1562  1.5297  2.6204
    1THF     H6 3506   2.959   0.807   1.572  2.6005 -0.2872 -0.1835
    1THF     C4 3507   2.972   1.007   1.659 -0.7252  0.1158  0.4658
    1THF     H7 3508   2.874   1.047   1.684 -1.2401 -0.4344 -0.6103
    1THF     H8 3509   2.998   1.036   1.556 -0.9278  1.1162  0.6953
    1THF     O1 3510   3.070   1.043   1.761  0.2413  0.0809  0.5075
    1THF     C1 3511   3.812   0.612   1.066 -0.7998  0.2082 -0.3697
    1THF     H1 3512   3.894   0.553   1.024 -0.5748 -0.3699  0.8586
    1THF     H2 3513   3.803   0.629   1.174  1.4269  0.8173 -0.2427
    1THF     C2 3514   3.675   0.559   1.013  0.3211  0.2747  0.9112
    1THF     H3 3515   3.607   0.530   1.094  1.8183 -2.9817  1.0617
    1THF     H4 3516   3.676   0.469   0.951 -0.4481 -0.1574  1.5151
    1THF     C3 3517   3.612   0.679   0.943  0.7305  0.7290  0.9378
    1THF     H5 3518   3.509   0.685   0.981 -0.2757  1.7568 -1.8325
    1THF     H6 3519   3.609   0.664   0.835 -0.4603  1.6894  0.8177
    1THF     C4 3520   3.697   0.803   0.973  0.1691  0.1872  0.0751
    1THF     H7 3521   3.661   0.853   1.063 -0.7676 -3.2319  1.6401
    1THF     H8 3522   3.701   0.873   0.888  0.6723  1.0303  0.7868
    1THF     O1 3523   3.823   0.747   1.016 -0.1412  0.3862 -0.0277
    1THF     C1 3524   3.752   1.211   0.232 -0.3685  0.3752 -0.3389
    1THF     H1 3525   3.818   1.193   0.146  1.8132  3.2312  0.6884
    1THF     H2 3526   3.665   1.147   0.216  0.4564 -1.2946  1.6688
    1THF     C2 3527   3.726   1.360   0.216  0.3905 -0.5310 -0.0352
    1THF     H3 3528   3.620   1.385   0.213  0.5771  0.6018  1.8407
    1THF     H4 3529   3.773   1.400   0.126  1.2056  0.9455  1.0271
    1THF     C3 3530   3.786   1.431   0.333 -0.6378 -0.0537 -0.5839
    1THF     H5 3531   3.720   1.507   0.374 -1.3949 -0.5763 -0.8211
    1THF     H6 3532   3.882   1.474   0.305 -0.1876  0.0610  1.0614
    1THF     C4 3533   3.810   1.322   0.436 -0.2098  0.0693 -0.1923
    1THF     H7 3534   3.723   1.311   0.501 -1.1773 -1.2414 -1.6707
    1THF     H8 3535   3.900   1.339   0.495 -0.9877 -1.3679  1.4553
    1THF     O1 3536   3.816   1.202   0.358  0.5171 -0.0812 -0.3122
    1THF     C1 3537   2.358   0.590   1.657 -0.0828  0.2938  0.5885
    1THF     H1 3538   2.251   0.587   1.682 -0.5547 -0.5126 -1.4134
    1THF     H2 3539   2.387   0.487   1.638 -0.5581  0.1890  0.4151
    1THF     C2 3540   2.443   0.665   1.765 -0.3348 -0.8689  0.6209
    1THF     H3 3541   2.542   0.623   1.784  0.5199 -0.0804 -1.8741
    1THF     H4 3542   2.381   0.676   1.854 -0.9845 -1.3508  0.2281
    1THF     C3 3543   2.470   0.796   1.688 -0.1618 -0.3235  0.3089
    1THF     H5 3544   2.574   0.799   1.656  0.2666  1.0509  1.7680
    1THF     H6 3545   2.456   0.885   1.749 -1.7305 -1.1834  1.2407
    1THF     C4 3546   2.390   0.794   1.556  0.4122  0.6003  0.4916
    1THF     H7 3547   2.445   0.850   1.479 -1.0573 -0.2293 -1.2045
    1THF     H8 3548   2.288   0.830   1.568 -0.6921 -2.1679 -0.2268
    1THF     O1 3549   2.380   0.652   1.526 -0.0137 -0.2012 -0.4526
    1THF     C1 3550   3.499   0.174   3.549  0.3166  0.6352  0.1734
    1THF     H1 3551   3.572   0.253   3.531  1.2214 -0.2022  0.1275
    1THF     H2 3552   3.518   0.144   3.653  0.2419 -1.9250 -0.5105
    1THF     C2 3553   3.512   0.061   3.449 -0.1082  0.3512  0.2706
    1THF     H3 3554   3.513  -0.038   3.496  1.7134 -1.1358 -2.6932
    1THF     H4 3555   3.613   0.060   3.406 -0.7680 -0.4745 -1.3259
    1THF     C3 3556   3.388   0.076   3.363  0.5167 -0.3475  0.2174
    1THF     H5 3557   3.317  -0.007   3.369  0.4995 -0.3896 -0.4722
    1THF     H6 3558   3.413   0.078   3.256 -0.8735  0.2502 -0.1002
    1THF     C4 3559   3.328   0.212   3.406 -0.7396 -0.3869 -0.5390
    1THF     H7 3560   3.219   0.214   3.403 -0.7260 -0.1497 -0.8166
    1THF     H8 3561   3.367   0.302   3.358  0.4935 -0.4704  0.2800
    1THF     O1 3562   3.361   0.221   3.544 -0.1231  0.1048  0.4121
    1THF     C1 3563   2.837   3.696   0.047 -0.4819  0.2313  0.5051
    1THF     H1 3564   2.904   3.775   0.081  1.9032 -0.5111 -2.1910
    1THF     H2 3565   2.895   3.625  -0.014  0.3866  1.0225  0.3931
    1THF     C2 3566   2.713   3.731  -0.029  0.2823  0.1726 -0.6001
    1THF     H3 3567   2.753   3.767  -0.123  0.1947  2.9716  0.3710
    1THF     H4 3568   2.647   3.806   0.016  0.2482  0.3656 -0.9697
    1THF     C3 3569   2.636   3.596  -0.021 -0.4180 -0.3943  0.4074
    1THF     H5 3570   2.679   3.521  -0.089  0.6836  0.9916 -0.4631
    1THF     H6 3571   2.532   3.620  -0.042 -0.6132 -1.1481  0.5152
    1THF     C4 3572   2.656   3.556   0.124 -0.0539  0.3846 -0.2151
    1THF     H7 3573   2.665   3.448   0.140 -1.0482  0.6099  1.9374
    1THF     H8 3574   2.572   3.596   0.179 -0.8755 -1.2925 -0.2115
    1THF     O1 3575   2.779   3.625   0.160 -0.0047  0.3419  0.2337
    1THF     C1 3576   3.911   2.754   2.277 -0.1483  0.7753  0.4547
    1THF     H1 3577   3.934   2.744   2.384 -1.5385  1.7662  0.8588
    1THF     H2 3578   3.840   2.676   2.246 -0.8378  2.7071 -3.0815
    1THF     C2 3579   4.031   2.753   2.177  0.5576  0.3537 -0.3079
    1THF     H3 3580   4.039   2.669   2.108  2.6221  0.1744  0.1438
    1THF     H4 3581   4.113   2.750   2.248 -0.3673 -0.1556  0.7529
    1THF     C3 3582   4.007   2.881   2.087  0.3372  0.3450  0.0604
    1THF     H5 3583   3.947   2.852   2.000 -0.2006 -1.5122  1.0115
    1THF     H6 3584   4.108   2.913   2.059  0.5815 -1.5023 -1.3328
    1THF     C4 3585   3.925   2.979   2.173 -0.5227  0.7077  0.3986
    1THF     H7 3586   3.856   3.035   2.110  0.2652  2.0223  0.6920
    1THF     H8 3587   3.983   3.049   2.232  0.2742 -0.5064  1.0849
    1THF     O1 3588   3.852   2.889   2.264  0.1410  0.1317  0.0567
    1THF     C1 3589   1.808   0.542   0.477  0.3135 -0.4954  0.3060
    1THF     H1 3590   1.903   0.539   0.530 -1.3086 -0.0099  3.3976
    1THF     H2 3591   1.749   0.631   0.500 -0.1599 -0.6318 -0.3548
    1THF     C2 3592   1.723   0.422   0.508 -0.1881  1.1709  0.1927
    1THF     H3 3593   1.629   0.452   0.554 -0.9864 -0.8291 -0.1045
    1THF     H4 3594   1.770   0.356   0.582  0.1119  0.6315 -0.4744
    1THF     C3 3595   1.685   0.357   0.370 -0.1740 -0.0000 -0.9937
    1THF     H5 3596   1.577   0.342   0.367  0.0330 -1.8062 -0.3119
    1THF     H6 3597   1.731   0.260   0.346 -0.4672 -0.3633 -0.1019
    1THF     C4 3598   1.723   0.476   0.267  0.0031 -0.3591  0.0202
    1THF     H7 3599   1.640   0.546   0.250 -0.5106 -1.1153 -0.6459
    1THF     H8 3600   1.762   0.447   0.169 -0.7294 -4.6306  0.9037
    1THF     O1 3601   1.828   0.547   0.335  0.4563  0.3024 -0.2617
    1THF     C1 3602   0.011   2.284   2.395  0.3623 -0.8285 -0.5281
    1THF     H1 3603   0.113   2.246   2.406  0.3179 -0.3466  1.7293
    1THF     H2 3604  -0.018   2.300   2.290 -0.8035  1.3321  0.1066
    1THF     C2 3605  -0.018   2.410   2.479 -0.1175  0.2679 -0.3169
    1THF     H3 3606   0.007   2.496   2.417 -0.1472  1.8585  1.8187
    1THF     H4 3607   0.047   2.413   2.566  0.4200 -2.1441 -0.6145
    1THF     C3 3608  -0.162   2.410   2.515 -0.1548 -0.1117 -0.5440
    1THF     H5 3609  -0.215   2.485   2.455 -0.7625  1.0414  1.3877
    1THF     H6 3610  -0.165   2.431   2.622  0.0605  0.4480 -0.6421
    1THF     C4 3611  -0.203   2.266   2.484  0.4414  0.1652  0.0774
    1THF     H7 3612  -0.262   2.271   2.393 -0.9324  0.3178  0.9600
    1THF     H8 3613  -0.264   2.219   2.562  0.6915 -0.1682  0.0727
    1THF     O1 3614  -0.080   2.195   2.454 -0.5966 -0.0064  0.2636
    1THF     C1 3615   3.760   0.135   3.049 -0.0848 -0.6598  0.9452
    1THF     H1 3616   3.860   0.180   3.049 -1.9845  3.8168  1.5002
    1THF     H2 3617   3.694   0.212   3.090  0.5526 -0.2913  1.2826
    1THF     C2 3618   3.760   0.009   3.138 -1.2736  0.3574  0.3187
    1THF     H3 3619   3.730   0.036   3.240  0.5733 -1.3430  1.3478
    1THF     H4 3620   3.860  -0.036   3.140 -1.2416  0.4281  0.2855
    1THF     C3 3621   3.661  -0.091   3.066 -0.1510  0.0067 -0.7308
    1THF     H5 3622   3.557  -0.072   3.093 -0.0699 -0.4089 -0.1235
    1THF     H6 3623   3.687  -0.197   3.077 -1.6481 -0.2648  0.4132
    1THF     C4 3624   3.673  -0.044   2.921 -0.2039  0.4855  0.0022
    1THF     H7 3625   3.585  -0.047   2.855 -1.9324  0.4990  2.2487
    1THF     H8 3626   3.753  -0.098   2.871 -1.5831 -0.0284 -1.7385
    1THF     O1 3627   3.712   0.093   2.918 -0.6262  0.6026 -0.2432
    1THF     C1 3628   3.250   1.489   2.744 -0.4626  0.2496  0.3026
    1THF     H1 3629   3.148   1.528   2.744  0.1549  1.9012  0.2390
    1THF     H2 3630   3.311   1.562   2.797 -0.4931 -0.3109  1.1292
    1THF     C2 3631   3.303   1.461   2.605 -0.0734 -0.3934  0.1590
    1THF     H3 3632   3.412   1.451   2.599 -0.0339  0.8359 -1.6634
    1THF     H4 3633   3.282   1.540   2.533  0.7190 -1.2178 -1.0194
    1THF     C3 3634   3.229   1.332   2.571 -0.0824  0.3198 -0.1222
    1THF     H5 3635   3.302   1.276   2.512  0.7539 -0.2991  1.4527
    1THF     H6 3636   3.136   1.350   2.517 -1.1855  1.5326  2.1105
    1THF     C4 3637   3.206   1.265   2.711  0.7024  0.5410 -0.2102
    1THF     H7 3638   3.258   1.170   2.724 -1.5592 -0.5465  1.1650
    1THF     H8 3639   3.101   1.239   2.728  1.0497  0.0538  1.2927
    1THF     O1 3640   3.242   1.364   2.810  1.1233  0.5163 -0.5340
    1THF     C1 3641   1.986   2.567   0.687  0.6636  0.1959 -0.4467
    1THF     H1 3642   1.912   2.589   0.764 -1.8095 -0.3877 -2.5944
    1THF     H2 3643   2.056   2.493   0.726  0.6414  1.5773  2.2989
    1THF     C2 3644   2.067   2.699   0.653  0.4790 -0.5650 -0.0874
    1THF     H3 3645   2.174   2.677   0.653  0.0679 -2.6083 -0.8089
    1THF     H4 3646   2.051   2.766   0.738 -1.6843 -0.3529 -0.6260
    1THF     C3 3647   2.011   2.740   0.516  1.0231  0.4299  0.1951
    1THF     H5 3648   2.075   2.699   0.437  2.2989  1.3600  0.7447
    1THF     H6 3649   1.995   2.846   0.497 -0.7799  0.1195 -0.0787
    1THF     C4 3650   1.880   2.666   0.512  0.2591  0.4960 -0.3706
    1THF     H7 3651   1.832   2.652   0.414  1.6044  0.5714 -1.0444
    1THF     H8 3652   1.806   2.707   0.581 -1.1165 -0.0680 -1.4768
    1THF     O1 3653   1.917   2.538   0.557 -0.7615 -0.0589  0.3486
    1THF     C1 3654   3.358   1.100   0.962  1.0172  0.6320 -0.4544
    1THF     H1 3655   3.371   1.137   0.860 -2.4054  0.8887 -0.8722
    1THF     H2 3656   3.449   1.107   1.022 -0.5915 -0.4793  2.1840
    1THF     C2 3657   3.307   0.956   0.963  0.2778 -0.3978 -0.0863
    1THF     H3 3658   3.385   0.890   1.003 -0.8363 -2.3929 -1.1139
    1THF     H4 3659   3.280   0.925   0.862  1.0195 -1.2583 -0.0222
    1THF     C3 3660   3.177   0.964   1.055  0.2071  0.0341  0.1462
    1THF     H5 3661   3.165   0.881   1.124  1.8808 -0.0551  0.3603
    1THF     H6 3662   3.090   0.958   0.990  0.7958  2.3658 -0.9170
    1THF     C4 3663   3.182   1.099   1.125  0.3088  0.1050  0.8385
    1THF     H7 3664   3.245   1.101   1.214  0.9773  0.3751  0.3635
    1THF     H8 3665   3.083   1.141   1.141  0.2139 -0.6124  2.1990
    1THF     O1 3666   3.251   1.179   1.023  0.2919 -0.0547  0.1058
    1THF     C1 3667   0.954   3.554   1.120  0.8929 -0.4981  0.6289
    1THF     H1 3668   0.846   3.548   1.109  0.8191  2.6349 -0.9955
    1THF     H2 3669   0.985   3.653   1.155  1.0680  0.6113 -2.4868
    1THF     C2 3670   1.002   3.517   0.980 -0.1684 -0.2285 -0.0528
    1THF     H3 3671   1.084   3.582   0.948  0.3366 -1.5768 -1.5713
    1THF     H4 3672   0.926   3.532   0.904 -0.1670  2.3701  0.4134
    1THF     C3 3673   1.054   3.375   0.984  0.0807  0.1541  0.0291
    1THF     H5 3674   1.162   3.368   0.967  0.0393 -0.3983 -0.0223
    1THF     H6 3675   1.024   3.309   0.902 -1.9120 -1.0643  1.7081
    1THF     C4 3676   1.016   3.323   1.132 -0.1430  0.3197  0.0936
    1THF     H7 3677   1.081   3.252   1.184  1.9836  1.3566 -1.0782
    1THF     H8 3678   0.913   3.287   1.123 -0.3997  1.2823 -0.9912
    1THF     O1 3679   1.004   3.449   1.204  0.2154 -0.3803 -0.8044
    1THF     C1 3680   0.874   1.509   0.902  0.3337 -0.1627 -0.0476
    1THF     H1 3681   0.799   1.436   0.934  0.5744 -0.8586 -1.0678
    1THF     H2 3682   0.829   1.576   0.829  2.0004  0.0225 -0.9109
    1THF     C2 3683   0.992   1.444   0.826 -0.8138 -0.1282  0.5293
    1THF     H3 3684   0.970   1.436   0.720  0.2795  1.2530  0.1837
    1THF     H4 3685   1.025   1.348   0.867 -2.6781 -1.2434 -0.5544
    1THF     C3 3686   1.094   1.556   0.848 -0.5704  0.0035  0.3515
    1THF     H5 3687   1.074   1.637   0.777  0.4141 -0.8796 -0.9506
    1THF     H6 3688   1.195   1.518   0.830 -0.7596 -0.9976  1.3749
    1THF     C4 3689   1.070   1.606   0.993  0.1585 -0.4088  0.3714
    1THF     H7 3690   1.092   1.710   1.018 -2.3436  0.2806 -0.1369
    1THF     H8 3691   1.118   1.548   1.071 -2.1261 -1.0082  1.3875
    1THF     O1 3692   0.929   1.580   1.013  0.4653 -0.0060 -0.7985
    1THF     C1 3693   1.874   2.394   1.956 -0.4596  0.0813  0.5427
    1THF     H1 3694   1.787   2.342   1.914 -0.0293 -0.3761  0.2168
    1THF     H2 3695   1.846   2.490   2.001  0.6417  0.6562  0.0311
    1THF     C2 3696   1.984   2.433   1.853 -0.3882  0.2687  0.2715
    1THF     H3 3697   1.969   2.534   1.814 -1.7626  0.7330  1.9416
    1THF     H4 3698   1.992   2.367   1.767  1.3613  0.9651 -0.1340
    1THF     C3 3699   2.118   2.425   1.939  0.3617 -0.8090  0.1873
    1THF     H5 3700   2.161   2.524   1.953  0.2528 -0.2287 -3.1086
    1THF     H6 3701   2.194   2.358   1.896  0.8371  0.5311 -1.1143
    1THF     C4 3702   2.070   2.378   2.078 -0.4204  0.8697  0.3759
    1THF     H7 3703   2.054   2.464   2.142 -2.1406 -0.9220  2.4422
    1THF     H8 3704   2.148   2.311   2.115  0.1261  0.4982 -1.3551
    1THF     O1 3705   1.939   2.324   2.069  0.8044 -0.1409 -0.2548
    1THF     C1 3706   3.649   2.376   3.113 -0.7707 -0.8165 -0.7115
    1THF     H1 3707   3.684   2.338   3.210 -2.2698 -0.7262 -0.1315
    1THF     H2 3708   3.591   2.295   3.069  0.6163 -2.5237  0.5219
    1THF     C2 3709   3.774   2.407   3.022  0.4581 -0.3165  0.8354
    1THF     H3 3710   3.772   2.346   2.931 -0.0143 -0.6452  1.0647
    1THF     H4 3711   3.858   2.381   3.088  0.5504 -0.8606  0.5036
    1THF     C3 3712   3.765   2.559   2.991  0.1460  0.0379 -0.1471
    1THF     H5 3713   3.807   2.574   2.891 -0.4554  0.7841 -0.2969
    1THF     H6 3714   3.821   2.620   3.063  1.0679  0.0120 -0.8430
    1THF     C4 3715   3.620   2.587   3.001  0.0885  0.4446 -0.2435
    1THF     H7 3716   3.573   2.575   2.903 -3.9034 -0.0907  1.6026
    1THF     H8 3717   3.609   2.692   3.027  0.3105  0.1886  0.9249
    1THF     O1 3718   3.574   2.499   3.113 -0.2516  0.1155 -0.4102
    1THF     C1 3719   1.150   3.974   3.475  0.1359 -0.3879  0.2239
    1THF     H1 3720   1.148   3.929   3.575  0.4627 -4.0158 -1.3263
    1THF     H2 3721   1.078   4.055   3.460 -1.0165 -1.2869  0.8613
    1THF     C2 3722   1.114   3.854   3.387  0.5156 -0.0750  0.2236
    1THF     H3 3723   1.008   3.831   3.384  0.2879  0.9760 -0.1313
    1THF     H4 3724   1.160   3.773   3.444  0.4974 -0.2239  0.0275
    1THF     C3 3725   1.174   3.890   3.248 -0.4917 -0.8805  0.0333
    1THF     H5 3726   1.097   3.932   3.183  0.3549  1.6521  0.6364
    1THF     H6 3727   1.216   3.807   3.190  0.8477 -0.3154  0.1732
    1THF     C4 3728   1.291   3.991   3.281 -0.5492 -0.3702  0.0373
    1THF     H7 3729   1.288   4.085   3.225  0.9520 -0.6388 -0.5320
    1THF     H8 3730   1.389   3.950   3.254 -0.6258 -1.2765  1.0873
    1THF     O1 3731   1.283   4.008   3.421  0.3956  0.2446 -0.5489
    1THF     C1 3732   1.441   3.111   3.987  0.7156 -0.2686 -1.0515
    1THF     H1 3733   1.523   3.039   3.991  1.2929  0.4770  1.9183
    1THF     H2 3734   1.340   3.075   3.965 -0.7219  2.1258  1.2748
    1THF     C2 3735   1.480   3.202   3.870 -0.0498 -0.8862  0.3053
    1THF     H3 3736   1.420   3.189   3.779 -0.5979  0.5694  0.4429
    1THF     H4 3737   1.588   3.200   3.856 -0.1971  0.7716 -1.3992
    1THF     C3 3738   1.465   3.352   3.919 -1.0757 -0.1693 -0.8107
    1THF     H5 3739   1.403   3.413   3.854  0.1973  0.0271 -1.8597
    1THF     H6 3740   1.558   3.410   3.920 -0.0009 -1.8341  0.7927
    1THF     C4 3741   1.403   3.334   4.055 -0.0796  0.1826  0.2944
    1THF     H7 3742   1.295   3.331   4.039 -0.1811  2.0217  0.5016
    1THF     H8 3743   1.432   3.408   4.131  2.3199  1.2747 -1.5964
    1THF     O1 3744   1.441   3.201   4.101  0.8557 -0.4672  0.2620
    1THF     C1 3745   1.758   1.058   1.098 -0.5005  0.5149  0.3151
    1THF     H1 3746   1.650   1.043   1.089 -0.3298  0.2473 -1.5485
    1THF     H2 3747   1.792   1.006   1.008 -0.6613 -0.7826  0.9882
    1THF     C2 3748   1.819   0.998   1.229  0.4310  0.3760 -0.1181
    1THF     H3 3749   1.883   0.918   1.188 -0.0970  0.7358 -1.6883
    1THF     H4 3750   1.746   0.951   1.294  0.8317 -0.1742 -0.0601
    1THF     C3 3751   1.893   1.117   1.294 -0.1995  0.1851  0.2409
    1THF     H5 3752   1.993   1.097   1.333  0.3230 -0.3143 -1.3174
    1THF     H6 3753   1.839   1.144   1.385  0.2989  1.3376  0.2103
    1THF     C4 3754   1.897   1.225   1.183 -0.5826  0.5846  0.6424
    1THF     H7 3755   1.978   1.199   1.115 -1.0241  0.0369  0.3205
    1THF     H8 3756   1.899   1.326   1.224 -0.6822  0.7070  0.3525
    1THF     O1 3757   1.777   1.200   1.108  0.1893 -0.1312 -0.1255
    1THF     C1 3758   1.823   3.187   0.433 -0.2949  0.8954 -0.4133
    1THF     H1 3759   1.907   3.174   0.502 -0.2825  0.1524 -0.5680
    1THF     H2 3760   1.781   3.089   0.412  1.9629 -0.2338  0.1740
    1THF     C2 3761   1.877   3.236   0.292 -0.3140 -0.6201 -0.2466
    1THF     H3 3762   1.908   3.156   0.225 -1.1231 -0.6729 -0.5733
    1THF     H4 3763   1.961   3.304   0.303 -0.6362 -0.0005 -1.4879
    1THF     C3 3764   1.759   3.311   0.230 -0.4020  0.6334 -0.4778
    1THF     H5 3765   1.723   3.251   0.146 -0.0371 -0.9471  0.4682
    1THF     H6 3766   1.791   3.409   0.195  1.2353 -0.2474 -1.5345
    1THF     C4 3767   1.659   3.327   0.348 -0.1646 -0.9679 -0.3296
    1THF     H7 3768   1.568   3.268   0.343  0.3934 -1.8832  0.3493
    1THF     H8 3769   1.627   3.428   0.376 -2.6725 -1.8042 -0.0852
    1THF     O1 3770   1.727   3.287   0.468  0.1493  0.1786 -0.1899
    1THF     C1 3771   0.867   0.494   1.469  0.3257 -0.4034 -0.5343
    1THF     H1 3772   0.854   0.512   1.362  0.1826  0.9812 -0.2871
    1THF     H2 3773   0.842   0.390   1.490  0.8873 -0.9852 -2.6338
    1THF     C2 3774   0.783   0.598   1.535 -1.3678 -1.4115  0.6736
    1THF     H3 3775   0.745   0.558   1.629  1.0261 -0.5405  2.0632
    1THF     H4 3776   0.703   0.623   1.466 -0.3595  0.4247  0.1337
    1THF     C3 3777   0.880   0.706   1.576  0.5118 -0.1496 -0.2462
    1THF     H5 3778   0.891   0.718   1.684 -2.2385 -2.1956  0.3143
    1THF     H6 3779   0.851   0.804   1.536 -1.8692  0.2612  2.3199
    1THF     C4 3780   1.015   0.659   1.524 -0.5740 -0.9075 -0.0204
    1THF     H7 3781   1.098   0.684   1.592 -0.4853 -2.9191  0.6332
    1THF     H8 3782   1.027   0.699   1.423 -0.0814 -2.9298 -0.7841
    1THF     O1 3783   1.004   0.519   1.505 -0.3721  0.0488  0.3581
    1THF     C1 3784   0.494   3.960   1.715 -0.1734  0.3348 -0.1782
    1THF     H1 3785   0.553   4.013   1.790 -0.2363  0.7838 -0.4464
    1THF     H2 3786   0.404   4.017   1.693  0.1060 -0.0181 -2.4205
    1THF     C2 3787   0.453   3.818   1.738 -0.3571  0.5195  0.2553
    1THF     H3 3788   0.371   3.811   1.810  0.8585 -1.1337  1.5106
    1THF     H4 3789   0.535   3.758   1.779 -0.0575 -0.1408 -1.2621
    1THF     C3 3790   0.426   3.761   1.594 -0.8937 -0.5192 -0.2558
    1THF     H5 3791   0.322   3.747   1.562 -1.7120 -0.3777  2.1789
    1THF     H6 3792   0.477   3.666   1.579  0.0972 -0.1144  0.5125
    1THF     C4 3793   0.489   3.869   1.508 -0.0392  0.1530  0.3128
    1THF     H7 3794   0.405   3.929   1.472 -0.4095 -1.4071 -1.5057
    1THF     H8 3795   0.555   3.839   1.427 -0.1280  0.7048  0.0291
    1THF     O1 3796   0.568   3.948   1.594  0.2142 -0.2592  0.0283
    1THF     C1 3797   3.792   2.986   1.276 -0.2755 -0.1520  0.4971
    1THF     H1 3798   3.859   3.069   1.252  1.6537 -1.9368 -0.4837
    1THF     H2 3799   3.792   2.956   1.381  1.2591  2.4703  1.2796
    1THF     C2 3800   3.819   2.859   1.193  0.4374  0.2729  0.9786
    1THF     H3 3801   3.862   2.789   1.265  0.0430 -1.4248 -0.3949
    1THF     H4 3802   3.891   2.885   1.115 -1.0159 -0.3863 -0.6234
    1THF     C3 3803   3.681   2.811   1.144 -0.6050 -0.3249 -0.3158
    1THF     H5 3804   3.651   2.714   1.184  2.2861 -1.1060  0.0983
    1THF     H6 3805   3.686   2.801   1.035 -0.3652 -0.7572 -0.2660
    1THF     C4 3806   3.583   2.918   1.192  0.3434  0.3946  0.0024
    1THF     H7 3807   3.532   2.882   1.282 -0.6585 -2.1857 -1.5518
    1THF     H8 3808   3.517   2.947   1.110  0.3252  2.3590  0.6790
    1THF     O1 3809   3.660   3.032   1.229  0.1802 -0.3677 -0.1061
    1THF     C1 3810   0.223   1.170   3.507 -0.1286  0.2909 -0.2272
    1THF     H1 3811   0.142   1.241   3.488 -2.0831 -2.1235 -1.3504
    1THF     H2 3812   0.184   1.069   3.523  0.7648  0.1626  1.2752
    1THF     C2 3813   0.316   1.207   3.631  0.3329 -0.4646  0.2040
    1THF     H3 3814   0.379   1.121   3.657  1.2228  0.0992 -0.0920
    1THF     H4 3815   0.261   1.239   3.720  0.1087  0.3214 -0.2153
    1THF     C3 3816   0.405   1.320   3.570 -0.1598  0.7462  0.7188
    1THF     H5 3817   0.501   1.334   3.620 -1.0809 -0.2624  2.8393
    1THF     H6 3818   0.354   1.417   3.577  0.5221  1.1991 -0.4370
    1THF     C4 3819   0.422   1.265   3.423 -0.6938  0.4014 -0.2183
    1THF     H7 3820   0.519   1.216   3.412 -0.2598  1.3465 -0.6111
    1THF     H8 3821   0.422   1.352   3.357 -1.0578  0.7881  0.2939
    1THF     O1 3822   0.315   1.168   3.395  0.0790  0.7941 -0.2080
    1THF     C1 3823   3.599   2.006   0.810  0.3608  0.6921 -0.4251
    1THF     H1 3824   3.568   2.109   0.834  0.4457  0.6052  0.0682
    1THF     H2 3825   3.633   1.995   0.707  1.7103 -2.2477  0.3054
    1THF     C2 3826   3.477   1.914   0.838 -0.1824 -0.2059 -0.0188
    1THF     H3 3827   3.452   1.859   0.748  0.1819 -0.9523  0.3347
    1THF     H4 3828   3.385   1.970   0.859  1.4081  2.4433  0.1668
    1THF     C3 3829   3.527   1.820   0.949 -0.1182 -0.1385  0.7021
    1THF     H5 3830   3.501   1.714   0.938  0.0304  0.1735 -3.8946
    1THF     H6 3831   3.501   1.879   1.037 -1.0900  0.0956  0.2642
    1THF     C4 3832   3.675   1.832   0.950  0.0011  0.9992  0.0236
    1THF     H7 3833   3.728   1.758   0.889  0.3584 -0.3704  1.9206
    1THF     H8 3834   3.707   1.823   1.054 -4.0372  0.6788  1.3019
    1THF     O1 3835   3.707   1.963   0.896 -0.1215 -0.1323  0.1030
    1THF     C1 3836   0.138   1.990   2.581 -0.2303  0.7102 -0.0152
    1THF     H1 3837   0.080   2.023   2.494  0.0079 -0.4859 -0.6396
    1THF     H2 3838   0.173   1.889   2.559  1.0074  1.3299 -0.9653
    1THF     C2 3839   0.055   2.010   2.708 -0.0502  0.1924  0.5642
    1THF     H3 3840   0.076   1.927   2.776 -0.8067 -1.4309 -1.1370
    1THF     H4 3841  -0.051   2.028   2.691  0.2565  2.0270  0.4601
    1THF     C3 3842   0.111   2.135   2.765 -0.0200  0.4641  0.2224
    1THF     H5 3843   0.089   2.139   2.872  2.3504  1.7655  0.6915
    1THF     H6 3844   0.063   2.219   2.714  0.6780  0.8529  0.1972
    1THF     C4 3845   0.259   2.114   2.722 -0.0526 -0.0442  0.2550
    1THF     H7 3846   0.296   2.037   2.789  1.2218  1.0192  0.7969
    1THF     H8 3847   0.312   2.209   2.727 -0.3148  0.3511 -3.2290
    1THF     O1 3848   0.259   2.068   2.586 -0.0411 -0.1420 -0.0598
    1THF     C1 3849   1.356   3.521   2.326  0.9490  0.3464 -0.4336
    1THF     H1 3850   1.348   3.528   2.217  4.4109  3.2127 -0.6409
    1THF     H2 3851   1.391   3.621   2.356  1.9739 -0.0239 -0.3644
    1THF     C2 3852   1.464   3.417   2.361  0.0500  0.6955 -1.3211
    1THF     H3 3853   1.552   3.472   2.394 -1.2197  2.2715 -0.4986
    1THF     H4 3854   1.476   3.347   2.278 -1.2724 -0.8264 -0.2543
    1THF     C3 3855   1.397   3.342   2.477 -0.0237  0.4389 -0.1908
    1THF     H5 3856   1.417   3.403   2.565  1.6280  0.2698 -0.4285
    1THF     H6 3857   1.430   3.240   2.498 -0.5396  0.3257  0.0926
    1THF     C4 3858   1.253   3.347   2.436  0.4566  0.3705 -0.2051
    1THF     H7 3859   1.185   3.324   2.519  1.4191  0.1656  0.5281
    1THF     H8 3860   1.235   3.287   2.347 -1.7315 -1.0540  1.1413
    1THF     O1 3861   1.238   3.490   2.403 -0.0659 -0.1830  0.9834
    1THF     C1 3862   0.984   4.015   1.519 -0.5903  0.2353 -0.3763
    1THF     H1 3863   0.921   3.966   1.593 -0.7139  2.0830  0.7549
    1THF     H2 3864   0.963   4.121   1.530  0.0139  0.3482 -0.3107
    1THF     C2 3865   0.962   3.946   1.385 -0.3020 -0.0292 -0.2146
    1THF     H3 3866   0.944   4.027   1.313 -1.4562  2.7413  3.0452
    1THF     H4 3867   0.868   3.890   1.387 -0.9827  1.1015 -0.0073
    1THF     C3 3868   1.087   3.863   1.371 -0.2928 -0.4516  0.0794
    1THF     H5 3869   1.159   3.908   1.303 -0.4662  0.9241  0.7973
    1THF     H6 3870   1.070   3.758   1.345 -2.0737 -0.0552 -0.4305
    1THF     C4 3871   1.159   3.864   1.507 -0.2755 -0.4119 -0.0983
    1THF     H7 3872   1.267   3.855   1.496 -0.1312  0.1989  0.7595
    1THF     H8 3873   1.116   3.790   1.575 -0.9938  2.0239  2.2295
    1THF     O1 3874   1.118   3.992   1.560  0.2288  0.0343  0.2515
    1THF     C1 3875   0.353   2.436   2.479 -0.0513 -0.0487  0.9014
    1THF     H1 3876   0.292   2.460   2.566 -0.9304 -0.1697  0.3212
    1THF     H2 3877   0.382   2.331   2.470 -0.4697 -0.1669  0.9192
    1THF     C2 3878   0.487   2.517   2.469 -0.9430  0.4662  0.6021
    1THF     H3 3879   0.571   2.448   2.461 -0.1772  1.6986 -2.7297
    1THF     H4 3880   0.489   2.584   2.555  2.3813  0.7903  0.3245
    1THF     C3 3881   0.462   2.597   2.334  0.2824  0.6394  0.1603
    1THF     H5 3882   0.554   2.607   2.277  0.1360 -1.6644 -0.5574
    1THF     H6 3883   0.417   2.692   2.364  0.5663  1.0208 -0.6087
    1THF     C4 3884   0.355   2.516   2.253  0.1964 -1.1911 -0.3354
    1THF     H7 3885   0.382   2.421   2.206  0.3493 -2.0016  1.3791
    1THF     H8 3886   0.299   2.577   2.181 -1.1463 -1.9679  0.0240
    1THF     O1 3887   0.271   2.470   2.363 -0.0491 -0.6828 -0.0224
    1THF     C1 3888   1.376   2.450   3.706 -0.2916  0.1781  0.6008
    1THF     H1 3889   1.382   2.463   3.598  0.8326 -1.1613  0.4913
    1THF     H2 3890   1.362   2.549   3.751  2.7693  0.5175  0.9078
    1THF     C2 3891   1.504   2.393   3.765  0.5034  0.0481 -0.5619
    1THF     H3 3892   1.529   2.450   3.855  0.9089 -3.4771  1.6642
    1THF     H4 3893   1.581   2.403   3.689  0.1173  0.5988 -0.8832
    1THF     C3 3894   1.474   2.253   3.808  0.2562 -0.3806 -0.2572
    1THF     H5 3895   1.536   2.221   3.893 -1.7291  0.1776  1.4320
    1THF     H6 3896   1.510   2.184   3.731 -1.8436 -2.0275  0.1995
    1THF     C4 3897   1.325   2.263   3.837 -0.0707 -0.1060  0.0088
    1THF     H7 3898   1.309   2.288   3.942 -0.0982 -3.0938  0.7796
    1THF     H8 3899   1.275   2.168   3.816  2.2023 -1.6331  1.2077
    1THF     O1 3900   1.271   2.366   3.750 -0.4859  0.1260 -0.0021
    1THF     C1 3901   1.709   1.879   3.420  0.3982  0.1249 -0.2950
    1THF     H1 3902   1.751   1.888   3.320  0.6735  2.0951 -0.0332
    1THF     H2 3903   1.657   1.974   3.440  0.3246  0.1701 -0.7053
    1THF     C2 3904   1.822   1.854   3.521 -0.4813  0.2474 -0.0073
    1THF     H3 3905   1.836   1.933   3.595  1.5100 -0.5707  0.5177
    1THF     H4 3906   1.915   1.833   3.468  0.3361 -0.1760  1.5610
    1THF     C3 3907   1.778   1.730   3.608 -0.1197 -0.0420  0.7090
    1THF     H5 3908   1.769   1.762   3.712  0.4426  2.0839  0.1377
    1THF     H6 3909   1.840   1.643   3.586 -0.8080  0.2125 -2.4103
    1THF     C4 3910   1.633   1.698   3.557 -0.3883 -0.3130 -0.4576
    1THF     H7 3911   1.548   1.739   3.612  1.7183  0.9907  1.9380
    1THF     H8 3912   1.628   1.590   3.542 -0.0907 -0.2700 -0.9100
    1THF     O1 3913   1.624   1.767   3.432 -0.1080  0.2270 -0.4110
    1THF     C1 3914   2.086   3.022   1.250  0.1543  0.0728 -0.1661
    1THF     H1 3915   2.084   3.022   1.141  0.9283 -1.7909 -0.2022
    1THF     H2 3916   2.178   2.975   1.285  1.7001  2.0232 -1.5549
    1THF     C2 3917   1.961   2.960   1.322 -0.1400 -0.4690  0.5917
    1THF     H3 3918   1.982   2.857   1.352 -0.6114 -0.7414 -0.0086
    1THF     H4 3919   1.881   2.977   1.250 -0.0499 -0.3520  0.5170
    1THF     C3 3920   1.931   3.046   1.443 -0.2237 -0.1267  0.2688
    1THF     H5 3921   1.979   3.011   1.534  0.2666 -1.1732 -0.3966
    1THF     H6 3922   1.824   3.044   1.465 -0.4654  0.8282 -0.7806
    1THF     C4 3923   1.975   3.180   1.392 -0.1887 -0.9618 -0.3204
    1THF     H7 3924   2.009   3.247   1.471  0.0042  0.2523 -1.4299
    1THF     H8 3925   1.890   3.221   1.337 -0.3741  0.5501  1.0581
    1THF     O1 3926   2.082   3.158   1.303 -0.0704  0.0042 -0.8807
    1THF     C1 3927   2.307   1.022   2.666  0.4792 -0.4382  0.5131
    1THF     H1 3928   2.365   0.945   2.719  1.4232  1.0962  1.7584
    1THF     H2 3929   2.204   0.989   2.651 -0.7643  2.7902  1.6004
    1THF     C2 3930   2.375   1.073   2.538 -0.0052  0.7619  0.3839
    1THF     H3 3931   2.333   1.015   2.455  1.1912  1.2679 -0.5970
    1THF     H4 3932   2.481   1.051   2.551 -0.0879 -0.1468 -0.3941
    1THF     C3 3933   2.340   1.223   2.538 -0.1272  0.3057  0.2005
    1THF     H5 3934   2.257   1.242   2.471 -0.0686  0.1523  0.0852
    1THF     H6 3935   2.428   1.269   2.493 -1.2607 -0.7969 -3.3308
    1THF     C4 3936   2.302   1.260   2.682 -1.0929  0.0865  0.0339
    1THF     H7 3937   2.208   1.315   2.692 -1.5300 -0.8071  1.0475
    1THF     H8 3938   2.383   1.316   2.728 -0.2046 -0.3761 -0.9516
    1THF     O1 3939   2.301   1.136   2.753 -0.0167  0.3858 -0.0279
    1THF     C1 3940   1.019   2.058   2.993 -0.3131 -0.5056  0.0151
    1THF     H1 3941   1.004   2.068   3.101  0.1134  1.0675 -0.0634
    1THF     H2 3942   1.090   2.136   2.964  0.0390  0.0002  2.1498
    1THF     C2 3943   0.890   2.064   2.920 -0.4563  0.1906  0.0678
    1THF     H3 3944   0.913   2.113   2.825 -0.3911  1.3769  0.6807
    1THF     H4 3945   0.814   2.120   2.975  1.1880  0.5046  2.0694
    1THF     C3 3946   0.851   1.918   2.913  0.0061 -0.2507  0.0190
    1THF     H5 3947   0.801   1.907   2.817  1.8177 -2.3047 -0.7123
    1THF     H6 3948   0.780   1.899   2.994 -0.2354  0.9029  0.0867
    1THF     C4 3949   0.982   1.838   2.922  0.4443 -0.2391 -0.2382
    1THF     H7 3950   1.006   1.783   2.831  1.4340 -0.7049  0.2995
    1THF     H8 3951   0.979   1.775   3.011 -0.7599  0.1297 -0.0052
    1THF     O1 3952   1.079   1.935   2.952  0.0483  0.1220 -0.1734
    1THF     C1 3953   2.770   1.948   0.679 -0.1353 -0.3437 -0.5876
    1THF     H1 3954   2.800   1.935   0.783 -1.0451 -1.8057 -0.4836
    1THF     H2 3955   2.714   1.859   0.649 -1.2848 -0.3113  1.3672
    1THF     C2 3956   2.884   1.984   0.590  0.0822  0.8125 -0.4089
    1THF     H3 3957   2.897   1.896   0.527  0.9219 -0.3514  1.3455
    1THF     H4 3958   2.969   1.997   0.656 -0.4777  1.2432  0.2264
    1THF     C3 3959   2.840   2.102   0.502  0.2638  0.1894  0.3703
    1THF     H5 3960   2.858   2.100   0.395 -1.1351  1.7488  0.0903
    1THF     H6 3961   2.888   2.192   0.541  0.7906 -0.4552  1.2361
    1THF     C4 3962   2.690   2.118   0.528 -0.3047  0.3174  0.4660
    1THF     H7 3963   2.627   2.052   0.468 -1.7044  1.2268  0.9013
    1THF     H8 3964   2.662   2.224   0.532 -1.3522  0.1105 -1.0026
    1THF     O1 3965   2.680   2.056   0.661  0.3265 -0.1233 -0.0160
    1THF     C1 3966   2.516   1.589   0.804 -0.1002 -0.1381  0.1029
    1THF     H1 3967   2.519   1.698   0.812 -0.7949 -0.1993  1.3537
    1THF     H2 3968   2.455   1.559   0.719 -1.7753 -1.7439  1.8335
    1THF     C2 3969   2.450   1.532   0.926  0.4078  0.3760  0.8344
    1THF     H3 3970   2.341   1.540   0.922  0.5847  1.6902 -3.4835
    1THF     H4 3971   2.492   1.586   1.012  1.2989 -2.0556  1.9684
    1THF     C3 3972   2.507   1.390   0.927  0.3121 -0.1036 -0.3699
    1THF     H5 3973   2.444   1.318   0.873  0.2618 -0.4893  0.1971
    1THF     H6 3974   2.508   1.356   1.031  1.6978  3.4164  0.8463
    1THF     C4 3975   2.647   1.399   0.865  0.2801  0.1745 -0.4572
    1THF     H7 3976   2.650   1.312   0.799 -0.6771 -1.6251  1.7970
    1THF     H8 3977   2.725   1.398   0.941  2.8000 -0.4454 -2.9710
    1THF     O1 3978   2.648   1.528   0.796  0.4114 -0.1427  0.3497
    1THF     C1 3979   2.988   2.884   2.403 -0.2620 -0.0534 -0.1898
    1THF     H1 3980   2.975   2.777   2.420  0.0811 -0.1677 -0.6254
    1THF     H2 3981   2.896   2.943   2.397  1.2477  2.5881  1.4056
    1THF     C2 3982   3.088   2.910   2.288 -0.4212  0.3402 -0.1177
    1THF     H3 3983   3.035   2.955   2.203  1.2088  0.9626 -0.8305
    1THF     H4 3984   3.138   2.818   2.258 -0.2540  0.7402 -1.0707
    1THF     C3 3985   3.184   3.011   2.348 -0.3264 -0.1569  0.2152
    1THF     H5 3986   3.196   3.100   2.286  2.4879 -0.3788  0.3681
    1THF     H6 3987   3.279   2.964   2.375  0.1491 -0.2423 -1.5118
    1THF     C4 3988   3.122   3.059   2.479 -0.0910  0.7750 -0.2500
    1THF     H7 3989   3.048   3.138   2.464  0.7691  1.2867 -1.9057
    1THF     H8 3990   3.189   3.092   2.559  0.4625  0.1627 -0.4545
    1THF     O1 3991   3.055   2.941   2.523  0.4038  0.1739 -0.0594
    1THF     C1 3992   2.602   1.629   3.743 -0.0468  0.4467  0.1778
    1THF     H1 3993   2.530   1.704   3.710 -3.1749 -1.9144  1.4043
    1THF     H2 3994   2.595   1.591   3.845 -0.9379 -0.6208 -0.2702
    1THF     C2 3995   2.742   1.690   3.724  0.3013 -0.3509 -0.6302
    1THF     H3 3996   2.795   1.693   3.820  2.7999 -2.2700 -1.8985
    1THF     H4 3997   2.739   1.793   3.689 -0.1684 -0.3527 -0.5989
    1THF     C3 3998   2.814   1.598   3.634  0.0075 -0.2235 -0.2108
    1THF     H5 3999   2.896   1.535   3.668 -0.4162 -0.8235 -0.2883
    1THF     H6 4000   2.841   1.666   3.553 -1.6379 -0.0245 -0.6148
    1THF     C4 4001   2.717   1.489   3.586 -0.4524  0.8015  0.4096
    1THF     H7 4002   2.759   1.390   3.604 -1.8273 -0.4249 -2.7534
    1THF     H8 4003   2.691   1.501   3.480 -3.5777 -0.8704  0.9163
    1THF     O1 4004   2.595   1.507   3.666  0.5475 -0.5598 -0.6081
    1THF     C1 4005   1.717   2.811   1.733 -0.1665 -0.0530 -0.6481
    1THF     H1 4006   1.769   2.716   1.744  3.7029  1.9378 -0.9011
    1THF     H2 4007   1.764   2.890   1.792  0.3429 -1.5124  0.9342
    1THF     C2 4008   1.571   2.794   1.759 -0.0018 -0.2236  0.1029
    1THF     H3 4009   1.534   2.840   1.851 -0.9982 -2.5634  0.8992
    1THF     H4 4010   1.542   2.689   1.766 -2.1035  0.2682 -0.9159
    1THF     C3 4011   1.507   2.859   1.632 -0.4860 -0.6758 -0.6217
    1THF     H5 4012   1.504   2.967   1.644  2.5442 -0.9479  4.2578
    1THF     H6 4013   1.411   2.811   1.612 -1.1228  0.0184  0.7208
    1THF     C4 4014   1.605   2.835   1.521  0.3223 -0.4775  0.4141
    1THF     H7 4015   1.590   2.910   1.442  1.3710  2.0912  2.5738
    1THF     H8 4016   1.594   2.734   1.482  1.1614 -0.1986 -0.5732
    1THF     O1 4017   1.725   2.857   1.593  0.3322  0.5735 -0.0210
    1THF     C1 4018   0.500   0.167   2.695 -1.0988 -0.2929  0.1506
    1THF     H1 4019   0.454   0.076   2.655  0.6566 -1.3237  0.4070
    1THF     H2 4020   0.592   0.191   2.640 -1.8060  0.4116 -0.7465
    1THF     C2 4021   0.523   0.158   2.842 -0.7259  0.1156 -0.2009
    1THF     H3 4022   0.624   0.192   2.866 -0.7290  1.7092 -2.2679
    1THF     H4 4023   0.515   0.054   2.871  3.5897 -0.1999  0.2223
    1THF     C3 4024   0.410   0.238   2.911  0.3303  0.2403 -0.0008
    1THF     H5 4025   0.454   0.323   2.963  1.7514  1.0063 -2.4121
    1THF     H6 4026   0.353   0.185   2.988  0.5853 -1.9067 -1.2471
    1THF     C4 4027   0.318   0.285   2.800 -0.7501 -0.1971  0.2395
    1THF     H7 4028   0.269   0.381   2.821 -0.2930 -0.0463  0.6425
    1THF     H8 4029   0.243   0.206   2.795  0.6958 -1.7472  2.1803
    1THF     O1 4030   0.404   0.282   2.679  0.3391 -0.2487 -0.1353
    1THF     C1 4031   2.940   2.523   1.170  0.0512 -0.0539 -0.2144
    1THF     H1 4032   3.033   2.477   1.204 -1.1175 -1.7407  0.7612
    1THF     H2 4033   2.956   2.575   1.075  1.8728  1.0803  0.6886
    1THF     C2 4034   2.900   2.622   1.271 -0.6691  0.1634 -0.2522
    1THF     H3 4035   2.830   2.694   1.228  0.2154  1.8408  1.0196
    1THF     H4 4036   2.992   2.675   1.299  0.3006 -0.3390 -2.3960
    1THF     C3 4037   2.842   2.535   1.377  0.1417  0.0500  0.0493
    1THF     H5 4038   2.764   2.592   1.428  0.2772  0.9328 -0.7117
    1THF     H6 4039   2.907   2.497   1.455  0.1564 -0.1111 -0.0423
    1THF     C4 4040   2.783   2.417   1.300 -0.1797  0.3252 -0.6403
    1THF     H7 4041   2.675   2.433   1.289  0.0364  1.1198 -1.6667
    1THF     H8 4042   2.800   2.319   1.344  3.0243  0.7543 -0.8661
    1THF     O1 4043   2.836   2.429   1.170  0.1192  0.1636  0.3475
    1THF     C1 4044   1.779   2.850   0.871  0.0628  0.1024  0.0849
    1THF     H1 4045   1.854   2.785   0.824 -0.6610 -0.6219 -0.0766
    1THF     H2 4046   1.769   2.942   0.813  0.3361 -0.2973 -0.6014
    1THF     C2 4047   1.818   2.892   1.013 -0.3639 -0.0478  0.0972
    1THF     H3 4048   1.848   2.996   1.020  2.7008 -0.9803  1.7870
    1THF     H4 4049   1.898   2.829   1.052 -0.8675 -0.4775  0.4602
    1THF     C3 4050   1.693   2.883   1.097 -0.4128 -0.3057  0.7182
    1THF     H5 4051   1.659   2.981   1.130  0.2088  0.7195 -1.6019
    1THF     H6 4052   1.715   2.815   1.180  0.4172  0.4277  1.1035
    1THF     C4 4053   1.585   2.834   0.997  0.2183  0.3105 -0.1817
    1THF     H7 4054   1.516   2.915   0.970 -0.0009  0.3218  0.3904
    1THF     H8 4055   1.517   2.761   1.043 -1.4113  0.8305 -1.7239
    1THF     O1 4056   1.649   2.784   0.886  0.0806 -0.3222  0.1237
    1THF     C1 4057   1.968   0.024   1.127  0.0754  0.8384 -0.5538
    1THF     H1 4058   2.041   0.102   1.107  0.8772  0.4781  0.8933
    1THF     H2 4059   2.019  -0.054   1.183 -0.3160  1.2796  0.4269
    1THF     C2 4060   1.908  -0.040   0.994 -1.1770 -0.2096 -0.1463
    1THF     H3 4061   1.957  -0.135   0.973 -1.1207 -0.2840  0.3260
    1THF     H4 4062   1.923   0.023   0.906 -0.6243  0.1771  0.2173
    1THF     C3 4063   1.765  -0.062   1.018  0.0011 -0.2677 -0.4753
    1THF     H5 4064   1.739  -0.168   1.013 -1.2206 -0.0232  0.4169
    1THF     H6 4065   1.706  -0.014   0.940 -0.9227 -0.5659  0.0331
    1THF     C4 4066   1.745  -0.010   1.161  0.2532 -0.2195  0.3553
    1THF     H7 4067   1.752  -0.093   1.232  2.2988 -0.3957 -0.0311
    1THF     H8 4068   1.655   0.052   1.158 -1.2683 -2.2827  1.9930
    1THF     O1 4069   1.851   0.076   1.186  0.0610 -0.0383  0.0511
    1THF     C1 4070   3.445   0.897   1.465 -0.1556  0.7032  0.2185
    1THF     H1 4071   3.341   0.930   1.450 -0.8414 -1.0970  0.8247
    1THF     H2 4072   3.450   0.798   1.512 -1.2084  0.0556 -0.9971
    1THF     C2 4073   3.533   0.997   1.544 -0.2764  0.0369  1.0499
    1THF     H3 4074   3.559   0.948   1.638 -1.6777 -2.5979  0.0986
    1THF     H4 4075   3.481   1.090   1.572 -0.5952  1.1079 -2.8560
    1THF     C3 4076   3.648   1.013   1.453 -0.1982  0.1335  0.5161
    1THF     H5 4077   3.742   1.008   1.508 -1.1600  1.8355  2.3811
    1THF     H6 4078   3.642   1.108   1.400  2.4014  0.2286  0.3051
    1THF     C4 4079   3.639   0.907   1.348 -0.0895 -0.6129  0.2719
    1THF     H7 4080   3.690   0.822   1.395  2.0955  0.4548 -0.1156
    1THF     H8 4081   3.691   0.933   1.256 -1.6315 -2.3284 -1.1182
    1THF     O1 4082   3.497   0.883   1.330 -0.0946  0.6200  0.2534
    1THF     C1 4083   3.481   2.717   1.895 -0.9891  0.1957  0.1605
    1THF     H1 4084   3.531   2.725   1.798  0.0760 -1.3987  0.5375
    1THF     H2 4085   3.451   2.612   1.908  0.7815 -0.4777 -0.9283
    1THF     C2 4086   3.362   2.813   1.900  0.4403 -0.2450  0.9485
    1THF     H3 4087   3.284   2.766   1.961  0.4893  0.0602  1.2494
    1THF     H4 4088   3.323   2.846   1.804 -0.2667 -1.4573  0.8032
    1THF     C3 4089   3.404   2.932   1.983  0.1029  0.0870  0.5980
    1THF     H5 4090   3.355   2.941   2.080  2.7565  1.4408  1.8608
    1THF     H6 4091   3.381   3.026   1.932  0.9091  0.0915  0.2311
    1THF     C4 4092   3.559   2.907   2.002  0.8225  0.0893 -0.3324
    1THF     H7 4093   3.609   2.950   2.089  0.1784 -0.5885  0.3765
    1THF     H8 4094   3.615   2.947   1.917  1.3747  0.6580  0.2976
    1THF     O1 4095   3.568   2.759   2.008 -0.0666  0.3079  0.2119
    1THF     C1 4096   1.503   1.085   1.558 -0.8604 -0.2248 -0.0094
    1THF     H1 4097   1.395   1.082   1.544 -0.7635 -0.2903 -0.7465
    1THF     H2 4098   1.548   0.987   1.573 -0.0129  0.3279  1.1594
    1THF     C2 4099   1.538   1.169   1.685  0.9900  0.2599 -0.1540
    1THF     H3 4100   1.635   1.148   1.731  0.4983 -0.0297  0.7631
    1THF     H4 4101   1.461   1.158   1.762  1.7728 -2.5740  0.2868
    1THF     C3 4102   1.533   1.306   1.615 -0.0767  0.1352 -0.3822
    1THF     H5 4103   1.585   1.381   1.676  0.7454 -0.7996  0.0926
    1THF     H6 4104   1.428   1.336   1.608 -0.9228 -3.3324 -4.3652
    1THF     C4 4105   1.601   1.283   1.483  0.1088 -0.3984 -0.4284
    1THF     H7 4106   1.709   1.293   1.489  0.0385  0.0103  0.3040
    1THF     H8 4107   1.570   1.350   1.402  2.7408 -0.0747 -1.2072
    1THF     O1 4108   1.562   1.151   1.451  0.3985  0.1201  0.2934
    1THF     C1 4109   3.827   2.882   3.532  0.0949 -0.0149  1.2299
    1THF     H1 4110   3.930   2.917   3.526 -0.6104  2.4192  2.4137
    1THF     H2 4111   3.790   2.836   3.440  0.7771 -1.1753  1.5338
    1THF     C2 4112   3.745   3.002   3.562  0.0949  0.3329  0.4060
    1THF     H3 4113   3.722   3.070   3.480 -0.6219 -3.1146 -2.4086
    1THF     H4 4114   3.813   3.049   3.633  1.4032  0.8787 -1.1770
    1THF     C3 4115   3.623   2.943   3.640  0.1267 -0.2280  0.6592
    1THF     H5 4116   3.546   2.922   3.566  2.0044  1.3953 -1.7915
    1THF     H6 4117   3.579   3.007   3.717  0.3840  0.3118  0.3566
    1THF     C4 4118   3.675   2.808   3.692  0.2965 -0.0726  0.0842
    1THF     H7 4119   3.614   2.735   3.639  2.0630 -0.6213 -1.2155
    1THF     H8 4120   3.672   2.806   3.801  0.9844 -1.0657  0.0907
    1THF     O1 4121   3.814   2.800   3.642 -0.3053  0.7374  0.5338
    1THF     C1 4122   0.279   2.715   1.477 -0.2915  0.6007 -1.1423
    1THF     H1 4123   0.294   2.618   1.525  0.7647  1.3063 -0.0169
    1THF     H2 4124   0.325   2.796   1.535 -0.5076 -1.4401  2.0411
    1THF     C2 4125   0.132   2.750   1.460  0.8952  0.1611  0.7850
    1THF     H3 4126   0.095   2.826   1.530  0.3077  0.1539  0.4826
    1THF     H4 4127   0.078   2.656   1.475  2.0236 -0.5426  0.4446
    1THF     C3 4128   0.117   2.812   1.317 -0.5922  0.3097 -0.3544
    1THF     H5 4129   0.073   2.912   1.316  1.8966  1.5215  2.6566
    1THF     H6 4130   0.051   2.745   1.262  0.8887 -0.6620 -0.9726
    1THF     C4 4131   0.258   2.807   1.262 -0.4025  0.0508  0.6633
    1THF     H7 4132   0.306   2.903   1.277  0.9172 -0.9110  2.7587
    1THF     H8 4133   0.255   2.780   1.156 -0.6404  1.1784  0.3825
    1THF     O1 4134   0.329   2.713   1.340 -0.4285 -0.2437 -0.4769
    1THF     C1 4135   0.228   1.888   1.580  0.8943  0.3294 -0.4959
    1THF     H1 4136   0.156   1.837   1.644  1.9833 -0.3737  0.1873
    1THF     H2 4137   0.329   1.859   1.610 -0.1058 -0.3775  2.3313
    1THF     C2 4138   0.222   2.041   1.593  0.2595  0.3828 -0.0045
    1THF     H3 4139   0.300   2.082   1.657  0.8619 -2.1601  0.9411
    1THF     H4 4140   0.130   2.073   1.642  0.6293  1.6099 -0.0698
    1THF     C3 4141   0.222   2.094   1.447 -0.8233  0.3632 -0.0515
    1THF     H5 4142   0.317   2.134   1.410  0.1225 -0.6885  1.2024
    1THF     H6 4143   0.154   2.180   1.447 -0.2257  0.8562  1.1581
    1THF     C4 4144   0.174   1.976   1.362  0.5004 -0.7972 -0.0608
    1THF     H7 4145   0.228   1.974   1.266 -1.8422 -0.1554 -1.4335
    1THF     H8 4146   0.066   1.983   1.347  0.6144 -2.6703 -2.1843
    1THF     O1 4147   0.201   1.861   1.443 -0.4796  0.2406  0.7948
    1THF     C1 4148   0.492   1.175   3.077  0.3245 -0.7492 -1.0974
    1THF     H1 4149   0.561   1.099   3.113 -0.1385 -1.0855 -0.9296
    1THF     H2 4150   0.406   1.180   3.144 -0.5420 -0.6197 -2.1947
    1THF     C2 4151   0.455   1.136   2.934 -0.0856  0.5118  0.3168
    1THF     H3 4152   0.349   1.159   2.918 -0.5420 -1.2605  0.6140
    1THF     H4 4153   0.472   1.029   2.923  1.0349  0.6058  1.1259
    1THF     C3 4154   0.545   1.223   2.841 -0.0719 -0.3985  0.3114
    1THF     H5 4155   0.505   1.239   2.741 -0.5174 -0.5072  0.4711
    1THF     H6 4156   0.644   1.177   2.836 -0.8983 -2.0841 -1.3679
    1THF     C4 4157   0.556   1.350   2.919  0.8213 -0.7288 -0.9662
    1THF     H7 4158   0.472   1.419   2.910  1.0785 -0.5450 -2.1148
    1THF     H8 4159   0.652   1.398   2.896  2.2661 -2.4953  1.2351
    1THF     O1 4160   0.559   1.308   3.069  0.1434  0.7803  0.9130
    1THF     C1 4161   2.296   1.173   1.483  0.1368  0.3871 -0.1891
    1THF     H1 4162   2.226   1.089   1.482  1.7370 -0.9773 -0.7401
    1THF     H2 4163   2.301   1.200   1.589 -0.4504  1.3636 -0.4065
    1THF     C2 4164   2.267   1.295   1.393 -0.5984  0.6333  0.0972
    1THF     H3 4165   2.329   1.377   1.430 -0.9755  0.1763  1.7795
    1THF     H4 4166   2.163   1.330   1.389 -1.1446 -0.9953 -0.4548
    1THF     C3 4167   2.328   1.251   1.256  0.0316 -0.6727  0.2299
    1THF     H5 4168   2.368   1.334   1.199 -0.6135 -1.3930 -1.2951
    1THF     H6 4169   2.250   1.204   1.196  1.2877 -1.9923 -0.4024
    1THF     C4 4170   2.434   1.146   1.296 -0.5464  0.1903 -0.2175
    1THF     H7 4171   2.535   1.185   1.279 -1.6870  3.6383  0.5284
    1THF     H8 4172   2.437   1.053   1.238  1.0979 -0.2880  0.6054
    1THF     O1 4173   2.415   1.113   1.439  0.3016 -0.6636 -0.0862
    1THF     C1 4174   2.674   3.110   3.999 -0.1254  0.1372 -0.3231
    1THF     H1 4175   2.679   3.202   3.940 -1.0469  0.3512 -0.0681
    1THF     H2 4176   2.590   3.042   3.984  0.1944 -0.2568 -0.3357
    1THF     C2 4177   2.669   3.157   4.143 -0.2691  0.4069 -0.9684
    1THF     H3 4178   2.636   3.077   4.209  0.5756  0.6024 -0.2966
    1THF     H4 4179   2.601   3.241   4.162 -1.9244 -1.3444  1.2112
    1THF     C3 4180   2.816   3.186   4.187  0.5820  0.5160  0.1846
    1THF     H5 4181   2.833   3.141   4.284 -1.5556 -1.5203 -0.3470
    1THF     H6 4182   2.840   3.292   4.198  0.1881  0.8127 -1.5616
    1THF     C4 4183   2.897   3.119   4.077 -0.6940 -0.2185  0.3866
    1THF     H7 4184   2.960   3.046   4.129  1.7555 -0.1935 -2.4395
    1THF     H8 4185   2.944   3.206   4.032 -0.9831  0.1836  0.8535
    1THF     O1 4186   2.809   3.048   3.996  0.0546  0.7963  0.3864
    1THF     C1 4187   3.684   3.937   1.933 -0.2795 -0.4461 -0.5675
    1THF     H1 4188   3.693   3.873   2.021 -2.6899  1.7442  1.3746
    1THF     H2 4189   3.776   3.940   1.874  0.9121  2.1373  1.2889
    1THF     C2 4190   3.655   4.079   1.975  0.3841  0.2593  0.3807
    1THF     H3 4191   3.742   4.131   2.016 -0.0484  0.2776  1.2864
    1THF     H4 4192   3.593   4.080   2.064 -0.0846 -0.9815  0.0641
    1THF     C3 4193   3.592   4.132   1.851 -0.3400  0.1424 -0.4645
    1THF     H5 4194   3.659   4.182   1.781 -1.6466  1.2310 -0.9585
    1THF     H6 4195   3.521   4.208   1.884  0.9323  0.2494  2.1841
    1THF     C4 4196   3.530   4.017   1.778 -0.0041 -0.2460 -0.1543
    1THF     H7 4197   3.568   4.020   1.675  0.3694 -0.6176 -0.0261
    1THF     H8 4198   3.421   4.024   1.784  0.1799  0.3533  3.8365
    1THF     O1 4199   3.580   3.901   1.845  0.2041 -0.5419  0.1445
    1THF     C1 4200   3.246   2.778   3.913  0.4083 -0.9717 -0.8952
    1THF     H1 4201   3.353   2.755   3.906  0.4303 -1.0958 -0.1926
    1THF     H2 4202   3.224   2.875   3.868 -1.3295 -0.9328 -0.0062
    1THF     C2 4203   3.196   2.785   4.054  0.5904 -0.0570 -0.1171
    1THF     H3 4204   3.146   2.880   4.075 -1.8418 -1.6317  1.5293
    1THF     H4 4205   3.270   2.779   4.134 -1.3373  0.8704  1.7851
    1THF     C3 4206   3.083   2.689   4.077  0.4184 -0.2478  0.1756
    1THF     H5 4207   2.992   2.727   4.123 -0.3990 -1.9023 -0.0190
    1THF     H6 4208   3.115   2.604   4.139  1.7814  1.6267  2.1273
    1THF     C4 4209   3.059   2.643   3.937  0.2063  0.1130  0.1538
    1THF     H7 4210   2.977   2.706   3.903 -0.6343  0.5279  2.8898
    1THF     H8 4211   3.035   2.536   3.938 -0.3570  0.2488  0.8790
    1THF     O1 4212   3.178   2.671   3.858 -0.8028  0.1320  0.3120
    1THF     C1 4213   1.724   3.160   2.385 -0.4949 -0.1615 -0.1702
    1THF     H1 4214   1.627   3.138   2.340 -0.3332 -1.5064  0.0875
    1THF     H2 4215   1.780   3.238   2.333 -0.1669  0.4137  1.0188
    1THF     C2 4216   1.807   3.037   2.401 -0.6751 -0.3418 -0.0990
    1THF     H3 4217   1.887   3.028   2.328  0.4829  0.3712  1.0472
    1THF     H4 4218   1.747   2.947   2.397 -2.6302  0.9607 -0.5821
    1THF     C3 4219   1.858   3.047   2.545  0.7476 -0.6935  0.0373
    1THF     H5 4220   1.955   3.096   2.549  1.1853 -1.5683  0.2441
    1THF     H6 4221   1.874   2.947   2.587  0.4025 -0.8538 -0.2036
    1THF     C4 4222   1.754   3.130   2.621 -0.1936  0.1455  0.2621
    1THF     H7 4223   1.801   3.175   2.708  0.4924  1.8119 -0.9643
    1THF     H8 4224   1.678   3.059   2.657  0.1010 -0.2229  0.1558
    1THF     O1 4225   1.702   3.220   2.518  0.1157 -0.0087 -0.4338
    1THF     C1 4226   3.089   1.554   1.415 -0.1555  0.0198  0.0301
    1THF     H1 4227   3.002   1.591   1.359  1.3950  2.0093 -1.1356
    1THF     H2 4228   3.127   1.456   1.384  1.0566  0.6205 -0.4150
    1THF     C2 4229   3.036   1.545   1.553  0.0016 -0.3917  0.2208
    1THF     H3 4230   3.064   1.445   1.587  0.6258 -0.8386 -1.5382
    1THF     H4 4231   2.928   1.560   1.552  0.2602  1.8254  1.4506
    1THF     C3 4232   3.115   1.648   1.630 -0.1873 -0.4290 -0.1842
    1THF     H5 4233   3.131   1.623   1.735  1.8734 -2.0985 -0.8740
    1THF     H6 4234   3.057   1.741   1.633  0.5708  0.0343  0.0788
    1THF     C4 4235   3.245   1.662   1.555 -0.2575  0.0026 -0.3717
    1THF     H7 4236   3.327   1.595   1.580 -1.6101 -0.9566  1.6534
    1THF     H8 4237   3.271   1.767   1.569 -2.6330  0.5088  0.4811
    1THF     O1 4238   3.197   1.649   1.418 -0.3253  0.6767  0.1404
    1THF     C1 4239   1.234   3.299   1.880 -0.1286 -0.0281  0.8760
    1THF     H1 4240   1.154   3.224   1.878  0.8501 -1.0738 -0.9095
    1THF     H2 4241   1.333   3.255   1.866 -1.2741 -2.1155 -1.1629
    1THF     C2 4242   1.230   3.375   2.010 -0.1765 -0.0957 -0.0365
    1THF     H3 4243   1.332   3.379   2.048  0.1418 -0.7173 -0.8105
    1THF     H4 4244   1.157   3.338   2.083  0.2598 -3.2486 -1.1194
    1THF     C3 4245   1.189   3.514   1.970  0.3190  0.6887 -0.5899
    1THF     H5 4246   1.227   3.596   2.030 -1.8188  0.6372  0.8794
    1THF     H6 4247   1.081   3.522   1.979  0.3140 -0.1209  0.1488
    1THF     C4 4248   1.241   3.527   1.826  0.2586  0.4605  0.5440
    1THF     H7 4249   1.346   3.558   1.822  0.0499  1.0164 -1.2183
    1THF     H8 4250   1.179   3.600   1.774  0.8775  2.0143  1.9187
    1THF     O1 4251   1.206   3.394   1.774 -0.5705 -0.1021  0.8210
    1THF     C1 4252   2.877   2.490   3.291  0.3854 -0.5436  0.3648
    1THF     H1 4253   2.985   2.487   3.308  0.4673  1.0471  0.2601
    1THF     H2 4254   2.848   2.427   3.206  1.1782  2.0895 -1.9225
    1THF     C2 4255   2.820   2.627   3.280  0.4451 -0.4512  0.6238
    1THF     H3 4256   2.735   2.616   3.213  0.4392 -1.3657  0.7784
    1THF     H4 4257   2.902   2.692   3.247  0.3731 -0.8431 -0.3494
    1THF     C3 4258   2.760   2.661   3.410 -0.2118  0.4420 -0.6782
    1THF     H5 4259   2.677   2.731   3.405 -0.9655 -0.3650  0.3015
    1THF     H6 4260   2.840   2.708   3.468 -1.2209 -1.0381  2.0020
    1THF     C4 4261   2.740   2.525   3.480 -0.2326 -0.5604  0.0727
    1THF     H7 4262   2.636   2.493   3.465  0.7246 -3.0902 -1.3889
    1THF     H8 4263   2.765   2.524   3.587 -1.3991 -0.9098  0.3474
    1THF     O1 4264   2.828   2.437   3.416  0.0813 -0.0949 -0.5450
    1THF     C1 4265   2.006   3.431   2.628 -0.1463 -0.7541  0.2017
    1THF     H1 4266   2.011   3.343   2.563 -0.9138 -1.4495  1.0606
    1THF     H2 4267   1.901   3.463   2.625  0.5159  1.4588 -0.3799
    1THF     C2 4268   2.097   3.539   2.572 -0.8414  0.0563  0.2536
    1THF     H3 4269   2.060   3.637   2.604 -0.2317  1.0439 -1.9827
    1THF     H4 4270   2.096   3.534   2.463 -2.6206 -0.8729  0.2982
    1THF     C3 4271   2.234   3.507   2.634 -0.6963  0.0808  0.0664
    1THF     H5 4272   2.276   3.601   2.672 -0.2282  0.0919 -0.4853
    1THF     H6 4273   2.303   3.445   2.578 -2.3647 -1.9982  0.2547
    1THF     C4 4274   2.199   3.432   2.763 -0.0988  0.1328 -0.0178
    1THF     H7 4275   2.215   3.488   2.856  0.3101  1.8010 -1.0689
    1THF     H8 4276   2.256   3.339   2.761 -2.3461 -1.2327 -1.9219
    1THF     O1 4277   2.058   3.401   2.761 -0.1848  0.0979 -0.3723
    1THF     C1 4278   0.370   0.155   4.001  0.7665 -0.2951 -0.1115
    1THF     H1 4279   0.405   0.131   3.900 -0.1583 -1.3212 -0.2089
    1THF     H2 4280   0.356   0.257   4.036  3.1938  0.2655 -0.7050
    1THF     C2 4281   0.454   0.082   4.106 -0.1840  0.1963  0.5764
    1THF     H3 4282   0.536   0.149   4.134  0.5454 -0.9377  1.1830
    1THF     H4 4283   0.508  -0.003   4.065  0.8832  1.8950 -1.6579
    1THF     C3 4284   0.363   0.050   4.229 -0.1996 -0.0514  0.6105
    1THF     H5 4285   0.399   0.115   4.309  0.7393  0.6350 -0.3446
    1THF     H6 4286   0.381  -0.053   4.259 -1.6097 -1.2876 -2.4961
    1THF     C4 4287   0.228   0.069   4.165 -0.3691 -0.2148 -0.2284
    1THF     H7 4288   0.172   0.151   4.211 -0.3800  0.0371 -0.6866
    1THF     H8 4289   0.185  -0.031   4.170  0.9319 -0.7146  1.5205
    1THF     O1 4290   0.244   0.090   4.024  0.2401 -0.3114  0.2419
    1THF     C1 4291   1.038   0.596   0.549 -0.2222  0.1094  0.0056
    1THF     H1 4292   1.133   0.617   0.599  0.1661  0.3418 -0.8254
    1THF     H2 4293   1.054   0.556   0.448 -1.6278 -1.5788  0.4256
    1THF     C2 4294   0.946   0.723   0.538  0.4414 -0.5480 -0.5747
    1THF     H3 4295   0.872   0.727   0.457 -1.2324  1.5125  1.0006
    1THF     H4 4296   1.013   0.809   0.530  1.8188 -1.7063 -1.7644
    1THF     C3 4297   0.878   0.724   0.675  0.4199  0.2575 -0.3252
    1THF     H5 4298   0.781   0.774   0.672  0.5108  0.3770 -1.8301
    1THF     H6 4299   0.937   0.774   0.752 -1.1297 -0.6789  1.5219
    1THF     C4 4300   0.876   0.581   0.723 -0.1382 -0.5508 -0.6274
    1THF     H7 4301   0.777   0.535   0.720  0.0327 -1.1919  1.9859
    1THF     H8 4302   0.927   0.573   0.819 -2.5565  0.8016  0.8339
    1THF     O1 4303   0.951   0.510   0.625 -0.2974  0.1428  0.3884
    1THF     C1 4304   1.624   2.699   3.525  0.2983 -0.6055 -0.4603
    1THF     H1 4305   1.541   2.644   3.478 -0.4275 -1.6107  1.9351
    1THF     H2 4306   1.709   2.637   3.553  0.6151  0.9861  2.2407
    1THF     C2 4307   1.582   2.796   3.635 -0.6065  0.9345 -0.0507
    1THF     H3 4308   1.674   2.831   3.683  1.3999  0.6833 -3.5159
    1THF     H4 4309   1.518   2.756   3.714  0.3633  0.8858  0.7210
    1THF     C3 4310   1.523   2.920   3.561  0.0951  0.2563  0.1207
    1THF     H5 4311   1.571   3.008   3.605 -3.8575  2.9008 -0.5700
    1THF     H6 4312   1.415   2.927   3.571  0.0662 -0.8221  0.6162
    1THF     C4 4313   1.572   2.896   3.417  0.6213 -0.1263  0.1409
    1THF     H7 4314   1.607   2.989   3.371 -1.8586  0.4218 -0.7342
    1THF     H8 4315   1.496   2.850   3.352 -0.7139  1.0998  0.8217
    1THF     O1 4316   1.671   2.799   3.430 -0.5357  0.1224  0.0453
    1THF     C1 4317   0.777   3.586   1.475 -0.6241 -0.2970 -0.2461
    1THF     H1 4318   0.790   3.497   1.414  0.2288 -0.7788  0.6325
    1THF     H2 4319   0.748   3.673   1.415  1.7717  0.9273  0.3156
    1THF     C2 4320   0.905   3.621   1.554 -0.6620  0.0951  0.1059
    1THF     H3 4321   0.909   3.730   1.558 -0.9027  0.1049  0.1001
    1THF     H4 4322   0.988   3.579   1.497 -0.7776  0.1689 -0.1168
    1THF     C3 4323   0.895   3.563   1.695  0.7207  0.6284  0.1277
    1THF     H5 4324   0.953   3.619   1.769  0.6264  0.3278  0.4291
    1THF     H6 4325   0.919   3.457   1.704 -2.3865  0.0299  2.1722
    1THF     C4 4326   0.742   3.583   1.714  0.4650 -0.3917  0.2461
    1THF     H7 4327   0.719   3.681   1.755 -1.2148 -0.7345  0.1555
    1THF     H8 4328   0.705   3.523   1.797 -1.3679  0.0301 -0.2572
    1THF     O1 4329   0.681   3.562   1.586 -0.5311  0.1889  0.3663
    1THF     C1 4330   2.891   0.171   3.625  0.2429 -0.0661  0.0990
    1THF     H1 4331   2.868   0.125   3.529 -2.9781 -1.7646  1.6057
    1THF     H2 4332   2.833   0.262   3.638 -0.5064 -0.7174  1.4641
    1THF     C2 4333   3.042   0.181   3.657  0.0622 -0.7488  0.3894
    1THF     H3 4334   3.070   0.277   3.701 -2.3890  1.3279 -2.3537
    1THF     H4 4335   3.097   0.158   3.565 -1.5493 -1.1101 -0.5059
    1THF     C3 4336   3.067   0.070   3.763  0.0106 -0.4480 -0.1802
    1THF     H5 4337   3.078   0.106   3.865 -0.7836  0.5842 -0.4490
    1THF     H6 4338   3.155   0.012   3.734  0.4780 -0.2070  0.7617
    1THF     C4 4339   2.940  -0.017   3.747  0.7277 -0.1314 -0.3368
    1THF     H7 4340   2.920  -0.081   3.833 -1.4492 -0.5240 -1.1047
    1THF     H8 4341   2.955  -0.073   3.654  0.0950 -2.0735  0.7137
    1THF     O1 4342   2.842   0.075   3.725  0.0489 -0.0777  0.6228
    1THF     C1 4343   0.134   1.787   0.317  0.2927 -0.0965  0.0700
    1THF     H1 4344   0.153   1.837   0.222  1.0263  0.9234  0.7477
    1THF     H2 4345   0.077   1.849   0.386 -0.4555 -0.0604 -0.5678
    1THF     C2 4346   0.263   1.729   0.385 -0.4154  0.1561 -0.3411
    1THF     H3 4347   0.230   1.727   0.489 -1.1535 -2.6298 -0.5982
    1THF     H4 4348   0.354   1.786   0.366 -0.7944  0.3715 -1.6193
    1THF     C3 4349   0.281   1.581   0.325 -0.7647  0.8154 -0.7344
    1THF     H5 4350   0.292   1.508   0.405  2.9707  0.4741 -1.5016
    1THF     H6 4351   0.369   1.569   0.262 -0.7903  1.4647 -0.8980
    1THF     C4 4352   0.156   1.562   0.239 -0.3526  0.3753  0.8065
    1THF     H7 4353   0.120   1.459   0.237 -0.9549  0.5988 -0.4213
    1THF     H8 4354   0.177   1.591   0.135  0.1252  2.3512  1.4301
    1THF     O1 4355   0.062   1.662   0.293  0.0796  0.4435 -0.0384
    1THF     C1 4356   1.482   2.188   3.293 -0.6906  0.4706  0.5213
    1THF     H1 4357   1.527   2.103   3.242  0.1188  0.9926  0.3552
    1THF     H2 4358   1.498   2.189   3.401 -2.7570  3.6820  0.8568
    1THF     C2 4359   1.331   2.190   3.270 -0.3182 -0.6117  1.3152
    1THF     H3 4360   1.279   2.128   3.343  0.0468 -0.6530  1.5390
    1THF     H4 4361   1.312   2.163   3.166 -0.3027 -0.4119  1.2613
    1THF     C3 4362   1.291   2.336   3.282 -0.1732  0.3910  0.2093
    1THF     H5 4363   1.273   2.359   3.387 -0.0572 -1.5337  0.6772
    1THF     H6 4364   1.208   2.360   3.216  1.8278  0.6886 -2.3267
    1THF     C4 4365   1.416   2.410   3.236  0.5331 -0.1737 -0.6543
    1THF     H7 4366   1.434   2.495   3.302  1.7059 -0.0413 -1.1303
    1THF     H8 4367   1.407   2.440   3.132 -2.1302  1.2851 -0.0394
    1THF     O1 4368   1.525   2.320   3.239  0.6378  0.5737  0.6468
    1THF     C1 4369   3.875   3.486   3.204  0.1759  0.4779  0.8886
    1THF     H1 4370   3.821   3.521   3.292  1.5415  2.1254  1.1108
    1THF     H2 4371   3.863   3.379   3.189  0.3807  0.5738 -0.0129
    1THF     C2 4372   4.022   3.521   3.215  0.0271 -0.7217 -0.5544
    1THF     H3 4373   4.074   3.442   3.159  1.5798  0.6343 -1.0630
    1THF     H4 4374   4.065   3.526   3.315  0.1784  2.9651 -0.7370
    1THF     C3 4375   4.041   3.653   3.140 -0.3633 -0.2512  0.4657
    1THF     H5 4376   4.136   3.655   3.087 -0.8434 -1.6336 -0.4449
    1THF     H6 4377   4.029   3.739   3.207  1.0330  1.0168 -0.8686
    1THF     C4 4378   3.927   3.659   3.048  0.0891 -0.2697 -0.0525
    1THF     H7 4379   3.955   3.640   2.944 -0.5035 -0.6776 -0.1415
    1THF     H8 4380   3.879   3.756   3.057 -1.3155 -0.9389 -0.2119
    1THF     O1 4381   3.838   3.554   3.083  0.1564  0.3921 -0.4851
    1THF     C1 4382   0.342   1.823   4.058 -0.4114  0.6565 -0.0867
    1THF     H1 4383   0.374   1.719   4.066  1.3687  1.1232 -1.0016
    1THF     H2 4384   0.236   1.833   4.032 -0.4542 -1.9483 -1.0500
    1THF     C2 4385   0.437   1.896   3.961  0.2508 -0.6143 -0.9852
    1THF     H3 4386   0.383   1.937   3.876 -0.4287  1.3254  0.3427
    1THF     H4 4387   0.510   1.823   3.927  2.4322  0.2383  1.6978
    1THF     C3 4388   0.510   2.003   4.046 -0.0256  0.5670  0.1891
    1THF     H5 4389   0.462   2.100   4.029  1.5718  1.5518  1.2262
    1THF     H6 4390   0.615   2.017   4.021  0.7031 -0.9236  2.3043
    1THF     C4 4391   0.493   1.949   4.188  0.0121  0.4302  0.7254
    1THF     H7 4392   0.500   2.035   4.255  1.8578  0.7711  0.1370
    1THF     H8 4393   0.567   1.870   4.208  0.1870  0.1418 -0.9887
    1THF     O1 4394   0.361   1.889   4.181  0.5412  0.1350 -0.3353
    1THF     C1 4395   2.601   3.690   2.471 -0.1476  0.3798 -0.4170
    1THF     H1 4396   2.669   3.763   2.427 -0.8844  1.6416  0.5230
    1THF     H2 4397   2.519   3.661   2.404 -1.0965  0.8856  0.5132
    1THF     C2 4398   2.539   3.758   2.587 -0.1483  0.1976 -0.1877
    1THF     H3 4399   2.430   3.761   2.595 -0.1062 -1.2741  1.3099
    1THF     H4 4400   2.564   3.864   2.585  0.6012  0.0086 -0.8331
    1THF     C3 4401   2.608   3.690   2.711  0.4331 -0.2658  0.5076
    1THF     H5 4402   2.546   3.690   2.800  0.4028  0.1058  0.4888
    1THF     H6 4403   2.703   3.735   2.739  0.8769  0.5919 -2.1984
    1THF     C4 4404   2.647   3.554   2.662 -0.1566  0.2341  0.2213
    1THF     H7 4405   2.564   3.485   2.683 -1.3428  1.7401  0.5556
    1THF     H8 4406   2.740   3.527   2.713 -1.1249 -1.2817  1.2177
    1THF     O1 4407   2.669   3.571   2.519 -0.1002  0.1347 -0.3069
    1THF     C1 4408   0.984   2.072   0.274  1.2327 -0.3772 -0.1950
    1THF     H1 4409   0.878   2.098   0.284  1.1075 -0.6809 -0.7359
    1THF     H2 4410   1.039   2.099   0.364  0.2194  2.3214 -0.3194
    1THF     C2 4411   1.058   2.118   0.149  0.3163 -0.3047 -0.0851
    1THF     H3 4412   1.167   2.113   0.158  0.3400 -0.0519 -0.2213
    1THF     H4 4413   1.020   2.216   0.121 -0.3913 -1.4167 -3.2421
    1THF     C3 4414   1.005   2.019   0.049 -0.8832 -0.0408 -0.4131
    1THF     H5 4415   1.091   1.984  -0.009 -0.5316 -1.3386  0.8556
    1THF     H6 4416   0.931   2.070  -0.012 -0.7859  0.5876 -0.0118
    1THF     C4 4417   0.936   1.908   0.126 -0.1568  0.1926  0.6824
    1THF     H7 4418   0.972   1.810   0.092 -0.7151  0.5826 -1.1076
    1THF     H8 4419   0.827   1.916   0.129  0.0310  2.7378  1.6574
    1THF     O1 4420   0.980   1.930   0.259 -0.1779 -0.2270  0.2177
    1THF     C1 4421   3.564   3.502   0.431  0.7667  0.4261 -0.2966
    1THF     H1 4422   3.501   3.546   0.509  0.3956 -0.7641  0.0788
    1THF     H2 4423   3.515   3.516   0.334  1.6736  0.3614 -0.7649
    1THF     C2 4424   3.575   3.358   0.473  0.0838  0.6408 -0.1769
    1THF     H3 4425   3.611   3.299   0.389  3.3989  0.7808  1.0559
    1THF     H4 4426   3.484   3.314   0.513  0.0443  1.6961  0.9287
    1THF     C3 4427   3.689   3.375   0.587 -0.0907  0.2648  0.2087
    1THF     H5 4428   3.753   3.287   0.579  0.8566  0.9865 -0.2527
    1THF     H6 4429   3.646   3.394   0.685 -1.7410 -1.1511 -0.2160
    1THF     C4 4430   3.767   3.496   0.541  0.1292  0.2573  0.1454
    1THF     H7 4431   3.873   3.480   0.519 -0.1631 -0.1137 -1.0629
    1THF     H8 4432   3.779   3.566   0.624 -2.0909  1.7814 -0.7944
    1THF     O1 4433   3.690   3.561   0.433  0.1853  0.8294  0.1209
    1THF     C1 4434   2.549   1.017   0.296  0.0931 -0.3647 -0.2612
    1THF     H1 4435   2.523   1.123   0.294  3.4959  0.4849 -2.0323
    1THF     H2 4436   2.645   1.002   0.345 -0.4140 -0.1677  0.8084
    1THF     C2 4437   2.547   0.969   0.150 -1.4198  0.5744 -0.5732
    1THF     H3 4438   2.612   0.884   0.130 -0.9283  0.3062  1.9165
    1THF     H4 4439   2.584   1.050   0.088 -0.5245  2.2556  2.0891
    1THF     C3 4440   2.405   0.926   0.120 -0.2937  0.4440  0.0305
    1THF     H5 4441   2.397   0.831   0.066  0.6370 -1.2533  2.7242
    1THF     H6 4442   2.348   1.006   0.072 -1.6756  0.0437  0.9417
    1THF     C4 4443   2.343   0.907   0.258  0.3049  1.0424 -0.1906
    1THF     H7 4444   2.315   0.803   0.274 -0.0091  1.2447  0.6061
    1THF     H8 4445   2.259   0.976   0.270 -1.0772 -1.2039  3.5650
    1THF     O1 4446   2.443   0.942   0.360  0.4871 -0.4962 -0.7480
    1THF     C1 4447   3.024   1.864   2.822  1.0288 -0.0716 -0.3044
    1THF     H1 4448   2.953   1.787   2.853 -0.9433  2.1809  0.9949
    1THF     H2 4449   3.030   1.942   2.900 -1.5788 -0.4027  0.2597
    1THF     C2 4450   2.968   1.930   2.691 -0.2398 -0.6294 -0.2284
    1THF     H3 4451   2.935   2.031   2.714  0.1256 -0.2542 -1.2808
    1THF     H4 4452   2.882   1.874   2.654 -1.2680  1.2522 -0.7715
    1THF     C3 4453   3.087   1.937   2.590  0.1775  0.4839 -0.6639
    1THF     H5 4454   3.107   2.031   2.539 -0.6593  0.2331 -1.4683
    1THF     H6 4455   3.060   1.862   2.516  1.2917  0.1914 -0.7858
    1THF     C4 4456   3.206   1.886   2.677 -0.0116  0.2095 -0.4169
    1THF     H7 4457   3.254   1.965   2.735 -1.1705  0.6831 -0.0735
    1THF     H8 4458   3.277   1.827   2.619  1.7148 -0.6335  2.4198
    1THF     O1 4459   3.153   1.807   2.778 -0.1650 -0.5680 -0.3667
    1THF     C1 4460   1.415   2.275   0.110 -0.0023  0.3974 -1.0903
    1THF     H1 4461   1.313   2.314   0.113 -0.5537 -1.1521  0.9311
    1THF     H2 4462   1.436   2.208   0.027  0.5681  0.6540 -1.1532
    1THF     C2 4463   1.460   2.209   0.241 -0.1923  0.4407 -0.2049
    1THF     H3 4464   1.475   2.101   0.235 -0.4145  0.2363  2.3979
    1THF     H4 4465   1.387   2.230   0.320  1.7279 -0.8126  1.9880
    1THF     C3 4466   1.599   2.278   0.278  0.0102  0.5172  0.1283
    1THF     H5 4467   1.678   2.203   0.285  0.3934  0.7494 -1.4865
    1THF     H6 4468   1.590   2.343   0.366 -0.3712  0.7302 -0.0657
    1THF     C4 4469   1.635   2.362   0.153  0.3223 -0.3576  0.1446
    1THF     H7 4470   1.694   2.292   0.093 -0.7384 -0.3514 -0.9334
    1THF     H8 4471   1.693   2.452   0.178  1.6179 -0.8864 -0.8929
    1THF     O1 4472   1.504   2.391   0.095 -0.2306  0.4852 -0.2447
    1THF     C1 4473   2.435   0.112   2.703 -0.7811  0.5114  0.1260
    1THF     H1 4474   2.363   0.118   2.785  0.6571 -0.4468  1.4671
    1THF     H2 4475   2.476   0.016   2.673  0.8410  1.2328 -0.0221
    1THF     C2 4476   2.551   0.209   2.740 -0.8334  1.0137 -0.3409
    1THF     H3 4477   2.649   0.160   2.738 -1.1572  0.3795 -0.7476
    1THF     H4 4478   2.534   0.259   2.835  0.1585  1.0100 -0.1548
    1THF     C3 4479   2.552   0.311   2.626 -0.5009  0.2740 -0.5029
    1THF     H5 4480   2.649   0.320   2.577 -0.1188 -0.8543  0.0302
    1THF     H6 4481   2.502   0.403   2.655 -2.2615 -0.6931 -0.4212
    1THF     C4 4482   2.464   0.249   2.518  0.2984  0.2969 -0.4555
    1THF     H7 4483   2.511   0.187   2.441  1.4139  0.0691  0.3810
    1THF     H8 4484   2.417   0.325   2.455 -0.1290  0.6860  0.3147
    1THF     O1 4485   2.363   0.177   2.599 -0.2130 -0.1494  0.1988
    1THF     C1 4486   2.458   2.231   3.996  0.2817  0.4533 -0.3387
    1THF     H1 4487   2.475   2.274   4.095 -1.5455 -0.8694  0.5926
    1THF     H2 4488   2.555   2.212   3.949 -0.1001  0.3993 -1.1252
    1THF     C2 4489   2.379   2.318   3.906 -0.4267 -0.4280  0.2285
    1THF     H3 4490   2.448   2.377   3.845 -0.8140  0.1891  0.3845
    1THF     H4 4491   2.317   2.383   3.969  0.1186  0.9624 -0.6452
    1THF     C3 4492   2.288   2.219   3.824 -0.5162  0.7532 -0.0169
    1THF     H5 4493   2.300   2.225   3.716  2.4611  1.3168  0.2909
    1THF     H6 4494   2.185   2.250   3.842 -0.5797  1.2944 -1.2570
    1THF     C4 4495   2.334   2.080   3.875 -0.8482 -0.4624  0.1000
    1THF     H7 4496   2.413   2.035   3.814 -2.4314  1.1392 -3.2831
    1THF     H8 4497   2.252   2.008   3.884 -1.6329  0.6338  1.9020
    1THF     O1 4498   2.384   2.109   4.005  0.5323  0.4147  0.3417
    1THF     C1 4499   1.720   4.067   1.588 -0.2750 -0.2985 -0.6112
    1THF     H1 4500   1.677   4.077   1.688 -0.5546  0.5210 -0.8113
    1THF     H2 4501   1.829   4.062   1.588 -0.3268 -1.8072  0.2387
    1THF     C2 4502   1.671   4.178   1.493 -0.2824 -0.5767  0.2092
    1THF     H3 4503   1.747   4.190   1.416  1.1045  0.9916  1.7819
    1THF     H4 4504   1.663   4.276   1.542 -0.2411  0.4797 -1.8410
    1THF     C3 4505   1.540   4.124   1.436 -0.6559  0.2726  0.7661
    1THF     H5 4506   1.526   4.153   1.331 -0.6637 -0.2189  0.6313
    1THF     H6 4507   1.456   4.159   1.496 -0.3434 -2.5469  2.9346
    1THF     C4 4508   1.549   3.971   1.458  0.2052  0.3310 -0.6119
    1THF     H7 4509   1.548   3.921   1.360 -0.4447 -1.7177  0.4264
    1THF     H8 4510   1.474   3.923   1.521 -0.2758 -0.3692 -1.6826
    1THF     O1 4511   1.676   3.944   1.516 -0.2253 -0.4863 -0.0874
    1THF     C1 4512   0.070   1.504   3.163 -0.3295  0.0687  0.0499
    1THF     H1 4513   0.001   1.548   3.090  0.0134 -0.8954 -0.8744
    1THF     H2 4514   0.119   1.582   3.221 -1.3463  0.8337 -0.1048
    1THF     C2 4515   0.169   1.413   3.091  0.2094 -0.3324  0.2682
    1THF     H3 4516   0.259   1.403   3.151  0.2256 -0.0293  0.2986
    1THF     H4 4517   0.196   1.457   2.995 -1.7202 -0.0548 -0.1769
    1THF     C3 4518   0.092   1.281   3.065 -0.3948 -0.3261 -0.5368
    1THF     H5 4519   0.163   1.198   3.058  0.3224  0.1557  0.9971
    1THF     H6 4520   0.026   1.299   2.979 -0.7574 -0.3841 -0.2703
    1THF     C4 4521  -0.003   1.288   3.190  0.5924  0.5375  0.1730
    1THF     H7 4522   0.035   1.221   3.267 -0.0053 -0.6613 -0.5629
    1THF     H8 4523  -0.106   1.254   3.177 -0.1692  2.7731  0.0875
    1THF     O1 4524  -0.004   1.420   3.246 -0.0335 -0.3874  0.3056
    1THF     C1 4525   1.953   0.955   2.219  0.5613 -0.5736  0.0633
    1THF     H1 4526   2.011   0.998   2.138  2.4439 -1.8643  0.6888
    1THF     H2 4527   1.960   1.009   2.314 -0.1109 -1.1771  0.4689
    1THF     C2 4528   1.972   0.812   2.255 -0.9988  0.1209 -0.1901
    1THF     H3 4529   2.035   0.796   2.342  0.2635 -0.5083 -1.2156
    1THF     H4 4530   2.035   0.767   2.178  0.6527 -2.6347  2.6683
    1THF     C3 4531   1.843   0.741   2.273  0.7350 -0.1681  0.4984
    1THF     H5 4532   1.838   0.698   2.374 -1.1640  0.2962  0.6271
    1THF     H6 4533   1.831   0.665   2.195 -0.2573  0.9977 -0.4998
    1THF     C4 4534   1.740   0.856   2.261 -0.4385  0.6924  0.3268
    1THF     H7 4535   1.729   0.899   2.361  0.4885 -0.5197  0.9687
    1THF     H8 4536   1.642   0.838   2.216 -0.2398  3.6214 -1.4101
    1THF     O1 4537   1.816   0.948   2.181 -0.5803  0.2357  0.1697
    1THF     C1 4538   2.588   0.513   3.529 -1.6156 -0.8289 -0.6354
    1THF     H1 4539   2.692   0.529   3.560 -1.9823  0.6876 -0.1191
    1THF     H2 4540   2.532   0.604   3.554  0.2399  0.2675 -0.3706
    1THF     C2 4541   2.527   0.396   3.609 -0.3582 -0.3505 -0.7585
    1THF     H3 4542   2.427   0.436   3.627 -0.7436 -0.4706 -2.5821
    1THF     H4 4543   2.576   0.380   3.705  1.1144 -0.4012 -1.5042
    1THF     C3 4544   2.530   0.278   3.508 -0.6392  0.6988 -0.3287
    1THF     H5 4545   2.454   0.202   3.527  0.6258 -1.1432 -2.4314
    1THF     H6 4546   2.630   0.234   3.513 -0.6773  0.8109  2.1834
    1THF     C4 4547   2.513   0.347   3.369 -0.2834 -0.1650 -0.1572
    1THF     H7 4548   2.408   0.362   3.340 -1.4470 -2.0689  2.7377
    1THF     H8 4549   2.566   0.296   3.289 -0.0231 -1.6657  0.9461
    1THF     O1 4550   2.584   0.476   3.393  0.5501 -0.1963  0.3976
    1THF     C1 4551   0.542   0.595   1.219 -0.3295 -0.2931  0.1204
    1THF     H1 4552   0.481   0.522   1.165 -2.1934  3.0884 -2.5432
    1THF     H2 4553   0.554   0.552   1.319  2.8415 -0.7428 -0.3846
    1THF     C2 4554   0.487   0.737   1.220 -0.4124 -0.7780 -0.2814
    1THF     H3 4555   0.498   0.792   1.314 -0.5600 -2.7282  0.8910
    1THF     H4 4556   0.379   0.727   1.202 -0.4577  0.9999 -1.2167
    1THF     C3 4557   0.572   0.808   1.115  0.4956 -0.2372 -0.1205
    1THF     H5 4558   0.648   0.871   1.163 -0.4585  0.9961 -0.2031
    1THF     H6 4559   0.508   0.866   1.049 -0.3714 -0.0069  0.9021
    1THF     C4 4560   0.643   0.699   1.039  0.0107 -0.6088  0.4099
    1THF     H7 4561   0.730   0.732   0.981 -0.0818 -0.0800  0.5726
    1THF     H8 4562   0.580   0.648   0.966  3.5037 -1.1868 -2.3370
    1THF     O1 4563   0.666   0.601   1.143  1.0756 -0.5425  0.6769
    1THF     C1 4564   3.533   3.068   3.252  0.1767 -0.1534  0.2781
    1THF     H1 4565   3.566   3.139   3.327 -0.7038  0.6453 -0.0868
    1THF     H2 4566   3.613   2.996   3.233 -0.2063 -0.1997 -1.2458
    1THF     C2 4567   3.494   3.146   3.126  0.2214 -0.2423 -0.0131
    1THF     H3 4568   3.500   3.085   3.036  1.8389 -1.4500  0.8769
    1THF     H4 4569   3.557   3.232   3.103  1.6289 -1.2586 -0.0407
    1THF     C3 4570   3.347   3.177   3.142  0.7286  0.7069  0.4144
    1THF     H5 4571   3.296   3.167   3.046  1.2788  0.1652  0.1771
    1THF     H6 4572   3.323   3.276   3.180  1.5101  0.3028  1.9735
    1THF     C4 4573   3.290   3.063   3.238 -0.8643  0.0670  0.6791
    1THF     H7 4574   3.238   2.986   3.181  0.7131 -2.1431  2.1238
    1THF     H8 4575   3.241   3.098   3.329  0.5336 -1.4273  2.0489
    1THF     O1 4576   3.409   3.001   3.290  0.3377 -0.3409  0.0877
    1THF     C1 4577   0.706   1.659   0.311  0.1660 -0.2529  0.3211
    1THF     H1 4578   0.656   1.565   0.285 -1.6778  0.9931 -0.8059
    1THF     H2 4579   0.749   1.699   0.219  0.9857 -1.3011  0.2433
    1THF     C2 4580   0.815   1.633   0.410  0.2851 -0.2766 -0.2783
    1THF     H3 4581   0.910   1.601   0.366  0.1267 -0.7785 -0.2584
    1THF     H4 4582   0.778   1.561   0.483  0.4677 -0.0474  0.0429
    1THF     C3 4583   0.830   1.760   0.487 -0.0396  0.1164  0.3861
    1THF     H5 4584   0.928   1.806   0.469 -0.6093  0.5083 -1.8151
    1THF     H6 4585   0.818   1.739   0.594 -1.8511 -2.8293 -0.3291
    1THF     C4 4586   0.721   1.852   0.445  0.5027 -0.9206  0.5862
    1THF     H7 4587   0.758   1.924   0.372  0.5071 -2.1812 -0.6833
    1THF     H8 4588   0.666   1.905   0.524 -0.2328  2.6064 -2.1720
    1THF     O1 4589   0.630   1.759   0.374 -0.0963  0.0197  0.4115
    1THF     C1 4590   0.583   0.376   0.340  0.0626 -0.1154 -0.2400
    1THF     H1 4591   0.528   0.437   0.269 -0.4672 -1.9260 -1.4027
    1THF     H2 4592   0.531   0.353   0.434 -0.2866  1.8763  0.0813
    1THF     C2 4593   0.719   0.447   0.373 -0.6365 -0.2497  0.2472
    1THF     H3 4594   0.750   0.438   0.477 -0.5236 -2.3665  0.0591
    1THF     H4 4595   0.718   0.553   0.350 -0.0934 -0.3797 -0.4159
    1THF     C3 4596   0.816   0.375   0.291  0.3119  0.3206 -0.1414
    1THF     H5 4597   0.911   0.365   0.344 -0.6552  0.3715  1.6321
    1THF     H6 4598   0.822   0.431   0.197  0.2672  2.0097  0.8385
    1THF     C4 4599   0.762   0.228   0.271 -0.1081 -0.5002 -0.1031
    1THF     H7 4600   0.804   0.152   0.337 -0.3790 -0.4452  0.1329
    1THF     H8 4601   0.787   0.194   0.170 -2.5360  1.0963 -1.2959
    1THF     O1 4602   0.615   0.245   0.287 -1.0182  0.3516 -0.2840
    1THF     C1 4603   2.889   0.086   2.486 -0.1084 -0.2669 -0.1104
    1THF     H1 4604   2.964   0.125   2.555 -0.4606 -0.6771  0.5071
    1THF     H2 4605   2.787   0.124   2.489 -0.6056 -1.4710 -1.2170
    1THF     C2 4606   2.872  -0.068   2.477 -0.4405 -0.8028 -0.8627
    1THF     H3 4607   2.810  -0.113   2.555  2.0692  0.3907  1.9252
    1THF     H4 4608   2.972  -0.113   2.478 -0.6872 -1.3928  1.5391
    1THF     C3 4609   2.807  -0.083   2.340  0.0806  0.1648 -0.2558
    1THF     H5 4610   2.698  -0.075   2.342  0.0149 -0.6577 -0.5240
    1THF     H6 4611   2.842  -0.183   2.316  0.9700 -0.0928  1.9635
    1THF     C4 4612   2.871   0.033   2.253  0.4929  0.5527  0.4521
    1THF     H7 4613   2.795   0.087   2.195  1.8677  0.9994 -0.9577
    1THF     H8 4614   2.940  -0.009   2.179 -2.4578  0.8520 -2.5897
    1THF     O1 4615   2.938   0.113   2.351  0.2197 -0.0126 -0.5210
    1THF     C1 4616   1.415   3.861   1.151 -0.8374 -1.0535  0.5202
    1THF     H1 4617   1.522   3.884   1.156 -1.3610  1.5290  0.9337
    1THF     H2 4618   1.366   3.853   1.249  0.1766  1.0649  1.2348
    1THF     C2 4619   1.410   3.733   1.071  0.6915  0.6656 -0.1345
    1THF     H3 4620   1.335   3.665   1.112  0.7874  0.0422 -0.9713
    1THF     H4 4621   1.498   3.669   1.076 -1.0291 -1.9842 -1.7779
    1THF     C3 4622   1.366   3.765   0.927  0.2137 -0.6327 -0.3819
    1THF     H5 4623   1.271   3.714   0.910  0.3565 -0.8996 -0.3786
    1THF     H6 4624   1.432   3.729   0.848 -0.1941  1.4853 -1.7055
    1THF     C4 4625   1.358   3.917   0.928  0.2286  0.6901  0.1135
    1THF     H7 4626   1.275   3.951   0.864 -0.9253  0.3472  1.3989
    1THF     H8 4627   1.450   3.970   0.901 -0.7680  0.8335 -3.2664
    1THF     O1 4628   1.347   3.956   1.069  0.0118 -0.0580  0.3205
    1THF     C1 4629   1.576   1.016   3.617 -0.2315 -0.6275 -0.1761
    1THF     H1 4630   1.528   1.086   3.685  0.2045 -0.5978  0.1027
    1THF     H2 4631   1.503   0.946   3.576  1.0949 -1.9152 -0.3758
    1THF     C2 4632   1.682   0.921   3.680 -0.2409 -0.3363 -0.0484
    1THF     H3 4633   1.634   0.825   3.700  0.7470 -0.2036  3.2689
    1THF     H4 4634   1.715   0.955   3.778 -0.2613  0.2713 -0.2508
    1THF     C3 4635   1.793   0.912   3.581  0.1546  0.1461 -0.2770
    1THF     H5 4636   1.793   0.808   3.549  1.6652  0.3435 -0.9534
    1THF     H6 4637   1.891   0.943   3.617  0.6813 -1.0292 -0.6607
    1THF     C4 4638   1.760   1.008   3.467  0.6657  1.2665  0.2176
    1THF     H7 4639   1.755   0.956   3.371  0.8948  1.8194 -0.0914
    1THF     H8 4640   1.839   1.083   3.467  1.3419  0.5626 -0.2597
    1THF     O1 4641   1.639   1.081   3.506 -0.2629 -0.3091 -0.0596
    1THF     C1 4642   1.290   0.209   1.066 -0.4141  0.6683  0.4982
    1THF     H1 4643   1.232   0.128   1.022  2.3168 -1.9138  1.5313
    1THF     H2 4644   1.397   0.214   1.040  0.3788  0.9591  3.6777
    1THF     C2 4645   1.287   0.205   1.219  0.6327 -0.1297  0.0650
    1THF     H3 4646   1.386   0.221   1.263  0.2403  1.2739  0.4498
    1THF     H4 4647   1.238   0.109   1.240  2.0461 -0.9358 -0.2624
    1THF     C3 4648   1.195   0.317   1.257  0.3368  0.1737 -0.3009
    1THF     H5 4649   1.223   0.360   1.353  3.9124  1.6268 -1.8720
    1THF     H6 4650   1.095   0.275   1.266  1.1763 -2.0534 -0.9656
    1THF     C4 4651   1.212   0.417   1.139 -0.1083  0.5648 -0.1454
    1THF     H7 4652   1.305   0.474   1.145  0.8363 -1.1313  1.7988
    1THF     H8 4653   1.120   0.475   1.133 -0.2813  0.2142 -0.9465
    1THF     O1 4654   1.223   0.331   1.024  0.0054  0.2150 -0.1983
    1THF     C1 4655   1.994   3.509   0.928 -0.1106  0.2678 -0.1429
    1THF     H1 4656   2.006   3.434   0.849 -0.9133 -0.4862  0.4415
    1THF     H2 4657   1.933   3.476   1.013  1.3593 -2.8891 -0.2250
    1THF     C2 4658   1.947   3.639   0.865 -0.0610 -0.5670  0.5446
    1THF     H3 4659   1.911   3.708   0.941  2.0601 -0.6120  1.6263
    1THF     H4 4660   1.867   3.612   0.796  0.4120 -0.5587 -0.0167
    1THF     C3 4661   2.067   3.700   0.795  0.7796 -0.3658  0.2593
    1THF     H5 4662   2.065   3.808   0.813 -4.6137  0.0158 -1.6151
    1THF     H6 4663   2.058   3.688   0.686  1.1781  0.8835  0.0799
    1THF     C4 4664   2.188   3.624   0.865 -0.0800  0.1818  0.1797
    1THF     H7 4665   2.261   3.695   0.906 -0.0914 -1.1063  2.5008
    1THF     H8 4666   2.233   3.563   0.787  0.3654  1.7652 -0.8232
    1THF     O1 4667   2.133   3.542   0.965 -0.6737  0.1151  0.5957
    1THF     C1 4668   0.042   0.136   1.864 -0.4075 -0.1279  1.4364
    1THF     H1 4669   0.065   0.224   1.803  0.7276 -3.2053 -2.8223
    1THF     H2 4670   0.007   0.157   1.965 -0.0989 -1.0776  1.7419
    1THF     C2 4671   0.166   0.051   1.875 -0.2727 -0.7178  0.1452
    1THF     H3 4672   0.218   0.068   1.969 -3.5141  1.7768  1.6051
    1THF     H4 4673   0.232   0.080   1.793 -0.6416  0.1459  0.1487
    1THF     C3 4674   0.119  -0.088   1.859  0.2599 -0.2147  0.0686
    1THF     H5 4675   0.110  -0.142   1.954 -1.1983 -1.8710 -0.9681
    1THF     H6 4676   0.185  -0.146   1.795 -1.0485 -2.0776  0.3405
    1THF     C4 4677  -0.023  -0.076   1.804  0.1788  0.2802  0.2746
    1THF     H7 4678  -0.096  -0.124   1.870  0.4149 -1.4211 -0.6830
    1THF     H8 4679  -0.026  -0.121   1.705  2.2754  0.6507  0.0172
    1THF     O1 4680  -0.054   0.060   1.793 -0.4941 -0.1372  0.5488
    1THF     C1 4681   3.655   3.390   1.012 -0.2590  0.3685 -0.4629
    1THF     H1 4682   3.669   3.287   1.045  1.5895  0.4092 -1.0463
    1THF     H2 4683   3.588   3.401   0.926  1.5169  0.1283 -1.9227
    1THF     C2 4684   3.784   3.464   0.976 -0.3793  0.6695 -0.3886
    1THF     H3 4685   3.771   3.504   0.876  1.3024 -1.4516 -1.5135
    1THF     H4 4686   3.869   3.395   0.967  0.8930  2.3364 -1.3120
    1THF     C3 4687   3.796   3.580   1.078  0.2309  0.2888  0.4448
    1THF     H5 4688   3.838   3.672   1.037 -1.6616  1.4273  0.9776
    1THF     H6 4689   3.868   3.548   1.153  0.4529 -1.3245 -0.4332
    1THF     C4 4690   3.652   3.605   1.124  0.1530  0.6338 -0.1369
    1THF     H7 4691   3.599   3.659   1.045 -0.2660 -0.7106 -0.7815
    1THF     H8 4692   3.643   3.646   1.225 -0.8355 -0.2663  0.1519
    1THF     O1 4693   3.603   3.469   1.124 -0.4537  0.1596  0.1208
    1THF     C1 4694   2.232   2.529   3.022  0.4841 -0.4979  0.2050
    1THF     H1 4695   2.183   2.625   3.040  1.3834 -0.0068  0.0531
    1THF     H2 4696   2.295   2.538   2.933  1.6098 -0.7943  0.9565
    1THF     C2 4697   2.135   2.412   3.019  0.8821 -0.0225 -0.0196
    1THF     H3 4698   2.102   2.392   2.917 -0.3365  0.8726  0.1890
    1THF     H4 4699   2.046   2.445   3.072  1.4421 -0.3611  1.1578
    1THF     C3 4700   2.207   2.298   3.088  0.3301 -0.4579 -0.1957
    1THF     H5 4701   2.239   2.219   3.020  0.0942 -0.8972  0.1926
    1THF     H6 4702   2.144   2.246   3.162 -0.1575 -1.5598 -1.3634
    1THF     C4 4703   2.332   2.351   3.151 -0.4449 -0.5238 -0.0922
    1THF     H7 4704   2.420   2.332   3.089  1.0920 -1.8591  2.4117
    1THF     H8 4705   2.346   2.314   3.253 -0.3511  0.5003  0.2705
    1THF     O1 4706   2.308   2.496   3.138 -0.5725 -0.2610  0.0328
    1THF     C1 4707   0.920   2.404   3.398 -1.0092  0.3386 -1.0023
    1THF     H1 4708   0.959   2.497   3.357  1.0126 -0.5931 -1.2343
    1THF     H2 4709   0.983   2.385   3.485 -2.0125  0.0208 -0.3338
    1THF     C2 4710   0.916   2.284   3.302  0.0291 -0.0114  0.2451
    1THF     H3 4711   0.998   2.215   3.324  0.0004  0.0881  0.6684
    1THF     H4 4712   0.911   2.314   3.197 -0.7142 -4.1705 -1.0042
    1THF     C3 4713   0.785   2.209   3.332  0.5760 -0.5411 -0.3222
    1THF     H5 4714   0.811   2.110   3.370  1.1886 -0.5484 -0.7622
    1THF     H6 4715   0.725   2.197   3.242  1.4293 -1.7238 -0.7448
    1THF     C4 4716   0.708   2.295   3.434 -0.3233  0.2134  0.2661
    1THF     H7 4717   0.713   2.258   3.537 -0.5967 -0.9870 -0.1510
    1THF     H8 4718   0.602   2.294   3.408 -0.5340  2.5124  0.9462
    1THF     O1 4719   0.777   2.415   3.424  0.2764 -0.3793  0.5521
    1THF     C1 4720   3.228   1.637   3.455  0.2902  0.8504  0.0661
    1THF     H1 4721   3.238   1.573   3.367 -0.7490 -0.4364  0.8577
    1THF     H2 4722   3.146   1.707   3.436  0.8799  1.4426 -0.3157
    1THF     C2 4723   3.362   1.701   3.494  0.3257  0.0482  0.0732
    1THF     H3 4724   3.368   1.797   3.443 -1.7965 -0.6652 -1.6074
    1THF     H4 4725   3.437   1.628   3.464  0.8609 -0.7650  3.2974
    1THF     C3 4726   3.338   1.720   3.648  0.5625 -0.3152 -0.0821
    1THF     H5 4727   3.337   1.828   3.666  0.8754 -0.1354 -1.0720
    1THF     H6 4728   3.423   1.690   3.709 -0.3622 -0.3888  1.1756
    1THF     C4 4729   3.215   1.637   3.694  0.2107  0.1201 -0.6418
    1THF     H7 4730   3.132   1.699   3.729 -0.7748 -0.7818 -1.3525
    1THF     H8 4731   3.248   1.568   3.771 -1.8855 -0.3075 -0.0923
    1THF     O1 4732   3.178   1.568   3.571 -0.2789 -0.4185 -0.4153
    1THF     C1 4733   3.797   2.228   2.080  0.7987 -0.0490  0.1220
    1THF     H1 4734   3.851   2.298   2.144 -0.9646  1.8416 -0.3944
    1THF     H2 4735   3.691   2.256   2.073  0.3419 -1.7856 -0.0872
    1THF     C2 4736   3.812   2.087   2.128 -0.3370 -0.2024 -0.0731
    1THF     H3 4737   3.725   2.061   2.189  0.8345 -0.7830  1.3749
    1THF     H4 4738   3.899   2.076   2.193 -0.1425 -0.6778 -0.4114
    1THF     C3 4739   3.815   2.005   2.006  0.0408  0.3225 -0.7770
    1THF     H5 4740   3.730   1.937   2.000 -0.2827  0.5911  0.6555
    1THF     H6 4741   3.904   1.945   2.025  0.5081  0.9147 -1.0625
    1THF     C4 4742   3.836   2.102   1.893  0.1558 -0.1745  0.1655
    1THF     H7 4743   3.751   2.102   1.824 -0.6304  1.4103  1.1192
    1THF     H8 4744   3.929   2.083   1.838 -0.6078 -0.5574 -1.0076
    1THF     O1 4745   3.854   2.228   1.950 -0.0472 -0.3881  0.3618
    1THF     C1 4746   4.062   3.193   1.711 -0.0035  0.5430  0.9656
    1THF     H1 4747   4.060   3.302   1.706 -3.0055  0.5504  1.3094
    1THF     H2 4748   4.162   3.149   1.698 -0.4194 -0.2829  0.5049
    1THF     C2 4749   3.968   3.133   1.604  0.3863 -0.0059  0.2666
    1THF     H3 4750   3.993   3.040   1.553 -2.8359  0.3699 -2.1701
    1THF     H4 4751   3.937   3.205   1.529  0.2421  1.6236  1.8609
    1THF     C3 4752   3.837   3.115   1.683  0.2948  0.0548 -0.8566
    1THF     H5 4753   3.813   3.009   1.676  3.0127 -0.5559 -1.1188
    1THF     H6 4754   3.767   3.189   1.641 -0.4863  0.3831  0.9378
    1THF     C4 4755   3.862   3.163   1.822 -0.5310  0.0691  1.1349
    1THF     H7 4756   3.816   3.115   1.908 -0.5227 -0.4285  0.8634
    1THF     H8 4757   3.852   3.272   1.828  1.3151  0.1265  5.3138
    1THF     O1 4758   4.008   3.153   1.833 -0.3597  0.0591  0.3252
    1THF     C1 4759   3.282   3.336   3.579 -0.3006  0.6173  0.8054
    1THF     H1 4760   3.260   3.260   3.655 -2.0342  1.3688  1.0926
    1THF     H2 4761   3.195   3.334   3.513  0.7679  2.1197 -0.6747
    1THF     C2 4762   3.409   3.305   3.503 -0.3591 -0.3203  0.0067
    1THF     H3 4763   3.406   3.338   3.399  0.7456  1.4979  0.5188
    1THF     H4 4764   3.423   3.197   3.504  0.6975 -0.2216 -1.3998
    1THF     C3 4765   3.522   3.383   3.572 -0.1380 -1.1234 -0.1622
    1THF     H5 4766   3.587   3.446   3.512 -0.2707  0.2913  1.1243
    1THF     H6 4767   3.593   3.312   3.614  1.7938 -0.1248 -1.7028
    1THF     C4 4768   3.455   3.467   3.678  0.5110  0.2284 -0.7321
    1THF     H7 4769   3.482   3.572   3.669 -3.6463  1.3899 -0.8206
    1THF     H8 4770   3.466   3.425   3.778  1.3459  0.8983 -0.5378
    1THF     O1 4771   3.314   3.465   3.642  0.4090  0.6796 -0.3090
    1THF     C1 4772   3.800   3.575   1.431 -0.0885  0.7038  0.0733
    1THF     H1 4773   3.797   3.642   1.345  1.6659  1.0367  0.2494
    1THF     H2 4774   3.788   3.474   1.390 -0.6067  0.5240  0.6637
    1THF     C2 4775   3.688   3.625   1.525  0.7823  0.7483  0.6412
    1THF     H3 4776   3.657   3.539   1.584  0.5974  0.3162 -0.0786
    1THF     H4 4777   3.610   3.678   1.470  0.7270  0.1015  0.0749
    1THF     C3 4778   3.771   3.717   1.613  0.6039  0.3848 -0.5360
    1THF     H5 4779   3.739   3.706   1.716 -0.6334  1.3157 -0.7972
    1THF     H6 4780   3.749   3.820   1.581  1.7295  0.4659 -1.0734
    1THF     C4 4781   3.921   3.692   1.601  0.9001  0.4023  0.0373
    1THF     H7 4782   3.973   3.668   1.694  2.3033 -1.6295 -1.2241
    1THF     H8 4783   3.964   3.784   1.560  1.7942  0.0316  0.1526
    1THF     O1 4784   3.930   3.583   1.502  0.0558  0.0064 -0.0110
    1THF     C1 4785   3.414   0.252   2.988  0.0640 -0.7050 -0.1974
    1THF     H1 4786   3.484   0.270   3.070  0.0562 -2.4831  0.2067
    1THF     H2 4787   3.405   0.149   2.955  2.7586 -1.1823  0.3910
    1THF     C2 4788   3.432   0.365   2.888  0.0061  0.3035  0.0567
    1THF     H3 4789   3.404   0.328   2.789  0.2486 -0.2099  0.1790
    1THF     H4 4790   3.532   0.410   2.886 -1.4178  3.5600 -1.8426
    1THF     C3 4791   3.352   0.480   2.947 -0.9885 -0.0489 -0.0709
    1THF     H5 4792   3.302   0.534   2.867 -0.8122 -0.7172 -0.6378
    1THF     H6 4793   3.414   0.558   2.993 -1.8999  0.9172 -0.4625
    1THF     C4 4794   3.266   0.420   3.054  0.5927  0.2988 -0.3618
    1THF     H7 4795   3.161   0.445   3.047  0.7018  1.0479  0.5788
    1THF     H8 4796   3.298   0.442   3.156 -1.2503 -0.5446  0.4168
    1THF     O1 4797   3.279   0.278   3.034  0.4512 -0.3308 -0.1318
    1THF     C1 4798   1.628   0.264   2.880 -0.0983 -0.0026 -0.3884
    1THF     H1 4799   1.623   0.189   2.801  0.8512 -1.2269  0.7031
    1THF     H2 4800   1.597   0.364   2.846  0.5090  0.2436 -0.2275
    1THF     C2 4801   1.759   0.267   2.956 -0.4235 -0.7863 -0.1868
    1THF     H3 4802   1.782   0.363   3.004  1.9171 -0.7919 -1.2634
    1THF     H4 4803   1.842   0.249   2.888  0.7987  1.7592  0.5590
    1THF     C3 4804   1.744   0.155   3.058 -0.2889  0.1084 -0.1633
    1THF     H5 4805   1.798   0.185   3.148 -0.8240  0.0192  0.1888
    1THF     H6 4806   1.781   0.057   3.026  1.7154  1.2680 -1.5638
    1THF     C4 4807   1.590   0.140   3.077  0.5286  0.2096 -0.7090
    1THF     H7 4808   1.562   0.174   3.178  0.3346  0.5151 -0.8657
    1THF     H8 4809   1.558   0.037   3.063 -1.1726  0.6141  0.1405
    1THF     O1 4810   1.526   0.223   2.977  0.2971 -0.1675 -0.2161
    1THF     C1 4811   1.763   1.333   2.123 -0.0767  0.6921  0.4816
    1THF     H1 4812   1.753   1.227   2.148 -1.4007  0.3342 -1.4486
    1THF     H2 4813   1.717   1.344   2.025  1.6094 -1.2221 -0.5630
    1THF     C2 4814   1.907   1.380   2.127 -0.4825  0.2010  0.2908
    1THF     H3 4815   1.919   1.474   2.073  1.3840 -0.2319 -0.0792
    1THF     H4 4816   1.977   1.307   2.086 -0.5538 -0.7075  1.7283
    1THF     C3 4817   1.934   1.405   2.281  0.0650 -0.2768 -0.8303
    1THF     H5 4818   1.993   1.492   2.309  0.5978 -0.2368 -2.0644
    1THF     H6 4819   1.982   1.314   2.317 -1.2324 -0.3784  0.6889
    1THF     C4 4820   1.794   1.422   2.341  0.7136  0.4821 -0.8622
    1THF     H7 4821   1.795   1.520   2.388  1.6813  0.0536  0.0441
    1THF     H8 4822   1.778   1.333   2.403 -3.0606 -0.7399 -3.4649
    1THF     O1 4823   1.701   1.413   2.228 -0.2732  0.2139 -0.2565
    1THF     C1 4824   3.025   0.070   1.360  0.0052  0.2705  0.2673
    1THF     H1 4825   2.921   0.094   1.336  0.5674  1.0378 -1.4314
    1THF     H2 4826   3.086   0.133   1.295 -0.4962  0.2877 -0.1845
    1THF     C2 4827   3.060  -0.079   1.364 -0.4678  0.1220  0.2256
    1THF     H3 4828   3.129  -0.116   1.288 -2.1835 -3.0012  0.0918
    1THF     H4 4829   2.966  -0.133   1.353 -0.6957  0.7943 -1.2461
    1THF     C3 4830   3.103  -0.110   1.505  0.2788  0.1251 -0.5333
    1THF     H5 4831   3.191  -0.175   1.507  0.8291  0.8676 -0.3743
    1THF     H6 4832   3.024  -0.143   1.573  1.0855 -0.1730  0.2650
    1THF     C4 4833   3.143   0.027   1.556  0.3744  0.3687  0.1766
    1THF     H7 4834   3.233   0.059   1.502 -1.6674  1.1118 -2.9180
    1THF     H8 4835   3.144   0.019   1.665 -1.0348 -1.5188  0.0776
    1THF     O1 4836   3.042   0.111   1.502 -0.2950  0.2027 -0.5156
    1THF     C1 4837   3.273   2.128   0.581  0.3717  0.6613 -0.1084
    1THF     H1 4838   3.241   2.163   0.680 -0.2843  2.3148 -0.8843
    1THF     H2 4839   3.218   2.197   0.516 -0.3434 -0.1968 -0.4259
    1THF     C2 4840   3.242   1.980   0.546  0.6630  0.0197  1.1376
    1THF     H3 4841   3.143   1.973   0.500  0.8775  1.0746  0.5058
    1THF     H4 4842   3.239   1.916   0.635 -0.7180 -0.4592  0.7676
    1THF     C3 4843   3.348   1.928   0.444  0.0714 -0.4297 -0.0137
    1THF     H5 4844   3.299   1.958   0.351  1.9381 -0.5296 -1.0718
    1THF     H6 4845   3.375   1.823   0.455  0.0071 -0.4463 -0.0138
    1THF     C4 4846   3.466   2.026   0.474  0.3246  0.0344  0.8584
    1THF     H7 4847   3.500   2.067   0.379  0.3062  1.7510  1.5831
    1THF     H8 4848   3.545   1.969   0.522  1.5959  0.4016 -0.7510
    1THF     O1 4849   3.419   2.125   0.567 -0.5936 -0.7249  0.2042
    1THF     C1 4850   3.142   0.069   0.579  0.1252 -0.2195  0.2435
    1THF     H1 4851   3.180   0.022   0.488 -0.6743  1.2952 -0.9057
    1THF     H2 4852   3.034   0.082   0.583  0.3995  2.3037  0.7781
    1THF     C2 4853   3.215   0.197   0.596 -0.0509  0.0678 -0.6093
    1THF     H3 4854   3.148   0.283   0.588 -1.3690 -1.1337 -2.6949
    1THF     H4 4855   3.282   0.208   0.511  0.3578  1.4760 -0.1334
    1THF     C3 4856   3.297   0.190   0.719  0.3445  0.1918  0.0538
    1THF     H5 4857   3.243   0.242   0.799  0.8170 -1.2643  1.3432
    1THF     H6 4858   3.396   0.236   0.714  0.4708 -0.0598  0.2543
    1THF     C4 4859   3.308   0.035   0.734  0.2751 -0.1778  0.3327
    1THF     H7 4860   3.325   0.004   0.837  0.9144  0.6134  0.4726
    1THF     H8 4861   3.379  -0.011   0.665  0.1893  1.8249 -1.1519
    1THF     O1 4862   3.176  -0.009   0.689  1.0218 -0.0652  0.1918
    1THF     C1 4863   1.421   1.223   3.168  0.0316 -0.7526  0.4381
    1THF     H1 4864   1.454   1.265   3.264 -1.1377  0.3295  0.3702
    1THF     H2 4865   1.374   1.301   3.109 -1.0912  0.8081  3.2939
    1THF     C2 4866   1.327   1.105   3.185  1.0297 -0.0853  0.0975
    1THF     H3 4867   1.229   1.129   3.142  0.3176  2.3705  2.9028
    1THF     H4 4868   1.326   1.086   3.292 -0.2133 -1.1798 -0.0984
    1THF     C3 4869   1.402   0.989   3.113  0.3158 -0.0654  0.0846
    1THF     H5 4870   1.337   0.930   3.048  1.1294 -2.7789  1.6603
    1THF     H6 4871   1.445   0.924   3.189 -0.8796  1.3097  1.9897
    1THF     C4 4872   1.513   1.052   3.019  1.4269 -1.2751 -0.4195
    1THF     H7 4873   1.472   1.077   2.921 -0.2567  1.0020  0.8111
    1THF     H8 4874   1.609   1.002   3.022  1.4245 -1.2840 -0.4993
    1THF     O1 4875   1.534   1.184   3.092  0.4597 -0.4215  0.6021
    1THF     C1 4876   0.924   2.977   0.145 -0.1443  0.1628  0.2714
    1THF     H1 4877   0.991   3.059   0.117  0.6266 -1.0332 -1.4766
    1THF     H2 4878   0.862   2.989   0.234 -1.4106  1.3456 -0.7420
    1THF     C2 4879   1.007   2.849   0.170  0.5463  0.2966 -0.2641
    1THF     H3 4880   0.969   2.787   0.252 -0.1061 -0.1553 -0.9047
    1THF     H4 4881   1.110   2.877   0.191  1.5072 -1.3829 -2.6245
    1THF     C3 4882   0.982   2.767   0.035 -0.5038  0.2639  0.0858
    1THF     H5 4883   0.990   2.659   0.052  2.4714  0.6357  1.4201
    1THF     H6 4884   1.058   2.791  -0.039 -0.0292  0.3901  0.6093
    1THF     C4 4885   0.851   2.817  -0.024  0.0907  0.4926  0.6196
    1THF     H7 4886   0.762   2.764   0.011  0.3942  0.0990  0.8083
    1THF     H8 4887   0.861   2.831  -0.132 -0.1872  0.1040  0.5412
    1THF     O1 4888   0.843   2.955   0.026 -0.3756  0.6671 -0.0530
    1THF     C1 4889   2.362   2.712   1.590  0.3280 -0.3730  0.0169
    1THF     H1 4890   2.373   2.691   1.483  0.8674  2.6158 -0.5673
    1THF     H2 4891   2.442   2.658   1.642  1.3727  0.5917 -0.5466
    1THF     C2 4892   2.220   2.683   1.639  0.2066  0.3504 -0.0021
    1THF     H3 4893   2.225   2.636   1.737  0.3308  1.5080  0.5488
    1THF     H4 4894   2.178   2.615   1.564 -0.1209  0.3642  0.1701
    1THF     C3 4895   2.139   2.814   1.640 -0.2105 -0.0330  0.5885
    1THF     H5 4896   2.099   2.840   1.739 -0.4744 -0.7851  0.6800
    1THF     H6 4897   2.065   2.814   1.560  0.3259 -1.1983  0.0808
    1THF     C4 4898   2.246   2.914   1.590 -0.0484 -0.5223  0.0739
    1THF     H7 4899   2.233   3.012   1.635 -2.5531 -0.0607 -1.5610
    1THF     H8 4900   2.231   2.926   1.482  0.1561 -3.2006 -0.3069
    1THF     O1 4901   2.374   2.856   1.604  0.1147  0.2187  0.3455
    1THF     C1 4902   3.948   0.613   0.501 -0.4988 -0.6645 -0.3561
    1THF     H1 4903   3.982   0.550   0.418  2.3965  0.7835 -0.3443
    1THF     H2 4904   3.843   0.641   0.492 -0.1281  1.0849  0.6005
    1THF     C2 4905   4.027   0.744   0.501  0.2118 -0.4743 -0.1694
    1THF     H3 4906   3.987   0.811   0.426 -1.7178 -2.6776 -1.1628
    1THF     H4 4907   4.134   0.730   0.484  0.4637  0.5963  0.4812
    1THF     C3 4908   4.020   0.785   0.646 -0.0307 -0.2499 -0.3517
    1THF     H5 4909   3.939   0.854   0.673 -2.0644 -2.6952 -0.0186
    1THF     H6 4910   4.110   0.839   0.676 -1.0891  0.7202  1.1565
    1THF     C4 4911   4.010   0.648   0.726 -0.1077 -0.5416  0.0106
    1THF     H7 4912   3.930   0.653   0.800 -0.0613  1.8155 -0.0711
    1THF     H8 4913   4.108   0.631   0.771  0.5933  2.0795 -0.4381
    1THF     O1 4914   3.981   0.555   0.625  0.2484  0.1061  0.0589
    1THF     C1 4915   3.472   3.091   0.136  0.3113  0.0986  0.2302
    1THF     H1 4916   3.453   3.191   0.178  1.1709  0.1187  0.5811
    1THF     H2 4917   3.378   3.043   0.108  0.6558 -0.5775  0.2344
    1THF     C2 4918   3.552   3.001   0.232  0.3895  0.1841  0.3714
    1THF     H3 4919   3.483   2.950   0.299  0.2005 -1.4478 -1.0422
    1THF     H4 4920   3.625   3.058   0.289  0.6122 -0.9273  1.2095
    1THF     C3 4921   3.624   2.900   0.136  0.3115  0.4185 -0.4740
    1THF     H5 4922   3.566   2.808   0.143 -1.0355  1.4281  2.1470
    1THF     H6 4923   3.731   2.900   0.159  0.0004 -0.8759  1.0366
    1THF     C4 4924   3.613   2.966  -0.005  0.3208 -0.3515 -0.2490
    1THF     H7 4925   3.537   2.913  -0.063  0.7729 -0.6604 -0.5553
    1THF     H8 4926   3.701   2.971  -0.069 -0.5261  0.4338 -1.4014
    1THF     O1 4927   3.559   3.096   0.021  0.0660 -0.0331  0.1619
    1THF     C1 4928   3.103   0.529   2.484  0.1355  0.7975 -0.4013
    1THF     H1 4929   3.122   0.634   2.459  0.8415  0.6941 -0.3312
    1THF     H2 4930   3.022   0.493   2.420  0.2698 -0.2517  0.0096
    1THF     C2 4931   3.069   0.522   2.636 -0.1437  0.2760 -0.8814
    1THF     H3 4932   2.964   0.539   2.657  0.2839  3.1212 -0.8757
    1THF     H4 4933   3.129   0.587   2.700 -0.1794  1.0350 -1.6193
    1THF     C3 4934   3.107   0.377   2.660  0.1147 -0.0346 -0.4150
    1THF     H5 4935   3.015   0.318   2.670 -0.6531  0.9773 -1.3469
    1THF     H6 4936   3.158   0.349   2.752 -0.4934 -0.9264 -0.3327
    1THF     C4 4937   3.200   0.328   2.543 -0.1211 -0.2950 -1.4585
    1THF     H7 4938   3.141   0.253   2.488 -2.8876 -0.7305  1.9289
    1THF     H8 4939   3.299   0.298   2.578 -0.9677  0.2346  1.5089
    1THF     O1 4940   3.216   0.442   2.459 -0.1631 -0.4959 -0.0464
    1THF     C1 4941   0.181   1.160   2.104  0.3953  0.5027  0.6348
    1THF     H1 4942   0.077   1.129   2.087  0.7011  0.4500 -1.3233
    1THF     H2 4943   0.189   1.265   2.074 -0.5213  0.5894  0.6895
    1THF     C2 4944   0.272   1.064   2.028  0.2319 -0.2838 -0.6758
    1THF     H3 4945   0.373   1.106   2.021 -0.5206  1.2057 -3.2816
    1THF     H4 4946   0.238   1.035   1.929  1.4770 -1.1919 -0.8506
    1THF     C3 4947   0.297   0.938   2.116 -0.0466 -0.4708 -0.0609
    1THF     H5 4948   0.403   0.914   2.125 -0.0872  0.4086  3.7065
    1THF     H6 4949   0.231   0.857   2.084 -0.3753  0.3143 -1.4230
    1THF     C4 4950   0.247   0.995   2.254  0.2018 -0.3025 -0.4928
    1THF     H7 4951   0.319   0.985   2.335  0.9107 -0.5930 -1.1540
    1THF     H8 4952   0.150   0.954   2.282  0.0890  0.1159 -0.2593
    1THF     O1 4953   0.217   1.134   2.237 -0.3006 -0.1081 -0.3024
    1THF     C1 4954   3.900   1.755   0.582  0.3963  0.1560  0.5505
    1THF     H1 4955   3.946   1.785   0.487  2.0916 -1.7382  0.7401
    1THF     H2 4956   3.824   1.829   0.610 -0.0574  0.2198 -0.8445
    1THF     C2 4957   4.020   1.769   0.677  0.1889 -0.9568  0.1031
    1THF     H3 4958   4.003   1.827   0.768 -0.0233  1.3249 -1.3505
    1THF     H4 4959   4.114   1.805   0.633 -0.5463  1.1909  0.2595
    1THF     C3 4960   4.053   1.622   0.714 -0.1914  0.2845  0.2095
    1THF     H5 4961   4.089   1.616   0.817 -2.0819  0.7779  0.9303
    1THF     H6 4962   4.128   1.585   0.645 -1.5404 -0.4606 -0.8930
    1THF     C4 4963   3.914   1.558   0.696  0.4078 -0.0011 -0.3537
    1THF     H7 4964   3.838   1.589   0.767  0.4849  1.5023 -0.9154
    1THF     H8 4965   3.913   1.449   0.684 -1.8724 -0.0482  0.1751
    1THF     O1 4966   3.859   1.616   0.585 -0.2040  0.1230 -0.3432
    1THF     C1 4967   3.613   1.964   2.786  0.0453  0.2604 -0.0820
    1THF     H1 4968   3.607   1.885   2.862 -5.8287  2.5280  2.1619
    1THF     H2 4969   3.673   1.939   2.698 -0.0942  1.9983 -0.6893
    1THF     C2 4970   3.669   2.095   2.843  0.3892 -0.4523  0.2980
    1THF     H3 4971   3.769   2.114   2.803  0.1996  1.0409  0.5224
    1THF     H4 4972   3.659   2.100   2.952  0.6420  0.3374  0.2864
    1THF     C3 4973   3.573   2.203   2.780 -0.1392 -0.6164  0.1242
    1THF     H5 4974   3.606   2.220   2.677  0.0513 -1.6463  0.0164
    1THF     H6 4975   3.580   2.294   2.841  2.5393 -0.2250 -0.7033
    1THF     C4 4976   3.440   2.131   2.793 -0.8452 -0.6009  0.6620
    1THF     H7 4977   3.375   2.175   2.717  1.6204  1.8278 -0.1138
    1THF     H8 4978   3.402   2.135   2.895 -1.3518  2.7830  0.3962
    1THF     O1 4979   3.473   1.995   2.751 -0.4633  0.0170  0.3275
    1THF     C1 4980   1.622   0.956   0.688  0.3303  0.6759 -0.1699
    1THF     H1 4981   1.543   0.905   0.744 -0.1187 -0.1353 -1.5095
    1THF     H2 4982   1.701   0.884   0.665 -1.8515 -1.3180 -1.6869
    1THF     C2 4983   1.676   1.084   0.763  0.4031 -0.5460  0.3508
    1THF     H3 4984   1.781   1.069   0.789  1.5248  2.0795 -2.3430
    1THF     H4 4985   1.615   1.115   0.848 -1.5626  0.5712 -1.4158
    1THF     C3 4986   1.666   1.190   0.657  0.2093 -0.3677 -0.4678
    1THF     H5 4987   1.746   1.264   0.651  0.7618 -1.0623 -1.7509
    1THF     H6 4988   1.572   1.243   0.674  0.1713 -0.9689  1.2452
    1THF     C4 4989   1.644   1.120   0.522  1.2392 -0.3621  0.0671
    1THF     H7 4990   1.744   1.087   0.492  1.6945  2.3496 -1.5207
    1THF     H8 4991   1.574   1.177   0.461 -0.4773 -2.3472  0.1124
    1THF     O1 4992   1.565   1.008   0.560 -0.6998 -0.2397  0.3088
    1THF     C1 4993   1.757   2.260   3.438 -0.4190 -0.5298 -0.1438
    1THF     H1 4994   1.735   2.180   3.367  1.5655  0.4524 -1.8958
    1THF     H2 4995   1.665   2.317   3.453 -1.3362 -2.5307  2.1672
    1THF     C2 4996   1.873   2.350   3.391  0.2314 -0.3090  0.6802
    1THF     H3 4997   1.832   2.443   3.350  1.9715 -0.1841 -0.8298
    1THF     H4 4998   1.930   2.297   3.314 -1.0873 -0.6358 -0.0905
    1THF     C3 4999   1.943   2.384   3.522 -0.7373 -0.5083 -0.3070
    1THF     H5 5000   1.885   2.456   3.580  1.1141  1.1319 -0.4440
    1THF     H6 5001   2.043   2.424   3.508 -0.4321 -0.3967  1.9162
    1THF     C4 5002   1.939   2.246   3.589 -0.0581 -0.1800 -0.8014
    1THF     H7 5003   1.965   2.263   3.694 -2.5657 -1.0239 -0.0024
    1THF     H8 5004   2.019   2.185   3.547  0.6120  0.5324 -0.5695
    1THF     O1 5005   1.807   2.207   3.564 -0.3418  0.0342  0.4452
    1THF     C1 5006   3.207   1.259   1.984 -0.2489 -0.4880  0.4581
    1THF     H1 5007   3.294   1.312   1.943  0.7845 -3.1852 -0.9296
    1THF     H2 5008   3.194   1.154   1.957 -0.6769 -0.2232 -0.3819
    1THF     C2 5009   3.085   1.345   1.928  0.4503  0.9989  0.2615
    1THF     H3 5010   3.004   1.276   1.902  0.3589  1.5529 -0.9342
    1THF     H4 5011   3.114   1.390   1.833  2.2595 -1.6656 -0.5147
    1THF     C3 5012   3.047   1.445   2.039  0.2433 -0.6015 -0.3842
    1THF     H5 5013   2.941   1.471   2.052  0.7952  2.1549 -1.2762
    1THF     H6 5014   3.106   1.534   2.020  1.8918 -2.0287 -2.0841
    1THF     C4 5015   3.093   1.377   2.170 -0.7311 -0.1601  0.6056
    1THF     H7 5016   3.017   1.315   2.219 -1.5008  0.3116  0.0126
    1THF     H8 5017   3.132   1.447   2.244 -1.0231  0.8893 -0.2170
    1THF     O1 5018   3.197   1.283   2.129 -0.1826  0.3843  0.1826
    1THF     C1 5019   2.987   1.495   3.107 -0.2678 -0.1519 -0.2492
    1THF     H1 5020   3.045   1.474   3.016  1.0515  0.4893  0.4269
    1THF     H2 5021   3.058   1.529   3.183 -2.6200  0.7130  1.6257
    1THF     C2 5022   2.934   1.357   3.149 -1.0213  0.2385 -0.2742
    1THF     H3 5023   2.994   1.331   3.236 -0.3989 -1.2934 -1.1378
    1THF     H4 5024   2.952   1.279   3.074 -2.1310 -0.4911  0.1862
    1THF     C3 5025   2.793   1.382   3.198  0.0003  0.5566  0.1954
    1THF     H5 5026   2.786   1.345   3.300 -0.4336 -0.2059 -0.1064
    1THF     H6 5027   2.723   1.326   3.136  1.9070 -0.0534 -1.4576
    1THF     C4 5028   2.777   1.534   3.198 -0.4902  0.7910 -0.1954
    1THF     H7 5029   2.801   1.577   3.295  2.0749 -0.2114 -0.3409
    1THF     H8 5030   2.680   1.571   3.163  0.0985  1.4506 -1.1695
    1THF     O1 5031   2.874   1.582   3.103 -0.8386  0.0005  0.0071
    1THF     C1 5032   0.256   0.408   2.238 -0.8041  0.4183  0.1429
    1THF     H1 5033   0.252   0.329   2.313  1.3384  1.4048  1.3322
    1THF     H2 5034   0.357   0.449   2.227  0.9639 -3.1718  1.9362
    1THF     C2 5035   0.157   0.519   2.271  0.3180 -0.0489  0.3646
    1THF     H3 5036   0.205   0.617   2.275 -1.6239  1.0670 -2.3214
    1THF     H4 5037   0.097   0.495   2.359 -0.1858  1.3928  0.4147
    1THF     C3 5038   0.063   0.516   2.145  0.7612 -0.6146  0.0139
    1THF     H5 5039   0.032   0.615   2.112  1.5667 -0.0944  0.7745
    1THF     H6 5040  -0.030   0.467   2.174 -0.7448  2.2007  0.1899
    1THF     C4 5041   0.155   0.458   2.038  0.2319  0.1066 -0.2097
    1THF     H7 5042   0.235   0.524   2.004  1.9217 -2.3774 -1.2041
    1THF     H8 5043   0.101   0.425   1.948  1.5421  1.9293 -1.6899
    1THF     O1 5044   0.221   0.355   2.110 -0.4421  0.2823  0.1593
    1THF     C1 5045   1.755   3.448   3.342  0.2156 -0.1607  0.8408
    1THF     H1 5046   1.843   3.413   3.287 -1.6063  0.6841 -2.8262
    1THF     H2 5047   1.707   3.534   3.294  1.5730  0.7901  1.1765
    1THF     C2 5048   1.803   3.484   3.478 -0.4552  0.6310  0.2084
    1THF     H3 5049   1.738   3.567   3.503 -1.1823 -0.1818  1.0451
    1THF     H4 5050   1.906   3.521   3.470 -1.0761  2.0020 -2.0270
    1THF     C3 5051   1.782   3.370   3.573  0.3800  0.2092 -0.3454
    1THF     H5 5052   1.730   3.404   3.662  3.5737  2.4298  0.7531
    1THF     H6 5053   1.880   3.332   3.604 -1.5452 -2.2671  3.0524
    1THF     C4 5054   1.714   3.265   3.486  0.8720  0.2151 -0.2778
    1THF     H7 5055   1.628   3.224   3.540  0.9496  0.6705  0.1972
    1THF     H8 5056   1.788   3.189   3.459 -0.5234 -0.9512 -0.8475
    1THF     O1 5057   1.668   3.334   3.371 -0.0798 -0.0199  0.6781
    1THF     C1 5058   1.646   0.149   4.020  0.3045 -0.2865 -0.4771
    1THF     H1 5059   1.554   0.092   4.034  0.0712 -0.3345 -2.1700
    1THF     H2 5060   1.618   0.238   3.964 -1.4625 -2.3851 -3.0244
    1THF     C2 5061   1.739   0.063   3.932  0.2004  0.1269 -0.2467
    1THF     H3 5062   1.746   0.105   3.831  0.2119 -0.0046 -0.3008
    1THF     H4 5063   1.708  -0.042   3.933 -0.1094  0.2187 -0.1264
    1THF     C3 5064   1.877   0.075   3.997 -0.8407 -0.2595 -0.5694
    1THF     H5 5065   1.962   0.082   3.929 -2.1285 -1.5897 -2.3706
    1THF     H6 5066   1.905  -0.006   4.066 -1.8035 -0.0970  0.0262
    1THF     C4 5067   1.855   0.192   4.088 -0.3776  0.0232  0.4247
    1THF     H7 5068   1.860   0.283   4.029  2.0429  0.0103  0.5577
    1THF     H8 5069   1.925   0.185   4.172  0.2589 -2.2690 -0.2580
    1THF     O1 5070   1.719   0.180   4.136  0.0566 -0.0443 -0.8012
    1THF     C1 5071   0.001   1.479   2.062 -0.7029 -0.0638  0.6898
    1THF     H1 5072   0.006   1.439   2.164 -0.4226  1.1620  1.1630
    1THF     H2 5073   0.015   1.394   1.995  0.5566  0.3758  0.3833
    1THF     C2 5074   0.112   1.579   2.026  0.6705 -0.2930 -0.0148
    1THF     H3 5075   0.193   1.530   1.971  0.5518  0.3342 -0.7689
    1THF     H4 5076   0.164   1.630   2.107  2.4185 -0.6337 -0.9025
    1THF     C3 5077   0.044   1.683   1.937  0.1447  0.1955  0.0113
    1THF     H5 5078   0.075   1.671   1.833  0.2296 -1.1419  0.1820
    1THF     H6 5079   0.054   1.783   1.980 -0.7194  0.4127 -0.3022
    1THF     C4 5080  -0.108   1.648   1.932 -0.6144  0.2581  0.0943
    1THF     H7 5081  -0.143   1.622   1.832  1.2038 -1.3124 -0.1613
    1THF     H8 5082  -0.162   1.732   1.975 -2.1577  0.4352 -2.1087
    1THF     O1 5083  -0.124   1.541   2.033  0.4266 -0.4882  0.7014
    1THF     C1 5084   1.839   0.625   2.787  0.0458 -0.0784 -0.0645
    1THF     H1 5085   1.891   0.531   2.770  0.4343 -0.0629  0.9967
    1THF     H2 5086   1.812   0.673   2.692  0.8371  0.9038  0.2023
    1THF     C2 5087   1.916   0.719   2.876  0.4415 -0.3627  0.1456
    1THF     H3 5088   1.985   0.781   2.819 -0.8826  1.2538  0.2392
    1THF     H4 5089   1.967   0.670   2.959  1.0122  0.6573  0.3988
    1THF     C3 5090   1.810   0.807   2.931 -0.4104 -0.0761  0.1725
    1THF     H5 5091   1.804   0.898   2.871 -0.4273 -0.7509 -0.8621
    1THF     H6 5092   1.846   0.831   3.031  0.4294  2.1981 -0.6305
    1THF     C4 5093   1.682   0.729   2.934  0.2980 -0.4561 -0.0341
    1THF     H7 5094   1.601   0.780   2.883  1.1790  1.2197  0.2123
    1THF     H8 5095   1.644   0.711   3.035  0.4281 -1.3590 -0.1368
    1THF     O1 5096   1.716   0.604   2.861 -0.1288  0.4301 -0.5278
    1THF     C1 5097   0.557   3.061   4.040 -0.0145 -0.3879 -0.1753
    1THF     H1 5098   0.579   2.973   4.101 -2.4234 -1.5456 -0.9282
    1THF     H2 5099   0.648   3.087   3.987 -0.6567 -0.8193 -1.5174
    1THF     C2 5100   0.492   3.183   4.120 -1.1914 -1.0751 -0.5667
    1THF     H3 5101   0.570   3.260   4.123 -0.6109 -1.6962  0.8627
    1THF     H4 5102   0.465   3.159   4.222  1.7986  1.1426  0.8412
    1THF     C3 5103   0.365   3.225   4.038 -0.6623 -0.4423  0.5767
    1THF     H5 5104   0.384   3.303   3.965 -0.6410 -0.2738  0.7625
    1THF     H6 5105   0.285   3.251   4.108 -0.7899 -0.6862  0.5241
    1THF     C4 5106   0.326   3.099   3.960 -0.2949 -0.0701 -0.6440
    1THF     H7 5107   0.266   3.122   3.871 -2.0638  0.5546  0.6916
    1THF     H8 5108   0.260   3.039   4.022 -0.6565  3.6740  2.7450
    1THF     O1 5109   0.462   3.031   3.931 -0.1911 -0.4045  0.5713
    1THF     C1 5110   0.612   1.066   2.522  0.0572  0.2675 -0.4470
    1THF     H1 5111   0.585   0.974   2.469 -2.1679 -1.3965  3.3313
    1THF     H2 5112   0.517   1.118   2.534 -0.1771 -0.3066  0.2969
    1THF     C2 5113   0.719   1.141   2.455 -0.7766  0.3918  0.1460
    1THF     H3 5114   0.701   1.245   2.482 -0.1743  0.8926 -1.3505
    1THF     H4 5115   0.726   1.126   2.347 -0.5638 -1.9387  0.4581
    1THF     C3 5116   0.854   1.086   2.517  0.0160  0.1115 -0.0845
    1THF     H5 5117   0.921   1.164   2.552  0.3145 -0.6237  0.9926
    1THF     H6 5118   0.908   1.036   2.436 -1.8347  1.8187 -2.4288
    1THF     C4 5119   0.808   0.998   2.636  0.3711  0.2931 -0.5582
    1THF     H7 5120   0.865   1.037   2.721 -1.1342 -0.9202  1.0479
    1THF     H8 5121   0.829   0.891   2.628  0.5473  0.4395 -2.1368
    1THF     O1 5122   0.667   1.021   2.652  0.1871  0.1064 -0.1505
    1THF     C1 5123   0.460   3.080   1.526 -0.7875  0.7585 -1.0382
    1THF     H1 5124   0.448   2.991   1.465  0.9565 -0.4919  0.3912
    1THF     H2 5125   0.448   3.064   1.634 -1.1112  0.8352 -1.0623
    1THF     C2 5126   0.380   3.199   1.482 -0.1605 -0.6441 -0.1516
    1THF     H3 5127   0.304   3.206   1.559 -0.5164  0.7346 -0.6200
    1THF     H4 5128   0.329   3.170   1.390 -0.1492 -0.2635 -0.2823
    1THF     C3 5129   0.482   3.311   1.470 -0.2125  0.0170 -0.1478
    1THF     H5 5130   0.457   3.405   1.520  1.0769 -0.1797  0.8980
    1THF     H6 5131   0.485   3.340   1.365  2.1344 -1.3415 -0.5045
    1THF     C4 5132   0.614   3.259   1.523 -0.1480 -0.0474  0.2982
    1THF     H7 5133   0.615   3.283   1.630 -2.8299 -1.0817  0.6022
    1THF     H8 5134   0.702   3.294   1.469  1.3629 -1.1163  2.0441
    1THF     O1 5135   0.598   3.116   1.499 -0.0611 -0.1597 -0.4467
    1THF     C1 5136   1.169   2.846   3.677 -0.0800  0.0381 -0.4490
    1THF     H1 5137   1.228   2.835   3.769 -1.6932  1.5686  0.8191
    1THF     H2 5138   1.199   2.945   3.640 -0.4355  0.8901  1.4403
    1THF     C2 5139   1.020   2.825   3.713  0.4178 -0.3569  0.4090
    1THF     H3 5140   0.964   2.918   3.707  0.8677 -0.0949  0.1740
    1THF     H4 5141   1.019   2.790   3.817 -1.5583  0.2366  0.5974
    1THF     C3 5142   0.976   2.723   3.612  0.7086 -0.5282 -0.1683
    1THF     H5 5143   0.950   2.766   3.516 -0.8950 -2.0086 -0.4085
    1THF     H6 5144   0.888   2.665   3.641 -0.0086  0.8995  0.5968
    1THF     C4 5145   1.100   2.645   3.592  0.0155 -0.5142 -0.1203
    1THF     H7 5146   1.100   2.599   3.492 -0.0933 -0.2379 -0.2482
    1THF     H8 5147   1.120   2.564   3.661  2.3444  1.1827  1.2780
    1THF     O1 5148   1.199   2.746   3.583 -0.2910 -0.0361 -0.2601
    1THF     C1 5149   2.373   1.764   2.142  0.0416 -0.7632  0.8519
    1THF     H1 5150   2.280   1.763   2.198  0.4481 -2.8886  1.5237
    1THF     H2 5151   2.399   1.867   2.117 -0.2134 -0.7277  0.7398
    1THF     C2 5152   2.359   1.673   2.019 -0.1523  0.1378 -0.2772
    1THF     H3 5153   2.415   1.715   1.935  0.4867  0.4164  0.2855
    1THF     H4 5154   2.259   1.660   1.978 -1.1567 -0.3544  2.2180
    1THF     C3 5155   2.426   1.541   2.061  0.6787 -0.3342 -0.3024
    1THF     H5 5156   2.466   1.488   1.975 -0.2743 -0.9627 -0.3635
    1THF     H6 5157   2.366   1.477   2.126 -0.1943 -0.1177 -0.8850
    1THF     C4 5158   2.536   1.597   2.152 -0.4662 -0.7600  0.7546
    1THF     H7 5159   2.617   1.623   2.083 -0.5890 -1.7160  0.2339
    1THF     H8 5160   2.574   1.529   2.229 -0.6021 -0.2810  1.2408
    1THF     O1 5161   2.478   1.707   2.218  0.1184  0.0093  0.0959
    1THF     C1 5162   2.286   2.783   0.168 -0.4060  0.1318  0.1338
    1THF     H1 5163   2.272   2.676   0.188  1.3324 -0.0918  0.2613
    1THF     H2 5164   2.302   2.793   0.060 -0.6140 -1.0902 -0.0151
    1THF     C2 5165   2.407   2.846   0.250 -1.1367 -0.0641 -0.2103
    1THF     H3 5166   2.499   2.826   0.193 -3.0089  1.3929 -3.8868
    1THF     H4 5167   2.410   2.802   0.350  1.6943  1.2504  0.3240
    1THF     C3 5168   2.374   2.993   0.252  0.3189  0.2619 -0.3938
    1THF     H5 5169   2.432   3.042   0.173 -0.2066 -0.9123 -1.5307
    1THF     H6 5170   2.405   3.042   0.345 -2.6656  0.8806  0.3118
    1THF     C4 5171   2.221   3.007   0.214  0.8113 -0.4109  0.2405
    1THF     H7 5172   2.206   3.046   0.113  0.7325 -0.5929  0.1817
    1THF     H8 5173   2.162   3.070   0.281 -0.2197  0.4078 -1.4307
    1THF     O1 5174   2.174   2.870   0.209 -0.7051  0.9788  0.7275
    1THF     C1 5175   1.072   3.952   2.797 -0.3311 -0.8753 -0.2496
    1THF     H1 5176   1.110   3.908   2.704 -1.2094 -0.3475 -0.8692
    1THF     H2 5177   0.984   3.896   2.830 -0.8860  0.0925 -0.0735
    1THF     C2 5178   1.039   4.097   2.761 -0.1381 -0.3884 -0.0475
    1THF     H3 5179   0.943   4.112   2.810 -0.5928 -0.9269 -0.7593
    1THF     H4 5180   1.033   4.123   2.655  1.3705 -1.4706 -0.4212
    1THF     C3 5181   1.143   4.183   2.826 -0.2005 -0.8130 -0.3820
    1THF     H5 5182   1.088   4.255   2.888 -0.7287 -3.2110  2.0456
    1THF     H6 5183   1.199   4.238   2.750  0.7556  0.2048  1.0206
    1THF     C4 5184   1.233   4.086   2.895 -0.4679  0.0029  0.3112
    1THF     H7 5185   1.241   4.130   2.995  0.2046 -2.3402  1.3350
    1THF     H8 5186   1.329   4.087   2.842 -1.2583 -0.8419 -1.1654
    1THF     O1 5187   1.177   3.962   2.902 -0.2294  0.3428  0.4147
    1THF     C1 5188   3.007   1.233   3.664 -0.6739 -0.2446 -0.5691
    1THF     H1 5189   3.004   1.341   3.680  1.2755 -0.2506 -0.0810
    1THF     H2 5190   3.026   1.176   3.755 -1.9606  2.3562  1.4180
    1THF     C2 5191   3.122   1.211   3.569 -0.1401 -0.7251 -0.0986
    1THF     H3 5192   3.209   1.170   3.621  0.6518  0.6761 -0.2780
    1THF     H4 5193   3.150   1.307   3.526  0.0989  0.1986  2.0178
    1THF     C3 5194   3.078   1.111   3.469  0.1533  0.2988  0.1271
    1THF     H5 5195   3.138   1.019   3.466 -2.3574 -1.4210  1.1384
    1THF     H6 5196   3.075   1.159   3.371  0.4680  1.6940  0.7929
    1THF     C4 5197   2.935   1.069   3.508  0.4691 -0.6082 -0.5997
    1THF     H7 5198   2.938   0.988   3.582  2.7753  0.1249  0.1620
    1THF     H8 5199   2.865   1.042   3.429  1.4987  0.3783 -1.8595
    1THF     O1 5200   2.897   1.183   3.584  0.6136  0.0010  0.0954
    1THF     C1 5201   1.027   1.158   0.080 -0.3311 -0.3402  0.6291
    1THF     H1 5202   1.116   1.218   0.059 -0.3990  0.1051  1.6013
    1THF     H2 5203   0.955   1.169  -0.001  0.5915  2.5389  0.1224
    1THF     C2 5204   0.982   1.193   0.222 -0.1257 -0.1349 -0.1391
    1THF     H3 5205   0.915   1.279   0.229 -0.8950 -0.8211  1.1932
    1THF     H4 5206   1.065   1.214   0.290  0.2225  2.4096 -1.2984
    1THF     C3 5207   0.918   1.058   0.265 -0.1296 -0.4644  0.4597
    1THF     H5 5208   0.811   1.055   0.241  0.7553  0.9834 -4.1421
    1THF     H6 5209   0.930   1.037   0.371 -0.7359  1.2669  0.8788
    1THF     C4 5210   0.990   0.953   0.188  0.5841  0.7430  0.2398
    1THF     H7 5211   0.929   0.872   0.147  1.1498  0.5794 -0.2906
    1THF     H8 5212   1.062   0.911   0.259 -0.5221  0.2161  1.0762
    1THF     O1 5213   1.060   1.021   0.081 -0.1873 -0.5189  0.1988
    1THF     C1 5214   3.410   2.531   3.371 -0.3005  0.5559 -0.0928
    1THF     H1 5215   3.518   2.538   3.385 -0.2631  1.5251 -0.8040
    1THF     H2 5216   3.392   2.436   3.320 -2.6977 -0.2022  2.0559
    1THF     C2 5217   3.362   2.654   3.290  0.1471 -0.3916 -0.8054
    1THF     H3 5218   3.304   2.613   3.206 -2.9404 -1.4835  1.7821
    1THF     H4 5219   3.435   2.729   3.259 -0.3244  1.7924  3.0769
    1THF     C3 5220   3.273   2.719   3.391  0.0064 -0.3898 -0.1553
    1THF     H5 5221   3.187   2.771   3.350 -1.8552 -1.4358  2.3195
    1THF     H6 5222   3.338   2.788   3.446 -0.9623 -0.4317  1.0553
    1THF     C4 5223   3.226   2.616   3.487  0.4762  0.5890 -0.0067
    1THF     H7 5224   3.140   2.565   3.442 -0.5635  1.7200  0.6348
    1THF     H8 5225   3.202   2.666   3.581 -0.6560  0.1151 -0.0322
    1THF     O1 5226   3.335   2.528   3.496  0.2650  0.3366  0.1687
    1THF     C1 5227   0.257   3.696   3.671  0.5241  0.2934 -0.6352
    1THF     H1 5228   0.215   3.598   3.647  0.5936  0.3553 -1.0165
    1THF     H2 5229   0.366   3.684   3.678  0.5148 -0.2278 -1.3059
    1THF     C2 5230   0.221   3.737   3.812 -0.0749 -0.1850 -0.0490
    1THF     H3 5231   0.296   3.703   3.885  1.4821  1.8824 -0.6513
    1THF     H4 5232   0.124   3.709   3.852  0.2311  0.1555  0.9462
    1THF     C3 5233   0.225   3.896   3.809 -0.2513  0.1030 -0.0811
    1THF     H5 5234   0.296   3.936   3.882 -1.3290  1.1537  0.4115
    1THF     H6 5235   0.129   3.938   3.838 -0.7530  0.3447 -1.9883
    1THF     C4 5236   0.258   3.933   3.666  0.1998 -0.3638 -0.3441
    1THF     H7 5237   0.363   3.958   3.652  0.7310 -2.1798  0.4041
    1THF     H8 5238   0.200   4.020   3.631  1.6200  0.0793 -1.6724
    1THF     O1 5239   0.224   3.810   3.589  0.3346  0.1212  0.0555
    1THF     C1 5240   1.895   3.520   3.880 -0.7440  0.5167  0.4442
    1THF     H1 5241   1.999   3.508   3.847  0.1705  2.5402  2.4380
    1THF     H2 5242   1.846   3.425   3.860  0.8081 -0.0098 -0.9612
    1THF     C2 5243   1.829   3.643   3.819  0.1648  0.1478 -0.0379
    1THF     H3 5244   1.720   3.637   3.821  0.2565 -2.4923 -0.6729
    1THF     H4 5245   1.866   3.642   3.717  0.1030  2.2739 -0.0835
    1THF     C3 5246   1.875   3.758   3.912  0.2486  0.4505  0.0525
    1THF     H5 5247   1.799   3.829   3.946  0.9430 -0.1984  3.1501
    1THF     H6 5248   1.958   3.813   3.867 -0.6579  0.9327 -1.0472
    1THF     C4 5249   1.934   3.696   4.035  0.2196  0.9321  0.1163
    1THF     H7 5250   1.901   3.735   4.132  0.0885  0.8888  0.0891
    1THF     H8 5251   2.042   3.709   4.028  0.1981  0.2729 -1.5587
    1THF     O1 5252   1.899   3.552   4.022 -0.5756 -0.5298  0.0715
    1THF     C1 5253   3.632   1.647   4.054 -0.4214  0.3242  0.7937
    1THF     H1 5254   3.655   1.544   4.083 -1.4124 -0.9087 -2.6320
    1THF     H2 5255   3.708   1.677   3.981 -0.0930 -0.1777  0.9269
    1THF     C2 5256   3.629   1.751   4.165 -0.3969  0.5154  0.4149
    1THF     H3 5257   3.724   1.804   4.165 -0.0649 -0.0316 -1.2171
    1THF     H4 5258   3.628   1.695   4.258 -0.4986 -1.2060 -0.5917
    1THF     C3 5259   3.506   1.838   4.140 -0.1289 -0.1235 -0.1890
    1THF     H5 5260   3.529   1.944   4.127  0.5982 -0.2961 -0.3563
    1THF     H6 5261   3.444   1.814   4.226 -0.6740  0.3217 -0.4490
    1THF     C4 5262   3.443   1.778   4.013  0.5576 -0.6345  0.2088
    1THF     H7 5263   3.458   1.841   3.925  0.3484  0.4669  0.9604
    1THF     H8 5264   3.335   1.773   4.031  0.4765 -2.5011 -0.6127
    1THF     O1 5265   3.495   1.648   4.001 -0.0083 -0.3535 -0.3791
    1THF     C1 5266   1.157   3.647   0.150  0.1402 -0.2041  0.1476
    1THF     H1 5267   1.168   3.625   0.043 -1.7965  1.2579 -0.3830
    1THF     H2 5268   1.252   3.644   0.203  1.0359 -0.9376 -1.4537
    1THF     C2 5269   1.075   3.545   0.224 -0.4111 -0.7909 -0.6144
    1THF     H3 5270   1.135   3.500   0.304 -0.8695 -1.5204 -0.6780
    1THF     H4 5271   1.047   3.465   0.155  1.5889 -0.7689 -1.5009
    1THF     C3 5272   0.945   3.617   0.283  0.0326 -0.8605  0.4430
    1THF     H5 5273   0.969   3.638   0.387  0.9823  2.6133 -0.4137
    1THF     H6 5274   0.856   3.554   0.283 -0.2571 -0.4528  1.0058
    1THF     C4 5275   0.940   3.738   0.194 -0.2163 -0.0314 -0.8269
    1THF     H7 5276   0.887   3.823   0.239 -0.3268 -0.8286  0.5661
    1THF     H8 5277   0.889   3.701   0.105 -0.9856 -4.3095  1.2655
    1THF     O1 5278   1.084   3.767   0.164 -0.0874 -0.7370 -0.2247
    1THF     C1 5279   3.418   3.847   0.267  0.2107  0.1015  0.2381
    1THF     H1 5280   3.500   3.817   0.333 -1.1294  0.5557  2.1482
    1THF     H2 5281   3.389   3.752   0.221  0.4022  0.4392 -0.5853
    1THF     C2 5282   3.434   3.960   0.172 -0.4471  0.4929  0.9297
    1THF     H3 5283   3.481   3.920   0.081  0.6890  1.6269  1.0043
    1THF     H4 5284   3.495   4.039   0.217 -0.5803  0.5967  0.9290
    1THF     C3 5285   3.296   4.010   0.141  0.1224 -0.4845 -0.6936
    1THF     H5 5286   3.255   3.969   0.048 -1.3117  1.8046 -1.1036
    1THF     H6 5287   3.293   4.118   0.130  1.5366 -0.4895 -1.1915
    1THF     C4 5288   3.212   3.955   0.257  0.8315 -0.0330 -0.6876
    1THF     H7 5289   3.150   3.874   0.218  1.0714 -0.0843 -0.9678
    1THF     H8 5290   3.148   4.031   0.303 -0.0013 -1.1676  0.0446
    1THF     O1 5291   3.310   3.896   0.343 -0.1872  0.2590 -0.1663
    1THF     C1 5292   0.803   1.493   2.676 -0.0391 -0.4455 -0.6042
    1THF     H1 5293   0.785   1.387   2.652 -0.1998 -0.5733  0.0711
    1THF     H2 5294   0.714   1.556   2.676  1.2539  1.4212 -0.3431
    1THF     C2 5295   0.904   1.539   2.575  0.3558 -0.0553 -0.3284
    1THF     H3 5296   0.886   1.641   2.539 -1.1567  0.2536  1.2535
    1THF     H4 5297   0.910   1.468   2.493  3.8567 -1.0433  0.6655
    1THF     C3 5298   1.037   1.532   2.649  0.1946  0.4031  0.3124
    1THF     H5 5299   1.098   1.623   2.660 -0.8713  1.0399  1.0589
    1THF     H6 5300   1.107   1.465   2.599 -0.6051  0.4374 -0.8638
    1THF     C4 5301   1.007   1.473   2.782 -0.3440  0.1843  0.1543
    1THF     H7 5302   1.071   1.524   2.855 -0.2330  2.2857 -1.3668
    1THF     H8 5303   1.013   1.364   2.793  2.2720  0.3312  0.6222
    1THF     O1 5304   0.869   1.505   2.804 -0.0324  0.6062  0.0333
    1THF     C1 5305   1.142   0.227   0.197  0.2377  0.5989  0.1724
    1THF     H1 5306   1.162   0.249   0.302 -0.1134  0.7109  0.2135
    1THF     H2 5307   1.078   0.138   0.191 -2.3887  2.3534  1.3594
    1THF     C2 5308   1.280   0.201   0.130  0.7505  0.2621  0.0461
    1THF     H3 5309   1.305   0.095   0.121 -0.0049  0.0951 -0.1782
    1THF     H4 5310   1.348   0.245   0.202  1.0342 -0.6819  0.3664
    1THF     C3 5311   1.273   0.276  -0.005 -0.3635  0.4267  0.0825
    1THF     H5 5312   1.274   0.202  -0.086  3.2747 -0.1904  0.6322
    1THF     H6 5313   1.365   0.334  -0.008 -0.8751  1.2471  0.0876
    1THF     C4 5314   1.144   0.357  -0.010 -0.3003 -0.9799  0.2106
    1THF     H7 5315   1.068   0.322  -0.079 -0.7461 -1.0265  0.7229
    1THF     H8 5316   1.172   0.461  -0.028 -2.9031 -0.3074 -0.0597
    1THF     O1 5317   1.085   0.345   0.128  0.1260  0.4085 -0.1693
    1THF     C1 5318   2.561   0.255   0.732  0.0468  0.6418 -0.7549
    1THF     H1 5319   2.662   0.217   0.745 -0.4783 -0.6676 -0.4314
    1THF     H2 5320   2.509   0.237   0.637 -2.2597  2.7201  0.0464
    1THF     C2 5321   2.590   0.406   0.752  0.2474  0.0098  0.3679
    1THF     H3 5322   2.560   0.466   0.666 -1.8663 -0.6936  0.5804
    1THF     H4 5323   2.697   0.427   0.754  0.0449  1.0816  0.2453
    1THF     C3 5324   2.519   0.444   0.879  0.2400  0.0547  0.7396
    1THF     H5 5325   2.425   0.494   0.854  1.0923  0.0445 -2.6115
    1THF     H6 5326   2.590   0.504   0.937 -1.7798  0.4084  2.9317
    1THF     C4 5327   2.491   0.312   0.944 -0.9268  0.1245  0.1536
    1THF     H7 5328   2.408   0.328   1.014  1.7680 -0.9585  3.7870
    1THF     H8 5329   2.581   0.289   1.001  0.4482  2.3135 -1.0649
    1THF     O1 5330   2.475   0.214   0.842 -0.6934 -0.5130  0.3869
    1THF     C1 5331   2.793   3.434   3.678  0.0736  0.2485  0.0058
    1THF     H1 5332   2.760   3.349   3.737  1.1292  1.1073  1.8941
    1THF     H2 5333   2.715   3.459   3.606  0.4625 -0.4564 -0.6681
    1THF     C2 5334   2.925   3.426   3.593 -0.3305  0.0223  0.0235
    1THF     H3 5335   2.914   3.429   3.484  0.9640  0.6398 -0.0988
    1THF     H4 5336   2.977   3.335   3.626 -1.0152 -0.1013  0.7604
    1THF     C3 5337   3.009   3.552   3.634  0.3225 -0.4090 -0.6501
    1THF     H5 5338   3.061   3.609   3.557  0.3476 -0.3719 -0.6051
    1THF     H6 5339   3.081   3.518   3.709 -1.1852  1.5170  1.7150
    1THF     C4 5340   2.905   3.639   3.706 -0.6520 -0.4135 -0.0697
    1THF     H7 5341   2.862   3.709   3.633 -1.2272  0.0207  0.6699
    1THF     H8 5342   2.954   3.693   3.788  2.7396 -0.7003 -1.8259
    1THF     O1 5343   2.817   3.552   3.764  0.8987  0.4429  0.6090
    1THF     C1 5344   2.660   3.336   2.019  1.2977  0.2033  0.1021
    1THF     H1 5345   2.643   3.309   1.915  0.6550 -1.5636  0.6391
    1THF     H2 5346   2.577   3.393   2.060  1.3971  2.0269 -2.1631
    1THF     C2 5347   2.789   3.413   2.025  0.2642  0.6420 -0.2182
    1THF     H3 5348   2.769   3.488   2.101 -3.3042 -0.6440  0.1705
    1THF     H4 5349   2.806   3.453   1.924 -0.5108  1.8827  0.1291
    1THF     C3 5350   2.899   3.317   2.077 -0.1446  0.0238  0.1260
    1THF     H5 5351   2.976   3.372   2.132  1.0058 -0.1784 -1.2460
    1THF     H6 5352   2.950   3.270   1.993 -2.5507  1.3372 -2.1408
    1THF     C4 5353   2.821   3.210   2.150 -0.4116  0.1916 -0.4389
    1THF     H7 5354   2.810   3.250   2.251 -2.3235  0.1831 -0.6427
    1THF     H8 5355   2.857   3.108   2.134  0.7179  0.5194 -0.0958
    1THF     O1 5356   2.692   3.209   2.087  0.2026 -0.3859 -0.7399
    1THF     C1 5357   3.780   1.164   0.891 -0.0009 -0.1162 -0.1939
    1THF     H1 5358   3.725   1.086   0.839  1.3338  1.2687 -3.8185
    1THF     H2 5359   3.878   1.177   0.843 -0.1952 -1.5631 -0.9892
    1THF     C2 5360   3.786   1.136   1.044  0.3414  0.5457 -0.0434
    1THF     H3 5361   3.890   1.115   1.070  0.6279 -0.5335 -1.9795
    1THF     H4 5362   3.723   1.051   1.071  0.9019  1.1648  3.3878
    1THF     C3 5363   3.712   1.251   1.110 -0.2103  0.6947  0.1911
    1THF     H5 5364   3.758   1.285   1.203  3.2805  1.8357 -1.8592
    1THF     H6 5365   3.609   1.220   1.128  1.4819 -4.6981  1.4756
    1THF     C4 5366   3.706   1.367   1.002  0.4172  0.6295 -0.3217
    1THF     H7 5367   3.797   1.425   1.014  1.0865 -0.3885 -0.3966
    1THF     H8 5368   3.612   1.422   1.006 -0.6457 -1.0475 -1.3954
    1THF     O1 5369   3.700   1.293   0.881 -0.0509  0.3637 -0.1139
    1THF     C1 5370   1.807   2.450   2.324  0.2179 -0.7041  0.5697
    1THF     H1 5371   1.725   2.413   2.262  0.9323  1.4705 -1.7599
    1THF     H2 5372   1.904   2.424   2.280 -0.0525 -1.8794  0.6766
    1THF     C2 5373   1.788   2.396   2.467  1.1194 -0.2644  0.7250
    1THF     H3 5374   1.880   2.425   2.519  1.5735 -1.1504  0.4202
    1THF     H4 5375   1.783   2.287   2.474  1.7174 -0.2746  1.0452
    1THF     C3 5376   1.665   2.474   2.518  0.6757 -0.3662  0.2010
    1THF     H5 5377   1.647   2.482   2.625 -0.9702  0.8762 -0.1415
    1THF     H6 5378   1.575   2.431   2.474  0.8427 -0.1515 -0.3554
    1THF     C4 5379   1.681   2.614   2.443  0.2694  0.0520  0.6336
    1THF     H7 5380   1.722   2.690   2.509  1.1721  1.7625 -1.8340
    1THF     H8 5381   1.585   2.633   2.394  0.2791  0.9077  0.9480
    1THF     O1 5382   1.790   2.596   2.343  0.4866  0.3213  0.2564
    1THF     C1 5383   0.688   0.767   3.029  0.5218 -0.2910 -0.8313
    1THF     H1 5384   0.646   0.817   2.942 -1.4180 -1.5592 -0.6491
    1THF     H2 5385   0.682   0.835   3.114 -0.0552  0.5837 -1.5604
    1THF     C2 5386   0.827   0.703   3.014 -0.2751  0.0318  0.0461
    1THF     H3 5387   0.896   0.741   3.090  0.3306  1.9034 -1.3819
    1THF     H4 5388   0.862   0.728   2.913  2.2798 -0.5111  0.7475
    1THF     C3 5389   0.806   0.550   3.021  0.3526  0.1287  0.4789
    1THF     H5 5390   0.832   0.518   3.122  0.0516  1.0527  0.8535
    1THF     H6 5391   0.871   0.496   2.951 -0.1430 -1.6303  1.3574
    1THF     C4 5392   0.658   0.529   3.006  0.2838 -0.2356 -0.4684
    1THF     H7 5393   0.630   0.445   3.069 -0.2448 -1.4568 -2.3100
    1THF     H8 5394   0.627   0.519   2.902  0.1357  2.7873 -0.7667
    1THF     O1 5395   0.598   0.660   3.054  0.4053  0.6439 -0.3187
    1THF     C1 5396   3.635   0.914   0.419 -0.1524 -0.6683  0.0821
    1THF     H1 5397   3.723   0.860   0.457 -0.0189  0.0270  0.7856
    1THF     H2 5398   3.640   0.935   0.312  0.9753 -1.7716 -0.0867
    1THF     C2 5399   3.582   1.029   0.511  0.1513  0.4760  0.7353
    1THF     H3 5400   3.541   1.109   0.449 -1.9860  0.4181  2.0191
    1THF     H4 5401   3.672   1.062   0.562 -0.3858  0.2539  1.8384
    1THF     C3 5402   3.484   0.956   0.600  0.6114 -0.1729  0.4913
    1THF     H5 5403   3.388   0.999   0.571  0.5509 -0.1800  0.6811
    1THF     H6 5404   3.500   0.983   0.704 -1.1640  0.3191  0.6623
    1THF     C4 5405   3.489   0.808   0.567 -0.0011  0.4740 -0.4621
    1THF     H7 5406   3.397   0.749   0.575  0.1721  0.3940  1.1418
    1THF     H8 5407   3.578   0.767   0.615 -0.8842 -0.1326  0.6801
    1THF     O1 5408   3.529   0.816   0.433  0.0693 -0.4805  0.4044
    1THF     C1 5409   3.519   4.002   1.082  0.2926 -0.2152  0.0646
    1THF     H1 5410   3.605   4.061   1.052 -0.1912  0.7325  0.5159
    1THF     H2 5411   3.483   3.944   0.997  0.5715  0.3668 -0.4541
    1THF     C2 5412   3.413   4.089   1.160 -0.7921  0.3580  0.1595
    1THF     H3 5413   3.315   4.047   1.137 -0.6163 -0.7656  1.3834
    1THF     H4 5414   3.412   4.192   1.124  0.8285  1.7096  3.7075
    1THF     C3 5415   3.455   4.081   1.312  0.2102  0.5632  0.6526
    1THF     H5 5416   3.378   4.058   1.386 -0.8250  2.4831  0.2006
    1THF     H6 5417   3.506   4.171   1.347 -0.9568  0.6701  2.1484
    1THF     C4 5418   3.550   3.964   1.315  0.1996  0.0345  0.6298
    1THF     H7 5419   3.520   3.874   1.370  0.2379  0.6982  1.7283
    1THF     H8 5420   3.649   3.988   1.355  0.0830 -2.1227  2.3166
    1THF     O1 5421   3.576   3.910   1.184 -0.2289 -0.5525 -0.4687
    1THF     C1 5422   0.307   0.570   0.673 -0.2882  1.0232  0.1838
    1THF     H1 5423   0.356   0.543   0.767  0.7792  0.1998 -0.5907
    1THF     H2 5424   0.224   0.501   0.654  0.9081 -0.6741  0.9402
    1THF     C2 5425   0.417   0.573   0.557  1.0335  0.0923  0.1637
    1THF     H3 5426   0.388   0.539   0.458 -0.1550 -1.6145  1.0759
    1THF     H4 5427   0.508   0.521   0.588 -0.7341 -2.7253  0.7331
    1THF     C3 5428   0.437   0.727   0.540  0.5423  0.3482  0.3570
    1THF     H5 5429   0.413   0.768   0.442  1.3771  0.6887  0.2886
    1THF     H6 5430   0.540   0.748   0.569  0.2108  0.7382  1.2706
    1THF     C4 5431   0.354   0.807   0.637 -0.2515 -0.5659  0.3604
    1THF     H7 5432   0.294   0.883   0.585 -2.0590 -2.5427 -0.5063
    1THF     H8 5433   0.416   0.837   0.721  1.9021 -2.3093 -0.5830
    1THF     O1 5434   0.263   0.707   0.692  0.0515  0.8389 -0.0616
    1THF     C1 5435   1.585   2.778   0.086 -0.1872  0.4084 -0.2797
    1THF     H1 5436   1.621   2.675   0.093  1.4007  1.0892  2.3669
    1THF     H2 5437   1.669   2.845   0.110 -0.3791  0.1360  1.2358
    1THF     C2 5438   1.471   2.778   0.179  0.3333 -0.2060 -0.1812
    1THF     H3 5439   1.470   2.875   0.229  2.4452 -0.8458  1.1372
    1THF     H4 5440   1.480   2.696   0.250  2.6648  0.9820  0.9513
    1THF     C3 5441   1.340   2.761   0.092 -0.5627  0.2052 -0.2527
    1THF     H5 5442   1.297   2.860   0.089 -1.1484  0.0896  2.7252
    1THF     H6 5443   1.277   2.685   0.140 -0.0725 -0.0062  0.0684
    1THF     C4 5444   1.393   2.722  -0.044  0.0110  0.7166  0.0831
    1THF     H7 5445   1.336   2.760  -0.129  0.8452  0.7356 -0.4813
    1THF     H8 5446   1.411   2.614  -0.054 -2.5835  0.5565 -3.6278
    1THF     O1 5447   1.524   2.785  -0.044  0.0445  0.5578 -0.1652
    1THF     C1 5448   2.541   3.198   0.515  0.4379  0.3145 -0.0618
    1THF     H1 5449   2.462   3.128   0.543 -0.8120  2.1844  1.2749
    1THF     H2 5450   2.618   3.159   0.448 -0.9534 -0.7596 -1.0728
    1THF     C2 5451   2.601   3.268   0.637 -0.0569 -0.0593 -0.3828
    1THF     H3 5452   2.709   3.251   0.638 -0.1423 -0.7278  2.3580
    1THF     H4 5453   2.583   3.222   0.735  2.1007 -1.9119 -0.8075
    1THF     C3 5454   2.587   3.418   0.619 -0.2474 -0.0899 -0.0285
    1THF     H5 5455   2.682   3.471   0.630 -0.1130 -0.3775  0.2029
    1THF     H6 5456   2.512   3.453   0.690 -0.7741  1.1278 -1.1562
    1THF     C4 5457   2.534   3.432   0.473  0.1412 -0.0338 -0.0765
    1THF     H7 5458   2.621   3.454   0.411 -1.5474  1.2434 -2.0280
    1THF     H8 5459   2.477   3.524   0.459 -0.3511 -0.7655 -3.0392
    1THF     O1 5460   2.469   3.308   0.441 -0.8201  0.2519 -0.3787
    1THF     C1 5461   2.310   0.816   3.817  0.5028 -0.3749  1.1942
    1THF     H1 5462   2.383   0.803   3.897  0.6249  0.4742  1.2287
    1THF     H2 5463   2.346   0.758   3.732 -2.3230 -2.4585  1.3394
    1THF     C2 5464   2.293   0.968   3.796  0.7453  0.2641  0.2752
    1THF     H3 5465   2.317   0.990   3.692  1.0870 -2.8724 -0.3655
    1THF     H4 5466   2.367   1.025   3.852  2.1190  0.9507 -2.1665
    1THF     C3 5467   2.147   0.999   3.844 -0.3535 -0.4556  0.0512
    1THF     H5 5468   2.084   1.013   3.756 -2.2236  2.1045  1.7170
    1THF     H6 5469   2.150   1.091   3.903  2.5012 -1.8052  2.1336
    1THF     C4 5470   2.092   0.868   3.909 -0.3058 -0.1700 -0.2639
    1THF     H7 5471   1.984   0.858   3.894 -0.6094 -1.0710  2.2273
    1THF     H8 5472   2.101   0.862   4.018  1.3708  0.3930 -0.3689
    1THF     O1 5473   2.176   0.764   3.853  0.4885 -0.0576  0.1016
    1THF     C1 5474   3.528   0.892   2.638 -0.3971  0.9254 -0.5637
    1THF     H1 5475   3.571   0.949   2.555 -1.5947  0.6481 -1.3749
    1THF     H2 5476   3.501   0.956   2.723 -0.8912  0.4005 -0.3249
    1THF     C2 5477   3.625   0.776   2.659  0.5074 -0.3159 -0.2658
    1THF     H3 5478   3.649   0.747   2.762 -2.7116 -3.3571 -0.2939
    1THF     H4 5479   3.720   0.784   2.604 -0.1780  1.3315 -1.2445
    1THF     C3 5480   3.555   0.660   2.595 -0.8262  0.7226 -1.1993
    1THF     H5 5481   3.500   0.600   2.668  0.6532 -0.3259 -0.9244
    1THF     H6 5482   3.634   0.604   2.545 -0.4318  0.8260 -0.6953
    1THF     C4 5483   3.449   0.721   2.501  0.6012 -0.2014 -0.0602
    1THF     H7 5484   3.358   0.663   2.480 -0.7535  1.1791  1.8591
    1THF     H8 5485   3.497   0.762   2.412 -1.1857  2.1960  0.0177
    1THF     O1 5486   3.408   0.833   2.573 -0.1759  0.7506  0.2007
    1THF     C1 5487   1.711   3.225   1.683 -0.7135  0.3174  0.5745
    1THF     H1 5488   1.698   3.221   1.574 -0.7257 -1.3172  0.6320
    1THF     H2 5489   1.736   3.122   1.709  1.4718  0.5623 -0.4347
    1THF     C2 5490   1.590   3.288   1.755  0.1958 -0.1227  0.2515
    1THF     H3 5491   1.537   3.215   1.817  0.1432 -0.0690  0.2696
    1THF     H4 5492   1.521   3.346   1.693 -0.5752 -0.6576  0.5986
    1THF     C3 5493   1.645   3.393   1.860 -0.1943  0.1843 -0.1880
    1THF     H5 5494   1.659   3.351   1.959 -1.3700  0.0185 -0.0762
    1THF     H6 5495   1.575   3.477   1.852 -1.9368 -1.2817 -0.7458
    1THF     C4 5496   1.784   3.426   1.806  0.5435  0.4530  0.3019
    1THF     H7 5497   1.865   3.435   1.879  2.1309 -0.0368 -1.3502
    1THF     H8 5498   1.771   3.520   1.751  0.6517  0.7086  0.7110
    1THF     O1 5499   1.819   3.307   1.729  0.1458 -0.2267  0.5166
    1THF     C1 5500   3.974   4.021   2.162  0.2150  1.1494  1.1226
    1THF     H1 5501   3.962   4.047   2.056 -0.8413 -3.1855  0.0489
    1THF     H2 5502   3.932   3.920   2.174  0.7095  0.5808 -1.5178
    1THF     C2 5503   3.916   4.118   2.265  0.4725  1.4042 -0.0564
    1THF     H3 5504   3.886   4.057   2.351 -0.6649  0.0936 -1.3463
    1THF     H4 5505   3.826   4.167   2.226  0.0267  0.9695  0.4056
    1THF     C3 5506   4.026   4.220   2.299  0.4645  0.1514  0.1260
    1THF     H5 5507   4.036   4.228   2.408 -0.3813 -0.7684  0.2727
    1THF     H6 5508   3.999   4.319   2.262  1.8533  0.9325  1.1167
    1THF     C4 5509   4.151   4.155   2.235  0.4601  0.3881  0.2215
    1THF     H7 5510   4.247   4.162   2.287 -0.4794  1.0296  1.8829
    1THF     H8 5511   4.156   4.191   2.131  3.6482 -0.6188 -0.0142
    1THF     O1 5512   4.111   4.018   2.204 -0.6517  0.3694  0.4297
    1THF     C1 5513   0.699   3.674   3.363  0.9002  0.2135 -0.1005
    1THF     H1 5514   0.600   3.647   3.399  1.1693  0.5504  0.8972
    1THF     H2 5515   0.723   3.777   3.390 -0.8146  0.4838  0.4379
    1THF     C2 5516   0.726   3.636   3.223  0.6957 -0.0022 -0.4604
    1THF     H3 5517   0.704   3.723   3.161 -1.1626  0.4548  0.8141
    1THF     H4 5518   0.655   3.555   3.210  0.8369  0.0781 -1.7512
    1THF     C3 5519   0.868   3.592   3.211  0.3054  0.3166 -0.4548
    1THF     H5 5520   0.928   3.682   3.201  0.8469  0.1779  1.3969
    1THF     H6 5521   0.885   3.517   3.134  1.1900 -0.3266  0.3622
    1THF     C4 5522   0.895   3.526   3.343  0.7706 -0.0320  0.1718
    1THF     H7 5523   0.999   3.519   3.376  1.4672 -0.5966 -2.0874
    1THF     H8 5524   0.858   3.423   3.342  2.4407 -0.6273 -2.8035
    1THF     O1 5525   0.800   3.590   3.429 -0.1373 -0.4099 -0.0897
    1THF     C1 5526   1.455   0.646   0.450  0.7973 -0.3394 -0.0789
    1THF     H1 5527   1.487   0.654   0.554 -0.9142 -1.7924  0.5851
    1THF     H2 5528   1.538   0.658   0.379  1.0841  0.3743  0.3747
    1THF     C2 5529   1.347   0.753   0.406  0.0089  0.4745  0.6456
    1THF     H3 5530   1.394   0.850   0.389  0.7847  0.2182  1.2682
    1THF     H4 5531   1.269   0.770   0.480 -0.4456 -0.5507  0.4123
    1THF     C3 5532   1.281   0.691   0.286 -0.1336  0.5085 -0.2751
    1THF     H5 5533   1.340   0.727   0.202  1.4008 -0.1727  0.4962
    1THF     H6 5534   1.177   0.720   0.269 -0.5553  0.2345  1.7717
    1THF     C4 5535   1.320   0.540   0.297 -0.2627  0.2449 -0.3188
    1THF     H7 5536   1.398   0.510   0.226  1.7591 -1.3106  2.4590
    1THF     H8 5537   1.236   0.470   0.300  1.0668 -1.3944 -0.6190
    1THF     O1 5538   1.382   0.530   0.431  0.3591 -0.2275  0.4686
    1THF     C1 5539   1.284   0.147   0.647 -1.0248  0.3096  0.8221
    1THF     H1 5540   1.348   0.180   0.730 -0.4211  0.1195  0.4358
    1THF     H2 5541   1.335   0.135   0.551  0.3182  1.4775  1.3730
    1THF     C2 5542   1.182   0.255   0.622  0.4424 -0.1579 -0.0451
    1THF     H3 5543   1.206   0.332   0.549  1.4089  0.6128  1.0693
    1THF     H4 5544   1.156   0.316   0.709 -0.4915  0.9471 -1.0948
    1THF     C3 5545   1.056   0.172   0.580  0.2861  0.3509 -0.2960
    1THF     H5 5546   1.032   0.175   0.473 -0.3070 -1.4041 -0.2362
    1THF     H6 5547   0.973   0.211   0.639 -0.5781  1.0267 -1.9153
    1THF     C4 5548   1.088   0.030   0.623  0.3750 -0.1601 -0.4930
    1THF     H7 5549   1.078  -0.039   0.538  0.1380 -1.5976  0.6925
    1THF     H8 5550   1.024   0.010   0.708 -0.3615  0.6756 -0.8404
    1THF     O1 5551   1.220   0.022   0.675  0.3809  1.1581 -0.5815
    1THF     C1 5552   3.795   2.728   1.619  0.4173 -0.1200  0.0386
    1THF     H1 5553   3.878   2.744   1.549 -1.6087 -0.4847 -2.5388
    1THF     H2 5554   3.712   2.793   1.590 -0.6752 -1.1537  0.8109
    1THF     C2 5555   3.845   2.740   1.762  0.1326  0.1511 -0.4503
    1THF     H3 5556   3.762   2.758   1.831 -1.7023 -0.3701 -2.4798
    1THF     H4 5557   3.919   2.819   1.778 -1.1543  1.7223 -2.0174
    1THF     C3 5558   3.903   2.596   1.804  0.6515 -0.3244 -0.6954
    1THF     H5 5559   3.883   2.583   1.910  2.1441  0.2458 -0.3430
    1THF     H6 5560   4.010   2.585   1.786  0.8829  1.3866 -0.4579
    1THF     C4 5561   3.818   2.498   1.718  0.1834 -0.1067  0.3375
    1THF     H7 5562   3.740   2.453   1.780  1.2214 -1.1965  0.8558
    1THF     H8 5563   3.862   2.410   1.670 -2.5990 -0.9384 -0.8343
    1THF     O1 5564   3.773   2.584   1.605 -0.0832  0.2642  0.2587
    1THF     C1 5565   1.962   2.081   0.474 -0.3683 -0.4117 -0.4499
    1THF     H1 5566   2.049   2.052   0.534 -0.2663 -0.6031 -0.6879
    1THF     H2 5567   1.970   2.110   0.369 -1.9214  0.5427 -0.3188
    1THF     C2 5568   1.886   2.195   0.550 -0.1967  0.1532 -0.0372
    1THF     H3 5569   1.851   2.266   0.475 -0.8397 -0.9104 -0.7524
    1THF     H4 5570   1.941   2.242   0.632 -0.8660  0.8617  0.0163
    1THF     C3 5571   1.763   2.127   0.610  0.3483  0.6091  0.7376
    1THF     H5 5572   1.679   2.194   0.627 -1.8124 -2.5782  3.3505
    1THF     H6 5573   1.788   2.075   0.702 -0.3904  0.2906  0.7642
    1THF     C4 5574   1.744   2.007   0.514  0.4509 -0.5882 -0.5420
    1THF     H7 5575   1.684   2.041   0.430 -0.3170 -2.3888 -0.7555
    1THF     H8 5576   1.693   1.920   0.555  0.1471 -1.1207 -2.0191
    1THF     O1 5577   1.872   1.972   0.463 -0.6467  0.1093 -0.3682
    1THF     C1 5578   2.264   3.821   1.185 -0.0048 -0.6385  0.4414
    1THF     H1 5579   2.242   3.820   1.292  0.6991  0.3623  0.6033
    1THF     H2 5580   2.208   3.744   1.132  0.2817 -1.3333  1.1419
    1THF     C2 5581   2.414   3.789   1.155  0.0592 -0.4989 -1.1275
    1THF     H3 5582   2.421   3.702   1.089 -0.0760 -2.0043  0.8084
    1THF     H4 5583   2.475   3.768   1.243 -0.4389  0.0172 -0.6646
    1THF     C3 5584   2.477   3.926   1.095 -0.6174  0.5563  0.8591
    1THF     H5 5585   2.495   3.911   0.989 -1.2055  0.4957  0.7667
    1THF     H6 5586   2.573   3.954   1.139  0.5466  0.4739 -1.5888
    1THF     C4 5587   2.372   4.028   1.122 -0.0163 -0.8363 -0.2176
    1THF     H7 5588   2.382   4.094   1.036  0.3155  0.7002  0.9932
    1THF     H8 5589   2.407   4.078   1.212  1.2171  2.2295 -2.3393
    1THF     O1 5590   2.248   3.953   1.130 -0.0734  1.0239 -0.1852
    1THF     C1 5591   1.090   0.477   2.023  0.2335 -0.0675 -0.1085
    1THF     H1 5592   0.987   0.471   1.989  0.5622  0.1825 -1.1484
    1THF     H2 5593   1.156   0.472   1.936 -1.9144 -0.7499 -1.7421
    1THF     C2 5594   1.115   0.377   2.136 -0.4202  0.4928 -0.6467
    1THF     H3 5595   1.174   0.290   2.107 -2.2995 -1.0268 -0.0588
    1THF     H4 5596   1.022   0.347   2.185 -0.8752 -0.6726 -2.2157
    1THF     C3 5597   1.177   0.461   2.246 -0.1753 -0.6476  0.3014
    1THF     H5 5598   1.285   0.446   2.253  0.2035  1.4329 -0.5477
    1THF     H6 5599   1.132   0.431   2.341  0.0022 -0.8013  0.3377
    1THF     C4 5600   1.140   0.610   2.215 -0.1880 -0.1084  0.6420
    1THF     H7 5601   1.222   0.678   2.241  0.3631 -0.4889 -0.0485
    1THF     H8 5602   1.056   0.642   2.275  0.1368  1.7318  0.1386
    1THF     O1 5603   1.106   0.609   2.073  0.5323  0.0727  0.3866
    1THF     C1 5604   0.967   0.120   1.902 -0.1445  0.3677 -0.1786
    1THF     H1 5605   0.988   0.036   1.835  2.3054  1.0734 -0.3321
    1THF     H2 5606   0.994   0.083   2.002  0.0261 -2.1487 -1.1068
    1THF     C2 5607   0.825   0.162   1.894  0.5034 -0.4347 -0.5354
    1THF     H3 5608   0.789   0.203   1.988  2.5519  0.4533 -0.1086
    1THF     H4 5609   0.771   0.072   1.861 -1.6876  1.0028 -0.9617
    1THF     C3 5610   0.825   0.277   1.792  1.0895  0.3544  0.4266
    1THF     H5 5611   0.793   0.366   1.848  1.1812  0.0301  0.9983
    1THF     H6 5612   0.767   0.250   1.703  2.8470  0.8729 -0.8905
    1THF     C4 5613   0.969   0.294   1.751 -0.6596 -0.2478 -0.0114
    1THF     H7 5614   1.002   0.398   1.746 -0.8324 -0.1884  0.0955
    1THF     H8 5615   0.993   0.247   1.655  1.0384  1.0164 -0.2365
    1THF     O1 5616   1.053   0.222   1.845 -0.5109  0.2964  0.7595
    1THF     C1 5617   2.084   0.008   3.144  0.1839 -0.0095 -0.7377
    1THF     H1 5618   2.116   0.046   3.047 -1.2899  1.7573 -0.5694
    1THF     H2 5619   1.983  -0.033   3.146 -0.6094  1.9036  0.5565
    1THF     C2 5620   2.072   0.120   3.248 -0.3795  0.0212  0.0822
    1THF     H3 5621   1.975   0.120   3.298 -0.9960 -0.8554 -1.0771
    1THF     H4 5622   2.080   0.215   3.194  1.1725 -0.0492  0.1733
    1THF     C3 5623   2.181   0.085   3.354 -0.0313  0.4040 -0.8163
    1THF     H5 5624   2.140   0.097   3.455  0.2680  2.5408 -0.9335
    1THF     H6 5625   2.276   0.137   3.345  0.4235 -0.2803 -0.0559
    1THF     C4 5626   2.200  -0.065   3.338 -0.4028 -0.1149  0.0910
    1THF     H7 5627   2.112  -0.110   3.385 -0.8635 -1.2910 -1.8520
    1THF     H8 5628   2.299  -0.104   3.365  0.1165 -0.3010 -1.9666
    1THF     O1 5629   2.180  -0.084   3.193  0.0779  0.3884 -0.2802
    1THF     C1 5630   0.172   3.377   1.961 -0.4111 -0.3831  0.5805
    1THF     H1 5631   0.208   3.423   2.053  1.7341  0.7247 -0.7809
    1THF     H2 5632   0.107   3.291   1.979 -0.7478 -0.0532  0.9458
    1THF     C2 5633   0.290   3.361   1.872  0.7218  0.2015 -0.2985
    1THF     H3 5634   0.272   3.279   1.802  2.6911 -1.1630  0.7017
    1THF     H4 5635   0.376   3.334   1.935 -0.6848 -0.3771  1.4166
    1THF     C3 5636   0.304   3.496   1.796  0.3783  0.1139 -0.2316
    1THF     H5 5637   0.297   3.480   1.689 -1.9687  2.3147 -0.4528
    1THF     H6 5638   0.399   3.544   1.821  0.2038  0.0798  0.5318
    1THF     C4 5639   0.180   3.577   1.841  0.7194  0.4570 -0.2889
    1THF     H7 5640   0.124   3.631   1.764 -0.2930  2.2242  1.6286
    1THF     H8 5641   0.204   3.647   1.922  0.2593  2.2129 -1.6382
    1THF     O1 5642   0.099   3.480   1.902  0.1458  0.8203  0.0062
    1THF     C1 5643   0.541   1.821   2.092 -0.7145 -0.2256 -0.2167
    1THF     H1 5644   0.556   1.720   2.132  2.8553  0.3644  0.0634
    1THF     H2 5645   0.521   1.876   2.184  1.9847 -1.2535  1.0192
    1THF     C2 5646   0.437   1.822   1.982  0.1002  0.9435 -0.0020
    1THF     H3 5647   0.382   1.916   1.992 -0.2238  0.7536 -0.0165
    1THF     H4 5648   0.371   1.736   1.972  0.9184  0.1979  0.9559
    1THF     C3 5649   0.526   1.837   1.847  0.6196 -0.7516 -0.0341
    1THF     H5 5650   0.481   1.882   1.758 -1.1417 -0.7890  0.8125
    1THF     H6 5651   0.551   1.734   1.823  0.0930 -0.4508 -1.9657
    1THF     C4 5652   0.651   1.912   1.894 -0.5119 -0.0928  0.3180
    1THF     H7 5653   0.633   2.020   1.891  0.5837  0.1720  2.4097
    1THF     H8 5654   0.746   1.894   1.843  0.2956  3.2434  0.5682
    1THF     O1 5655   0.667   1.865   2.033  0.5705 -0.1353 -0.0392
    1THF     C1 5656   1.205   0.908   3.533  0.0065 -0.5613 -0.8190
    1THF     H1 5657   1.150   0.852   3.610 -1.5328 -0.5826 -1.9128
    1THF     H2 5658   1.256   0.990   3.585 -1.3601 -0.8536  1.0609
    1THF     C2 5659   1.102   0.961   3.428 -0.3947  0.4059 -0.6670
    1THF     H3 5660   1.131   1.061   3.395  0.1915  0.7810  0.9351
    1THF     H4 5661   1.003   0.964   3.473 -0.8239 -1.7201 -1.4099
    1THF     C3 5662   1.104   0.853   3.318 -0.0846  0.5462 -0.4341
    1THF     H5 5663   1.145   0.898   3.227  1.1481 -1.9007 -1.1575
    1THF     H6 5664   1.008   0.806   3.296 -0.2259  0.7959 -0.3424
    1THF     C4 5665   1.202   0.748   3.373 -0.3154  0.2338 -0.6780
    1THF     H7 5666   1.266   0.692   3.304  2.5448  2.0132  0.4636
    1THF     H8 5667   1.143   0.679   3.434 -1.5169 -0.0187 -2.0932
    1THF     O1 5668   1.287   0.812   3.466  0.1518 -0.7333  0.1172
    1THF     C1 5669   2.286   1.905   2.986 -0.2647 -0.0337  0.6213
    1THF     H1 5670   2.327   2.003   3.010  0.6159  0.1277 -1.4394
    1THF     H2 5671   2.334   1.850   2.904  1.3570 -0.8531  2.0964
    1THF     C2 5672   2.135   1.935   2.965  1.1292  0.0849  0.4258
    1THF     H3 5673   2.085   1.865   2.897 -2.5082  0.1045  2.8756
    1THF     H4 5674   2.111   2.034   2.926  1.1883 -0.4083 -0.8867
    1THF     C3 5675   2.063   1.902   3.097 -0.0013  0.7693 -0.2784
    1THF     H5 5676   1.989   1.824   3.081 -1.9071  2.4943  0.0408
    1THF     H6 5677   2.009   1.988   3.137 -1.6554  0.2383 -1.3371
    1THF     C4 5678   2.176   1.857   3.196 -0.0142  0.4547  0.1616
    1THF     H7 5679   2.140   1.779   3.264 -0.9713  1.8188  1.2559
    1THF     H8 5680   2.207   1.944   3.255  0.9668 -0.7313  1.4344
    1THF     O1 5681   2.277   1.815   3.102  0.0169 -0.4172  0.2318
    1THF     C1 5682   0.550   1.816   1.429  0.5516 -0.1341  0.4277
    1THF     H1 5683   0.537   1.794   1.536  0.7593 -0.8000  0.3178
    1THF     H2 5684   0.463   1.866   1.385  1.6030  2.4454  1.2040
    1THF     C2 5685   0.579   1.691   1.353 -0.7554 -0.3589 -0.0192
    1THF     H3 5686   0.533   1.701   1.255  2.1558 -1.1435 -1.5108
    1THF     H4 5687   0.539   1.613   1.419 -0.8817 -1.0007 -0.8347
    1THF     C3 5688   0.732   1.683   1.343 -0.9251 -0.0345 -0.2640
    1THF     H5 5689   0.768   1.683   1.240  2.8479  0.9146  0.9748
    1THF     H6 5690   0.777   1.592   1.383 -0.1173  0.1894 -0.6637
    1THF     C4 5691   0.775   1.809   1.412 -0.1960  0.0251  0.9525
    1THF     H7 5692   0.868   1.857   1.381 -1.5170  1.5157 -0.7903
    1THF     H8 5693   0.787   1.793   1.520  2.2449 -1.3376  0.5060
    1THF     O1 5694   0.664   1.895   1.408 -0.1841 -0.1891 -0.3938
    1THF     C1 5695   0.495   1.375   3.997  0.1403 -0.7869 -0.1066
    1THF     H1 5696   0.482   1.270   3.970  0.2650 -0.5692 -1.0222
    1THF     H2 5697   0.436   1.454   3.949  1.6170  1.2781  1.3720
    1THF     C2 5698   0.639   1.415   4.006  0.1842 -0.1128 -0.8100
    1THF     H3 5699   0.631   1.524   4.010  1.7676  0.0167 -0.8135
    1THF     H4 5700   0.698   1.374   3.924 -0.1789  0.8563 -1.5737
    1THF     C3 5701   0.678   1.347   4.139 -0.4931  0.2748  0.6400
    1THF     H5 5702   0.753   1.411   4.185  0.0730  0.2165 -0.1811
    1THF     H6 5703   0.722   1.249   4.120 -0.9235  0.2156 -0.0669
    1THF     C4 5704   0.553   1.327   4.218  0.2320 -0.4302 -0.5743
    1THF     H7 5705   0.551   1.375   4.317 -1.0259  0.0530 -0.8192
    1THF     H8 5706   0.538   1.219   4.226  2.0325 -0.5611  1.4949
    1THF     O1 5707   0.452   1.380   4.138 -0.2385 -0.2942 -0.5831
    1THF     C1 5708   0.749   2.854   2.291  0.5765 -0.6738  0.0289
    1THF     H1 5709   0.770   2.959   2.310 -0.3150 -0.5631  0.4447
    1THF     H2 5710   0.645   2.835   2.322 -0.0426  0.3091 -1.3953
    1THF     C2 5711   0.845   2.748   2.346 -0.4099  0.3862 -1.0401
    1THF     H3 5712   0.792   2.685   2.418  0.5970  1.2684  0.5088
    1THF     H4 5713   0.927   2.793   2.402  0.9777 -2.6377 -0.5402
    1THF     C3 5714   0.893   2.672   2.229  0.3416 -0.0851  0.5894
    1THF     H5 5715   0.909   2.565   2.246  0.5301 -0.1720 -0.1198
    1THF     H6 5716   0.990   2.712   2.202  0.5099 -1.4792 -0.9066
    1THF     C4 5717   0.798   2.698   2.113  0.2560  0.7973 -0.4553
    1THF     H7 5718   0.725   2.617   2.118  0.6604  0.4469 -0.2580
    1THF     H8 5719   0.852   2.706   2.018  0.7691 -0.1980 -0.2492
    1THF     O1 5720   0.735   2.826   2.149 -0.2657 -0.1887 -0.1328
    1THF     C1 5721   0.233   3.388   2.751  0.3564  0.2194 -0.2228
    1THF     H1 5722   0.154   3.426   2.815 -1.6356 -2.5254 -0.9854
    1THF     H2 5723   0.223   3.423   2.647 -0.0190  1.9025  0.3664
    1THF     C2 5724   0.283   3.251   2.778  0.2810  0.3692 -0.4632
    1THF     H3 5725   0.238   3.191   2.699 -0.9138 -0.9189  1.1346
    1THF     H4 5726   0.240   3.213   2.871 -1.1713 -1.8665 -2.0003
    1THF     C3 5727   0.436   3.253   2.768  0.3511 -0.0850  0.3937
    1THF     H5 5728   0.466   3.205   2.675 -0.6993  0.9346 -0.4956
    1THF     H6 5729   0.473   3.204   2.859  1.6618  1.7956  0.9048
    1THF     C4 5730   0.466   3.402   2.764  0.3988  0.3361  0.3810
    1THF     H7 5731   0.511   3.427   2.668 -0.9794  1.0034 -0.0967
    1THF     H8 5732   0.534   3.440   2.841 -0.4333  2.2989  0.1713
    1THF     O1 5733   0.346   3.469   2.798  0.3809  0.5775  0.2883
    1THF     C1 5734   2.705   3.816   1.995  0.6824 -0.7921  0.6236
    1THF     H1 5735   2.640   3.743   1.947  0.5222 -0.1670 -0.1160
    1THF     H2 5736   2.719   3.781   2.098 -1.0257 -0.5564  0.9602
    1THF     C2 5737   2.643   3.962   1.981 -0.2509 -0.2732  0.0883
    1THF     H3 5738   2.671   4.017   2.071  0.8446 -0.9666  0.1957
    1THF     H4 5739   2.534   3.955   1.977 -0.2037 -0.8850 -0.3307
    1THF     C3 5740   2.709   4.014   1.855 -0.4041  0.2497 -0.0808
    1THF     H5 5741   2.713   4.123   1.863 -1.4734  0.1503  2.2365
    1THF     H6 5742   2.647   3.980   1.772 -2.2113  0.9828  0.9211
    1THF     C4 5743   2.839   3.945   1.847  0.3024 -0.0576  0.5954
    1THF     H7 5744   2.921   3.999   1.895 -1.3241  1.3990  1.7985
    1THF     H8 5745   2.871   3.933   1.744  1.4732  2.4935  0.6313
    1THF     O1 5746   2.827   3.824   1.918 -0.4408 -0.4310 -0.1831
    1THF     C1 5747   0.009   3.260   3.669  0.4595  0.3268  0.3379
    1THF     H1 5748  -0.084   3.262   3.726  0.6362  0.9937  0.5999
    1THF     H2 5749   0.088   3.265   3.745 -2.2219  0.7619  3.1506
    1THF     C2 5750   0.012   3.356   3.549  0.2810  0.2344 -0.3545
    1THF     H3 5751   0.044   3.454   3.585  0.0182 -0.0430  0.6542
    1THF     H4 5752  -0.089   3.367   3.509 -0.5196 -1.7704  1.0194
    1THF     C3 5753   0.097   3.284   3.453  0.5060  0.2094 -0.6554
    1THF     H5 5754   0.203   3.303   3.472 -0.1609  0.5059  3.1247
    1THF     H6 5755   0.067   3.304   3.350  0.7120 -0.3799 -0.8307
    1THF     C4 5756   0.069   3.136   3.478 -0.6300 -0.0093  0.4085
    1THF     H7 5757   0.150   3.068   3.449 -0.2338  1.0912 -1.1131
    1THF     H8 5758  -0.024   3.112   3.424  0.2057  2.8738 -2.4939
    1THF     O1 5759   0.028   3.126   3.615 -0.6819 -0.2960 -0.3434
    1THF     C1 5760   2.193   2.844   3.427 -0.2492  0.6376  0.5590
    1THF     H1 5761   2.295   2.835   3.467 -0.1967 -2.4639 -0.1639
    1THF     H2 5762   2.192   2.877   3.323 -1.5951 -0.7674  0.1159
    1THF     C2 5763   2.102   2.931   3.509 -0.3576 -0.7226 -0.2352
    1THF     H3 5764   2.115   3.029   3.461  1.4368 -0.6937  0.2762
    1THF     H4 5765   2.138   2.950   3.610  0.4230 -2.0151 -0.2639
    1THF     C3 5766   1.958   2.879   3.493 -0.0523  0.0333  0.4360
    1THF     H5 5767   1.899   2.942   3.426  0.7514  0.7195  0.3595
    1THF     H6 5768   1.909   2.863   3.589  0.4585 -1.9067  0.3804
    1THF     C4 5769   1.979   2.744   3.435  0.7956  0.3680  0.1257
    1THF     H7 5770   1.936   2.749   3.335  1.3766  2.0154 -0.0675
    1THF     H8 5771   1.935   2.669   3.501  4.1937 -3.1806 -1.4662
    1THF     O1 5772   2.123   2.722   3.431  0.2322  0.1146 -0.0619
    1THF     C1 5773   0.347   0.852   2.648  0.1153  0.4023 -0.0313
    1THF     H1 5774   0.378   0.891   2.551  0.7057  1.7367  0.6754
    1THF     H2 5775   0.317   0.931   2.718 -0.4755 -0.1781  0.3716
    1THF     C2 5776   0.471   0.773   2.691  0.1179  0.6545 -0.2591
    1THF     H3 5777   0.488   0.793   2.797  1.5292 -1.2047 -0.0947
    1THF     H4 5778   0.562   0.805   2.639 -0.3684  2.0434 -0.2578
    1THF     C3 5779   0.439   0.625   2.664  0.3890  0.2086 -0.4576
    1THF     H5 5780   0.437   0.577   2.762 -1.6901 -0.2160 -0.6832
    1THF     H6 5781   0.518   0.576   2.605  1.4702  0.0142  1.1280
    1THF     C4 5782   0.313   0.632   2.578 -0.0762  0.9999  0.0521
    1THF     H7 5783   0.253   0.540   2.571  0.0185  0.7058  2.7711
    1THF     H8 5784   0.349   0.651   2.476  0.6684  0.7518  0.2717
    1THF     O1 5785   0.243   0.748   2.627  0.2984 -0.8628  0.0370
    1THF     C1 5786   1.384   1.792   1.068 -0.1821 -0.2380 -0.5325
    1THF     H1 5787   1.330   1.762   0.979  0.8196  0.1658 -1.2898
    1THF     H2 5788   1.401   1.704   1.131 -1.5764  0.5148  0.9274
    1THF     C2 5789   1.306   1.894   1.159  0.4179 -0.3410 -0.0056
    1THF     H3 5790   1.287   1.863   1.262 -2.7823  0.9212 -0.1756
    1THF     H4 5791   1.206   1.929   1.134 -0.4613 -0.5895  3.0291
    1THF     C3 5792   1.403   2.015   1.161  0.0559 -0.3538 -0.3161
    1THF     H5 5793   1.400   2.072   1.254 -0.2779 -0.6282 -0.1536
    1THF     H6 5794   1.377   2.082   1.079 -1.5132 -0.7899 -0.1923
    1THF     C4 5795   1.540   1.973   1.110 -0.8050 -0.1623  0.3195
    1THF     H7 5796   1.597   1.947   1.200  0.3168  0.7358 -0.1213
[truncated: 56,681 more chars]
