# Supplementary material for: Programmable synthesis of organic cages with reduced symmetry
Source: Chem Sci. 2024 Apr 1;15(17):6536–43. doi: 10.1039/d4sc00889h (PMC11062111; doi:10.1039/d4sc00889h)
Supplement: SC-015-D4SC00889H-s002 [file SC-015-D4SC00889H-s002.zip › S.I/S.I.Models.all/molecular.dynamics/conformers.for.md/C4/npt.gro]

Generic title
 6617
    1MOL     H1    1   1.737   2.101   1.916  0.1649 -0.0659 -2.6290
    1MOL     O1    2   1.649   2.078   1.881 -0.9177 -0.3240  0.1348
    1MOL     C1    3   1.588   2.026   1.981 -0.3307 -0.5870 -0.9475
    1MOL     C2    4   1.443   1.972   1.957 -0.2954 -0.1204 -0.1367
    1MOL     O2    5   1.652   2.018   2.087  0.4181  0.1057  0.2741
    1MOL     C3    6   1.355   2.090   1.927  0.1521 -0.3845 -0.6263
    1MOL     C4    7   1.367   1.908   2.076  0.4187 -0.0421  0.5968
    1MOL     C5    8   1.432   1.867   1.833  0.7305  0.0090  0.6630
    1MOL     C6    9   1.399   2.224   1.907 -0.2425 -0.3346  0.1880
    1MOL     C7   10   1.219   2.055   1.897 -0.5468 -0.0293 -0.6288
    1MOL     C8   11   1.410   1.872   2.206 -0.1977  0.2101  0.5944
    1MOL     C9   12   1.237   1.867   2.036  0.1158  0.3744 -0.0002
    1MOL    C10   13   1.531   1.809   1.742  0.4593 -0.3867 -0.2811
    1MOL    C11   14   1.295   1.843   1.798  0.4655  0.0007  0.1769
    1MOL     H2   15   1.500   2.264   1.909 -0.7935  1.0550  1.2893
    1MOL    C12   16   1.298   2.321   1.896  0.5252  0.3900  0.3295
    1MOL    C13   17   1.121   2.155   1.876 -0.2714  0.1077 -0.8338
    1MOL    C14   18   1.193   1.905   1.896 -0.0475 -0.1610  0.0401
    1MOL     H3   19   1.507   1.907   2.241  0.0224 -1.1518  1.3462
    1MOL    C15   20   1.324   1.806   2.301 -0.3968  0.3269 -0.1907
    1MOL    C16   21   1.151   1.808   2.131 -0.4765  0.3736  0.4690
    1MOL     H4   22   1.632   1.846   1.758  0.2066  0.9451 -1.6348
    1MOL    C17   23   1.498   1.725   1.634 -0.4987 -0.0746  0.0897
    1MOL    C18   24   1.260   1.760   1.691  0.6006 -0.1803 -0.1259
    1MOL     N1   25   1.341   2.452   1.884  0.1026  0.3410  0.0018
    1MOL    C19   26   1.162   2.289   1.889  0.0570 -0.2984  0.4094
    1MOL     H5   27   1.016   2.133   1.858 -0.1819 -1.0352 -0.0421
    1MOL     H6   28   1.089   1.884   1.871 -0.1796  1.7598 -1.0994
    1MOL     N2   29   1.379   1.782   2.425  0.6995  0.4887 -0.0954
    1MOL    C20   30   1.196   1.774   2.259  0.7391  0.1147  1.0854
    1MOL     H7   31   1.055   1.772   2.095  0.3455 -0.9645 -0.4412
    1MOL     N3   32   1.587   1.669   1.543 -0.6211 -0.2910  0.3157
    1MOL    C21   33   1.359   1.701   1.612 -0.4502 -0.0983  0.4729
    1MOL     H8   34   1.158   1.723   1.679 -0.2372  2.1610 -0.3421
    1MOL     H9   35   1.441   2.462   1.890 -0.2845  3.6287  2.1096
    1MOL    C22   36   1.278   2.570   1.864 -0.3823 -0.2409  0.6754
    1MOL    H10   37   1.086   2.366   1.881  0.6212  0.2266  0.0485
    1MOL    H11   38   1.463   1.833   2.449  0.5312 -0.2608  2.2734
    1MOL    C23   39   1.335   1.702   2.533 -0.1317  0.2938 -0.4930
    1MOL    H12   40   1.131   1.711   2.319 -0.4057  0.2146 -0.0272
    1MOL    H13   41   1.557   1.661   1.446 -0.2002  2.3769 -0.0893
    1MOL    C24   42   1.724   1.642   1.556 -0.2345  0.0009 -0.0062
    1MOL    H14   43   1.330   1.630   1.535  1.1634  0.3674 -0.5908
    1MOL     O3   44   1.158   2.575   1.846  0.8720 -0.2505  0.0398
    1MOL    C25   45   1.353   2.701   1.881 -0.4352 -0.4147  0.8279
    1MOL     O4   46   1.231   1.644   2.527 -0.1048  0.5878 -0.0251
    1MOL    C26   47   1.419   1.704   2.662  0.1814  0.1766  0.4093
    1MOL     O5   48   1.775   1.656   1.668 -0.1979 -0.3599 -0.4857
    1MOL    C27   49   1.806   1.612   1.437  0.6558 -0.0025 -0.1451
    1MOL    C28   50   1.277   2.817   1.880  0.3715  0.0746 -0.2691
    1MOL    C29   51   1.496   2.697   1.903 -1.1981 -0.8506 -0.0696
    1MOL    C30   52   1.360   1.692   2.786  0.2009  0.6209 -0.4363
    1MOL    C31   53   1.562   1.712   2.655  0.1416 -0.5889  0.5035
    1MOL    C32   54   1.753   1.572   1.312  0.2270  0.6180  0.5563
    1MOL    C33   55   1.941   1.627   1.446  0.1831 -0.0227 -0.0162
    1MOL    H15   56   1.169   2.817   1.886  0.3507 -0.2246 -0.5949
    1MOL    C34   57   1.349   2.940   1.882  0.7443  0.2119  0.5123
    1MOL    H16   58   1.552   2.605   1.909  0.3030  0.0032 -0.6421
    1MOL    C35   59   1.565   2.819   1.901  0.6747 -0.3302 -0.2111
    1MOL    H17   60   1.252   1.699   2.792  0.4722  3.6036  2.5912
    1MOL    C36   61   1.436   1.710   2.904  0.4415 -0.0207 -0.3342
    1MOL    H18   62   1.606   1.723   2.557  1.1556  0.2110  1.0383
    1MOL    C37   63   1.640   1.695   2.775  0.1137  0.3950 -0.1024
    1MOL    H19   64   1.648   1.544   1.306 -0.3516  2.6940  0.8123
    1MOL    C38   65   1.840   1.552   1.204  0.0737 -0.1451 -0.3382
    1MOL    H20   66   1.974   1.654   1.546 -0.5397 -0.1383  0.2584
    1MOL    C39   67   2.033   1.618   1.336 -0.0324  0.4312 -0.7976
    1MOL    H21   68   1.308   3.039   1.865 -0.8087 -0.2354  1.4595
    1MOL    C40   69   1.485   2.939   1.879 -0.7280  0.4909  0.5228
    1MOL    C41   70   1.708   2.825   1.924  0.3511  0.6148 -0.4236
    1MOL    H22   71   1.394   1.719   3.004 -1.5830  0.2516 -1.1801
    1MOL    C42   72   1.572   1.709   2.898 -0.3786  0.2989  0.5541
    1MOL    C43   73   1.778   1.682   2.779 -0.0696 -0.3659  0.1419
    1MOL    H23   74   1.798   1.512   1.112  0.4915  0.7673 -0.9286
    1MOL    C44   75   1.975   1.567   1.217  0.0603 -0.7423 -0.4513
    1MOL    C45   76   2.172   1.644   1.345 -0.6899 -0.5496  0.6982
    1MOL    H24   77   1.536   3.034   1.865  2.2321 -0.9865  0.9520
    1MOL    C46   78   1.764   2.945   1.976 -0.0877 -0.1046  0.0137
    1MOL    C47   79   1.793   2.717   1.908 -0.4887  0.2976 -0.0111
    1MOL    H25   80   1.625   1.732   2.990 -2.7472  4.7929  0.9209
    1MOL    C48   81   1.852   1.686   2.664  0.0473 -0.8338  0.4525
    1MOL    C49   82   1.855   1.678   2.898  0.1906 -0.7683  0.2776
    1MOL    H26   83   2.029   1.549   1.125  0.5821 -3.4976  0.3787
    1MOL    C50   84   2.225   1.694   1.461  0.1585  0.2106  0.1876
    1MOL    C51   85   2.269   1.601   1.255 -0.5863  0.0004 -0.5035
    1MOL    H27   86   1.696   3.022   2.010 -0.4392 -0.4661  0.1276
    1MOL    C52   87   1.902   2.958   1.994 -0.4161  0.1155  0.4949
    1MOL    H28   88   1.769   2.618   1.871  0.1817  0.3770 -0.6802
    1MOL    C53   89   1.928   2.726   1.952  0.3958 -0.1876  0.3896
    1MOL    H29   90   1.806   1.673   2.566  3.0919 -1.7926 -0.9382
    1MOL    C54   91   1.997   1.691   2.663  0.1652  1.2214 -0.3520
    1MOL    H30   92   1.819   1.658   2.998  3.7463  0.2585  1.8400
    1MOL    C55   93   1.995   1.695   2.901 -0.1674  0.4668  0.7215
    1MOL    H31   94   2.158   1.736   1.535  1.3129 -0.6265  1.7441
    1MOL    C56   95   2.361   1.700   1.486 -0.4095 -0.3122 -0.7041
    1MOL    H32   96   2.228   1.552   1.167 -0.8139 -0.8708  0.0778
    1MOL    C57   97   2.408   1.609   1.275  0.5295  0.5641 -0.2064
    1MOL    H33   98   1.933   3.051   2.042  0.9534 -0.1286  0.1083
    1MOL    C58   99   1.991   2.847   1.990 -0.1925  0.2696 -0.2866
    1MOL    H34  100   1.981   2.632   1.937 -0.2320 -0.3608 -0.7332
    1MOL    H35  101   2.054   1.680   2.572  1.2998  0.5903  0.4112
    1MOL    C59  102   2.070   1.701   2.785  0.2680 -0.6388  0.3502
    1MOL    H36  103   2.043   1.689   2.998 -1.9180  0.3740  1.5979
    1MOL    H37  104   2.395   1.746   1.579 -0.0154  2.7683 -2.2827
    1MOL    C60  105   2.460   1.663   1.391  0.3923  0.1133 -0.3758
    1MOL    H38  106   2.479   1.571   1.202  1.5757  0.4169  0.8632
    1MOL    C61  107   2.131   2.850   2.022  0.2396  0.3661 -0.5615
    1MOL    C62  108   2.210   1.718   2.783  0.3726 -0.0999  0.1602
    1MOL    C63  109   2.600   1.671   1.417 -0.0272  0.3962  0.0821
    1MOL    C64  110   2.195   2.969   2.051  0.3357 -0.4206 -0.1607
    1MOL    C65  111   2.213   2.736   2.002 -0.2674  0.3186 -0.2612
    1MOL    C66  112   2.282   1.709   2.901  0.1155  0.3972 -0.4091
    1MOL    C67  113   2.285   1.752   2.667  0.1823  0.2795 -0.7772
    1MOL    C68  114   2.689   1.666   1.309 -1.0770  0.4202 -0.3524
    1MOL    C69  115   2.659   1.700   1.543 -0.5095 -0.2388 -1.0228
    1MOL    H39  116   2.140   3.062   2.059  1.6439  0.3781 -0.2984
    1MOL    C70  117   2.334   2.984   2.060  0.0963  0.1664 -0.1659
    1MOL    H40  118   2.171   2.646   1.958  1.6306 -0.5462 -0.3645
    1MOL    C71  119   2.356   2.746   2.015  0.1557 -0.5944  0.0660
    1MOL    H41  120   2.240   1.662   2.990  2.4177  1.3941  1.2535
    1MOL    C72  121   2.419   1.735   2.908 -0.3171  0.0989 -0.1974
    1MOL    H42  122   2.233   1.753   2.571 -0.2190 -2.2562 -0.6232
    1MOL    C73  123   2.418   1.792   2.678  0.5401  0.7429 -0.0268
    1MOL    H43  124   2.658   1.661   1.205 -1.0865  0.4435 -0.3506
    1MOL    C74  125   2.830   1.665   1.335  0.8239  0.9008  0.0531
    1MOL    H44  126   2.594   1.713   1.630 -0.0522  0.3672 -0.7757
    1MOL    C75  127   2.795   1.711   1.573 -0.5510  0.0428  0.3079
    1MOL    H45  128   2.378   3.082   2.068 -0.9924  0.7527 -1.1654
    1MOL    C76  129   2.417   2.870   2.044  0.7043 -0.1242  0.0315
    1MOL    C77  130   2.446   2.628   2.009  0.2251  0.5856  0.3069
    1MOL    H46  131   2.471   1.716   3.001 -0.1864  1.4782  0.0238
    1MOL    C78  132   2.484   1.792   2.800 -1.3478  0.2492  0.5230
    1MOL    C79  133   2.489   1.836   2.555  0.0944 -0.7556  0.5181
    1MOL    H47  134   2.891   1.639   1.249  2.1820 -2.0094  1.8375
    1MOL    C80  135   2.883   1.690   1.463 -0.4094  0.1733 -0.2404
    1MOL    C81  136   2.840   1.735   1.716  0.2643  0.1080  0.0877
    1MOL    H48  137   2.525   2.885   2.046  0.6100  0.4470  1.7352
    1MOL     O6  138   2.406   2.524   1.955 -0.9885 -0.3302 -0.2944
    1MOL     N4  139   2.559   2.623   2.083  0.5267 -0.1067 -0.0020
    1MOL    H49  140   2.587   1.821   2.815 -1.0622 -1.9637  3.1863
    1MOL     O7  141   2.433   1.823   2.448  0.0282 -0.1604  0.0071
    1MOL     N5  142   2.587   1.933   2.560  0.2014 -0.2039  0.4148
    1MOL    H50  143   2.989   1.697   1.483 -0.1776 -2.0797 -0.5024
    1MOL     O8  144   2.776   1.695   1.813  0.0570 -0.6854  0.2397
    1MOL     N6  145   2.905   1.856   1.721 -0.3445  0.0823  0.4976
    1MOL    H51  146   2.574   2.707   2.137  1.1435 -1.7699  2.4947
    1MOL    C82  147   2.649   2.519   2.094 -0.8434 -0.7352 -0.0500
    1MOL    H52  148   2.618   1.953   2.655  0.7565  1.7945 -0.1616
    1MOL    C83  149   2.674   1.998   2.468 -0.4609 -0.3213  0.2911
    1MOL    H53  150   2.973   1.873   1.647 -0.1348 -0.2520  0.6123
    1MOL    C84  151   2.913   1.947   1.831 -0.1957  0.6234  0.4305
    1MOL    C85  152   2.777   2.549   2.141  0.3151 -0.5026  0.0601
    1MOL    C86  153   2.612   2.383   2.077  0.3066 -0.6437  0.4248
    1MOL    C87  154   2.798   2.041   2.509 -0.5472 -0.1100  0.0334
    1MOL    C88  155   2.636   2.011   2.332  0.0784  1.1842 -0.1898
    1MOL    C89  156   3.038   2.001   1.875 -0.7644 -0.2530 -0.5680
    1MOL    C90  157   2.803   1.994   1.891  0.2438 -0.2946 -0.3387
    1MOL    H54  158   2.811   2.652   2.138 -0.7208 -0.1868 -2.5514
    1MOL    C91  159   2.871   2.447   2.162  0.3616 -0.5043 -0.3374
    1MOL    H55  160   2.509   2.362   2.052  0.3096 -0.2635  0.0880
    1MOL    C92  161   2.703   2.285   2.107  0.3367 -0.0072  0.2198
    1MOL    H56  162   2.846   2.006   2.600 -1.1776  2.8706  1.5765
    1MOL    C93  163   2.881   2.109   2.418 -0.7864  0.5325 -0.4436
    1MOL    H57  164   2.537   1.978   2.302 -1.3809  2.0607  3.4758
    1MOL    C94  165   2.718   2.084   2.238  0.3399 -0.2310  0.0007
    1MOL    H58  166   3.128   1.968   1.822  0.4552  1.5538  0.3327
    1MOL    C95  167   3.048   2.082   1.989  0.3684 -0.4993 -0.1955
    1MOL    H59  168   2.705   1.966   1.853 -0.1415  1.6500 -0.8556
    1MOL    C96  169   2.803   2.083   2.004  0.1660 -0.1282 -0.7540
    1MOL    H60  170   2.972   2.473   2.193  0.0658 -1.6544  1.7084
    1MOL    C97  171   2.833   2.315   2.154 -0.4147 -0.5962 -0.6209
    1MOL    C98  172   2.681   2.130   2.097 -0.3563  0.0886 -0.0170
    1MOL    H61  173   2.982   2.132   2.450  0.0634 -3.3103 -0.0674
    1MOL    C99  174   2.842   2.127   2.286  0.6032 -0.6188 -0.3949
    1MOL    H62  175   3.143   2.118   2.027  2.3745 -4.7631 -0.9860
    1MOL   C100  176   2.930   2.123   2.055 -0.4994  0.3019 -0.1315
    1MOL   C101  177   2.925   2.206   2.184  0.7062 -0.2494 -0.0437
    1MOL   C102  178   2.537   2.104   2.049  0.3938 -0.1683 -0.4559
    1MOL    H63  179   3.023   2.238   2.222  1.3352 -3.1374  0.9264
    1MOL     O9  180   2.509   2.112   1.916  0.4223 -0.1476 -0.3588
    1MOL    O10  181   2.439   2.094   2.122 -0.0842 -0.5069  0.1154
    1MOL    H64  182   2.412   2.116   1.928  0.5971 -1.2485  1.5998
    1THF     C1  183   2.246   0.434   2.077 -0.8256  0.2939 -0.1704
    1THF     H1  184   2.166   0.360   2.088 -0.0652 -0.3154  1.3671
    1THF     H2  185   2.282   0.475   2.171  0.0402 -1.4344  0.2807
    1THF     C2  186   2.212   0.550   1.979 -0.5232 -1.2401  0.7768
    1THF     H3  187   2.174   0.636   2.035 -0.3016 -0.0676 -0.8233
    1THF     H4  188   2.136   0.521   1.907 -2.3326  1.3920  1.5329
    1THF     C3  189   2.350   0.570   1.912 -0.5309  0.2774 -0.3392
    1THF     H5  190   2.410   0.645   1.965 -0.0021 -0.3377 -0.0578
    1THF     H6  191   2.347   0.607   1.810 -1.6902  0.8043 -0.1211
    1THF     C4  192   2.409   0.433   1.903 -0.1150 -0.5220 -0.2881
    1THF     H7  193   2.518   0.420   1.899 -0.2369 -2.0717  0.9710
    1THF     H8  194   2.360   0.372   1.826  0.9923 -1.0930 -0.5474
    1THF     O1  195   2.360   0.361   2.022 -0.1548  0.2619 -0.4010
    1THF     C1  196   2.036   3.456   0.281  0.1820 -0.1267  0.4110
    1THF     H1  197   2.057   3.538   0.212 -4.5185 -0.6954 -1.8980
    1THF     H2  198   1.943   3.472   0.337  0.7884 -1.9272  2.0142
    1THF     C2  199   2.155   3.444   0.370 -0.1616 -0.7359  0.5476
    1THF     H3  200   2.124   3.399   0.465 -0.7409 -0.4903  0.4744
    1THF     H4  201   2.216   3.531   0.395 -2.2187  0.2133  2.4508
    1THF     C3  202   2.244   3.324   0.320  0.2797  0.3305  0.3472
    1THF     H5  203   2.228   3.237   0.383 -0.2437  0.0793 -0.1304
    1THF     H6  204   2.348   3.358   0.323  0.3202  0.2907 -0.5143
    1THF     C4  205   2.182   3.297   0.187  0.0213  0.3835 -0.8447
    1THF     H7  206   2.181   3.190   0.165 -0.8224  0.0311  0.8013
    1THF     H8  207   2.233   3.345   0.104  0.8584  0.4601 -0.2884
    1THF     O1  208   2.042   3.344   0.190 -0.0115 -0.3401  0.0381
    1THF     C1  209   2.887   3.758   2.329  0.1701 -0.3416 -0.5010
    1THF     H1  210   2.915   3.797   2.426 -1.9765 -0.1923  0.0907
    1THF     H2  211   2.978   3.727   2.276 -0.2615 -0.9752 -0.8849
    1THF     C2  212   2.790   3.844   2.246 -0.1853 -0.5358  0.5925
    1THF     H3  213   2.809   3.814   2.142 -2.6786 -2.4463  0.6400
    1THF     H4  214   2.812   3.950   2.255 -1.0258 -0.1571 -1.4397
    1THF     C3  215   2.654   3.806   2.286  0.0550  0.1821  1.1304
    1THF     H5  216   2.591   3.780   2.201 -1.4477  2.8056  1.3782
    1THF     H6  217   2.604   3.888   2.339 -0.7524  1.1358 -1.0463
    1THF     C4  218   2.679   3.687   2.380  0.0105 -0.2718  0.3543
    1THF     H7  219   2.612   3.602   2.365  0.0088  0.5507 -5.6493
    1THF     H8  220   2.684   3.722   2.484 -0.1602  0.0692  0.2482
    1THF     O1  221   2.810   3.637   2.355 -0.0158 -0.1183 -0.1324
    1THF     C1  222   2.560   0.939   2.125  0.7802  0.2898 -0.5054
    1THF     H1  223   2.568   0.980   2.024  0.5617 -0.0600 -0.6620
    1THF     H2  224   2.476   0.981   2.181 -0.3619  0.2443 -2.1573
    1THF     C2  225   2.690   0.943   2.207  0.3681  0.5062  0.0157
    1THF     H3  226   2.673   0.965   2.313 -1.0522  0.4784 -0.2036
    1THF     H4  227   2.762   1.012   2.162  1.6692 -1.9669 -1.8365
    1THF     C3  228   2.747   0.806   2.185  0.3213  0.1873  0.4786
    1THF     H5  229   2.768   0.760   2.282 -0.2043  0.5468  0.7625
    1THF     H6  230   2.834   0.814   2.120  1.3056 -1.3364  1.5652
    1THF     C4  231   2.637   0.728   2.107 -0.9642 -0.2523 -0.1077
    1THF     H7  232   2.625   0.634   2.162 -1.8860  0.3470  0.7492
    1THF     H8  233   2.668   0.711   2.004  0.8432 -3.3702  0.8648
    1THF     O1  234   2.526   0.801   2.114  0.5672  0.6799 -0.8690
    1THF     C1  235   0.143   0.037   0.925 -0.6081  0.0860  0.4173
    1THF     H1  236   0.104  -0.065   0.922  0.5658 -0.5307  3.7838
    1THF     H2  237   0.199   0.065   1.015 -0.0178  1.2542 -0.3118
    1THF     C2  238   0.039   0.145   0.886 -0.4811  0.0093 -0.2724
    1THF     H3  239  -0.005   0.185   0.977  2.1194  1.9814  0.1927
    1THF     H4  240  -0.027   0.109   0.807 -0.4325 -0.4394 -0.1082
    1THF     C3  241   0.131   0.252   0.818 -1.0718  0.1306 -0.5047
    1THF     H5  242   0.153   0.332   0.889  0.4299  1.5248 -2.4711
    1THF     H6  243   0.070   0.279   0.731 -1.7139  0.3315  0.0108
    1THF     C4  244   0.270   0.193   0.793 -0.2866  0.3575 -0.4272
    1THF     H7  245   0.343   0.238   0.861 -1.1521  1.0906  0.0484
    1THF     H8  246   0.309   0.204   0.692 -1.6864  2.9542 -0.7497
    1THF     O1  247   0.250   0.059   0.825  0.1092  0.5418 -0.0296
    1THF     C1  248   2.073   2.729   1.634 -1.0279 -0.4330 -0.0845
    1THF     H1  249   2.051   2.812   1.701 -1.7437 -1.2113  0.6611
    1THF     H2  250   2.009   2.645   1.663  0.1653 -1.3611 -0.1101
    1THF     C2  251   2.221   2.675   1.642  0.7072  0.2102 -0.7181
    1THF     H3  252   2.219   2.592   1.713  2.9491  0.8394  0.1325
    1THF     H4  253   2.290   2.751   1.681  3.5390 -2.5016 -0.3052
    1THF     C3  254   2.253   2.643   1.498 -0.2147 -0.0649  0.5035
    1THF     H5  255   2.230   2.541   1.469 -1.3250  0.7405 -1.5841
    1THF     H6  256   2.361   2.646   1.481 -0.2080 -1.0082  0.3964
    1THF     C4  257   2.175   2.746   1.409  0.6129  0.2812 -0.1383
    1THF     H7  258   2.130   2.708   1.317 -1.5305  1.8933  0.1815
    1THF     H8  259   2.226   2.842   1.397  0.2943  0.7545  1.9580
    1THF     O1  260   2.056   2.771   1.494 -0.4799  0.2879 -0.2756
    1THF     C1  261   3.481   3.623   0.396 -0.1791 -0.9983 -0.0003
    1THF     H1  262   3.517   3.597   0.296 -0.3206  0.2217 -0.3724
    1THF     H2  263   3.502   3.729   0.413  0.3848 -1.0900 -0.1162
    1THF     C2  264   3.535   3.534   0.507 -0.3012 -0.8061  0.5669
    1THF     H3  265   3.545   3.586   0.602  0.0421 -0.7490  0.5005
    1THF     H4  266   3.633   3.498   0.475  0.5981 -0.4279  2.7829
    1THF     C3  267   3.438   3.412   0.520  0.4637 -0.0225  0.0182
    1THF     H5  268   3.406   3.403   0.624 -1.0728  1.1292 -0.3316
    1THF     H6  269   3.485   3.323   0.479  0.9517 -0.9679  2.5186
    1THF     C4  270   3.321   3.459   0.436 -0.8493  0.5301  0.2904
    1THF     H7  271   3.231   3.434   0.493  0.8285 -0.3469  2.6787
    1THF     H8  272   3.321   3.397   0.346  1.6852  0.4318  0.3042
    1THF     O1  273   3.338   3.596   0.396  0.3400 -0.0913  0.3015
    1THF     C1  274   2.807   0.440   1.761 -0.0488  0.9949  0.6585
    1THF     H1  275   2.709   0.484   1.743  1.4753  3.2051 -2.7021
    1THF     H2  276   2.876   0.453   1.677 -0.7585 -1.0863 -0.3104
    1THF     C2  277   2.796   0.296   1.814  0.1838  0.5882 -0.0329
    1THF     H3  278   2.869   0.231   1.765  1.4531  0.0291  2.5588
    1THF     H4  279   2.697   0.250   1.804  0.8102 -1.2578  1.7736
    1THF     C3  280   2.820   0.304   1.967  0.7427  0.3765  0.0353
    1THF     H5  281   2.872   0.219   2.011  1.4510  1.4821  1.3794
    1THF     H6  282   2.731   0.332   2.024  0.1688  1.1147 -1.1913
    1THF     C4  283   2.918   0.424   1.965 -1.0100  0.0765  0.3255
    1THF     H7  284   3.020   0.401   1.932 -1.2699  0.7712 -0.9893
    1THF     H8  285   2.936   0.459   2.067 -0.4076 -0.4839  0.4144
    1THF     O1  286   2.859   0.518   1.872 -0.2239  0.4400 -0.2124
    1THF     C1  287   1.094   3.004   2.184 -0.3083  0.1182 -0.0023
    1THF     H1  288   1.116   3.019   2.078 -0.3909  0.3902  0.0196
    1THF     H2  289   1.043   3.094   2.218  0.4703  1.1995 -1.6512
    1THF     C2  290   1.224   2.968   2.257 -0.2187 -1.5418 -0.4144
    1THF     H3  291   1.221   3.013   2.357  0.6994 -0.7295 -0.7375
    1THF     H4  292   1.311   3.002   2.200 -1.5559  2.2591 -0.3095
    1THF     C3  293   1.230   2.818   2.274 -0.2601  0.3563  0.1527
    1THF     H5  294   1.241   2.785   2.377 -0.4788  0.8670  0.3393
    1THF     H6  295   1.316   2.785   2.215  0.3950  2.3547 -0.0548
    1THF     C4  296   1.102   2.768   2.213  0.5025 -0.3188 -0.2240
    1THF     H7  297   1.055   2.689   2.272 -3.0987  2.8503  1.3675
    1THF     H8  298   1.126   2.741   2.110  1.2699  3.6965 -1.1979
    1THF     O1  299   1.015   2.882   2.212  0.6973 -0.2365 -0.0028
    1THF     C1  300   3.170   0.381   3.493 -0.3481  0.2584  0.4037
    1THF     H1  301   3.260   0.343   3.444 -1.2389 -0.1736 -0.9369
    1THF     H2  302   3.178   0.483   3.529  2.8500  0.8146 -1.6095
    1THF     C2  303   3.138   0.279   3.603  0.5442 -0.3929 -0.0894
    1THF     H3  304   3.148   0.329   3.699  2.2774 -0.6913 -0.1072
    1THF     H4  305   3.211   0.198   3.613 -1.2206 -1.7850  2.0763
    1THF     C3  306   2.988   0.250   3.577  0.4175  1.3591 -0.2977
    1THF     H5  307   2.924   0.257   3.665 -0.9878  3.8129 -1.4623
    1THF     H6  308   2.967   0.154   3.530  1.1262  0.0532  1.9842
    1THF     C4  309   2.941   0.359   3.482 -0.8211 -0.2174  0.2369
    1THF     H7  310   2.924   0.455   3.533  0.3199  0.2435 -0.2308
    1THF     H8  311   2.848   0.330   3.432  0.1758  0.9536 -2.3688
    1THF     O1  312   3.053   0.376   3.400 -0.5386 -0.0010  0.3389
    1THF     C1  313   3.761   0.928   2.440 -0.1415 -0.1937 -0.0780
    1THF     H1  314   3.741   1.030   2.474 -1.1624 -0.1692 -0.7533
    1THF     H2  315   3.865   0.911   2.410 -0.7878 -0.2595 -2.3034
    1THF     C2  316   3.667   0.910   2.329  0.4196 -0.9228  1.4193
    1THF     H3  317   3.712   0.932   2.232  2.5502 -1.0425  2.3561
    1THF     H4  318   3.577   0.970   2.340  0.6425 -0.7004  2.0479
    1THF     C3  319   3.620   0.762   2.346  0.4317 -0.0558  0.2355
    1THF     H5  320   3.666   0.702   2.267 -1.5007 -1.0020 -0.2201
    1THF     H6  321   3.511   0.750   2.349  0.3817  0.0457 -0.8823
    1THF     C4  322   3.674   0.714   2.484 -0.1639 -0.3857  0.5582
    1THF     H7  323   3.768   0.661   2.469 -0.8901 -1.1541 -1.4426
    1THF     H8  324   3.596   0.661   2.539  0.5704 -2.5696 -0.4298
    1THF     O1  325   3.710   0.837   2.544  0.3912 -0.2430  0.0269
    1THF     C1  326   2.872   2.257   0.300 -0.2259  0.0673 -0.0944
    1THF     H1  327   2.856   2.187   0.218  0.0391  0.8184 -0.7983
    1THF     H2  328   2.907   2.213   0.393  0.2617  0.5601 -0.0476
    1THF     C2  329   2.756   2.342   0.336 -0.8213  0.2210 -0.3063
    1THF     H3  330   2.705   2.295   0.421 -0.6083  0.4179 -0.0689
    1THF     H4  331   2.680   2.337   0.258 -0.6795 -2.5478 -0.3118
    1THF     C3  332   2.802   2.486   0.358 -0.1077 -0.5173  0.0517
    1THF     H5  333   2.836   2.503   0.460  0.0105  3.3656 -0.5435
    1THF     H6  334   2.724   2.554   0.326  0.0352 -0.0309  0.7286
    1THF     C4  335   2.928   2.495   0.269 -0.0561 -0.2367  0.1187
    1THF     H7  336   3.011   2.560   0.297 -0.2819  0.7439 -1.4135
    1THF     H8  337   2.904   2.536   0.170  1.8658 -0.4266 -0.4429
    1THF     O1  338   2.968   2.351   0.255 -0.0239 -0.3819  0.6772
    1THF     C1  339   0.122   2.700   0.038 -0.1699  0.5588  0.2459
    1THF     H1  340   0.168   2.615   0.090 -2.7123 -0.9829  0.0530
    1THF     H2  341   0.015   2.687   0.024  0.1653 -0.2487 -1.8758
    1THF     C2  342   0.194   2.726  -0.099 -0.2531  0.4438 -0.5776
    1THF     H3  343   0.122   2.743  -0.180 -0.6078  2.2622  0.0802
    1THF     H4  344   0.260   2.643  -0.123 -0.3403  0.6034 -1.3711
    1THF     C3  345   0.274   2.849  -0.082 -0.0102  0.7432  0.1426
    1THF     H5  346   0.265   2.915  -0.168 -2.8677 -0.0019 -0.1924
    1THF     H6  347   0.379   2.824  -0.067 -0.8996 -2.4136  1.7771
    1THF     C4  348   0.223   2.916   0.051 -1.2324 -0.0948 -0.0747
    1THF     H7  349   0.160   3.002   0.030 -0.3099  0.7656  0.6495
    1THF     H8  350   0.312   2.945   0.108  0.8032 -2.0610 -2.1078
    1THF     O1  351   0.152   2.815   0.123 -0.3482 -0.3431  0.1795
    1THF     C1  352   3.323   0.720   4.073  0.1221  0.2914  0.6645
    1THF     H1  353   3.338   0.617   4.039 -1.8356 -0.0158  0.7062
    1THF     H2  354   3.217   0.743   4.074 -0.2055 -0.8040 -2.7106
    1THF     C2  355   3.407   0.819   3.988 -0.2879  0.2771 -0.6765
    1THF     H3  356   3.357   0.915   3.981 -0.0517  0.4490 -0.0345
    1THF     H4  357   3.429   0.781   3.888  0.9430 -2.7587  0.6720
    1THF     C3  358   3.535   0.829   4.075  1.0038  0.4027  0.3211
    1THF     H5  359   3.543   0.930   4.117 -1.5824  0.8777 -0.2729
    1THF     H6  360   3.624   0.821   4.012  0.5742  1.7921 -0.4789
    1THF     C4  361   3.524   0.729   4.193 -0.2921 -0.1440  0.9887
    1THF     H7  362   3.568   0.759   4.288  0.3102 -0.7456  0.9019
    1THF     H8  363   3.557   0.629   4.164  1.2635  0.9856 -1.3267
    1THF     O1  364   3.382   0.711   4.210 -0.4366  0.2537 -0.0592
    1THF     C1  365   1.046   2.409   0.253 -0.2127  0.0008 -0.3994
    1THF     H1  366   1.008   2.504   0.292 -1.1834 -1.1399  1.5508
    1THF     H2  367   1.156   2.407   0.257 -0.1686  1.8756 -0.2570
    1THF     C2  368   0.992   2.386   0.110 -0.2420 -0.2741 -0.0006
    1THF     H3  369   1.057   2.438   0.040 -0.7059  0.3539  0.0328
    1THF     H4  370   0.894   2.431   0.096 -1.0375 -1.7987  0.5092
    1THF     C3  371   0.984   2.229   0.102  0.2912  0.4086 -0.3333
    1THF     H5  372   1.067   2.182   0.050 -1.0882 -2.6023  0.0462
    1THF     H6  373   0.891   2.206   0.050  0.9279 -1.0975 -0.8274
    1THF     C4  374   0.991   2.182   0.255 -0.5244 -0.1913  0.3678
    1THF     H7  375   1.084   2.130   0.278  0.1535  0.6712 -0.3404
    1THF     H8  376   0.912   2.115   0.289 -0.7669 -0.2311 -0.2630
    1THF     O1  377   0.987   2.307   0.331 -0.3160 -0.1083 -0.0471
    1THF     C1  378   3.797   2.911   1.331  1.1669  0.1724  0.8263
    1THF     H1  379   3.736   2.979   1.391  1.7558 -0.5157  2.2309
    1THF     H2  380   3.836   2.829   1.391 -0.8691 -2.4293 -1.2957
    1THF     C2  381   3.903   2.981   1.238  0.6442 -0.0054  0.4033
    1THF     H3  382   4.002   2.976   1.283  0.3310  1.3808  1.3141
    1THF     H4  383   3.876   3.083   1.208 -0.0706 -0.1090  0.6740
    1THF     C3  384   3.906   2.896   1.117 -0.2433 -0.2198 -1.1073
    1THF     H5  385   4.001   2.845   1.097 -0.3357  0.0900 -2.3630
    1THF     H6  386   3.897   2.959   1.028  1.0168  0.5180 -0.7177
    1THF     C4  387   3.788   2.800   1.120 -0.3234 -0.4176  0.1367
    1THF     H7  388   3.832   2.704   1.148  0.9518  0.1897  0.2527
    1THF     H8  389   3.724   2.806   1.031 -0.4978 -1.6096  0.1789
    1THF     O1  390   3.705   2.853   1.221 -0.5046  0.1894  0.0445
    1THF     C1  391   2.061   3.961   2.799 -0.0761 -0.8031 -0.6442
    1THF     H1  392   2.100   3.880   2.738 -0.0510 -2.3841  1.4038
    1THF     H2  393   2.044   4.053   2.742  0.5795 -0.7305 -0.7321
    1THF     C2  394   2.142   3.981   2.931  0.2592 -0.3558 -0.7972
    1THF     H3  395   2.156   4.088   2.948  0.3424 -0.5568  0.4133
    1THF     H4  396   2.245   3.946   2.928 -0.2217 -1.7135 -2.0781
    1THF     C3  397   2.070   3.933   3.054 -0.0420  0.2001  0.4846
    1THF     H5  398   2.030   4.019   3.107  2.2593  2.1135 -0.7677
    1THF     H6  399   2.132   3.871   3.121  3.1434  1.1192 -1.4838
    1THF     C4  400   1.957   3.859   2.987 -0.2305 -0.3131 -0.0897
    1THF     H7  401   1.869   3.879   3.048  0.4470  1.0417  0.4667
    1THF     H8  402   1.984   3.754   2.978  1.1437  0.0201  0.0286
    1THF     O1  403   1.938   3.918   2.854 -0.1888 -0.1044  0.5199
    1THF     C1  404   3.795   1.238   1.244  0.1518  0.4572  0.2974
    1THF     H1  405   3.808   1.300   1.333  2.5835  2.6071 -1.4721
    1THF     H2  406   3.834   1.292   1.156  0.1991 -1.0101 -0.5962
    1THF     C2  407   3.649   1.192   1.239  0.9401  0.3031  0.0038
    1THF     H3  408   3.602   1.204   1.142  0.4805 -0.3825  0.1357
    1THF     H4  409   3.603   1.247   1.321  0.8054 -0.6573  0.5801
    1THF     C3  410   3.653   1.043   1.287 -0.1275 -0.2847  0.5988
    1THF     H5  411   3.645   0.973   1.204 -0.0385 -0.7602  0.9920
    1THF     H6  412   3.578   1.024   1.364 -0.7170  2.5195  0.8040
    1THF     C4  413   3.791   1.026   1.340 -0.4645 -0.0963  0.2151
    1THF     H7  414   3.835   0.927   1.334 -0.1080 -0.0400  1.8088
    1THF     H8  415   3.791   1.066   1.442  2.1973  0.6026 -0.0274
    1THF     O1  416   3.879   1.120   1.266  0.2345  0.1709  0.0576
    1THF     C1  417   1.478   3.904   2.609 -0.1050  0.2490  0.4638
    1THF     H1  418   1.438   3.809   2.645  2.9355 -0.2737  2.7008
    1THF     H2  419   1.464   3.912   2.501 -2.4668 -0.8548  0.6545
    1THF     C2  420   1.629   3.896   2.638  0.1846  0.2204  0.0471
    1THF     H3  421   1.697   3.926   2.558  4.6617  0.0500  3.5929
    1THF     H4  422   1.659   3.800   2.678 -1.1486 -0.3979 -0.4048
    1THF     C3  423   1.641   3.986   2.757 -0.1731 -0.4471  0.1416
    1THF     H5  424   1.684   4.081   2.722 -0.6287 -0.7995 -1.4083
    1THF     H6  425   1.697   3.943   2.840 -1.1121 -2.2523 -0.1471
    1THF     C4  426   1.499   4.016   2.804  0.3968 -0.2557 -0.0800
    1THF     H7  427   1.488   4.116   2.847  1.5666  0.6166 -1.7925
    1THF     H8  428   1.469   3.937   2.873  0.3654 -0.9317 -0.8623
    1THF     O1  429   1.420   4.007   2.679  0.3590 -0.0569  0.0776
    1THF     C1  430   3.298   2.755   0.885  0.8203 -0.0849  0.2814
    1THF     H1  431   3.201   2.803   0.876  0.0505 -1.7107 -0.1777
    1THF     H2  432   3.288   2.666   0.948 -0.6927 -0.1340 -0.0177
    1THF     C2  433   3.397   2.849   0.961  0.1630  0.6736 -0.2079
    1THF     H3  434   3.477   2.784   0.997  0.1171  0.0814 -1.1440
    1THF     H4  435   3.362   2.927   1.028  0.7801  0.8775 -0.1201
    1THF     C3  436   3.453   2.928   0.842 -0.9889  0.2600 -0.3487
    1THF     H5  437   3.552   2.963   0.870 -0.5304 -1.7473  0.6311
    1THF     H6  438   3.386   3.007   0.809 -2.1357  0.4431  2.2487
    1THF     C4  439   3.460   2.825   0.732  0.0321  0.2523  0.4509
    1THF     H7  440   3.559   2.778   0.734 -0.7686 -1.5912 -1.6580
    1THF     H8  441   3.451   2.861   0.629 -0.7735 -0.6332  0.2057
    1THF     O1  442   3.358   2.729   0.756 -0.9559 -0.4853 -0.0030
    1THF     C1  443   2.463   3.597   2.706  0.1638 -0.2794 -0.3532
    1THF     H1  444   2.430   3.548   2.797  1.9107  1.1958  1.0991
    1THF     H2  445   2.570   3.619   2.702  0.1104 -0.1611 -1.3992
    1THF     C2  446   2.368   3.708   2.657 -0.3668 -0.3408 -0.1145
    1THF     H3  447   2.420   3.782   2.595 -0.3938  0.0327  0.3068
    1THF     H4  448   2.326   3.754   2.747  3.1468  1.9940  0.4564
    1THF     C3  449   2.263   3.633   2.580  0.0774 -0.5910  0.0305
    1THF     H5  450   2.229   3.684   2.489 -2.0607 -1.1889  0.4583
    1THF     H6  451   2.172   3.601   2.632  0.1403  2.2410  1.9876
    1THF     C4  452   2.333   3.508   2.528 -0.0712 -1.1189  0.2172
    1THF     H7  453   2.345   3.533   2.422  0.3908  0.2109  0.5721
    1THF     H8  454   2.270   3.421   2.547  2.9820 -3.1980  1.1166
    1THF     O1  455   2.457   3.501   2.603 -0.6552  0.6043 -0.5799
    1THF     C1  456   1.598   3.075   0.046  0.6217  0.6578  0.6922
    1THF     H1  457   1.639   3.152  -0.021  0.2099 -0.5459 -0.9689
    1THF     H2  458   1.492   3.091   0.066  0.4134 -1.4109  1.3863
    1THF     C2  459   1.687   3.046   0.161 -0.1523  0.0789 -0.0214
    1THF     H3  460   1.633   2.989   0.237 -2.0395 -0.5438 -1.7917
    1THF     H4  461   1.726   3.138   0.205  0.2458 -0.5141  0.8677
    1THF     C3  462   1.797   2.964   0.100  0.3062  0.4244 -0.2913
    1THF     H5  463   1.844   2.898   0.173 -0.6705  0.6048  0.5170
    1THF     H6  464   1.870   3.024   0.046  0.2719  1.3461  0.6644
    1THF     C4  465   1.721   2.873   0.000  0.5309  0.4210 -1.0792
    1THF     H7  466   1.681   2.775   0.029 -1.4974  0.2726 -4.1699
    1THF     H8  467   1.780   2.853  -0.089  0.9804 -2.9248 -0.1184
    1THF     O1  468   1.605   2.953  -0.038 -0.1180 -0.2621  0.3145
    1THF     C1  469   2.533   1.277   1.811  0.3542 -0.3468 -0.2544
    1THF     H1  470   2.562   1.185   1.863  0.8369 -0.5681 -0.8917
    1THF     H2  471   2.586   1.367   1.844 -0.2040 -0.3404  0.6224
    1THF     C2  472   2.387   1.298   1.824  0.4609  0.6600  0.4945
    1THF     H3  473   2.374   1.369   1.907  0.7048  0.0578  1.0578
    1THF     H4  474   2.334   1.204   1.838  1.3094  0.2099  0.7623
    1THF     C3  475   2.341   1.358   1.687  0.0119  0.0884  0.1372
    1THF     H5  476   2.289   1.454   1.692  0.9870  0.5144  3.0758
    1THF     H6  477   2.267   1.289   1.645  0.1480 -0.3316  0.5821
    1THF     C4  478   2.470   1.351   1.601 -0.1861 -0.0412 -0.2071
    1THF     H7  479   2.509   1.453   1.601 -1.8866  0.6642  1.8111
    1THF     H8  480   2.450   1.321   1.498 -0.2251  3.3291 -1.2302
    1THF     O1  481   2.559   1.262   1.670 -0.3329  0.2894 -0.1691
    1THF     C1  482   2.946   0.641   0.792  0.2645 -0.0433  0.6030
    1THF     H1  483   3.054   0.628   0.790  0.2567 -0.0110 -0.1189
    1THF     H2  484   2.913   0.689   0.885 -0.6763  0.3120  0.0945
    1THF     C2  485   2.873   0.513   0.784  0.3630 -0.6862 -0.1935
    1THF     H3  486   2.841   0.477   0.882 -0.4427 -1.0641 -0.5928
    1THF     H4  487   2.944   0.441   0.742  2.1871  0.7073  0.3902
    1THF     C3  488   2.759   0.538   0.692  0.2525  0.0993 -0.1814
    1THF     H5  489   2.673   0.571   0.751 -0.1161  0.5327 -0.9617
    1THF     H6  490   2.744   0.449   0.632  0.2622  0.5698 -0.8855
    1THF     C4  491   2.800   0.659   0.605 -0.2816  0.0167  0.5413
    1THF     H7  492   2.720   0.732   0.594  0.8958  1.2930  0.3019
    1THF     H8  493   2.833   0.635   0.503  3.6620 -0.4328  1.8571
    1THF     O1  494   2.905   0.721   0.677 -0.3194 -0.4139  0.8143
    1THF     C1  495   1.500   1.006   3.124  0.1836  0.0437  0.0707
    1THF     H1  496   1.415   0.938   3.124 -2.7277  3.5786  0.8725
    1THF     H2  497   1.567   0.996   3.210 -0.3894 -1.2527  0.3799
    1THF     C2  498   1.437   1.148   3.119  0.1201  0.5531  0.2539
    1THF     H3  499   1.437   1.213   3.207 -1.3216  1.4722 -0.4129
    1THF     H4  500   1.335   1.127   3.086  0.9274  0.4859 -2.3274
    1THF     C3  501   1.520   1.214   3.011 -0.1984  0.5695  1.2996
    1THF     H5  502   1.572   1.306   3.039 -0.9578  0.9269  1.5297
    1THF     H6  503   1.446   1.236   2.934 -0.8289 -1.1271  1.4049
    1THF     C4  504   1.620   1.112   2.958 -0.3532  0.2015  0.8603
    1THF     H7  505   1.718   1.130   3.003 -1.4791  1.5179  2.8783
    1THF     H8  506   1.621   1.121   2.849 -0.2785  0.7750  0.9040
    1THF     O1  507   1.572   0.986   2.995 -0.4228 -0.2070  0.4364
    1THF     C1  508   2.723   2.454   3.951 -0.5768 -0.0795 -0.4561
    1THF     H1  509   2.757   2.547   3.905  1.6684  0.5554  2.3406
    1THF     H2  510   2.798   2.378   3.925 -1.2592 -0.7039 -0.6356
    1THF     C2  511   2.578   2.431   3.904 -0.1581 -0.5925 -0.5937
    1THF     H3  512   2.566   2.334   3.855  2.1068  0.0900 -2.5835
    1THF     H4  513   2.540   2.511   3.841 -1.8514 -1.3930 -0.6232
    1THF     C3  514   2.499   2.452   4.031 -0.1151 -0.1186  0.2797
    1THF     H5  515   2.476   2.361   4.086 -0.1453 -0.3980 -0.1900
    1THF     H6  516   2.405   2.503   4.012 -0.7987 -0.8505  1.5965
    1THF     C4  517   2.597   2.533   4.117  0.0931 -0.1239  0.1124
    1THF     H7  518   2.575   2.523   4.223 -1.6276 -2.8639 -0.4471
    1THF     H8  519   2.605   2.639   4.090  2.9659 -0.3880 -0.2154
    1THF     O1  520   2.717   2.469   4.093  0.2237  0.1361  0.0449
    1THF     C1  521   1.081   1.386   1.619  0.0694 -0.0100  0.3103
    1THF     H1  522   1.142   1.377   1.529  1.0849  0.9636  0.8909
    1THF     H2  523   1.154   1.405   1.698 -1.0905  0.9753  1.1708
    1THF     C2  524   0.985   1.262   1.664  0.2305 -0.5328  0.2853
    1THF     H3  525   1.020   1.232   1.763 -1.8661 -3.3768  0.2241
    1THF     H4  526   0.999   1.178   1.596  1.6223 -0.0843 -0.0042
    1THF     C3  527   0.843   1.326   1.666 -0.1129  0.6066  0.5192
    1THF     H5  528   0.824   1.352   1.771  0.2387  0.7262  0.5549
    1THF     H6  529   0.775   1.250   1.626  0.7221  1.0918 -1.8760
    1THF     C4  530   0.851   1.454   1.578 -0.5112 -0.2544  0.0555
    1THF     H7  531   0.789   1.537   1.611 -0.5619 -0.2786  0.0217
    1THF     H8  532   0.831   1.422   1.475  0.2798  0.9823 -0.4937
    1THF     O1  533   0.990   1.497   1.594  0.0581 -0.0649 -0.8547
    1THF     C1  534   0.937   3.063   0.616 -0.1866  0.0701 -0.0710
    1THF     H1  535   0.840   3.091   0.656 -0.9100 -1.2888 -0.8385
    1THF     H2  536   0.942   2.961   0.575  0.8501  0.1998 -0.2861
    1THF     C2  537   1.048   3.111   0.716 -0.5440  0.0328 -0.6406
    1THF     H3  538   1.127   3.036   0.710 -0.3508  0.2410 -0.6588
    1THF     H4  539   1.004   3.121   0.816  0.9177  0.9532 -0.0870
    1THF     C3  540   1.096   3.250   0.654  0.8349  0.0823 -0.4353
    1THF     H5  541   1.199   3.242   0.620  1.3567 -1.8138  1.4730
    1THF     H6  542   1.092   3.333   0.725  1.6851 -0.5031  0.3021
    1THF     C4  543   0.997   3.280   0.533  0.0964 -0.0944  0.2333
    1THF     H7  544   1.035   3.330   0.443 -0.3404 -0.5529 -0.2121
    1THF     H8  545   0.910   3.338   0.567  0.2651 -0.1525  0.7659
    1THF     O1  546   0.963   3.143   0.499 -0.2582 -0.4825  0.1477
    1THF     C1  547   3.192   3.573   3.376 -0.1639  0.3535 -0.4424
    1THF     H1  548   3.198   3.680   3.355 -2.8929  0.3276 -1.6279
    1THF     H2  549   3.287   3.523   3.395 -1.2022 -0.5024  2.8789
    1THF     C2  550   3.106   3.508   3.262 -0.1153 -0.4500  0.1487
    1THF     H3  551   3.151   3.415   3.227 -0.6103 -0.1624 -1.2900
    1THF     H4  552   3.107   3.574   3.175 -0.2365  0.1245  0.5846
    1THF     C3  553   2.968   3.486   3.318  0.1863  0.3038  0.2002
    1THF     H5  554   2.943   3.380   3.317  0.4952  0.2369 -1.5808
    1THF     H6  555   2.897   3.553   3.270  2.0414  2.0612 -0.1529
    1THF     C4  556   2.966   3.535   3.460 -0.3738  0.1812  0.3274
    1THF     H7  557   2.917   3.456   3.516  0.6791 -2.2355 -2.0362
    1THF     H8  558   2.907   3.626   3.477  2.8428  2.8662 -2.0497
    1THF     O1  559   3.111   3.542   3.491  0.1324 -0.3025 -0.1416
    1THF     C1  560   2.600   2.207   3.468  0.6136  0.2624  0.2605
    1THF     H1  561   2.505   2.220   3.520 -1.1131  0.0049 -2.7041
    1THF     H2  562   2.607   2.106   3.427  0.2739  0.3838 -0.0993
    1THF     C2  563   2.724   2.235   3.560  0.1532  0.6494 -0.0711
    1THF     H3  564   2.750   2.139   3.606 -0.9035  1.8628  3.2224
    1THF     H4  565   2.696   2.305   3.639 -2.1557 -1.3991  1.0134
    1THF     C3  566   2.828   2.286   3.463  0.4529 -0.5839 -0.5881
    1THF     H5  567   2.895   2.203   3.441 -2.9843 -3.0444 -2.2255
    1THF     H6  568   2.883   2.371   3.503 -1.5633  0.4599  0.0686
    1THF     C4  569   2.752   2.334   3.341  0.9653 -0.1355 -0.3109
    1THF     H7  570   2.783   2.278   3.253  0.9016 -2.4883  1.1237
    1THF     H8  571   2.766   2.439   3.315 -3.0890  0.8484  1.0820
    1THF     O1  572   2.611   2.308   3.363 -0.2980  0.2911 -0.2412
    1THF     C1  573   0.111   3.056   1.959 -0.6665  0.0158  0.2675
    1THF     H1  574   0.029   3.006   2.011 -1.0714  2.9804  2.5943
    1THF     H2  575   0.185   2.982   1.927 -2.1926 -1.7498  0.7243
    1THF     C2  576   0.178   3.143   2.062 -0.1548  0.1355 -0.4026
    1THF     H3  577   0.284   3.127   2.079 -0.7134 -1.4239  1.7269
    1THF     H4  578   0.120   3.118   2.151 -0.6748  0.8956 -0.5191
    1THF     C3  579   0.138   3.288   2.035 -0.0378  0.2376  0.2800
    1THF     H5  580   0.223   3.356   2.027  0.2280 -0.2841 -1.7246
    1THF     H6  581   0.062   3.318   2.107  1.3626 -0.6897  2.2011
    1THF     C4  582   0.074   3.280   1.893  0.0596  0.5677 -0.0560
    1THF     H7  583   0.140   3.330   1.822  0.9779  0.7622  0.9345
    1THF     H8  584  -0.025   3.326   1.895 -2.0324 -3.6878  1.4696
    1THF     O1  585   0.060   3.135   1.853 -0.5597 -0.0757 -0.2309
    1THF     C1  586   3.619   1.104   0.856  0.4359 -0.0308  0.3614
    1THF     H1  587   3.636   1.191   0.919  0.4495  1.6869 -1.9536
    1THF     H2  588   3.590   1.141   0.757  1.4726  0.0955  0.1031
    1THF     C2  589   3.516   1.005   0.906  0.2185  0.0548 -0.3923
    1THF     H3  590   3.415   1.033   0.874 -0.1077 -0.2179  0.3953
    1THF     H4  591   3.517   0.999   1.015  1.5264  0.5332 -0.3693
    1THF     C3  592   3.557   0.872   0.850  0.3798  0.0134 -0.1150
    1THF     H5  593   3.550   0.863   0.741  1.9661 -1.2255 -0.1437
    1THF     H6  594   3.506   0.792   0.903 -0.0986 -0.4469 -1.2589
    1THF     C4  595   3.711   0.883   0.876  0.4157 -0.1234 -0.4447
    1THF     H7  596   3.768   0.804   0.826  1.8185  1.7135 -1.7994
    1THF     H8  597   3.734   0.867   0.982  1.7997  0.4911 -0.6525
    1THF     O1  598   3.736   1.018   0.839  0.8797 -0.1014  0.0092
    1THF     C1  599   3.509   3.962   0.905 -0.6535 -0.0958  0.7671
    1THF     H1  600   3.426   4.002   0.963 -0.8855  0.9740 -0.2866
    1THF     H2  601   3.493   3.959   0.797 -0.2603  1.9928  0.6422
    1THF     C2  602   3.542   3.822   0.964 -0.0673  1.1341 -0.7723
    1THF     H3  603   3.513   3.743   0.894 -0.0570  0.7367 -0.3270
    1THF     H4  604   3.480   3.799   1.051  0.0426 -0.0162 -0.9925
    1THF     C3  605   3.682   3.826   1.001 -0.4814  0.4621 -0.4174
    1THF     H5  606   3.733   3.738   0.962 -1.9898  0.4027 -2.3124
    1THF     H6  607   3.702   3.823   1.108 -0.5810 -0.2829 -0.4182
    1THF     C4  608   3.749   3.953   0.938 -0.1347  0.0512  0.1569
    1THF     H7  609   3.793   3.926   0.842  0.4046  0.4005  0.3014
    1THF     H8  610   3.831   3.995   0.997  0.5760 -0.8114 -0.2117
    1THF     O1  611   3.636   4.042   0.923 -0.1655  0.4410  0.2490
    1THF     C1  612   0.240   0.453   2.018 -0.2349 -0.8698 -0.2887
    1THF     H1  613   0.192   0.550   2.035 -2.3798 -2.2100  1.4647
    1THF     H2  614   0.316   0.435   2.094 -1.8955 -1.6085  1.2438
    1THF     C2  615   0.287   0.425   1.877  0.1116 -0.4846 -0.3818
    1THF     H3  616   0.395   0.409   1.880  0.1745 -0.2102 -1.0539
    1THF     H4  617   0.277   0.508   1.806  2.7231  0.0416 -0.1659
    1THF     C3  618   0.213   0.305   1.814  0.1841  0.3914 -0.1005
    1THF     H5  619   0.281   0.242   1.756 -1.3595 -1.6990  0.3178
    1THF     H6  620   0.133   0.330   1.744  0.7881  2.2655 -0.1391
    1THF     C4  621   0.154   0.245   1.940  0.2572 -0.5912 -0.0316
    1THF     H7  622   0.224   0.177   1.989  1.6093  1.8476  1.5073
    1THF     H8  623   0.055   0.204   1.915  1.4842 -2.6071 -1.7154
    1THF     O1  624   0.135   0.355   2.028  0.2493 -0.6397  0.0168
    1THF     C1  625   1.171   1.039   3.385  0.1922  0.1324  0.0996
    1THF     H1  626   1.253   1.006   3.320  0.9639 -0.9590  1.6187
    1THF     H2  627   1.122   0.955   3.435  0.3255  1.1803  2.0319
    1THF     C2  628   1.076   1.149   3.326 -0.4743  0.2151  0.9551
    1THF     H3  629   0.975   1.111   3.308 -0.6854  0.4433  1.6516
    1THF     H4  630   1.111   1.187   3.229 -0.6248 -1.2601  0.3052
    1THF     C3  631   1.062   1.261   3.431 -0.5125  0.3423 -0.4774
    1THF     H5  632   0.960   1.268   3.468  1.0896  0.9447  4.1129
    1THF     H6  633   1.090   1.356   3.383  0.1421  0.4244  0.0584
    1THF     C4  634   1.166   1.222   3.540  0.8186 -0.6516 -0.7135
    1THF     H7  635   1.107   1.201   3.630  1.4649  0.8160  0.0690
    1THF     H8  636   1.244   1.299   3.546  0.0455  0.1121 -0.4515
    1THF     O1  637   1.232   1.099   3.502  0.4846 -0.1414  0.4647
    1THF     C1  638   3.652   3.642   3.641  0.5369  0.3486  0.1424
    1THF     H1  639   3.761   3.644   3.636  0.5693  1.9013  1.1780
    1THF     H2  640   3.616   3.744   3.627  0.1974  0.3880  1.2563
    1THF     C2  641   3.590   3.572   3.768 -0.1533  0.1752  0.1086
    1THF     H3  642   3.506   3.627   3.810 -0.3115 -0.3115  0.4347
    1THF     H4  643   3.665   3.574   3.847 -0.1353 -1.8936  0.1749
    1THF     C3  644   3.560   3.432   3.726  0.5440 -0.0043  0.3627
    1THF     H5  645   3.468   3.396   3.771  0.4591 -0.0920  0.1218
    1THF     H6  646   3.643   3.371   3.763  2.1922  0.4594 -2.3780
    1THF     C4  647   3.547   3.430   3.579 -0.0366 -0.2220  0.1772
    1THF     H7  648   3.443   3.422   3.548 -0.3209 -1.7536  1.4857
    1THF     H8  649   3.606   3.346   3.542 -1.9801 -1.1390 -0.8599
    1THF     O1  650   3.598   3.559   3.533  0.7455  0.3098  0.0813
    1THF     C1  651   1.962   0.889   2.600 -0.0369  0.4987 -0.4533
    1THF     H1  652   2.002   0.952   2.680 -1.8612  0.3961  0.5597
    1THF     H2  653   2.030   0.863   2.518  1.5964  0.4440  0.8765
    1THF     C2  654   1.825   0.929   2.552 -0.1860  0.5078 -0.4755
    1THF     H3  655   1.825   0.919   2.443 -1.4926 -0.3607 -0.4142
    1THF     H4  656   1.813   1.032   2.585  1.8055  0.7545 -0.4452
    1THF     C3  657   1.725   0.837   2.627  0.1172 -0.2643 -0.1938
    1THF     H5  658   1.696   0.756   2.560 -0.7193  0.2329 -0.4262
    1THF     H6  659   1.638   0.895   2.655 -1.5422 -2.9022  0.3456
    1THF     C4  660   1.801   0.763   2.727  0.6032 -0.1910 -0.0146
    1THF     H7  661   1.763   0.661   2.741  0.6151 -0.5831 -2.6027
    1THF     H8  662   1.796   0.813   2.824  0.5015 -0.8012  0.2996
    1THF     O1  663   1.933   0.769   2.673 -0.0268  0.1009 -0.0407
    1THF     C1  664   0.846   0.783   2.656  0.0438  0.2453 -1.1122
    1THF     H1  665   0.827   0.769   2.550  4.1137  0.6125 -1.9874
    1THF     H2  666   0.955   0.793   2.666  0.1791 -1.7797 -0.4468
    1THF     C2  667   0.806   0.659   2.742 -0.2698  0.1780  0.0416
    1THF     H3  668   0.893   0.598   2.769  2.9868  3.2489 -3.0649
    1THF     H4  669   0.734   0.598   2.687  0.8652  1.0307 -2.4512
    1THF     C3  670   0.736   0.727   2.861 -0.2246 -0.4419  0.3942
    1THF     H5  671   0.816   0.756   2.929 -1.3792  2.2297  0.6775
    1THF     H6  672   0.666   0.664   2.917 -1.2184 -0.3932 -0.7628
    1THF     C4  673   0.670   0.852   2.800  0.7607  0.6664 -0.5243
    1THF     H7  674   0.669   0.933   2.873  0.7872  1.2457 -1.1631
    1THF     H8  675   0.576   0.818   2.755 -0.3023  0.2698  1.9540
    1THF     O1  676   0.774   0.892   2.713  0.2802 -0.4528  0.0305
    1THF     C1  677   3.735   3.988   2.024 -0.2810 -0.0428  0.9219
    1THF     H1  678   3.804   3.915   2.067 -1.1901 -0.8431  1.0645
    1THF     H2  679   3.629   3.960   2.031  0.1075 -1.7010  0.3408
    1THF     C2  680   3.786   3.985   1.876  0.0039  0.0951  0.3261
    1THF     H3  681   3.706   4.000   1.803  1.7467  1.9432 -1.2737
    1THF     H4  682   3.847   3.897   1.856  2.2102  1.8758 -1.0836
    1THF     C3  683   3.878   4.107   1.870  0.1973  0.2787 -0.0279
    1THF     H5  684   3.839   4.176   1.795  2.2326  0.3473 -1.0838
    1THF     H6  685   3.967   4.070   1.819 -0.0986 -1.0262  0.3883
    1THF     C4  686   3.889   4.171   2.011  0.0886 -0.0129 -0.1299
    1THF     H7  687   3.898   4.280   2.012  0.3971 -0.0334 -0.5843
    1THF     H8  688   3.976   4.113   2.045  0.3651  0.5938  0.1949
    1THF     O1  689   3.763   4.123   2.075 -0.5670 -0.3737  0.4849
    1THF     C1  690   3.195   0.679   1.891 -0.3218  0.2906 -0.5933
    1THF     H1  691   3.184   0.576   1.856 -0.6579  0.1566 -0.0955
    1THF     H2  692   3.103   0.708   1.944 -1.7559 -0.9377 -2.3369
    1THF     C2  693   3.242   0.780   1.783 -0.2611  0.3482  0.0386
    1THF     H3  694   3.215   0.884   1.802  2.6286  0.9955  0.8111
    1THF     H4  695   3.191   0.741   1.695 -3.3947  2.0924  0.9756
    1THF     C3  696   3.393   0.779   1.789 -0.4036  0.1577 -0.0187
    1THF     H5  697   3.437   0.879   1.788 -0.1564  0.0445 -0.6866
    1THF     H6  698   3.430   0.724   1.702  0.3292  2.2847 -1.0752
    1THF     C4  699   3.426   0.710   1.921 -0.1178  0.1969  0.1004
    1THF     H7  700   3.491   0.770   1.985 -0.7521  0.8035  0.1805
    1THF     H8  701   3.469   0.610   1.921 -0.0013  0.2413  1.0356
    1THF     O1  702   3.301   0.687   1.988  0.0134 -0.2626 -0.1250
    1THF     C1  703   2.393   3.067   0.741  0.5637 -0.9936  0.0987
    1THF     H1  704   2.362   2.983   0.679 -2.7208  1.1596 -1.3029
    1THF     H2  705   2.359   3.056   0.844  1.3076 -0.6217  0.3849
    1THF     C2  706   2.349   3.192   0.672 -0.0613  0.0870  0.5150
    1THF     H3  707   2.282   3.243   0.741 -0.7316 -0.7989  0.5251
    1THF     H4  708   2.300   3.165   0.578 -1.2777 -0.9546  1.4294
    1THF     C3  709   2.473   3.271   0.627  0.4907  0.1828 -0.1657
    1THF     H5  710   2.462   3.378   0.643 -0.7549 -0.1802  1.5531
    1THF     H6  711   2.477   3.255   0.519  0.0600  0.0699 -0.1665
    1THF     C4  712   2.577   3.207   0.712 -0.6407  0.0157  0.3306
    1THF     H7  713   2.582   3.272   0.799 -0.4807  0.4409  0.0074
    1THF     H8  714   2.676   3.194   0.667 -0.1134  1.3717  1.0958
    1THF     O1  715   2.533   3.075   0.737 -0.7466  0.2035  0.0164
    1THF     C1  716   2.438   1.398   2.925  0.4609  0.0945  0.5599
    1THF     H1  717   2.337   1.440   2.919  0.2967 -0.2354  0.9406
    1THF     H2  718   2.477   1.406   3.026  0.7013 -0.3800  0.5096
    1THF     C2  719   2.515   1.457   2.805  0.1113 -0.4976 -0.4562
    1THF     H3  720   2.600   1.512   2.845  1.0458 -0.9145 -1.8560
    1THF     H4  721   2.451   1.511   2.735 -0.1291  1.5154  1.2524
    1THF     C3  722   2.567   1.336   2.730 -0.1270  0.2965 -0.0422
    1THF     H5  723   2.668   1.311   2.765 -0.0609  0.3736 -0.1766
    1THF     H6  724   2.568   1.356   2.623  1.4486  0.1202 -0.0777
    1THF     C4  725   2.468   1.227   2.760  0.1687 -1.4329 -0.0643
    1THF     H7  726   2.506   1.125   2.750  0.9169 -1.1392 -0.2789
    1THF     H8  727   2.378   1.242   2.699  0.3147  1.3364  0.3526
    1THF     O1  728   2.433   1.257   2.900  0.6066  0.6828  0.6921
    1THF     C1  729   1.011   1.913   3.182 -0.2442 -1.1859  0.2237
    1THF     H1  730   1.026   1.818   3.234  4.2548 -0.7527 -0.0799
    1THF     H2  731   1.102   1.974   3.186 -0.1619 -1.0702 -2.4170
    1THF     C2  732   0.893   1.987   3.237 -0.6234 -0.2155 -0.7879
    1THF     H3  733   0.915   2.094   3.240  0.0624 -0.3502 -0.7308
    1THF     H4  734   0.886   1.965   3.344  1.8410  2.1795 -0.0481
    1THF     C3  735   0.782   1.936   3.147  0.2903  0.1973  0.1743
    1THF     H5  736   0.741   2.025   3.097  1.6500  0.4540 -0.4871
    1THF     H6  737   0.713   1.882   3.212 -0.5212  0.8114 -0.1527
    1THF     C4  738   0.850   1.839   3.041  0.1196 -0.9255 -0.1773
    1THF     H7  739   0.814   1.851   2.939 -0.3717  0.1924  0.1130
    1THF     H8  740   0.841   1.737   3.080 -0.0158 -0.3053  1.4909
    1THF     O1  741   0.987   1.882   3.049  0.5893  0.1791  0.0017
    1THF     C1  742   4.038   2.239   3.850  0.1484 -0.5435 -0.6038
    1THF     H1  743   4.061   2.173   3.934  2.1529  2.2866  1.1705
    1THF     H2  744   4.047   2.181   3.758  0.1967 -0.2055 -0.8132
    1THF     C2  745   4.138   2.360   3.844 -0.3076  0.0445  0.3227
    1THF     H3  746   4.165   2.393   3.743 -1.4814 -0.2867 -0.1168
    1THF     H4  747   4.227   2.347   3.905  0.3823  2.3616 -0.1222
    1THF     C3  748   4.055   2.469   3.912 -0.1544 -0.0426 -0.1151
    1THF     H5  749   4.086   2.570   3.883 -0.2160  0.0406  0.1082
    1THF     H6  750   4.068   2.459   4.020  0.5157 -0.0126 -0.1939
    1THF     C4  751   3.911   2.442   3.876  0.3506  0.1334 -0.0390
    1THF     H7  752   3.887   2.470   3.773 -2.6659 -0.8914  0.3384
    1THF     H8  753   3.834   2.477   3.945 -0.6033 -0.5177 -0.7703
    1THF     O1  754   3.904   2.298   3.872 -0.0243 -0.2607  0.3419
    1THF     C1  755   1.468   3.371   0.195  0.5084 -0.4933 -0.2573
    1THF     H1  756   1.388   3.410   0.259 -0.3358 -2.0268 -0.3560
    1THF     H2  757   1.461   3.262   0.191 -2.7017 -0.3587 -0.0585
    1THF     C2  758   1.600   3.440   0.237 -0.4263  0.1945  0.3283
    1THF     H3  759   1.644   3.394   0.325 -2.6792 -0.7087  1.0096
    1THF     H4  760   1.573   3.542   0.263 -2.6491 -0.9135  2.5436
    1THF     C3  761   1.689   3.446   0.114  0.0009 -0.6360  0.4638
    1THF     H5  762   1.760   3.363   0.111  0.4266 -0.2220 -1.7789
    1THF     H6  763   1.742   3.541   0.113 -1.5474  0.2504 -0.6755
    1THF     C4  764   1.584   3.440   0.004 -0.0499  0.3747 -0.4799
    1THF     H7  765   1.624   3.370  -0.069  0.0226  2.1660 -2.1943
    1THF     H8  766   1.584   3.539  -0.043 -1.7528 -0.1040 -1.5338
    1THF     O1  767   1.454   3.409   0.053  0.3561 -0.0348 -0.5286
    1THF     C1  768   1.442   0.828   0.900 -0.6117 -0.0175 -0.1579
    1THF     H1  769   1.414   0.797   0.799 -1.3082 -0.2740  0.1125
    1THF     H2  770   1.427   0.932   0.930  1.7636  0.9431 -2.1455
    1THF     C2  771   1.589   0.787   0.897 -0.3350  1.0178 -0.7055
    1THF     H3  772   1.660   0.868   0.879  1.6040 -0.2198  1.1125
    1THF     H4  773   1.591   0.717   0.813 -1.1821  0.4579 -0.2557
    1THF     C3  774   1.623   0.718   1.033 -0.5394 -1.2660 -0.5801
    1THF     H5  775   1.705   0.771   1.083 -2.1142  1.1204 -0.4475
    1THF     H6  776   1.643   0.614   1.007 -0.5159 -1.8947  1.8440
    1THF     C4  777   1.483   0.730   1.110  0.1629  0.1187  0.3978
    1THF     H7  778   1.496   0.812   1.181  3.4683 -0.3738  0.4627
    1THF     H8  779   1.462   0.634   1.158 -1.3338  0.3089  0.1344
    1THF     O1  780   1.385   0.751   1.007  0.4586  0.5392  0.1815
    1THF     C1  781   3.400   2.421   2.780 -0.0660  0.8279  0.9977
    1THF     H1  782   3.351   2.489   2.850 -3.5814 -1.5947  1.0413
    1THF     H2  783   3.364   2.318   2.787 -0.7567  1.0285  0.3565
    1THF     C2  784   3.558   2.429   2.795  0.5383  0.4975  0.3461
    1THF     H3  785   3.599   2.330   2.773 -1.0065  0.0142 -0.4977
    1THF     H4  786   3.580   2.451   2.899  1.6854 -0.0992  0.2352
    1THF     C3  787   3.611   2.533   2.697  0.4796 -0.4555  0.0600
    1THF     H5  788   3.698   2.494   2.643  2.2158  0.7468  1.9060
    1THF     H6  789   3.640   2.622   2.752  1.1839 -2.0015  2.2476
    1THF     C4  790   3.488   2.569   2.616  0.5877  0.1120 -0.4401
    1THF     H7  791   3.511   2.566   2.509  0.5565 -2.4506 -0.4099
    1THF     H8  792   3.443   2.664   2.643 -0.2531 -0.1273 -0.9716
    1THF     O1  793   3.384   2.473   2.649 -0.5216 -0.6114 -0.1295
    1THF     C1  794   2.745   0.251   2.333 -0.0972 -0.2584 -0.2432
    1THF     H1  795   2.702   0.181   2.261  2.3067 -2.1624  0.1079
    1THF     H2  796   2.752   0.195   2.426  2.6257  1.1951  0.4772
    1THF     C2  797   2.659   0.374   2.360  0.3661  0.9012  0.0966
    1THF     H3  798   2.577   0.368   2.432  2.4627 -0.1897  2.4573
    1THF     H4  799   2.612   0.410   2.268  1.4064  2.4009  0.1347
    1THF     C3  800   2.761   0.470   2.406 -0.3042  0.2469 -0.2673
    1THF     H5  801   2.756   0.459   2.514 -3.2310 -0.3828 -0.4422
    1THF     H6  802   2.737   0.571   2.373 -1.2013 -0.7111 -2.7216
    1THF     C4  803   2.896   0.421   2.365 -0.4941  0.4213  0.0161
    1THF     H7  804   2.956   0.392   2.452  2.2210 -1.0785 -2.2736
    1THF     H8  805   2.952   0.492   2.303 -0.7952  1.6620  1.1507
    1THF     O1  806   2.873   0.293   2.288 -0.1585 -0.3217 -0.5228
    1THF     C1  807   4.046   0.897   1.068  0.9732 -0.1550  0.3815
    1THF     H1  808   3.979   0.978   1.038  1.2485  1.1358  3.0463
    1THF     H2  809   3.995   0.831   1.138  1.0713 -1.7318 -1.0241
    1THF     C2  810   4.172   0.957   1.136  0.0198  0.5468 -0.3490
    1THF     H3  811   4.214   0.893   1.214  0.6593 -0.1650 -1.2628
    1THF     H4  812   4.152   1.059   1.168 -1.0052 -0.1603  1.3424
    1THF     C3  813   4.259   0.967   1.008 -0.7342 -0.1582  0.1026
    1THF     H5  814   4.365   0.966   1.036 -0.9251  3.0477  1.2335
    1THF     H6  815   4.238   1.060   0.955 -1.3810 -1.3861 -1.8424
    1THF     C4  816   4.215   0.845   0.919 -0.8951 -0.1649  0.8799
    1THF     H7  817   4.271   0.753   0.938 -0.4062 -0.8390 -3.3270
    1THF     H8  818   4.229   0.863   0.812  3.3498  0.2579  1.4201
    1THF     O1  819   4.080   0.816   0.954 -0.4724 -0.2968 -0.1760
    1THF     C1  820   2.208   2.553   3.583  0.6090 -0.3376 -0.3363
    1THF     H1  821   2.118   2.599   3.541 -0.8630 -0.9170  2.0922
    1THF     H2  822   2.206   2.535   3.690  0.3375  1.4566 -0.0099
    1THF     C2  823   2.336   2.614   3.540 -0.1062  0.0532  0.1022
    1THF     H3  824   2.420   2.600   3.608 -0.8144 -1.9945  0.5869
    1THF     H4  825   2.316   2.719   3.519  1.4747  0.5976  1.2773
    1THF     C3  826   2.366   2.541   3.412 -0.1537 -0.3930  0.0148
    1THF     H5  827   2.472   2.522   3.400  0.0222 -0.1244  1.1307
    1THF     H6  828   2.327   2.592   3.323  1.5859 -1.4261 -1.3479
    1THF     C4  829   2.288   2.406   3.413 -0.2007 -0.1106  0.1327
    1THF     H7  830   2.354   2.323   3.438  1.2180  1.4621  1.6746
    1THF     H8  831   2.221   2.391   3.327 -0.0277  3.3093 -0.6799
    1THF     O1  832   2.200   2.419   3.528 -0.4823  0.0503 -0.4989
    1THF     C1  833   2.252   1.400   3.824  0.2485 -0.1912 -0.1843
    1THF     H1  834   2.258   1.507   3.844  2.4601  0.2998 -3.2063
    1THF     H2  835   2.337   1.382   3.759  1.2112  0.1946  0.9538
    1THF     C2  836   2.114   1.344   3.774 -0.2594 -0.3250  0.0065
    1THF     H3  837   2.122   1.258   3.706  1.8745  0.4853 -0.8466
    1THF     H4  838   2.065   1.412   3.704 -1.9264 -1.4335  0.0875
    1THF     C3  839   2.040   1.316   3.898 -0.8484  0.1448  0.9635
    1THF     H5  840   1.972   1.232   3.886  0.6405 -1.2525  2.1122
    1THF     H6  841   1.981   1.404   3.923  0.6501  1.4931 -0.1279
    1THF     C4  842   2.155   1.284   3.998  0.2874  0.2093 -0.1903
    1THF     H7  843   2.159   1.176   4.014 -0.7874 -0.0748 -1.7463
    1THF     H8  844   2.149   1.336   4.094  0.8181 -1.8266  0.9851
    1THF     O1  845   2.283   1.327   3.943  0.0294 -0.1761  0.3906
    1THF     C1  846   1.539   0.220   2.478  0.1327  0.8977 -1.1939
    1THF     H1  847   1.505   0.187   2.380 -0.7571  0.7329 -0.8422
    1THF     H2  848   1.607   0.151   2.529 -0.3838 -0.0133 -1.7174
    1THF     C2  849   1.424   0.248   2.573 -0.1604 -0.2535  0.0572
    1THF     H3  850   1.428   0.190   2.665 -4.5248 -0.0613  0.4728
    1THF     H4  851   1.329   0.223   2.524 -0.0944  3.0665 -1.9405
    1THF     C3  852   1.423   0.399   2.611 -0.4101  0.5919 -0.4902
    1THF     H5  853   1.405   0.411   2.718  3.4272 -1.8256  0.5298
    1THF     H6  854   1.346   0.452   2.555 -0.0645 -0.0466 -1.5768
    1THF     C4  855   1.561   0.444   2.562 -0.1926  0.4460 -0.2016
    1THF     H7  856   1.635   0.443   2.642 -1.7193  0.1523  1.2484
    1THF     H8  857   1.556   0.546   2.522  0.4448  0.2962 -0.6658
    1THF     O1  858   1.609   0.344   2.466 -0.4402  0.5898 -0.2580
    1THF     C1  859   0.080   3.280   2.913  0.3022  0.0666  0.1577
    1THF     H1  860   0.184   3.268   2.881  1.1147  2.0219  1.9611
    1THF     H2  861   0.019   3.197   2.874  0.9129 -0.9377  1.2854
    1THF     C2  862   0.031   3.417   2.860 -0.2439 -0.4302 -0.2769
    1THF     H3  863  -0.041   3.397   2.781 -2.2148  1.5763  0.9439
    1THF     H4  864   0.111   3.485   2.829 -0.5751  1.3883  2.7093
    1THF     C3  865  -0.047   3.481   2.977  0.1193  0.5639  0.6058
    1THF     H5  866  -0.146   3.502   2.937  0.6295  1.0954 -0.3800
    1THF     H6  867   0.008   3.566   3.017  0.6937  1.2600 -1.6302
    1THF     C4  868  -0.052   3.372   3.088  0.4328  0.4675 -0.0137
    1THF     H7  869  -0.138   3.305   3.081  1.6760 -1.4233  2.0790
    1THF     H8  870  -0.030   3.418   3.184 -0.6534 -1.0681  0.9829
    1THF     O1  871   0.065   3.288   3.055 -0.4236 -0.5461  0.1814
    1THF     C1  872   0.651   1.779   0.323  0.4361 -0.3953  0.2580
    1THF     H1  873   0.561   1.822   0.368 -0.3890  1.6056 -3.1311
    1THF     H2  874   0.691   1.710   0.398  0.7597  0.2319  0.6633
    1THF     C2  875   0.749   1.886   0.286 -0.5321  0.2349 -0.5994
    1THF     H3  876   0.831   1.902   0.357 -0.9403  0.7368 -0.2315
    1THF     H4  877   0.698   1.981   0.271 -0.4606  0.2312 -0.8596
    1THF     C3  878   0.816   1.833   0.159 -0.4145  0.1039  0.4739
    1THF     H5  879   0.908   1.781   0.188 -0.9786 -1.1214  0.0993
    1THF     H6  880   0.847   1.907   0.085  1.0531  0.0341  1.0048
    1THF     C4  881   0.715   1.733   0.101  0.1590 -0.7249  0.6812
    1THF     H7  882   0.773   1.650   0.058 -0.4693 -0.8490  0.0631
    1THF     H8  883   0.661   1.786   0.022  1.2595 -1.6510 -0.7370
    1THF     O1  884   0.624   1.703   0.211 -0.5361 -0.3696 -0.2018
    1THF     C1  885   3.775   1.988   0.647  0.3036 -0.0881  0.2487
    1THF     H1  886   3.868   2.043   0.630  0.2043  0.3201  1.0079
    1THF     H2  887   3.706   2.067   0.675  1.4831  0.1213  2.6573
    1THF     C2  888   3.790   1.871   0.744 -0.0523  0.1154 -1.8030
    1THF     H3  889   3.718   1.864   0.825  0.9005 -1.5588 -1.0763
    1THF     H4  890   3.886   1.881   0.795 -1.8391  0.2085  1.7154
    1THF     C3  891   3.766   1.742   0.660 -0.6574  0.3085 -1.1460
    1THF     H5  892   3.679   1.686   0.695  1.9376 -2.2659  1.5300
    1THF     H6  893   3.842   1.666   0.681 -2.2566 -1.5512 -1.9238
    1THF     C4  894   3.762   1.788   0.518  0.0943  0.0904 -0.0296
    1THF     H7  895   3.698   1.720   0.461  0.2472  1.2038 -1.5539
    1THF     H8  896   3.865   1.773   0.482 -0.0597 -3.1707  0.7816
    1THF     O1  897   3.726   1.927   0.521  0.5899 -0.4953  0.3635
    1THF     C1  898   1.225   3.296   1.051 -0.0478 -0.5262 -0.5532
    1THF     H1  899   1.221   3.326   0.946  1.5027 -0.7779 -0.6861
    1THF     H2  900   1.127   3.248   1.065 -0.2950  0.4125  1.0593
    1THF     C2  901   1.261   3.414   1.139  0.1275 -0.2070 -0.1678
    1THF     H3  902   1.198   3.413   1.228  0.4402  0.3801  0.0571
    1THF     H4  903   1.244   3.515   1.102  3.8656  1.0116  1.2717
    1THF     C3  904   1.408   3.395   1.186 -0.8318  0.1474 -0.0984
    1THF     H5  905   1.419   3.341   1.280  1.4159  1.3327  0.3574
    1THF     H6  906   1.464   3.489   1.186  1.3184 -1.0121 -3.6976
    1THF     C4  907   1.462   3.297   1.077 -0.4960 -0.3632  0.0478
    1THF     H7  908   1.545   3.235   1.111  1.9220  1.5930 -2.0652
    1THF     H8  909   1.487   3.344   0.981 -2.1742 -0.9229 -0.6739
    1THF     O1  910   1.341   3.211   1.062  0.6032  0.1808 -0.2083
    1THF     C1  911   3.067   1.265   2.443  0.7660 -0.0989 -0.4077
    1THF     H1  912   3.012   1.182   2.397 -0.8270  0.9979 -0.5596
    1THF     H2  913   2.988   1.314   2.501  1.6561  0.6292  0.1969
    1THF     C2  914   3.140   1.354   2.346  0.5015 -0.4877  0.6448
    1THF     H3  915   3.081   1.446   2.335 -3.7322 -2.7568  3.2244
    1THF     H4  916   3.160   1.305   2.250  3.5290 -0.2598  1.1055
    1THF     C3  917   3.268   1.383   2.415  0.2090  0.3237 -0.6473
    1THF     H5  918   3.267   1.490   2.436 -1.4050  0.2764 -0.4382
    1THF     H6  919   3.349   1.361   2.345  1.1958 -1.6345  1.0322
    1THF     C4  920   3.277   1.296   2.542  0.2797 -0.6124 -1.0852
    1THF     H7  921   3.252   1.358   2.628  0.2274  0.0813 -1.6026
    1THF     H8  922   3.374   1.244   2.543  1.9101  2.3245  0.4366
    1THF     O1  923   3.168   1.207   2.534  0.4597  0.0195  0.2547
    1THF     C1  924   2.749   1.690   3.047 -0.5462 -0.2907  0.1423
    1THF     H1  925   2.824   1.621   3.008 -2.1372 -2.7876  1.3530
    1THF     H2  926   2.698   1.738   2.962  0.9271 -0.2831 -0.7602
    1THF     C2  927   2.803   1.785   3.156  0.5508  0.3168  0.3523
    1THF     H3  928   2.730   1.858   3.190  2.0706  1.6619  0.7423
    1THF     H4  929   2.884   1.851   3.125 -0.3711  2.5887  2.5903
    1THF     C3  930   2.831   1.688   3.275  0.1649 -0.3822  0.4867
    1THF     H5  931   2.818   1.744   3.368  0.5454  0.2940  0.1368
    1THF     H6  932   2.934   1.652   3.274  0.5139  0.6266 -1.0088
    1THF     C4  933   2.729   1.572   3.261  0.0479  0.6188  0.1756
    1THF     H7  934   2.648   1.574   3.335  1.3699 -2.2151  1.7780
    1THF     H8  935   2.782   1.477   3.258 -0.3008  0.4589 -3.8472
    1THF     O1  936   2.670   1.587   3.124  0.4428  0.4777  1.0228
    1THF     C1  937   4.051   3.304   3.851  0.6233  0.8876  0.4846
    1THF     H1  938   4.061   3.380   3.773 -0.4907  0.0154 -0.5256
    1THF     H2  939   4.066   3.209   3.799 -0.5567  1.7906 -1.5433
    1THF     C2  940   3.920   3.329   3.921 -0.0147 -0.5287  0.3727
    1THF     H3  941   3.853   3.244   3.906  1.3327 -1.4436 -0.6585
    1THF     H4  942   3.868   3.417   3.882 -0.5002 -0.3699  1.3698
    1THF     C3  943   3.953   3.341   4.068 -0.0293  0.4542 -0.6836
    1THF     H5  944   3.884   3.281   4.127 -0.5216  0.9239 -0.7693
    1THF     H6  945   3.947   3.443   4.106  0.0466  0.6205 -1.1110
    1THF     C4  946   4.089   3.287   4.084 -0.3782 -0.4066 -0.5167
    1THF     H7  947   4.092   3.179   4.099  1.9975 -0.1805  1.0562
    1THF     H8  948   4.145   3.327   4.170  1.0490 -0.3975 -1.4285
    1THF     O1  949   4.145   3.314   3.961  0.2473 -0.0415  0.4143
    1THF     C1  950   1.232   1.625   3.259  0.1348 -0.8759  0.4162
    1THF     H1  951   1.142   1.596   3.313  0.3086 -2.7848 -0.2798
    1THF     H2  952   1.213   1.686   3.170  2.1963 -1.9037 -0.7542
    1THF     C2  953   1.301   1.501   3.205 -0.0015  0.1005 -0.1576
    1THF     H3  954   1.315   1.508   3.097 -1.5941 -0.5034 -0.4070
    1THF     H4  955   1.265   1.403   3.236  2.5555 -0.4459  1.2441
    1THF     C3  956   1.449   1.517   3.268  0.3855  0.5288  0.1513
    1THF     H5  957   1.521   1.501   3.188 -2.0079  0.7776 -2.0861
    1THF     H6  958   1.469   1.443   3.346  0.6123  2.7454  2.2715
    1THF     C4  959   1.454   1.660   3.325  0.2000 -0.7251 -0.2052
    1THF     H7  960   1.484   1.732   3.249  1.1806 -0.1424  0.7169
    1THF     H8  961   1.507   1.662   3.421 -1.7851 -1.6346  0.9527
    1THF     O1  962   1.318   1.694   3.352  0.1902  0.1592 -0.0071
    1THF     C1  963   3.079   3.649   2.841 -0.3134  0.7477  0.2316
    1THF     H1  964   3.111   3.741   2.891  1.8505  0.4463 -0.5394
    1THF     H2  965   3.071   3.570   2.916  1.8843  0.9964  0.7701
    1THF     C2  966   3.169   3.612   2.720 -0.9935 -0.1060 -0.5274
    1THF     H3  967   3.225   3.520   2.733  1.8983  1.5360 -1.0135
    1THF     H4  968   3.237   3.697   2.708 -0.7228 -0.4293 -1.3265
    1THF     C3  969   3.083   3.621   2.596 -0.0083 -0.0493  0.2782
    1THF     H5  970   3.084   3.531   2.534 -2.2682 -1.4254  2.1820
    1THF     H6  971   3.106   3.705   2.529 -2.4258 -1.1611 -2.0407
    1THF     C4  972   2.939   3.624   2.650  0.3758 -0.1811  0.4097
    1THF     H7  973   2.897   3.525   2.663 -1.9242  0.5831 -0.9267
    1THF     H8  974   2.872   3.692   2.597 -0.6242  0.7347  2.7833
    1THF     O1  975   2.947   3.675   2.787 -0.1226 -0.2826  0.3787
    1THF     C1  976   0.861   3.465   1.033  0.3100  0.4554 -0.1791
    1THF     H1  977   0.842   3.567   0.997  0.9228 -0.3388 -2.9217
    1THF     H2  978   0.961   3.431   1.004  0.8096  1.6525  0.1371
    1THF     C2  979   0.756   3.378   0.965  0.0252 -0.5885 -0.4068
    1THF     H3  980   0.814   3.324   0.890  3.5359 -0.3796  2.0386
    1THF     H4  981   0.674   3.434   0.920  0.9570  1.8665  0.8468
    1THF     C3  982   0.700   3.280   1.069 -0.6111 -0.4355 -0.0048
    1THF     H5  983   0.721   3.177   1.038  0.1311  0.1355 -1.4327
    1THF     H6  984   0.592   3.298   1.072 -0.3584  1.0497  0.4183
    1THF     C4  985   0.767   3.317   1.201 -0.2330 -0.4754 -0.3706
    1THF     H7  986   0.837   3.238   1.229 -0.0882 -0.3623 -0.4142
    1THF     H8  987   0.691   3.344   1.275  0.7896  0.5082  0.3459
    1THF     O1  988   0.845   3.446   1.176  0.4918  0.2278  0.0161
    1THF     C1  989   1.139   2.728   3.277 -0.0628 -1.1956 -0.0079
    1THF     H1  990   1.038   2.766   3.293  0.7930 -0.1087  3.1767
    1THF     H2  991   1.150   2.639   3.215  1.0856 -0.7101 -0.5233
    1THF     C2  992   1.205   2.712   3.414 -0.3675 -0.5513  0.1934
    1THF     H3  993   1.262   2.620   3.431  0.6202  0.4626  2.5229
    1THF     H4  994   1.135   2.718   3.497  0.3201  0.5663  0.7044
    1THF     C3  995   1.305   2.830   3.419 -0.8456 -0.1314 -0.0559
    1THF     H5  996   1.394   2.795   3.472 -1.0567 -0.6448 -0.0400
    1THF     H6  997   1.272   2.925   3.460 -0.4905 -0.9178  2.1041
    1THF     C4  998   1.339   2.852   3.273  0.0253 -0.0036  0.4227
    1THF     H7  999   1.425   2.793   3.240  1.4029  0.8766  2.3671
    1THF     H8 1000   1.360   2.957   3.249 -1.1914  0.3381  0.8372
    1THF     O1 1001   1.218   2.821   3.209 -0.1405 -0.1454 -0.3018
    1THF     C1 1002   3.345   0.533   0.423  0.3868 -0.2495  0.1499
    1THF     H1 1003   3.414   0.537   0.339  1.1554  1.0793  0.8259
    1THF     H2 1004   3.366   0.447   0.487 -0.2825 -0.6763 -0.2099
    1THF     C2 1005   3.200   0.526   0.378  0.2562  0.2541  0.1656
    1THF     H3 1006   3.165   0.425   0.399  0.6388  0.8719  4.1511
    1THF     H4 1007   3.186   0.558   0.274 -0.1568 -2.0466 -0.5023
    1THF     C3 1008   3.125   0.615   0.483  0.0181  0.0563  0.2225
    1THF     H5 1009   3.103   0.560   0.575  3.9321  3.6342  3.4693
    1THF     H6 1010   3.034   0.653   0.434 -0.5909 -0.8229  0.6592
    1THF     C4 1011   3.238   0.721   0.522  0.1771 -0.5309  0.0700
    1THF     H7 1012   3.230   0.761   0.624 -1.5777  0.8653 -0.5914
    1THF     H8 1013   3.232   0.803   0.450 -1.1922 -1.1678 -0.5571
    1THF     O1 1014   3.367   0.660   0.493  0.0684  0.5382 -0.4572
    1THF     C1 1015   2.021   3.100   1.270 -0.3483 -0.1041 -0.4080
    1THF     H1 1016   2.008   3.028   1.351 -0.4513  1.1543  0.7206
    1THF     H2 1017   1.994   3.201   1.302 -1.8880 -1.1006  1.5474
    1THF     C2 1018   1.937   3.065   1.149  0.0077  0.0412 -0.0346
    1THF     H3 1019   1.901   3.164   1.118  3.3988  1.2516 -0.3539
    1THF     H4 1020   1.854   3.003   1.182  0.4526 -0.0784  0.8772
    1THF     C3 1021   2.030   3.023   1.033  0.3894  0.7522 -0.7129
    1THF     H5 1022   2.041   3.108   0.965 -2.3455  1.4034 -0.4040
    1THF     H6 1023   2.002   2.931   0.981  1.7581 -0.3637  0.4863
    1THF     C4 1024   2.150   2.989   1.120  0.2437  0.2398 -0.3690
    1THF     H7 1025   2.240   2.989   1.057 -0.9868  1.9715 -2.1870
    1THF     H8 1026   2.138   2.889   1.162  1.8877  1.1140  2.3138
    1THF     O1 1027   2.158   3.091   1.218 -0.2765 -0.1425 -0.0437
    1THF     C1 1028   0.772   2.307   3.588 -0.1325 -0.7608 -0.0010
    1THF     H1 1029   0.706   2.268   3.666 -0.9865  2.5087  0.9631
    1THF     H2 1030   0.879   2.294   3.608 -0.0014  1.4626  0.8974
    1THF     C2 1031   0.746   2.459   3.573 -0.1916  0.0269  0.5790
    1THF     H3 1032   0.825   2.526   3.609  1.1937 -2.4975  2.4170
    1THF     H4 1033   0.657   2.498   3.622  2.6558  1.3484  5.0432
    1THF     C3 1034   0.741   2.484   3.421 -0.7836  0.0454 -0.7272
    1THF     H5 1035   0.804   2.569   3.393 -0.2338  0.7933  2.5122
    1THF     H6 1036   0.636   2.501   3.393 -1.7829 -3.1777  0.8204
    1THF     C4 1037   0.784   2.355   3.367  0.1055  0.6160 -0.1878
    1THF     H7 1038   0.892   2.349   3.353  0.2206 -2.0815  1.4517
    1THF     H8 1039   0.734   2.349   3.270  0.1520 -1.8917 -0.0856
    1THF     O1 1040   0.734   2.253   3.461  0.3734  0.0041  0.4192
    1THF     C1 1041   3.100   3.142   1.004  0.1124  0.0914  0.4009
    1THF     H1 1042   3.206   3.132   1.028 -0.0383 -2.4958  0.0331
    1THF     H2 1043   3.048   3.079   1.076 -1.3942 -1.0268 -1.6293
    1THF     C2 1044   3.055   3.102   0.859  0.6617 -0.2604 -0.1813
    1THF     H3 1045   3.028   2.997   0.863 -0.6861  0.0257 -1.5379
    1THF     H4 1046   3.140   3.122   0.793  0.6804 -1.1389 -0.4242
    1THF     C3 1047   2.929   3.192   0.842  0.0498  0.0446 -0.3925
    1THF     H5 1048   2.836   3.137   0.857 -1.3412  1.4890 -3.2368
    1THF     H6 1049   2.932   3.240   0.744 -0.1964 -0.6583 -0.7474
    1THF     C4 1050   2.932   3.303   0.950 -0.0787  0.0625 -0.7596
    1THF     H7 1051   2.852   3.291   1.025  0.1810 -2.1943 -0.8060
    1THF     H8 1052   2.941   3.405   0.913  0.4920  0.5362  0.6584
    1THF     O1 1053   3.054   3.276   1.034 -0.2772  0.0538  0.3587
    1THF     C1 1054   0.451   2.959   1.194  0.4138  0.2958 -0.1110
    1THF     H1 1055   0.502   2.873   1.239 -0.5758 -0.2544 -0.0292
    1THF     H2 1056   0.522   3.042   1.194 -0.6781  1.3100  2.9341
    1THF     C2 1057   0.324   3.004   1.271  0.3357  0.3596 -0.4517
    1THF     H3 1058   0.327   3.103   1.317 -1.1621 -0.4763  1.5167
    1THF     H4 1059   0.302   2.939   1.356 -1.6672  0.1053 -1.1293
    1THF     C3 1060   0.211   2.987   1.166 -0.1141 -0.5777  0.0245
    1THF     H5 1061   0.152   3.078   1.155 -1.8965 -1.6292  0.6104
    1THF     H6 1062   0.142   2.908   1.197 -1.0446 -0.0166 -0.5964
    1THF     C4 1063   0.276   2.952   1.032  0.5377  0.7252  0.5896
    1THF     H7 1064   0.279   3.033   0.959  1.6640  0.9002  0.8308
    1THF     H8 1065   0.224   2.865   0.990  1.7642 -0.7420  2.0197
    1THF     O1 1066   0.411   2.930   1.058 -0.3436 -0.0679 -0.1457
    1THF     C1 1067   0.779   0.683   3.354  0.6080 -0.6948 -0.2493
    1THF     H1 1068   0.813   0.725   3.449 -0.2344 -1.3201  0.3337
    1THF     H2 1069   0.676   0.647   3.349  0.3259  0.3543 -3.1122
    1THF     C2 1070   0.887   0.592   3.298 -0.5875 -0.8514 -0.3418
    1THF     H3 1071   0.856   0.504   3.240 -0.7893 -0.7866 -0.3339
    1THF     H4 1072   0.946   0.549   3.379  1.5098  0.9310 -0.8972
    1THF     C3 1073   0.984   0.671   3.207 -0.1192 -0.5868  0.5303
    1THF     H5 1074   0.989   0.633   3.105 -0.2072 -1.2466  0.7719
    1THF     H6 1075   1.085   0.673   3.249  0.3693  1.2667 -0.6769
    1THF     C4 1076   0.924   0.817   3.217 -0.0033 -0.0313  0.4560
    1THF     H7 1077   0.920   0.873   3.123  1.4868  1.8025  1.4578
    1THF     H8 1078   0.969   0.872   3.300  0.0376  1.1774 -0.3503
    1THF     O1 1079   0.788   0.793   3.263  1.0763  0.3672  0.0653
    1THF     C1 1080   0.624   0.209   1.897 -0.1807  0.0822 -0.1575
    1THF     H1 1081   0.533   0.158   1.926  0.6481 -0.8704  0.8022
    1THF     H2 1082   0.650   0.288   1.968  0.3511 -0.2771  0.0542
    1THF     C2 1083   0.621   0.256   1.750 -0.3131 -0.0577 -0.4309
    1THF     H3 1084   0.605   0.363   1.737 -0.1360  0.0796  0.4338
    1THF     H4 1085   0.533   0.206   1.708  0.0424 -0.6429 -0.4825
    1THF     C3 1086   0.751   0.211   1.679  0.1292 -0.1463  0.1736
    1THF     H5 1087   0.819   0.296   1.689 -0.4511  0.3084  0.3101
    1THF     H6 1088   0.733   0.188   1.574 -0.0498  0.9787 -0.0510
    1THF     C4 1089   0.809   0.105   1.771 -0.6615  0.4635 -0.9154
    1THF     H7 1090   0.916   0.119   1.785 -0.2809  0.5013 -3.5236
    1THF     H8 1091   0.797   0.002   1.737 -0.6984 -0.0792  0.7078
    1THF     O1 1092   0.732   0.113   1.896  0.5829  0.0023 -0.0776
    1THF     C1 1093   3.095   0.759   2.638  0.2530 -0.0975 -0.1929
    1THF     H1 1094   3.181   0.818   2.607  2.1326 -1.3498  2.4129
    1THF     H2 1095   3.133   0.663   2.676  1.3292  0.9543  1.4420
    1THF     C2 1096   3.003   0.725   2.520 -0.0448  0.2301 -0.3947
    1THF     H3 1097   2.959   0.630   2.554  0.8228 -1.5854 -4.0983
    1THF     H4 1098   3.059   0.709   2.428  0.7883 -3.5224  0.6366
    1THF     C3 1099   2.905   0.849   2.520 -0.0681  0.8354  0.2015
    1THF     H5 1100   2.802   0.819   2.502  0.1419 -0.2496  0.7885
    1THF     H6 1101   2.937   0.923   2.445  2.0225  0.7391  0.9511
    1THF     C4 1102   2.920   0.907   2.664 -0.6090  0.3959 -0.3647
    1THF     H7 1103   2.829   0.915   2.724 -1.3574  0.7305 -1.5223
    1THF     H8 1104   2.951   1.012   2.652  1.2294  0.0414  0.9754
    1THF     O1 1105   3.015   0.824   2.738  0.0710  0.1041  0.3714
    1THF     C1 1106   3.772   1.863   0.150  0.0776  0.2815 -0.1189
    1THF     H1 1107   3.786   1.841   0.257  0.7286 -2.2244 -0.6768
    1THF     H2 1108   3.771   1.771   0.090  2.6239  0.4762 -0.5137
    1THF     C2 1109   3.887   1.955   0.114  0.7246  0.0168 -0.4441
    1THF     H3 1110   3.934   1.913   0.024 -0.1621 -0.0292 -0.9008
    1THF     H4 1111   3.964   1.962   0.190 -1.1595 -1.7814  1.7047
    1THF     C3 1112   3.816   2.079   0.075 -0.2161  0.5212  0.1226
    1THF     H5 1113   3.863   2.141  -0.002 -0.2734  1.5407  0.9004
    1THF     H6 1114   3.802   2.143   0.163 -1.7994 -1.2984  1.2400
    1THF     C4 1115   3.674   2.041   0.033  0.1235 -0.1708  0.2962
    1THF     H7 1116   3.678   2.007  -0.070  0.4255 -1.0564  0.5970
    1THF     H8 1117   3.601   2.122   0.047 -0.1086 -0.1050 -1.3050
    1THF     O1 1118   3.649   1.932   0.123 -0.8115  0.6480 -0.5189
    1THF     C1 1119   3.169   4.008   1.178  0.5747 -0.4545  0.1617
    1THF     H1 1120   3.267   3.959   1.182 -0.0800 -1.8268 -0.5948
    1THF     H2 1121   3.142   4.057   1.084  0.0110  0.2661  0.6967
    1THF     C2 1122   3.157   4.107   1.297  0.9859  0.8915  0.3302
    1THF     H3 1123   3.158   4.209   1.260  1.2965  0.6206 -0.4149
    1THF     H4 1124   3.240   4.103   1.369  1.7154  1.0357 -0.4976
    1THF     C3 1125   3.022   4.073   1.364  0.2356 -0.5987 -0.0325
    1THF     H5 1126   2.965   4.166   1.360  1.1294 -0.0546 -0.3051
    1THF     H6 1127   3.039   4.039   1.467 -1.0704 -1.7824 -0.2029
    1THF     C4 1128   2.950   3.974   1.269  0.3616 -0.2785 -1.0376
    1THF     H7 1129   2.891   4.028   1.194  0.8089  3.9722  1.5228
    1THF     H8 1130   2.889   3.903   1.326  0.0082 -0.5912 -1.7867
    1THF     O1 1131   3.064   3.911   1.207  0.3313  0.1707  0.1288
    1THF     C1 1132   1.020   3.920   0.414  0.4516  0.2074 -0.1345
    1THF     H1 1133   1.009   3.861   0.323  1.3157 -0.1463 -0.0124
    1THF     H2 1134   0.930   3.912   0.475 -0.2259  1.1551 -0.9777
    1THF     C2 1135   1.059   4.064   0.392 -0.0140  0.4440  0.1105
    1THF     H3 1136   0.981   4.131   0.356  0.1257 -0.7581 -2.5761
    1THF     H4 1137   1.145   4.080   0.327  0.6619 -1.1585  0.5794
    1THF     C3 1138   1.113   4.094   0.529 -0.1425  0.4295  0.5653
    1THF     H5 1139   1.028   4.092   0.597 -0.5955 -1.5621 -0.0443
    1THF     H6 1140   1.172   4.186   0.532  0.4398  0.1053 -0.5883
    1THF     C4 1141   1.198   3.961   0.553  0.2577 -1.0645  0.0902
    1THF     H7 1142   1.206   3.943   0.660 -0.4746 -1.5230  0.0705
    1THF     H8 1143   1.294   3.968   0.501  0.4871  0.5462  0.7128
    1THF     O1 1144   1.117   3.856   0.496 -0.1397  0.2639  0.0303
    1THF     C1 1145   1.048   1.441   2.386 -0.5096  0.3789 -0.1251
    1THF     H1 1146   1.156   1.449   2.367 -0.9399  3.6802 -1.6632
    1THF     H2 1147   1.009   1.505   2.466  1.8849  0.2753  1.1658
    1THF     C2 1148   1.024   1.286   2.408  0.4647  0.0174 -0.6135
    1THF     H3 1149   0.939   1.250   2.467  1.6245  0.1072  1.1685
    1THF     H4 1150   1.111   1.235   2.450  0.1282  0.1565  0.2854
    1THF     C3 1151   0.989   1.235   2.272 -0.1184  0.4401  0.1869
    1THF     H5 1152   0.910   1.160   2.271 -0.7438  1.0729  1.2317
    1THF     H6 1153   1.084   1.191   2.239 -0.7201  0.0494 -1.0450
    1THF     C4 1154   0.961   1.350   2.182  0.2414 -0.0557 -0.9608
    1THF     H7 1155   0.860   1.349   2.140 -0.3452 -0.8337  0.4422
    1THF     H8 1156   1.032   1.348   2.099  1.5017 -0.1667  0.1037
    1THF     O1 1157   0.973   1.465   2.265  0.5909  0.2604  0.1223
    1THF     C1 1158   1.040   0.847   1.780  0.5062 -0.0200 -0.5234
    1THF     H1 1159   1.008   0.873   1.678 -0.2812 -1.4556 -0.6568
    1THF     H2 1160   1.033   0.738   1.784  1.7465 -0.0997 -0.4832
    1THF     C2 1161   0.955   0.928   1.888 -0.1976 -0.4670  0.3762
    1THF     H3 1162   0.871   0.867   1.923 -1.2519  2.0532  2.4099
    1THF     H4 1163   0.916   1.023   1.852  1.0327 -0.4003 -0.7926
    1THF     C3 1164   1.050   0.950   2.000 -0.6364  0.3195 -0.1250
    1THF     H5 1165   1.049   0.872   2.076 -1.3540 -0.0546 -0.5245
    1THF     H6 1166   1.038   1.051   2.042  3.8874  0.7641  0.4065
    1THF     C4 1167   1.190   0.942   1.935  0.0833 -0.0111 -0.7274
    1THF     H7 1168   1.252   0.865   1.982  0.3341  0.3805 -0.4087
    1THF     H8 1169   1.240   1.038   1.928  0.0012  0.0933  0.0080
    1THF     O1 1170   1.171   0.896   1.803  0.2916 -0.1141 -0.0529
    1THF     C1 1171   2.998   3.411   1.556  0.1731 -0.0091  0.1829
    1THF     H1 1172   2.902   3.463   1.566 -0.4491 -1.7129  4.3294
    1THF     H2 1173   3.023   3.397   1.662  2.0654 -0.5700 -0.3185
    1THF     C2 1174   3.103   3.490   1.474  0.3302 -0.6799 -0.4231
    1THF     H3 1175   3.201   3.492   1.521  1.6401  2.7734 -3.0046
    1THF     H4 1176   3.077   3.596   1.463  1.3403 -0.2246  1.3982
    1THF     C3 1177   3.115   3.411   1.346  0.2509  0.5796  0.5927
    1THF     H5 1178   3.217   3.422   1.309 -0.4322  1.0021 -1.2127
    1THF     H6 1179   3.043   3.454   1.276  0.4849  3.0812  1.8261
    1THF     C4 1180   3.084   3.263   1.393 -0.1325 -0.1995 -0.5315
    1THF     H7 1181   3.166   3.225   1.454 -0.0470  2.7763  1.3092
    1THF     H8 1182   3.050   3.197   1.313  1.6782  0.5813 -1.9951
    1THF     O1 1183   2.976   3.287   1.491  0.2905  0.5434  0.5377
    1THF     C1 1184   3.815   3.133   2.006  0.5689  0.3455  0.1463
    1THF     H1 1185   3.734   3.205   1.991 -1.3167 -1.3111  2.1255
    1THF     H2 1186   3.881   3.139   1.919 -1.0857 -1.0312 -1.2368
    1THF     C2 1187   3.756   2.999   2.031  0.2851 -0.4199 -0.0296
    1THF     H3 1188   3.821   2.919   1.995 -0.0342 -0.4874 -0.4624
    1THF     H4 1189   3.667   2.976   1.972  0.9468 -1.3571 -0.6733
    1THF     C3 1190   3.749   2.996   2.185 -0.5184  0.4438  0.0187
    1THF     H5 1191   3.807   2.913   2.224  0.0024  0.0949 -1.4829
    1THF     H6 1192   3.644   2.981   2.211 -0.4883  3.1024  1.9714
    1THF     C4 1193   3.803   3.129   2.233 -0.2979 -0.1761 -0.0755
    1THF     H7 1194   3.861   3.125   2.325  0.1262  0.6714 -0.2908
    1THF     H8 1195   3.727   3.208   2.241 -0.0030 -0.0593  1.7606
    1THF     O1 1196   3.888   3.165   2.124 -0.2074  0.3570 -0.6411
    1THF     C1 1197   1.914   0.922   3.091  0.1702  0.1153  0.8426
    1THF     H1 1198   1.992   0.985   3.047  1.7143 -2.5559 -0.4241
    1THF     H2 1199   1.816   0.960   3.060  0.2122  0.0507  0.6249
    1THF     C2 1200   1.922   0.900   3.236  0.6581  0.0885  0.2505
    1THF     H3 1201   1.819   0.882   3.268  0.2908  0.9079 -0.4283
    1THF     H4 1202   1.963   0.988   3.287  0.5114 -0.0763  0.6511
    1THF     C3 1203   2.019   0.786   3.249 -0.3660  0.2535  0.5299
    1THF     H5 1204   1.995   0.728   3.338 -2.6719  0.7290  0.2375
    1THF     H6 1205   2.119   0.830   3.253  0.4051 -1.2149 -1.6473
    1THF     C4 1206   2.008   0.706   3.121  0.8248  0.3840 -0.5075
    1THF     H7 1207   1.957   0.610   3.132  0.3876  0.5066 -1.4488
    1THF     H8 1208   2.109   0.680   3.086  0.0422 -0.9466 -1.8177
    1THF     O1 1209   1.937   0.794   3.034 -0.5706 -0.3050  0.0448
    1THF     C1 1210   1.071   2.402   1.573 -0.5580  0.2095  0.5390
    1THF     H1 1211   1.010   2.441   1.655 -0.3952  0.6361  0.4592
    1THF     H2 1212   1.138   2.320   1.601  1.7672  1.9838  0.3597
    1THF     C2 1213   1.155   2.512   1.498  0.5313  0.2722 -0.0126
    1THF     H3 1214   1.250   2.537   1.545 -0.9927  0.5163  3.0701
    1THF     H4 1215   1.097   2.604   1.502 -3.1595 -1.9379 -0.2979
    1THF     C3 1216   1.169   2.455   1.362 -0.2569 -1.0255 -0.0633
    1THF     H5 1217   1.262   2.398   1.358  1.3778  1.6216 -1.4123
    1THF     H6 1218   1.160   2.536   1.289 -0.7111  0.6995  1.8948
    1THF     C4 1219   1.050   2.359   1.347 -0.0437  0.0181  0.3234
    1THF     H7 1220   1.097   2.267   1.310 -0.7464  1.0115 -3.3105
    1THF     H8 1221   0.985   2.394   1.267  1.3523  0.4077 -0.6671
    1THF     O1 1222   0.986   2.350   1.469 -0.0983 -0.0484 -0.4422
    1THF     C1 1223   1.756   0.173   3.905  0.9593  0.2607 -0.4772
    1THF     H1 1224   1.710   0.097   3.969  1.3598 -1.6939 -2.4328
    1THF     H2 1225   1.712   0.157   3.807  1.5606  1.1060 -0.8891
    1THF     C2 1226   1.910   0.161   3.921 -0.1318  0.0178  0.5920
    1THF     H3 1227   1.946   0.095   3.841  0.1173  1.2569 -0.3359
    1THF     H4 1228   1.938   0.100   4.008  2.1590  2.8007  1.8605
    1THF     C3 1229   1.965   0.301   3.920 -0.2524  0.4066 -0.5112
    1THF     H5 1230   2.034   0.327   3.839 -1.1433  3.3309 -0.3913
    1THF     H6 1231   2.026   0.306   4.011  1.3584  0.7586 -1.5824
    1THF     C4 1232   1.841   0.395   3.916 -0.0310  0.8563 -0.1250
    1THF     H7 1233   1.825   0.433   3.815 -0.4427  0.5911 -0.1615
    1THF     H8 1234   1.845   0.486   3.977  0.7201 -0.2436  1.5190
    1THF     O1 1235   1.727   0.306   3.953 -0.4245  0.2132  0.2341
    1THF     C1 1236   2.885   1.603   0.874 -0.5897 -0.2419 -0.4631
    1THF     H1 1237   2.881   1.500   0.911 -1.1047 -1.8726 -4.7835
    1THF     H2 1238   2.885   1.591   0.766  0.2998  3.1328 -0.8961
    1THF     C2 1239   3.013   1.673   0.922  0.2867  0.1762 -0.8429
    1THF     H3 1240   3.101   1.647   0.862 -0.3150 -2.3003 -0.7192
    1THF     H4 1241   3.035   1.634   1.022 -0.7207  1.8682  0.0506
    1THF     C3 1242   2.968   1.816   0.939  0.0511 -0.3633  0.9418
    1THF     H5 1243   2.983   1.878   0.850  0.1693 -0.9687  0.5421
    1THF     H6 1244   3.023   1.863   1.021  1.5644  1.1115 -0.8739
    1THF     C4 1245   2.820   1.818   0.967 -0.3885  0.1291  0.5921
    1THF     H7 1246   2.763   1.901   0.926  0.3778 -0.6106 -2.0767
    1THF     H8 1247   2.815   1.810   1.076 -0.0755  2.1890  0.7645
    1THF     O1 1248   2.776   1.689   0.908 -0.3230  0.4881  0.0718
    1THF     C1 1249   0.392   0.272   1.176 -0.3441  0.2000 -0.5120
    1THF     H1 1250   0.293   0.243   1.212 -0.9199  0.6081 -1.7609
    1THF     H2 1251   0.380   0.340   1.091 -0.9764  1.1496  0.3316
    1THF     C2 1252   0.453   0.133   1.137 -0.1209 -0.5707  0.2240
    1THF     H3 1253   0.484   0.135   1.033  0.1391  0.0086  0.3129
    1THF     H4 1254   0.384   0.048   1.147 -2.5430  1.2497 -0.6734
    1THF     C3 1255   0.570   0.118   1.237 -0.6514  0.1226 -0.1390
    1THF     H5 1256   0.667   0.126   1.187 -1.0105 -0.2334 -0.9018
    1THF     H6 1257   0.565   0.023   1.290  0.3849  0.3175  0.3148
    1THF     C4 1258   0.557   0.227   1.342  0.6168 -0.5930 -0.6255
    1THF     H7 1259   0.652   0.270   1.374  1.5220 -2.4205 -0.7621
    1THF     H8 1260   0.510   0.180   1.429  0.2989 -1.8409 -1.4598
    1THF     O1 1261   0.469   0.332   1.280  0.2722 -0.0850  0.1659
    1THF     C1 1262   0.181   1.170   3.143  0.0738  0.2033 -0.7333
    1THF     H1 1263   0.121   1.088   3.102  0.7637 -0.2273 -0.8873
    1THF     H2 1264   0.278   1.177   3.094  0.1177 -1.9177 -0.9867
    1THF     C2 1265   0.210   1.165   3.291  0.3777  0.3960  0.6843
    1THF     H3 1266   0.317   1.175   3.309  0.8560 -3.2481  0.2818
    1THF     H4 1267   0.179   1.070   3.335  0.1025  0.4279  0.5636
    1THF     C3 1268   0.144   1.285   3.352  0.3633 -0.1748  0.2987
    1THF     H5 1269   0.214   1.324   3.426 -0.4370  0.1121  0.9152
    1THF     H6 1270   0.049   1.256   3.397  1.5899 -2.1280  1.6555
    1THF     C4 1271   0.120   1.384   3.230 -0.3688 -0.1316  0.9285
    1THF     H7 1272   0.203   1.449   3.204  1.7070 -3.0395  0.0276
    1THF     H8 1273   0.027   1.440   3.243 -1.0411 -1.1404  0.5846
    1THF     O1 1274   0.104   1.293   3.121 -0.2598  0.0744  0.2142
    1THF     C1 1275   0.973   3.107   1.637 -0.0314 -0.7670  0.2900
    1THF     H1 1276   0.909   3.136   1.720 -1.1170  0.0250 -0.8091
    1THF     H2 1277   0.988   2.998   1.641 -0.4920 -0.8348  0.2180
    1THF     C2 1278   1.102   3.184   1.663  0.0433  0.2268 -0.4475
    1THF     H3 1279   1.186   3.117   1.641  0.1533  0.5243 -0.9390
    1THF     H4 1280   1.124   3.232   1.758  0.3396  2.3560 -1.5711
    1THF     C3 1281   1.112   3.291   1.561 -0.0113  0.2120 -0.2319
    1THF     H5 1282   1.185   3.272   1.482  0.2203  3.0805 -0.7563
    1THF     H6 1283   1.138   3.386   1.607 -2.1211  0.5897  0.2404
    1THF     C4 1284   0.965   3.299   1.506  0.4947 -0.2462  0.5908
    1THF     H7 1285   0.971   3.333   1.403 -0.6697  3.0181  1.5378
    1THF     H8 1286   0.902   3.363   1.569  0.4151 -0.7952  1.0786
    1THF     O1 1287   0.926   3.161   1.509  0.2858 -0.1548 -0.0196
    1THF     C1 1288   1.768   0.681   1.597  0.2339  0.1748  0.2284
    1THF     H1 1289   1.843   0.619   1.546  1.7463  0.1990  2.3524
    1THF     H2 1290   1.746   0.652   1.700  0.9046 -0.9180  0.0794
    1THF     C2 1291   1.646   0.698   1.507 -0.2630 -0.0486  0.5459
    1THF     H3 1292   1.556   0.694   1.568  0.0151 -0.0671  0.9583
    1THF     H4 1293   1.656   0.605   1.449 -1.0697 -0.1551  0.5827
    1THF     C3 1294   1.651   0.832   1.432 -0.5332  0.0585 -0.1855
    1THF     H5 1295   1.557   0.884   1.451 -0.1540 -0.4116  3.4077
    1THF     H6 1296   1.679   0.816   1.328 -0.8446  1.7110 -0.5459
    1THF     C4 1297   1.775   0.898   1.494  0.0069 -0.7850  0.3704
    1THF     H7 1298   1.759   0.998   1.536  0.3218 -0.9648  0.9335
    1THF     H8 1299   1.854   0.908   1.419  0.6598 -0.8293  1.0444
    1THF     O1 1300   1.827   0.813   1.602  0.0501  0.0818  0.1618
    1THF     C1 1301   1.252   0.700   2.418  0.0120 -0.0250 -0.0384
    1THF     H1 1302   1.256   0.651   2.515  1.7768  0.8429  0.3553
    1THF     H2 1303   1.253   0.617   2.347  0.9534 -1.3408  1.4918
    1THF     C2 1304   1.360   0.811   2.390 -0.5859  0.4792  0.6549
    1THF     H3 1305   1.445   0.771   2.334 -0.2517  0.4043  1.2127
    1THF     H4 1306   1.398   0.849   2.485  0.0715  1.3470  0.0541
    1THF     C3 1307   1.287   0.910   2.297 -0.4635 -0.0282 -0.5440
    1THF     H5 1308   1.281   0.878   2.193  0.5152  0.1929 -0.6697
    1THF     H6 1309   1.334   1.009   2.299  0.2146 -0.3708  1.6998
    1THF     C4 1310   1.145   0.907   2.350  0.9782 -0.6694  0.1585
    1THF     H7 1311   1.073   0.929   2.270  2.1980 -1.1726 -1.1081
    1THF     H8 1312   1.144   0.976   2.435  0.0925 -0.2323 -0.1975
    1THF     O1 1313   1.126   0.769   2.401 -0.3438  0.3645 -0.3101
    1THF     C1 1314   1.533   0.599   0.327  0.1740  0.0635  0.2203
    1THF     H1 1315   1.611   0.604   0.250 -0.7721 -1.0177 -0.8206
    1THF     H2 1316   1.460   0.521   0.305  0.1390 -0.3004  1.5724
    1THF     C2 1317   1.464   0.735   0.335  0.0284  0.4254  0.2615
    1THF     H3 1318   1.369   0.724   0.388  0.0687 -4.1353 -0.4169
    1THF     H4 1319   1.441   0.770   0.234 -0.6837 -1.9179 -0.4196
    1THF     C3 1320   1.561   0.819   0.416  0.1181 -0.5054 -0.3418
    1THF     H5 1321   1.506   0.898   0.468 -0.6386  0.3425 -2.3361
    1THF     H6 1322   1.629   0.862   0.342 -0.7095  0.8557 -0.3431
    1THF     C4 1323   1.630   0.724   0.505 -0.0697  0.6393  0.9148
    1THF     H7 1324   1.596   0.723   0.609  2.0956  0.5687  1.6570
    1THF     H8 1325   1.737   0.745   0.491 -0.4824  0.7759 -2.5083
    1THF     O1 1326   1.599   0.590   0.452  0.6241  0.3307 -0.3282
    1THF     C1 1327   1.016   3.835   2.564  0.1654 -0.0465  0.1642
    1THF     H1 1328   1.108   3.834   2.506  1.3468  0.0654  2.0009
    1THF     H2 1329   1.031   3.773   2.653  0.0645 -0.2905  0.0106
    1THF     C2 1330   0.897   3.790   2.477  0.3007 -0.5607  0.7007
    1THF     H3 1331   0.831   3.720   2.528 -0.2863 -1.6812 -1.5314
    1THF     H4 1332   0.939   3.748   2.386  1.1395  1.4699  0.1336
    1THF     C3 1333   0.820   3.912   2.440 -0.2349 -0.7107  0.5850
    1THF     H5 1334   0.723   3.924   2.489 -1.6328  0.8144 -2.4481
    1THF     H6 1335   0.802   3.922   2.333 -1.0588  0.9347  0.8543
    1THF     C4 1336   0.911   4.027   2.487  0.1495 -0.2473 -0.4683
    1THF     H7 1337   0.859   4.113   2.527  0.8130  0.8880 -1.9853
    1THF     H8 1338   0.968   4.056   2.398 -2.5296  1.1075 -1.7851
    1THF     O1 1339   0.996   3.970   2.591 -0.7045  0.4420  0.7345
    1THF     C1 1340   1.957   2.757   2.803  0.1507  0.8644 -0.3115
    1THF     H1 1341   1.954   2.697   2.712 -2.3699 -0.7104  0.7529
    1THF     H2 1342   1.888   2.841   2.800  0.3311  1.0620  0.8695
    1THF     C2 1343   2.100   2.795   2.841  0.5547 -0.8964 -0.1968
    1THF     H3 1344   2.086   2.891   2.891  1.8366 -0.2733 -0.9909
    1THF     H4 1345   2.165   2.804   2.753  0.1569 -1.0650 -0.5088
    1THF     C3 1346   2.156   2.679   2.924  0.1462 -0.2255 -0.7762
    1THF     H5 1347   2.155   2.717   3.027 -0.7990 -1.5232 -0.2886
    1THF     H6 1348   2.254   2.643   2.891  1.0948  0.3073  1.3532
    1THF     C4 1349   2.041   2.579   2.912 -0.1530 -0.0437 -0.3174
    1THF     H7 1350   2.033   2.514   2.999 -0.6716  1.7779  1.0471
    1THF     H8 1351   2.052   2.526   2.817 -0.2904 -0.4676 -0.0950
    1THF     O1 1352   1.924   2.664   2.911  0.7167  0.1962  0.7000
    1THF     C1 1353   3.699   1.642   1.229  0.3823  0.4400 -0.1546
    1THF     H1 1354   3.662   1.708   1.308  0.5873  0.2929  0.0639
    1THF     H2 1355   3.774   1.578   1.276 -1.1954 -1.9671 -0.8512
    1THF     C2 1356   3.758   1.724   1.111  0.4929 -0.1832  0.1490
    1THF     H3 1357   3.865   1.700   1.107  0.1747 -1.5777 -0.3946
    1THF     H4 1358   3.738   1.831   1.123 -1.7919 -0.7211  1.4762
    1THF     C3 1359   3.684   1.665   0.988  0.8591  1.1446 -0.3794
    1THF     H5 1360   3.757   1.636   0.913  1.4582 -0.7843  0.9094
    1THF     H6 1361   3.605   1.727   0.946  1.3699  2.3016  0.3542
    1THF     C4 1362   3.629   1.530   1.045 -0.4911  0.5881  0.0370
    1THF     H7 1363   3.706   1.453   1.049  3.2068  4.1325  1.0677
    1THF     H8 1364   3.551   1.490   0.980  0.2715 -1.1997  0.2052
    1THF     O1 1365   3.594   1.567   1.178  0.5080  0.3752  0.0344
    1THF     C1 1366   3.816   3.226   3.396 -0.1197 -0.0717 -0.4458
    1THF     H1 1367   3.817   3.332   3.367  1.1467 -0.7872 -3.0924
    1THF     H2 1368   3.713   3.197   3.417 -0.4255 -0.0427 -1.9049
    1THF     C2 1369   3.922   3.195   3.506  0.6396  0.4882  0.2775
    1THF     H3 1370   3.878   3.178   3.604  0.8274 -1.7534 -0.0088
    1THF     H4 1371   4.001   3.270   3.507  1.2476 -0.1561  0.2629
    1THF     C3 1372   3.977   3.059   3.453 -0.2487 -0.1948  0.5704
    1THF     H5 1373   3.917   2.978   3.494  0.3521 -0.1947  1.4777
    1THF     H6 1374   4.079   3.033   3.485 -0.3686 -1.1921  0.1573
    1THF     C4 1375   3.957   3.065   3.298 -0.2507  0.4368 -0.2624
    1THF     H7 1376   3.948   2.965   3.255 -1.4443  0.4657 -0.0979
    1THF     H8 1377   4.041   3.110   3.245 -0.2664  1.8644  0.8855
    1THF     O1 1378   3.837   3.141   3.280 -0.5287  0.8506  0.3751
    1THF     C1 1379   3.526   0.724   1.409 -0.1629 -0.4443  0.0377
    1THF     H1 1380   3.492   0.826   1.431 -1.7162 -0.7973 -0.6356
    1THF     H2 1381   3.441   0.655   1.400 -0.0931 -0.6131  0.6125
    1THF     C2 1382   3.628   0.671   1.507 -0.5403  0.3118  0.5483
    1THF     H3 1383   3.578   0.604   1.576 -2.4915 -0.1847 -1.2972
    1THF     H4 1384   3.678   0.757   1.552 -0.1000 -0.7708  2.1656
    1THF     C3 1385   3.716   0.577   1.413  0.1715 -0.2041 -0.3051
    1THF     H5 1386   3.667   0.480   1.406  0.3695 -0.2523 -1.0436
    1THF     H6 1387   3.815   0.574   1.459 -0.4682  2.6880  1.4078
    1THF     C4 1388   3.698   0.641   1.271  0.1253 -0.4013  0.1383
    1THF     H7 1389   3.684   0.573   1.186  2.8320 -0.8716  0.0192
    1THF     H8 1390   3.779   0.707   1.239  0.2650 -0.5737  0.1308
    1THF     O1 1391   3.583   0.725   1.281  0.3546 -0.3999 -0.4394
    1THF     C1 1392   0.389   2.679   3.446  0.0031 -0.7435  0.5434
    1THF     H1 1393   0.378   2.572   3.424 -0.9033 -0.1048 -2.4033
    1THF     H2 1394   0.493   2.712   3.445 -0.2920  0.2066 -0.3756
    1THF     C2 1395   0.330   2.725   3.580 -0.2495  1.0059  0.6653
    1THF     H3 1396   0.400   2.736   3.663  1.6001  1.0890 -0.8621
    1THF     H4 1397   0.248   2.664   3.617  0.4085 -1.1750 -1.3809
    1THF     C3 1398   0.286   2.868   3.533 -0.1044  0.2738 -0.5851
    1THF     H5 1399   0.349   2.934   3.593  0.1174  0.5782 -1.1574
    1THF     H6 1400   0.185   2.892   3.567 -0.0310  0.6861 -0.6558
    1THF     C4 1401   0.310   2.885   3.388 -0.3316  0.0393 -0.2222
    1THF     H7 1402   0.392   2.954   3.363  0.1292 -0.3294  0.2591
    1THF     H8 1403   0.222   2.927   3.339 -1.8055 -2.7982 -0.0908
    1THF     O1 1404   0.334   2.760   3.336 -0.0230  0.2544 -0.4807
    1THF     C1 1405   1.205   0.306   4.015  0.5233 -1.0041  0.0725
    1THF     H1 1406   1.290   0.281   3.951  1.4809 -0.9810  1.2959
    1THF     H2 1407   1.211   0.256   4.113 -0.1510 -1.2668 -0.0195
    1THF     C2 1408   1.087   0.238   3.946  0.7045 -0.3303  0.7201
    1THF     H3 1409   1.033   0.173   4.014  0.6816 -0.7861  0.2719
    1THF     H4 1410   1.118   0.166   3.869  2.0188  0.4102  0.5463
    1THF     C3 1411   0.998   0.343   3.887  0.6773  0.5910 -0.2189
    1THF     H5 1412   0.901   0.351   3.936  0.9951  0.6489  0.4071
    1THF     H6 1413   0.980   0.335   3.780  0.9269 -0.1103 -0.2133
    1THF     C4 1414   1.075   0.476   3.910 -0.5540  0.1662 -0.1027
    1THF     H7 1415   1.007   0.549   3.954 -0.2320 -0.0609  0.7863
    1THF     H8 1416   1.119   0.522   3.821 -1.5708 -0.9809 -1.2347
    1THF     O1 1417   1.172   0.447   4.012 -0.1565  0.2458  0.5884
    1THF     C1 1418   3.287   1.647   1.648  0.2412  0.2339  0.1212
    1THF     H1 1419   3.221   1.671   1.731  0.4884  0.9453  0.1104
    1THF     H2 1420   3.289   1.541   1.620 -0.2985  0.5616 -1.1941
    1THF     C2 1421   3.437   1.679   1.675 -0.2757 -0.1831 -1.0728
    1THF     H3 1422   3.493   1.588   1.702  0.0152 -0.0358 -1.1786
    1THF     H4 1423   3.453   1.741   1.763 -0.6163  1.2564 -2.0115
    1THF     C3 1424   3.496   1.735   1.545 -0.2623  0.1102 -0.4910
    1THF     H5 1425   3.566   1.657   1.514 -0.1672 -0.3611  0.8741
    1THF     H6 1426   3.545   1.832   1.558  0.9981 -0.3031 -2.0026
    1THF     C4 1427   3.372   1.740   1.455  0.4915 -0.3542  0.5318
    1THF     H7 1428   3.362   1.649   1.395  2.4586 -0.0227 -0.3232
    1THF     H8 1429   3.364   1.826   1.388  0.3890 -1.0146 -0.3120
    1THF     O1 1430   3.255   1.743   1.540  0.9768  0.2471  0.1299
    1THF     C1 1431   2.306   2.160   3.772 -0.1124 -0.1869 -0.2297
    1THF     H1 1432   2.401   2.111   3.797 -0.0711 -0.6230 -1.2517
    1THF     H2 1433   2.326   2.221   3.684  0.2291  1.9655  1.3071
    1THF     C2 1434   2.249   2.254   3.874  0.0834 -0.3155 -0.6446
    1THF     H3 1435   2.250   2.361   3.852  1.9210 -0.1103  0.3423
    1THF     H4 1436   2.288   2.233   3.974  1.3574 -0.4611 -1.1592
    1THF     C3 1437   2.102   2.212   3.879 -0.5025 -0.2227  0.5527
    1THF     H5 1438   2.038   2.301   3.878  0.8570  0.8214  2.6430
    1THF     H6 1439   2.076   2.153   3.967  1.8355 -0.9969  0.7479
    1THF     C4 1440   2.081   2.135   3.750  1.0033 -0.0577 -0.2550
    1THF     H7 1441   2.063   2.206   3.668  0.2534  2.1240  1.7338
    1THF     H8 1442   2.000   2.062   3.756 -1.0938  2.3507  1.9616
    1THF     O1 1443   2.205   2.068   3.735  0.7369 -0.1071 -0.7633
    1THF     C1 1444   0.595   3.650   2.063 -0.2949  0.4450  0.1002
    1THF     H1 1445   0.512   3.644   2.134  0.5316 -0.6216  0.9827
    1THF     H2 1446   0.686   3.655   2.123  1.0657 -0.1364 -1.8827
    1THF     C2 1447   0.581   3.758   1.955 -0.1888  0.2197  1.4796
    1THF     H3 1448   0.681   3.793   1.927 -0.3237 -1.5384 -1.3228
    1THF     H4 1449   0.522   3.845   1.986 -4.1713 -2.1639  0.8503
    1THF     C3 1450   0.518   3.695   1.827  0.1532  0.8566  0.3461
    1THF     H5 1451   0.582   3.705   1.739 -1.5617 -0.5642 -1.0992
    1THF     H6 1452   0.422   3.733   1.795 -0.9715 -1.5972  0.6556
    1THF     C4 1453   0.507   3.544   1.868  0.3973 -0.3562  0.1542
    1THF     H7 1454   0.539   3.475   1.789  0.4097 -1.1764  0.8611
    1THF     H8 1455   0.408   3.515   1.905  0.4484 -1.6162 -0.6495
    1THF     O1 1456   0.599   3.536   1.975 -0.1087  0.2191 -0.2260
    1THF     C1 1457   1.386   1.269   0.634 -0.2416 -0.1743 -0.4141
    1THF     H1 1458   1.299   1.255   0.569 -0.8797  0.4425  0.3002
    1THF     H2 1459   1.379   1.237   0.739  0.9189  2.4889  0.5203
    1THF     C2 1460   1.451   1.406   0.614  0.2855 -0.8076 -0.0906
    1THF     H3 1461   1.507   1.436   0.703 -0.8718 -1.7116  0.9597
    1THF     H4 1462   1.380   1.489   0.603  0.1464 -0.9237 -0.0617
    1THF     C3 1463   1.538   1.394   0.489  0.5270  0.0133  0.5055
    1THF     H5 1464   1.642   1.412   0.514  1.4216 -0.9025 -2.3644
    1THF     H6 1465   1.503   1.459   0.408  1.0686  0.9806  1.0446
    1THF     C4 1466   1.536   1.244   0.451 -0.2278 -0.2686 -0.0403
    1THF     H7 1467   1.637   1.218   0.421  0.0317  1.0235 -0.3333
    1THF     H8 1468   1.468   1.221   0.368  1.4320 -1.2437 -1.1535
    1THF     O1 1469   1.496   1.185   0.580 -0.4488 -0.0522 -0.4876
    1THF     C1 1470   1.593   0.786   4.043  0.2751 -0.5222  0.0305
    1THF     H1 1471   1.497   0.828   4.074  2.2141  3.4702  0.8548
    1THF     H2 1472   1.667   0.827   4.112  0.4250  1.1031 -1.0844
    1THF     C2 1473   1.610   0.805   3.892  0.7575 -0.5033  0.5097
    1THF     H3 1474   1.719   0.808   3.885  0.7282 -0.0539  0.1924
    1THF     H4 1475   1.558   0.897   3.864 -0.3599 -0.0694  3.7784
    1THF     C3 1476   1.542   0.686   3.834  0.6367  0.6062 -0.2083
    1THF     H5 1477   1.609   0.638   3.762 -0.3663  2.9442 -2.8418
    1THF     H6 1478   1.461   0.723   3.770  0.7663  2.0021  0.4207
    1THF     C4 1479   1.498   0.598   3.952 -0.1532 -0.2012 -0.0913
    1THF     H7 1480   1.513   0.492   3.930 -1.3785 -0.8332  1.9130
    1THF     H8 1481   1.393   0.608   3.983 -0.9030 -2.1354 -1.8497
    1THF     O1 1482   1.579   0.644   4.067  0.4900 -0.5884  0.6476
    1THF     C1 1483   1.529   3.614   2.874  0.4287 -0.1220  0.4398
    1THF     H1 1484   1.551   3.535   2.802 -2.6615  0.2030 -0.9080
    1THF     H2 1485   1.495   3.708   2.830 -1.8350 -0.1188  2.1001
    1THF     C2 1486   1.648   3.634   2.968  0.0171  0.3042  0.2914
    1THF     H3 1487   1.671   3.739   2.985  1.7881  0.2744 -1.7965
    1THF     H4 1488   1.736   3.577   2.937  1.7046  1.2270  3.1732
    1THF     C3 1489   1.592   3.576   3.103 -0.4600  0.2093  0.1894
    1THF     H5 1490   1.561   3.657   3.170  0.3057 -1.4369  2.5994
    1THF     H6 1491   1.669   3.519   3.156  0.0953  1.5096  0.8217
    1THF     C4 1492   1.476   3.484   3.062  0.5931  0.0339 -0.5900
    1THF     H7 1493   1.411   3.475   3.149 -1.5169  1.7679 -1.9351
    1THF     H8 1494   1.513   3.386   3.032  0.2602 -0.7372  1.4485
    1THF     O1 1495   1.420   3.563   2.955  0.4865 -0.5052  0.3276
    1THF     C1 1496   0.624   0.781   0.978  0.4116 -0.9005  0.5102
    1THF     H1 1497   0.677   0.860   1.032  1.3687 -1.8811  1.0276
    1THF     H2 1498   0.599   0.817   0.878  0.0742 -0.7446  0.6519
    1THF     C2 1499   0.507   0.741   1.066 -0.0146  0.4637  0.6306
    1THF     H3 1500   0.425   0.721   0.996  2.2463 -1.6634 -1.4992
    1THF     H4 1501   0.461   0.809   1.139 -1.2861 -0.2744  0.5408
    1THF     C3 1502   0.550   0.616   1.132 -0.6879  0.1736 -0.3814
    1THF     H5 1503   0.463   0.553   1.148  1.1301 -2.2793  0.0318
    1THF     H6 1504   0.592   0.646   1.228  1.7613  1.0253 -1.6829
    1THF     C4 1505   0.642   0.557   1.026  0.4792 -0.1744 -0.4794
    1THF     H7 1506   0.580   0.521   0.944  0.7275  1.3682 -1.3608
    1THF     H8 1507   0.708   0.475   1.057 -0.4282 -0.7689 -0.1197
    1THF     O1 1508   0.714   0.665   0.975 -0.2546 -0.3395  0.1038
    1THF     C1 1509   2.452   0.497   0.449  0.0612 -0.1213 -1.0068
    1THF     H1 1510   2.503   0.405   0.480 -0.0819 -0.5639 -2.0658
    1THF     H2 1511   2.356   0.467   0.406  0.1856 -0.9121 -0.7505
    1THF     C2 1512   2.528   0.574   0.351  0.1522  0.0791  0.0181
    1THF     H3 1513   2.496   0.551   0.250  1.6284  0.8442 -0.6345
    1THF     H4 1514   2.636   0.566   0.366  0.0675 -0.5067  0.3344
    1THF     C3 1515   2.493   0.720   0.380 -0.6078  0.7401 -0.1317
    1THF     H5 1516   2.442   0.757   0.291  0.2708  1.4130 -0.3592
    1THF     H6 1517   2.585   0.775   0.401 -0.2104 -0.0039  0.0931
    1THF     C4 1518   2.405   0.712   0.504 -0.1619  0.4622 -0.6470
    1THF     H7 1519   2.300   0.721   0.474 -0.7465 -0.7798  0.9205
    1THF     H8 1520   2.430   0.791   0.575 -0.1354  0.4773 -0.6730
    1THF     O1 1521   2.433   0.589   0.555  0.7368 -0.1008 -0.2466
    1THF     C1 1522   2.425   1.721   3.494 -0.5130 -0.4044  0.3389
    1THF     H1 1523   2.484   1.636   3.459  1.4614 -0.2612  3.2302
    1THF     H2 1524   2.363   1.758   3.411 -0.6956 -0.5186  0.4249
    1THF     C2 1525   2.503   1.831   3.550 -0.0531 -0.4777  0.1215
    1THF     H3 1526   2.447   1.923   3.534  0.8036  0.1752  0.7843
    1THF     H4 1527   2.604   1.840   3.509 -0.7051 -1.1455 -1.6764
    1THF     C3 1528   2.511   1.806   3.701 -0.0410  0.0249  0.3749
    1THF     H5 1529   2.453   1.883   3.752  0.2325  0.4788  0.0023
    1THF     H6 1530   2.615   1.805   3.736  0.8215 -0.6214 -2.0777
    1THF     C4 1531   2.439   1.670   3.719 -0.2440  1.3988  0.2114
    1THF     H7 1532   2.384   1.659   3.813  0.3387  1.5139  0.5677
    1THF     H8 1533   2.511   1.591   3.701 -0.8886  0.7609  0.4125
    1THF     O1 1534   2.351   1.684   3.612 -0.1728 -0.7282  0.2345
    1THF     C1 1535   1.845   1.462   3.307  0.1340 -0.3874 -0.1773
    1THF     H1 1536   1.796   1.426   3.216  0.3550  2.8699 -1.6410
    1THF     H2 1537   1.952   1.440   3.308  0.0759 -0.6700 -0.2218
    1THF     C2 1538   1.784   1.404   3.434 -0.1994 -0.1208 -0.1496
    1THF     H3 1539   1.844   1.321   3.473 -0.9335  0.0250  1.3133
    1THF     H4 1540   1.685   1.363   3.412  0.9423 -2.3957 -1.2091
    1THF     C3 1541   1.770   1.523   3.532 -0.5828 -0.4182 -0.1408
    1THF     H5 1542   1.825   1.506   3.625 -0.6430 -1.7722 -0.3461
    1THF     H6 1543   1.668   1.549   3.560  0.3184  0.6103  2.2908
    1THF     C4 1544   1.833   1.640   3.451 -0.4618  0.2486 -0.5103
    1THF     H7 1545   1.941   1.654   3.461 -0.8268  1.8556  1.6610
    1THF     H8 1546   1.782   1.732   3.482 -1.1756 -0.7817  1.4674
    1THF     O1 1547   1.818   1.599   3.314 -0.0672  0.4060  0.4340
    1THF     C1 1548   1.659   1.016   2.119 -0.5769 -0.2700  0.2098
    1THF     H1 1549   1.763   1.038   2.145 -1.0411  0.4305  1.5455
    1THF     H2 1550   1.609   1.037   2.214 -2.6089 -1.3353 -0.5887
    1THF     C2 1551   1.636   0.871   2.075  0.1238 -0.0537 -0.1387
    1THF     H3 1552   1.548   0.832   2.127  0.8122 -0.0041  1.0929
    1THF     H4 1553   1.720   0.807   2.103  0.2645  0.4414  0.5857
    1THF     C3 1554   1.613   0.876   1.922 -1.4297 -0.6770  0.1567
    1THF     H5 1555   1.541   0.796   1.900  0.0176 -1.7687 -0.7062
    1THF     H6 1556   1.704   0.873   1.862 -2.5234 -1.8019 -1.4907
    1THF     C4 1557   1.576   1.021   1.888 -0.3628  0.0519  0.3836
    1THF     H7 1558   1.472   1.051   1.871  0.7066  3.1646 -0.9852
    1THF     H8 1559   1.638   1.055   1.805  0.6731 -1.5720  0.4659
    1THF     O1 1560   1.611   1.096   2.010 -0.1058  0.0855  0.3274
    1THF     C1 1561   3.401   2.173   3.180 -0.5922  0.0063  0.5423
    1THF     H1 1562   3.347   2.230   3.256  0.7280  0.6665  0.9977
    1THF     H2 1563   3.332   2.100   3.136 -0.0078  0.4291 -1.1051
    1THF     C2 1564   3.517   2.091   3.247 -0.2036  0.9597  0.1759
    1THF     H3 1565   3.515   1.995   3.194 -0.6592  1.2122 -0.2637
    1THF     H4 1566   3.507   2.074   3.354  1.9827 -1.1623  0.1026
    1THF     C3 1567   3.643   2.168   3.209  0.6160  0.5888  0.2916
    1THF     H5 1568   3.688   2.107   3.130 -0.0659  0.9539 -0.3984
    1THF     H6 1569   3.712   2.180   3.292  1.5862 -2.0401 -0.0998
    1THF     C4 1570   3.591   2.304   3.150  0.4096  0.4457  0.3686
    1THF     H7 1571   3.663   2.354   3.085 -1.2268  1.9135 -0.3521
    1THF     H8 1572   3.563   2.382   3.221  0.4300  2.2935 -1.6109
    1THF     O1 1573   3.464   2.269   3.089 -0.1967  0.0163 -0.7410
    1THF     C1 1574   1.699   1.635   2.253 -0.2271 -0.6750  0.5830
    1THF     H1 1575   1.600   1.589   2.251 -0.5808  0.0986  0.0546
    1THF     H2 1576   1.702   1.688   2.348  3.5549 -2.4892  1.5710
    1THF     C2 1577   1.728   1.730   2.129 -0.0166  0.3479  0.1883
    1THF     H3 1578   1.786   1.814   2.169  2.3331 -1.8704  1.5900
    1THF     H4 1579   1.634   1.760   2.081  0.9198  0.0834 -1.8861
    1THF     C3 1580   1.828   1.659   2.037  0.2246 -0.3740  0.1445
    1THF     H5 1581   1.919   1.719   2.029  0.4649 -0.5137  1.5915
    1THF     H6 1582   1.793   1.644   1.935 -2.0968 -0.2592  0.8806
    1THF     C4 1583   1.847   1.519   2.104 -0.2674  0.1209 -0.8008
    1THF     H7 1584   1.950   1.483   2.100 -0.3628 -0.0380 -2.7966
    1THF     H8 1585   1.784   1.441   2.060  0.9466 -1.2954 -0.0749
    1THF     O1 1586   1.799   1.533   2.244  0.1804  0.3695  0.3333
    1THF     C1 1587   0.931   0.452   1.932  0.6940  0.2563 -0.4842
    1THF     H1 1588   0.849   0.410   1.873  1.4682  0.1209 -1.4938
    1THF     H2 1589   1.027   0.442   1.879  0.9178 -1.8535  0.2492
    1THF     C2 1590   0.943   0.368   2.059  0.5178  0.4338  0.3248
    1THF     H3 1591   1.003   0.278   2.047  0.1480  0.2857 -0.3812
    1THF     H4 1592   0.844   0.343   2.098  0.5307  2.2197  1.6006
    1THF     C3 1593   1.021   0.458   2.150  0.3885  0.3375 -0.0258
    1THF     H5 1594   1.127   0.434   2.160  0.1384 -0.5426  0.5216
    1THF     H6 1595   0.983   0.455   2.252  0.4035 -0.3164 -0.0346
    1THF     C4 1596   1.005   0.600   2.095  0.3018 -0.2222  0.6590
    1THF     H7 1597   1.105   0.631   2.064 -0.6645  1.7466 -0.6744
    1THF     H8 1598   0.961   0.677   2.159  0.0820  0.7643 -0.6357
    1THF     O1 1599   0.920   0.586   1.975 -0.1796  0.3126 -0.3601
    1THF     C1 1600   3.328   2.280   2.345 -0.2251  0.3857  0.1873
    1THF     H1 1601   3.345   2.385   2.324 -0.6802  0.4409  0.0804
    1THF     H2 1602   3.262   2.272   2.432  2.4684 -0.0522  2.2679
    1THF     C2 1603   3.466   2.224   2.379  0.2494 -0.0617 -0.2754
    1THF     H3 1604   3.449   2.135   2.440  0.7980 -0.3511 -0.5400
    1THF     H4 1605   3.524   2.297   2.435  0.7848 -1.3378  0.8692
    1THF     C3 1606   3.531   2.183   2.249  0.5103 -0.5195 -0.1058
    1THF     H5 1607   3.562   2.078   2.256  2.0765 -0.0074  1.0503
    1THF     H6 1608   3.622   2.238   2.225 -0.0259 -0.4243 -1.9947
    1THF     C4 1609   3.412   2.187   2.148  0.2566  0.0746  0.3186
    1THF     H7 1610   3.397   2.088   2.104  2.6777  0.5138 -1.5986
    1THF     H8 1611   3.425   2.267   2.074 -0.4354  0.4637  0.6149
    1THF     O1 1612   3.289   2.211   2.233  0.3599 -0.2516  0.1367
    1THF     C1 1613   4.068   1.568   2.856  0.3806  0.6375  0.4064
    1THF     H1 1614   4.069   1.662   2.912  2.9374 -0.1654  1.8038
    1THF     H2 1615   4.134   1.495   2.905  0.1033  0.1643  0.0777
    1THF     C2 1616   4.131   1.592   2.718 -0.7406 -0.1068  0.6419
    1THF     H3 1617   4.233   1.555   2.708  0.0941  2.3805 -0.4196
    1THF     H4 1618   4.140   1.699   2.698 -2.3515 -0.3044 -1.2262
    1THF     C3 1619   4.028   1.536   2.614 -0.3218 -0.2243  0.1109
    1THF     H5 1620   4.078   1.472   2.542  0.1458  3.1328 -2.6973
    1THF     H6 1621   3.970   1.617   2.568 -0.3461 -0.2384  0.1167
    1THF     C4 1622   3.949   1.445   2.705  0.2457  0.1607 -0.3838
    1THF     H7 1623   3.996   1.352   2.737  1.3238  0.5965 -0.6713
    1THF     H8 1624   3.853   1.418   2.659  0.3077  0.4561 -0.6879
    1THF     O1 1625   3.938   1.516   2.823  0.0179  0.1338 -0.2208
    1THF     C1 1626   2.605   0.077   2.636 -0.5778 -0.0672 -0.2444
    1THF     H1 1627   2.605   0.186   2.643 -1.8978  0.0566 -1.8562
    1THF     H2 1628   2.562   0.048   2.540 -1.4829  1.5388 -0.3472
    1THF     C2 1629   2.538   0.014   2.757 -0.1286 -0.6160  0.3507
    1THF     H3 1630   2.442  -0.020   2.719 -0.2495  1.0242 -0.8487
    1THF     H4 1631   2.520   0.086   2.837 -0.8464  0.1371 -0.4869
    1THF     C3 1632   2.623  -0.106   2.796  0.1192 -0.3563  0.3275
    1THF     H5 1633   2.572  -0.202   2.807  3.4217 -2.3639 -1.1000
    1THF     H6 1634   2.669  -0.084   2.892 -3.6348 -0.1711  2.1978
    1THF     C4 1635   2.730  -0.116   2.684 -0.4692  0.6284 -0.2812
    1THF     H7 1636   2.686  -0.175   2.603  1.0691  0.3270 -0.9201
    1THF     H8 1637   2.827  -0.151   2.721 -0.6609  1.8253  1.3888
    1THF     O1 1638   2.739   0.017   2.634  0.5173  0.0385  0.4589
    1THF     C1 1639   2.068   0.899   2.134 -0.1830 -0.5453 -0.6791
    1THF     H1 1640   2.050   0.931   2.237  2.3553  0.3632 -0.4917
    1THF     H2 1641   2.030   0.796   2.134 -2.3101  0.2121 -0.4786
    1THF     C2 1642   2.214   0.909   2.082 -0.2872 -0.7906 -0.3634
    1THF     H3 1643   2.266   0.820   2.117 -0.9607 -1.6776 -1.6104
    1THF     H4 1644   2.256   1.001   2.125 -0.2448 -0.6861 -0.6258
    1THF     C3 1645   2.207   0.923   1.926  0.4714 -0.5588  0.2872
    1THF     H5 1646   2.235   0.831   1.874 -1.8964 -1.9038  1.3385
    1THF     H6 1647   2.274   1.004   1.895  2.0138 -1.7972  0.3052
    1THF     C4 1648   2.059   0.950   1.898 -0.7066 -0.1699  0.0852
    1THF     H7 1649   2.005   0.876   1.840  0.2428  0.3742 -1.5200
    1THF     H8 1650   2.047   1.049   1.853  1.6336  0.5305  0.8816
    1THF     O1 1651   1.992   0.972   2.032  0.8781  0.2491 -0.3169
    1THF     C1 1652   1.034   0.675   1.128 -0.3494  0.2554  0.2902
    1THF     H1 1653   1.123   0.696   1.067  1.9044 -2.9362  2.2853
    1THF     H2 1654   0.969   0.607   1.073  1.2842 -0.6559 -0.5815
    1THF     C2 1655   0.979   0.806   1.181 -0.2949 -0.5321  0.0219
    1THF     H3 1656   0.874   0.798   1.211 -0.8603 -0.3104 -1.8118
    1THF     H4 1657   0.977   0.891   1.112  0.3583  0.2891  0.9990
    1THF     C3 1658   1.061   0.835   1.305  0.3660 -0.6842  0.0213
    1THF     H5 1659   0.994   0.881   1.377  0.6264  2.0052 -1.3559
    1THF     H6 1660   1.139   0.909   1.282 -0.5520 -0.0122 -0.9934
    1THF     C4 1661   1.128   0.703   1.348  0.0332 -0.1352  0.8697
    1THF     H7 1662   1.091   0.663   1.443 -0.6108 -0.6608  0.4035
    1THF     H8 1663   1.236   0.721   1.350  0.1795 -0.5374 -1.5722
    1THF     O1 1664   1.082   0.611   1.253 -0.3457  0.0312  0.0675
    1THF     C1 1665   0.719   2.651   3.939 -0.6142 -0.0358 -0.3228
    1THF     H1 1666   0.732   2.664   3.831  0.7911 -0.1307 -0.1784
    1THF     H2 1667   0.660   2.559   3.952 -1.9398  0.8325 -0.1136
    1THF     C2 1668   0.660   2.772   4.006  0.2278 -0.2172  0.4198
    1THF     H3 1669   0.602   2.743   4.094 -1.5975  2.7212  0.2504
    1THF     H4 1670   0.593   2.829   3.942  0.5913  0.3556  0.5482
    1THF     C3 1671   0.780   2.851   4.058 -0.4485 -0.2836 -0.9898
    1THF     H5 1672   0.771   2.857   4.166  1.8468 -1.1920 -0.7303
    1THF     H6 1673   0.785   2.954   4.020  0.0375  0.9814  2.3508
    1THF     C4 1674   0.900   2.767   4.033  0.0237 -0.1823  0.7112
    1THF     H7 1675   0.968   2.782   4.117  0.6955 -0.2305  0.1819
    1THF     H8 1676   0.939   2.806   3.939  0.9920  1.2388  1.6797
    1THF     O1 1677   0.839   2.634   4.018  0.3691  0.2188  0.2670
    1THF     C1 1678   0.382   2.012   1.162  0.0524 -0.2940 -0.0426
    1THF     H1 1679   0.387   1.909   1.200 -1.8767 -0.7245 -0.9083
    1THF     H2 1680   0.372   2.011   1.053  0.5263 -0.9207 -0.0841
    1THF     C2 1681   0.504   2.086   1.221 -0.5138  0.5999 -0.5035
    1THF     H3 1682   0.536   2.166   1.153 -1.3800  1.2300 -0.1708
    1THF     H4 1683   0.594   2.025   1.231 -0.3910  0.6835 -1.0815
    1THF     C3 1684   0.455   2.149   1.352 -0.3913  0.1772  0.6392
    1THF     H5 1685   0.486   2.253   1.364  0.1611  0.0239  0.5318
    1THF     H6 1686   0.504   2.085   1.426  2.2438 -2.3752 -3.1377
    1THF     C4 1687   0.300   2.131   1.356  0.6889 -0.0997 -0.4019
    1THF     H7 1688   0.246   2.225   1.366 -1.0444 -0.8488 -2.3417
    1THF     H8 1689   0.265   2.063   1.434  1.3414 -0.8954 -0.7937
    1THF     O1 1690   0.267   2.076   1.227  0.8966  0.3240 -0.4608
    1THF     C1 1691   4.013   3.589   2.322  0.3569  0.0207  0.2998
    1THF     H1 1692   3.947   3.506   2.296 -0.2185  0.7601 -0.6453
    1THF     H2 1693   4.112   3.570   2.281 -0.7975 -0.5484 -2.3103
    1THF     C2 1694   4.009   3.607   2.482 -0.5187 -0.0413  0.3568
    1THF     H3 1695   4.109   3.626   2.521 -1.4632  1.6443  2.0644
    1THF     H4 1696   3.962   3.522   2.532  0.9295 -1.4695 -0.6983
    1THF     C3 1697   3.924   3.728   2.512  0.7064  0.2102  0.4077
    1THF     H5 1698   3.991   3.803   2.555 -0.7041  2.3789 -1.0982
    1THF     H6 1699   3.847   3.713   2.588 -1.2515 -0.2558 -1.6292
    1THF     C4 1700   3.862   3.760   2.377  0.4220  0.0633 -0.0063
    1THF     H7 1701   3.832   3.862   2.355  2.3838  0.9801  1.4239
    1THF     H8 1702   3.776   3.693   2.366 -0.4518  1.6123 -3.1364
    1THF     O1 1703   3.955   3.710   2.276  0.4914 -0.0199  0.4241
    1THF     C1 1704   1.758   3.634   2.439 -0.1086  0.6360 -1.0007
    1THF     H1 1705   1.841   3.694   2.478  0.1446 -0.0480 -0.4651
    1THF     H2 1706   1.669   3.642   2.502 -0.8879 -0.2521 -1.9715
    1THF     C2 1707   1.781   3.481   2.427 -0.8721  0.3219 -0.1076
    1THF     H3 1708   1.755   3.421   2.513 -0.4228  1.4094  0.7986
    1THF     H4 1709   1.885   3.470   2.393 -0.8299 -0.1897  0.1893
    1THF     C3 1710   1.690   3.443   2.309 -0.4432 -0.0130 -0.4059
    1THF     H5 1711   1.596   3.399   2.343 -0.1510 -0.3708 -0.0525
    1THF     H6 1712   1.747   3.372   2.250  1.1517  1.7361 -1.0511
    1THF     C4 1713   1.659   3.574   2.236 -0.5034 -0.1055 -0.3641
    1THF     H7 1714   1.557   3.600   2.264 -0.9981 -1.6618 -0.6532
    1THF     H8 1715   1.676   3.569   2.128  1.1038 -1.8349 -0.0606
    1THF     O1 1716   1.737   3.675   2.300 -0.4423  0.2252  0.3528
    1THF     C1 1717   1.378   0.399   0.710  0.6747  0.0058 -0.9624
    1THF     H1 1718   1.412   0.332   0.632  2.1074 -1.6186  0.9966
    1THF     H2 1719   1.466   0.439   0.762 -1.0028  2.1158  0.3546
    1THF     C2 1720   1.298   0.320   0.819 -0.7050 -0.3006 -0.1388
    1THF     H3 1721   1.364   0.282   0.898  1.7787  0.6056 -1.7122
    1THF     H4 1722   1.236   0.239   0.780 -0.6539  0.1610 -1.1971
    1THF     C3 1723   1.216   0.430   0.884  0.3284 -0.1571  0.7547
    1THF     H5 1724   1.273   0.468   0.970 -0.9765 -0.7741  1.9118
    1THF     H6 1725   1.124   0.394   0.930 -0.5766  2.6473  1.2332
    1THF     C4 1726   1.202   0.542   0.778  0.2887 -0.0632 -0.0137
    1THF     H7 1727   1.222   0.636   0.829 -1.2857  0.2546  0.0564
    1THF     H8 1728   1.098   0.542   0.744  0.3977  0.1412 -0.3544
    1THF     O1 1729   1.286   0.505   0.667  0.0192 -0.1292  0.7894
    1THF     C1 1730   0.635   1.077   2.008  0.7468  0.2040 -0.0693
    1THF     H1 1731   0.592   1.030   2.097  2.1088  1.8204  1.4861
    1THF     H2 1732   0.742   1.074   2.029  0.5192 -0.2388  1.0863
    1THF     C2 1733   0.602   1.220   1.979  0.3727 -0.5156 -0.0567
    1THF     H3 1734   0.698   1.271   1.973 -1.9952  4.4759  1.0945
    1THF     H4 1735   0.547   1.266   2.061 -0.1964  0.7853 -1.1367
    1THF     C3 1736   0.515   1.218   1.844 -0.2222 -0.0812 -0.2273
    1THF     H5 1737   0.578   1.266   1.769 -0.6209 -1.7656 -1.6988
    1THF     H6 1738   0.420   1.272   1.845  0.2487  0.8127 -1.6382
    1THF     C4 1739   0.503   1.073   1.812 -1.2141  0.6881 -0.5552
    1THF     H7 1740   0.515   1.040   1.708  2.4655 -3.3852  0.9765
    1THF     H8 1741   0.407   1.037   1.851 -0.1208 -1.4521  0.2420
    1THF     O1 1742   0.608   1.008   1.889 -0.0565 -0.2461  0.0685
    1THF     C1 1743   1.456   2.718   2.939  0.8765  0.0874 -0.5452
    1THF     H1 1744   1.475   2.737   3.044  2.2604 -2.7123 -0.2556
    1THF     H2 1745   1.392   2.797   2.899  0.6706 -0.3425 -1.0784
    1THF     C2 1746   1.391   2.581   2.927 -0.5189  0.0764  0.8376
    1THF     H3 1747   1.309   2.567   2.856  0.7833  0.6355 -0.8090
    1THF     H4 1748   1.346   2.564   3.025  1.8184 -0.2404  1.8864
    1THF     C3 1749   1.505   2.480   2.896  0.7081 -0.1477  0.1563
    1THF     H5 1750   1.487   2.451   2.792  0.0664  2.9431 -0.6548
    1THF     H6 1751   1.503   2.394   2.963 -0.1004  1.1413  1.8436
    1THF     C4 1752   1.629   2.572   2.892 -0.8663  0.5534  0.2456
    1THF     H7 1753   1.707   2.543   2.821 -2.2900 -1.6681 -0.4672
    1THF     H8 1754   1.663   2.591   2.994 -2.4273 -2.0405  1.3231
    1THF     O1 1755   1.568   2.698   2.858  0.3216 -0.2200  0.3636
    1THF     C1 1756   3.008   3.727   0.888  0.1573  0.5268  0.6233
    1THF     H1 1757   2.956   3.805   0.944  0.9548  0.9010  0.8543
    1THF     H2 1758   2.937   3.652   0.854 -0.5995  1.5548 -0.1017
    1THF     C2 1759   3.130   3.673   0.962 -0.4610 -0.3067 -0.6213
    1THF     H3 1760   3.115   3.601   1.042  1.1242 -0.0581 -0.0858
    1THF     H4 1761   3.190   3.757   0.997  1.1224 -0.9173 -1.8503
    1THF     C3 1762   3.212   3.611   0.855 -0.6015  0.0854  0.9196
    1THF     H5 1763   3.173   3.509   0.850  0.2956 -0.1899 -0.9350
    1THF     H6 1764   3.319   3.613   0.877 -0.7269  0.0327  1.5529
    1THF     C4 1765   3.176   3.686   0.727 -0.4844 -0.8142  0.2836
    1THF     H7 1766   3.137   3.606   0.663 -1.3886 -0.0772 -0.0945
    1THF     H8 1767   3.264   3.728   0.678 -0.5030  1.0143  1.7694
    1THF     O1 1768   3.063   3.773   0.763 -0.3171  0.1901  0.8954
    1THF     C1 1769   2.166   2.949   4.007 -0.0862 -0.1736 -0.1344
    1THF     H1 1770   2.069   2.906   4.033  0.6458 -2.4853 -1.0936
    1THF     H2 1771   2.185   3.044   4.059  4.9639 -1.2667  0.3265
    1THF     C2 1772   2.168   2.964   3.854 -0.2368  0.2635  0.5330
    1THF     H3 1773   2.219   3.055   3.823 -0.1926  1.5662  4.2101
    1THF     H4 1774   2.067   2.961   3.813 -0.2684 -0.8700  0.6666
    1THF     C3 1775   2.257   2.843   3.817  0.2353 -0.3523  0.0993
    1THF     H5 1776   2.353   2.883   3.783 -0.6458  0.6681 -1.2847
    1THF     H6 1777   2.212   2.798   3.727  0.7094 -2.3729  0.8418
    1THF     C4 1778   2.267   2.756   3.946 -0.2878 -0.1301  0.2388
    1THF     H7 1779   2.366   2.710   3.948 -0.0756  0.3019 -0.3134
    1THF     H8 1780   2.177   2.694   3.945  0.0420 -0.6070 -0.9556
    1THF     O1 1781   2.258   2.851   4.045  0.2593 -0.3184 -0.1767
    1THF     C1 1782   3.440   3.983   2.283  0.8508  0.1248 -0.4361
    1THF     H1 1783   3.468   3.965   2.179  0.3358 -0.5317 -0.4660
    1THF     H2 1784   3.354   4.049   2.282  0.6699 -0.1080 -0.3700
    1THF     C2 1785   3.564   4.032   2.350 -0.5476 -0.2691  0.0205
    1THF     H3 1786   3.559   4.137   2.380  0.9658  0.4466 -2.1141
    1THF     H4 1787   3.649   4.025   2.281  1.3279  0.4197  2.2080
    1THF     C3 1788   3.578   3.939   2.475  0.2813 -0.6389 -0.2896
    1THF     H5 1789   3.523   3.992   2.553  2.9734  1.4836  0.2762
    1THF     H6 1790   3.681   3.927   2.509  0.5301 -0.7363 -1.0662
    1THF     C4 1791   3.506   3.811   2.435  0.5664 -0.3899  0.3689
    1THF     H7 1792   3.480   3.749   2.521  0.4529  0.8382  1.2239
    1THF     H8 1793   3.571   3.753   2.368  1.4540  1.0195 -0.0129
    1THF     O1 1794   3.398   3.862   2.354  0.1970 -0.4408  0.6703
    1THF     C1 1795   3.146   3.990   3.869  0.7295  0.1424  0.0681
    1THF     H1 1796   3.159   4.097   3.888  1.0381 -0.0471  0.9710
    1THF     H2 1797   3.155   3.942   3.967 -1.1696 -0.8945 -0.2412
    1THF     C2 1798   3.258   3.929   3.790 -0.2422  0.4812  0.4719
    1THF     H3 1799   3.354   3.902   3.833  0.5912  2.2583 -0.2308
    1THF     H4 1800   3.281   3.993   3.705 -0.2177 -0.4147 -0.2087
    1THF     C3 1801   3.186   3.803   3.733  1.2022  1.1526  0.2842
    1THF     H5 1802   3.217   3.724   3.801 -0.0473  0.3871 -0.0138
    1THF     H6 1803   3.224   3.784   3.633  1.0385 -0.2738  0.4799
    1THF     C4 1804   3.035   3.829   3.738 -0.0830 -0.2384  0.0310
    1THF     H7 1805   2.993   3.745   3.794  1.4502 -0.8521  0.2879
    1THF     H8 1806   2.985   3.834   3.641 -0.9596  0.6674  0.5109
    1THF     O1 1807   3.022   3.952   3.806  0.2552  0.9398  0.5603
    1THF     C1 1808   0.277   2.029   0.460  0.2865  0.2684 -0.3854
    1THF     H1 1809   0.368   2.085   0.485  0.8460 -1.2163  0.9878
    1THF     H2 1810   0.278   1.958   0.377  2.5840  1.0357 -1.0598
    1THF     C2 1811   0.158   2.131   0.433 -0.3721 -0.3580  0.3632
    1THF     H3 1812   0.110   2.110   0.337  0.4274 -0.2988 -0.0549
    1THF     H4 1813   0.187   2.237   0.436 -0.4673 -0.3273  0.1889
    1THF     C3 1814   0.058   2.118   0.547  0.5332 -0.2162 -0.1206
    1THF     H5 1815  -0.045   2.120   0.510  0.7713  0.9915 -0.7089
    1THF     H6 1816   0.068   2.193   0.626  2.8612 -0.5017 -0.1220
    1THF     C4 1817   0.090   1.972   0.607  0.7255  0.1655  0.6807
    1THF     H7 1818   0.032   1.903   0.545  1.1636  1.4509 -1.1752
    1THF     H8 1819   0.059   1.956   0.711 -1.9257  0.3747 -0.0411
    1THF     O1 1820   0.235   1.959   0.576 -0.5226  0.3932  0.0230
    1THF     C1 1821   2.070   3.352   2.917 -0.0486 -0.1625 -0.6496
    1THF     H1 1822   2.055   3.298   3.010 -0.4742 -1.0239 -1.2136
    1THF     H2 1823   1.985   3.421   2.907 -0.7056 -1.0477 -1.2053
    1THF     C2 1824   2.087   3.267   2.790 -0.9740 -0.2040  0.0992
    1THF     H3 1825   2.056   3.319   2.699 -0.6798 -1.3398 -0.6480
    1THF     H4 1826   2.036   3.171   2.801  1.3582 -1.2558  2.2680
    1THF     C3 1827   2.238   3.241   2.783  0.2025 -0.3021 -0.4238
    1THF     H5 1828   2.280   3.276   2.689 -0.1535 -1.3322 -0.9782
    1THF     H6 1829   2.260   3.138   2.812 -0.5399 -0.7378 -1.3901
    1THF     C4 1830   2.292   3.330   2.898 -0.8043  0.4749  0.2908
    1THF     H7 1831   2.385   3.379   2.870 -1.7643  1.4020 -1.3823
    1THF     H8 1832   2.288   3.284   2.997 -0.9718  1.2424  0.6384
    1THF     O1 1833   2.190   3.431   2.918  0.1121 -0.4241  0.0286
    1THF     C1 1834   3.522   0.317   2.637  0.1860 -0.1744 -0.7483
    1THF     H1 1835   3.470   0.222   2.621 -0.3022  0.0276 -0.3857
    1THF     H2 1836   3.626   0.299   2.611  0.6378  0.3882  0.6219
    1THF     C2 1837   3.509   0.354   2.789 -0.1301  0.4503 -0.6193
    1THF     H3 1838   3.604   0.353   2.843 -0.7315 -2.9359  0.4988
    1THF     H4 1839   3.441   0.292   2.848 -0.2286  0.9129 -0.2387
    1THF     C3 1840   3.438   0.495   2.781 -0.2053 -0.7043  0.1221
    1THF     H5 1841   3.512   0.572   2.802  1.5051 -2.5292  0.9602
    1THF     H6 1842   3.362   0.523   2.854  0.7194 -0.5980  1.0543
    1THF     C4 1843   3.376   0.502   2.643 -0.4033 -0.9051  0.1747
    1THF     H7 1844   3.355   0.597   2.594 -0.9047 -0.7573  0.6722
    1THF     H8 1845   3.279   0.452   2.649 -0.6255 -0.7225 -1.6705
    1THF     O1 1846   3.465   0.425   2.558 -0.1466  0.5838  0.2487
    1THF     C1 1847   3.980   2.720   3.407  0.1960  0.3720 -0.2140
    1THF     H1 1848   3.928   2.766   3.323 -0.7547 -0.5233 -0.1307
    1THF     H2 1849   4.066   2.781   3.436  1.3776 -1.2182 -0.2626
    1THF     C2 1850   4.021   2.575   3.374 -0.7704 -0.2580 -0.1645
    1THF     H3 1851   4.129   2.572   3.361 -0.4993 -0.5983  2.0742
    1THF     H4 1852   3.973   2.537   3.283 -0.1449 -1.5726  0.0494
    1THF     C3 1853   3.969   2.504   3.501 -0.4116  0.4754  0.7218
    1THF     H5 1854   4.033   2.516   3.588  0.2873  3.1196 -0.1109
    1THF     H6 1855   3.953   2.396   3.491  0.9678  0.3911 -0.7932
    1THF     C4 1856   3.844   2.579   3.546 -0.0440 -0.3217  0.4232
    1THF     H7 1857   3.811   2.583   3.650 -0.1560 -0.0090  0.3789
    1THF     H8 1858   3.762   2.565   3.475 -0.0795  0.4554  0.3031
    1THF     O1 1859   3.889   2.711   3.521 -0.4128 -0.6596 -0.6828
    1THF     C1 1860   2.192   3.656   1.338  0.5079 -0.3113 -0.8112
    1THF     H1 1861   2.292   3.686   1.370  0.5117 -0.5832 -0.5559
    1THF     H2 1862   2.135   3.733   1.286  3.3067  1.8111 -0.8514
    1THF     C2 1863   2.115   3.590   1.455  0.0789  0.5371 -0.0095
    1THF     H3 1864   2.033   3.654   1.489  0.5856  1.2699 -0.1555
    1THF     H4 1865   2.180   3.559   1.537 -0.2365 -0.1667 -0.0279
    1THF     C3 1866   2.059   3.459   1.398 -0.0813  0.0936 -0.5120
    1THF     H5 1867   1.961   3.481   1.354 -0.8367 -1.4072  0.3900
    1THF     H6 1868   2.040   3.382   1.473 -2.1098  0.5412 -0.5292
    1THF     C4 1869   2.165   3.424   1.293 -0.3328 -0.3182 -0.7700
    1THF     H7 1870   2.125   3.362   1.212  0.9928 -1.0055 -0.9226
    1THF     H8 1871   2.253   3.372   1.333 -1.2298 -0.8708  0.5255
    1THF     O1 1872   2.212   3.549   1.246  0.1573  0.4650  0.0773
    1THF     C1 1873   3.929   1.482   0.357 -0.3087  0.5820  0.3388
    1THF     H1 1874   3.989   1.452   0.271  1.4132 -0.9241  2.0323
    1THF     H2 1875   3.952   1.583   0.392 -1.6721  0.9532  0.2064
    1THF     C2 1876   3.935   1.377   0.469  0.1834 -0.1785 -0.0896
    1THF     H3 1877   3.904   1.429   0.560 -2.1062  0.5287 -1.2366
    1THF     H4 1878   4.028   1.321   0.483 -0.7662 -1.8336 -0.2407
    1THF     C3 1879   3.825   1.280   0.427  0.6383 -0.0720 -0.0148
    1THF     H5 1880   3.753   1.273   0.509 -0.8999 -0.6947 -1.4001
    1THF     H6 1881   3.856   1.184   0.387 -2.9226 -2.1201  1.8702
    1THF     C4 1882   3.755   1.338   0.311  0.5479  0.0037  0.5871
    1THF     H7 1883   3.649   1.313   0.315  0.2835  0.8905 -0.5118
    1THF     H8 1884   3.792   1.284   0.224  0.8696  0.3300  0.5219
    1THF     O1 1885   3.785   1.485   0.308  0.0033 -0.6214 -0.4674
    1THF     C1 1886   1.971   3.941   1.080 -0.0727  0.0901  0.1757
    1THF     H1 1887   2.051   3.870   1.059  0.2537  0.0397  1.5086
    1THF     H2 1888   1.875   3.893   1.098  0.2358 -0.7756 -0.4995
    1THF     C2 1889   1.957   4.066   0.987 -0.0527 -0.3846 -0.4188
    1THF     H3 1890   1.856   4.075   0.947 -0.3478 -1.0169  0.1719
    1THF     H4 1891   2.027   4.063   0.903  0.1116  1.3188 -0.3537
    1THF     C3 1892   1.983   4.186   1.080  0.5847 -0.0785 -0.2207
    1THF     H5 1893   1.909   4.263   1.058  0.4701 -0.0907  0.1282
    1THF     H6 1894   2.085   4.226   1.072  0.0583  1.0628 -1.4019
    1THF     C4 1895   1.969   4.127   1.226  0.4630  0.2019 -0.1785
    1THF     H7 1896   1.867   4.139   1.265 -0.4202  1.5941 -2.7872
    1THF     H8 1897   2.047   4.169   1.290  0.3274  0.6835 -0.3257
    1THF     O1 1898   2.005   3.986   1.213 -0.3701 -0.0761  0.0919
    1THF     C1 1899   2.416   0.966   2.488 -0.8505 -0.6090 -0.0737
    1THF     H1 1900   2.497   1.030   2.452 -0.5054 -0.6629  0.6107
    1THF     H2 1901   2.352   1.022   2.557  1.7729  1.0830  1.0617
    1THF     C2 1902   2.470   0.840   2.555  0.3453 -0.3089  0.5525
    1THF     H3 1903   2.409   0.814   2.642 -0.3900  0.1780  0.1924
    1THF     H4 1904   2.573   0.846   2.590  0.5902 -2.2390  0.2378
    1THF     C3 1905   2.437   0.724   2.457 -0.2035 -0.2121  0.3495
    1THF     H5 1906   2.434   0.623   2.496 -0.7992 -0.0226  0.7982
    1THF     H6 1907   2.508   0.731   2.374  0.4411  0.5470  0.9517
    1THF     C4 1908   2.298   0.772   2.410  1.1888 -0.0144 -0.3845
    1THF     H7 1909   2.222   0.755   2.487 -1.1932 -1.0319 -2.8723
    1THF     H8 1910   2.251   0.728   2.322 -2.9787 -0.7645  2.0850
    1THF     O1 1911   2.322   0.914   2.392 -0.1477  0.0789 -0.1270
    1THF     C1 1912   1.920   2.167   0.444 -0.1220 -0.0468 -0.0285
    1THF     H1 1913   1.945   2.231   0.529 -0.6960  1.2960 -0.8465
    1THF     H2 1914   1.983   2.181   0.355 -2.8984 -2.0122 -2.3811
    1THF     C2 1915   1.774   2.189   0.409  0.6192 -0.7057 -0.5984
    1THF     H3 1916   1.778   2.221   0.305 -1.1461  0.6476 -0.2746
    1THF     H4 1917   1.723   2.266   0.469 -1.0545 -1.0851 -1.5086
    1THF     C3 1918   1.718   2.043   0.419  0.6428 -0.3663  0.1425
    1THF     H5 1919   1.660   2.014   0.331  0.9852  1.1106 -0.5881
    1THF     H6 1920   1.657   2.016   0.505  0.0835 -1.1472 -0.4941
    1THF     C4 1921   1.838   1.956   0.411  0.2650 -0.2029  0.3993
    1THF     H7 1922   1.884   1.945   0.312 -2.5237 -0.5853 -0.9165
    1THF     H8 1923   1.817   1.864   0.467 -0.1772  1.4111  2.9477
    1THF     O1 1924   1.936   2.029   0.486 -0.3312 -0.2521  0.2005
    1THF     C1 1925   0.674   1.517   1.232 -0.2026  1.0255  0.5304
    1THF     H1 1926   0.626   1.542   1.327  0.5102 -3.2954  2.1295
    1THF     H2 1927   0.642   1.416   1.207  1.6982  0.2672  1.0870
    1THF     C2 1928   0.827   1.540   1.226  0.5357  0.6278 -0.6724
    1THF     H3 1929   0.873   1.450   1.268 -1.1779 -0.1033 -0.3154
    1THF     H4 1930   0.851   1.627   1.287 -1.1595  0.2473  0.5829
    1THF     C3 1931   0.846   1.564   1.078 -0.4749  0.0075  0.6361
    1THF     H5 1932   0.868   1.470   1.027 -0.1294  0.7530 -0.6078
    1THF     H6 1933   0.931   1.630   1.060  0.3406 -0.6193  2.0385
    1THF     C4 1934   0.716   1.632   1.026 -0.2833  0.2795 -0.6594
    1THF     H7 1935   0.668   1.589   0.938 -0.2528  1.6020 -1.3307
    1THF     H8 1936   0.723   1.741   1.021 -1.4117  0.4727  1.3582
    1THF     O1 1937   0.624   1.611   1.134 -0.0396 -0.4327 -0.1641
    1THF     C1 1938   0.397   0.762   3.186 -0.7258  0.1919 -0.3016
    1THF     H1 1939   0.432   0.659   3.198 -0.9864  0.3010  1.5188
    1THF     H2 1940   0.469   0.833   3.228 -2.1899  0.5676  1.5918
    1THF     C2 1941   0.267   0.778   3.257 -0.9483  0.2761 -0.9111
    1THF     H3 1942   0.246   0.876   3.301 -1.4520 -0.3950  0.3857
    1THF     H4 1943   0.262   0.707   3.340  0.7424  1.0514 -0.1280
    1THF     C3 1944   0.167   0.764   3.153 -0.4604 -0.2501 -0.1177
    1THF     H5 1945   0.084   0.829   3.179  0.3046  1.0054 -0.7710
    1THF     H6 1946   0.133   0.661   3.139 -0.5532 -0.0518 -1.3956
    1THF     C4 1947   0.239   0.816   3.029  0.0994  0.0485  0.3620
    1THF     H7 1948   0.223   0.924   3.021  0.7295  0.0977 -0.2900
    1THF     H8 1949   0.208   0.768   2.936  2.2830  2.0228 -1.4726
    1THF     O1 1950   0.378   0.782   3.049 -0.1936 -0.3582 -0.3094
    1THF     C1 1951   2.875   1.068   0.732 -0.3464 -0.2207 -0.2520
    1THF     H1 1952   2.838   0.968   0.756 -1.4569  0.1762 -0.2745
    1THF     H2 1953   2.852   1.085   0.627 -0.7254 -2.2050 -0.5058
    1THF     C2 1954   3.026   1.061   0.754 -0.4354  0.1024 -0.0653
    1THF     H3 1955   3.079   1.082   0.661  1.5160 -0.9931  0.7775
    1THF     H4 1956   3.064   0.965   0.790  2.3900  0.4957 -1.8613
    1THF     C3 1957   3.056   1.163   0.856 -0.1790  0.1930  0.3198
    1THF     H5 1958   3.094   1.254   0.809  0.7812  0.3349  1.3283
    1THF     H6 1959   3.131   1.126   0.927 -0.1040  0.4998  0.3998
    1THF     C4 1960   2.927   1.189   0.927  0.7568 -1.2381  0.1775
    1THF     H7 1961   2.915   1.291   0.965  1.4489 -0.9657 -0.3088
    1THF     H8 1962   2.909   1.114   1.004  0.8841  0.0399  1.4597
    1THF     O1 1963   2.825   1.169   0.822 -0.5961  0.0748  0.3762
    1THF     C1 1964   2.744   1.908   0.166 -0.1014 -0.3729  0.3671
    1THF     H1 1965   2.727   1.831   0.242  1.2630 -0.1303  0.9209
    1THF     H2 1966   2.814   1.984   0.200 -0.7500  0.0603  0.7527
    1THF     C2 1967   2.621   1.983   0.131 -0.4389 -0.0918 -1.0569
    1THF     H3 1968   2.630   2.072   0.194  2.5070  0.0861 -1.6970
    1THF     H4 1969   2.535   1.926   0.168  0.5378  1.0234  3.2775
    1THF     C3 1970   2.621   2.012  -0.017  0.6989 -0.4419 -0.3148
    1THF     H5 1971   2.673   2.104  -0.044 -0.1159 -0.2803 -1.3607
    1THF     H6 1972   2.521   2.015  -0.060  0.2600  1.3237  0.7838
    1THF     C4 1973   2.698   1.892  -0.071 -0.5634 -0.1502  0.4681
    1THF     H7 1974   2.770   1.922  -0.148 -0.3731  1.4737  1.2671
    1THF     H8 1975   2.640   1.807  -0.107  1.8155 -1.2535 -0.9150
    1THF     O1 1976   2.788   1.853   0.038 -0.2451 -0.0861 -0.7417
    1THF     C1 1977   2.384   2.765   1.106  0.1715 -0.5942  0.6763
    1THF     H1 1978   2.420   2.863   1.137  0.5048 -0.2134 -0.8429
    1THF     H2 1979   2.303   2.724   1.166  0.2488 -1.7521  0.0006
    1THF     C2 1980   2.505   2.672   1.118  0.6040 -0.0747 -0.7575
    1THF     H3 1981   2.490   2.569   1.153  0.5339 -0.1240 -0.9299
    1THF     H4 1982   2.590   2.719   1.168 -0.0596  0.9582 -0.6043
    1THF     C3 1983   2.550   2.650   0.975  0.1516 -0.3663 -0.0413
    1THF     H5 1984   2.511   2.553   0.945 -1.3367 -0.1595  1.1793
    1THF     H6 1985   2.657   2.660   0.951  0.3689  0.0679  1.0726
    1THF     C4 1986   2.478   2.753   0.889  1.1330  0.5055  0.4438
    1THF     H7 1987   2.461   2.727   0.784 -0.0087  0.4322  0.6376
    1THF     H8 1988   2.543   2.840   0.892  0.3559  1.0894  0.4165
    1THF     O1 1989   2.355   2.775   0.963 -0.4987 -0.1365  0.7328
    1THF     C1 1990   3.487   3.856   2.843 -0.2928  0.3932 -0.0800
    1THF     H1 1991   3.408   3.833   2.771  0.1719 -1.0022 -0.1483
    1THF     H2 1992   3.461   3.804   2.935 -0.3409 -0.1428 -0.3956
    1THF     C2 1993   3.513   4.001   2.867 -0.2410  0.0018 -0.1175
    1THF     H3 1994   3.448   4.047   2.942 -2.3159 -0.7682 -1.3981
    1THF     H4 1995   3.499   4.063   2.778 -2.4296  0.6478  0.6523
    1THF     C3 1996   3.657   3.997   2.915  0.8156  0.1995  0.4375
    1THF     H5 1997   3.649   3.980   3.022  0.1667 -1.2153  0.1788
    1THF     H6 1998   3.714   4.083   2.881  0.5929  0.1280 -0.1272
    1THF     C4 1999   3.721   3.876   2.850  0.4606  0.5758  0.1814
    1THF     H7 2000   3.761   3.819   2.933  0.3628  1.2748  0.7154
    1THF     H8 2001   3.804   3.894   2.781 -0.3785  0.7306 -0.8086
    1THF     O1 2002   3.613   3.806   2.789 -0.2014  0.1289 -0.1414
    1THF     C1 2003   0.625   3.712   0.750 -0.3121  0.2686  0.3162
    1THF     H1 2004   0.633   3.758   0.651  2.6638  1.3269  0.9880
    1THF     H2 2005   0.696   3.629   0.760  0.2929  0.8144  0.5679
    1THF     C2 2006   0.484   3.668   0.779 -0.7386  0.5464  0.5256
    1THF     H3 2007   0.492   3.597   0.862  0.4665 -1.5676 -1.3792
    1THF     H4 2008   0.424   3.622   0.701  2.2995  1.0194 -2.1439
    1THF     C3 2009   0.422   3.794   0.832 -0.3140 -0.4434 -0.7614
    1THF     H5 2010   0.373   3.777   0.928 -1.9034 -1.9254 -1.7938
    1THF     H6 2011   0.361   3.844   0.756 -0.5913  1.2029  0.5125
    1THF     C4 2012   0.543   3.891   0.868  0.8249 -0.2402  0.2032
    1THF     H7 2013   0.538   3.932   0.969 -0.9715 -1.5282  0.6670
    1THF     H8 2014   0.550   3.973   0.797 -2.2617  1.1625  1.4393
    1THF     O1 2015   0.655   3.806   0.853 -0.0526 -0.0372 -0.0972
    1THF     C1 2016   1.425   2.713   0.893  0.5235 -0.0552  0.5468
    1THF     H1 2017   1.398   2.650   0.808  1.9042  0.6205 -0.4219
    1THF     H2 2018   1.395   2.672   0.990 -1.8751 -0.1517 -0.2021
    1THF     C2 2019   1.374   2.860   0.886  0.4217 -0.7450  0.2261
    1THF     H3 2020   1.287   2.877   0.950  2.4305  2.1175  2.3454
    1THF     H4 2021   1.353   2.878   0.781  1.1534 -1.1835  0.0001
    1THF     C3 2022   1.499   2.947   0.930  0.4714  1.0036 -0.0184
    1THF     H5 2023   1.489   2.991   1.030  2.9003  0.2528  0.5954
    1THF     H6 2024   1.515   3.022   0.853  0.4396  0.6858 -0.3340
    1THF     C4 2025   1.614   2.847   0.932 -0.1577  0.4228 -0.1794
    1THF     H7 2026   1.652   2.837   1.034 -0.1081 -0.9635 -0.3226
    1THF     H8 2027   1.699   2.874   0.868  2.1430 -3.3935  1.0554
    1THF     O1 2028   1.567   2.728   0.884  0.1333  0.3429 -0.5703
    1THF     C1 2029   2.068   0.753   0.283 -0.4269 -0.6092 -0.5484
    1THF     H1 2030   2.144   0.717   0.353 -0.5542 -1.0175 -0.6229
    1THF     H2 2031   2.042   0.859   0.294 -2.9837 -1.1816 -0.6944
    1THF     C2 2032   1.936   0.678   0.291  0.5209  0.2359  1.0198
    1THF     H3 2033   1.856   0.748   0.267  0.0205  0.5809  3.6002
    1THF     H4 2034   1.915   0.623   0.383  1.0580 -3.0765 -0.7596
    1THF     C3 2035   1.945   0.580   0.174 -0.2987 -0.2426 -0.8445
    1THF     H5 2036   1.852   0.550   0.124 -1.0331  0.7061 -0.0684
    1THF     H6 2037   1.995   0.488   0.203 -1.0207 -0.0130  1.1702
    1THF     C4 2038   2.033   0.652   0.069  0.3255 -1.1679 -0.3828
    1THF     H7 2039   1.968   0.723   0.018 -1.0596 -2.2128 -0.0954
    1THF     H8 2040   2.086   0.590  -0.004 -1.0404  0.5191 -2.8581
    1THF     O1 2041   2.120   0.731   0.148 -0.4793  0.6527  0.4889
    1THF     C1 2042   3.582   0.145   0.455 -0.2581 -0.1237  0.0848
    1THF     H1 2043   3.552   0.130   0.559 -2.4929 -1.0673 -0.6678
    1THF     H2 2044   3.541   0.064   0.394 -0.9997  0.4071 -0.1351
    1THF     C2 2045   3.737   0.145   0.440 -0.0016  0.4120  0.2904
    1THF     H3 2046   3.752   0.089   0.347  0.4939  1.8344 -0.4920
    1THF     H4 2047   3.791   0.096   0.521 -0.6230 -0.5353  0.1404
    1THF     C3 2048   3.776   0.293   0.431 -0.6528  0.5826 -0.3478
    1THF     H5 2049   3.823   0.302   0.332  1.2382 -2.4666  0.2090
    1THF     H6 2050   3.845   0.322   0.510  0.5094  0.7671 -1.4121
    1THF     C4 2051   3.641   0.374   0.434 -0.3861 -0.3086 -0.0974
    1THF     H7 2052   3.639   0.460   0.367  0.6476 -1.8853 -2.1896
    1THF     H8 2053   3.634   0.415   0.535 -0.1713 -0.3214 -0.0761
    1THF     O1 2054   3.538   0.276   0.401  0.6100 -0.5831  0.0382
    1THF     C1 2055   3.021   0.479   2.814  0.4318 -0.2110 -0.1574
    1THF     H1 2056   3.105   0.538   2.853  2.2164 -0.5996 -3.2328
    1THF     H2 2057   3.007   0.482   2.705  1.1054  1.0507 -0.2182
    1THF     C2 2058   2.895   0.533   2.882  0.3308  0.2983 -0.3861
    1THF     H3 2059   2.829   0.572   2.805  0.7233  1.9142  0.0775
    1THF     H4 2060   2.915   0.622   2.943 -0.4310  0.6147 -0.5815
    1THF     C3 2061   2.823   0.427   2.965 -0.6795 -0.5545 -0.5174
    1THF     H5 2062   2.716   0.449   2.956 -0.3199  0.7937 -1.6432
    1THF     H6 2063   2.850   0.432   3.070 -0.6424 -0.7747 -0.5166
    1THF     C4 2064   2.884   0.294   2.906  0.6250 -0.8622  0.0626
    1THF     H7 2065   2.828   0.263   2.818  1.6488  1.6357 -1.5026
    1THF     H8 2066   2.899   0.209   2.974  0.6774  0.0829  1.2490
    1THF     O1 2067   3.018   0.339   2.863 -0.5214  0.2961 -0.5931
    1THF     C1 2068   1.505   1.208   2.475 -0.1550 -0.4297 -0.0378
    1THF     H1 2069   1.586   1.157   2.528 -1.3116  0.4389  2.6375
    1THF     H2 2070   1.496   1.188   2.368 -1.5148 -1.4387  0.2463
    1THF     C2 2071   1.479   1.352   2.512  0.2006  0.4942  0.1538
    1THF     H3 2072   1.461   1.428   2.437 -0.4006  1.6998  1.4971
    1THF     H4 2073   1.569   1.383   2.565  2.1639  0.9446 -3.3290
    1THF     C3 2074   1.354   1.337   2.602  0.2842 -0.6498  0.3102
    1THF     H5 2075   1.271   1.385   2.550  0.6463 -1.6577 -1.2369
    1THF     H6 2076   1.366   1.393   2.695  0.4545  1.7688 -1.1254
    1THF     C4 2077   1.332   1.190   2.631 -0.0172 -0.2310  0.2544
    1THF     H7 2078   1.225   1.166   2.630 -0.8698  2.9542  3.3461
    1THF     H8 2079   1.384   1.151   2.719 -0.3828  2.7024  1.8575
    1THF     O1 2080   1.388   1.134   2.523 -0.0370 -0.0182 -0.8544
    1THF     C1 2081   3.443   2.345   4.048  0.2002 -0.3817  0.2670
    1THF     H1 2082   3.441   2.306   3.946 -1.3177  1.8189 -0.5742
    1THF     H2 2083   3.394   2.273   4.114 -0.3666  0.6387  0.9865
    1THF     C2 2084   3.373   2.484   4.061  0.4521 -0.1854 -0.5030
    1THF     H3 2085   3.267   2.483   4.087  0.7520  0.9156  0.8204
    1THF     H4 2086   3.391   2.540   3.968 -1.4207  0.6383 -0.3893
    1THF     C3 2087   3.462   2.554   4.165  0.0946 -1.0170  0.4870
    1THF     H5 2088   3.433   2.517   4.264  0.5851  0.0069  1.0109
    1THF     H6 2089   3.446   2.662   4.162  0.6418 -0.9091  1.4729
    1THF     C4 2090   3.602   2.503   4.136  0.4989  0.1427  0.3056
    1THF     H7 2091   3.671   2.515   4.221 -0.0017 -2.3314  1.1117
    1THF     H8 2092   3.634   2.552   4.044 -2.2134 -3.4965 -2.7095
    1THF     O1 2093   3.581   2.367   4.096 -0.0918  0.0184 -0.6129
    1THF     C1 2094   1.328   2.034   0.752 -0.5013 -0.5891 -0.6129
    1THF     H1 2095   1.384   2.046   0.845 -4.3413  0.0415  1.6981
    1THF     H2 2096   1.398   1.980   0.687 -0.6761  0.7921 -1.9852
    1THF     C2 2097   1.292   2.178   0.703 -0.5651 -0.4368  0.7826
    1THF     H3 2098   1.375   2.240   0.667  0.8067 -2.5850  0.1077
    1THF     H4 2099   1.249   2.227   0.791  3.1361  1.0451  1.8637
    1THF     C3 2100   1.192   2.144   0.593 -0.2639  0.1417  0.1125
    1THF     H5 2101   1.249   2.115   0.504 -2.7424  1.8767 -2.1229
    1THF     H6 2102   1.123   2.226   0.577 -0.9644 -0.5417 -0.3915
    1THF     C4 2103   1.121   2.025   0.655  0.2782  0.7045 -0.5074
    1THF     H7 2104   1.119   1.947   0.579  1.9968  0.2824 -0.1321
    1THF     H8 2105   1.015   2.040   0.677  0.5387  1.2260  0.4247
    1THF     O1 2106   1.196   1.972   0.762  0.0353  0.5581 -0.3016
    1THF     C1 2107   0.858   2.871   3.553  0.1807 -0.2741  0.4040
    1THF     H1 2108   0.892   2.773   3.588  0.7314 -0.5696 -0.9299
    1THF     H2 2109   0.868   2.891   3.446  1.9082 -1.6085  0.2874
    1THF     C2 2110   0.935   2.980   3.634 -0.1533  0.3908 -0.5063
    1THF     H3 2111   0.997   3.045   3.570 -0.2814  1.3708  0.3558
    1THF     H4 2112   1.005   2.937   3.705 -1.0420  0.9261  0.7047
    1THF     C3 2113   0.826   3.058   3.713 -0.0178  0.5644  0.2196
    1THF     H5 2114   0.842   3.166   3.724  0.5599  0.7273 -1.9340
    1THF     H6 2115   0.827   3.005   3.808  1.3063  0.8199  0.3574
    1THF     C4 2116   0.704   3.026   3.620  0.2916  0.4519 -0.1692
    1THF     H7 2117   0.707   3.082   3.526  0.5884  0.6841 -0.0211
    1THF     H8 2118   0.617   3.046   3.683 -0.4203  1.7328 -1.5187
    1THF     O1 2119   0.721   2.889   3.586  0.4797 -0.2203 -0.0487
    1THF     C1 2120   2.487   3.297   3.400 -0.2220 -0.3358  1.0507
    1THF     H1 2121   2.444   3.281   3.300  0.8824 -0.3015  0.5659
    1THF     H2 2122   2.481   3.404   3.422  1.1052  0.5139 -2.3653
    1THF     C2 2123   2.639   3.272   3.396 -0.0583  0.1842 -0.7713
    1THF     H3 2124   2.698   3.363   3.378  0.5058 -0.1301 -0.5300
    1THF     H4 2125   2.674   3.194   3.328  3.3853 -0.4732  1.6023
    1THF     C3 2126   2.663   3.222   3.542 -0.2555  0.9361  0.6046
    1THF     H5 2127   2.697   3.308   3.600  0.8278 -0.6624  2.4198
    1THF     H6 2128   2.739   3.144   3.547  1.1115  2.2368  0.3479
    1THF     C4 2129   2.526   3.164   3.583  0.7078  0.3570 -0.7301
    1THF     H7 2130   2.497   3.201   3.681  2.3918 -2.1544  0.7602
    1THF     H8 2131   2.531   3.055   3.581 -1.9708  0.2126 -1.5429
    1THF     O1 2132   2.424   3.218   3.494  0.3138 -0.0459 -0.0826
    1THF     C1 2133   0.947   3.314   3.023 -0.0054  0.1421  0.7593
    1THF     H1 2134   0.947   3.421   3.003  0.3233  0.2562  1.3676
    1THF     H2 2135   0.845   3.276   3.031  0.9700 -2.4478  1.6907
    1THF     C2 2136   1.034   3.264   3.140 -0.0811 -0.0286  0.1833
    1THF     H3 2137   0.971   3.205   3.207 -0.4270 -0.4310 -0.4900
    1THF     H4 2138   1.070   3.354   3.190 -2.5351  1.0684  0.0474
    1THF     C3 2139   1.141   3.178   3.069  0.6487 -0.1045  0.3148
    1THF     H5 2140   1.102   3.076   3.074  0.3509 -0.0190 -0.2639
    1THF     H6 2141   1.238   3.189   3.117  1.1201  2.5838 -1.1927
    1THF     C4 2142   1.142   3.233   2.929  0.6411 -0.7175 -0.0065
    1THF     H7 2143   1.171   3.153   2.861 -2.3128 -2.2202  0.3827
    1THF     H8 2144   1.194   3.328   2.918 -0.3788 -0.1122  0.2722
    1THF     O1 2145   1.003   3.250   2.904 -0.4804  0.4581 -0.1430
    1THF     C1 2146   2.519   3.580   3.653  0.5394 -0.4946 -0.5998
    1THF     H1 2147   2.543   3.483   3.608 -1.6540 -0.5801 -1.6350
    1THF     H2 2148   2.434   3.627   3.602  0.0202 -0.1899  0.5227
    1THF     C2 2149   2.642   3.673   3.662 -0.5587  0.1599  0.2815
    1THF     H3 2150   2.601   3.774   3.668 -0.3626  0.2165  0.6979
    1THF     H4 2151   2.710   3.653   3.579 -0.5387  1.2896  0.0148
    1THF     C3 2152   2.706   3.638   3.792 -0.5754 -0.0120 -0.1177
    1THF     H5 2153   2.754   3.730   3.824  0.1540 -0.7759  1.0488
    1THF     H6 2154   2.778   3.556   3.786 -3.0826 -2.2921 -0.3225
    1THF     C4 2155   2.590   3.604   3.883  0.2927  0.1863 -0.3568
    1THF     H7 2156   2.565   3.691   3.944  0.2967  0.5666 -0.8912
    1THF     H8 2157   2.630   3.519   3.939  0.0734  0.6102  0.4402
    1THF     O1 2158   2.488   3.562   3.793 -0.2058 -0.4107  0.4028
    1THF     C1 2159   0.438   2.315   2.429  0.0060 -0.2687  0.5437
    1THF     H1 2160   0.469   2.264   2.337  2.6518  0.0852  1.2017
    1THF     H2 2161   0.338   2.354   2.405 -0.0497  0.0198  1.2415
    1THF     C2 2162   0.536   2.415   2.484 -0.5943 -0.0344 -0.0697
    1THF     H3 2163   0.479   2.486   2.545 -1.8646 -0.4748 -0.7243
    1THF     H4 2164   0.575   2.483   2.408  1.2116 -1.4853 -0.4754
    1THF     C3 2165   0.627   2.339   2.579  0.1395  0.6082  0.0646
    1THF     H5 2166   0.658   2.385   2.673  0.9432 -0.4703  0.3478
    1THF     H6 2167   0.719   2.312   2.527 -1.1335 -4.6598  0.1940
    1THF     C4 2168   0.546   2.211   2.606  0.2659  0.1328 -0.3624
    1THF     H7 2169   0.517   2.192   2.710  1.2664 -0.0694 -0.1164
    1THF     H8 2170   0.604   2.129   2.562 -0.2327 -0.3007 -0.2288
    1THF     O1 2171   0.425   2.224   2.539  0.0966 -0.5093  0.1898
    1THF     C1 2172   0.233   3.291   3.565  0.0701  0.1134 -0.1494
    1THF     H1 2173   0.137   3.241   3.551 -0.0835  0.4448 -0.2884
    1THF     H2 2174   0.261   3.293   3.670  0.1011 -1.9340 -0.0938
    1THF     C2 2175   0.239   3.431   3.503 -0.0482 -0.0630 -0.4219
    1THF     H3 2176   0.319   3.484   3.555 -1.0815  0.0214  1.1125
    1THF     H4 2177   0.142   3.478   3.515  1.1568  2.1021  1.3898
    1THF     C3 2178   0.264   3.387   3.354  0.0396 -0.4099  0.4311
    1THF     H5 2179   0.313   3.473   3.309 -1.0804  0.2209  0.3770
    1THF     H6 2180   0.166   3.367   3.310 -0.6336  1.7074  0.8745
    1THF     C4 2181   0.348   3.256   3.362 -0.4065  0.1766 -0.4157
    1THF     H7 2182   0.454   3.274   3.345 -0.4648  0.2649 -0.6815
    1THF     H8 2183   0.320   3.182   3.287 -2.9405 -0.3007  0.9483
    1THF     O1 2184   0.325   3.201   3.496 -0.4747 -0.0107  0.2200
    1THF     C1 2185   1.010   2.666   2.693  0.3909 -0.5872  0.1931
    1THF     H1 2186   1.117   2.648   2.677  0.3744  0.4154 -1.1592
    1THF     H2 2187   0.958   2.635   2.602  1.7630 -1.4194 -0.3401
    1THF     C2 2188   1.001   2.817   2.735  0.1212  0.4441 -0.4297
    1THF     H3 2189   0.928   2.864   2.669  0.6843 -0.6792 -1.8686
    1THF     H4 2190   1.090   2.878   2.722  0.2459  0.5579  0.8552
    1THF     C3 2191   0.950   2.817   2.876 -0.8651  0.5462  0.1634
    1THF     H5 2192   0.881   2.899   2.896 -1.2496  0.1008  0.6867
    1THF     H6 2193   1.032   2.832   2.946  0.3467 -1.5766 -0.7493
    1THF     C4 2194   0.882   2.684   2.892  0.4412  0.4892 -0.3513
    1THF     H7 2195   0.780   2.685   2.853  0.6600  0.1983 -0.9264
    1THF     H8 2196   0.879   2.646   2.995  0.4832 -1.2438 -0.9710
    1THF     O1 2197   0.966   2.590   2.817 -0.5107 -0.0573 -0.5505
    1THF     C1 2198   2.653   4.006   1.917  0.0526 -0.2748  1.3321
    1THF     H1 2199   2.689   4.086   1.983 -0.3481  1.0772 -0.0734
    1THF     H2 2200   2.690   3.908   1.949  0.1754 -0.5817  0.2756
    1THF     C2 2201   2.683   4.018   1.766  0.6530  0.3704  0.5771
    1THF     H3 2202   2.710   3.920   1.725  0.2844  0.3794  0.3136
    1THF     H4 2203   2.762   4.091   1.748 -0.7687  1.0891 -2.9486
    1THF     C3 2204   2.554   4.067   1.704  0.3286  1.0099  0.3001
    1THF     H5 2205   2.506   3.998   1.634  3.7668  0.7909 -1.9524
    1THF     H6 2206   2.573   4.157   1.644  0.9897  1.9215  1.8438
    1THF     C4 2207   2.464   4.094   1.816 -0.7757  0.0789  0.1653
    1THF     H7 2208   2.356   4.095   1.803 -0.7472 -3.3526 -1.0685
    1THF     H8 2209   2.488   4.193   1.855 -1.7629  0.6905 -0.7715
    1THF     O1 2210   2.506   3.995   1.916 -0.6477  0.1863 -0.2316
    1THF     C1 2211   3.213   0.084   1.841 -0.2507  0.2527  0.1932
    1THF     H1 2212   3.113   0.124   1.818  0.0201  0.0953 -1.3466
    1THF     H2 2213   3.204   0.033   1.937 -0.0526  0.3844  0.2806
    1THF     C2 2214   3.324   0.186   1.871 -0.1884 -0.4637  0.2454
    1THF     H3 2215   3.326   0.202   1.978  0.0970 -1.1764  0.3537
    1THF     H4 2216   3.305   0.287   1.835  0.3290 -0.4225  0.0907
    1THF     C3 2217   3.458   0.126   1.824  0.1149 -0.1667 -0.2972
    1THF     H5 2218   3.535   0.125   1.902 -0.2622 -0.9811  0.0700
    1THF     H6 2219   3.502   0.181   1.740 -1.0119  0.9809 -0.1405
    1THF     C4 2220   3.413  -0.019   1.779 -0.1571  0.0524  0.2278
    1THF     H7 2221   3.437  -0.084   1.864  0.7107 -1.8914 -1.4696
    1THF     H8 2222   3.468  -0.056   1.693 -0.6285  0.1494 -0.1196
    1THF     O1 2223   3.269  -0.012   1.748 -0.2599  0.0581 -0.0029
    1THF     C1 2224   1.159   1.119   0.945 -0.0521  0.2395 -0.0384
    1THF     H1 2225   1.124   1.024   0.905 -1.1076  1.5690 -2.4392
    1THF     H2 2226   1.268   1.118   0.949  0.0589 -1.4074 -2.3820
    1THF     C2 2227   1.121   1.161   1.086 -0.3372  0.0044 -0.4636
    1THF     H3 2228   1.179   1.094   1.150  0.3282  0.0827 -0.9883
    1THF     H4 2229   1.013   1.147   1.096 -0.1843  0.1676  1.5590
    1THF     C3 2230   1.153   1.314   1.085 -0.6699  0.5671  0.2395
    1THF     H5 2231   1.251   1.323   1.131 -0.2932  1.4519 -0.7211
    1THF     H6 2232   1.075   1.374   1.132  0.8017  1.7263  1.2413
    1THF     C4 2233   1.173   1.356   0.937  0.0039  0.1893 -0.7190
    1THF     H7 2234   1.277   1.375   0.910 -0.3354  1.0871 -1.4211
    1THF     H8 2235   1.112   1.446   0.926 -0.1290  0.2284  0.2799
    1THF     O1 2236   1.124   1.237   0.867  0.1672 -0.0309 -0.1034
    1THF     C1 2237   2.070   3.237   2.414 -0.5318  0.1725 -0.6364
    1THF     H1 2238   2.016   3.263   2.322 -0.9125 -0.1339 -0.5028
    1THF     H2 2239   2.104   3.322   2.474  1.7006 -0.5966 -0.7761
    1THF     C2 2240   2.198   3.171   2.368 -0.3603  0.9848 -0.1061
    1THF     H3 2241   2.286   3.236   2.381 -0.0705  0.4906  0.4174
    1THF     H4 2242   2.187   3.157   2.260  0.4611 -0.2070 -0.0462
    1THF     C3 2243   2.207   3.038   2.447 -0.1186 -0.1990 -0.1658
    1THF     H5 2244   2.271   3.055   2.534  0.7688 -0.3142 -0.7945
    1THF     H6 2245   2.232   2.959   2.376  0.0062  0.1307 -0.4864
    1THF     C4 2246   2.065   3.008   2.489 -0.1584 -0.4074 -0.2500
    1THF     H7 2247   2.052   2.969   2.591  1.1631  0.6196  0.3371
    1THF     H8 2248   2.016   2.957   2.406 -1.5104 -0.0789  0.3343
    1THF     O1 2249   2.008   3.142   2.505 -0.1845  0.1387  0.6726
    1THF     C1 2250   3.152   0.416   1.049 -1.3316  0.1400  0.6627
    1THF     H1 2251   3.147   0.311   1.019  1.1689 -0.4512  2.2322
    1THF     H2 2252   3.052   0.457   1.031 -1.4505 -0.6886 -0.6433
    1THF     C2 2253   3.257   0.485   0.959 -0.1629  0.2094 -0.0271
    1THF     H3 2254   3.220   0.587   0.944  0.3677  0.3007 -0.7678
    1THF     H4 2255   3.268   0.424   0.869  0.2076 -0.8943  0.7692
    1THF     C3 2256   3.383   0.481   1.052 -0.4661  0.3625 -0.3200
    1THF     H5 2257   3.435   0.576   1.037 -0.1592  0.2623  0.1159
    1THF     H6 2258   3.455   0.401   1.038 -0.5129  0.5923 -1.9605
    1THF     C4 2259   3.329   0.468   1.194  0.5385 -0.1848 -0.8095
    1THF     H7 2260   3.335   0.567   1.239  0.1482 -1.6732  2.6727
    1THF     H8 2261   3.388   0.396   1.251  1.0444  1.1346  0.3715
    1THF     O1 2262   3.196   0.419   1.184  0.3927  0.3205  0.1752
    1THF     C1 2263   2.532   0.883   2.921  0.3675  0.2671  0.0144
    1THF     H1 2264   2.579   0.946   2.846 -0.2830  0.9168  0.1500
    1THF     H2 2265   2.521   0.783   2.876  1.0040  0.1196  0.1890
    1THF     C2 2266   2.382   0.923   2.951 -0.1781 -0.8582 -0.6119
    1THF     H3 2267   2.313   0.860   2.894 -3.7103  1.0925  1.3607
    1THF     H4 2268   2.355   1.026   2.927  1.0793 -0.2192  0.6644
    1THF     C3 2269   2.371   0.908   3.100 -0.2042 -0.5932 -0.2534
    1THF     H5 2270   2.364   0.803   3.128 -0.2988 -0.3100  0.8020
    1THF     H6 2271   2.305   0.978   3.151  1.9538  1.2060  0.1568
    1THF     C4 2272   2.510   0.949   3.150 -0.1414  0.1406  0.0514
    1THF     H7 2273   2.538   0.912   3.249  0.9409 -0.6199 -0.5321
    1THF     H8 2274   2.517   1.057   3.136 -1.1336  0.3016  0.7118
    1THF     O1 2275   2.599   0.885   3.053  0.1122 -0.1880 -0.0925
    1THF     C1 2276   1.096   1.617   0.354  0.8285  0.0537  0.7725
    1THF     H1 2277   1.117   1.573   0.452 -0.3590 -0.8166  0.6490
    1THF     H2 2278   0.989   1.600   0.347  0.6922  1.6990 -2.1814
    1THF     C2 2279   1.166   1.548   0.241 -0.4409  0.1798 -0.9315
    1THF     H3 2280   1.113   1.455   0.216  2.3104 -1.7272  0.0619
    1THF     H4 2281   1.268   1.518   0.266  0.2478  2.3741 -0.9938
    1THF     C3 2282   1.183   1.652   0.134 -0.1356  0.0908  0.0477
    1THF     H5 2283   1.093   1.659   0.072  1.3597  2.3156 -1.9871
    1THF     H6 2284   1.267   1.632   0.067 -0.7977 -0.2956 -0.6817
    1THF     C4 2285   1.201   1.781   0.214  0.5408 -0.3148  0.0183
    1THF     H7 2286   1.184   1.869   0.151  1.8674  0.0394  0.1243
    1THF     H8 2287   1.307   1.796   0.240  0.6993 -2.2881  0.5780
    1THF     O1 2288   1.127   1.757   0.334  0.0512  0.3478  0.0196
    1THF     C1 2289   3.773   0.505   0.071  0.6524 -0.2325  0.0442
    1THF     H1 2290   3.817   0.599   0.107  0.4005  0.2760 -0.9464
    1THF     H2 2291   3.697   0.469   0.141  0.1454  2.5700  1.0132
    1THF     C2 2292   3.883   0.412   0.041 -1.2857 -0.2403  0.1223
    1THF     H3 2293   3.843   0.311   0.035 -1.1903 -0.1093 -4.9245
    1THF     H4 2294   3.962   0.426   0.115 -1.5317 -1.3259  0.5970
    1THF     C3 2295   3.931   0.460  -0.096  1.3124  0.3208  0.1917
    1THF     H5 2296   3.947   0.371  -0.157 -2.3370  1.0903 -2.0006
    1THF     H6 2297   4.015   0.529  -0.081  1.4952 -0.0026  0.7022
    1THF     C4 2298   3.815   0.533  -0.154  0.1967  0.5341  0.2497
    1THF     H7 2299   3.779   0.490  -0.248 -1.6066 -1.6834  1.8946
    1THF     H8 2300   3.857   0.631  -0.181 -0.8233  1.4494  1.8902
    1THF     O1 2301   3.712   0.531  -0.058 -0.2049  0.1771  0.2604
    1THF     C1 2302   2.184   2.013   2.378  0.2245  0.3162 -0.3119
    1THF     H1 2303   2.176   2.116   2.341 -0.3709  0.4225  0.1075
    1THF     H2 2304   2.275   1.997   2.436  1.8065 -0.2444 -2.8534
    1THF     C2 2305   2.192   1.917   2.262 -0.4309  0.2655 -0.4798
    1THF     H3 2306   2.263   1.835   2.281 -1.3989 -0.1836  1.3277
    1THF     H4 2307   2.227   1.967   2.172  0.0506  1.7255  0.4981
    1THF     C3 2308   2.050   1.866   2.244  0.5074 -0.3875  0.5025
    1THF     H5 2309   2.052   1.759   2.223 -0.9679 -0.1385 -0.9948
    1THF     H6 2310   1.997   1.919   2.164  1.8105  0.0925 -0.0542
    1THF     C4 2311   1.973   1.903   2.371  0.3712  0.5577  0.1552
    1THF     H7 2312   1.928   1.814   2.417 -1.5996  0.4607 -1.8860
    1THF     H8 2313   1.892   1.972   2.349  0.0038  0.7287  2.0326
    1THF     O1 2314   2.075   1.964   2.455 -0.3189  0.0193  0.0598
    1THF     C1 2315   1.906   1.487   0.561 -0.1163 -0.5170 -0.2749
    1THF     H1 2316   1.840   1.421   0.504 -1.4607  0.2335  0.3951
    1THF     H2 2317   1.994   1.513   0.500  0.0215  0.4469  0.3303
    1THF     C2 2318   1.950   1.419   0.697  1.1703  0.5335 -0.6921
    1THF     H3 2319   2.047   1.456   0.732  0.5135  0.9039  0.7837
    1THF     H4 2320   1.962   1.310   0.704 -1.6745  0.2663  0.8930
    1THF     C3 2321   1.840   1.455   0.795 -0.4087  0.7531  0.4718
    1THF     H5 2322   1.872   1.450   0.900 -1.2540 -1.4214  0.6509
    1THF     H6 2323   1.758   1.384   0.786  0.0692  0.3293 -0.6144
    1THF     C4 2324   1.791   1.592   0.743  0.2925  0.6561  0.1349
    1THF     H7 2325   1.831   1.681   0.792 -0.7488  1.1474  0.1149
    1THF     H8 2326   1.682   1.597   0.746  0.2706  0.1933  0.2079
    1THF     O1 2327   1.834   1.600   0.604 -0.0355  0.0057  0.3607
    1THF     C1 2328   0.958   3.660   4.022 -0.4601 -0.1336  0.2004
    1THF     H1 2329   1.037   3.588   4.041 -1.4959 -1.3035  0.1185
    1THF     H2 2330   0.935   3.720   4.111  0.6013  2.1140 -0.9862
    1THF     C2 2331   0.837   3.583   3.959  0.5757  0.7336 -0.0647
    1THF     H3 2332   0.770   3.541   4.034  0.2263 -0.9050 -1.2609
    1THF     H4 2333   0.871   3.498   3.899 -1.5859 -0.6058  0.5452
    1THF     C3 2334   0.766   3.683   3.872  0.5227 -0.2924  0.5822
    1THF     H5 2335   0.668   3.704   3.914 -0.1461 -1.0070 -0.5835
    1THF     H6 2336   0.746   3.658   3.768  0.9094  0.8960  0.2152
    1THF     C4 2337   0.857   3.801   3.870  0.2041  0.1758  0.0935
    1THF     H7 2338   0.822   3.870   3.947 -0.4347  1.0512 -0.9659
    1THF     H8 2339   0.865   3.845   3.771  1.0849  1.5546  0.7715
    1THF     O1 2340   0.984   3.747   3.911 -0.4245 -0.4678  0.5559
    1THF     C1 2341   3.271   0.359   3.101 -0.1016  0.6295 -0.1524
    1THF     H1 2342   3.181   0.403   3.144  0.5013 -1.0083  2.8867
    1THF     H2 2343   3.250   0.336   2.996 -0.2123 -2.7149  0.5566
    1THF     C2 2344   3.317   0.228   3.174 -0.1536  0.2406 -0.1948
    1THF     H3 2345   3.285   0.138   3.121  1.0973 -0.7237  0.6657
    1THF     H4 2346   3.291   0.224   3.280 -0.7115  1.1665 -0.2909
    1THF     C3 2347   3.469   0.235   3.164 -0.1532  0.6295  0.3599
    1THF     H5 2348   3.506   0.185   3.074 -0.6351 -1.5580  1.3436
    1THF     H6 2349   3.518   0.184   3.248  0.7134 -0.4426 -0.7776
    1THF     C4 2350   3.502   0.383   3.155 -0.4689  0.4902 -0.7636
    1THF     H7 2351   3.589   0.401   3.090  0.0425 -0.8666 -0.4685
    1THF     H8 2352   3.506   0.424   3.256 -1.1797  1.0060 -0.9417
    1THF     O1 2353   3.389   0.448   3.096  0.7278 -0.6227 -0.1904
    1THF     C1 2354   0.672   1.798   1.831  0.0119  0.2998 -0.7181
    1THF     H1 2355   0.653   1.870   1.750  0.4449 -0.1987 -1.2723
    1THF     H2 2356   0.640   1.843   1.925 -1.4016 -0.9869 -0.5606
    1THF     C2 2357   0.820   1.757   1.844  0.6329  0.0685 -0.1124
    1THF     H3 2358   0.889   1.825   1.895  0.0273  0.3822  0.2911
    1THF     H4 2359   0.865   1.728   1.749  3.6955  1.9054  0.6977
    1THF     C3 2360   0.816   1.629   1.931  0.4257  0.8866  0.5513
    1THF     H5 2361   0.834   1.639   2.038  2.5498 -0.7295  0.3846
    1THF     H6 2362   0.893   1.556   1.903 -0.2349  1.1759 -2.1390
    1THF     C4 2363   0.673   1.573   1.910 -0.2346 -0.5139  0.4696
    1THF     H7 2364   0.618   1.565   2.004 -0.8498 -3.1294 -0.0919
    1THF     H8 2365   0.671   1.477   1.857 -2.1370 -0.7626  0.9521
    1THF     O1 2366   0.604   1.677   1.826  0.1917 -0.3141 -0.1105
    1THF     C1 2367   1.612   2.978   3.672 -0.8396 -0.1290  0.0847
    1THF     H1 2368   1.538   3.047   3.714 -1.9537 -0.8047 -0.7623
    1THF     H2 2369   1.611   2.878   3.715 -0.2370 -0.9720 -1.8349
    1THF     C2 2370   1.754   3.048   3.674  0.3107 -0.2573 -0.0559
    1THF     H3 2371   1.831   2.974   3.650  0.7186  0.4456 -0.9312
    1THF     H4 2372   1.779   3.088   3.772 -4.5444 -2.2761  2.1987
    1THF     C3 2373   1.737   3.150   3.559 -0.3253 -0.1001  0.0541
    1THF     H5 2374   1.838   3.176   3.524 -0.4271  1.6106  0.9611
    1THF     H6 2375   1.683   3.236   3.598 -0.3295  0.7515 -1.7563
    1THF     C4 2376   1.646   3.078   3.460 -0.3666 -0.2502 -0.5538
    1THF     H7 2377   1.707   3.025   3.386  2.5023  1.1116  0.7291
    1THF     H8 2378   1.569   3.144   3.421 -0.3453 -0.3318 -0.7349
    1THF     O1 2379   1.579   2.968   3.529  0.0009 -0.1907  0.1781
    1THF     C1 2380   0.075   2.714   2.452  0.3547  0.0862 -0.2602
    1THF     H1 2381  -0.010   2.662   2.496 -0.2706  0.2575 -1.2492
    1THF     H2 2382   0.107   2.789   2.526 -0.6980  2.1843 -1.8784
    1THF     C2 2383   0.060   2.780   2.315  0.8308  0.5673 -0.4075
    1THF     H3 2384   0.010   2.877   2.311 -0.4950 -0.0585  0.3158
    1THF     H4 2385   0.016   2.716   2.238 -1.8163  1.9570 -0.1233
    1THF     C3 2386   0.202   2.801   2.270  0.1427 -0.0343  0.0467
    1THF     H5 2387   0.231   2.896   2.316  2.3492  0.2913 -1.9293
    1THF     H6 2388   0.225   2.809   2.164 -0.7484  0.1110 -0.1376
    1THF     C4 2389   0.285   2.691   2.347  0.4632 -0.2366  0.1076
    1THF     H7 2390   0.367   2.722   2.412  0.4396 -0.7830  0.4085
    1THF     H8 2391   0.327   2.616   2.279  2.1373 -2.2936  3.2979
    1THF     O1 2392   0.188   2.628   2.433 -0.1749  0.6507  0.1935
    1THF     C1 2393   1.496   1.214   3.856  0.2811  0.6675  0.1867
    1THF     H1 2394   1.482   1.122   3.913 -1.1728  0.5103 -0.4147
    1THF     H2 2395   1.425   1.287   3.894  0.7465  0.9872  0.4545
    1THF     C2 2396   1.493   1.184   3.700  0.1676 -0.2051 -0.3394
    1THF     H3 2397   1.480   1.280   3.651 -2.3532  1.1318  2.7642
    1THF     H4 2398   1.413   1.119   3.664  0.0985  0.3882 -1.2655
    1THF     C3 2399   1.633   1.136   3.671 -0.8065 -0.1785 -0.1039
    1THF     H5 2400   1.678   1.169   3.577 -0.0735 -0.0405  0.2872
    1THF     H6 2401   1.638   1.028   3.662  0.2576 -0.1944  0.5311
    1THF     C4 2402   1.726   1.191   3.776  0.5086  0.0547 -0.0896
    1THF     H7 2403   1.797   1.267   3.743 -0.0091  0.0308 -1.2917
    1THF     H8 2404   1.779   1.104   3.816  2.4325  1.5046  0.5856
    1THF     O1 2405   1.635   1.249   3.873 -0.0096 -0.3234 -0.1906
    1THF     C1 2406   1.554   2.524   1.596  0.7901 -0.2800  0.6552
    1THF     H1 2407   1.514   2.436   1.545  1.4194  1.1052 -2.3019
    1THF     H2 2408   1.486   2.609   1.605  0.1799 -0.8446  1.5470
    1THF     C2 2409   1.691   2.569   1.555 -0.0012  0.7393 -0.4064
    1THF     H3 2410   1.735   2.652   1.610  0.4599 -0.0275  0.4048
    1THF     H4 2411   1.694   2.586   1.447 -0.9106  1.9021 -0.2525
    1THF     C3 2412   1.783   2.449   1.590  0.9459 -0.3953 -0.0018
    1THF     H5 2413   1.890   2.469   1.604  1.0860  0.8534 -2.6779
    1THF     H6 2414   1.774   2.374   1.511 -0.9807 -0.1727 -0.0150
    1THF     C4 2415   1.709   2.389   1.713  0.4035 -0.4782 -0.1748
    1THF     H7 2416   1.768   2.399   1.805  2.0234 -0.9462 -1.1471
    1THF     H8 2417   1.676   2.286   1.699 -0.4705 -0.4413  1.4035
    1THF     O1 2418   1.590   2.468   1.728 -0.3976  0.0812 -0.2427
    1THF     C1 2419   1.022   0.913   3.767  0.5190  0.3197  0.0140
    1THF     H1 2420   0.935   0.886   3.828  1.7375 -0.4437  1.4494
    1THF     H2 2421   0.996   0.993   3.698  0.4370 -1.4092 -1.9838
    1THF     C2 2422   1.066   0.796   3.680 -0.3923  0.1381 -0.0503
    1THF     H3 2423   1.038   0.821   3.577 -0.9014  1.1994  0.3428
    1THF     H4 2424   1.023   0.702   3.715  0.3837 -0.2080 -0.0199
    1THF     C3 2425   1.216   0.792   3.702 -0.1416 -0.4151 -0.2125
    1THF     H5 2426   1.273   0.852   3.630 -1.5954  1.6090  0.2779
    1THF     H6 2427   1.252   0.690   3.691  0.8273 -0.0056 -0.9743
    1THF     C4 2428   1.227   0.851   3.846 -0.4856  0.4212  0.0352
    1THF     H7 2429   1.331   0.870   3.869 -1.3631  1.0673  3.6699
    1THF     H8 2430   1.191   0.777   3.919  0.2188 -1.5879 -1.5896
    1THF     O1 2431   1.129   0.954   3.857  0.2178 -0.1248  0.0978
    1THF     C1 2432   3.045   2.249   3.972 -0.6145  0.2646 -0.0290
    1THF     H1 2433   3.129   2.319   3.956  0.1012 -0.8117 -1.0278
    1THF     H2 2434   2.967   2.308   4.020 -1.1083 -2.0105  2.0421
    1THF     C2 2435   3.093   2.131   4.054 -0.5239 -0.2424 -0.3429
    1THF     H3 2436   3.023   2.085   4.123  0.6225  2.2882  2.6480
    1THF     H4 2437   3.180   2.151   4.117  0.1099 -2.7944 -0.3466
    1THF     C3 2438   3.141   2.025   3.953  0.1506 -0.2649  1.1047
    1THF     H5 2439   3.092   1.931   3.977 -1.5871  0.8207  1.8923
    1THF     H6 2440   3.250   2.017   3.956  0.2380  0.5443  0.2199
    1THF     C4 2441   3.095   2.083   3.819  0.2294  0.3977  0.1190
    1THF     H7 2442   3.040   2.011   3.758 -1.0288  2.2061 -0.9426
    1THF     H8 2443   3.172   2.123   3.753  0.0466 -1.4263 -1.2439
    1THF     O1 2444   3.001   2.187   3.853 -0.4429  0.0074 -0.2568
    1THF     C1 2445   2.700   3.169   3.913 -0.1941 -0.7697 -0.2430
    1THF     H1 2446   2.679   3.207   3.812 -1.5199  0.4675  0.4765
    1THF     H2 2447   2.774   3.089   3.918  0.2150 -0.3079  1.4113
    1THF     C2 2448   2.571   3.132   3.983  0.0291 -0.3395 -0.2372
    1THF     H3 2449   2.576   3.025   4.002  1.3862 -0.3695 -0.7382
    1THF     H4 2450   2.484   3.137   3.917 -1.7490 -0.3225  2.0499
    1THF     C3 2451   2.566   3.228   4.102  0.1893  0.2748 -0.2911
    1THF     H5 2452   2.517   3.199   4.195 -1.2399 -0.9330 -1.3985
    1THF     H6 2453   2.509   3.313   4.067 -0.6242 -0.6354 -1.2190
    1THF     C4 2454   2.705   3.270   4.118 -0.2512  0.1971 -0.2960
    1THF     H7 2455   2.762   3.198   4.177  0.7024  0.9816 -0.2436
    1THF     H8 2456   2.713   3.370   4.162  0.7303  0.0116 -0.0540
    1THF     O1 2457   2.756   3.280   3.982  0.2685  0.0144 -0.7147
    1THF     C1 2458   2.780   0.833   1.526  0.2515  0.2723  0.4814
    1THF     H1 2459   2.829   0.768   1.453  0.1563 -2.1786  2.5659
    1THF     H2 2460   2.767   0.932   1.481 -1.8692 -1.0043 -1.8423
    1THF     C2 2461   2.870   0.847   1.649  0.0471 -0.2860 -0.0095
    1THF     H3 2462   2.943   0.925   1.629  0.7183 -1.1208 -0.8736
    1THF     H4 2463   2.920   0.755   1.678  0.1734 -0.6066 -1.1910
    1THF     C3 2464   2.772   0.889   1.757 -0.2085 -0.1465  0.0694
    1THF     H5 2465   2.760   0.997   1.748  2.7337  0.3252  1.1742
    1THF     H6 2466   2.807   0.861   1.857 -0.2515  2.1462  0.7529
    1THF     C4 2467   2.634   0.826   1.724 -0.5368 -0.3820  0.4747
    1THF     H7 2468   2.550   0.894   1.731 -0.0758  0.2061  0.3490
    1THF     H8 2469   2.619   0.734   1.782  0.5611 -0.8646  0.0166
    1THF     O1 2470   2.649   0.788   1.583  0.0360  0.7052 -0.4302
    1THF     C1 2471   0.769   2.441   0.702 -0.1909  0.1917 -0.4906
    1THF     H1 2472   0.786   2.544   0.671  3.4309 -0.2927 -0.3182
    1THF     H2 2473   0.806   2.419   0.802 -0.8493  3.6555  0.5865
    1THF     C2 2474   0.838   2.352   0.601  0.1181 -0.2889  0.0925
    1THF     H3 2475   0.881   2.262   0.645 -1.1276 -0.4907  0.9134
    1THF     H4 2476   0.918   2.408   0.552 -0.6645  2.0395  1.3590
    1THF     C3 2477   0.728   2.304   0.499 -0.0645 -0.6461  0.2055
    1THF     H5 2478   0.732   2.196   0.484 -0.6265 -0.3309 -2.6017
    1THF     H6 2479   0.745   2.352   0.403  0.1612 -2.5591 -0.7402
    1THF     C4 2480   0.596   2.357   0.560  0.0016 -0.1758 -0.4615
    1THF     H7 2481   0.514   2.286   0.577 -0.7171  1.0950  1.4994
    1THF     H8 2482   0.550   2.431   0.493 -0.2935 -0.1125 -0.1895
    1THF     O1 2483   0.630   2.409   0.689 -0.2178  0.2578 -0.4949
    1THF     C1 2484   2.420   2.287   3.006 -0.0747 -0.1374 -0.1274
    1THF     H1 2485   2.381   2.294   3.108  1.1567 -1.3487  0.4435
    1THF     H2 2486   2.353   2.254   2.926 -0.2638 -0.1103  0.0204
    1THF     C2 2487   2.534   2.183   3.011  0.1267  0.0557 -0.5207
    1THF     H3 2488   2.523   2.093   2.950 -3.3522 -0.2476  0.4395
    1THF     H4 2489   2.524   2.140   3.111 -0.9513 -0.8326 -0.9967
    1THF     C3 2490   2.664   2.263   2.995 -0.5162  0.2866 -0.5946
    1THF     H5 2491   2.695   2.248   2.892 -1.2959 -0.4703 -0.7220
    1THF     H6 2492   2.745   2.219   3.054  1.4803  3.1778 -1.0699
    1THF     C4 2493   2.617   2.410   3.008  0.2812  0.6421  0.2394
    1THF     H7 2494   2.678   2.476   2.946  0.5196  0.4085  0.2206
    1THF     H8 2495   2.623   2.448   3.110 -0.0065  1.2997  0.0135
    1THF     O1 2496   2.481   2.407   2.965  0.1208 -0.1451 -0.0399
    1THF     C1 2497   1.524   0.657   3.194 -0.1557  0.6214  0.0413
    1THF     H1 2498   1.536   0.560   3.146 -1.3546  0.8902 -0.8137
    1THF     H2 2499   1.554   0.731   3.120 -1.8149 -0.5599 -1.8614
    1THF     C2 2500   1.607   0.674   3.326 -0.2690  0.0654 -0.0920
    1THF     H3 2501   1.634   0.774   3.360 -0.1603 -0.5430  1.7059
    1THF     H4 2502   1.709   0.635   3.327  0.0986  0.9877 -1.3258
    1THF     C3 2503   1.520   0.593   3.419 -0.0558  0.1633  0.0273
    1THF     H5 2504   1.518   0.616   3.526  1.2036 -2.0873  0.5592
    1THF     H6 2505   1.549   0.488   3.409  0.6113  0.2112  1.2630
    1THF     C4 2506   1.375   0.605   3.362  0.6708  0.4256  0.5675
    1THF     H7 2507   1.324   0.685   3.415  1.4116  1.6914 -0.5990
    1THF     H8 2508   1.318   0.512   3.366  1.0103  0.2815  2.8989
    1THF     O1 2509   1.385   0.673   3.232 -0.1632  0.0486  0.1684
    1THF     C1 2510   3.199   2.574   1.797 -0.0533 -0.5084  0.5567
    1THF     H1 2511   3.174   2.671   1.841  0.8462  0.3947 -0.9002
    1THF     H2 2512   3.302   2.548   1.774  0.8944  1.4570  2.3459
    1THF     C2 2513   3.115   2.574   1.666 -0.4623 -0.5151 -0.4135
    1THF     H3 2514   3.170   2.589   1.573 -1.7340 -0.1706 -1.1289
    1THF     H4 2515   3.048   2.661   1.658  0.2056  0.2168  1.8043
    1THF     C3 2516   3.043   2.439   1.677  0.2563  0.0182 -0.2035
    1THF     H5 2517   3.106   2.356   1.645  0.4492 -0.1774  0.6921
    1THF     H6 2518   2.956   2.436   1.610 -0.6291  2.2913  0.7803
    1THF     C4 2519   3.016   2.431   1.827 -0.5062 -0.4058 -0.6630
    1THF     H7 2520   2.998   2.328   1.859 -0.4277  0.3475  1.9049
    1THF     H8 2521   2.942   2.505   1.859 -0.9330 -0.9756 -0.3204
    1THF     O1 2522   3.142   2.478   1.884 -0.6631 -0.0717 -0.3984
    1THF     C1 2523   0.699   0.528   3.786 -0.6225 -0.1018  0.2725
    1THF     H1 2524   0.681   0.521   3.894 -0.1117 -1.2833  0.2868
    1THF     H2 2525   0.803   0.532   3.753 -0.4471 -0.0000  0.8219
    1THF     C2 2526   0.613   0.644   3.726 -0.1441 -0.7400 -0.0995
    1THF     H3 2527   0.672   0.681   3.641  0.4287  0.0235  0.6271
    1THF     H4 2528   0.585   0.725   3.793  3.2091  0.8285 -0.4988
    1THF     C3 2529   0.499   0.572   3.657  0.3470 -0.2821  0.8645
    1THF     H5 2530   0.464   0.636   3.576 -0.3994  0.6965  1.9453
    1THF     H6 2531   0.418   0.560   3.729 -0.3078 -1.8209 -0.0976
    1THF     C4 2532   0.561   0.438   3.609 -0.4325 -0.1190 -0.5924
    1THF     H7 2533   0.616   0.449   3.515  0.6741 -2.6977 -0.2980
    1THF     H8 2534   0.490   0.355   3.606 -0.3664 -0.1736 -0.6626
    1THF     O1 2535   0.649   0.405   3.721 -0.4033  0.1120 -0.1141
    1THF     C1 2536   1.294   2.201   3.120 -0.6566  0.3154  0.5492
    1THF     H1 2537   1.276   2.096   3.095  0.9078 -0.0105  0.7161
    1THF     H2 2538   1.306   2.260   3.029  0.6388 -1.1725 -0.2847
    1THF     C2 2539   1.417   2.224   3.214 -0.0752  0.3810 -0.0818
    1THF     H3 2540   1.456   2.326   3.198 -0.0403  0.8087  2.5166
    1THF     H4 2541   1.489   2.144   3.198  2.4036  2.3741  0.6326
    1THF     C3 2542   1.350   2.221   3.356  0.5738  0.0031  0.1680
    1THF     H5 2543   1.404   2.286   3.425  0.9525  0.0366 -0.1517
    1THF     H6 2544   1.355   2.122   3.400 -1.4524  1.1471  3.0519
    1THF     C4 2545   1.204   2.265   3.330 -0.0207 -0.2395 -0.0016
    1THF     H7 2546   1.200   2.374   3.335 -2.0929 -0.1849 -2.3773
    1THF     H8 2547   1.130   2.226   3.399 -0.1167 -1.5331 -0.8215
    1THF     O1 2548   1.175   2.232   3.193 -0.3101  0.1353  0.3732
    1THF     C1 2549   3.440   2.487   1.263 -0.1000  0.0251 -0.4658
    1THF     H1 2550   3.341   2.445   1.249  1.4311 -4.6070  1.7145
    1THF     H2 2551   3.478   2.526   1.168 -0.0724  1.9940  0.3100
    1THF     C2 2552   3.534   2.373   1.309  1.0228 -0.5005  0.4576
    1THF     H3 2553   3.578   2.333   1.218  1.2540 -0.1450  0.4115
    1THF     H4 2554   3.482   2.294   1.362  0.0331 -0.6376 -0.7104
    1THF     C3 2555   3.635   2.454   1.387  0.6867  0.0047 -0.3383
    1THF     H5 2556   3.710   2.488   1.315  0.8071  0.1469 -0.1441
    1THF     H6 2557   3.684   2.397   1.465  1.7535  1.9622  0.4630
    1THF     C4 2558   3.556   2.567   1.450 -0.8344 -0.1624  0.4946
    1THF     H7 2559   3.621   2.655   1.448 -3.1356  1.5506 -2.9810
    1THF     H8 2560   3.516   2.542   1.549 -1.9774 -0.8549 -0.1279
    1THF     O1 2561   3.445   2.587   1.361 -0.2260  0.1666 -0.0126
    1THF     C1 2562   3.719   2.948   0.122 -0.1114  0.2106  0.3174
    1THF     H1 2563   3.736   2.884   0.209  2.6694 -3.7123 -2.9535
    1THF     H2 2564   3.655   3.032   0.149 -0.1854 -0.3053  1.7966
    1THF     C2 2565   3.674   2.864   0.005  0.1416  0.4255 -0.2344
    1THF     H3 2566   3.567   2.877  -0.012  0.2588  0.3284 -1.0351
    1THF     H4 2567   3.688   2.759   0.033 -0.2977  0.7039  1.0604
    1THF     C3 2568   3.764   2.893  -0.113 -0.2651  0.4300  0.8127
    1THF     H5 2569   3.733   2.981  -0.169 -1.7727  0.8240  2.2494
    1THF     H6 2570   3.780   2.802  -0.172 -0.4431  1.6885 -1.2507
    1THF     C4 2571   3.891   2.937  -0.036  0.0955  0.3764 -0.0862
    1THF     H7 2572   3.965   2.994  -0.093  1.6313 -0.7852  0.6812
    1THF     H8 2573   3.927   2.841   0.004  2.2068  0.6401 -1.2372
    1THF     O1 2574   3.840   3.008   0.076  0.4197 -0.0171  0.2751
    1THF     C1 2575   1.355   3.540   2.508  0.6805  0.1181  0.3528
    1THF     H1 2576   1.436   3.612   2.497 -0.0316  0.8828  0.0929
    1THF     H2 2577   1.273   3.603   2.542  0.6335 -0.0612  0.5747
    1THF     C2 2578   1.374   3.434   2.617  0.4698 -0.7127  0.0326
    1THF     H3 2579   1.331   3.473   2.710 -0.5560 -2.3479  0.2560
    1THF     H4 2580   1.481   3.412   2.619  0.6368  0.0040 -1.0057
    1THF     C3 2581   1.299   3.313   2.565  0.2500 -0.1296  0.1058
    1THF     H5 2582   1.196   3.314   2.600 -0.2867 -0.4268 -1.4229
    1THF     H6 2583   1.351   3.223   2.600  0.3131 -0.5486 -1.0388
    1THF     C4 2584   1.304   3.333   2.411 -0.0929 -0.6334 -0.4689
    1THF     H7 2585   1.209   3.296   2.371 -1.6533  2.8425 -0.1503
    1THF     H8 2586   1.389   3.286   2.360  0.6917  0.5331 -0.2534
    1THF     O1 2587   1.320   3.471   2.387  0.6851  0.0281 -0.0521
    1THF     C1 2588   1.947   0.610   1.251  0.5884 -1.0626  0.0066
    1THF     H1 2589   1.943   0.716   1.278  0.6635 -1.5401  1.9268
    1THF     H2 2590   1.907   0.553   1.335 -1.7939  1.8660  0.9692
    1THF     C2 2591   2.087   0.561   1.213 -0.1142 -0.0405  0.2362
    1THF     H3 2592   2.120   0.495   1.293 -0.6849  2.4449  2.5755
    1THF     H4 2593   2.169   0.631   1.196 -0.3330  0.2475  0.3573
    1THF     C3 2594   2.064   0.483   1.084 -0.0856  0.3586  0.3326
    1THF     H5 2595   2.118   0.388   1.088 -0.6336 -0.0843 -2.2182
    1THF     H6 2596   2.105   0.539   0.999  0.7959 -1.3412 -0.3909
    1THF     C4 2597   1.915   0.459   1.079 -0.0196 -0.2146 -0.4470
    1THF     H7 2598   1.896   0.373   1.144  1.7329 -0.7074 -0.5743
    1THF     H8 2599   1.876   0.428   0.982 -1.4858 -0.5462  0.2333
    1THF     O1 2600   1.859   0.575   1.141 -0.3286  0.1976  0.2589
    1THF     C1 2601   1.217   4.009   1.760  0.2508  0.1570 -0.4028
    1THF     H1 2602   1.267   3.960   1.844 -2.3164 -0.6140  0.7255
    1THF     H2 2603   1.130   3.944   1.744 -0.5592  0.4578  2.4567
    1THF     C2 2604   1.301   4.026   1.628  0.2966 -0.3018  0.3860
    1THF     H3 2605   1.306   3.931   1.574  0.2467 -0.5270  0.7764
    1THF     H4 2606   1.403   4.054   1.655  0.1386  0.7881 -0.1340
    1THF     C3 2607   1.226   4.137   1.560 -0.7460 -0.4198  0.5396
    1THF     H5 2608   1.136   4.103   1.508  0.8349 -3.5878 -0.2514
    1THF     H6 2609   1.291   4.187   1.488 -2.7757  0.4329 -0.7482
    1THF     C4 2610   1.176   4.224   1.683 -0.2123 -0.0579  0.7207
    1THF     H7 2611   1.081   4.276   1.665  1.4650  3.1811  0.9201
    1THF     H8 2612   1.253   4.296   1.712  1.9683 -2.1065  0.1090
    1THF     O1 2613   1.172   4.137   1.795 -0.4696  0.1690 -0.6488
    1THF     C1 2614   3.099   1.033   2.086 -0.7854 -0.2716  0.0572
    1THF     H1 2615   3.047   1.014   1.992 -1.2750 -2.5068  0.7638
    1THF     H2 2616   3.062   1.124   2.133 -1.0518 -0.8228  0.9104
    1THF     C2 2617   3.252   1.063   2.067  0.0892  1.0133 -0.1330
    1THF     H3 2618   3.269   1.171   2.069  0.2127  0.9913  0.0885
    1THF     H4 2619   3.290   1.033   1.970 -0.3300  2.1139 -0.6437
    1THF     C3 2620   3.325   0.990   2.181 -0.5966 -0.0856  0.9532
    1THF     H5 2621   3.367   1.062   2.251 -0.1811  0.3090  0.3016
    1THF     H6 2622   3.406   0.929   2.140 -0.1264 -0.2902  2.1737
    1THF     C4 2623   3.215   0.903   2.233 -0.1469 -0.5404  0.4343
    1THF     H7 2624   3.196   0.944   2.333  1.2308  0.7788  0.1829
    1THF     H8 2625   3.250   0.801   2.250 -0.3829 -0.7746 -0.4739
    1THF     O1 2626   3.092   0.920   2.164  0.0995  0.1804 -0.1174
    1THF     C1 2627   3.554   1.230   1.878 -0.0860 -0.1642 -0.1652
    1THF     H1 2628   3.537   1.282   1.973  1.1354  1.9292 -1.0583
    1THF     H2 2629   3.483   1.148   1.865  0.1408 -0.3932  0.0423
    1THF     C2 2630   3.704   1.193   1.859  0.2183  0.1790  0.1490
    1THF     H3 2631   3.720   1.094   1.901  0.5389  0.1467 -0.0434
    1THF     H4 2632   3.768   1.264   1.912  1.2799 -0.4696 -0.2456
    1THF     C3 2633   3.722   1.182   1.708  0.4451 -0.9173  0.4794
    1THF     H5 2634   3.706   1.077   1.681 -2.7965 -0.7376  1.4179
    1THF     H6 2635   3.821   1.218   1.679  0.7243 -2.2852 -0.2993
    1THF     C4 2636   3.606   1.275   1.655 -0.2451  0.1255 -0.3624
    1THF     H7 2637   3.539   1.226   1.584 -0.7985 -1.5090  1.2375
    1THF     H8 2638   3.640   1.374   1.624 -0.2458  0.0423 -0.6369
    1THF     O1 2639   3.525   1.315   1.765 -0.0758 -0.4792  0.3390
    1THF     C1 2640   3.810   0.232   3.316  0.3345  0.1081 -0.1227
    1THF     H1 2641   3.734   0.207   3.391  0.7160 -3.1068 -0.7599
    1THF     H2 2642   3.780   0.327   3.271  0.3334 -0.0689 -0.4975
    1THF     C2 2643   3.811   0.118   3.207 -0.1991 -0.2397  0.6902
    1THF     H3 2644   3.739   0.134   3.126  1.1998  1.6411 -0.2255
    1THF     H4 2645   3.779   0.022   3.248  0.5094 -0.8818 -0.2131
    1THF     C3 2646   3.958   0.115   3.162  0.2108  0.4772 -0.8677
    1THF     H5 2647   3.961   0.143   3.056  1.3814 -1.9043 -1.4973
    1THF     H6 2648   3.989   0.011   3.173 -0.6039  0.4977  1.9746
    1THF     C4 2649   4.041   0.208   3.256  0.1365 -0.4200 -0.1819
    1THF     H7 2650   4.072   0.304   3.213 -2.4156 -0.3688 -1.9720
    1THF     H8 2651   4.130   0.154   3.289 -0.7027 -2.9354 -1.9061
    1THF     O1 2652   3.944   0.233   3.366  0.2693 -0.8732  0.1896
    1THF     C1 2653   0.782   2.154   2.086  0.9720  0.6146 -0.0328
    1THF     H1 2654   0.876   2.147   2.031  0.3042 -1.3705 -0.9351
    1THF     H2 2655   0.710   2.217   2.034 -0.1784  0.8774  1.8347
    1THF     C2 2656   0.796   2.211   2.227 -0.4125  0.0573  0.1249
    1THF     H3 2657   0.724   2.288   2.255  1.0430  1.8521 -0.9488
    1THF     H4 2658   0.899   2.241   2.246 -0.7529 -0.1241  2.5236
    1THF     C3 2659   0.776   2.094   2.322  0.4752  0.2464 -0.5907
    1THF     H5 2660   0.680   2.108   2.370  1.0362  0.0610  0.6077
    1THF     H6 2661   0.860   2.082   2.391 -1.4614  0.1426  1.7872
    1THF     C4 2662   0.766   1.969   2.231 -0.7171  0.1560 -0.4100
    1THF     H7 2663   0.691   1.895   2.264  1.1846 -0.8890  1.7572
    1THF     H8 2664   0.867   1.932   2.215 -0.5661  0.9977 -1.4285
    1THF     O1 2665   0.718   2.029   2.103 -0.3899  0.5277  0.3532
    1THF     C1 2666   3.678   0.132   3.901  0.7474 -0.1120  0.3377
    1THF     H1 2667   3.691   0.089   4.000  1.6176 -1.0803 -0.1948
    1THF     H2 2668   3.686   0.241   3.904 -1.3377  0.0330  3.2590
    1THF     C2 2669   3.543   0.091   3.835  0.1325  0.0396  0.3308
    1THF     H3 2670   3.486   0.178   3.803  0.5862  0.2911  0.2012
    1THF     H4 2671   3.472   0.025   3.885  1.0122 -2.8908 -2.1686
    1THF     C3 2672   3.579   0.010   3.709  0.4267 -0.4377 -0.1091
    1THF     H5 2673   3.534   0.050   3.618 -0.4730  0.3642  0.6645
    1THF     H6 2674   3.553  -0.095   3.723 -2.1806 -0.1195 -2.1345
    1THF     C4 2675   3.722   0.022   3.695 -0.6423  1.4460 -0.3419
    1THF     H7 2676   3.756   0.097   3.623  1.1473  0.1024 -0.9461
    1THF     H8 2677   3.770  -0.068   3.656 -0.0811  1.4026  0.4479
    1THF     O1 2678   3.772   0.060   3.824  0.2697  0.0055  0.4704
    1THF     C1 2679   1.035   0.408   0.247  0.2836 -0.4907 -0.4059
    1THF     H1 2680   1.083   0.315   0.281  0.8653 -0.5071 -1.2458
    1THF     H2 2681   0.996   0.402   0.145 -1.1909  0.9298  0.0632
    1THF     C2 2682   1.135   0.529   0.243 -0.1522 -0.1594 -0.1841
    1THF     H3 2683   1.129   0.602   0.162  1.0443 -1.4231 -1.4372
    1THF     H4 2684   1.240   0.501   0.229  0.1121 -0.1090  1.6096
    1THF     C3 2685   1.125   0.590   0.376  0.1413 -0.9327 -0.1977
    1THF     H5 2686   1.130   0.699   0.370  2.2765 -1.0542 -1.1370
    1THF     H6 2687   1.213   0.552   0.426  1.1598 -1.1003 -2.0570
    1THF     C4 2688   1.008   0.531   0.448 -0.0303 -0.1662 -0.1785
    1THF     H7 2689   0.950   0.615   0.487  1.6237  1.2049 -0.5550
    1THF     H8 2690   1.041   0.461   0.524  0.9987 -0.2044 -0.6466
    1THF     O1 2691   0.942   0.454   0.340  0.0355  0.1478  0.1873
    1THF     C1 2692   3.069   2.402   3.122  0.3955 -0.5553  0.3145
    1THF     H1 2693   3.076   2.342   3.213  1.4299  0.0126  0.6153
    1THF     H2 2694   3.096   2.340   3.037  0.6061  0.9762 -0.7580
    1THF     C2 2695   3.163   2.530   3.123 -0.3286  0.3818 -0.1166
    1THF     H3 2696   3.227   2.539   3.035 -1.0931  1.4678 -0.5590
    1THF     H4 2697   3.227   2.524   3.211 -1.4084  1.5023  0.7545
    1THF     C3 2698   3.068   2.647   3.125  0.2391 -0.2495 -0.0357
    1THF     H5 2699   3.104   2.737   3.075 -0.4584  0.8153  1.3244
    1THF     H6 2700   3.058   2.671   3.231  2.9806  1.6364 -0.1260
    1THF     C4 2701   2.936   2.590   3.075  0.4463  0.0111 -0.1940
    1THF     H7 2702   2.943   2.598   2.966  0.3316 -4.4730 -0.6301
    1THF     H8 2703   2.854   2.643   3.125 -0.0608 -0.6739 -0.2856
    1THF     O1 2704   2.933   2.448   3.104 -0.5077 -0.3504 -0.6213
    1THF     C1 2705   2.057   3.662   3.402  0.8052  0.2766  0.5363
    1THF     H1 2706   2.078   3.769   3.401  2.2784 -0.0010 -0.0293
    1THF     H2 2707   1.993   3.633   3.485  0.8133 -1.4848 -0.0602
    1THF     C2 2708   2.183   3.569   3.399  0.1144 -0.8063 -0.1446
    1THF     H3 2709   2.165   3.488   3.470 -1.7761 -1.7358 -1.6083
    1THF     H4 2710   2.280   3.614   3.422 -0.6123  0.7532 -0.0814
    1THF     C3 2711   2.178   3.497   3.263 -0.3736  0.4275  0.0221
    1THF     H5 2712   2.206   3.392   3.261  2.1423  1.0614  0.5821
    1THF     H6 2713   2.236   3.559   3.194 -0.1144  1.3727  1.0644
    1THF     C4 2714   2.032   3.503   3.224  0.0662  0.0201 -0.7977
    1THF     H7 2715   1.977   3.421   3.272 -1.5163  0.6032 -1.5942
    1THF     H8 2716   2.024   3.496   3.115 -1.2788  0.4466 -0.7393
    1THF     O1 2717   1.986   3.625   3.284 -0.1736  0.5712 -0.0665
    1THF     C1 2718   0.924   3.217   0.022 -0.5799 -0.4665  0.2030
    1THF     H1 2719   0.905   3.280   0.109  2.3328  2.6164 -1.3333
    1THF     H2 2720   0.836   3.176  -0.028 -1.4648  0.9328  0.6131
    1THF     C2 2721   1.014   3.104   0.080 -0.2442 -0.5715 -0.0649
    1THF     H3 2722   0.972   3.004   0.091  1.6865 -1.5708 -1.4094
    1THF     H4 2723   1.054   3.139   0.176  1.6435  1.0458 -1.4174
    1THF     C3 2724   1.134   3.102  -0.018  0.2781  0.6484  0.1010
    1THF     H5 2725   1.110   3.039  -0.104  1.4405 -0.7501  0.7707
    1THF     H6 2726   1.217   3.052   0.033  0.3960  1.7037  0.9725
    1THF     C4 2727   1.139   3.249  -0.052  0.1872  0.2070  0.3198
    1THF     H7 2728   1.196   3.270  -0.142  2.1767 -2.3652  0.9146
    1THF     H8 2729   1.185   3.311   0.026  0.4501 -0.3672  0.6194
    1THF     O1 2730   1.001   3.289  -0.071  0.2698  0.6670  0.0526
    1THF     C1 2731   2.307   1.458   2.451 -0.1394 -0.0814 -0.7465
    1THF     H1 2732   2.294   1.451   2.560  2.3958 -0.5080 -0.4441
    1THF     H2 2733   2.368   1.546   2.429  0.3180 -0.1109  0.3759
    1THF     C2 2734   2.179   1.462   2.371  0.2096 -0.0712 -0.2438
    1THF     H3 2735   2.140   1.563   2.354  0.1516  0.2674  1.7668
    1THF     H4 2736   2.093   1.416   2.419  0.0842 -0.8463 -1.2102
    1THF     C3 2737   2.204   1.382   2.252 -0.2756 -0.1011 -0.4844
    1THF     H5 2738   2.231   1.450   2.170 -0.2461 -0.4431 -0.7618
    1THF     H6 2739   2.115   1.328   2.220 -0.8465 -0.2170  1.2611
    1THF     C4 2740   2.311   1.282   2.297  0.2765  0.4572  0.5654
    1THF     H7 2741   2.384   1.247   2.224 -0.2739 -1.6575  0.9996
    1THF     H8 2742   2.247   1.202   2.335 -0.7270 -0.0533 -2.0854
    1THF     O1 2743   2.379   1.338   2.415 -0.1098 -0.6553 -0.0536
    1THF     C1 2744   1.342   0.855   2.783  0.2118 -0.2006 -0.4942
    1THF     H1 2745   1.426   0.887   2.845 -0.6268 -0.3785  0.7456
    1THF     H2 2746   1.342   0.910   2.689  2.1548  2.0587  0.7850
    1THF     C2 2747   1.208   0.882   2.858 -0.2085  0.7049  0.2675
    1THF     H3 2748   1.124   0.909   2.794 -1.4295 -2.6930  0.3197
    1THF     H4 2749   1.217   0.962   2.931  0.4403 -0.0114  0.9879
    1THF     C3 2750   1.178   0.749   2.929 -0.3649 -0.4534 -0.5078
    1THF     H5 2751   1.073   0.721   2.917  0.1342 -2.0899 -1.1526
    1THF     H6 2752   1.211   0.745   3.033  0.4143 -0.0671 -0.7397
    1THF     C4 2753   1.275   0.651   2.861 -0.1726 -0.8111 -0.4338
    1THF     H7 2754   1.215   0.570   2.820 -2.8039  1.3087 -0.9610
    1THF     H8 2755   1.349   0.625   2.937  1.0586 -0.0872 -1.3740
    1THF     O1 2756   1.336   0.716   2.757  0.4019 -0.1315  0.3054
    1THF     C1 2757   3.440   0.467   3.743  0.3229 -0.0016 -0.5890
    1THF     H1 2758   3.337   0.453   3.779  0.6352 -0.2202  0.2278
    1THF     H2 2759   3.521   0.448   3.814 -0.1169  2.2864  0.5645
    1THF     C2 2760   3.471   0.605   3.688 -0.7638  0.2352 -0.2987
    1THF     H3 2761   3.527   0.672   3.754 -0.4772  2.3825 -2.6461
    1THF     H4 2762   3.378   0.648   3.649 -0.5604  0.1187 -0.9323
    1THF     C3 2763   3.578   0.578   3.578  0.5609 -0.1433  1.0530
    1THF     H5 2764   3.680   0.602   3.610  1.0581  1.5740 -1.6261
    1THF     H6 2765   3.579   0.641   3.488 -1.2127 -1.7562 -0.1197
    1THF     C4 2766   3.563   0.427   3.543  0.3409  0.5117 -0.1319
    1THF     H7 2767   3.647   0.358   3.548 -0.3048 -0.0937  2.9599
    1THF     H8 2768   3.522   0.426   3.441  0.2196 -2.2676 -0.0704
    1THF     O1 2769   3.450   0.381   3.625 -0.0987 -0.5598 -1.1266
    1THF     C1 2770   0.204   3.698   2.049  0.0127 -0.0616  0.0311
    1THF     H1 2771   0.125   3.648   2.107  1.1637 -1.5906  0.2890
    1THF     H2 2772   0.305   3.696   2.091 -0.4793 -0.9773  1.2029
    1THF     C2 2773   0.147   3.841   2.023 -0.8848 -0.4252  0.1878
    1THF     H3 2774   0.226   3.904   1.983 -0.9880 -0.8025 -0.6206
    1THF     H4 2775   0.100   3.886   2.110 -0.4440  2.1156 -0.8549
    1THF     C3 2776   0.042   3.814   1.922 -0.3253 -0.0011  0.5079
    1THF     H5 2777   0.027   3.904   1.862  0.3853 -0.3893 -0.2723
    1THF     H6 2778  -0.049   3.774   1.966 -1.2475  0.0146 -1.3609
    1THF     C4 2779   0.116   3.707   1.828 -0.8543  0.2381  0.4149
    1THF     H7 2780   0.173   3.765   1.756  1.7622 -0.9492  1.4583
    1THF     H8 2781   0.044   3.639   1.782  0.2559 -0.5504 -0.1892
    1THF     O1 2782   0.203   3.635   1.919 -0.1695  0.1650  0.1299
    1THF     C1 2783   1.825   0.194   2.944  0.5883 -0.4319  0.0850
    1THF     H1 2784   1.821   0.095   2.897 -1.2908 -0.5517  0.4221
    1THF     H2 2785   1.747   0.210   3.019 -0.6187 -0.4914 -1.1322
    1THF     C2 2786   1.823   0.311   2.845 -0.0306 -0.2677 -0.1304
    1THF     H3 2787   1.726   0.360   2.837  0.5007  0.8801  0.2665
    1THF     H4 2788   1.855   0.273   2.748  1.9775  0.0092  0.3888
    1THF     C3 2789   1.932   0.408   2.894 -0.2908 -0.3376 -0.7276
    1THF     H5 2790   1.890   0.487   2.957 -0.4189 -0.3102 -0.8464
    1THF     H6 2791   1.969   0.454   2.802 -0.6218 -0.5439 -0.9678
    1THF     C4 2792   2.037   0.319   2.960 -0.3412  0.1683 -0.4865
    1THF     H7 2793   2.094   0.370   3.038  0.4781 -0.2604 -0.7944
    1THF     H8 2794   2.110   0.280   2.888 -1.6034 -0.0295 -1.6638
    1THF     O1 2795   1.954   0.206   3.005 -0.0362 -0.7544 -0.1682
    1THF     C1 2796   3.295   3.247   2.278  0.4017  0.1290 -0.6381
    1THF     H1 2797   3.306   3.171   2.200  2.4752  0.8404 -1.0715
    1THF     H2 2798   3.333   3.215   2.375  1.2880  0.4619 -0.8647
    1THF     C2 2799   3.145   3.271   2.280 -0.3285  0.0748 -0.7203
    1THF     H3 2800   3.119   3.289   2.384  0.3612  1.1746 -0.7289
    1THF     H4 2801   3.088   3.183   2.250  0.8988 -1.5384  1.5482
    1THF     C3 2802   3.117   3.396   2.188 -0.1823 -0.1081  0.4454
    1THF     H5 2803   3.088   3.477   2.255  2.0420  1.2222 -0.1347
    1THF     H6 2804   3.049   3.375   2.105  0.8232 -0.2196 -0.3653
    1THF     C4 2805   3.260   3.427   2.135  0.2126 -0.0827  0.4561
    1THF     H7 2806   3.280   3.534   2.134 -1.1153  0.1804 -1.5739
    1THF     H8 2807   3.280   3.379   2.038 -1.5209  0.7531 -0.3422
    1THF     O1 2808   3.357   3.372   2.227 -0.5932  0.4833 -0.3690
    1THF     C1 2809   1.453   2.248   1.073  0.7739 -0.0663  1.3199
    1THF     H1 2810   1.426   2.322   1.149  1.8862 -0.0713  1.7181
    1THF     H2 2811   1.379   2.167   1.076  1.4475 -0.7086  0.4660
    1THF     C2 2812   1.599   2.199   1.079 -0.3898  0.0043 -0.2034
    1THF     H3 2813   1.611   2.100   1.122  0.8655 -0.0948 -0.7611
    1THF     H4 2814   1.651   2.268   1.147 -1.3756 -0.5447  1.1298
    1THF     C3 2815   1.655   2.208   0.933  0.1932  0.0766  0.1242
    1THF     H5 2816   1.630   2.123   0.870 -1.6009 -0.7643  1.9214
    1THF     H6 2817   1.762   2.230   0.928  0.4756 -1.2870  0.0655
    1THF     C4 2818   1.574   2.323   0.876  0.1722 -0.4511  0.4264
    1THF     H7 2819   1.571   2.306   0.768  0.2258 -2.9381  0.7844
    1THF     H8 2820   1.629   2.414   0.902  1.8175 -0.8770 -1.4645
    1THF     O1 2821   1.447   2.313   0.941  0.1344 -0.7516  0.3498
    1THF     C1 2822   3.368   2.792   2.296 -0.2698  0.5301  0.1129
    1THF     H1 2823   3.470   2.818   2.265 -1.0214  1.0992 -1.9788
    1THF     H2 2824   3.367   2.762   2.401  0.1978  1.0691  0.2702
    1THF     C2 2825   3.302   2.678   2.223  0.0549 -0.4638  0.1507
    1THF     H3 2826   3.257   2.594   2.278 -0.2062 -0.8741 -0.6786
    1THF     H4 2827   3.366   2.633   2.146 -2.2669 -2.8449 -0.4604
    1THF     C3 2828   3.185   2.742   2.146  0.3929 -0.6699  0.0528
    1THF     H5 2829   3.099   2.675   2.137  2.0834 -3.0002  0.6110
    1THF     H6 2830   3.213   2.774   2.046  1.0023  0.4310  0.5691
    1THF     C4 2831   3.146   2.862   2.235  0.0094 -0.0903 -0.3937
    1THF     H7 2832   3.091   2.829   2.322 -1.1034  1.2901 -0.5545
    1THF     H8 2833   3.105   2.942   2.172 -1.6199  0.0604  0.8382
    1THF     O1 2834   3.274   2.903   2.272 -0.2812 -0.0658 -0.7856
    1THF     C1 2835   4.079   4.065   2.328  0.1417  1.1266  0.0504
    1THF     H1 2836   4.184   4.040   2.316 -0.1167 -0.1934  0.4627
    1THF     H2 2837   4.002   4.008   2.274 -1.1815  1.4732  1.5078
    1THF     C2 2838   4.043   4.213   2.319  0.5173  0.0873  0.1919
    1THF     H3 2839   4.022   4.235   2.214 -0.8691 -0.7614  0.2758
    1THF     H4 2840   4.125   4.275   2.355 -0.4824  1.2454  0.5304
    1THF     C3 2841   3.928   4.234   2.418  0.2690 -0.2190  0.2782
    1THF     H5 2842   3.837   4.232   2.358  0.0417 -2.6607  0.6864
    1THF     H6 2843   3.932   4.335   2.459 -0.9912  1.9226 -4.5309
    1THF     C4 2844   3.943   4.111   2.510  0.3673 -0.0893 -0.0571
    1THF     H7 2845   3.865   4.035   2.504  0.3372 -0.0922  0.3804
    1THF     H8 2846   3.958   4.147   2.612  0.4895  0.3203 -0.2184
    1THF     O1 2847   4.063   4.040   2.473  0.0905 -0.8739  0.3291
    1THF     C1 2848   0.604   3.225   1.543 -0.1775  0.3411 -0.2215
    1THF     H1 2849   0.633   3.149   1.470 -2.6252  0.0348 -0.9369
    1THF     H2 2850   0.693   3.283   1.570  0.0002  0.8260 -1.7504
    1THF     C2 2851   0.532   3.161   1.670 -0.0908 -0.0548 -0.1140
    1THF     H3 2852   0.545   3.221   1.761  1.2200 -0.4854 -0.0073
    1THF     H4 2853   0.562   3.061   1.704  0.2714 -0.1185 -0.6256
    1THF     C3 2854   0.387   3.186   1.639 -0.1578  0.0581 -0.1100
    1THF     H5 2855   0.313   3.182   1.719  1.2987 -2.5344  1.1470
    1THF     H6 2856   0.363   3.103   1.572 -0.4428  0.5951 -0.6865
    1THF     C4 2857   0.379   3.307   1.546  0.0267  0.0730  0.1453
    1THF     H7 2858   0.370   3.393   1.613  2.0211 -1.6762  2.7711
    1THF     H8 2859   0.303   3.292   1.469  1.2444 -0.4557 -0.9650
    1THF     O1 2860   0.509   3.312   1.483  0.1749 -0.0392  0.9187
    1THF     C1 2861   0.193   1.650   0.519  0.1514  0.1121  0.0497
    1THF     H1 2862   0.150   1.739   0.473  0.7591  0.5392  0.2938
    1THF     H2 2863   0.187   1.668   0.627 -1.2804  0.4401 -0.0799
    1THF     C2 2864   0.336   1.637   0.482 -0.0991 -0.8987 -0.0272
    1THF     H3 2865   0.393   1.580   0.557  0.0774  0.3833  0.8241
    1THF     H4 2866   0.378   1.737   0.470 -1.4831 -0.3116 -0.0665
    1THF     C3 2867   0.329   1.572   0.348  0.6152  0.1705 -0.0913
    1THF     H5 2868   0.415   1.515   0.313  0.1200 -1.6611  1.5953
    1THF     H6 2869   0.307   1.645   0.269  0.2175  0.0993 -0.0495
    1THF     C4 2870   0.196   1.493   0.357 -0.3481 -0.0870  0.4327
    1THF     H7 2871   0.213   1.385   0.360 -0.4984 -0.2446 -2.7692
    1THF     H8 2872   0.132   1.517   0.272  0.2952 -1.8249 -0.5689
    1THF     O1 2873   0.134   1.533   0.478  0.5092  0.4050  0.1858
    1THF     C1 2874   3.200   3.986   2.593 -0.7348 -0.7922  0.4906
    1THF     H1 2875   3.291   3.935   2.562  1.0416  1.7205  1.4268
    1THF     H2 2876   3.112   3.925   2.572 -2.2454  1.4603  0.0969
    1THF     C2 2877   3.191   4.131   2.535  0.2662  0.3729 -0.7548
    1THF     H3 2878   3.125   4.132   2.448  0.7980 -1.3228 -1.2071
    1THF     H4 2879   3.288   4.166   2.499  1.0676 -2.1715 -1.1953
    1THF     C3 2880   3.123   4.206   2.653 -0.6802  0.7155 -0.3410
    1THF     H5 2881   3.022   4.219   2.614 -0.9796 -1.5859 -0.3970
    1THF     H6 2882   3.164   4.304   2.678 -1.6739  0.5864  1.8972
    1THF     C4 2883   3.116   4.102   2.765 -0.0355  0.3889 -0.4746
    1THF     H7 2884   3.016   4.058   2.765  0.0387  0.1312  1.9770
    1THF     H8 2885   3.143   4.149   2.860  0.3624  3.2026 -1.9295
    1THF     O1 2886   3.211   4.003   2.734 -0.4558  0.4385  0.6363
    1THF     C1 2887   2.504   3.687   1.570  0.0587  0.3598 -0.3980
    1THF     H1 2888   2.396   3.701   1.560  0.3091  0.1369 -4.0901
    1THF     H2 2889   2.555   3.730   1.657  2.3118 -0.6571 -1.1764
    1THF     C2 2890   2.572   3.749   1.443  1.0563 -0.9570 -0.7388
    1THF     H3 2891   2.623   3.842   1.466 -3.3858  1.1547  1.1150
    1THF     H4 2892   2.493   3.775   1.372  3.0487  0.3330 -2.5216
    1THF     C3 2893   2.665   3.639   1.396  0.3907  0.1271 -0.2295
    1THF     H5 2894   2.759   3.643   1.452 -0.3894  1.0345  1.0577
    1THF     H6 2895   2.694   3.643   1.291  1.5924 -1.2019  0.0438
    1THF     C4 2896   2.590   3.514   1.434 -0.4842  0.0220  0.4395
    1THF     H7 2897   2.669   3.440   1.453  0.0522  0.3541 -0.5015
    1THF     H8 2898   2.510   3.484   1.367  1.6551 -1.8875 -1.3412
    1THF     O1 2899   2.533   3.543   1.565 -0.3421  0.1277  0.1182
    1THF     C1 2900   1.951   3.277   1.765 -0.8081 -0.3182  0.1676
    1THF     H1 2901   2.057   3.258   1.747 -0.3476  0.8778  1.5074
    1THF     H2 2902   1.932   3.268   1.872  1.0131  0.9750  0.6393
    1THF     C2 2903   1.858   3.181   1.689 -0.1754 -0.0503  1.2559
    1THF     H3 2904   1.835   3.092   1.748 -1.5303 -0.5634 -0.0018
    1THF     H4 2905   1.922   3.149   1.606  0.7288  0.3113  1.8108
    1THF     C3 2906   1.740   3.270   1.652 -0.2404  0.7726  0.5758
    1THF     H5 2907   1.657   3.229   1.710  0.2360 -0.7987  0.1804
    1THF     H6 2908   1.716   3.268   1.545 -0.3287 -1.2476  0.6092
    1THF     C4 2909   1.774   3.414   1.689  0.5782 -0.5000  0.4324
    1THF     H7 2910   1.720   3.437   1.782 -0.5266  0.9040 -0.5336
    1THF     H8 2911   1.761   3.489   1.610  0.3931 -1.9483 -0.9324
    1THF     O1 2912   1.914   3.414   1.722 -0.6340  0.1600 -0.2315
    1THF     C1 2913   3.904   0.485   0.935  0.0880  0.6342 -0.7267
    1THF     H1 2914   3.835   0.548   0.993  0.5204 -0.3779  0.8997
    1THF     H2 2915   4.009   0.513   0.936  0.6115 -1.3025  0.5448
    1THF     C2 2916   3.854   0.463   0.793  0.1774  0.3269 -0.2411
    1THF     H3 2917   3.927   0.424   0.722 -1.8655  0.2563 -2.3944
    1THF     H4 2918   3.803   0.552   0.753 -0.5604  0.2535  0.5234
    1THF     C3 2919   3.737   0.358   0.813  0.0053 -0.0446  0.6961
    1THF     H5 2920   3.743   0.279   0.739 -0.8673  0.2981  0.2543
    1THF     H6 2921   3.640   0.407   0.808  1.1017  2.0566 -0.5353
    1THF     C4 2922   3.762   0.303   0.953 -0.4793 -0.3540 -0.4640
    1THF     H7 2923   3.777   0.195   0.946 -1.6978 -0.5804  0.3059
    1THF     H8 2924   3.689   0.337   1.026 -0.2385 -0.6783 -0.0739
    1THF     O1 2925   3.888   0.353   0.992 -0.1070 -0.2260  0.3192
    1THF     C1 2926   1.710   1.240   1.147 -0.3895 -0.7764 -0.5210
    1THF     H1 2927   1.800   1.278   1.097  0.3929  1.1300  2.2518
    1THF     H2 2928   1.717   1.193   1.245 -2.1565 -0.7881 -0.3865
    1THF     C2 2929   1.672   1.129   1.047 -0.3174  0.0837  1.0361
    1THF     H3 2930   1.614   1.050   1.096 -1.8564  0.3240 -0.3482
    1THF     H4 2931   1.759   1.078   1.007  0.7515 -1.0326  4.5998
    1THF     C3 2932   1.583   1.202   0.945 -0.5393  0.3200 -0.1008
    1THF     H5 2933   1.487   1.151   0.933  0.3177 -0.9798 -1.5501
    1THF     H6 2934   1.640   1.205   0.852 -0.5620  1.9229 -0.0844
    1THF     C4 2935   1.551   1.345   1.000  0.1169  0.7034  0.0626
    1THF     H7 2936   1.446   1.374   1.000  0.7542  3.2654 -2.6881
    1THF     H8 2937   1.596   1.425   0.941  0.0878  1.6071  1.2306
    1THF     O1 2938   1.605   1.342   1.135  0.4160 -0.2556 -0.7549
    1THF     C1 2939   1.295   3.961   2.259 -0.5252 -0.4563 -0.2946
    1THF     H1 2940   1.357   3.872   2.252  1.7570  0.9972  0.7581
    1THF     H2 2941   1.289   3.978   2.367  0.8387 -1.6554 -0.0133
    1THF     C2 2942   1.167   3.953   2.176  0.9120  0.4152  1.0965
    1THF     H3 2943   1.088   3.905   2.235  1.0426 -1.8031 -0.4776
    1THF     H4 2944   1.183   3.887   2.091 -1.9791  1.3664 -0.2290
    1THF     C3 2945   1.137   4.092   2.133  0.2459 -0.5722 -0.2335
    1THF     H5 2946   1.063   4.135   2.201  0.9540  1.1457 -0.5314
    1THF     H6 2947   1.088   4.081   2.037 -0.4367  2.7894 -0.3118
    1THF     C4 2948   1.268   4.171   2.134 -0.4497 -0.0269  0.0530
    1THF     H7 2949   1.264   4.261   2.195 -3.5332  0.8843 -1.3825
    1THF     H8 2950   1.304   4.186   2.031  1.4664  0.6245  0.7957
    1THF     O1 2951   1.363   4.078   2.200 -0.7282 -1.2659 -0.7955
    1THF     C1 2952   0.633   1.198   3.477  0.0141  0.3564  0.5338
    1THF     H1 2953   0.544   1.238   3.429 -0.6871 -1.1327  0.5717
    1THF     H2 2954   0.727   1.238   3.438  1.0514  0.4059  2.9699
    1THF     C2 2955   0.625   1.053   3.448 -0.5507  0.2430  0.1279
    1THF     H3 2956   0.696   1.025   3.370  0.1958  1.8353  0.2202
    1THF     H4 2957   0.525   1.017   3.426 -0.1338 -0.3817 -0.7798
    1THF     C3 2958   0.666   0.989   3.582  0.9703 -0.0928  0.1195
    1THF     H5 2959   0.774   0.994   3.599  0.9350 -0.3240  0.4239
    1THF     H6 2960   0.626   0.888   3.600 -0.1623  0.1009 -1.2122
    1THF     C4 2961   0.603   1.086   3.679  0.6472 -0.2195  0.7845
    1THF     H7 2962   0.651   1.091   3.777  0.8461  0.2668  0.6643
    1THF     H8 2963   0.495   1.074   3.690  0.1819  0.0628 -2.9015
    1THF     O1 2964   0.630   1.211   3.616  0.0380  0.3849 -0.1707
    1THF     C1 2965   3.699   1.546   3.191  0.1614  0.2190  0.0142
    1THF     H1 2966   3.601   1.582   3.157  0.6627  2.4596  0.8553
    1THF     H2 2967   3.773   1.625   3.173  1.3559 -0.6731  0.9338
    1THF     C2 2968   3.724   1.411   3.126  0.5416  0.4965 -0.7742
    1THF     H3 2969   3.818   1.403   3.070  1.1747  1.0808  0.1811
    1THF     H4 2970   3.639   1.382   3.064  0.0452 -0.9139  0.5219
    1THF     C3 2971   3.728   1.306   3.239  0.4216  0.1923  0.0777
    1THF     H5 2972   3.832   1.293   3.272 -0.0346  0.7954  1.7802
    1THF     H6 2973   3.683   1.208   3.222 -0.9179  0.5660  1.4422
    1THF     C4 2974   3.655   1.375   3.353 -0.2350  0.3628 -0.4416
    1THF     H7 2975   3.677   1.343   3.455 -0.8702  0.0148 -0.4128
    1THF     H8 2976   3.548   1.364   3.333  0.0340 -3.1133 -0.2591
    1THF     O1 2977   3.695   1.518   3.332 -0.2689 -0.8812 -0.2755
    1THF     C1 2978   1.361   1.562   3.827 -0.3698 -0.2401  0.1974
    1THF     H1 2979   1.366   1.509   3.922  1.5613 -1.4571 -0.5573
    1THF     H2 2980   1.396   1.505   3.741 -1.0748 -2.7073  1.5034
    1THF     C2 2981   1.459   1.677   3.843 -0.6049 -0.4343 -0.1530
    1THF     H3 2982   1.563   1.647   3.830 -0.7479 -0.4063 -1.3850
    1THF     H4 2983   1.443   1.709   3.946  0.8298 -1.1992  0.3191
    1THF     C3 2984   1.401   1.795   3.754 -0.0056 -0.2909  0.4195
    1THF     H5 2985   1.465   1.800   3.665 -1.8241  0.6911 -0.8702
    1THF     H6 2986   1.411   1.892   3.802 -0.4052 -0.2235  0.3740
    1THF     C4 2987   1.261   1.745   3.714  0.5564  0.5283  0.4190
    1THF     H7 2988   1.269   1.713   3.610 -1.0107  1.1164  0.0962
    1THF     H8 2989   1.179   1.818   3.718  0.8355  0.7538  2.3956
    1THF     O1 2990   1.233   1.629   3.800 -0.1726  0.0164  0.2849
    1THF     C1 2991   2.342   0.331   3.863 -0.4153  0.7975 -0.1245
    1THF     H1 2992   2.241   0.336   3.821 -0.2560  1.7435 -0.4068
    1THF     H2 2993   2.345   0.231   3.906  0.4441 -0.1769 -2.3686
    1THF     C2 2994   2.366   0.450   3.946  0.1988  0.7494 -0.2817
    1THF     H3 2995   2.459   0.434   4.002  0.5958  0.3908 -1.0378
    1THF     H4 2996   2.288   0.476   4.018 -1.1110  2.0107 -2.1390
    1THF     C3 2997   2.403   0.564   3.848 -0.2930  0.3034 -0.2153
    1THF     H5 2998   2.482   0.629   3.886 -0.5555  0.3937  0.1849
    1THF     H6 2999   2.315   0.626   3.827 -0.9632 -1.4268 -2.6984
    1THF     C4 3000   2.451   0.480   3.723  0.5599  0.2695 -0.4297
    1THF     H7 3001   2.555   0.504   3.701  0.0327  2.0427 -1.1237
    1THF     H8 3002   2.383   0.500   3.639  0.6645 -0.1802 -0.6207
    1THF     O1 3003   2.439   0.343   3.755  0.2000  0.5414 -0.0151
    1THF     C1 3004   1.772   2.536   3.768  0.1494  0.6565  0.6207
    1THF     H1 3005   1.697   2.615   3.772 -1.1405 -0.4863 -0.4486
    1THF     H2 3006   1.794   2.522   3.661  0.5988  1.2245  0.6370
    1THF     C2 3007   1.731   2.417   3.845 -0.0211 -0.2937 -0.1671
    1THF     H3 3008   1.777   2.324   3.813 -0.2444 -0.4371 -0.0731
    1THF     H4 3009   1.622   2.405   3.844 -0.3654  2.4764 -0.8991
    1THF     C3 3010   1.774   2.454   3.993 -0.4019  0.2996  0.3216
    1THF     H5 3011   1.809   2.359   4.036  1.5782  0.6497 -0.4769
    1THF     H6 3012   1.693   2.496   4.053 -1.0646  1.5655 -1.4319
    1THF     C4 3013   1.880   2.559   3.971 -0.5184 -0.0756 -0.2558
    1THF     H7 3014   1.972   2.512   4.006 -1.6504  0.5535  3.7842
    1THF     H8 3015   1.861   2.653   4.022 -0.6031  0.8806 -2.0103
    1THF     O1 3016   1.893   2.574   3.832 -0.0211  0.4739 -0.0236
    1THF     C1 3017   3.488   3.850   0.104  0.0225  1.0168  0.2086
    1THF     H1 3018   3.422   3.919   0.051 -0.2967  0.2904 -0.3347
    1THF     H2 3019   3.444   3.789   0.184 -0.4381 -0.0604 -0.8573
    1THF     C2 3020   3.616   3.915   0.163 -0.4733 -0.8687  0.4367
    1THF     H3 3021   3.591   3.958   0.261  0.7095  1.0706 -0.0901
    1THF     H4 3022   3.656   3.979   0.085 -0.7213  1.0788  1.8663
    1THF     C3 3023   3.713   3.798   0.167 -0.4948  0.2194 -0.0295
    1THF     H5 3024   3.711   3.750   0.266  0.8706  1.8849  0.8300
    1THF     H6 3025   3.814   3.837   0.151 -0.2991  0.3968  1.4979
    1THF     C4 3026   3.668   3.697   0.063  0.5207  0.4760  0.0289
    1THF     H7 3027   3.636   3.598   0.098 -1.9633  0.5369 -1.9452
    1THF     H8 3028   3.730   3.690  -0.026 -0.5103 -3.9601 -0.4270
    1THF     O1 3029   3.543   3.753   0.009 -0.1404  0.2858 -0.2810
    1THF     C1 3030   0.253   3.322   0.419 -0.5048  0.3179 -0.2726
    1THF     H1 3031   0.266   3.362   0.318  0.2812  2.1799  0.5412
    1THF     H2 3032   0.278   3.401   0.490  2.3577 -0.9812  0.2240
    1THF     C2 3033   0.326   3.186   0.438  0.2617 -0.1309 -0.0325
    1THF     H3 3034   0.398   3.192   0.521  0.7002  1.9308 -0.5156
    1THF     H4 3035   0.377   3.166   0.344  0.6657  3.1127 -0.5547
    1THF     C3 3036   0.215   3.083   0.475  0.1801  0.2334 -0.2228
    1THF     H5 3037   0.204   3.078   0.584  0.2807 -1.0486 -0.2591
    1THF     H6 3038   0.238   2.986   0.431  0.8343  1.5223 -2.8188
    1THF     C4 3039   0.094   3.149   0.413  0.5509 -0.4511 -0.0707
    1THF     H7 3040   0.003   3.111   0.459 -0.9258  1.2598 -1.4798
    1THF     H8 3041   0.092   3.129   0.305 -1.0409 -0.1696 -0.0926
    1THF     O1 3042   0.113   3.290   0.443 -0.6834  0.0176 -0.7574
    1THF     C1 3043   0.233   2.044   3.991 -0.5905  0.4258  0.1010
    1THF     H1 3044   0.206   2.050   3.886  1.1548 -0.1204 -0.3916
    1THF     H2 3045   0.240   2.141   4.042  1.3526  0.3809 -0.0561
    1THF     C2 3046   0.371   1.965   4.009 -0.4114  0.2023  0.5737
    1THF     H3 3047   0.448   2.042   4.005  0.5420 -0.6185  2.5448
    1THF     H4 3048   0.389   1.892   3.929 -0.5752  1.4708 -0.6409
    1THF     C3 3049   0.350   1.891   4.140 -0.1695  0.4852 -0.3811
    1THF     H5 3050   0.383   1.934   4.234  0.5675 -1.5374  0.3032
    1THF     H6 3051   0.403   1.796   4.134  0.8408  0.9970  0.4132
    1THF     C4 3052   0.200   1.875   4.151 -1.0844 -0.1598  0.3992
    1THF     H7 3053   0.173   1.872   4.257  0.6722 -0.0011  0.8556
    1THF     H8 3054   0.182   1.776   4.107  0.6684 -1.3584  2.2751
    1THF     O1 3055   0.132   1.979   4.080 -0.0815 -0.3777 -0.2604
    1THF     C1 3056   3.551   1.473   3.738  0.1503 -0.8460  0.5296
    1THF     H1 3057   3.553   1.498   3.844  1.4936  0.8393  0.1358
    1THF     H2 3058   3.589   1.371   3.730  0.7773 -0.5494 -0.4517
    1THF     C2 3059   3.624   1.588   3.661  0.2709 -0.1303 -0.0721
    1THF     H3 3060   3.713   1.556   3.606 -0.3426  0.4709 -1.4327
    1THF     H4 3061   3.649   1.671   3.727  1.2786  1.8126 -2.7756
    1THF     C3 3062   3.508   1.648   3.575  0.1577 -0.1910  0.5572
    1THF     H5 3063   3.510   1.613   3.472 -2.7176  1.3615 -0.0758
    1THF     H6 3064   3.507   1.757   3.568  1.1980 -0.3619 -2.9153
    1THF     C4 3065   3.375   1.601   3.645  0.1928 -0.2838  0.7813
    1THF     H7 3066   3.291   1.589   3.577  0.0972 -0.7617  0.9785
    1THF     H8 3067   3.359   1.670   3.728 -2.0194 -1.0466  1.0283
    1THF     O1 3068   3.414   1.468   3.689  0.1529  0.5187 -0.1055
    1THF     C1 3069   3.204   2.105   0.371 -0.3863  0.2091  0.4073
    1THF     H1 3070   3.173   2.072   0.271 -0.7313 -0.4907  0.7418
    1THF     H2 3071   3.121   2.129   0.438 -0.0174  2.3655  0.1375
    1THF     C2 3072   3.314   2.213   0.356  0.2369  1.0617 -0.0456
    1THF     H3 3073   3.309   2.291   0.431  0.5542  1.0066  0.0357
    1THF     H4 3074   3.302   2.268   0.263  0.5386  1.2119  0.0028
    1THF     C3 3075   3.444   2.136   0.352 -0.3158  0.3093 -0.0962
    1THF     H5 3076   3.498   2.180   0.436 -0.5399 -1.2428  0.8914
    1THF     H6 3077   3.487   2.150   0.253  1.6793  0.4479  0.7612
    1THF     C4 3078   3.410   1.990   0.384 -0.4981  0.2162 -0.5239
    1THF     H7 3079   3.481   1.945   0.454  1.0615  0.1689 -2.1015
    1THF     H8 3080   3.394   1.929   0.295 -1.6452 -0.9204  0.4542
    1THF     O1 3081   3.278   2.003   0.439 -0.1181  0.1492  0.1356
    1THF     C1 3082   1.684   0.024   2.161 -0.3963 -0.1402 -0.2225
    1THF     H1 3083   1.640   0.124   2.167  1.2906  0.5821  0.3185
    1THF     H2 3084   1.605  -0.051   2.173 -1.3712  0.6709 -1.4244
    1THF     C2 3085   1.779   0.012   2.274 -0.2810  0.2403 -1.4201
    1THF     H3 3086   1.738  -0.045   2.358  3.5828 -0.1114  0.3328
    1THF     H4 3087   1.815   0.112   2.302  0.1034 -0.6297  1.4303
    1THF     C3 3088   1.903  -0.073   2.220 -0.4597  0.0868  0.0643
    1THF     H5 3089   1.880  -0.178   2.243  0.8595 -0.0529  0.8411
    1THF     H6 3090   1.996  -0.041   2.269 -2.0332  1.6325  2.1293
    1THF     C4 3091   1.897  -0.046   2.071 -0.3872 -0.5643 -0.5405
    1THF     H7 3092   1.932  -0.137   2.021  1.9468  0.7282 -1.3028
    1THF     H8 3093   1.961   0.041   2.055  0.7100 -1.0070  1.3375
    1THF     O1 3094   1.763  -0.004   2.041 -0.3589  0.1223 -0.5201
    1THF     C1 3095   3.624   3.372   2.431  0.4246  0.0092  0.0294
    1THF     H1 3096   3.643   3.421   2.335  3.0812 -0.5805  0.2031
    1THF     H2 3097   3.621   3.264   2.412 -1.0228 -0.1634  1.2335
    1THF     C2 3098   3.499   3.435   2.506 -0.3876  0.3968  0.4242
    1THF     H3 3099   3.433   3.351   2.529  3.0925 -2.7424 -0.4712
    1THF     H4 3100   3.448   3.511   2.447  0.7381 -0.4355 -1.6672
    1THF     C3 3101   3.555   3.483   2.642  0.5305  0.5820  0.8240
    1THF     H5 3102   3.477   3.476   2.717 -1.5942 -0.7782 -1.4311
    1THF     H6 3103   3.567   3.591   2.636  3.6830  0.2331 -0.7962
    1THF     C4 3104   3.698   3.417   2.658 -0.7726  0.3798  1.2311
    1THF     H7 3105   3.686   3.320   2.707 -1.3369 -1.0580 -1.6940
    1THF     H8 3106   3.768   3.484   2.709  2.7141 -1.0721 -1.4890
    1THF     O1 3107   3.734   3.400   2.516  0.5744 -0.1625 -0.6909
    1THF     C1 3108   0.697   1.491   0.617  0.1501  0.5168  0.0910
    1THF     H1 3109   0.643   1.478   0.711  0.5586  0.0871  0.2697
    1THF     H2 3110   0.703   1.597   0.589 -0.3765  0.3694 -0.5980
    1THF     C2 3111   0.630   1.401   0.509  0.0168  0.2148 -0.1248
    1THF     H3 3112   0.594   1.469   0.432  1.7474  0.4843 -0.7192
    1THF     H4 3113   0.546   1.348   0.555 -0.4983  1.4679  0.3879
    1THF     C3 3114   0.738   1.305   0.456 -0.2650 -0.0766 -0.0057
    1THF     H5 3115   0.746   1.315   0.348 -0.7165 -1.1204 -0.1400
    1THF     H6 3116   0.728   1.198   0.475  1.8770 -0.3396 -0.2191
    1THF     C4 3117   0.864   1.360   0.515 -0.7778  0.1625  0.4961
    1THF     H7 3118   0.915   1.428   0.447 -2.0005  2.6070  1.9808
    1THF     H8 3119   0.936   1.279   0.532  0.1238  0.1458 -3.0601
    1THF     O1 3120   0.835   1.440   0.631 -0.1682 -0.3107 -0.3965
    1THF     C1 3121   1.923   2.233   2.906 -0.9005  0.3917  0.3384
    1THF     H1 3122   1.896   2.302   2.987 -0.9712  0.8741 -0.0974
    1THF     H2 3123   1.865   2.258   2.817  2.9606  0.7023 -2.1935
    1THF     C2 3124   1.927   2.088   2.951  0.3947  0.0404  0.0777
    1THF     H3 3125   1.832   2.034   2.942  0.3771  0.1376 -0.3263
    1THF     H4 3126   1.950   2.093   3.058 -0.3110  0.9078  0.1948
    1THF     C3 3127   2.033   2.025   2.874  0.0327 -0.9204 -0.0302
    1THF     H5 3128   1.986   1.973   2.790 -0.4709 -2.6720  1.2951
    1THF     H6 3129   2.096   1.954   2.928  2.2095  0.6104 -0.5132
    1THF     C4 3130   2.122   2.139   2.816  0.7479  0.9025 -0.0850
    1THF     H7 3131   2.118   2.142   2.706  2.7030  1.2858 -0.1639
    1THF     H8 3132   2.227   2.127   2.843  0.9491 -2.5298 -2.0993
    1THF     O1 3133   2.057   2.257   2.861  0.4557  0.4774  0.1392
    1THF     C1 3134   1.995   2.217   1.844  0.5989  0.0111 -0.2388
    1THF     H1 3135   2.006   2.138   1.769 -3.2919  0.7738 -1.7043
    1THF     H2 3136   1.946   2.300   1.794  0.3836  1.3365  2.1514
    1THF     C2 3137   2.124   2.255   1.925 -1.0776 -0.9403 -0.2090
    1THF     H3 3138   2.179   2.336   1.876 -1.7679 -0.7642 -0.7052
    1THF     H4 3139   2.200   2.177   1.936 -0.1879 -0.0794 -0.1524
    1THF     C3 3140   2.068   2.275   2.065  0.2948 -0.4795  0.0046
    1THF     H5 3141   2.060   2.384   2.070 -0.8254 -0.5802  0.7636
    1THF     H6 3142   2.123   2.229   2.147 -3.6003 -1.7857  2.0387
    1THF     C4 3143   1.921   2.235   2.072  0.1444 -0.1983 -0.9196
    1THF     H7 3144   1.857   2.323   2.063 -0.2373 -0.4094 -0.3345
    1THF     H8 3145   1.886   2.184   2.162 -0.2505  1.9105  0.1326
    1THF     O1 3146   1.905   2.163   1.952  1.0862 -0.3268 -0.1896
    1THF     C1 3147   1.946   1.184   2.848  0.6078 -0.6354  0.3986
    1THF     H1 3148   1.931   1.189   2.956  1.0048  1.4151  0.3806
    1THF     H2 3149   1.933   1.079   2.820 -0.4356  0.1179 -2.0210
    1THF     C2 3150   2.083   1.236   2.798 -0.3385  0.9237  0.2469
    1THF     H3 3151   2.141   1.147   2.772  1.1020  2.1871 -0.9711
    1THF     H4 3152   2.138   1.287   2.877  1.2458  0.4277 -0.5224
    1THF     C3 3153   2.045   1.324   2.681 -0.6015 -0.0265  0.8128
    1THF     H5 3154   2.050   1.266   2.589  0.4409 -0.3038  1.0376
    1THF     H6 3155   2.105   1.415   2.670  0.6849 -1.1197 -1.6528
    1THF     C4 3156   1.900   1.363   2.706  0.0366  0.0018  0.2230
    1THF     H7 3157   1.841   1.404   2.624  2.1660  0.0946 -1.2921
    1THF     H8 3158   1.910   1.444   2.779  1.8919  0.3442 -0.3951
    1THF     O1 3159   1.833   1.256   2.779  0.5531 -0.0068  0.0830
    1THF     C1 3160   1.781   2.558   0.644 -0.4942  0.2325  0.0139
    1THF     H1 3161   1.707   2.541   0.722 -0.1737  3.1850  1.0185
    1THF     H2 3162   1.861   2.483   0.643  1.5052  2.2361  2.4339
    1THF     C2 3163   1.842   2.698   0.657  0.1615 -0.0582  0.0259
    1THF     H3 3164   1.949   2.701   0.634  0.8143  1.1462  3.0070
    1THF     H4 3165   1.826   2.733   0.759  0.1736 -3.0053  1.0835
    1THF     C3 3166   1.761   2.791   0.560  0.4698  0.3575 -0.8074
    1THF     H5 3167   1.820   2.840   0.482  1.6401  1.5122  0.7546
    1THF     H6 3168   1.708   2.868   0.616 -1.8087 -2.0103  0.3754
    1THF     C4 3169   1.658   2.693   0.498 -0.8705  0.8017 -0.4858
    1THF     H7 3170   1.645   2.724   0.394 -0.2462  0.4568 -0.6676
    1THF     H8 3171   1.570   2.699   0.563 -1.0914  0.1118 -0.7175
    1THF     O1 3172   1.721   2.567   0.509 -0.3483 -0.7431  0.2062
    1THF     C1 3173   1.947   3.828   3.877  0.1801  0.2966  0.8668
    1THF     H1 3174   2.040   3.873   3.841  1.2370 -0.9829  1.9137
    1THF     H2 3175   1.955   3.792   3.980 -1.6683 -1.5449  0.4010
    1THF     C2 3176   1.906   3.709   3.783  0.6016 -0.6496  0.6365
    1THF     H3 3177   1.953   3.615   3.812  0.1559 -0.8586  0.6805
    1THF     H4 3178   1.930   3.731   3.678  2.1283 -0.5201  1.0133
    1THF     C3 3179   1.757   3.703   3.797 -0.5255 -0.4066 -0.6753
    1THF     H5 3180   1.728   3.632   3.875 -0.9463  0.0855 -0.3762
    1THF     H6 3181   1.716   3.672   3.701  0.8771  0.0349 -1.4258
    1THF     C4 3182   1.716   3.847   3.837  0.7404 -0.6076 -0.6473
    1THF     H7 3183   1.679   3.831   3.939  0.8986  1.1748 -0.2954
    1THF     H8 3184   1.652   3.885   3.757  0.3243  0.3103  0.1138
    1THF     O1 3185   1.843   3.914   3.856 -0.1254 -0.3313  0.0957
    1THF     C1 3186   0.307   0.424   3.995 -0.1476  0.3399  0.0792
    1THF     H1 3187   0.385   0.360   4.037 -2.1299 -2.2980 -0.1452
    1THF     H2 3188   0.287   0.388   3.894 -1.8567 -1.0310  0.8958
    1THF     C2 3189   0.341   0.583   4.006 -0.1670  0.7539 -0.7136
    1THF     H3 3190   0.281   0.632   3.929 -1.3540 -0.5615 -0.6302
    1THF     H4 3191   0.447   0.605   3.992  0.4549 -1.1224  0.8562
    1THF     C3 3192   0.307   0.628   4.143 -0.0414  0.3375  0.4095
    1THF     H5 3193   0.253   0.722   4.154 -0.5505 -0.1618  2.3855
    1THF     H6 3194   0.392   0.612   4.209  0.2973 -0.2748 -0.1640
    1THF     C4 3195   0.209   0.512   4.190 -0.4189 -0.5666 -0.2722
    1THF     H7 3196   0.116   0.546   4.235 -0.5327  1.4264 -1.9507
    1THF     H8 3197   0.268   0.456   4.263  0.3675  0.1843 -0.3175
    1THF     O1 3198   0.189   0.422   4.077  0.0506 -0.1956 -0.1793
    1THF     C1 3199   0.841   3.612   3.415 -0.0974  0.0709 -0.7628
    1THF     H1 3200   0.880   3.714   3.405 -0.7077  0.5540  1.4440
    1THF     H2 3201   0.922   3.553   3.458 -1.5029  0.1206  2.1018
    1THF     C2 3202   0.795   3.558   3.285  0.4481  0.1115 -0.0513
    1THF     H3 3203   0.874   3.503   3.233  0.5825  0.7076 -0.4939
    1THF     H4 3204   0.748   3.635   3.223 -1.3366 -0.0591  1.0861
    1THF     C3 3205   0.686   3.452   3.330 -0.1809 -0.7414 -0.0014
    1THF     H5 3206   0.711   3.349   3.301  1.0612  0.1299 -2.1393
    1THF     H6 3207   0.592   3.488   3.288 -0.8595  0.7580  2.7707
    1THF     C4 3208   0.673   3.470   3.485  0.2635 -0.8597 -0.2488
    1THF     H7 3209   0.723   3.389   3.540  2.6239 -0.1996 -1.3259
    1THF     H8 3210   0.567   3.467   3.510 -0.1775  0.9860 -1.8363
    1THF     O1 3211   0.728   3.599   3.512  0.4732 -0.0186 -0.0236
    1THF     C1 3212   2.073   0.342   3.329  0.5052 -0.3636  0.3685
    1THF     H1 3213   2.120   0.402   3.250  0.3864  2.1593  2.1576
    1THF     H2 3214   2.043   0.240   3.305 -2.1345  0.5552 -0.3807
    1THF     C2 3215   1.949   0.415   3.388 -0.0862  0.0128  0.0571
    1THF     H3 3216   1.865   0.398   3.320  0.4380 -0.8174 -0.3915
    1THF     H4 3217   1.957   0.524   3.386  2.7823 -0.1332  0.5477
    1THF     C3 3218   1.947   0.362   3.531 -0.1329  0.3868  0.1230
    1THF     H5 3219   1.890   0.268   3.533  0.7687 -0.1421  1.2523
    1THF     H6 3220   1.895   0.422   3.605  2.8369  0.5272  2.1400
    1THF     C4 3221   2.090   0.333   3.558 -0.0216  0.8183  0.0595
    1THF     H7 3222   2.099   0.227   3.584 -1.0064  0.7821  0.2350
    1THF     H8 3223   2.125   0.393   3.642  0.0734 -1.1141  1.4214
    1THF     O1 3224   2.167   0.347   3.439 -0.1593  0.1396 -0.1116
    1THF     C1 3225   2.478   1.997   1.123 -0.0886 -0.1088  0.6289
    1THF     H1 3226   2.465   1.918   1.048 -2.3529  1.2588 -0.4640
    1THF     H2 3227   2.513   1.964   1.221  0.4964 -0.7568  0.2084
    1THF     C2 3228   2.353   2.077   1.148  0.2232  0.0669 -0.0374
    1THF     H3 3229   2.313   2.065   1.249  0.8488 -2.6383 -0.0636
    1THF     H4 3230   2.279   2.049   1.072  0.9163  1.3472 -1.1988
    1THF     C3 3231   2.401   2.223   1.129 -0.0940  0.0250 -0.0617
    1THF     H5 3232   2.356   2.287   1.206 -0.3235  0.6251 -0.6954
    1THF     H6 3233   2.364   2.258   1.033  0.0866  1.5624  0.4160
    1THF     C4 3234   2.547   2.227   1.114  0.9125 -0.2187  0.2338
    1THF     H7 3235   2.599   2.231   1.209  2.2015  0.9473 -0.4942
    1THF     H8 3236   2.584   2.308   1.050  1.3264  0.7131  1.6264
    1THF     O1 3237   2.579   2.090   1.071  0.4632  0.2499 -0.6882
    1THF     C1 3238   3.997   2.570   1.415  0.2894  0.7944  0.8505
    1THF     H1 3239   3.937   2.581   1.506  1.4631 -0.1489  1.7576
    1THF     H2 3240   3.944   2.529   1.329  2.1281  1.1171 -0.4619
    1THF     C2 3241   4.101   2.472   1.457  0.1415  0.8516 -0.4761
    1THF     H3 3242   4.114   2.394   1.381 -0.5404  0.3850 -0.1190
    1THF     H4 3243   4.071   2.424   1.550 -3.0754  1.5195 -1.1109
    1THF     C3 3244   4.226   2.540   1.495  0.0624  0.4129  0.0542
    1THF     H5 3245   4.326   2.505   1.468 -0.2531  0.1187 -0.7595
    1THF     H6 3246   4.222   2.548   1.604  0.0866 -0.7092  0.1466
    1THF     C4 3247   4.202   2.682   1.445 -0.8615  0.2013 -0.1498
    1THF     H7 3248   4.284   2.703   1.375 -0.9241 -2.6567 -1.1266
    1THF     H8 3249   4.206   2.759   1.523 -0.5702 -1.0753  1.1036
    1THF     O1 3250   4.074   2.684   1.383 -0.7037  0.2907  0.2808
    1THF     C1 3251   2.977   2.377   2.675 -0.0616  0.2929  0.9085
    1THF     H1 3252   2.959   2.269   2.664  0.1875  0.2375  1.0468
    1THF     H2 3253   3.019   2.397   2.774  2.1237 -2.7031  0.6611
    1THF     C2 3254   2.857   2.470   2.655  0.1978 -0.4472  0.3156
    1THF     H3 3255   2.837   2.523   2.749 -0.2917 -2.7855  1.5803
    1THF     H4 3256   2.770   2.416   2.617  0.0825  0.6082 -0.9505
    1THF     C3 3257   2.903   2.579   2.557  0.0682  0.1695  0.5802
    1THF     H5 3258   2.871   2.673   2.602  0.0991 -0.1165  1.2053
    1THF     H6 3259   2.846   2.559   2.466  1.3562  0.9577 -0.4215
    1THF     C4 3260   3.056   2.564   2.546 -1.1906 -0.2163  0.6294
    1THF     H7 3261   3.105   2.624   2.622 -0.4932 -0.3161  0.2650
    1THF     H8 3262   3.087   2.582   2.442  0.4903  0.0649  1.1651
    1THF     O1 3263   3.070   2.423   2.574  0.0279  0.4648  0.1793
    1THF     C1 3264   0.652   0.415   0.091 -0.5437 -0.6271 -0.0013
    1THF     H1 3265   0.706   0.500   0.134 -0.3910 -0.6825 -0.0833
    1THF     H2 3266   0.599   0.452   0.003  0.4576  0.4813 -0.1516
    1THF     C2 3267   0.559   0.364   0.195 -0.5293  0.2736  0.5559
    1THF     H3 3268   0.480   0.312   0.140 -0.6559  0.5339  0.4854
    1THF     H4 3269   0.515   0.452   0.242 -0.8785 -0.4582  1.6021
    1THF     C3 3270   0.651   0.275   0.286 -0.5230  0.1229  0.7346
    1THF     H5 3271   0.604   0.191   0.338 -0.8296 -0.3892 -0.3528
    1THF     H6 3272   0.701   0.347   0.351  0.4015  1.4287 -1.3690
    1THF     C4 3273   0.752   0.221   0.185  0.2136 -0.0576  0.4136
    1THF     H7 3274   0.713   0.122   0.156 -4.3393  1.4454  0.9877
    1THF     H8 3275   0.857   0.230   0.212  0.5937 -1.4881 -0.4938
    1THF     O1 3276   0.744   0.300   0.061 -0.0007 -0.1940  0.1641
    1THF     C1 3277   0.724   3.604   0.452 -1.1131  0.0890 -0.3253
    1THF     H1 3278   0.748   3.708   0.476  0.7159 -0.4114  0.0765
    1THF     H2 3279   0.731   3.543   0.542 -1.7237  2.6392  1.5144
    1THF     C2 3280   0.805   3.542   0.333 -0.1058  0.6355 -0.3063
    1THF     H3 3281   0.900   3.501   0.368 -0.0319  1.0826  0.0290
    1THF     H4 3282   0.830   3.626   0.267 -1.1515  0.5457 -0.8375
    1THF     C3 3283   0.708   3.444   0.265  0.2595 -0.0322 -0.3945
    1THF     H5 3284   0.758   3.347   0.268  1.0196  0.3737  0.5267
    1THF     H6 3285   0.691   3.478   0.163 -1.3636 -1.0688 -0.4883
    1THF     C4 3286   0.584   3.452   0.353  0.2519  0.0579  0.0231
    1THF     H7 3287   0.580   3.378   0.433  0.3118 -0.6517 -0.6235
    1THF     H8 3288   0.496   3.434   0.290  1.4188 -0.9486 -1.3750
    1THF     O1 3289   0.586   3.580   0.416 -0.5139  0.4907 -0.1802
    1THF     C1 3290   2.459   2.419   2.657  0.7808 -0.2789 -0.1071
    1THF     H1 3291   2.548   2.431   2.721 -0.0761  1.1492  0.8579
    1THF     H2 3292   2.381   2.461   2.721  1.4163  0.1825  0.3779
    1THF     C2 3293   2.443   2.269   2.616  0.4768 -0.1085 -0.4681
    1THF     H3 3294   2.347   2.234   2.654  1.4705 -1.3819  0.9394
    1THF     H4 3295   2.520   2.211   2.667  1.9955  3.0529  1.0072
    1THF     C3 3296   2.440   2.280   2.464 -0.0180 -0.3733 -0.5526
    1THF     H5 3297   2.338   2.306   2.432  0.4152  1.8622 -0.1921
    1THF     H6 3298   2.481   2.200   2.402  0.9683  0.2608 -0.7266
    1THF     C4 3299   2.529   2.401   2.436 -0.0279  0.0656 -0.1065
    1THF     H7 3300   2.512   2.451   2.340 -1.3155  0.6895  0.4370
    1THF     H8 3301   2.632   2.382   2.464  0.0893  0.7894 -0.0488
    1THF     O1 3302   2.467   2.486   2.533  0.5003 -0.5386 -0.0095
    1THF     C1 3303   3.893   2.947   2.795  0.4683 -0.0816 -0.5042
    1THF     H1 3304   3.882   2.838   2.802 -0.9618 -0.0628 -2.1178
    1THF     H2 3305   3.918   2.990   2.892 -0.5656  0.7119 -0.5815
    1THF     C2 3306   3.771   3.025   2.732 -0.5720  0.0205 -0.4135
    1THF     H3 3307   3.761   3.126   2.773  1.5578 -0.1460  0.5944
    1THF     H4 3308   3.684   2.962   2.754 -0.2961  0.1491  1.0943
    1THF     C3 3309   3.803   3.037   2.583  0.4860 -0.2123  0.3925
    1THF     H5 3310   3.797   3.140   2.549  1.2143  0.0570  1.0540
    1THF     H6 3311   3.720   2.992   2.528  0.1879 -0.0520  0.7039
    1THF     C4 3312   3.934   2.961   2.561 -0.4662 -1.0487 -0.3070
    1THF     H7 3313   4.002   3.018   2.497 -3.1312  1.7081 -0.7913
    1THF     H8 3314   3.914   2.860   2.523 -0.8421 -0.8906 -0.5366
    1THF     O1 3315   3.991   2.952   2.691  0.2049 -0.6773 -0.2061
    1THF     C1 3316   4.021   2.072   3.437 -0.3536  0.1568  0.1352
    1THF     H1 3317   3.973   2.169   3.449  1.0575  0.9498 -0.5386
    1THF     H2 3318   4.129   2.085   3.437 -0.3372  0.4721 -3.2622
    1THF     C2 3319   3.966   2.006   3.313 -0.4040  0.3589  0.5103
    1THF     H3 3320   4.027   2.030   3.226  0.2192  1.5461  1.2669
    1THF     H4 3321   3.869   2.055   3.299 -0.7885 -0.4135  0.3919
    1THF     C3 3322   3.953   1.854   3.342  0.0902  0.1831 -0.2143
    1THF     H5 3323   4.034   1.800   3.293 -1.3508 -1.5114 -0.7798
    1THF     H6 3324   3.856   1.817   3.311 -0.1309 -1.6326  2.5056
    1THF     C4 3325   3.969   1.844   3.499 -0.0128  0.6949 -0.3582
    1THF     H7 3326   4.047   1.774   3.532 -0.3452  0.9048  0.9002
    1THF     H8 3327   3.869   1.817   3.536 -0.2123  0.6477 -0.9324
    1THF     O1 3328   4.001   1.978   3.545 -0.2776 -0.1999 -0.2550
    1THF     C1 3329   1.081   0.825   0.639  0.0203 -0.3205  0.1719
    1THF     H1 3330   1.129   0.735   0.599 -1.1412 -1.6086  1.6048
    1THF     H2 3331   1.170   0.876   0.676  1.2070 -1.3580 -1.1763
    1THF     C2 3332   0.982   0.793   0.744 -0.4739 -0.0636 -0.2096
    1THF     H3 3333   1.029   0.790   0.842 -1.9712  2.0777  0.6155
    1THF     H4 3334   0.927   0.702   0.718  0.0523 -0.7261  0.9811
    1THF     C3 3335   0.886   0.913   0.739 -0.6407  0.8849 -0.2641
    1THF     H5 3336   0.922   0.987   0.812  1.0264 -1.1528  1.0328
    1THF     H6 3337   0.780   0.896   0.757 -0.6397  0.7996 -0.3381
    1THF     C4 3338   0.902   0.973   0.599 -0.1736 -0.3860  0.2069
    1THF     H7 3339   0.933   1.077   0.610 -0.3042 -0.3101 -0.1391
    1THF     H8 3340   0.813   0.980   0.537 -0.3702 -0.0340  0.5299
    1THF     O1 3341   1.017   0.906   0.535 -0.0575 -0.2541  0.3219
    1THF     C1 3342   0.652   1.378   3.128 -0.2631  0.3732 -1.0609
    1THF     H1 3343   0.702   1.399   3.033 -0.5809 -3.0344 -2.0485
    1THF     H2 3344   0.620   1.275   3.145 -0.9158  0.7151 -0.2242
    1THF     C2 3345   0.532   1.471   3.140 -0.3866 -0.2526  0.3480
    1THF     H3 3346   0.451   1.441   3.207 -0.5517 -0.2753  0.1373
    1THF     H4 3347   0.480   1.493   3.046  0.1812  0.4883  0.2040
    1THF     C3 3348   0.585   1.602   3.207  0.2660 -0.4833 -0.1617
    1THF     H5 3349   0.512   1.642   3.277 -1.0073 -2.4960 -0.2765
    1THF     H6 3350   0.618   1.674   3.131 -1.9034  1.4988  0.7170
    1THF     C4 3351   0.709   1.552   3.282  0.4264  0.0631  0.4805
    1THF     H7 3352   0.681   1.545   3.387  2.3015  0.2228  0.9995
    1THF     H8 3353   0.786   1.628   3.271 -1.0486  1.6320  0.7618
    1THF     O1 3354   0.744   1.416   3.235  0.6035 -0.1494  0.4482
    1THF     C1 3355   4.015   1.927   1.362  0.1594  0.1167 -0.1040
    1THF     H1 3356   4.036   1.832   1.413  0.4814  0.9245  1.3043
    1THF     H2 3357   4.095   1.934   1.288  0.8774 -1.3827  0.5039
    1THF     C2 3358   4.028   2.048   1.454  0.1920  0.0685 -0.2185
    1THF     H3 3359   4.083   2.126   1.400 -0.6910  0.1819 -0.9723
    1THF     H4 3360   4.083   2.025   1.546  1.5139  1.4760 -0.6197
    1THF     C3 3361   3.886   2.092   1.467  0.1633 -0.4331  0.4598
    1THF     H5 3362   3.885   2.184   1.408  0.7821  0.2648  1.5314
    1THF     H6 3363   3.867   2.128   1.568  0.1911  1.1608 -0.0866
    1THF     C4 3364   3.792   1.987   1.406 -0.0945  0.0008 -0.1702
    1THF     H7 3365   3.701   2.027   1.361 -0.4671 -0.8469 -0.1720
    1THF     H8 3366   3.761   1.917   1.484  3.4660 -0.1887  1.1742
    1THF     O1 3367   3.878   1.925   1.310  0.4719 -0.1389  0.0717
    1THF     C1 3368   1.417   2.444   0.430 -0.0175 -0.8511  0.5072
    1THF     H1 3369   1.500   2.462   0.498  0.1788  0.3213 -0.0259
    1THF     H2 3370   1.320   2.449   0.481 -0.3330 -0.1116 -0.1488
    1THF     C2 3371   1.436   2.306   0.368  0.2012  0.1761 -0.1789
    1THF     H3 3372   1.340   2.257   0.353 -0.0811  1.3677 -2.6025
    1THF     H4 3373   1.494   2.251   0.443 -1.1154  0.3967  1.0107
    1THF     C3 3374   1.495   2.320   0.230 -0.6120  0.1361 -0.4504
    1THF     H5 3375   1.415   2.301   0.158 -2.8353  2.1439  1.4103
    1THF     H6 3376   1.586   2.260   0.220 -0.4100  0.5447 -1.0875
    1THF     C4 3377   1.526   2.475   0.230 -0.1715 -0.8969  0.5893
    1THF     H7 3378   1.526   2.513   0.127 -1.3121  0.0094  0.9227
    1THF     H8 3379   1.627   2.481   0.271  0.4943 -0.2795 -1.0668
    1THF     O1 3380   1.426   2.535   0.313 -0.3507  0.0046 -0.1188
    1THF     C1 3381   0.520   2.941   0.712  0.0434  0.2288  0.5546
    1THF     H1 3382   0.427   2.979   0.755 -0.5239 -0.0219 -0.4373
    1THF     H2 3383   0.512   2.935   0.603  2.7614  2.0548  0.2060
    1THF     C2 3384   0.566   2.806   0.766  0.6690  0.8364  0.0197
    1THF     H3 3385   0.592   2.728   0.694  0.0199  0.7140 -0.0854
    1THF     H4 3386   0.482   2.768   0.825  0.5388 -0.4883 -1.0041
    1THF     C3 3387   0.685   2.826   0.860 -0.0171  0.0444  0.0908
    1THF     H5 3388   0.777   2.783   0.818  0.1953 -1.3572  1.9473
    1THF     H6 3389   0.661   2.774   0.953  1.2142 -0.2840  0.2361
    1THF     C4 3390   0.685   2.975   0.882  0.1366  0.0402  0.4563
    1THF     H7 3391   0.788   3.007   0.902  0.5124 -0.7106 -0.2077
    1THF     H8 3392   0.618   3.003   0.962  0.9077 -1.5936  1.7049
    1THF     O1 3393   0.634   3.019   0.752 -0.0365  0.3317 -0.2279
    1THF     C1 3394   0.467   1.751   2.315  0.0863  0.5519 -0.1338
    1THF     H1 3395   0.448   1.794   2.414 -1.3764  1.9139 -0.9786
    1THF     H2 3396   0.569   1.711   2.315 -0.0375  0.1813 -2.2948
    1THF     C2 3397   0.436   1.866   2.216  0.2036  0.2086  0.7767
    1THF     H3 3398   0.513   1.883   2.140 -0.3301  2.4320  0.6955
    1THF     H4 3399   0.418   1.957   2.274  0.2828  0.6745  0.0756
    1THF     C3 3400   0.311   1.835   2.141 -0.6552 -0.2054 -0.6064
    1THF     H5 3401   0.333   1.794   2.042  3.0083  0.6544 -0.2060
    1THF     H6 3402   0.247   1.924   2.136 -1.1526 -0.4140  1.5761
    1THF     C4 3403   0.253   1.722   2.233  0.8794 -0.0236  0.9252
    1THF     H7 3404   0.191   1.651   2.177  0.9457 -1.1573  2.2640
    1THF     H8 3405   0.189   1.758   2.314 -1.5820 -0.4378 -0.7884
    1THF     O1 3406   0.364   1.650   2.286 -0.2554  0.4606  0.1372
    1THF     C1 3407   3.650   3.326   3.042 -0.0011  0.2040 -0.3656
    1THF     H1 3408   3.636   3.223   3.007 -1.2558 -0.0020  0.7184
    1THF     H2 3409   3.756   3.344   3.063 -0.5412  1.8739  0.9573
    1THF     C2 3410   3.558   3.359   3.163 -0.3512 -0.1174  0.4778
    1THF     H3 3411   3.592   3.315   3.257  1.2788 -0.1636 -0.1158
    1THF     H4 3412   3.457   3.320   3.144 -0.2868 -0.0631  0.0134
    1THF     C3 3413   3.556   3.514   3.165 -0.2698 -0.0173  0.4343
    1THF     H5 3414   3.634   3.557   3.228 -0.4783  0.8827  0.0822
    1THF     H6 3415   3.456   3.553   3.183 -0.3141  0.7004 -1.2592
    1THF     C4 3416   3.596   3.546   3.024  0.3376  0.4641 -0.0803
    1THF     H7 3417   3.693   3.595   3.020  1.0035 -0.8508 -0.4028
    1THF     H8 3418   3.522   3.611   2.977 -0.3675  1.5946  2.5167
    1THF     O1 3419   3.606   3.422   2.947 -0.0917 -0.5709  0.4790
    1THF     C1 3420   3.052   1.983   3.387  0.5605  0.4535  0.7524
    1THF     H1 3421   2.964   1.929   3.422  0.8091 -0.1019  0.5196
    1THF     H2 3422   3.018   2.057   3.313 -1.6262  0.3646  1.6226
    1THF     C2 3423   3.155   1.898   3.310  0.8294 -0.3434  0.6223
    1THF     H3 3424   3.209   1.966   3.244 -1.7484  0.2402 -0.9967
    1THF     H4 3425   3.114   1.817   3.249 -0.0565  0.9116 -0.4841
    1THF     C3 3426   3.244   1.847   3.425 -0.1763  1.1276 -0.4864
    1THF     H5 3427   3.343   1.826   3.384 -0.6714 -1.4834 -0.4047
    1THF     H6 3428   3.201   1.752   3.459 -0.5725  1.2284 -0.7018
    1THF     C4 3429   3.246   1.963   3.520 -0.3823 -0.1039  0.1136
    1THF     H7 3430   3.319   2.040   3.492 -2.2518  1.5161 -0.4533
    1THF     H8 3431   3.258   1.942   3.627 -0.5278  0.4245  0.2366
    1THF     O1 3432   3.125   2.037   3.498 -0.0072  0.2684  0.1336
    1THF     C1 3433   2.496   3.863   0.141  0.5668 -0.7530 -0.6978
    1THF     H1 3434   2.524   3.863   0.035  3.4632 -3.1629  0.0137
    1THF     H2 3435   2.577   3.905   0.201  0.4037 -0.0045 -0.9861
    1THF     C2 3436   2.476   3.709   0.169  0.0133 -0.0315 -0.1306
    1THF     H3 3437   2.471   3.709   0.278  0.1411  1.9618 -0.1062
    1THF     H4 3438   2.553   3.640   0.133 -2.1089 -2.6234  0.1329
    1THF     C3 3439   2.344   3.674   0.114  0.0636  0.1123  0.1005
    1THF     H5 3440   2.293   3.592   0.165  0.0951 -0.8204 -1.3475
    1THF     H6 3441   2.361   3.642   0.011 -0.0376  0.0420  0.1057
    1THF     C4 3442   2.266   3.816   0.112 -0.4725  0.4795  0.3497
    1THF     H7 3443   2.172   3.812   0.168 -1.0770 -0.9361 -0.7625
    1THF     H8 3444   2.252   3.851   0.009  0.7567  0.8297  0.2919
    1THF     O1 3445   2.358   3.913   0.161 -0.2111 -0.0783 -0.7156
    1THF     C1 3446   0.939   0.390   2.529  0.2162  0.8302  0.1505
    1THF     H1 3447   1.008   0.387   2.444  1.6873  1.7888  1.2770
    1THF     H2 3448   0.919   0.492   2.563  0.1352  0.3676  1.4872
    1THF     C2 3449   1.001   0.327   2.652  0.7774  1.2120  0.0454
    1THF     H3 3450   1.065   0.399   2.704  2.1449 -0.2772  0.4833
    1THF     H4 3451   1.058   0.241   2.614  0.2375  1.4936 -1.4589
    1THF     C3 3452   0.893   0.261   2.733 -0.2129 -0.7920 -0.6806
    1THF     H5 3453   0.887   0.299   2.836  0.4992 -0.1607 -0.8697
    1THF     H6 3454   0.919   0.155   2.734 -0.3345 -0.8282 -1.2612
    1THF     C4 3455   0.764   0.287   2.647 -0.3006  0.6146 -0.1031
    1THF     H7 3456   0.716   0.377   2.683 -0.9664  0.4740 -0.6254
    1THF     H8 3457   0.699   0.199   2.648 -0.6516  0.8382 -1.5411
    1THF     O1 3458   0.809   0.320   2.515 -0.2894  0.3105  0.5369
    1THF     C1 3459   0.456   1.183   2.902 -0.0496  0.2902 -0.4620
    1THF     H1 3460   0.486   1.149   3.002  1.3930 -1.9921 -1.6333
    1THF     H2 3461   0.386   1.118   2.849 -0.5366 -1.8563  2.6231
    1THF     C2 3462   0.564   1.201   2.794 -0.0618  0.2363  0.2943
    1THF     H3 3463   0.579   1.117   2.726  0.2940  0.8679 -0.4247
    1THF     H4 3464   0.659   1.225   2.843 -1.2170 -1.0239  3.2362
    1THF     C3 3465   0.512   1.319   2.709  0.4276 -0.1558 -0.2093
    1THF     H5 3466   0.462   1.276   2.622 -0.7317 -1.9130  1.2931
    1THF     H6 3467   0.590   1.387   2.674  0.7536 -0.6527 -0.4491
    1THF     C4 3468   0.396   1.379   2.797 -0.4743 -0.2336  0.1266
    1THF     H7 3469   0.295   1.359   2.760 -1.4939  0.8667  2.1931
    1THF     H8 3470   0.412   1.486   2.810 -0.8337 -0.1672  0.0396
    1THF     O1 3471   0.399   1.313   2.919 -0.4982  0.1582  0.4899
    1THF     C1 3472   0.398   1.320   0.029 -0.1674  0.4799  0.6644
    1THF     H1 3473   0.313   1.296  -0.035 -0.0383  1.3512  0.1536
    1THF     H2 3474   0.352   1.370   0.115  0.5104  2.8846 -0.3125
    1THF     C2 3475   0.510   1.405  -0.030  0.2225  0.5225 -0.4279
    1THF     H3 3476   0.525   1.491   0.036 -1.8565  0.2209  0.4859
    1THF     H4 3477   0.494   1.447  -0.129  0.3392  0.1176 -0.6175
    1THF     C3 3478   0.639   1.315  -0.022  0.3493  0.2512  0.4704
    1THF     H5 3479   0.733   1.364   0.003  1.0586 -0.8534 -0.0208
    1THF     H6 3480   0.652   1.269  -0.120  0.2932  1.0521  0.0857
    1THF     C4 3481   0.598   1.219   0.094  0.0623 -0.5311  0.3718
    1THF     H7 3482   0.618   1.269   0.188 -0.7132  2.3859 -0.9609
    1THF     H8 3483   0.653   1.124   0.095 -0.1228 -0.7713 -3.2120
    1THF     O1 3484   0.455   1.194   0.070  0.3037 -0.2967  0.7568
    1THF     C1 3485   2.499   1.177   3.528  0.0486 -0.1401  1.2588
    1THF     H1 3486   2.415   1.185   3.458 -0.2410 -1.0134  1.5005
    1THF     H2 3487   2.461   1.194   3.628  0.4669  1.0781  1.2165
    1THF     C2 3488   2.613   1.284   3.499  0.0608 -0.3211  0.9265
    1THF     H3 3489   2.607   1.360   3.578 -1.1761  1.2199 -0.5976
    1THF     H4 3490   2.599   1.315   3.395 -1.4725 -1.5001  0.7517
    1THF     C3 3491   2.738   1.201   3.519 -0.3994  0.2074 -0.3061
    1THF     H5 3492   2.774   1.216   3.621 -1.2998 -0.2704  0.0908
    1THF     H6 3493   2.812   1.223   3.442 -1.0782  0.0337 -1.0169
    1THF     C4 3494   2.697   1.061   3.480  0.6681  0.6856  0.4461
    1THF     H7 3495   2.757   0.989   3.535  0.2928 -0.5287 -0.7039
    1THF     H8 3496   2.694   1.052   3.371 -0.5008 -1.1037  0.5999
    1THF     O1 3497   2.559   1.043   3.521  0.0110 -0.4621 -0.1103
    1THF     C1 3498   0.113   3.196   2.567  0.2953  0.1920 -0.7442
    1THF     H1 3499   0.098   3.094   2.602  0.4799 -0.3610 -2.2166
    1THF     H2 3500   0.033   3.260   2.606 -1.6535 -1.3981 -1.9907
    1THF     C2 3501   0.118   3.201   2.412 -0.1923  0.3911 -1.4346
    1THF     H3 3502   0.026   3.207   2.355 -1.7435  3.5874  1.2709
    1THF     H4 3503   0.170   3.112   2.375  3.4018  2.1031 -0.7814
    1THF     C3 3504   0.217   3.318   2.383  0.1469 -0.4358 -0.3158
    1THF     H5 3505   0.160   3.406   2.353 -0.0386 -1.2305 -2.3984
    1THF     H6 3506   0.290   3.283   2.309  0.4055 -0.7951  0.1061
    1THF     C4 3507   0.291   3.345   2.509 -0.2179 -0.1094  0.1728
    1THF     H7 3508   0.270   3.440   2.558  1.0602  0.8341 -1.0548
    1THF     H8 3509   0.400   3.345   2.496  0.0224  2.9809  1.6324
    1THF     O1 3510   0.251   3.239   2.601  0.2166  0.1264 -0.4673
    1THF     C1 3511   3.215   1.429   3.330  1.0376 -0.3827  0.2498
    1THF     H1 3512   3.290   1.424   3.409  0.5556  1.4700  0.8553
    1THF     H2 3513   3.115   1.405   3.369  0.5597  0.1385 -0.6360
    1THF     C2 3514   3.251   1.355   3.199  0.4127  0.8215 -0.1759
    1THF     H3 3515   3.155   1.320   3.160  0.1755 -1.3329  2.1853
    1THF     H4 3516   3.305   1.267   3.234 -0.7247 -0.9905 -2.8211
    1THF     C3 3517   3.331   1.453   3.117 -0.2523 -0.0371 -0.2533
    1THF     H5 3518   3.316   1.426   3.012 -1.0865 -0.1610 -0.1125
    1THF     H6 3519   3.435   1.446   3.150 -0.9189 -2.4191  1.4988
    1THF     C4 3520   3.269   1.587   3.155  0.3315  0.5077  0.4786
    1THF     H7 3521   3.189   1.614   3.086  2.4852  1.2432 -1.7743
    1THF     H8 3522   3.341   1.669   3.160  0.8198  0.1672 -0.7156
    1THF     O1 3523   3.214   1.564   3.289  0.3851  0.3493 -0.0801
    1THF     C1 3524   1.911   2.535   1.219  0.1281  0.0623  0.6444
    1THF     H1 3525   1.821   2.478   1.240 -1.1655  1.0826 -1.8941
    1THF     H2 3526   1.925   2.616   1.290  0.1339  1.2956 -0.7385
    1THF     C2 3527   1.901   2.581   1.069  0.6826  0.2521 -0.1942
    1THF     H3 3528   1.879   2.688   1.073 -1.6329 -0.2534  2.4168
    1THF     H4 3529   1.834   2.530   1.000  1.5553 -1.1445 -0.0308
    1THF     C3 3530   2.041   2.576   1.017  0.3864  0.2114  0.2879
    1THF     H5 3531   2.110   2.658   1.036  0.6326  0.6493 -2.2748
    1THF     H6 3532   2.034   2.556   0.910  0.3787 -0.0050  0.3280
    1THF     C4 3533   2.091   2.450   1.091 -0.0387 -0.1515 -0.6648
    1THF     H7 3534   2.197   2.463   1.116 -0.5379  2.0631  0.4125
    1THF     H8 3535   2.065   2.355   1.043 -0.3539 -0.5385  0.2522
    1THF     O1 3536   2.033   2.452   1.221 -0.3480  0.5113 -0.1842
    1THF     C1 3537   3.847   0.735   3.193  0.2433 -0.1593  0.2267
    1THF     H1 3538   3.901   0.735   3.287 -1.1954  1.4597  1.0679
    1THF     H2 3539   3.911   0.716   3.106 -0.0705 -2.0417  0.3785
    1THF     C2 3540   3.767   0.862   3.175  0.2403  0.0673 -0.0548
    1THF     H3 3541   3.820   0.944   3.124  1.9108 -3.2437 -3.9105
    1THF     H4 3542   3.728   0.901   3.269  0.7783 -0.6769  0.4746
    1THF     C3 3543   3.652   0.821   3.092  0.4142  0.1698 -0.0789
    1THF     H5 3544   3.677   0.835   2.986 -0.9060 -1.1456 -0.5926
    1THF     H6 3545   3.556   0.868   3.115 -0.6867 -2.2327  0.4596
    1THF     C4 3546   3.630   0.670   3.113 -0.5086  0.5207 -0.4720
    1THF     H7 3547   3.619   0.613   3.020 -0.4164  0.0993 -0.2275
    1THF     H8 3548   3.544   0.657   3.179 -1.7917 -0.2024 -2.2056
    1THF     O1 3549   3.746   0.631   3.185 -0.4729  0.2056  0.1915
    1THF     C1 3550   2.883   2.806   0.574 -0.5920  0.7249 -0.1636
    1THF     H1 3551   2.933   2.899   0.604 -0.1134 -0.2539  2.1985
    1THF     H2 3552   2.822   2.832   0.487 -0.5649  4.9603  0.9751
    1THF     C2 3553   2.803   2.735   0.680 -0.2561 -0.2337 -0.2614
    1THF     H3 3554   2.718   2.692   0.627  0.6970  0.1213 -2.1344
    1THF     H4 3555   2.770   2.808   0.755 -2.6825  1.5776 -2.9977
    1THF     C3 3556   2.898   2.621   0.729  0.4724  0.5043 -0.5086
    1THF     H5 3557   2.848   2.525   0.712 -1.0313  1.1642  0.0696
    1THF     H6 3558   2.917   2.630   0.836  1.6455  2.3575 -0.8510
    1THF     C4 3559   3.023   2.630   0.641 -0.6442 -0.2737  0.2922
    1THF     H7 3560   3.069   2.538   0.606  1.6163  0.0402  2.3577
    1THF     H8 3561   3.097   2.694   0.690  1.8696 -1.3595 -1.9577
    1THF     O1 3562   2.984   2.712   0.531 -0.0624 -0.1927  0.0081
    1THF     C1 3563   1.658   2.600   2.257 -0.2547  0.0999 -0.6846
    1THF     H1 3564   1.751   2.632   2.304 -0.9596  0.0527  0.7682
    1THF     H2 3565   1.624   2.678   2.187  2.5168  1.6063 -0.4208
    1THF     C2 3566   1.558   2.552   2.364  0.5384 -0.3559  0.2346
    1THF     H3 3567   1.456   2.526   2.335  0.6635  2.3302 -2.8034
    1THF     H4 3568   1.559   2.624   2.446  2.9583  0.3714 -0.3697
    1THF     C3 3569   1.610   2.418   2.411 -0.7560 -0.8668  0.3173
    1THF     H5 3570   1.539   2.349   2.457  0.4945 -2.9585 -0.7985
    1THF     H6 3571   1.689   2.425   2.486 -0.1602 -0.7503 -0.3155
    1THF     C4 3572   1.668   2.359   2.276  0.1488 -0.0651  0.2690
    1THF     H7 3573   1.601   2.287   2.228  0.2063 -0.0171  0.1175
    1THF     H8 3574   1.768   2.329   2.308  0.4254  0.0199 -0.5223
    1THF     O1 3575   1.692   2.480   2.190  0.0187  0.0637  0.2269
    1THF     C1 3576   2.369   0.527   1.487  0.2182  0.5240 -0.7155
    1THF     H1 3577   2.435   0.613   1.500  2.8643 -1.5558  0.1282
    1THF     H2 3578   2.358   0.510   1.380  2.6998  0.4208 -1.0002
    1THF     C2 3579   2.235   0.543   1.552 -0.8624  0.7718 -0.4210
    1THF     H3 3580   2.170   0.586   1.476 -1.6331  1.9302  0.8627
    1THF     H4 3581   2.230   0.614   1.635 -1.5177 -0.0593  0.2517
    1THF     C3 3582   2.200   0.399   1.594  0.3643 -0.3926  0.6496
    1THF     H5 3583   2.110   0.362   1.544  0.6611  0.2652 -0.3812
    1THF     H6 3584   2.177   0.377   1.699 -1.1316 -1.0060  0.2063
    1THF     C4 3585   2.319   0.312   1.552 -0.0950  0.2946  0.6758
    1THF     H7 3586   2.302   0.280   1.449  0.1250  1.4719  0.2587
    1THF     H8 3587   2.333   0.218   1.605 -0.7076 -0.4556 -0.4763
    1THF     O1 3588   2.423   0.406   1.545 -0.4159  0.6376 -0.1895
    1THF     C1 3589   0.664   2.825   3.217  0.7190  0.5333 -0.6663
    1THF     H1 3590   0.709   2.726   3.212 -0.1888  0.0915 -0.1729
    1THF     H2 3591   0.598   2.833   3.304  0.4400  1.5293 -0.9640
    1THF     C2 3592   0.599   2.874   3.088  0.2543  0.1434 -0.2397
    1THF     H3 3593   0.493   2.853   3.076  0.7784 -2.6820 -0.3528
    1THF     H4 3594   0.644   2.854   2.991  1.5819 -1.9250  0.7549
    1THF     C3 3595   0.601   3.028   3.099  1.0990  0.0573  0.6549
    1THF     H5 3596   0.518   3.072   3.154  0.4141  1.8377 -1.7115
    1THF     H6 3597   0.593   3.077   3.002  1.5004  1.9292  1.5484
    1THF     C4 3598   0.736   3.047   3.174  0.1363  0.6597 -0.3641
    1THF     H7 3599   0.731   3.124   3.251  0.0266  0.7495 -0.4609
    1THF     H8 3600   0.812   3.078   3.101  1.7858  0.7992  1.3552
    1THF     O1 3601   0.769   2.924   3.243  0.0210 -0.1383  0.1198
    1THF     C1 3602   3.176   0.676   3.232 -0.6554  0.5092  0.5501
    1THF     H1 3603   3.193   0.643   3.129 -0.8958 -1.7663  1.2052
    1THF     H2 3604   3.226   0.617   3.309  3.9207  1.2674 -1.6836
    1THF     C2 3605   3.029   0.679   3.252 -0.1590 -0.0256  0.5946
    1THF     H3 3606   2.995   0.675   3.356 -0.5979 -1.2760  0.4040
    1THF     H4 3607   2.989   0.590   3.204 -0.0714 -0.6444  1.6446
    1THF     C3 3608   2.987   0.817   3.198 -0.3742 -0.5078  0.2569
    1THF     H5 3609   2.906   0.860   3.257  0.1153 -0.2524  0.7514
    1THF     H6 3610   2.951   0.808   3.095 -0.9943  1.9841  0.2220
    1THF     C4 3611   3.119   0.899   3.203 -0.6343  0.4216  0.4411
    1THF     H7 3612   3.099   0.974   3.280 -1.4158 -0.3555  1.0121
    1THF     H8 3613   3.140   0.941   3.104  1.0923 -1.4781 -0.0293
    1THF     O1 3614   3.222   0.810   3.249  0.5850 -0.2034 -0.2071
    1THF     C1 3615   0.539   1.179   1.410 -0.0640  0.4162  0.2599
    1THF     H1 3616   0.515   1.222   1.508 -1.4392 -2.1956  1.1312
    1THF     H2 3617   0.465   1.217   1.340 -1.0693  0.8316  1.5300
    1THF     C2 3618   0.536   1.032   1.394  0.0687  0.1619 -0.0790
    1THF     H3 3619   0.434   0.993   1.388  0.7374 -1.6054 -0.5515
    1THF     H4 3620   0.580   0.980   1.479  1.9786  0.8205 -0.6414
    1THF     C3 3621   0.631   1.001   1.275  0.3180  0.3732 -0.2303
    1THF     H5 3622   0.582   1.015   1.179  0.6935 -1.1045 -0.6418
    1THF     H6 3623   0.675   0.902   1.287  1.6760  0.9529 -0.3980
    1THF     C4 3624   0.742   1.105   1.286 -0.2824  0.4203 -0.3866
    1THF     H7 3625   0.782   1.136   1.189 -0.6601  1.9144 -0.0856
    1THF     H8 3626   0.818   1.057   1.348  0.4176 -0.0056 -1.5555
    1THF     O1 3627   0.676   1.212   1.364  0.2346 -0.2184  0.0682
    1THF     C1 3628   2.260   1.439   3.376 -0.2832  0.1425 -0.1998
    1THF     H1 3629   2.251   1.532   3.432  1.1562  0.0112  0.2662
    1THF     H2 3630   2.365   1.409   3.382 -0.7414 -1.8477 -1.6243
    1THF     C2 3631   2.216   1.453   3.224  0.7025  0.5176  0.5142
    1THF     H3 3632   2.300   1.492   3.167  0.8748 -2.0893 -1.1099
    1THF     H4 3633   2.134   1.524   3.213  0.7725  0.8163  1.7579
    1THF     C3 3634   2.177   1.311   3.190  0.2868 -0.6581  0.1576
    1THF     H5 3635   2.254   1.259   3.132  0.3308 -0.3845 -0.0274
    1THF     H6 3636   2.082   1.309   3.137 -0.4109 -2.0099  1.4207
    1THF     C4 3637   2.165   1.232   3.322  0.4532 -0.3318  0.4704
    1THF     H7 3638   2.234   1.150   3.345  0.3729  0.0213  2.0189
    1THF     H8 3639   2.068   1.182   3.326 -0.4039  1.1380 -1.2268
    1THF     O1 3640   2.178   1.334   3.425  0.4183 -0.3981  0.0284
    1THF     C1 3641   3.393   1.058   3.451 -0.0655  0.0518 -0.2043
    1THF     H1 3642   3.330   1.013   3.374 -0.5828  0.2871  0.0718
    1THF     H2 3643   3.491   1.068   3.404  0.0419  0.3137  0.0680
    1THF     C2 3644   3.404   0.987   3.584 -0.4148  0.7149  0.4611
    1THF     H3 3645   3.509   1.000   3.612 -0.4839  0.7030  0.7277
    1THF     H4 3646   3.384   0.880   3.573 -2.7270  0.7963  3.3974
    1THF     C3 3647   3.319   1.063   3.687 -0.1571 -0.0956 -0.1523
    1THF     H5 3648   3.378   1.082   3.776 -1.1752 -2.3702  1.0517
    1THF     H6 3649   3.235   0.998   3.715  0.6279 -0.8085  0.5664
    1THF     C4 3650   3.260   1.186   3.607  0.2913  0.3077 -0.0078
    1THF     H7 3651   3.272   1.273   3.671 -2.5717  0.8246 -0.1111
    1THF     H8 3652   3.152   1.184   3.592  0.3738 -2.1500 -0.6062
    1THF     O1 3653   3.334   1.187   3.485 -0.4179 -0.0861 -0.1933
    1THF     C1 3654   3.164   3.323   3.720  0.3296 -0.5924 -0.0332
    1THF     H1 3655   3.253   3.352   3.664 -0.8753  1.1936 -1.0633
    1THF     H2 3656   3.086   3.306   3.645  0.1854 -0.8290  0.1698
    1THF     C2 3657   3.119   3.438   3.808 -0.9859 -0.4222  1.1949
    1THF     H3 3658   3.036   3.493   3.763 -0.1645 -2.0046 -2.3915
    1THF     H4 3659   3.197   3.512   3.825 -1.2878  0.5415 -1.3415
    1THF     C3 3660   3.080   3.376   3.947  0.4212  0.4169 -0.8237
    1THF     H5 3661   2.977   3.401   3.974  1.2085  0.4810  2.2453
    1THF     H6 3662   3.155   3.409   4.020 -0.0225  0.2944 -0.3139
    1THF     C4 3663   3.091   3.225   3.920 -0.0118  0.8178  0.4063
    1THF     H7 3664   2.996   3.176   3.898  0.5235  0.2596 -0.6804
    1THF     H8 3665   3.135   3.168   4.003  1.1870  1.5097  0.2491
    1THF     O1 3666   3.173   3.208   3.803 -0.4671 -0.2406 -0.0533
    1THF     C1 3667   3.961   2.408   2.880 -0.2334 -0.4524 -0.2478
    1THF     H1 3668   3.924   2.399   2.777  1.5282 -0.0961 -0.9256
    1THF     H2 3669   3.964   2.516   2.896 -0.1948 -0.2233 -1.6881
    1THF     C2 3670   4.096   2.344   2.913  0.1336 -0.3831 -0.5158
    1THF     H3 3671   4.157   2.411   2.974  1.8083 -0.2386 -2.2859
    1THF     H4 3672   4.158   2.332   2.824 -0.5730 -3.0789 -0.6640
    1THF     C3 3673   4.076   2.211   2.985 -0.2589  0.7051  0.3310
    1THF     H5 3674   4.113   2.225   3.086  1.3392  2.4341 -0.4686
    1THF     H6 3675   4.121   2.126   2.933 -1.7545 -1.2444  2.1143
    1THF     C4 3676   3.924   2.192   2.973  0.2552  0.2363  0.3937
    1THF     H7 3677   3.880   2.143   3.060 -1.2058 -0.4481 -0.7113
    1THF     H8 3678   3.900   2.139   2.881 -1.4227  1.6886 -0.0286
    1THF     O1 3679   3.873   2.332   2.963  0.0173  0.2165 -0.1770
    1THF     C1 3680   2.083   2.971   3.180 -0.3118 -0.1300 -0.5147
    1THF     H1 3681   1.993   2.921   3.141 -1.3932  1.5094 -0.1588
    1THF     H2 3682   2.153   2.991   3.099  0.3307 -4.0005 -1.0129
    1THF     C2 3683   2.162   2.879   3.276 -0.9205 -0.1755 -0.3328
    1THF     H3 3684   2.261   2.859   3.233 -0.2566  1.3551  0.4051
    1THF     H4 3685   2.108   2.787   3.299 -0.1767 -0.6591 -0.4875
    1THF     C3 3686   2.169   2.963   3.407  0.5390  0.4479  0.5272
    1THF     H5 3687   2.273   2.991   3.422  1.3423 -0.4900 -2.9702
    1THF     H6 3688   2.142   2.904   3.495 -0.8646  0.0627 -0.1418
    1THF     C4 3689   2.074   3.081   3.387 -0.6714 -0.8180  0.1730
    1THF     H7 3690   2.116   3.171   3.432  1.8664 -1.6865 -0.3680
    1THF     H8 3691   1.977   3.062   3.434  0.4415 -0.0540  2.8268
    1THF     O1 3692   2.062   3.098   3.251 -0.3419 -0.7222 -0.2665
    1THF     C1 3693   2.651   2.905   2.432  0.4242 -0.0848  0.3000
    1THF     H1 3694   2.570   2.843   2.470 -0.1270  2.0763  2.8178
    1THF     H2 3695   2.746   2.895   2.485 -0.0476 -1.5619  0.8718
    1THF     C2 3696   2.583   3.045   2.449 -0.0640 -0.0019 -0.5022
    1THF     H3 3697   2.588   3.070   2.555  0.5264 -0.7995 -0.3368
    1THF     H4 3698   2.484   3.044   2.403  0.3187 -0.4553 -1.3352
    1THF     C3 3699   2.668   3.136   2.357 -0.6582 -0.6549 -0.0307
    1THF     H5 3700   2.748   3.175   2.420 -1.8867  1.4089  0.3043
    1THF     H6 3701   2.595   3.213   2.333 -0.0948 -0.3157 -0.6854
    1THF     C4 3702   2.728   3.042   2.250 -0.3508 -0.1776  0.0338
    1THF     H7 3703   2.836   3.032   2.243 -0.5432 -1.3025 -1.6345
    1THF     H8 3704   2.682   3.071   2.154 -0.5045  0.3016  0.2521
    1THF     O1 3705   2.669   2.910   2.292  0.2175  0.5368  0.0231
    1THF     C1 3706   1.226   2.388   2.232  0.2713 -0.2043  0.6918
    1THF     H1 3707   1.132   2.406   2.179  0.6131  0.1696  0.2111
    1THF     H2 3708   1.308   2.442   2.183  0.3691 -0.0896  0.9796
    1THF     C2 3709   1.256   2.237   2.239  0.0815  0.4592  0.0454
    1THF     H3 3710   1.363   2.221   2.222  0.1724 -0.4272  1.3966
    1THF     H4 3711   1.201   2.193   2.157 -3.3442 -1.8760  3.4172
    1THF     C3 3712   1.194   2.198   2.371  0.3865  0.3230  0.7530
    1THF     H5 3713   1.257   2.119   2.413  2.6662  1.4507 -0.4869
    1THF     H6 3714   1.086   2.184   2.358  0.9942 -0.7064 -3.6459
    1THF     C4 3715   1.225   2.318   2.463  0.6498  0.3343  0.3806
    1THF     H7 3716   1.324   2.304   2.506  0.2575  0.2073  1.2497
    1THF     H8 3717   1.152   2.316   2.544  0.0808  0.6852 -0.1087
    1THF     O1 3718   1.213   2.429   2.374  0.0497  0.1657 -0.1536
    1THF     C1 3719   1.467   3.946   0.007  0.1686 -0.1989  0.0921
    1THF     H1 3720   1.553   4.009   0.030  0.0484  0.5801 -1.4975
    1THF     H2 3721   1.460   3.937  -0.102  0.2688 -0.5797  0.1179
    1THF     C2 3722   1.326   3.990   0.061  0.1423 -0.1322 -0.3135
    1THF     H3 3723   1.278   4.069   0.002 -1.3175  0.7188  1.9679
    1THF     H4 3724   1.343   4.024   0.163 -1.9761 -0.4806  0.1715
    1THF     C3 3725   1.247   3.863   0.062  0.5098 -0.8673 -0.0991
    1THF     H5 3726   1.188   3.870  -0.029  0.8375 -0.2660 -0.2644
    1THF     H6 3727   1.178   3.840   0.144  0.6173 -1.2776 -0.1207
    1THF     C4 3728   1.352   3.751   0.056 -0.1504  0.7869 -0.5536
    1THF     H7 3729   1.340   3.695  -0.037  0.3059  1.1245 -0.8212
    1THF     H8 3730   1.353   3.671   0.129 -1.5674  1.8689  0.6723
    1THF     O1 3731   1.481   3.811   0.059 -0.4332 -0.1745  0.2033
    1THF     C1 3732   0.213   3.450   0.810  0.0134 -0.1855 -0.4475
    1THF     H1 3733   0.210   3.559   0.808 -1.9281 -0.2268 -1.1673
    1THF     H2 3734   0.250   3.410   0.715  0.4256 -0.5456 -0.1424
    1THF     C2 3735   0.077   3.386   0.835  0.3179 -0.0757  0.1746
    1THF     H3 3736   0.002   3.365   0.759 -0.8408 -1.9046  1.7846
    1THF     H4 3737   0.025   3.447   0.909 -1.0080 -0.1686 -0.6779
    1THF     C3 3738   0.127   3.257   0.901  0.0724 -0.4522 -0.2795
    1THF     H5 3739   0.141   3.183   0.822 -0.4842 -1.6890  0.7827
    1THF     H6 3740   0.051   3.213   0.966 -1.0650 -0.0637 -1.3087
    1THF     C4 3741   0.266   3.289   0.976  0.2969  0.1028  0.4552
    1THF     H7 3742   0.347   3.223   0.945  0.6891  0.6893  0.2087
    1THF     H8 3743   0.257   3.298   1.085  2.0735  2.9926  0.4173
    1THF     O1 3744   0.290   3.425   0.927 -0.4173 -0.3394  0.0179
    1THF     C1 3745   4.082   2.299   0.946 -0.4079 -0.1617  0.3274
    1THF     H1 3746   4.155   2.223   0.973  1.1568  1.2401  0.1120
    1THF     H2 3747   4.132   2.385   0.903  0.3219 -1.0377 -0.5827
    1THF     C2 3748   4.012   2.356   1.072  0.2973  0.0159 -0.5984
    1THF     H3 3749   3.976   2.453   1.038  0.0073  1.1655  2.8595
    1THF     H4 3750   4.074   2.355   1.162 -0.3877  0.7849 -0.1107
    1THF     C3 3751   3.903   2.252   1.093  0.7320 -0.1683 -0.3390
    1THF     H5 3752   3.814   2.295   1.141  0.5277  0.1296 -0.9754
    1THF     H6 3753   3.940   2.167   1.152 -5.2911 -1.4181  2.0505
    1THF     C4 3754   3.871   2.204   0.953 -0.4638 -0.0334  0.5124
    1THF     H7 3755   3.790   2.255   0.899  0.1031 -0.2229 -0.5206
    1THF     H8 3756   3.844   2.099   0.957 -1.5485  0.2504  0.8858
    1THF     O1 3757   3.982   2.226   0.871  0.5220  0.1517  0.0814
    1THF     C1 3758   0.019   1.415   3.950  0.5620 -0.1380 -0.3006
    1THF     H1 3759   0.082   1.502   3.970 -0.6731  0.8951 -0.8917
    1THF     H2 3760   0.081   1.329   3.922  1.6586  0.5632 -0.0760
    1THF     C2 3761  -0.071   1.442   3.836 -0.1245 -0.7526  0.4670
    1THF     H3 3762  -0.083   1.349   3.780  0.4779 -0.2094 -0.5863
    1THF     H4 3763  -0.041   1.512   3.757  0.5716  0.4693  1.7860
    1THF     C3 3764  -0.203   1.484   3.887  0.1250  0.6211  0.3674
    1THF     H5 3765  -0.279   1.424   3.836  0.8697 -0.6664  0.7349
    1THF     H6 3766  -0.230   1.587   3.863  2.8917  0.7377 -2.6953
    1THF     C4 3767  -0.190   1.451   4.037  0.0594  0.7137  0.3656
    1THF     H7 3768  -0.275   1.387   4.063 -1.0803  1.6531 -0.9442
    1THF     H8 3769  -0.183   1.545   4.092 -0.6201  1.4421 -0.7649
    1THF     O1 3770  -0.071   1.375   4.054  0.3512 -0.3422  0.5389
    1THF     C1 3771   3.340   1.117   0.313 -0.6956 -0.0496 -0.8815
    1THF     H1 3772   3.267   1.058   0.255 -0.8839  0.5813 -1.2995
    1THF     H2 3773   3.372   1.205   0.258 -0.7331 -0.0253 -0.8648
    1THF     C2 3774   3.463   1.027   0.335 -0.2305 -0.0422  0.0358
    1THF     H3 3775   3.545   1.069   0.277 -0.5313  0.9141  0.2927
    1THF     H4 3776   3.438   0.930   0.291 -2.2409  0.2670  0.4462
    1THF     C3 3777   3.476   1.014   0.488  0.3962  0.2449  0.3216
    1THF     H5 3778   3.544   1.094   0.519 -0.7538  1.4169 -0.0979
    1THF     H6 3779   3.499   0.912   0.519  3.1639  0.9310  0.6786
    1THF     C4 3780   3.347   1.063   0.547  0.2685  0.1903  0.6572
    1THF     H7 3781   3.353   1.112   0.645  3.3110 -0.9092  1.0771
    1THF     H8 3782   3.274   0.982   0.558 -1.0987  1.4494  1.0272
    1THF     O1 3783   3.305   1.160   0.444  0.3656  0.9870 -0.2009
    1THF     C1 3784   3.952   0.854   3.602  0.2134 -0.8210  0.2157
    1THF     H1 3785   3.974   0.778   3.526 -0.0412  0.7789 -1.4977
    1THF     H2 3786   3.990   0.814   3.696  1.4530 -2.0734 -0.8001
    1THF     C2 3787   3.801   0.890   3.598  0.6168  0.4769 -0.5359
    1THF     H3 3788   3.743   0.865   3.687  0.3666 -0.2512 -0.8968
    1THF     H4 3789   3.764   0.838   3.510  1.3045  0.1130 -0.6133
    1THF     C3 3790   3.807   1.043   3.556  0.0686  0.3838  0.2604
    1THF     H5 3791   3.726   1.101   3.600 -0.1489 -0.2897  0.7476
    1THF     H6 3792   3.808   1.040   3.446  1.2705 -1.7370  0.3084
    1THF     C4 3793   3.949   1.086   3.599  0.2377  0.1731 -0.8575
    1THF     H7 3794   3.944   1.111   3.705  0.4185  0.4655 -0.9192
    1THF     H8 3795   3.992   1.165   3.537 -1.1903  2.1666  0.6207
    1THF     O1 3796   4.028   0.969   3.569 -0.2092  0.0223 -0.5824
    1THF     C1 3797   1.875   1.691   3.888  0.3068  0.0813  0.1018
    1THF     H1 3798   1.783   1.746   3.904  0.1032 -0.3139  0.2936
    1THF     H2 3799   1.870   1.582   3.890 -2.1101  0.2062  1.6606
    1THF     C2 3800   1.965   1.747   3.993 -0.5100  0.0186  0.2330
    1THF     H3 3801   1.978   1.687   4.084 -0.2777 -0.9100 -0.3992
    1THF     H4 3802   1.928   1.847   4.017  2.6322  0.7067  2.5294
    1THF     C3 3803   2.099   1.754   3.915  0.1944  0.9819  1.0089
    1THF     H5 3804   2.166   1.676   3.950 -1.9359 -0.9334  0.9653
    1THF     H6 3805   2.145   1.848   3.946  1.2679  0.4910  0.8968
    1THF     C4 3806   2.067   1.746   3.758  0.2367  0.5714 -0.4011
    1THF     H7 3807   2.127   1.672   3.705 -2.7246 -2.4794  0.3283
    1THF     H8 3808   2.089   1.846   3.720 -0.2991  0.3623 -1.2700
    1THF     O1 3809   1.925   1.734   3.758  0.7582 -0.2444 -0.2883
    1THF     C1 3810   0.803   2.618   2.158  0.0035 -0.1270  0.3033
    1THF     H1 3811   0.765   2.720   2.167 -1.6020 -0.8214  1.6752
    1THF     H2 3812   0.847   2.595   2.255 -1.5420 -2.7915  0.4262
    1THF     C2 3813   0.906   2.606   2.039  0.3326 -0.2677  0.1150
    1THF     H3 3814   0.997   2.556   2.073 -0.0116 -1.1271 -0.2344
    1THF     H4 3815   0.935   2.697   1.987 -0.8353 -0.6922 -1.3194
    1THF     C3 3816   0.842   2.501   1.942  0.0139 -0.3882 -0.1943
    1THF     H5 3817   0.871   2.398   1.964  0.1405 -0.6952 -1.7522
    1THF     H6 3818   0.843   2.526   1.836 -0.4595 -0.7219 -0.2816
    1THF     C4 3819   0.688   2.505   1.984  0.7442  0.1360 -0.1314
    1THF     H7 3820   0.627   2.420   1.953  0.8450  0.0280 -0.0338
    1THF     H8 3821   0.651   2.594   1.933 -1.7316  0.4694  2.1596
    1THF     O1 3822   0.693   2.530   2.128  0.3557  0.0846  0.0242
    1THF     C1 3823   0.118   0.607   1.267  0.8051 -0.1747 -0.0987
    1THF     H1 3824   0.091   0.501   1.271 -1.4102  0.3585 -0.1711
    1THF     H2 3825   0.130   0.629   1.161  0.0133 -0.6315 -0.2867
    1THF     C2 3826   0.238   0.629   1.356 -0.2602  0.0044 -0.5425
    1THF     H3 3827   0.305   0.695   1.301  0.1191  0.7504  0.7934
    1THF     H4 3828   0.291   0.538   1.385 -0.6684  0.0040  0.2071
    1THF     C3 3829   0.190   0.696   1.484 -0.7785 -0.3650 -0.3089
    1THF     H5 3830   0.233   0.796   1.482 -0.8402 -0.3074  0.6761
    1THF     H6 3831   0.230   0.649   1.574 -3.0372 -0.0037  0.9303
    1THF     C4 3832   0.044   0.708   1.464  0.1485  0.0343 -0.3857
    1THF     H7 3833   0.005   0.803   1.501 -0.5646 -1.0973  1.8569
    1THF     H8 3834  -0.008   0.628   1.518  1.4882  0.2676  1.3223
    1THF     O1 3835   0.011   0.694   1.327 -0.2187 -0.3848  0.8130
    1THF     C1 3836   0.298   0.585   0.495  0.4749  0.3634  0.4092
    1THF     H1 3837   0.333   0.686   0.472  1.4766  0.4074  2.0938
    1THF     H2 3838   0.200   0.572   0.450  0.5222  2.0230 -0.2120
    1THF     C2 3839   0.298   0.550   0.648 -0.2585  0.5430  0.1509
    1THF     H3 3840   0.251   0.452   0.654 -0.4491  0.6430  0.3100
    1THF     H4 3841   0.253   0.627   0.712 -2.2521  0.1664 -0.7888
    1THF     C3 3842   0.446   0.535   0.674  0.9263  0.1132 -0.8417
    1THF     H5 3843   0.487   0.459   0.740  0.1481 -0.2866 -0.8079
    1THF     H6 3844   0.482   0.634   0.703 -0.5392  1.2273 -2.6408
    1THF     C4 3845   0.507   0.493   0.538 -0.0676  0.1217  0.4516
    1THF     H7 3846   0.549   0.393   0.535 -2.2825 -0.8013 -1.9593
    1THF     H8 3847   0.585   0.559   0.499  2.4093 -3.5178 -1.0016
    1THF     O1 3848   0.393   0.491   0.444  0.1329  0.0900  0.2817
    1THF     C1 3849   0.044   3.861   0.290 -0.2404 -0.2279  0.2283
    1THF     H1 3850   0.028   3.907   0.192  0.4911  1.5759  0.9275
    1THF     H2 3851   0.018   3.935   0.365 -0.0305 -0.0694  0.1465
    1THF     C2 3852   0.189   3.812   0.307  0.4951 -0.0244 -0.5588
    1THF     H3 3853   0.215   3.795   0.411  0.9451  0.6000 -0.5629
    1THF     H4 3854   0.268   3.871   0.259  0.7309  0.2791  0.2029
    1THF     C3 3855   0.190   3.673   0.244 -0.0720  0.5371 -0.2382
    1THF     H5 3856   0.276   3.622   0.287  1.1833  1.3744 -1.7031
    1THF     H6 3857   0.197   3.671   0.136 -1.6544  0.1724 -0.3448
    1THF     C4 3858   0.053   3.615   0.286 -0.5067 -0.3044 -0.1676
    1THF     H7 3859   0.054   3.565   0.383  0.4474 -0.0913 -0.0683
    1THF     H8 3860   0.010   3.547   0.212 -0.1650  1.1118 -1.6810
    1THF     O1 3861  -0.030   3.731   0.299 -0.4153 -0.5461  0.3911
    1THF     C1 3862   2.933   1.221   1.823  0.2331  0.2360  1.5121
    1THF     H1 3863   2.964   1.127   1.778  1.0039  0.1185  2.2642
    1THF     H2 3864   2.854   1.214   1.899  1.1463 -0.7475  2.3883
    1THF     C2 3865   2.896   1.334   1.722 -0.4023  0.0495  0.7304
    1THF     H3 3866   2.825   1.407   1.763 -1.8924 -0.3824 -0.9875
    1THF     H4 3867   2.834   1.307   1.636 -1.5920 -1.3293  1.9942
    1THF     C3 3868   3.018   1.394   1.674  0.1251  0.2096  0.5055
    1THF     H5 3869   3.019   1.500   1.646  1.3637  0.2812  0.7825
    1THF     H6 3870   3.052   1.337   1.586 -2.5671  1.6968 -1.5700
    1THF     C4 3871   3.126   1.355   1.779 -0.0625  0.3442  0.3143
    1THF     H7 3872   3.163   1.445   1.828 -1.8120  1.4805 -0.4021
    1THF     H8 3873   3.206   1.290   1.741  0.4549  0.7401  0.7134
    1THF     O1 3874   3.054   1.282   1.881 -0.7034  0.7978 -0.1105
    1THF     C1 3875   3.951   2.782   1.770  0.2584 -0.3118  0.3653
    1THF     H1 3876   3.978   2.832   1.863 -1.5744  2.8874 -0.7306
    1THF     H2 3877   4.038   2.761   1.707  0.3558  1.6567 -0.2023
    1THF     C2 3878   3.855   2.857   1.681 -0.3265 -0.6593 -0.3214
    1THF     H3 3879   3.880   2.817   1.583 -0.0156 -4.2121  1.1298
    1THF     H4 3880   3.866   2.965   1.697 -0.6808 -0.8835  1.6278
    1THF     C3 3881   3.716   2.800   1.715 -0.2124  0.0368  0.3069
    1THF     H5 3882   3.664   2.764   1.626  0.8027  1.2937 -0.8209
    1THF     H6 3883   3.649   2.874   1.760 -0.5401  0.8874 -1.5298
    1THF     C4 3884   3.734   2.678   1.807 -0.3078 -0.3088 -0.0850
    1THF     H7 3885   3.682   2.586   1.778 -0.4383 -0.0437 -0.7050
    1THF     H8 3886   3.710   2.708   1.909 -0.0997  2.5488 -0.8432
    1THF     O1 3887   3.877   2.658   1.797  0.1270 -0.3884  0.0213
    1THF     C1 3888   3.565   1.709   2.884  0.2797 -0.3131 -0.0016
    1THF     H1 3889   3.634   1.648   2.942 -0.7787 -2.1729 -0.6620
    1THF     H2 3890   3.462   1.679   2.905 -0.1530  1.4020  0.4133
    1THF     C2 3891   3.598   1.679   2.739 -0.1156 -0.4843  0.0530
    1THF     H3 3892   3.506   1.699   2.683  0.5537 -0.4256 -1.0457
    1THF     H4 3893   3.621   1.575   2.714 -2.3524 -1.1184  0.5281
    1THF     C3 3894   3.710   1.780   2.700 -0.9603  0.1387 -0.2540
    1THF     H5 3895   3.685   1.820   2.601 -3.1377 -0.0424  0.1858
    1THF     H6 3896   3.804   1.725   2.697 -0.8147  0.2268  1.8246
    1THF     C4 3897   3.703   1.888   2.808  0.3023 -0.9333  0.4502
    1THF     H7 3898   3.676   1.982   2.758  1.1296 -0.8760  0.1075
    1THF     H8 3899   3.804   1.889   2.849 -0.2221 -1.2751  1.7601
    1THF     O1 3900   3.595   1.853   2.902 -0.3657 -0.6982 -0.6649
    1THF     C1 3901   3.763   4.067   1.498  0.1477 -0.1811  0.1781
    1THF     H1 3902   3.829   4.143   1.540 -2.5696  2.5663 -0.3016
    1THF     H2 3903   3.771   3.967   1.539  3.8886 -0.9546 -2.1914
    1THF     C2 3904   3.788   4.066   1.353 -0.4098  0.6300  0.0568
    1THF     H3 3905   3.777   3.964   1.315 -0.4881  1.0750 -1.1531
    1THF     H4 3906   3.884   4.107   1.321  0.8355 -1.8765  0.5098
    1THF     C3 3907   3.667   4.137   1.281 -0.2500 -0.0949 -0.2825
    1THF     H5 3908   3.605   4.065   1.227 -1.3277  1.4719 -1.1985
    1THF     H6 3909   3.695   4.221   1.218  2.2561 -1.0039 -0.4134
    1THF     C4 3910   3.589   4.191   1.401 -0.5868  0.7101  0.4282
    1THF     H7 3911   3.482   4.187   1.384 -0.3638  0.6079 -1.0014
    1THF     H8 3912   3.620   4.295   1.418 -2.0629  1.2994 -0.4621
    1THF     O1 3913   3.626   4.116   1.518 -0.2904 -0.0997  0.5623
    1THF     C1 3914   3.460   0.307   2.240  0.2469 -0.2888  0.6743
    1THF     H1 3915   3.504   0.325   2.338  1.5682  0.3438 -0.0284
    1THF     H2 3916   3.546   0.284   2.177 -0.2606 -3.3163  1.0072
    1THF     C2 3917   3.386   0.436   2.192 -0.3005 -0.0638  0.5263
    1THF     H3 3918   3.422   0.456   2.091  0.2280  2.8608  1.2471
    1THF     H4 3919   3.423   0.522   2.249  0.7024  1.0240 -1.7135
    1THF     C3 3920   3.240   0.401   2.209  0.1720  0.2491  0.3845
    1THF     H5 3921   3.193   0.387   2.111  1.4068 -0.0854 -0.1797
    1THF     H6 3922   3.182   0.469   2.270 -0.6560 -1.0310  1.0418
    1THF     C4 3923   3.240   0.271   2.288  0.0081 -0.5337  0.1427
    1THF     H7 3924   3.151   0.215   2.260 -1.2467  0.9042  1.1409
    1THF     H8 3925   3.255   0.305   2.391 -1.0544  4.0067 -1.0898
    1THF     O1 3926   3.362   0.207   2.249  0.1721 -0.0187 -0.3486
    1THF     C1 3927   3.642   2.962   3.559 -0.4827 -1.0335  0.3522
    1THF     H1 3928   3.652   2.991   3.454 -0.3451 -1.3979  0.2628
    1THF     H2 3929   3.724   2.895   3.583 -0.3065 -1.1934 -0.6622
    1THF     C2 3930   3.509   2.882   3.591  0.3406  0.5649 -0.3020
    1THF     H3 3931   3.532   2.786   3.639  3.0830 -0.6593 -3.8099
    1THF     H4 3932   3.441   2.872   3.506  1.0843 -0.2056 -0.8250
    1THF     C3 3933   3.439   2.969   3.694 -0.3239  1.1698  0.2042
    1THF     H5 3934   3.467   2.924   3.790  0.6890  1.7085  0.1665
    1THF     H6 3935   3.330   2.973   3.683 -0.5528 -0.9381  1.4476
    1THF     C4 3936   3.508   3.103   3.687 -0.8433 -0.2430 -0.5898
    1THF     H7 3937   3.512   3.169   3.774 -0.0541 -1.4772  0.3473
    1THF     H8 3938   3.456   3.159   3.609 -0.7950 -0.2527 -0.6284
    1THF     O1 3939   3.639   3.079   3.642  0.0357 -0.0470 -0.6736
    1THF     C1 3940   4.016   0.435   2.925  0.4127 -0.1847 -0.7039
    1THF     H1 3941   3.951   0.433   3.012  1.9157  1.9516  0.5045
    1THF     H2 3942   4.121   0.429   2.956  0.5609  1.4244 -0.8157
    1THF     C2 3943   3.989   0.566   2.856  0.2420  0.4799 -0.2080
    1THF     H3 3944   4.086   0.587   2.809  1.1330 -2.3915  0.2478
    1THF     H4 3945   3.956   0.651   2.916 -3.0407  1.1842 -2.8672
    1THF     C3 3946   3.897   0.530   2.738 -0.1150  0.8928 -0.4136
    1THF     H5 3947   3.924   0.583   2.647  0.5904  1.2269 -0.0150
    1THF     H6 3948   3.796   0.556   2.770  0.6857  2.6175  0.7840
    1THF     C4 3949   3.916   0.377   2.715 -0.6053  0.1763  0.6619
    1THF     H7 3950   3.995   0.365   2.641  1.1677  1.1310  2.3605
    1THF     H8 3951   3.822   0.329   2.687  0.4380 -1.3402 -0.3247
    1THF     O1 3952   3.970   0.327   2.842  0.8305  0.2854 -0.1140
    1THF     C1 3953   1.650   1.978   3.546 -0.0217 -0.2481  0.4563
    1THF     H1 3954   1.568   2.050   3.561  0.3173  0.5864 -1.5489
    1THF     H2 3955   1.670   1.922   3.638 -0.7350 -0.6791  0.3538
    1THF     C2 3956   1.773   2.046   3.492  0.6392  0.2129  0.1810
    1THF     H3 3957   1.865   1.998   3.525  1.5873  0.2100 -2.3382
    1THF     H4 3958   1.778   2.149   3.528 -0.6758  0.6909 -0.9637
    1THF     C3 3959   1.767   2.042   3.335 -0.6760 -0.1901 -0.2720
    1THF     H5 3960   1.865   2.040   3.287  0.2326 -0.7890  1.5460
    1THF     H6 3961   1.714   2.134   3.311 -1.8555 -0.0739  2.4804
    1THF     C4 3962   1.681   1.915   3.310  0.3746  0.1545  0.7289
    1THF     H7 3963   1.741   1.830   3.277  0.2999  0.0338  0.9060
    1THF     H8 3964   1.606   1.934   3.233 -0.2665 -3.4018  0.3994
    1THF     O1 3965   1.616   1.896   3.438 -0.0944  0.6654 -0.1151
    1THF     C1 3966   1.254   3.961   3.670 -0.8111  0.3705 -0.2765
    1THF     H1 3967   1.299   3.982   3.573 -0.3008 -0.8060 -0.3028
    1THF     H2 3968   1.280   4.041   3.740 -1.0817  0.7489 -0.6146
    1THF     C2 3969   1.321   3.829   3.708 -0.0412  0.1773  0.1241
    1THF     H3 3970   1.324   3.821   3.817 -0.9666 -0.2066  0.1309
    1THF     H4 3971   1.424   3.809   3.679  0.6486  0.1845  2.4045
    1THF     C3 3972   1.229   3.725   3.649  0.3754 -0.4668  0.0286
    1THF     H5 3973   1.199   3.649   3.722  0.3688 -0.9994 -0.5181
    1THF     H6 3974   1.275   3.675   3.563  1.7659  1.0795 -0.1438
    1THF     C4 3975   1.111   3.797   3.594  0.3501 -0.6150 -0.2427
    1THF     H7 3976   1.017   3.751   3.627  0.6153 -1.2634 -0.3708
    1THF     H8 3977   1.122   3.817   3.487 -0.6018  1.4517  0.0176
    1THF     O1 3978   1.111   3.931   3.654 -0.2122 -0.6083  0.3141
    1THF     C1 3979   0.768   1.659   2.659  0.3247  1.0001  0.0943
    1THF     H1 3980   0.762   1.553   2.637 -0.3308  1.4508 -2.0131
    1THF     H2 3981   0.676   1.693   2.708 -1.5166 -2.4382 -0.8328
    1THF     C2 3982   0.792   1.737   2.533 -0.1745 -0.1152 -0.3031
    1THF     H3 3983   0.708   1.802   2.503  0.8512  1.1215 -0.5474
    1THF     H4 3984   0.803   1.666   2.450  1.2610  1.6725 -1.6983
    1THF     C3 3985   0.930   1.808   2.560 -0.0733 -0.1317  0.5984
    1THF     H5 3986   0.923   1.910   2.596 -1.6368  0.3312 -0.9734
    1THF     H6 3987   0.992   1.799   2.470  0.3223  0.0069  0.8565
    1THF     C4 3988   0.997   1.723   2.672  0.2772 -0.7269 -0.0928
    1THF     H7 3989   1.071   1.774   2.734  2.2050 -1.5657 -1.6467
    1THF     H8 3990   1.033   1.624   2.643  2.0301 -0.1853  0.2070
    1THF     O1 3991   0.878   1.692   2.747 -0.6188  0.1934 -0.2021
    1THF     C1 3992   2.250   0.554   2.761  1.0265 -0.0860 -0.5008
    1THF     H1 3993   2.150   0.574   2.724 -0.2504 -1.8675  1.8737
    1THF     H2 3994   2.310   0.645   2.747 -0.1620  0.6427 -0.9878
    1THF     C2 3995   2.311   0.434   2.694  0.8791 -0.8293 -0.1229
    1THF     H3 3996   2.384   0.452   2.614  0.6450  2.5659  0.3634
    1THF     H4 3997   2.225   0.377   2.660  0.3937 -1.0765  1.4907
    1THF     C3 3998   2.375   0.348   2.811 -0.2912  0.0797  0.2130
    1THF     H5 3999   2.483   0.346   2.804 -0.2360  1.0339  0.6836
    1THF     H6 4000   2.340   0.245   2.807 -1.3811  0.4224  0.6865
    1THF     C4 4001   2.348   0.429   2.934  0.0225 -0.3909 -0.5303
    1THF     H7 4002   2.441   0.484   2.953 -0.2539 -0.3142  0.6804
    1THF     H8 4003   2.326   0.358   3.015  0.9141  0.0241  0.0805
    1THF     O1 4004   2.239   0.518   2.900  0.3508  0.1143 -0.7567
    1THF     C1 4005   3.007   1.415   0.440  0.2306  0.2111  0.0015
    1THF     H1 4006   3.054   1.329   0.392  1.6196  0.9059  0.0774
    1THF     H2 4007   3.021   1.411   0.549  0.3395 -3.9044 -0.1067
    1THF     C2 4008   2.857   1.435   0.427 -0.3396  0.3839  0.1437
    1THF     H3 4009   2.802   1.423   0.521 -0.8196  0.3295 -0.1390
    1THF     H4 4010   2.796   1.374   0.360 -1.3509  1.9806 -0.4290
    1THF     C3 4011   2.842   1.581   0.378 -0.8510 -0.2335 -0.0093
    1THF     H5 4012   2.774   1.629   0.449  1.8471  5.6130 -1.0646
    1THF     H6 4013   2.805   1.586   0.275 -1.2221  0.1072  0.1408
    1THF     C4 4014   2.979   1.647   0.388 -0.1225 -0.4202  0.1379
    1THF     H7 4015   3.002   1.692   0.485 -0.8032  0.4005 -0.0668
    1THF     H8 4016   2.994   1.724   0.311  1.1858 -0.7483  0.0532
    1THF     O1 4017   3.066   1.533   0.380  0.9139  0.3470  0.1875
    1THF     C1 4018   1.084   3.766   1.080 -0.4342  0.3149 -0.5927
    1THF     H1 4019   1.022   3.716   1.155 -2.8552  2.4391 -1.1077
    1THF     H2 4020   1.186   3.763   1.118 -1.6878 -1.5633  2.8688
    1THF     C2 4021   1.032   3.909   1.052  0.0729 -0.7229  0.1709
    1THF     H3 4022   1.107   3.981   1.083 -1.9789  1.1723  0.8884
    1THF     H4 4023   0.936   3.931   1.099 -0.6686  0.2385 -1.7459
    1THF     C3 4024   1.024   3.913   0.901 -0.0402 -0.2723 -0.3609
    1THF     H5 4025   1.119   3.942   0.856 -0.9432  3.0921 -0.2395
    1THF     H6 4026   0.949   3.982   0.862  0.8991  1.6687  1.1890
    1THF     C4 4027   1.000   3.771   0.867  0.0039 -0.1584 -0.4399
    1THF     H7 4028   1.032   3.750   0.764 -2.2716 -3.5798 -0.5307
    1THF     H8 4029   0.893   3.756   0.879 -0.2324  1.3846 -0.5465
    1THF     O1 4030   1.074   3.690   0.959  0.6840 -0.3389 -0.4814
    1THF     C1 4031   0.349   0.961   3.897  0.0960  0.2144 -0.0092
    1THF     H1 4032   0.285   0.921   3.976 -0.4980 -0.0922 -0.6342
    1THF     H2 4033   0.452   0.987   3.925 -0.5955  0.8231  2.0431
    1THF     C2 4034   0.282   1.085   3.848 -0.2969 -0.5421  0.6221
    1THF     H3 4035   0.361   1.161   3.845 -0.2205 -0.6375 -0.0344
    1THF     H4 4036   0.204   1.120   3.915 -0.4136  0.5799 -0.0780
    1THF     C3 4037   0.215   1.060   3.714 -0.1693 -0.7684  0.0796
    1THF     H5 4038   0.272   1.104   3.632  1.1854 -3.2408 -0.3711
    1THF     H6 4039   0.117   1.107   3.705 -0.4166 -1.2865  0.0148
    1THF     C4 4040   0.214   0.905   3.707 -0.0328 -0.9092  0.2653
    1THF     H7 4041   0.225   0.879   3.602 -0.6744  0.5203 -0.1721
    1THF     H8 4042   0.137   0.851   3.762 -2.1785  3.5642  1.9180
    1THF     O1 4043   0.341   0.875   3.777 -0.7451 -0.1345  0.7382
    1THF     C1 4044   4.009   3.756   1.274 -0.5456 -0.7741  0.3486
    1THF     H1 4045   3.912   3.727   1.234 -0.6880  0.0946  0.0435
    1THF     H2 4046   4.000   3.800   1.374  0.8566  1.2887 -0.4041
    1THF     C2 4047   4.075   3.858   1.180  0.9919  0.8662  0.3901
    1THF     H3 4048   4.107   3.941   1.243 -1.9410  0.4003  2.5859
    1THF     H4 4049   4.020   3.896   1.093  0.6652 -0.1335  0.1539
    1THF     C3 4050   4.195   3.787   1.125  0.0384 -0.2101  0.2130
    1THF     H5 4051   4.284   3.846   1.104  0.5515 -0.9089  0.4277
    1THF     H6 4052   4.176   3.740   1.029 -2.6864 -0.6471  0.9278
    1THF     C4 4053   4.220   3.682   1.236 -0.3040  0.7507  0.1875
    1THF     H7 4054   4.288   3.713   1.315  0.2325 -1.0335  0.4353
    1THF     H8 4055   4.263   3.591   1.193  1.1266  0.9069  1.2604
    1THF     O1 4056   4.093   3.641   1.286 -0.3360 -0.0979  0.0079
    1THF     C1 4057   2.882   2.023   1.399  0.4470  0.2090  0.2703
    1THF     H1 4058   2.806   1.944   1.397  0.5423  0.1358 -0.3740
    1THF     H2 4059   2.855   2.100   1.472  0.4937  1.4826 -1.0465
    1THF     C2 4060   2.918   2.079   1.268  0.3179 -0.0758  0.6084
    1THF     H3 4061   2.858   2.169   1.251  1.1339  0.1483 -1.2430
    1THF     H4 4062   2.894   2.011   1.187  0.2991  0.5110  0.1164
    1THF     C3 4063   3.068   2.113   1.277  0.4699  0.3091 -0.5782
    1THF     H5 4064   3.090   2.219   1.263 -0.6235  1.0795  3.0899
    1THF     H6 4065   3.136   2.056   1.213  0.7861 -1.7529  1.5310
    1THF     C4 4066   3.106   2.066   1.416 -0.6252  0.4539  0.5905
    1THF     H7 4067   3.116   2.142   1.494 -1.8453  0.3940  0.8134
    1THF     H8 4068   3.194   2.001   1.408 -0.8003  0.3295 -0.4450
    1THF     O1 4069   3.005   1.973   1.451 -0.1473  0.3696  0.1584
    1THF     C1 4070   3.302   2.354   3.657  0.0561 -0.1147  0.1432
    1THF     H1 4071   3.329   2.251   3.634  1.2364  0.4391 -1.0361
    1THF     H2 4072   3.304   2.378   3.764  0.1711 -0.5516  0.2412
    1THF     C2 4073   3.166   2.381   3.593  0.5339  0.4557  0.9322
    1THF     H3 4074   3.102   2.453   3.645  0.3183  1.6257 -0.9288
    1THF     H4 4075   3.114   2.286   3.591  0.1143  0.6838  0.9979
    1THF     C3 4076   3.199   2.433   3.453 -0.8622  0.4104  0.2613
    1THF     H5 4077   3.131   2.515   3.430 -2.0917 -0.4319  0.8276
    1THF     H6 4078   3.194   2.349   3.384 -1.5455 -1.6108  2.6926
    1THF     C4 4079   3.344   2.485   3.461 -0.7593  0.1627  0.4038
    1THF     H7 4080   3.360   2.593   3.450  0.0601 -0.0511 -0.6148
    1THF     H8 4081   3.400   2.432   3.384 -1.0028 -0.0365  0.3635
    1THF     O1 4082   3.396   2.448   3.592  0.4226 -0.1204 -0.1978
    1THF     C1 4083   0.068   0.628   2.449 -0.6059 -0.2202  0.0561
    1THF     H1 4084   0.001   0.692   2.507  0.4697  0.4427  0.5832
    1THF     H2 4085   0.164   0.616   2.500  0.0031 -1.4160 -1.3221
    1THF     C2 4086   0.083   0.681   2.309 -0.2869 -0.0688  0.7686
    1THF     H3 4087   0.186   0.661   2.280 -0.2543  0.4117  0.5638
    1THF     H4 4088   0.072   0.789   2.308 -1.9741 -0.2349 -0.7153
    1THF     C3 4089  -0.031   0.604   2.230 -0.5281  0.0827  0.1340
    1THF     H5 4090  -0.014   0.595   2.123  0.6978 -0.1082  0.3377
    1THF     H6 4091  -0.129   0.651   2.241 -2.4703 -3.0360 -2.7750
    1THF     C4 4092  -0.034   0.466   2.297 -0.5644 -0.3395 -0.1484
    1THF     H7 4093   0.033   0.402   2.238 -0.7798  1.7601 -2.7798
    1THF     H8 4094  -0.138   0.435   2.293 -0.8588  0.5187  0.8076
    1THF     O1 4095   0.007   0.495   2.431 -0.4706  0.2680  0.2621
    1THF     C1 4096   3.690   2.491   0.868 -0.0818  0.0666  0.0879
    1THF     H1 4097   3.656   2.593   0.884  2.6730  1.0674 -0.1866
    1THF     H2 4098   3.746   2.461   0.956 -1.5576  0.3655  1.1436
    1THF     C2 4099   3.751   2.476   0.726 -0.8290  0.2111  0.3018
    1THF     H3 4100   3.850   2.436   0.750  0.2813  1.8054 -1.4973
    1THF     H4 4101   3.750   2.566   0.664  0.5650  1.3816  1.9423
    1THF     C3 4102   3.659   2.373   0.662  0.1384  0.2973  0.4853
    1THF     H5 4103   3.708   2.276   0.672  1.2816  0.6982 -1.1945
    1THF     H6 4104   3.640   2.401   0.559  1.5038  1.7444  0.6217
    1THF     C4 4105   3.525   2.373   0.741  0.2994  0.1742 -0.1368
    1THF     H7 4106   3.477   2.276   0.726 -3.6147  1.7365  1.6868
    1THF     H8 4107   3.462   2.456   0.707 -0.3790 -0.7799 -1.2502
    1THF     O1 4108   3.576   2.398   0.875 -0.0616  0.0901  0.1241
    1THF     C1 4109   2.442   3.418   2.120  0.0301 -0.8109 -0.5059
    1THF     H1 4110   2.445   3.419   2.229  0.0958  0.5052 -0.5210
    1THF     H2 4111   2.359   3.358   2.081  1.2325 -0.4803 -3.7811
    1THF     C2 4112   2.563   3.355   2.058 -0.1058 -0.2195  0.2462
    1THF     H3 4113   2.515   3.272   2.006  0.6632  0.3691 -1.4213
    1THF     H4 4114   2.626   3.317   2.139 -2.7790  0.7122  2.8397
    1THF     C3 4115   2.623   3.467   1.967 -1.2416 -0.7520 -0.4046
    1THF     H5 4116   2.643   3.427   1.867  0.1116 -0.1141 -0.3997
    1THF     H6 4117   2.713   3.510   2.011 -2.1568  1.7679 -0.8927
    1THF     C4 4118   2.512   3.577   1.955 -0.8923  0.6334  0.1720
    1THF     H7 4119   2.436   3.574   1.876  0.5850  0.9035 -1.2872
    1THF     H8 4120   2.557   3.677   1.949 -0.3685  0.4177  0.5396
    1THF     O1 4121   2.449   3.556   2.081 -0.2420 -0.2227  0.3117
    1THF     C1 4122   0.442   4.055   2.153 -0.0276  0.0416 -0.1822
    1THF     H1 4123   0.427   3.947   2.152 -1.0641  0.1771 -0.5650
    1THF     H2 4124   0.455   4.081   2.048  0.0575 -0.5992 -0.3318
    1THF     C2 4125   0.559   4.112   2.236  0.2055  0.0566  0.1465
    1THF     H3 4126   0.630   4.161   2.169 -0.7010 -1.5382 -2.0094
    1THF     H4 4127   0.606   4.036   2.298  2.8317  0.1816 -1.6390
    1THF     C3 4128   0.505   4.212   2.336 -0.5486  0.3003 -0.6727
    1THF     H5 4129   0.564   4.303   2.346  1.2377 -0.7578 -1.2127
    1THF     H6 4130   0.505   4.156   2.430  1.9972 -0.4463 -1.0723
    1THF     C4 4131   0.375   4.247   2.276 -0.0609 -0.2201  0.6392
    1THF     H7 4132   0.372   4.331   2.206 -2.8971 -2.6923 -2.3840
    1THF     H8 4133   0.300   4.262   2.354 -2.2336 -0.7653 -1.3058
    1THF     O1 4134   0.326   4.124   2.204  0.0361  0.0094  0.5156
    1THF     C1 4135   1.911   0.934   0.740 -0.0072  0.1160 -0.5049
    1THF     H1 4136   1.837   1.006   0.775  0.7386  1.9134 -2.4912
    1THF     H2 4137   1.885   0.902   0.639  0.9869  0.8676 -1.0161
    1THF     C2 4138   1.929   0.812   0.825  0.3569 -0.4604 -0.2203
    1THF     H3 4139   1.852   0.737   0.804  0.0695 -0.4284  0.6938
    1THF     H4 4140   1.915   0.832   0.932 -0.2621 -0.0580 -0.3726
    1THF     C3 4141   2.075   0.758   0.799 -0.3588 -0.2396  0.1488
    1THF     H5 4142   2.054   0.667   0.742 -1.6229  1.0713 -1.4957
    1THF     H6 4143   2.132   0.727   0.888  0.9688  2.5196  0.3286
    1THF     C4 4144   2.143   0.881   0.728  0.2198  0.4598  0.3223
    1THF     H7 4145   2.165   0.860   0.623 -1.3859 -0.8307  0.2276
    1THF     H8 4146   2.233   0.922   0.776 -0.7884  0.2077  2.4980
    1THF     O1 4147   2.042   0.988   0.725 -0.3966 -0.5741 -0.7596
    1THF     C1 4148   3.220   2.354   0.856 -0.4757  0.2251 -0.1578
    1THF     H1 4149   3.271   2.431   0.797  2.0547 -1.0185  0.3761
    1THF     H2 4150   3.287   2.321   0.936 -0.8210  0.6257  0.2983
    1THF     C2 4151   3.173   2.241   0.754  0.9754  0.7062  0.6201
    1THF     H3 4152   3.204   2.138   0.768  1.9202  1.0395  0.9888
    1THF     H4 4153   3.208   2.271   0.656  0.9764  2.8621  1.2491
    1THF     C3 4154   3.021   2.246   0.755  0.3892  0.1516 -0.5465
    1THF     H5 4155   2.961   2.155   0.760 -0.1754  0.5709  0.5781
    1THF     H6 4156   2.988   2.304   0.669  0.9823  0.5516 -0.5099
    1THF     C4 4157   2.989   2.323   0.886 -0.2747 -0.1544 -0.0655
    1THF     H7 4158   2.974   2.249   0.965  0.2771  0.5077  0.6768
    1THF     H8 4159   2.898   2.385   0.893  0.6415  1.4340 -1.6926
    1THF     O1 4160   3.096   2.415   0.909 -0.3139  0.5786 -0.3255
    1THF     C1 4161   1.472   0.231   0.340  0.3260 -0.3696 -0.0282
    1THF     H1 4162   1.443   0.330   0.375  0.7935 -0.7353  1.4468
    1THF     H2 4163   1.414   0.154   0.392  0.5277  0.1890  1.0437
    1THF     C2 4164   1.621   0.214   0.344 -0.8366 -0.0177  0.3140
    1THF     H3 4165   1.645   0.110   0.323 -1.2428  0.2733 -1.6621
    1THF     H4 4166   1.668   0.233   0.441 -0.4959  0.6452  0.0237
    1THF     C3 4167   1.669   0.296   0.224 -0.0498  0.0731 -0.3195
    1THF     H5 4168   1.765   0.264   0.185  0.7807  3.9589 -1.5917
    1THF     H6 4169   1.675   0.400   0.256  1.1223 -0.1010  0.0278
    1THF     C4 4170   1.551   0.280   0.122 -0.9454 -0.2047  0.5050
    1THF     H7 4171   1.593   0.205   0.055  3.8602  4.2558 -1.8710
    1THF     H8 4172   1.530   0.373   0.068  0.9316 -0.8038 -1.3473
    1THF     O1 4173   1.443   0.224   0.198  0.3377 -0.6928  0.1804
    1THF     C1 4174   1.285   2.143   3.718  0.5186 -0.4553 -0.1552
    1THF     H1 4175   1.292   2.067   3.640 -2.3058 -0.5129 -0.4089
    1THF     H2 4176   1.288   2.102   3.820 -0.8722  1.7402  0.8055
    1THF     C2 4177   1.153   2.227   3.716  1.0692  0.6035 -0.3539
    1THF     H3 4178   1.095   2.216   3.808  0.0082  2.8434 -0.7209
    1THF     H4 4179   1.085   2.202   3.634  1.7787 -1.0140 -0.4647
    1THF     C3 4180   1.200   2.376   3.701  0.0623 -0.3991  0.4749
    1THF     H5 4181   1.142   2.446   3.762  2.0452  0.9007  0.8977
    1THF     H6 4182   1.199   2.400   3.595 -0.0473 -1.2081  0.2871
    1THF     C4 4183   1.343   2.368   3.747 -0.1233  0.0411 -0.3389
    1THF     H7 4184   1.350   2.365   3.856 -2.2337  2.0280 -0.1062
    1THF     H8 4185   1.402   2.451   3.706  0.4006  0.3639  1.0358
    1THF     O1 4186   1.391   2.243   3.689 -0.0541  0.5819 -0.0852
    1THF     C1 4187   3.623   2.212   1.832 -0.9472  0.2907 -0.4199
    1THF     H1 4188   3.720   2.248   1.796 -2.4388  0.7368 -4.3187
    1THF     H2 4189   3.613   2.207   1.941  0.1011  1.9603 -0.2179
    1THF     C2 4190   3.598   2.081   1.754  0.0203  0.0504  0.3537
    1THF     H3 4191   3.641   1.996   1.806 -1.2374 -1.1326 -0.4889
    1THF     H4 4192   3.644   2.081   1.654 -3.1718 -3.4553 -1.2246
    1THF     C3 4193   3.441   2.081   1.754  0.3600 -0.2727  0.2216
    1THF     H5 4194   3.398   2.032   1.841  0.0646  0.9073  0.7578
    1THF     H6 4195   3.392   2.041   1.665  0.3183  1.0241 -0.3539
    1THF     C4 4196   3.400   2.229   1.756 -0.8483 -0.0163 -0.0464
    1THF     H7 4197   3.340   2.234   1.848 -0.7187  0.3372  0.0170
    1THF     H8 4198   3.356   2.272   1.666 -2.3331  0.8955  1.0903
    1THF     O1 4199   3.522   2.301   1.777 -0.3363  0.1921  0.1463
    1THF     C1 4200   2.319   0.041   2.413  0.0348 -0.6995 -0.6406
    1THF     H1 4201   2.220   0.071   2.449  0.6473 -1.3136  1.7011
    1THF     H2 4202   2.393   0.096   2.472  1.9158 -1.4208 -2.3003
    1THF     C2 4203   2.340   0.068   2.262  0.8818  0.5030  0.3217
    1THF     H3 4204   2.444   0.092   2.240  0.6460  0.8625 -0.3994
    1THF     H4 4205   2.278   0.154   2.235 -1.0558 -1.2535 -0.9882
    1THF     C3 4206   2.280  -0.056   2.195 -0.3288 -0.6915  0.3988
    1THF     H5 4207   2.345  -0.083   2.112 -0.8148 -1.9934  0.4201
    1THF     H6 4208   2.180  -0.033   2.159  1.0565  3.0463 -1.3321
    1THF     C4 4209   2.280  -0.165   2.300  0.0464 -0.8319 -0.5534
    1THF     H7 4210   2.350  -0.244   2.276  1.1988 -0.0037  0.0299
    1THF     H8 4211   2.174  -0.193   2.305 -0.9714  2.3937 -2.9230
    1THF     O1 4212   2.320  -0.102   2.424 -0.4408  0.3107  0.1938
    1THF     C1 4213   2.467   0.087   1.280 -0.1557 -0.1574 -1.5130
    1THF     H1 4214   2.479   0.068   1.387 -1.2773  1.8059 -1.0138
    1THF     H2 4215   2.427   0.184   1.251 -0.1821 -0.5199 -2.6789
    1THF     C2 4216   2.388  -0.025   1.220  0.5147 -0.4147 -0.2199
    1THF     H3 4217   2.304   0.003   1.156 -0.1378 -0.6393  0.5277
    1THF     H4 4218   2.353  -0.096   1.295 -0.8794  0.2671 -0.2146
    1THF     C3 4219   2.490  -0.105   1.140 -0.4392  0.7113 -0.1800
    1THF     H5 4220   2.478  -0.077   1.035  3.0610  1.4614 -0.4250
    1THF     H6 4221   2.475  -0.212   1.156 -0.8035  0.5147 -1.6997
    1THF     C4 4222   2.623  -0.053   1.182  0.3656 -0.0080  0.8605
    1THF     H7 4223   2.683  -0.047   1.090 -3.6087 -0.3725 -1.8867
    1THF     H8 4224   2.670  -0.114   1.259 -1.4281 -1.3987  0.8781
    1THF     O1 4225   2.600   0.081   1.220  0.0226  0.1391  0.5343
    1THF     C1 4226   0.244   1.327   2.141 -0.3522  0.2462  0.9870
    1THF     H1 4227   0.303   1.417   2.160 -0.9913  0.4174  2.2317
    1THF     H2 4228   0.300   1.233   2.144 -0.6086  0.0258 -0.8995
    1THF     C2 4229   0.175   1.339   2.001 -0.0558 -0.7698 -0.4235
    1THF     H3 4230   0.209   1.243   1.964  0.8374 -1.0476  1.0794
    1THF     H4 4231   0.206   1.416   1.930 -1.4065 -0.6604 -0.9043
    1THF     C3 4232   0.029   1.340   2.031  0.1225 -0.2408  0.1537
    1THF     H5 4233  -0.026   1.295   1.948 -0.5386  1.2490 -0.2233
    1THF     H6 4234  -0.010   1.441   2.046 -1.2101 -0.9476  1.5286
    1THF     C4 4235   0.026   1.267   2.166  0.2721 -0.6802 -0.2811
    1THF     H7 4236   0.037   1.162   2.139  0.2657 -1.2823  1.9682
    1THF     H8 4237  -0.065   1.277   2.225  0.9456  2.0392  0.3766
    1THF     O1 4238   0.142   1.319   2.240  0.4620  0.4212 -0.2760
    1THF     C1 4239   0.563   2.754   1.521  0.1616  0.2959 -0.1556
    1THF     H1 4240   0.638   2.810   1.465  1.7405  1.2165  2.7511
    1THF     H2 4241   0.477   2.819   1.543  1.0691  1.4577 -0.0164
    1THF     C2 4242   0.629   2.687   1.648 -0.6660  0.1571  1.1584
    1THF     H3 4243   0.577   2.719   1.739 -2.5483  2.5293 -0.6909
    1THF     H4 4244   0.735   2.711   1.647 -0.3418 -1.1817 -2.8506
    1THF     C3 4245   0.605   2.532   1.626 -0.1041 -0.4996  0.1922
    1THF     H5 4246   0.515   2.503   1.680  0.3330 -2.0560  0.1133
    1THF     H6 4247   0.685   2.463   1.657  1.5397  1.0801 -0.4136
    1THF     C4 4248   0.581   2.528   1.477  0.0306  0.1142  1.1179
    1THF     H7 4249   0.514   2.447   1.446 -0.0531  0.0137  1.5516
    1THF     H8 4250   0.676   2.516   1.424 -0.0321  3.1559  0.2205
    1THF     O1 4251   0.518   2.648   1.434 -0.4541  0.1566  0.4737
    1THF     C1 4252   0.088   1.388   0.779 -0.5722  0.1317 -0.3195
    1THF     H1 4253   0.181   1.423   0.823 -0.7269 -0.4857  0.5047
    1THF     H2 4254   0.096   1.392   0.670  1.0184 -2.4197 -0.3470
    1THF     C2 4255  -0.044   1.451   0.833 -0.2674 -0.0351  0.3555
    1THF     H3 4256  -0.075   1.540   0.779 -2.3176 -0.9285  0.0153
    1THF     H4 4257  -0.026   1.470   0.939 -0.1279  0.6562  0.2050
    1THF     C3 4258  -0.145   1.327   0.824 -0.2346  0.0436  0.6283
    1THF     H5 4259  -0.222   1.352   0.751 -1.8733  0.0825  2.3172
    1THF     H6 4260  -0.190   1.305   0.921 -3.2502  1.2749 -0.4492
    1THF     C4 4261  -0.052   1.210   0.778  0.7867 -0.2886  0.6923
    1THF     H7 4262  -0.059   1.200   0.670  0.7726 -0.0914  0.6751
    1THF     H8 4263  -0.076   1.112   0.821  1.1286 -1.1728 -1.0771
    1THF     O1 4264   0.076   1.256   0.815 -0.1294  0.2053  0.2211
    1THF     C1 4265   0.211   0.085   3.581  0.1134 -0.2205  0.6599
    1THF     H1 4266   0.312   0.096   3.621  2.0345 -2.0411 -3.3733
    1THF     H2 4267   0.220   0.063   3.474 -0.4158 -0.1310  0.5961
    1THF     C2 4268   0.145   0.218   3.610 -0.2688 -0.5903 -0.0090
    1THF     H3 4269   0.112   0.271   3.521  1.2731  0.9289  0.3021
    1THF     H4 4270   0.217   0.285   3.657 -0.5004 -0.9085  0.8274
    1THF     C3 4271   0.031   0.194   3.711  0.4996 -0.3574  0.1434
    1THF     H5 4272  -0.060   0.245   3.679  1.3346  1.7469  1.0352
    1THF     H6 4273   0.056   0.230   3.811 -1.9905  1.1941  0.2549
    1THF     C4 4274  -0.000   0.054   3.702  0.5713  0.5560  0.0408
    1THF     H7 4275  -0.082   0.028   3.634  0.0904 -2.0021  1.5077
    1THF     H8 4276  -0.017   0.008   3.800  0.7723 -1.2830 -0.7591
    1THF     O1 4277   0.123  -0.006   3.652  0.4347 -0.6406 -0.5237
    1THF     C1 4278   0.235   1.022   0.603  0.1833 -0.4219 -0.6686
    1THF     H1 4279   0.177   1.034   0.695  1.7037  0.6702  0.1788
    1THF     H2 4280   0.335   0.986   0.626 -0.4487 -0.2108  2.6396
    1THF     C2 4281   0.234   1.153   0.524 -0.9031 -0.8771 -0.6139
    1THF     H3 4282   0.316   1.218   0.553 -1.5060 -0.1614 -0.4923
    1THF     H4 4283   0.141   1.209   0.538 -0.5638 -1.1631  3.2959
    1THF     C3 4284   0.245   1.107   0.369  0.5092 -0.2181  0.2365
    1THF     H5 4285   0.343   1.136   0.333  1.0567 -1.6683  0.5358
    1THF     H6 4286   0.166   1.137   0.300  0.4657 -0.3117  0.2446
    1THF     C4 4287   0.242   0.951   0.377  0.4253  0.2467  0.0803
    1THF     H7 4288   0.343   0.908   0.378 -0.0775 -0.9301  1.7061
    1THF     H8 4289   0.184   0.912   0.293 -1.5387  1.5595  0.8042
    1THF     O1 4290   0.185   0.925   0.506  0.0878  0.5643 -0.1530
    1THF     C1 4291   0.421   4.065   3.945  0.4707 -0.7266  0.0610
    1THF     H1 4292   0.394   3.979   4.007  1.7015 -1.7542 -0.7883
    1THF     H2 4293   0.344   4.141   3.934  2.0163  0.7542 -0.7215
    1THF     C2 4294   0.471   4.007   3.812 -0.0074 -0.0999 -1.1148
    1THF     H3 4295   0.388   3.980   3.746 -0.1769 -1.9284 -0.1768
    1THF     H4 4296   0.523   3.912   3.821 -1.2630 -0.8928 -2.0335
    1THF     C3 4297   0.568   4.115   3.761 -0.4657 -0.0371 -0.4810
    1THF     H5 4298   0.523   4.183   3.688  1.3693  1.2012 -0.4820
    1THF     H6 4299   0.653   4.073   3.706 -0.3514  0.7172 -0.8843
    1THF     C4 4300   0.615   4.185   3.888  0.4032 -0.1440  0.9063
    1THF     H7 4301   0.589   4.291   3.895 -0.1154 -0.3259  1.7820
    1THF     H8 4302   0.721   4.173   3.910 -0.3544 -1.7971  4.0189
    1THF     O1 4303   0.541   4.125   3.993  0.4356  0.5736 -0.0052
    1THF     C1 4304   2.666   3.553   0.416 -0.1272  0.2046  0.6708
    1THF     H1 4305   2.695   3.526   0.314  0.9130 -1.5549  1.4123
    1THF     H2 4306   2.557   3.562   0.412 -0.3835 -2.6700 -1.7070
    1THF     C2 4307   2.721   3.694   0.437  0.2628  0.4332  0.6766
    1THF     H3 4308   2.652   3.777   0.453  1.6645  1.6967  0.2474
    1THF     H4 4309   2.790   3.718   0.355 -1.9651  0.6838 -1.1711
    1THF     C3 4310   2.811   3.675   0.562  0.6379  0.2847 -0.1441
    1THF     H5 4311   2.780   3.757   0.627 -1.4740 -0.1029 -0.6080
    1THF     H6 4312   2.915   3.676   0.528  1.4901 -1.1363  2.3389
    1THF     C4 4313   2.780   3.545   0.626  0.5969 -0.6464  0.5421
    1THF     H7 4314   2.689   3.549   0.687 -1.1734 -1.8788 -1.9207
    1THF     H8 4315   2.864   3.504   0.682  0.3763  1.6689  2.7119
    1THF     O1 4316   2.741   3.469   0.510 -0.3934 -0.4149 -0.5826
    1THF     C1 4317   2.114   1.860   3.306 -0.5946 -0.4717 -0.3580
    1THF     H1 4318   2.023   1.876   3.249  1.1809 -0.2737 -3.2052
    1THF     H2 4319   2.109   1.787   3.388  2.4483  0.0551  0.3640
    1THF     C2 4320   2.175   1.985   3.365  0.1526 -0.0074  0.4389
    1THF     H3 4321   2.189   1.981   3.473  1.9688 -0.1050  0.2289
    1THF     H4 4322   2.100   2.060   3.340 -2.0022 -2.4696 -0.5968
    1THF     C3 4323   2.307   2.018   3.293 -0.5000 -0.5436 -0.0162
    1THF     H5 4324   2.398   2.009   3.354  0.5989  1.0915 -1.3615
    1THF     H6 4325   2.315   2.111   3.237 -0.2803 -1.1687 -1.0537
    1THF     C4 4326   2.319   1.913   3.184 -0.0409  0.0781 -0.1092
    1THF     H7 4327   2.414   1.859   3.189 -0.8303 -1.6097 -2.3518
    1THF     H8 4328   2.300   1.946   3.082 -0.8820 -0.6813 -0.2003
    1THF     O1 4329   2.217   1.815   3.210  0.2011 -0.2131  0.2734
    1THF     C1 4330   3.366   0.404   1.541  0.3050  0.1354 -0.2799
    1THF     H1 4331   3.442   0.415   1.464  1.0998 -0.8062  0.3534
    1THF     H2 4332   3.414   0.389   1.638  0.8981  1.5648 -0.3481
    1THF     C2 4333   3.279   0.280   1.509 -0.0587 -0.0994  0.1999
    1THF     H3 4334   3.308   0.188   1.560 -1.9408 -1.3592 -0.9066
    1THF     H4 4335   3.280   0.261   1.401  1.5189  2.4270 -0.2771
    1THF     C3 4336   3.140   0.324   1.557 -0.6126 -0.3582  0.0367
    1THF     H5 4337   3.113   0.287   1.656 -0.2817 -2.6684 -0.7064
    1THF     H6 4338   3.060   0.279   1.498 -1.4914  0.5949  0.4999
    1THF     C4 4339   3.154   0.477   1.547 -0.1217 -0.3161  0.1544
    1THF     H7 4340   3.104   0.543   1.618  1.8616  1.2718  0.1284
    1THF     H8 4341   3.128   0.504   1.444  1.6554 -1.4013 -0.5873
    1THF     O1 4342   3.287   0.516   1.570 -0.3504  0.1344  0.3883
    1THF     C1 4343   1.901   3.617   0.872 -1.0361  0.1337 -0.0370
    1THF     H1 4344   1.916   3.539   0.797  1.1475  0.8834 -0.4160
    1THF     H2 4345   1.972   3.697   0.850 -1.0636  0.2170  0.1752
    1THF     C2 4346   1.927   3.558   1.011 -0.6971 -0.6888  0.1729
    1THF     H3 4347   1.991   3.627   1.067 -0.6412 -0.8901  0.3563
    1THF     H4 4348   1.978   3.466   0.983  2.2004  0.5343  1.3051
    1THF     C3 4349   1.788   3.534   1.075 -1.0096  0.5984  0.3457
    1THF     H5 4350   1.768   3.602   1.158  0.3355  0.2438  0.9698
    1THF     H6 4351   1.776   3.435   1.118 -0.5673  0.9842  1.3726
    1THF     C4 4352   1.694   3.557   0.962  0.2263 -0.0458  0.8963
    1THF     H7 4353   1.606   3.605   1.006  0.8188  2.2149 -0.3177
    1THF     H8 4354   1.666   3.468   0.906  0.5312 -0.9418  2.1425
    1THF     O1 4355   1.765   3.658   0.880  1.7598  1.1697  0.2621
    1THF     C1 4356   3.584   3.277   0.192  0.0370 -0.3695 -0.6673
    1THF     H1 4357   3.568   3.366   0.254  0.6750  0.0823 -1.1399
    1THF     H2 4358   3.671   3.223   0.233 -1.6723 -1.0962  2.1900
    1THF     C2 4359   3.593   3.320   0.041 -0.4468 -0.0479  0.3051
    1THF     H3 4360   3.629   3.238  -0.022  0.4136  1.6691 -1.5073
    1THF     H4 4361   3.658   3.407   0.026 -1.7577  0.7437 -0.8420
    1THF     C3 4362   3.445   3.336   0.015 -0.6074 -1.2264 -0.5990
    1THF     H5 4363   3.436   3.342  -0.094 -1.3199 -0.2179 -0.4965
    1THF     H6 4364   3.404   3.433   0.046  1.2845 -0.1504 -1.4010
    1THF     C4 4365   3.373   3.229   0.096  0.0529  0.8505  0.6608
    1THF     H7 4366   3.346   3.143   0.033 -0.0055  1.1302  0.3048
    1THF     H8 4367   3.285   3.269   0.146 -0.0438 -0.1561  1.3238
    1THF     O1 4368   3.473   3.187   0.197  0.0746  0.0287  0.6900
    1THF     C1 4369   2.217   1.973   0.153 -0.1182  0.0064 -0.0494
    1THF     H1 4370   2.125   1.982   0.094 -0.8279 -0.6771  0.9330
    1THF     H2 4371   2.301   1.939   0.092  0.8804 -1.1927  1.9613
    1THF     C2 4372   2.211   1.875   0.264  0.1317  0.6120 -0.8916
    1THF     H3 4373   2.234   1.772   0.233  0.5574  0.4374 -0.0136
    1THF     H4 4374   2.115   1.877   0.315  0.6167  1.3533 -0.0160
    1THF     C3 4375   2.314   1.923   0.364  0.2049  0.0835 -0.2685
    1THF     H5 4376   2.416   1.889   0.343 -0.3231 -0.3488 -2.2896
    1THF     H6 4377   2.279   1.897   0.464 -0.4279 -0.3962 -0.6111
    1THF     C4 4378   2.321   2.071   0.342  0.3415  0.0774  0.2278
    1THF     H7 4379   2.425   2.101   0.338  0.3203  0.0102 -0.9338
    1THF     H8 4380   2.268   2.129   0.418  1.9682  2.0744 -0.1171
    1THF     O1 4381   2.267   2.095   0.212 -0.2248  0.5147 -0.0348
    1THF     C1 4382   0.079   1.469   1.213  0.9691 -0.4794  0.2209
    1THF     H1 4383   0.096   1.471   1.321  0.9631 -0.6052  0.2241
    1THF     H2 4384   0.009   1.392   1.181 -0.6927  0.7958  0.7566
    1THF     C2 4385   0.209   1.438   1.139  0.3207  0.5845 -0.2045
    1THF     H3 4386   0.187   1.388   1.044 -0.6731  1.0708 -0.2343
    1THF     H4 4387   0.283   1.378   1.191 -0.0331  0.5973  0.3110
    1THF     C3 4388   0.265   1.578   1.096  0.1453  0.1037  0.0896
    1THF     H5 4389   0.282   1.578   0.989  0.8901 -0.2357  0.2005
    1THF     H6 4390   0.352   1.600   1.158  0.5689  0.5367 -0.6546
    1THF     C4 4391   0.155   1.680   1.134  0.1309  0.0399 -0.1823
    1THF     H7 4392   0.119   1.754   1.063  0.7380  0.4432 -0.0799
    1THF     H8 4393   0.188   1.754   1.208  2.3916  1.2933 -2.3916
    1THF     O1 4394   0.044   1.602   1.176  0.1957 -0.5078  0.3092
    1THF     C1 4395   2.886   0.399   1.277 -0.0153 -0.0697 -0.1174
    1THF     H1 4396   2.961   0.469   1.238  1.2818 -1.7506 -0.7442
    1THF     H2 4397   2.940   0.305   1.292 -1.0678 -0.4990  1.0265
    1THF     C2 4398   2.758   0.393   1.189 -0.0282  0.3133  0.6947
    1THF     H3 4399   2.748   0.289   1.158 -0.8256  0.4983  0.3230
    1THF     H4 4400   2.760   0.456   1.100 -1.7721  0.8542  1.0201
    1THF     C3 4401   2.644   0.443   1.295  0.6778 -0.1969  0.2809
    1THF     H5 4402   2.558   0.379   1.274  0.2376  0.4254  0.1578
    1THF     H6 4403   2.606   0.545   1.285  0.1572 -0.4478 -0.3768
    1THF     C4 4404   2.710   0.413   1.430  0.4846 -0.2179 -0.3412
    1THF     H7 4405   2.706   0.306   1.450  0.5619 -0.1868 -0.1530
    1THF     H8 4406   2.671   0.468   1.516 -0.2563 -2.0977  0.5528
    1THF     O1 4407   2.848   0.448   1.403 -0.1501  0.0815 -0.3293
    1THF     C1 4408   0.789   3.333   2.435  0.7815 -0.6317  0.2144
    1THF     H1 4409   0.681   3.344   2.420  1.2716 -0.8620 -3.8756
    1THF     H2 4410   0.834   3.345   2.337 -1.3298  1.4375 -0.5381
    1THF     C2 4411   0.819   3.195   2.481 -0.4660  0.0493  0.2130
    1THF     H3 4412   0.859   3.136   2.398 -0.3782  1.6042 -0.8856
    1THF     H4 4413   0.727   3.148   2.516  0.8767 -2.4250  0.5470
    1THF     C3 4414   0.917   3.204   2.601  0.2279 -0.0424  0.0636
    1THF     H5 4415   1.021   3.199   2.567  0.3514  0.2793  0.3906
    1THF     H6 4416   0.889   3.128   2.674  1.4105  0.0788  0.6592
    1THF     C4 4417   0.888   3.347   2.652 -0.5406 -0.0212 -0.4948
    1THF     H7 4418   0.969   3.388   2.714 -0.4272 -2.9009  1.3528
    1THF     H8 4419   0.804   3.348   2.722  0.8457 -0.2238  1.2194
    1THF     O1 4420   0.864   3.420   2.530  0.5581 -0.3995  0.0069
    1THF     C1 4421   0.487   2.818   0.330 -0.5213  0.0329  0.2520
    1THF     H1 4422   0.414   2.826   0.250 -0.6926 -1.6500  0.2377
    1THF     H2 4423   0.446   2.802   0.430 -0.1644 -0.2033  0.3632
    1THF     C2 4424   0.589   2.935   0.326 -0.2448 -0.2275  0.1673
    1THF     H3 4425   0.556   3.024   0.380 -0.6402 -1.0179  1.2513
    1THF     H4 4426   0.607   2.957   0.221  2.0185 -1.3416  0.2835
    1THF     C3 4427   0.717   2.868   0.373  0.2894 -0.0308  0.0337
    1THF     H5 4428   0.725   2.888   0.480 -1.1002  1.1590 -0.0756
    1THF     H6 4429   0.811   2.908   0.333 -0.2883  0.2984 -1.0042
    1THF     C4 4430   0.698   2.715   0.353  0.6244 -0.1977  0.4403
    1THF     H7 4431   0.706   2.661   0.447 -0.9330 -2.3428 -0.6146
    1THF     H8 4432   0.779   2.690   0.283  0.1855 -0.3422 -0.0190
    1THF     O1 4433   0.569   2.708   0.286 -0.0759  0.1051 -0.5831
    1THF     C1 4434   2.943   2.586   1.363  0.2081  0.5090  0.8381
    1THF     H1 4435   3.038   2.532   1.375 -1.8533 -2.9430  2.8744
    1THF     H2 4436   2.898   2.600   1.462 -2.6380 -1.8455 -0.0490
    1THF     C2 4437   2.840   2.502   1.286 -0.6080  0.0225  0.4015
    1THF     H3 4438   2.739   2.537   1.312  0.4634  2.4624  1.4865
    1THF     H4 4439   2.849   2.396   1.309 -0.5738 -0.3541 -1.2791
    1THF     C3 4440   2.880   2.520   1.140  0.1444 -0.3748  1.6014
    1THF     H5 4441   2.790   2.503   1.080 -1.4827  2.2179  3.2239
    1THF     H6 4442   2.959   2.446   1.123  0.3294  0.0886  0.4045
    1THF     C4 4443   2.944   2.660   1.148 -0.5083 -0.7657 -0.1298
    1THF     H7 4444   2.876   2.723   1.090  1.9854  0.9640 -1.2280
    1THF     H8 4445   3.038   2.655   1.093 -0.4333 -0.7629 -0.0023
    1THF     O1 4446   2.962   2.704   1.284  0.2861 -0.5371 -0.6564
    1THF     C1 4447   2.674   2.724   3.473 -0.5568 -0.6717  0.1215
    1THF     H1 4448   2.683   2.619   3.444 -3.1270 -1.2581  1.3208
    1THF     H2 4449   2.593   2.772   3.419 -0.4660 -0.7896 -0.1186
    1THF     C2 4450   2.811   2.802   3.445  0.2508  0.1900 -0.8029
    1THF     H3 4451   2.792   2.887   3.379  0.0983  1.7789  1.2556
    1THF     H4 4452   2.873   2.726   3.398 -0.2341 -1.0510  0.5092
    1THF     C3 4453   2.853   2.858   3.587  0.0455 -0.2149 -0.8283
    1THF     H5 4454   2.831   2.964   3.602  1.8546  0.0602  0.1406
    1THF     H6 4455   2.961   2.850   3.598  0.1415  1.2068 -0.6349
    1THF     C4 4456   2.771   2.771   3.685 -0.2609 -0.2886  0.1222
    1THF     H7 4457   2.744   2.819   3.780 -1.7727  0.4091 -0.6331
    1THF     H8 4458   2.834   2.686   3.711  1.0149  0.2791 -1.0546
    1THF     O1 4459   2.649   2.728   3.615 -0.2959  0.0237  0.0958
    1THF     C1 4460   3.284   3.065   2.788 -0.5837 -0.1230 -0.0939
    1THF     H1 4461   3.314   3.157   2.838 -0.8648  1.4564 -2.7409
    1THF     H2 4462   3.337   2.981   2.833  1.0145  0.0368 -1.6117
    1THF     C2 4463   3.312   3.070   2.636  0.4020 -0.3643 -0.5111
    1THF     H3 4464   3.411   3.043   2.601  0.6051  1.3416 -1.3036
    1THF     H4 4465   3.296   3.178   2.631  1.5788 -0.2345 -1.4468
    1THF     C3 4466   3.188   3.004   2.576  0.0496 -0.2334  0.3822
    1THF     H5 4467   3.225   2.909   2.537  3.6742  1.0358  0.6004
    1THF     H6 4468   3.154   3.071   2.496 -0.5571 -2.3760 -1.1900
    1THF     C4 4469   3.083   2.992   2.680 -0.6014 -0.3557 -0.7585
    1THF     H7 4470   3.039   2.892   2.691 -0.3949 -0.1849  2.2031
    1THF     H8 4471   3.008   3.070   2.667  0.8008  0.9626 -1.0038
    1THF     O1 4472   3.147   3.029   2.807 -0.8808  0.2266  0.4898
    1THF     C1 4473   2.936   1.554   3.551  0.2059  0.0346  0.0164
    1THF     H1 4474   2.838   1.512   3.526 -1.4552  2.8012  1.6498
    1THF     H2 4475   2.999   1.571   3.463 -1.8974 -0.5991 -1.6351
    1THF     C2 4476   3.002   1.476   3.662  0.2161  0.0402  0.1003
    1THF     H3 4477   3.098   1.440   3.623  0.5142  1.5263 -0.5792
    1THF     H4 4478   2.933   1.399   3.698  0.2400 -0.2177 -0.4019
    1THF     C3 4479   3.035   1.576   3.778 -0.1584  0.5971 -0.1403
    1THF     H5 4480   3.136   1.569   3.818 -0.2295 -1.3079 -0.2401
    1THF     H6 4481   2.967   1.559   3.862 -1.4625  1.2213 -1.0472
    1THF     C4 4482   3.000   1.710   3.719 -0.1898 -0.8945  0.2370
    1THF     H7 4483   3.091   1.754   3.678  0.4903 -0.6915  1.9135
    1THF     H8 4484   2.959   1.778   3.795 -2.7561 -2.3422  0.1998
    1THF     O1 4485   2.905   1.689   3.610 -0.7763  0.2627 -0.0794
    1THF     C1 4486   0.690   3.120   2.105 -0.0027  0.0958  0.3258
    1THF     H1 4487   0.661   3.205   2.043  0.2417 -1.6939 -2.3325
    1THF     H2 4488   0.789   3.138   2.148  0.1961  0.2540 -0.1938
    1THF     C2 4489   0.707   3.002   2.012 -0.1268  0.9389 -0.0480
    1THF     H3 4490   0.790   2.935   2.036  0.6062  1.7546 -0.3007
    1THF     H4 4491   0.723   3.026   1.907  0.6794 -0.2222 -0.1991
    1THF     C3 4492   0.571   2.922   2.021 -0.1545  0.3216 -0.5389
    1THF     H5 4493   0.582   2.818   1.991  1.0211  0.8300 -1.8921
    1THF     H6 4494   0.498   2.964   1.951 -0.9103 -2.1723 -1.2771
    1THF     C4 4495   0.522   2.962   2.163  0.1945  1.0592 -0.1415
    1THF     H7 4496   0.549   2.888   2.239  1.3853  2.1349  0.5112
    1THF     H8 4497   0.413   2.970   2.169  0.1456 -0.7498  1.8977
    1THF     O1 4498   0.577   3.095   2.194 -0.0327 -0.1248  0.3428
    1THF     C1 4499   0.111   1.964   2.507 -0.0549 -0.3992  0.4843
    1THF     H1 4500   0.112   1.867   2.456  0.6421 -0.5063  0.6946
    1THF     H2 4501   0.213   1.977   2.545  0.4334  1.7833 -1.5064
    1THF     C2 4502  -0.010   1.984   2.598 -0.1251 -0.3601  0.5454
    1THF     H3 4503   0.026   1.990   2.701  2.9864 -0.5707 -0.4689
    1THF     H4 4504  -0.077   1.898   2.590 -0.0309 -0.3677 -0.2401
    1THF     C3 4505  -0.080   2.108   2.543 -0.2858 -0.1105 -0.1701
    1THF     H5 4506  -0.116   2.174   2.622 -1.5675 -0.7879 -0.1650
    1THF     H6 4507  -0.163   2.086   2.476 -0.0758 -1.5849  0.0551
    1THF     C4 4508   0.018   2.174   2.452  0.2387  0.3395 -0.2251
    1THF     H7 4509   0.082   2.238   2.512 -0.4261  1.0180 -0.2296
    1THF     H8 4510  -0.027   2.228   2.368 -1.2150  0.1788  0.4335
    1THF     O1 4511   0.103   2.069   2.404 -0.1503 -0.1050 -0.3651
    1THF     C1 4512   2.998   0.477   3.980  0.2103 -0.2204 -0.9665
    1THF     H1 4513   3.085   0.413   3.967 -2.2408 -3.6913 -0.8107
    1THF     H2 4514   3.030   0.581   3.968 -1.1512  0.1320 -1.6360
    1THF     C2 4515   2.929   0.452   4.115  0.0089 -0.0781 -0.4340
    1THF     H3 4516   2.967   0.510   4.199 -1.9252  1.6914 -0.7382
    1THF     H4 4517   2.925   0.344   4.135 -0.1361  0.1751  0.9916
    1THF     C3 4518   2.788   0.495   4.084  0.2850  0.1448 -0.3937
    1THF     H5 4519   2.764   0.597   4.117 -0.6299  0.1892 -1.1831
    1THF     H6 4520   2.721   0.427   4.137  0.3996  0.7076  0.4849
    1THF     C4 4521   2.773   0.478   3.932  0.1580 -0.1762 -0.6583
    1THF     H7 4522   2.732   0.571   3.890 -0.8862  0.0706  0.8477
    1THF     H8 4523   2.708   0.396   3.901 -1.2438  0.3670  0.7379
    1THF     O1 4524   2.901   0.454   3.873  0.4254 -0.6293 -0.4198
    1THF     C1 4525   3.010   1.239   3.950  0.8414 -0.1419  0.0399
    1THF     H1 4526   2.968   1.337   3.977 -1.3128 -1.2409  0.8515
    1THF     H2 4527   2.942   1.172   3.896 -1.3296  2.6949 -0.8929
    1THF     C2 4528   3.079   1.180   4.074  0.2456  0.1174 -0.7707
    1THF     H3 4529   3.113   1.084   4.033  0.1458 -0.5394  0.6436
    1THF     H4 4530   3.013   1.162   4.160  2.0574  2.1469  1.1089
    1THF     C3 4531   3.198   1.273   4.095 -0.1809  0.4097  0.7360
    1THF     H5 4532   3.276   1.219   4.149 -0.2964 -0.5012 -0.0078
    1THF     H6 4533   3.162   1.359   4.152 -1.2581 -1.7872  3.4700
    1THF     C4 4534   3.227   1.324   3.955  0.2912  0.2113  0.0837
    1THF     H7 4535   3.328   1.306   3.918 -0.7336 -1.2644 -2.1007
    1THF     H8 4536   3.227   1.433   3.961  0.3377  0.2068  0.1674
    1THF     O1 4537   3.123   1.262   3.864  0.1534 -0.5741 -0.3802
    1THF     C1 4538   3.417   1.735   4.040  0.4721  0.4728  0.2729
    1THF     H1 4539   3.473   1.717   3.948 -0.6358  0.0710 -0.3268
    1THF     H2 4540   3.433   1.836   4.077 -1.2478  0.9542 -0.2709
    1THF     C2 4541   3.454   1.644   4.150  0.6688  1.1257 -0.6719
    1THF     H3 4542   3.540   1.679   4.209 -0.6083  2.9222  0.1605
    1THF     H4 4543   3.484   1.549   4.106  2.0459  0.9998  0.4813
    1THF     C3 4544   3.325   1.633   4.236  0.2200 -0.6650  0.2675
    1THF     H5 4545   3.328   1.686   4.332  2.3570 -1.6263  0.7601
    1THF     H6 4546   3.304   1.528   4.257  0.3629 -0.7223  0.1309
    1THF     C4 4547   3.212   1.686   4.152 -0.4094  0.3552 -0.1628
    1THF     H7 4548   3.163   1.772   4.199  0.4881  0.2362  1.0241
    1THF     H8 4549   3.132   1.612   4.148  1.6358 -1.9607  0.6154
    1THF     O1 4550   3.272   1.717   4.025 -0.1755  0.2538  0.2343
    1THF     C1 4551   3.059   3.084   0.321 -0.2756 -0.3728 -0.7669
    1THF     H1 4552   3.043   2.978   0.341 -0.2774 -0.6688 -2.2709
    1THF     H2 4553   3.142   3.106   0.254 -0.3756  1.3856 -0.3520
    1THF     C2 4554   3.065   3.164   0.450 -0.3280 -0.0480 -0.0789
    1THF     H3 4555   3.164   3.189   0.490 -0.4811 -0.7533  0.7793
    1THF     H4 4556   3.023   3.102   0.529  2.9033 -0.5181  1.3484
    1THF     C3 4557   2.974   3.286   0.427  0.5588  0.0462 -0.0923
    1THF     H5 4558   3.016   3.371   0.373  1.2970  0.8187  1.6448
    1THF     H6 4559   2.951   3.310   0.531  0.9392 -1.0280  0.2430
    1THF     C4 4560   2.856   3.229   0.344 -0.4481 -0.4775  0.2758
    1THF     H7 4561   2.801   3.307   0.290 -0.8363 -1.3337 -0.5666
    1THF     H8 4562   2.788   3.179   0.413  2.9349 -4.4956  0.8898
    1THF     O1 4563   2.935   3.136   0.266  0.5966 -0.1489 -0.4870
    1THF     C1 4564   3.537   1.458   0.589 -0.2022 -0.3486 -0.2584
    1THF     H1 4565   3.636   1.506   0.588  0.0488 -0.8813 -0.8712
    1THF     H2 4566   3.536   1.364   0.534  2.2044 -2.2141  2.7258
    1THF     C2 4567   3.424   1.550   0.542 -0.0138 -0.0694 -0.9916
    1THF     H3 4568   3.373   1.498   0.461  0.3058 -1.2574 -0.4433
    1THF     H4 4569   3.466   1.645   0.508 -0.3335  0.5120  0.2116
    1THF     C3 4570   3.337   1.575   0.661  0.3269 -0.6326  0.2471
    1THF     H5 4571   3.231   1.575   0.637 -0.1305  0.0227  2.1527
    1THF     H6 4572   3.355   1.666   0.718 -1.9915 -0.0343  0.0769
    1THF     C4 4573   3.369   1.458   0.751 -0.0449  0.1545  0.1238
    1THF     H7 4574   3.310   1.371   0.720  0.8195  0.1365 -1.5544
    1THF     H8 4575   3.358   1.495   0.853  1.6169 -2.3604  1.2801
    1THF     O1 4576   3.502   1.420   0.724  0.3657 -0.6295  0.2534
    1THF     C1 4577   2.894   0.832   0.180 -0.4591  0.0626  0.2667
    1THF     H1 4578   2.896   0.723   0.195 -0.1006  0.0941  0.4576
    1THF     H2 4579   2.891   0.857   0.073 -1.4891  0.2892  0.3474
    1THF     C2 4580   3.024   0.893   0.237 -0.2955 -0.4852  0.4150
    1THF     H3 4581   3.082   0.937   0.156 -1.4185  0.1078 -0.0682
    1THF     H4 4582   3.094   0.824   0.285 -0.9400 -1.5344 -0.1350
    1THF     C3 4583   2.982   1.006   0.330 -0.7324 -0.5053  0.0557
    1THF     H5 4584   3.040   1.096   0.311 -0.1229 -1.4402 -2.6376
    1THF     H6 4585   3.006   0.978   0.433  0.6453  1.6082  0.3419
    1THF     C4 4586   2.826   1.021   0.306  0.1989  0.3146 -0.2455
    1THF     H7 4587   2.810   1.084   0.218  0.6127  0.4525 -0.2258
    1THF     H8 4588   2.773   1.064   0.391 -4.0836 -1.8980 -1.6761
    1THF     O1 4589   2.789   0.889   0.262 -0.0148 -0.0996  0.3958
    1THF     C1 4590   2.785   4.075   3.990 -0.2930 -0.8846  0.5165
    1THF     H1 4591   2.869   4.143   3.975 -2.5124  1.4559 -1.8538
    1THF     H2 4592   2.826   3.977   4.013 -2.4438 -1.8541  0.3944
    1THF     C2 4593   2.700   4.067   3.864 -0.6462 -0.1300  0.4616
    1THF     H3 4594   2.641   3.975   3.864 -0.9003  0.0265  1.7412
    1THF     H4 4595   2.765   4.061   3.777 -1.7656 -1.7710 -0.2817
    1THF     C3 4596   2.618   4.188   3.873  0.0809 -0.2881  0.2303
    1THF     H5 4597   2.523   4.182   3.821 -0.2820 -0.2244  0.8759
    1THF     H6 4598   2.685   4.265   3.834  0.1782  0.6214  2.1176
    1THF     C4 4599   2.604   4.208   4.025  0.2117  0.2752  0.1283
    1THF     H7 4600   2.499   4.196   4.056  0.1534 -1.5164 -0.6851
    1THF     H8 4601   2.627   4.314   4.036  0.1349  0.2478  0.5616
    1THF     O1 4602   2.702   4.125   4.090 -0.3284 -0.4436  0.1285
    1THF     C1 4603   1.982   1.368   1.774  0.3269 -0.7059 -0.6436
    1THF     H1 4604   2.069   1.345   1.836  0.5504  0.0904 -0.6490
    1THF     H2 4605   1.963   1.475   1.785 -1.8118 -1.3709  2.5999
    1THF     C2 4606   1.861   1.283   1.809 -0.5040  0.0814  0.1040
    1THF     H3 4607   1.783   1.355   1.834  1.6577  2.0197  1.4994
    1THF     H4 4608   1.868   1.207   1.887  1.7412  0.9835  0.8015
    1THF     C3 4609   1.825   1.209   1.676 -0.1316 -0.0424  0.5140
    1THF     H5 4610   1.717   1.203   1.663 -0.1703  2.2434 -0.4544
    1THF     H6 4611   1.861   1.105   1.676  1.4946  0.4958 -1.0551
    1THF     C4 4612   1.894   1.289   1.564 -0.5190 -0.1911  1.0721
    1THF     H7 4613   1.838   1.374   1.524  1.9716  0.4697 -1.1894
    1THF     H8 4614   1.934   1.234   1.478  0.9621 -1.1860  2.3703
    1THF     O1 4615   2.007   1.346   1.632 -0.1757  0.3890  0.1128
    1THF     C1 4616   1.058   3.755   1.479 -0.4751  0.0808 -0.1526
    1THF     H1 4617   1.096   3.715   1.385  1.0539 -0.4229  0.6776
    1THF     H2 4618   1.128   3.757   1.563 -0.4731  1.2437 -0.1787
    1THF     C2 4619   0.937   3.676   1.528 -0.3886  0.8009  0.3320
    1THF     H3 4620   0.954   3.594   1.597  0.5962  0.9423  0.2627
    1THF     H4 4621   0.886   3.635   1.440  2.5380  2.0617 -2.0278
    1THF     C3 4622   0.858   3.791   1.598  0.0617  0.4640 -0.0225
    1THF     H5 4623   0.894   3.812   1.699  0.8801  0.7515 -0.3730
    1THF     H6 4624   0.750   3.778   1.613  0.3100 -0.8679  0.7141
    1THF     C4 4625   0.878   3.910   1.503  0.1203 -0.2284 -0.3632
    1THF     H7 4626   0.869   4.003   1.559  2.9118 -0.8420  1.1960
    1THF     H8 4627   0.805   3.903   1.421 -1.6922  0.6489  1.1495
    1THF     O1 4628   1.010   3.888   1.455 -0.2356 -0.0862  0.2897
    1THF     C1 4629   2.178   2.544   0.633  0.1842 -0.2119  0.1794
    1THF     H1 4630   2.198   2.635   0.691  0.5965 -0.9501  1.2119
    1THF     H2 4631   2.075   2.507   0.625 -0.7253  2.0224  1.0718
    1THF     C2 4632   2.279   2.435   0.686 -0.0901 -0.4016 -0.0958
    1THF     H3 4633   2.252   2.338   0.643  0.6950 -0.6254 -0.0981
    1THF     H4 4634   2.289   2.438   0.794  2.0496  0.7642 -0.3020
    1THF     C3 4635   2.408   2.481   0.617 -0.6193  0.2994 -0.6084
    1THF     H5 4636   2.483   2.405   0.596  0.4354  1.4012 -0.8688
    1THF     H6 4637   2.458   2.560   0.674  0.4869 -0.6027 -0.3253
    1THF     C4 4638   2.369   2.547   0.481  0.3573 -0.0522 -0.5683
    1THF     H7 4639   2.389   2.469   0.407  3.1107  0.1940 -0.1466
    1THF     H8 4640   2.423   2.640   0.459  2.6386 -0.8185  1.4587
    1THF     O1 4641   2.226   2.565   0.497 -0.1944 -0.2228 -0.0312
    1THF     C1 4642   3.765   0.489   2.020  0.0314 -0.3225  0.1705
    1THF     H1 4643   3.806   0.424   2.096 -0.3030  1.1371  1.6368
    1THF     H2 4644   3.691   0.564   2.050 -1.6339 -2.2669  1.0329
    1THF     C2 4645   3.699   0.399   1.917  0.3242  0.0234 -0.4399
    1THF     H3 4646   3.595   0.433   1.909  0.3459 -0.4228 -2.8945
    1THF     H4 4647   3.696   0.297   1.954 -2.4519  0.3001  0.1656
    1THF     C3 4648   3.783   0.407   1.789  0.4733  0.3831  0.6529
    1THF     H5 4649   3.713   0.401   1.705  1.9449 -0.4211 -0.5373
    1THF     H6 4650   3.864   0.335   1.787 -0.9958 -1.3514  2.3981
    1THF     C4 4651   3.843   0.549   1.808  0.5876  0.2307 -0.6503
    1THF     H7 4652   3.769   0.619   1.770  0.0752 -0.4646 -0.9243
    1THF     H8 4653   3.935   0.556   1.748  0.5071 -0.6443 -0.8865
    1THF     O1 4654   3.870   0.555   1.952 -0.3285 -0.4198 -0.0656
    1THF     C1 4655   2.545   0.881   3.834  0.2245 -0.8190  0.0668
    1THF     H1 4656   2.585   0.977   3.800  3.2885 -1.2776  2.1344
    1THF     H2 4657   2.521   0.818   3.749 -0.4174 -0.5763  0.0662
    1THF     C2 4658   2.429   0.911   3.928  0.3162  0.1927  0.0992
    1THF     H3 4659   2.355   0.838   3.896  2.0227 -0.5719 -2.2257
    1THF     H4 4660   2.386   1.012   3.923  1.5258  0.7257  0.3768
    1THF     C3 4661   2.467   0.890   4.073  0.1080  0.1329 -0.3385
    1THF     H5 4662   2.433   0.792   4.107  1.1431 -0.3682 -0.7335
    1THF     H6 4663   2.424   0.968   4.136  0.4589 -0.5690  0.7845
    1THF     C4 4664   2.622   0.882   4.056  0.1668  0.3351 -0.6248
    1THF     H7 4665   2.669   0.812   4.125  0.1540  0.4598 -0.4885
    1THF     H8 4666   2.669   0.980   4.069 -2.1177  1.4051 -0.0592
    1THF     O1 4667   2.645   0.836   3.924 -0.1841  0.7749  0.0874
    1THF     C1 4668   2.915   3.774   0.094 -0.4339  0.1123 -0.0666
    1THF     H1 4669   2.809   3.770   0.123 -0.6711  0.1935 -0.9168
    1THF     H2 4670   2.947   3.830   0.006  1.0982 -2.0602 -0.9441
    1THF     C2 4671   2.974   3.637   0.062  0.5377 -0.0998 -0.5546
    1THF     H3 4672   3.036   3.638  -0.029 -2.4454  0.3580 -2.6622
    1THF     H4 4673   2.896   3.562   0.046 -0.0056  0.2579  0.4472
    1THF     C3 4674   3.064   3.601   0.172  0.1860 -0.1185  0.3345
    1THF     H5 4675   3.153   3.546   0.139  0.5100  0.7518 -0.2544
    1THF     H6 4676   3.016   3.547   0.254 -4.4386  1.2623 -1.3301
    1THF     C4 4677   3.111   3.736   0.227 -0.6752 -0.2840  0.2473
    1THF     H7 4678   3.189   3.776   0.162 -1.8867 -1.3020 -1.8544
    1THF     H8 4679   3.145   3.738   0.331  1.3090  0.2485 -0.3920
    1THF     O1 4680   2.999   3.825   0.201  0.2266 -0.3072 -0.8226
    1THF     C1 4681   0.564   0.037   2.844  0.2548 -0.0240  0.0690
    1THF     H1 4682   0.473   0.069   2.895 -0.3877  0.5366 -1.4189
    1THF     H2 4683   0.552   0.046   2.736  0.8307 -1.7899 -0.1642
    1THF     C2 4684   0.597  -0.108   2.880 -0.4577 -0.3359 -0.3830
    1THF     H3 4685   0.642  -0.160   2.795  1.4580 -0.3088  0.5847
    1THF     H4 4686   0.515  -0.172   2.915 -0.8529  0.1367 -0.4325
    1THF     C3 4687   0.698  -0.100   2.993  0.5059  0.3971 -0.3563
    1THF     H5 4688   0.764  -0.186   2.980 -1.1782 -0.6211 -2.5302
    1THF     H6 4689   0.648  -0.109   3.090 -1.5466 -0.5167 -1.4578
    1THF     C4 4690   0.774   0.030   2.951 -0.4323  0.1709 -0.4413
    1THF     H7 4691   0.848   0.009   2.874  0.6634 -1.7871  1.0934
    1THF     H8 4692   0.821   0.086   3.033 -1.8314  2.4521 -1.1505
    1THF     O1 4693   0.671   0.116   2.897 -0.3259 -0.3063 -0.4297
    1THF     C1 4694   3.910   3.880   0.593  0.2047 -0.3664 -0.0466
    1THF     H1 4695   3.819   3.929   0.629 -0.2810 -1.1005 -0.2683
    1THF     H2 4696   3.929   3.908   0.489  0.7212  1.2123  0.4463
    1THF     C2 4697   3.897   3.731   0.621  0.0617 -0.2478  0.7612
    1THF     H3 4698   3.890   3.680   0.524  0.2544  1.0070  0.0685
    1THF     H4 4699   3.807   3.713   0.680 -1.0882  0.1516 -0.8335
    1THF     C3 4700   4.027   3.683   0.683  1.0722 -0.1754 -0.0809
    1THF     H5 4701   4.068   3.600   0.625  0.3490  0.6102 -1.7718
    1THF     H6 4702   4.016   3.647   0.785  0.4417 -0.9867 -0.4279
    1THF     C4 4703   4.126   3.801   0.693  0.3620  0.1554  1.0351
    1THF     H7 4704   4.189   3.811   0.605 -0.3714 -0.1457  0.4747
    1THF     H8 4705   4.173   3.801   0.792  0.6991 -1.1714  0.8895
    1THF     O1 4706   4.034   3.910   0.678  0.0423 -0.0188  0.3547
    1THF     C1 4707   0.364   2.258   3.581  0.5942 -0.2069  0.1382
    1THF     H1 4708   0.472   2.278   3.585  0.4983  0.2791  0.2720
    1THF     H2 4709   0.293   2.322   3.632 -0.2363  0.1457 -1.4204
    1THF     C2 4710   0.340   2.111   3.607  0.4038  0.5162 -0.3692
    1THF     H3 4711   0.233   2.091   3.613 -0.1344  1.8402 -4.2599
    1THF     H4 4712   0.393   2.076   3.696  1.3780  0.3093 -1.0179
    1THF     C3 4713   0.398   2.037   3.487 -0.1580  0.1179 -0.9212
    1THF     H5 4714   0.323   1.961   3.467 -1.2435  1.3847 -1.8049
    1THF     H6 4715   0.501   2.003   3.500 -0.2373  0.1996 -0.0549
    1THF     C4 4716   0.385   2.149   3.375 -0.1049 -0.0167 -0.5133
    1THF     H7 4717   0.317   2.116   3.296  1.6514  0.3410 -2.2011
    1THF     H8 4718   0.486   2.166   3.336  0.1165 -0.3927 -0.1178
    1THF     O1 4719   0.333   2.262   3.438 -0.5224  0.6444 -0.8897
    1THF     C1 4720   1.391   1.141   1.374 -0.3609  0.1574 -0.1165
    1THF     H1 4721   1.453   1.118   1.287 -0.2268 -1.1943  0.3295
    1THF     H2 4722   1.298   1.190   1.345  0.5103  1.2183 -1.1762
    1THF     C2 4723   1.472   1.222   1.482 -0.4903 -0.4016  0.5451
    1THF     H3 4724   1.451   1.327   1.462 -2.3106 -0.7458  0.4922
    1THF     H4 4725   1.579   1.203   1.472 -0.3795 -0.2010  1.3530
    1THF     C3 4726   1.413   1.179   1.614  0.0619 -0.4922  0.1486
    1THF     H5 4727   1.340   1.248   1.656  0.7951  1.1380 -1.1861
    1THF     H6 4728   1.494   1.191   1.687  0.5381  1.4639 -0.6701
    1THF     C4 4729   1.358   1.037   1.587  0.1625  0.7641 -0.6742
    1THF     H7 4730   1.251   1.030   1.606 -0.2865 -1.7631 -3.6800
    1THF     H8 4731   1.408   0.952   1.633 -2.2036 -0.8584 -1.0573
    1THF     O1 4732   1.358   1.021   1.443  0.2519  0.6359  0.4421
    1THF     C1 4733   2.106   3.583   2.200  0.5389 -0.6889 -0.3893
    1THF     H1 4734   2.062   3.603   2.298  0.9704 -2.4514  0.1952
    1THF     H2 4735   2.212   3.559   2.207  0.3705 -1.1246  0.9422
    1THF     C2 4736   2.083   3.692   2.097 -0.4201  0.6488 -0.1757
    1THF     H3 4737   2.167   3.680   2.028 -0.3752 -1.5537  0.2405
    1THF     H4 4738   2.077   3.796   2.130  0.3086  0.2671  1.1772
    1THF     C3 4739   1.968   3.655   2.012 -0.0164  0.5534  0.0606
    1THF     H5 4740   1.982   3.684   1.907  1.3935 -1.3438 -0.2968
    1THF     H6 4741   1.878   3.687   2.065 -0.0798 -0.7528  0.7654
    1THF     C4 4742   1.968   3.498   2.031  0.3211  0.3167  0.6208
    1THF     H7 4743   2.030   3.467   1.946 -1.4931  1.5000 -1.1956
    1THF     H8 4744   1.867   3.456   2.027  1.0084 -1.2649 -1.3320
    1THF     O1 4745   2.037   3.470   2.159 -0.1571  0.4063 -0.5230
    1THF     C1 4746   0.384   3.397   4.068 -0.2836  0.3550  0.2590
    1THF     H1 4747   0.388   3.431   4.172 -0.8593  2.1262 -0.2971
    1THF     H2 4748   0.294   3.441   4.026 -2.7587 -1.2719  3.5636
    1THF     C2 4749   0.407   3.248   4.052  0.1410  0.4561  0.0493
    1THF     H3 4750   0.314   3.191   4.055 -0.1648  1.0175  2.4954
    1THF     H4 4751   0.484   3.205   4.116  0.9010  2.0121  0.2072
    1THF     C3 4752   0.459   3.244   3.906  0.0141 -0.0205  0.2782
    1THF     H5 4753   0.368   3.226   3.848 -0.6838  0.7322  1.1118
    1THF     H6 4754   0.527   3.162   3.883 -0.0204  1.2111 -4.7365
    1THF     C4 4755   0.508   3.386   3.871  0.0589  0.2236 -0.2421
    1THF     H7 4756   0.434   3.427   3.802 -1.0669 -3.0301 -1.0533
    1THF     H8 4757   0.611   3.399   3.839  0.5356  1.3322  1.6491
    1THF     O1 4758   0.490   3.465   3.997 -0.2078 -0.2387 -0.2590
    1THF     C1 4759   0.630   0.496   2.240  0.3497 -1.2756  0.2543
    1THF     H1 4760   0.576   0.432   2.310 -0.2772 -3.1164 -1.8304
    1THF     H2 4761   0.736   0.476   2.223  0.3420 -1.8112  0.8156
    1THF     C2 4762   0.617   0.648   2.273  0.6364 -0.0154 -0.4260
    1THF     H3 4763   0.714   0.698   2.274  0.2735  0.7153 -1.3914
    1THF     H4 4764   0.571   0.658   2.372  0.0364 -1.9846 -0.4880
    1THF     C3 4765   0.541   0.702   2.154  0.3012  0.3673  0.6808
    1THF     H5 4766   0.571   0.806   2.145  0.9326  0.0735 -0.8312
    1THF     H6 4767   0.435   0.688   2.177 -0.1198  0.5125 -1.0885
    1THF     C4 4768   0.568   0.604   2.039 -0.1725  0.3250 -0.5287
    1THF     H7 4769   0.667   0.607   1.994  0.3078 -0.4723  0.4562
    1THF     H8 4770   0.483   0.607   1.969 -0.7634 -1.1595  0.1075
    1THF     O1 4771   0.568   0.479   2.116  0.9551  0.6595  0.6206
    1THF     C1 4772   3.703   1.289   2.309 -0.4877 -0.0694  0.4567
    1THF     H1 4773   3.618   1.224   2.332 -0.7078 -0.3879 -1.1896
    1THF     H2 4774   3.789   1.234   2.350  1.8658  2.5801 -0.7918
    1THF     C2 4775   3.690   1.420   2.380 -0.1621  0.1893  0.4271
    1THF     H3 4776   3.793   1.439   2.413  0.5078 -0.0006 -1.4908
    1THF     H4 4777   3.629   1.416   2.471  0.7850 -4.7271  1.0213
    1THF     C3 4778   3.632   1.516   2.270 -0.2356  0.1838 -0.2625
    1THF     H5 4779   3.659   1.620   2.288  0.2222  0.1223 -0.5928
    1THF     H6 4780   3.524   1.512   2.283 -0.4419  1.5525 -1.4539
    1THF     C4 4781   3.671   1.450   2.139 -0.1749 -0.1780  0.3226
    1THF     H7 4782   3.739   1.506   2.075 -0.5233  2.0693  1.8764
    1THF     H8 4783   3.579   1.442   2.079 -0.1279  3.5150 -0.3567
    1THF     O1 4784   3.730   1.321   2.172  0.7074  0.1545 -0.2106
    1THF     C1 4785   3.958   0.313   1.291 -0.2292 -0.4977  0.4616
    1THF     H1 4786   3.888   0.274   1.217  0.3730  0.1917 -0.4825
    1THF     H2 4787   3.957   0.421   1.270 -1.7692 -0.2307  1.7598
    1THF     C2 4788   4.095   0.243   1.309 -0.3695 -0.0254 -0.2779
    1THF     H3 4789   4.160   0.293   1.236 -0.3141  1.2757  0.6526
    1THF     H4 4790   4.095   0.136   1.287 -1.5510 -0.7019  2.8484
    1THF     C3 4791   4.133   0.271   1.452  0.2670  0.2330  0.4309
    1THF     H5 4792   4.205   0.351   1.467 -0.1811  1.1500 -2.1251
    1THF     H6 4793   4.175   0.179   1.494  0.2012 -0.3260 -0.7287
    1THF     C4 4794   4.003   0.312   1.526 -0.3092  0.1270 -0.1767
    1THF     H7 4795   4.001   0.412   1.570 -1.6189 -0.1898  0.5319
    1THF     H8 4796   3.984   0.234   1.601 -1.0016  1.4644  1.0690
    1THF     O1 4797   3.899   0.307   1.421  0.6522 -0.0852  0.3275
    1THF     C1 4798   3.388   1.954   0.916  0.3805 -0.1458  0.1763
    1THF     H1 4799   3.443   1.884   0.853 -0.6726 -0.4325 -0.4432
    1THF     H2 4800   3.325   2.025   0.862  0.8819  0.4084  0.3109
    1THF     C2 4801   3.487   2.027   1.010 -0.0934 -0.4785 -0.2716
    1THF     H3 4802   3.474   2.135   1.015 -0.0713 -0.5258  1.0362
    1THF     H4 4803   3.582   1.996   0.966  0.3200 -0.0441  0.3174
    1THF     C3 4804   3.457   1.968   1.153 -0.9734  0.5339 -0.1159
    1THF     H5 4805   3.392   2.039   1.204 -0.7386  0.9439 -0.3934
    1THF     H6 4806   3.550   1.948   1.206 -2.0599 -1.0005  1.2555
    1THF     C4 4807   3.369   1.846   1.135 -0.4364 -0.3313  0.4113
    1THF     H7 4808   3.294   1.849   1.214  0.3204 -0.6749  1.1465
    1THF     H8 4809   3.422   1.751   1.137 -2.1436 -1.2829  1.0468
    1THF     O1 4810   3.302   1.876   1.004 -0.1883 -0.3825  0.0211
    1THF     C1 4811   0.166   0.084   2.954 -0.5134 -0.1093  0.0673
    1THF     H1 4812   0.122   0.137   3.040 -1.2103 -1.5844  0.6374
    1THF     H2 4813   0.247   0.140   2.908 -0.1750 -2.4039 -2.2056
    1THF     C2 4814   0.053   0.038   2.855  0.2250  0.0917  0.8116
    1THF     H3 4815   0.055   0.089   2.759 -0.8899 -0.5485  0.4382
    1THF     H4 4816  -0.044   0.065   2.898  0.0832 -0.3005  0.7388
    1THF     C3 4817   0.070  -0.114   2.838  0.2393 -0.1713 -0.0580
    1THF     H5 4818   0.030  -0.164   2.749 -1.1633 -1.1619  1.1003
    1THF     H6 4819   0.009  -0.161   2.916  1.0601  0.5080  0.9913
    1THF     C4 4820   0.212  -0.132   2.893 -0.2420 -0.5093 -0.7616
    1THF     H7 4821   0.282  -0.108   2.814  0.1143 -0.0482 -0.3082
    1THF     H8 4822   0.219  -0.235   2.929  2.8319 -0.0436  0.0761
    1THF     O1 4823   0.229  -0.037   2.996 -0.5206 -0.5432  0.3085
    1THF     C1 4824   1.755   0.441   0.686  0.1707 -0.2335 -0.2740
    1THF     H1 4825   1.651   0.465   0.664  0.0964  0.5697  0.9279
    1THF     H2 4826   1.797   0.518   0.751 -0.5257 -0.4317  0.4168
    1THF     C2 4827   1.841   0.408   0.559 -0.0820 -0.0494 -0.1312
    1THF     H3 4828   1.917   0.486   0.551 -0.4086  0.2437 -0.4097
    1THF     H4 4829   1.778   0.412   0.470  1.3344 -0.7576 -1.2055
    1THF     C3 4830   1.908   0.271   0.591  0.4826  0.0235 -0.2073
    1THF     H5 4831   2.015   0.265   0.570  0.4953 -2.2829  0.4500
    1THF     H6 4832   1.854   0.190   0.542 -0.9891  0.2917  0.9312
    1THF     C4 4833   1.888   0.262   0.743 -0.2408  0.3344  0.5825
    1THF     H7 4834   1.968   0.308   0.800  0.4296 -1.7699  1.4174
    1THF     H8 4835   1.876   0.158   0.776  2.8729 -0.2453 -0.0096
    1THF     O1 4836   1.764   0.326   0.767 -0.0959  0.4290  0.1905
    1THF     C1 4837   2.739   1.327   1.357 -0.7314 -0.1414  0.3781
    1THF     H1 4838   2.842   1.358   1.380 -0.3717 -0.6306 -0.5462
    1THF     H2 4839   2.678   1.388   1.424 -2.1086 -1.5628  0.4340
    1THF     C2 4840   2.725   1.178   1.376 -0.0475 -0.7373 -0.5113
    1THF     H3 4841   2.632   1.160   1.430  0.6612  1.3495  1.5021
    1THF     H4 4842   2.814   1.135   1.423  0.6725  0.9945 -0.2629
    1THF     C3 4843   2.705   1.121   1.235  0.9388  0.1088 -0.7169
    1THF     H5 4844   2.636   1.037   1.233  1.1087 -0.0324 -0.7097
    1THF     H6 4845   2.802   1.089   1.196  0.0506 -2.0275 -1.2546
    1THF     C4 4846   2.663   1.241   1.149 -0.0635  0.4032  0.5921
    1THF     H7 4847   2.555   1.254   1.136 -0.5099 -0.3623  3.2008
    1THF     H8 4848   2.708   1.239   1.049 -0.1483 -4.3624  0.5210
    1THF     O1 4849   2.707   1.356   1.217 -0.2849  0.1536  0.0073
    1THF     C1 4850   1.930   3.880   0.200  0.5268  0.8908 -0.1094
    1THF     H1 4851   2.020   3.935   0.169  1.5556 -0.6403  0.1019
    1THF     H2 4852   1.914   3.808   0.120 -0.1947 -0.1325  0.9450
    1THF     C2 4853   1.811   3.968   0.233  0.7571  0.5006 -0.1514
    1THF     H3 4854   1.742   3.978   0.148  3.0587  0.6519 -2.0593
    1THF     H4 4855   1.845   4.069   0.259 -0.8232  1.0233 -0.0151
    1THF     C3 4856   1.736   3.888   0.344 -0.0281  0.3749 -0.4470
    1THF     H5 4857   1.637   3.846   0.327  0.3391 -1.8201  2.3812
    1THF     H6 4858   1.730   3.931   0.445  2.3440 -1.0185  0.3199
    1THF     C4 4859   1.827   3.764   0.375  0.6757  0.3826 -0.3525
    1THF     H7 4860   1.795   3.675   0.320  1.4679  0.2280 -0.5617
    1THF     H8 4861   1.830   3.752   0.483  1.0530 -0.2366 -0.4300
    1THF     O1 4862   1.960   3.798   0.322  0.6814 -0.8295  0.4130
    1THF     C1 4863   0.050   0.761   1.876 -0.0140 -0.7891 -0.2054
    1THF     H1 4864   0.030   0.658   1.907 -0.8562 -1.0196 -1.4617
    1THF     H2 4865   0.149   0.765   1.830  0.4813 -1.2685  0.8157
    1THF     C2 4866   0.041   0.865   1.985 -0.1180 -0.0188  0.0680
    1THF     H3 4867   0.096   0.956   1.959 -1.9480  0.6057 -1.8000
    1THF     H4 4868   0.072   0.833   2.084 -1.1490 -1.8610 -0.1813
    1THF     C3 4869  -0.109   0.905   1.983 -0.0010  0.0003  0.3597
    1THF     H5 4870  -0.116   1.013   1.997 -0.4533 -0.1175  1.0914
    1THF     H6 4871  -0.175   0.852   2.052  1.2216 -0.6929  0.9932
    1THF     C4 4872  -0.154   0.887   1.838  0.0176 -0.6177 -0.1147
    1THF     H7 4873  -0.149   0.984   1.789 -1.0803 -0.3237  0.3404
    1THF     H8 4874  -0.255   0.845   1.833 -0.5770  0.3770  2.3628
    1THF     O1 4875  -0.050   0.801   1.779 -0.1126 -0.0130 -0.0716
    1THF     C1 4876   2.498   3.434   1.033 -0.4418  0.5176  0.3375
    1THF     H1 4877   2.433   3.372   1.095 -0.7185  1.5893  1.1494
    1THF     H2 4878   2.601   3.398   1.034 -0.6597 -0.0808  0.9293
    1THF     C2 4879   2.491   3.577   1.067 -0.5158  0.0504 -0.8226
    1THF     H3 4880   2.585   3.622   1.101 -1.0217 -0.7763  1.8023
    1THF     H4 4881   2.428   3.588   1.156  0.6229 -0.5150  0.0685
    1THF     C3 4882   2.425   3.643   0.944  0.5709 -0.2085 -0.1371
    1THF     H5 4883   2.497   3.676   0.868 -1.2445 -1.6516 -2.5747
    1THF     H6 4884   2.354   3.722   0.969 -0.7494 -1.4494  0.1325
    1THF     C4 4885   2.357   3.528   0.875 -1.0973 -0.0743 -0.1800
    1THF     H7 4886   2.352   3.547   0.768  1.4320  2.1585  0.0226
    1THF     H8 4887   2.257   3.511   0.915 -0.9395 -0.8361 -0.1152
    1THF     O1 4888   2.446   3.413   0.905 -0.0941  0.0611 -0.5802
    1THF     C1 4889   1.093   3.411   2.105 -0.1914  0.3019 -0.3803
    1THF     H1 4890   1.008   3.379   2.166 -0.2780  0.5410 -0.3753
    1THF     H2 4891   1.189   3.368   2.135  0.1220  0.7421 -0.7571
    1THF     C2 4892   1.109   3.563   2.099 -0.5054  0.1730 -1.2579
    1THF     H3 4893   1.209   3.600   2.072 -1.0979  2.6335 -0.2116
    1THF     H4 4894   1.082   3.604   2.196  1.1879 -1.0939 -0.2218
    1THF     C3 4895   1.011   3.596   1.991  0.0940  0.0072  0.6417
    1THF     H5 4896   1.035   3.687   1.935 -2.4942  0.9606  1.0085
    1THF     H6 4897   0.913   3.618   2.034 -0.3947 -0.3004 -0.2941
    1THF     C4 4898   0.996   3.470   1.902  0.0937  0.3582  0.3019
    1THF     H7 4899   1.025   3.489   1.798 -4.5984  3.4235 -0.6200
    1THF     H8 4900   0.892   3.440   1.918  0.3009 -0.3752  0.2680
    1THF     O1 4901   1.066   3.368   1.969 -0.7060 -0.5429 -0.7799
    1THF     C1 4902   2.942   3.870   3.116  0.8046 -0.2290 -0.0900
    1THF     H1 4903   3.042   3.878   3.075  0.9520 -0.8613  0.1383
    1THF     H2 4904   2.875   3.810   3.053 -1.0826  3.5240 -1.8257
    1THF     C2 4905   2.886   4.015   3.132  0.0627 -0.1437 -0.2756
    1THF     H3 4906   2.778   4.006   3.116  0.3337 -0.9798 -1.6897
    1THF     H4 4907   2.914   4.096   3.064 -0.9047 -0.0825 -0.6202
    1THF     C3 4908   2.907   4.048   3.278  0.2549  0.1041 -0.0169
    1THF     H5 4909   2.834   4.114   3.325 -0.7703 -0.9512 -0.1043
    1THF     H6 4910   3.010   4.083   3.275  0.2730 -0.0911 -1.6237
    1THF     C4 4911   2.910   3.914   3.352  0.6265 -0.5566  0.3400
    1THF     H7 4912   2.815   3.892   3.401  0.3567  0.9994  0.5168
    1THF     H8 4913   2.994   3.908   3.422 -1.9722  1.1434  3.7388
    1THF     O1 4914   2.933   3.813   3.249 -0.6824  0.4049 -0.3693
    1THF     C1 4915   1.956   1.977   1.406  1.2900  0.2164 -0.0230
    1THF     H1 4916   2.042   1.910   1.416  2.0596  1.1893  0.0082
    1THF     H2 4917   1.871   1.934   1.459  3.2099 -2.6556  0.8652
    1THF     C2 4918   1.924   2.000   1.259  0.7787  0.3631 -0.1716
    1THF     H3 4919   1.819   1.984   1.234  1.4500 -0.8146 -2.3821
    1THF     H4 4920   1.980   1.924   1.204 -0.9192 -2.1803  1.5361
    1THF     C3 4921   1.967   2.148   1.239  0.2958  0.0777 -0.4389
    1THF     H5 4922   1.885   2.220   1.233 -0.3880 -0.6767 -0.4085
    1THF     H6 4923   2.037   2.163   1.157  0.2575  1.3608 -0.2379
    1THF     C4 4924   2.042   2.190   1.367 -0.7165  0.4551  0.2283
    1THF     H7 4925   2.019   2.292   1.399  0.3829  1.0777 -0.9096
    1THF     H8 4926   2.150   2.171   1.358 -0.5382  1.5621 -0.0913
    1THF     O1 4927   1.984   2.102   1.468  0.4576  0.3799  0.0590
    1THF     C1 4928   0.448   2.433   2.890  0.4337  0.5537  0.6812
    1THF     H1 4929   0.517   2.429   2.805  0.0416  2.6616  0.2513
    1THF     H2 4930   0.347   2.446   2.851 -0.3225 -1.7786  1.7345
    1THF     C2 4931   0.475   2.553   2.989 -0.3335  0.3488 -0.1951
    1THF     H3 4932   0.396   2.627   2.974  1.0222  2.4713  2.4995
    1THF     H4 4933   0.567   2.609   2.973 -0.8704  0.9487 -1.2523
    1THF     C3 4934   0.452   2.490   3.122 -0.7484  0.2716  0.3264
    1THF     H5 4935   0.354   2.518   3.160 -1.5735  0.3966 -1.8266
    1THF     H6 4936   0.529   2.515   3.195 -0.5003  1.8421 -0.4634
    1THF     C4 4937   0.450   2.341   3.105  0.3394 -0.3686 -0.1359
    1THF     H7 4938   0.355   2.300   3.141 -0.5145 -0.0015 -1.8819
    1THF     H8 4939   0.530   2.291   3.159  0.9628  0.3475 -0.3926
    1THF     O1 4940   0.443   2.310   2.967  0.9784 -0.2056  0.0464
    1THF     C1 4941   3.485   2.749   3.090 -0.0209 -1.0220 -0.9947
    1THF     H1 4942   3.440   2.688   3.011 -1.4775  0.9757 -1.7265
    1THF     H2 4943   3.394   2.795   3.128  0.1907 -2.1516  0.9894
    1THF     C2 4944   3.608   2.841   3.054 -0.1018  0.0147  0.3630
    1THF     H3 4945   3.587   2.942   3.091 -0.5297  0.7152 -1.6735
    1THF     H4 4946   3.619   2.853   2.946  1.2182  1.3261  0.6316
    1THF     C3 4947   3.731   2.775   3.104  0.8893  0.6320 -0.4449
    1THF     H5 4948   3.804   2.845   3.145  0.8628  1.4611 -1.7965
    1THF     H6 4949   3.788   2.712   3.035  1.3667  1.7698 -1.1052
    1THF     C4 4950   3.678   2.704   3.226 -0.3815 -0.8585  0.1126
    1THF     H7 4951   3.691   2.762   3.317  4.0072 -0.8742 -0.3722
    1THF     H8 4952   3.731   2.609   3.240  4.5891  1.4941 -1.6028
    1THF     O1 4953   3.542   2.677   3.204  0.1223 -0.5060  0.2784
    1THF     C1 4954   3.413   3.807   1.337 -0.8261  0.4126  0.5860
    1THF     H1 4955   3.420   3.908   1.297  1.0671  0.3226  0.6736
    1THF     H2 4956   3.358   3.751   1.261 -0.3768  1.2171 -0.3442
    1THF     C2 4957   3.362   3.804   1.477  0.5908 -0.1735 -0.4424
    1THF     H3 4958   3.291   3.722   1.495  0.1896  0.1135 -0.7227
    1THF     H4 4959   3.325   3.899   1.517  0.9874  0.0179 -0.5317
    1THF     C3 4960   3.478   3.764   1.562  0.3547  0.4575 -0.1195
    1THF     H5 4961   3.445   3.711   1.652  1.4363 -0.1084 -0.0404
    1THF     H6 4962   3.541   3.849   1.588  0.9071 -0.4594  1.6359
    1THF     C4 4963   3.557   3.670   1.461 -0.7226  0.4536  0.1154
    1THF     H7 4964   3.502   3.580   1.435  1.0154 -0.5341 -0.2591
    1THF     H8 4965   3.656   3.643   1.501 -1.3815 -1.9466  0.1969
    1THF     O1 4966   3.548   3.754   1.341 -0.2086  0.7105  0.3509
    1THF     C1 4967   2.049   2.447   2.366 -0.4218 -0.7208 -0.6357
    1THF     H1 4968   1.949   2.467   2.328 -0.1407 -0.1416 -1.0891
    1THF     H2 4969   2.082   2.343   2.357 -2.4326 -1.3249 -1.2617
    1THF     C2 4970   2.051   2.505   2.511 -0.1822  0.8088 -0.3118
    1THF     H3 4971   2.119   2.440   2.567 -0.2706 -1.1083 -2.3327
    1THF     H4 4972   1.956   2.502   2.564  0.6657  1.0322  1.2428
    1THF     C3 4973   2.117   2.635   2.491  0.1794  0.3213 -0.6130
    1THF     H5 4974   2.177   2.665   2.578  0.3319  0.4638 -0.7684
    1THF     H6 4975   2.041   2.712   2.473 -0.8663 -0.0672  1.8546
    1THF     C4 4976   2.206   2.623   2.366 -0.5825 -0.1421  0.8042
    1THF     H7 4977   2.308   2.584   2.377 -0.9529 -0.8381  1.8095
    1THF     H8 4978   2.205   2.723   2.321  0.5994 -0.3072  0.3791
    1THF     O1 4979   2.136   2.531   2.283  0.8161 -0.3665  0.4628
    1THF     C1 4980   2.147   1.124   1.207 -0.3685  0.4169  0.4936
    1THF     H1 4981   2.140   1.158   1.311  0.7673 -1.2737  1.1525
    1THF     H2 4982   2.190   1.024   1.208  0.1661  0.6439  1.5301
    1THF     C2 4983   2.243   1.214   1.127  0.1360 -1.0399 -0.0525
    1THF     H3 4984   2.343   1.169   1.123  2.1801  3.2903 -1.1212
    1THF     H4 4985   2.250   1.314   1.170 -2.9640 -1.3321  1.2707
    1THF     C3 4986   2.176   1.216   0.988  0.2461  0.1434  0.2298
    1THF     H5 4987   2.253   1.172   0.925  0.0377 -1.2541  0.9268
    1THF     H6 4988   2.139   1.314   0.957 -1.0652 -1.3421 -2.9828
    1THF     C4 4989   2.055   1.118   0.994  0.2555 -0.3333  0.0467
    1THF     H7 4990   2.102   1.020   0.978  1.5608  0.6529 -2.4676
    1THF     H8 4991   1.968   1.129   0.928 -0.8326  2.3760  1.8766
    1THF     O1 4992   2.022   1.126   1.137 -0.4895 -0.0597 -0.2993
    1THF     C1 4993   3.913   3.222   1.580 -0.4537  0.4017  0.5468
    1THF     H1 4994   3.925   3.242   1.687  1.7319 -0.0291  0.4067
    1THF     H2 4995   3.854   3.130   1.571 -0.9463  0.8446 -0.8357
    1THF     C2 4996   4.053   3.219   1.510 -0.2958  0.4206  0.2704
    1THF     H3 4997   4.067   3.143   1.433 -0.2075 -0.9678  1.6232
    1THF     H4 4998   4.126   3.192   1.587 -2.3208 -0.7743  1.8159
    1THF     C3 4999   4.066   3.363   1.464 -0.0053  1.1339  0.2750
    1THF     H5 5000   4.131   3.370   1.377  2.1453  0.2865  1.7725
    1THF     H6 5001   4.108   3.414   1.551  1.4814  0.2385  0.0984
    1THF     C4 5002   3.920   3.395   1.425  0.4161  0.7501  0.8394
    1THF     H7 5003   3.892   3.351   1.328 -0.9134 -2.2994  2.5384
    1THF     H8 5004   3.888   3.498   1.439 -1.2718  0.7343 -2.2610
    1THF     O1 5005   3.842   3.329   1.525  0.3921 -0.1504  0.9260
    1THF     C1 5006   2.484   3.769   3.256  0.0167  0.1802  0.2377
    1THF     H1 5007   2.384   3.762   3.299 -0.7844 -2.8812 -2.0267
    1THF     H2 5008   2.538   3.862   3.280 -1.5612  1.4403 -0.9747
    1THF     C2 5009   2.480   3.757   3.105  0.1021 -0.2647 -0.0037
    1THF     H3 5010   2.517   3.844   3.051 -2.5207 -0.6879 -2.6130
    1THF     H4 5011   2.379   3.739   3.069 -0.2850  3.5617 -1.0763
    1THF     C3 5012   2.576   3.644   3.074 -0.1836 -0.6956  0.3172
    1THF     H5 5013   2.672   3.696   3.065 -0.8464  0.4788 -0.1633
    1THF     H6 5014   2.554   3.591   2.981  0.9085 -0.3440 -0.1466
    1THF     C4 5015   2.569   3.554   3.197  0.7437  0.5406 -0.9003
    1THF     H7 5016   2.665   3.503   3.209  2.1557  3.1701 -0.6953
    1THF     H8 5017   2.478   3.494   3.198  1.7724 -1.0666  0.5684
    1THF     O1 5018   2.559   3.655   3.300 -0.2270 -0.4475  0.0228
    1THF     C1 5019   0.439   1.229   0.824  0.2376  0.4722 -1.0772
    1THF     H1 5020   0.378   1.276   0.746  1.7784 -1.5480 -3.5743
    1THF     H2 5021   0.375   1.157   0.876  1.0334  2.4910  2.8494
    1THF     C2 5022   0.506   1.330   0.921 -0.0900  0.0620  0.3775
    1THF     H3 5023   0.469   1.317   1.023  0.1433 -1.6260  0.2616
    1THF     H4 5024   0.495   1.430   0.879  0.7753 -0.8549 -2.0809
    1THF     C3 5025   0.650   1.294   0.928  0.3840 -0.8595 -0.0042
    1THF     H5 5026   0.686   1.292   1.031  0.4411 -0.4483 -0.0144
    1THF     H6 5027   0.713   1.359   0.866  0.8990 -0.9660  0.4047
    1THF     C4 5028   0.649   1.161   0.867 -0.5468 -0.3495 -1.3019
    1THF     H7 5029   0.627   1.085   0.942 -0.5709  2.3325  1.4991
    1THF     H8 5030   0.747   1.145   0.822 -0.1956 -1.8237 -0.0553
    1THF     O1 5031   0.554   1.157   0.762  0.0043  0.1039 -1.0785
    1THF     C1 5032   2.475   0.811   1.134  0.5114  0.1603 -0.1495
    1THF     H1 5033   2.515   0.878   1.211  1.3290  0.8485 -1.1584
    1THF     H2 5034   2.406   0.732   1.166  1.6112 -1.2219 -1.1602
    1THF     C2 5035   2.601   0.762   1.061  0.3079  0.0037  0.1400
    1THF     H3 5036   2.567   0.672   1.010  0.2069 -0.0433  0.2906
    1THF     H4 5037   2.677   0.731   1.132 -0.4977  0.7432  1.3419
    1THF     C3 5038   2.644   0.874   0.964 -0.1892  0.2180  0.3005
    1THF     H5 5039   2.669   0.827   0.869  0.4049  0.7364  0.1999
    1THF     H6 5040   2.730   0.929   1.004 -0.2362 -0.6609  1.6313
    1THF     C4 5041   2.513   0.957   0.956  0.7051  0.2076 -0.5868
    1THF     H7 5042   2.474   0.960   0.854  0.8733  2.3605 -0.6081
    1THF     H8 5043   2.522   1.059   0.994 -2.5146 -0.0139  0.8723
    1THF     O1 5044   2.416   0.890   1.036  0.2793  0.3701  0.0174
    1THF     C1 5045   1.524   0.014   0.736  1.0369 -0.4914  0.2599
    1THF     H1 5046   1.528   0.024   0.627  0.2436 -1.1060  0.1733
    1THF     H2 5047   1.538   0.107   0.792  0.4471  0.1433 -0.6371
    1THF     C2 5048   1.619  -0.092   0.795  0.0474  0.0556  0.0004
    1THF     H3 5049   1.719  -0.047   0.797  0.2076 -0.2558 -0.7612
    1THF     H4 5050   1.619  -0.178   0.729 -0.1282 -0.9663  1.3058
    1THF     C3 5051   1.556  -0.125   0.924  0.4599 -0.0401  0.5513
    1THF     H5 5052   1.588  -0.073   1.015 -1.3417  1.8153  0.1763
    1THF     H6 5053   1.573  -0.231   0.944  0.8425  0.0742  0.8394
    1THF     C4 5054   1.401  -0.084   0.912 -0.8265  0.3278 -0.3565
    1THF     H7 5055   1.367  -0.011   0.986  0.8681 -0.2560  1.0255
    1THF     H8 5056   1.339  -0.174   0.912 -1.4374  0.7386 -1.5816
    1THF     O1 5057   1.397  -0.033   0.776 -0.1021 -0.5208 -0.5786
    1THF     C1 5058   0.054   0.123   0.156  0.4729 -0.2747  0.0062
    1THF     H1 5059   0.033   0.055   0.073 -1.5625  0.2883  0.0354
    1THF     H2 5060   0.003   0.218   0.140  1.0982  0.5638  2.6642
    1THF     C2 5061   0.199   0.141   0.187 -0.4352 -0.1810 -0.4966
    1THF     H3 5062   0.244   0.234   0.152  1.0201 -1.0327 -0.9314
    1THF     H4 5063   0.261   0.058   0.152 -0.7151 -0.3538 -0.5835
    1THF     C3 5064   0.207   0.126   0.335  0.1778  0.3805 -0.5210
    1THF     H5 5065   0.253   0.214   0.380  1.0506 -0.4772  0.2850
    1THF     H6 5066   0.280   0.046   0.354  2.1085  2.1959 -0.0822
    1THF     C4 5067   0.065   0.112   0.393 -1.2824  0.0062  0.0413
    1THF     H7 5068   0.031   0.211   0.426 -0.8160  0.3738 -0.5563
    1THF     H8 5069   0.059   0.039   0.474  1.7443 -0.9655 -0.5313
    1THF     O1 5070  -0.012   0.067   0.278 -0.3403  0.0090  0.0612
    1THF     C1 5071   1.357   3.511   0.787 -0.1919  0.7686  0.0301
    1THF     H1 5072   1.279   3.434   0.784  0.4234  0.1593 -0.3642
    1THF     H2 5073   1.373   3.539   0.891 -0.5771  0.8928  0.0598
    1THF     C2 5074   1.311   3.641   0.713  0.2143  0.0963 -0.0560
    1THF     H3 5075   1.340   3.739   0.750 -1.7407  1.2398 -1.4376
    1THF     H4 5076   1.203   3.635   0.697  0.5068 -1.5493 -1.6181
    1THF     C3 5077   1.381   3.621   0.576 -0.2529  0.6707 -0.6604
    1THF     H5 5078   1.395   3.706   0.509 -0.5158 -0.0332 -1.6312
    1THF     H6 5079   1.326   3.546   0.519  0.2840  0.5946 -1.0856
    1THF     C4 5080   1.506   3.544   0.607  0.0462  0.7939  0.0117
    1THF     H7 5081   1.574   3.621   0.643 -2.5122  3.2682 -0.2945
    1THF     H8 5082   1.547   3.480   0.528 -1.5693  0.0665 -0.2767
    1THF     O1 5083   1.476   3.453   0.719 -0.1864 -0.6012 -0.3560
    1THF     C1 5084   3.883   2.434   2.361 -0.0140  0.5749  0.0452
    1THF     H1 5085   3.978   2.441   2.415  0.7322 -1.4137 -0.9708
    1THF     H2 5086   3.815   2.354   2.391 -0.9437  0.1592 -2.9706
    1THF     C2 5087   3.923   2.399   2.215  0.8212 -0.1734  0.2007
    1THF     H3 5088   3.885   2.298   2.198 -1.8082  0.6120  1.1328
    1THF     H4 5089   4.030   2.391   2.197  1.0494  1.4075  0.7982
    1THF     C3 5090   3.852   2.500   2.132  0.5173  0.2767 -0.3475
    1THF     H5 5091   3.819   2.456   2.037  2.7581 -0.8474 -0.6338
    1THF     H6 5092   3.909   2.588   2.100  0.3438 -0.1426 -1.8891
    1THF     C4 5093   3.740   2.559   2.221 -0.5036 -0.0225 -0.8150
    1THF     H7 5094   3.649   2.499   2.223 -0.0453 -0.7106 -0.5339
    1THF     H8 5095   3.714   2.661   2.192 -3.7885 -0.1722  1.3389
    1THF     O1 5096   3.808   2.553   2.348  0.3953  0.1599 -0.3454
    1THF     C1 5097   2.915   2.820   4.025 -0.2314 -1.2771  0.3489
    1THF     H1 5098   2.856   2.872   4.101  1.5767  0.4763  0.6126
    1THF     H2 5099   2.849   2.755   3.968 -0.6684 -0.1137 -0.4799
    1THF     C2 5100   3.028   2.761   4.107 -0.5006 -0.7812 -0.2074
    1THF     H3 5101   3.049   2.659   4.076  0.0699 -0.6367 -0.3063
    1THF     H4 5102   3.012   2.760   4.215 -0.4658 -0.9983 -0.2055
    1THF     C3 5103   3.150   2.843   4.063  0.1288 -0.5227 -0.4980
    1THF     H5 5104   3.244   2.789   4.074 -1.0935 -2.5626  0.4099
    1THF     H6 5105   3.152   2.933   4.124  0.1240 -0.9612  0.1562
    1THF     C4 5106   3.124   2.874   3.921  0.0101  0.2361 -0.6023
    1THF     H7 5107   3.144   2.785   3.861 -0.4730  0.5280 -1.1896
    1THF     H8 5108   3.184   2.956   3.882 -0.5024  0.0143 -1.8853
    1THF     O1 5109   2.987   2.908   3.927  0.1396 -0.6548 -0.6643
    1THF     C1 5110   3.447   2.845   0.340 -0.1784  0.2086 -0.8387
    1THF     H1 5111   3.454   2.913   0.425 -2.2097 -0.4008 -0.1609
    1THF     H2 5112   3.462   2.901   0.247 -0.1636  1.9745  0.2004
    1THF     C2 5113   3.311   2.767   0.337 -0.0796 -0.6198 -0.8302
    1THF     H3 5114   3.285   2.746   0.232 -2.0744  0.2388 -0.5359
    1THF     H4 5115   3.229   2.823   0.382 -0.5965 -1.5865 -0.5507
    1THF     C3 5116   3.326   2.633   0.414 -0.3552 -0.4876  0.0997
    1THF     H5 5117   3.298   2.548   0.352 -0.3040  0.1506 -0.7997
    1THF     H6 5118   3.281   2.628   0.514 -2.6247  3.4495 -0.6227
    1THF     C4 5119   3.473   2.630   0.434 -0.1416 -0.6624 -0.8227
    1THF     H7 5120   3.518   2.535   0.405 -0.1645  0.0647 -3.3647
    1THF     H8 5121   3.483   2.642   0.542 -1.4043  1.7322 -0.9473
    1THF     O1 5122   3.538   2.744   0.359  0.1524  0.5193  0.6606
    1THF     C1 5123   3.860   2.921   0.514  0.0195  0.1413  0.0684
    1THF     H1 5124   3.954   2.902   0.461 -1.0654 -0.1333 -1.7935
    1THF     H2 5125   3.788   2.841   0.496 -1.2373  0.8914  1.6473
    1THF     C2 5126   3.803   3.053   0.465 -0.0818  0.3373 -0.4336
    1THF     H3 5127   3.708   3.038   0.414  0.1840 -3.2027 -0.0207
    1THF     H4 5128   3.873   3.114   0.408  0.6049  1.7734  1.8478
    1THF     C3 5129   3.768   3.135   0.592  0.3195 -0.2192 -0.0785
    1THF     H5 5130   3.661   3.119   0.609 -0.5957  3.3581 -1.8868
    1THF     H6 5131   3.795   3.240   0.581 -0.1161 -0.5531 -5.5192
    1THF     C4 5132   3.842   3.070   0.705 -0.4201 -0.1495  0.2327
    1THF     H7 5133   3.778   3.041   0.789  0.4658 -0.4148  0.8116
    1THF     H8 5134   3.931   3.130   0.722  0.4165 -1.4140  0.3472
    1THF     O1 5135   3.872   2.939   0.654 -0.6333 -0.0517 -0.1837
    1THF     C1 5136   3.231   1.869   2.291  0.1550  0.5170  0.6127
    1THF     H1 5137   3.226   1.882   2.399 -1.6411  0.4386  0.5604
    1THF     H2 5138   3.272   1.958   2.243  0.7790  0.3427  0.8166
    1THF     C2 5139   3.092   1.830   2.243 -0.1587 -0.6018 -0.1838
    1THF     H3 5140   3.040   1.920   2.210  0.9599 -0.1631 -0.8044
    1THF     H4 5141   3.040   1.797   2.332 -1.4240  2.0716  0.1209
    1THF     C3 5142   3.114   1.730   2.122  0.2109 -0.3635  0.0501
    1THF     H5 5143   3.100   1.782   2.027  0.5694  1.5025  0.9942
    1THF     H6 5144   3.053   1.640   2.132 -0.1398  0.1913  3.3296
    1THF     C4 5145   3.268   1.700   2.138  0.8672  0.3485  0.6636
    1THF     H7 5146   3.318   1.750   2.055 -0.6687 -1.8231 -1.6288
    1THF     H8 5147   3.300   1.596   2.135  2.7640  0.9333 -0.1019
    1THF     O1 5148   3.313   1.756   2.268 -0.3763 -0.3315  0.0685
    1THF     C1 5149   3.192   3.062   3.171 -0.2901  1.0192  0.6811
    1THF     H1 5150   3.143   3.088   3.077  0.6597 -0.0565 -0.1209
    1THF     H2 5151   3.222   2.958   3.159 -1.4620  0.5605  1.6285
    1THF     C2 5152   3.100   3.079   3.290 -0.4349 -0.0523  0.4930
    1THF     H3 5153   3.056   2.986   3.328  2.0782 -1.9136 -1.0463
    1THF     H4 5154   3.027   3.157   3.270 -0.4411 -0.4941 -1.2328
    1THF     C3 5155   3.188   3.133   3.404 -0.1912 -0.5657  0.3245
    1THF     H5 5156   3.182   3.075   3.496 -0.8000 -1.7212 -0.4387
    1THF     H6 5157   3.167   3.238   3.428  3.0954 -0.0151  1.1493
    1THF     C4 5158   3.331   3.143   3.340 -0.2538  0.0445 -0.4114
    1THF     H7 5159   3.395   3.056   3.356  0.7371  0.8577  0.0618
    1THF     H8 5160   3.373   3.239   3.369  0.2202  0.6022 -2.8787
    1THF     O1 5161   3.304   3.151   3.201 -0.1310  0.0936  0.2013
    1THF     C1 5162   1.386   1.604   1.169 -0.1471 -1.0446  0.8030
    1THF     H1 5163   1.358   1.642   1.267  0.8698  0.3413  0.5625
    1THF     H2 5164   1.411   1.498   1.167  1.2432 -0.7236 -2.9778
    1THF     C2 5165   1.493   1.695   1.110  0.3873 -0.4358  0.1867
    1THF     H3 5166   1.594   1.652   1.104  1.0574  0.8181  2.2184
    1THF     H4 5167   1.500   1.782   1.175 -0.1034 -0.8621  0.8141
    1THF     C3 5168   1.447   1.754   0.976  0.5208  0.1222  0.0544
    1THF     H5 5169   1.501   1.708   0.893 -0.0621 -0.3022 -0.0995
    1THF     H6 5170   1.471   1.860   0.974  2.5072 -0.3288 -0.4885
    1THF     C4 5171   1.296   1.739   0.986  0.2206  0.3411 -0.1094
    1THF     H7 5172   1.250   1.724   0.888  1.4908  0.2404 -0.6883
    1THF     H8 5173   1.234   1.816   1.035 -1.3350 -0.0568 -1.3981
    1THF     O1 5174   1.274   1.622   1.074 -0.1813  0.3508  0.1998
    1THF     C1 5175   2.480   2.291   1.601  0.0884 -0.0296 -0.1517
    1THF     H1 5176   2.463   2.384   1.547 -0.6123 -1.0307 -1.7160
    1THF     H2 5177   2.443   2.307   1.702 -0.1003 -0.8338 -0.0862
    1THF     C2 5178   2.628   2.241   1.597 -0.4667  0.2853  0.6556
    1THF     H3 5179   2.664   2.228   1.699 -0.5084 -0.4683  0.5741
    1THF     H4 5180   2.701   2.303   1.544 -1.5018  2.5097  1.7431
    1THF     C3 5181   2.614   2.098   1.540  0.2031 -0.4363  0.2900
    1THF     H5 5182   2.691   2.034   1.582 -0.3753 -1.8989 -0.8194
    1THF     H6 5183   2.627   2.111   1.432 -0.3404  0.4843  0.3256
    1THF     C4 5184   2.467   2.064   1.569 -0.2233 -0.2659 -0.8514
    1THF     H7 5185   2.462   2.023   1.670 -0.2347  0.9337 -0.3464
    1THF     H8 5186   2.439   1.986   1.499  1.1325 -1.0188 -0.5822
    1THF     O1 5187   2.396   2.186   1.549 -0.3369  0.0468 -0.5994
    1THF     C1 5188   2.645   2.762   1.503  0.1456 -0.2801 -0.5369
    1THF     H1 5189   2.694   2.759   1.405 -0.4941 -0.9752 -0.8386
    1THF     H2 5190   2.548   2.812   1.497 -0.5639 -1.7137 -1.4055
    1THF     C2 5191   2.734   2.823   1.608 -0.1803 -0.0695  0.5553
    1THF     H3 5192   2.711   2.926   1.637 -0.1521 -0.3462  1.5806
    1THF     H4 5193   2.835   2.810   1.569 -0.8064 -1.2623 -0.7202
    1THF     C3 5194   2.726   2.740   1.733  0.4023 -0.0412  0.6778
    1THF     H5 5195   2.679   2.797   1.813  1.8010  0.8796  0.8716
    1THF     H6 5196   2.823   2.698   1.761  0.4460 -1.5894 -1.6616
    1THF     C4 5197   2.628   2.626   1.697  0.4631 -0.1081  0.3454
    1THF     H7 5198   2.524   2.648   1.722 -0.2338  0.1011 -2.4710
    1THF     H8 5199   2.659   2.526   1.730 -3.0354 -0.4290  2.9685
    1THF     O1 5200   2.627   2.626   1.548  0.2870  0.0063 -0.6853
    1THF     C1 5201   2.561   2.849   0.238  0.5087  0.2878  0.3301
    1THF     H1 5202   2.658   2.799   0.236  0.8459  0.9678 -0.3864
    1THF     H2 5203   2.556   2.896   0.140 -1.7687 -0.8111 -0.1209
    1THF     C2 5204   2.536   2.961   0.343  0.3889  0.2548 -0.2194
    1THF     H3 5205   2.567   3.058   0.305  0.8934  1.0000  2.0644
    1THF     H4 5206   2.592   2.940   0.434 -0.7269 -0.0308  0.4085
    1THF     C3 5207   2.384   2.946   0.379 -0.2469 -0.4942 -0.1266
    1THF     H5 5208   2.336   3.044   0.368 -2.5056 -1.3874  1.4402
    1THF     H6 5209   2.378   2.919   0.484 -0.5407  0.0222 -0.0100
    1THF     C4 5210   2.332   2.829   0.290 -0.4172 -0.1585 -0.2325
    1THF     H7 5211   2.272   2.871   0.209 -2.4305 -3.1253 -0.3658
    1THF     H8 5212   2.263   2.776   0.356  0.7085  0.1505  1.2095
    1THF     O1 5213   2.451   2.757   0.249 -0.0572 -0.1534  0.2442
    1THF     C1 5214   0.733   0.125   0.846  0.0766 -0.1062  0.3266
    1THF     H1 5215   0.796   0.070   0.916  1.1900  2.8727  1.7615
    1THF     H2 5216   0.629   0.090   0.844  0.3333 -0.8110 -1.9825
    1THF     C2 5217   0.791   0.125   0.704 -0.0821 -0.1692  0.0174
    1THF     H3 5218   0.711   0.135   0.630 -0.9817  0.9024  1.1116
    1THF     H4 5219   0.849   0.033   0.693 -0.8379 -0.8613  1.6061
    1THF     C3 5220   0.872   0.262   0.707 -0.4258  0.4736 -0.4545
    1THF     H5 5221   0.826   0.324   0.631 -0.7927  1.5596  0.6366
    1THF     H6 5222   0.978   0.247   0.685 -0.8075  0.0228 -2.0320
    1THF     C4 5223   0.848   0.329   0.842  0.0809 -0.6413  0.4038
    1THF     H7 5224   0.834   0.437   0.845  0.3675 -0.5932  0.0702
    1THF     H8 5225   0.933   0.300   0.904  2.4149  2.3805 -1.2373
    1THF     O1 5226   0.728   0.259   0.888  0.6998  0.2487 -0.1121
    1THF     C1 5227   2.154   3.826   1.735 -0.0558 -0.0573  0.4531
    1THF     H1 5228   2.130   3.719   1.734  0.9585 -0.2899 -0.2671
    1THF     H2 5229   2.208   3.856   1.826 -1.7222  3.9277  0.2196
    1THF     C2 5230   2.027   3.914   1.731  0.3833  0.7199  1.0593
    1THF     H3 5231   1.991   3.939   1.832  1.9415  2.9133  1.1042
    1THF     H4 5232   1.957   3.861   1.666  2.2763 -1.9389  1.1422
    1THF     C3 5233   2.075   4.047   1.669 -0.0813 -0.4737 -0.9807
    1THF     H5 5234   2.139   4.092   1.745  3.6759 -3.5738 -2.1722
    1THF     H6 5235   2.001   4.115   1.626 -0.9235 -0.5339  0.3425
    1THF     C4 5236   2.174   3.999   1.557  0.0990 -0.0550 -0.3943
    1THF     H7 5237   2.258   4.065   1.532 -2.0325  3.4576  1.2462
    1THF     H8 5238   2.113   3.986   1.468 -0.5475  1.0614 -0.1300
    1THF     O1 5239   2.225   3.875   1.619  0.4784 -0.4214  0.0963
    1THF     C1 5240   0.450   2.466   0.977  0.5471  0.0622 -0.2601
    1THF     H1 5241   0.508   2.373   0.978  2.3382  1.1437 -0.3323
    1THF     H2 5242   0.482   2.520   0.888  0.8532  0.2385 -0.0436
    1THF     C2 5243   0.477   2.552   1.100 -0.9606  0.5185  0.0890
    1THF     H3 5244   0.501   2.657   1.082  1.1083  0.2442  1.0859
    1THF     H4 5245   0.566   2.506   1.144 -0.0237  1.1392 -1.1395
    1THF     C3 5246   0.350   2.533   1.188 -0.9817  0.2120 -0.4760
    1THF     H5 5247   0.295   2.627   1.197  1.3454  1.5891 -0.1336
    1THF     H6 5248   0.371   2.482   1.282 -4.4702  1.4236  1.0652
    1THF     C4 5249   0.281   2.420   1.118 -0.1133 -0.5526  0.7218
    1THF     H7 5250   0.173   2.435   1.125 -0.4341 -0.5933 -3.2143
    1THF     H8 5251   0.304   2.316   1.139 -0.1633 -0.6001  0.5393
    1THF     O1 5252   0.318   2.435   0.981 -0.2691  0.6845  0.7441
    1THF     C1 5253   1.896   1.085   0.417  0.4646 -0.1201 -0.6301
    1THF     H1 5254   1.844   1.121   0.506  0.4449  0.1054 -0.7307
    1THF     H2 5255   1.926   0.980   0.414 -1.5991 -0.7219 -0.7278
    1THF     C2 5256   2.019   1.165   0.377  0.0965 -0.1088  0.4080
    1THF     H3 5257   2.108   1.107   0.402  0.9456  0.7515 -0.6032
    1THF     H4 5258   2.035   1.253   0.440 -0.1938 -0.3581  0.8356
    1THF     C3 5259   2.001   1.194   0.226  0.2946  0.7811  0.6820
    1THF     H5 5260   2.091   1.182   0.165  0.0866  1.4331  0.2352
    1THF     H6 5261   1.968   1.297   0.217 -1.1251  0.3810  1.1391
    1THF     C4 5262   1.876   1.109   0.177 -0.0539 -0.4097 -0.7721
    1THF     H7 5263   1.909   1.017   0.128  0.6753 -0.4433 -0.2270
    1THF     H8 5264   1.815   1.173   0.112 -0.2706 -0.3352 -0.4953
    1THF     O1 5265   1.805   1.097   0.302  0.8151  0.3257 -0.2296
    1THF     C1 5266   0.599   2.393   0.088  0.4040  1.0408 -0.1738
    1THF     H1 5267   0.637   2.464   0.162  2.6552  1.3398 -1.5614
    1THF     H2 5268   0.671   2.384   0.006  0.5462 -2.2520  0.2366
    1THF     C2 5269   0.467   2.443   0.025  0.4994  0.7929 -0.3727
    1THF     H3 5270   0.438   2.381  -0.060  0.5239 -0.6737  0.6526
    1THF     H4 5271   0.459   2.550   0.005  0.8527  0.8830 -0.0398
    1THF     C3 5272   0.365   2.406   0.141 -0.4875  0.7718 -0.1732
    1THF     H5 5273   0.271   2.388   0.088 -0.4772  0.8109 -0.2045
    1THF     H6 5274   0.357   2.476   0.224 -2.1912 -1.2248  1.4003
    1THF     C4 5275   0.428   2.277   0.203  0.5382 -0.4963 -0.1969
    1THF     H7 5276   0.376   2.188   0.167 -1.1197  0.2271  0.3545
    1THF     H8 5277   0.421   2.282   0.312 -0.4486  1.1268 -0.3141
    1THF     O1 5278   0.563   2.269   0.155 -0.8003 -0.0697  0.2225
    1THF     C1 5279   1.741   3.208   3.144  0.7127  0.2020 -0.7132
    1THF     H1 5280   1.776   3.311   3.139  0.4177  0.4109  1.0749
    1THF     H2 5281   1.808   3.156   3.213 -0.4242 -0.4786 -0.1004
    1THF     C2 5282   1.758   3.144   3.005  0.1288  0.7452  0.5751
    1THF     H3 5283   1.832   3.064   2.998 -1.9002 -1.3023  1.9290
    1THF     H4 5284   1.780   3.213   2.923 -0.8112  0.2539 -0.1011
    1THF     C3 5285   1.614   3.084   2.985  0.2228  0.3365 -0.4952
    1THF     H5 5286   1.614   2.976   2.964 -0.7039  0.4154 -0.9151
    1THF     H6 5287   1.562   3.142   2.908  0.2862 -0.2286 -0.9664
    1THF     C4 5288   1.536   3.104   3.120 -0.3081 -0.2399  0.3085
    1THF     H7 5289   1.539   3.014   3.182  0.5692 -0.9201 -0.6972
    1THF     H8 5290   1.433   3.134   3.100 -0.3712 -1.1110 -0.7139
    1THF     O1 5291   1.601   3.214   3.180  0.2581 -0.7768  0.4961
    1THF     C1 5292   3.325   0.270   0.000 -0.1421 -0.6621 -0.2569
    1THF     H1 5293   3.286   0.214  -0.086 -2.4276 -1.1121  1.0341
    1THF     H2 5294   3.379   0.359  -0.032  1.0234 -0.7605  1.3550
    1THF     C2 5295   3.419   0.171   0.081 -0.4993  0.1594  0.2756
    1THF     H3 5296   3.487   0.237   0.135  1.5235 -0.6902 -1.1603
    1THF     H4 5297   3.481   0.102   0.024 -0.7155  0.6415 -0.5583
    1THF     C3 5298   3.326   0.106   0.183 -0.2175 -0.7229  0.3788
    1THF     H5 5299   3.370   0.093   0.282 -0.1187 -1.2468  0.2666
    1THF     H6 5300   3.294   0.009   0.144  0.0288 -1.3669  1.7520
    1THF     C4 5301   3.193   0.194   0.173  0.0078  0.7760  0.4306
    1THF     H7 5302   3.177   0.223   0.277 -0.3269 -0.3170  0.6885
    1THF     H8 5303   3.107   0.132   0.146  0.9820 -0.9176  1.1328
    1THF     O1 5304   3.222   0.301   0.095  0.0577  0.2091 -0.1378
    1THF     C1 5305   2.841   3.689   1.769  0.2678  0.4803 -0.0684
    1THF     H1 5306   2.756   3.746   1.809  2.4963  2.8495  1.4564
    1THF     H2 5307   2.814   3.588   1.739 -0.7946  0.8381 -0.3413
    1THF     C2 5308   2.943   3.676   1.875 -0.1001 -0.4461 -0.3703
    1THF     H3 5309   2.954   3.573   1.909 -2.8637 -0.9810 -1.0057
    1THF     H4 5310   2.913   3.741   1.957 -1.7145 -2.2408  0.4814
    1THF     C3 5311   3.072   3.717   1.810  0.1040  0.0887 -0.4313
    1THF     H5 5312   3.115   3.622   1.776  0.1294 -0.7664  1.8501
    1THF     H6 5313   3.142   3.768   1.876  0.2895 -0.1923 -0.4069
    1THF     C4 5314   3.029   3.809   1.695 -0.3488 -0.6174  0.2965
    1THF     H7 5315   3.112   3.814   1.625  1.2916 -0.4807  2.1888
    1THF     H8 5316   3.018   3.906   1.746  2.0914  0.0102 -0.2939
    1THF     O1 5317   2.902   3.757   1.659  0.0533  0.1519 -0.0094
    1THF     C1 5318   1.094   3.704   3.065 -0.1952  0.2003  1.0658
    1THF     H1 5319   1.183   3.694   3.128  1.0462  0.0588 -0.6658
    1THF     H2 5320   1.055   3.603   3.047  0.1941  0.1180  0.6780
    1THF     C2 5321   1.137   3.777   2.945  0.0267 -0.2527  0.2040
    1THF     H3 5322   1.058   3.758   2.872 -1.5939  0.2663  1.7960
    1THF     H4 5323   1.236   3.747   2.910 -0.6847 -2.8202  0.3535
    1THF     C3 5324   1.121   3.931   2.974  0.2584 -0.0945 -0.2767
    1THF     H5 5325   1.054   3.978   2.901 -1.9544 -0.5342  1.4282
    1THF     H6 5326   1.220   3.979   2.973  0.6992 -0.9041  1.9328
    1THF     C4 5327   1.057   3.925   3.116 -0.2408 -0.9913  0.2914
    1THF     H7 5328   0.987   4.006   3.134  1.8680  0.5336  2.0274
    1THF     H8 5329   1.140   3.931   3.188 -2.4556  0.5574  2.8233
    1THF     O1 5330   1.001   3.791   3.124 -0.1304 -0.2192  0.3494
    1THF     C1 5331   2.347   3.012   1.676 -0.4721 -0.1769 -0.6560
    1THF     H1 5332   2.426   2.936   1.674  0.5331  0.8627 -1.5333
    1THF     H2 5333   2.250   2.965   1.696 -0.0746 -0.2730  1.0733
    1THF     C2 5334   2.353   3.077   1.537  0.5763 -0.4395 -0.5438
    1THF     H3 5335   2.279   3.041   1.465  0.5788 -1.7008  0.0848
    1THF     H4 5336   2.451   3.043   1.502  1.1729 -0.6276  1.2812
    1THF     C3 5337   2.345   3.224   1.568  0.0939 -0.2104 -0.5666
    1THF     H5 5338   2.240   3.255   1.564  0.2819  0.2550 -2.5604
    1THF     H6 5339   2.397   3.282   1.491  0.2638 -0.0805 -0.3551
    1THF     C4 5340   2.414   3.238   1.704  0.3086  0.2224  0.2001
    1THF     H7 5341   2.390   3.331   1.756  0.5111  0.9391 -0.9684
    1THF     H8 5342   2.521   3.228   1.686 -0.1245  0.0754 -2.6806
    1THF     O1 5343   2.372   3.117   1.770  0.2666  0.2506  0.0101
    1THF     C1 5344   1.530   3.614   1.840  0.7209 -0.4459 -0.3964
    1THF     H1 5345   1.479   3.573   1.753 -0.9792 -1.0392  0.8467
    1THF     H2 5346   1.560   3.528   1.901  0.8234 -0.1965 -0.0925
    1THF     C2 5347   1.450   3.721   1.910  0.1082  0.5780  0.1990
    1THF     H3 5348   1.399   3.673   1.993 -0.9680 -1.9155 -1.8553
    1THF     H4 5349   1.376   3.775   1.850 -1.7953 -1.5660  0.5727
    1THF     C3 5350   1.562   3.812   1.970 -0.4472 -0.0413  0.5320
    1THF     H5 5351   1.611   3.778   2.062 -1.1724 -1.9272  0.2626
    1THF     H6 5352   1.517   3.911   1.981  0.2286  0.3483 -0.2365
    1THF     C4 5353   1.675   3.803   1.864  0.0739  0.2003 -0.5875
    1THF     H7 5354   1.770   3.808   1.917 -0.1603  2.2292 -0.3348
    1THF     H8 5355   1.677   3.891   1.799  0.0983 -1.5066 -2.9662
    1THF     O1 5356   1.649   3.684   1.782 -0.4295  0.1987 -0.3176
    1THF     C1 5357   3.170   2.031   2.922 -0.1670  0.0757 -0.5722
    1THF     H1 5358   3.177   2.066   3.025 -0.5369  0.2893 -0.6156
    1THF     H2 5359   3.098   1.949   2.922  0.8062 -0.7907 -0.7878
    1THF     C2 5360   3.312   1.995   2.874 -0.4017  0.2769  0.1391
    1THF     H3 5361   3.349   1.892   2.876  1.5569  0.9672 -0.1522
    1THF     H4 5362   3.379   2.052   2.939  0.4863 -0.9576  0.3330
    1THF     C3 5363   3.311   2.042   2.725 -0.3227  0.5390  0.2291
    1THF     H5 5364   3.336   1.957   2.660  1.8342  1.8341 -0.7022
    1THF     H6 5365   3.390   2.114   2.701 -0.4290  0.3983 -0.5453
    1THF     C4 5366   3.175   2.098   2.698 -0.9817  0.8429 -0.2374
    1THF     H7 5367   3.102   2.029   2.654 -0.4449 -0.4785  0.8742
    1THF     H8 5368   3.179   2.183   2.630 -1.0143 -0.3030 -1.7150
    1THF     O1 5369   3.131   2.138   2.829  0.0423  0.1795  0.3967
    1THF     C1 5370   1.445   3.806   1.299  0.2193  0.0690 -0.1991
    1THF     H1 5371   1.339   3.810   1.273  0.3872 -1.4402 -1.1561
    1THF     H2 5372   1.500   3.760   1.217 -0.0759 -0.0076 -0.3543
    1THF     C2 5373   1.491   3.741   1.433 -0.0664 -0.0352 -0.4304
    1THF     H3 5374   1.530   3.642   1.409 -2.9719 -1.6041  1.0048
    1THF     H4 5375   1.398   3.725   1.488 -0.6208 -1.1560 -1.6776
    1THF     C3 5376   1.585   3.843   1.503  0.1710  0.0918 -0.3066
    1THF     H5 5377   1.686   3.804   1.518  0.9676  1.3782 -2.0398
    1THF     H6 5378   1.545   3.889   1.593  1.7734  0.2690  0.3413
    1THF     C4 5379   1.595   3.957   1.404 -0.3580 -0.0777  0.1151
    1THF     H7 5380   1.695   3.957   1.360 -0.6951 -0.0426 -0.6719
    1THF     H8 5381   1.590   4.054   1.454  1.8269  1.0164 -1.7154
    1THF     O1 5382   1.493   3.940   1.305 -0.5005 -0.1538  0.3365
    1THF     C1 5383   0.345   1.801   2.826 -0.0685 -0.1548  0.0080
    1THF     H1 5384   0.382   1.699   2.827  1.3006  0.3444  0.5157
    1THF     H2 5385   0.285   1.821   2.736 -1.7128 -1.5982  0.7522
    1THF     C2 5386   0.464   1.900   2.830 -0.3483 -0.0373 -0.2822
    1THF     H3 5387   0.472   1.958   2.739  0.6439 -0.1656 -0.2749
    1THF     H4 5388   0.548   1.834   2.853  0.5688  0.9642 -0.7153
    1THF     C3 5389   0.444   1.980   2.956 -0.2764  0.1277  0.6409
    1THF     H5 5390   0.388   2.071   2.933  0.8396  0.3161 -1.4630
    1THF     H6 5391   0.544   2.008   2.991  0.1183  0.2872 -0.5771
    1THF     C4 5392   0.374   1.875   3.039  0.0764  0.1691  0.0055
    1THF     H7 5393   0.322   1.910   3.129 -2.2544 -0.0018 -1.2347
    1THF     H8 5394   0.440   1.793   3.068  1.2102  1.2316  0.4622
    1THF     O1 5395   0.272   1.830   2.944  0.0367 -0.1047 -0.0850
    1THF     C1 5396   0.395   2.609   1.983 -1.3326 -0.8845  0.5944
    1THF     H1 5397   0.435   2.566   1.890  0.3505 -0.7017  1.2085
    1THF     H2 5398   0.485   2.611   2.045 -0.0399 -0.5217 -1.2189
    1THF     C2 5399   0.286   2.509   2.006 -0.1112 -0.8327  0.3325
    1THF     H3 5400   0.281   2.512   2.115  1.5225  0.4239  0.3936
    1THF     H4 5401   0.318   2.408   1.981 -0.5380 -0.9940  0.4358
    1THF     C3 5402   0.163   2.570   1.929 -0.5557 -0.4565  0.4896
    1THF     H5 5403   0.067   2.554   1.978 -1.1604  3.1539  0.6099
    1THF     H6 5404   0.149   2.528   1.829  0.5949  2.7072 -1.0544
    1THF     C4 5405   0.197   2.718   1.906 -0.1302  0.6575 -0.1779
    1THF     H7 5406   0.115   2.779   1.946 -0.4422  1.2200 -1.6359
    1THF     H8 5407   0.209   2.738   1.800 -0.0743  1.0716 -0.0954
    1THF     O1 5408   0.331   2.737   1.960 -0.0070 -0.3612 -0.4423
    1THF     C1 5409   2.559   0.070   3.269  0.0313 -0.5153  0.4000
    1THF     H1 5410   2.625  -0.016   3.284 -0.3053 -1.2110 -1.7821
    1THF     H2 5411   2.594   0.166   3.307 -0.2130 -0.1458 -0.2876
    1THF     C2 5412   2.419   0.044   3.335 -0.1862 -0.0913  0.5747
    1THF     H3 5413   2.384   0.140   3.375 -1.9296 -0.0998 -0.8397
    1THF     H4 5414   2.420  -0.042   3.403 -1.0351 -2.2803 -2.1008
    1THF     C3 5415   2.327   0.025   3.216  0.4859  0.2664 -0.0059
    1THF     H5 5416   2.225   0.061   3.231 -0.0278  0.0219 -2.5463
    1THF     H6 5417   2.311  -0.081   3.196  0.3844  0.5783 -1.7180
    1THF     C4 5418   2.398   0.085   3.098 -0.8444 -0.2792  0.0240
    1THF     H7 5419   2.381   0.193   3.102 -0.8278 -0.1718 -2.1797
    1THF     H8 5420   2.370   0.044   3.000  1.2349  1.0923 -1.1952
    1THF     O1 5421   2.538   0.059   3.125  0.7672  0.4191  0.0984
    1THF     C1 5422   0.391   3.970   3.264 -0.3612 -0.4138 -0.3898
    1THF     H1 5423   0.319   4.052   3.254 -1.8481 -1.7826 -1.2451
    1THF     H2 5424   0.431   3.945   3.165  0.7689 -1.1883  0.2553
    1THF     C2 5425   0.329   3.846   3.328  0.0593  0.3752 -0.5420
    1THF     H3 5426   0.340   3.763   3.258 -1.2747  1.1840 -1.7375
    1THF     H4 5427   0.229   3.875   3.362  0.4561  1.0291  0.0852
    1THF     C3 5428   0.416   3.812   3.447 -0.1486 -0.5724 -0.4978
    1THF     H5 5429   0.422   3.704   3.460 -0.6306 -0.2596  2.8568
    1THF     H6 5430   0.383   3.854   3.543  1.0373  0.6857 -0.6227
    1THF     C4 5431   0.555   3.878   3.418 -0.4799  0.3382 -0.6873
    1THF     H7 5432   0.620   3.824   3.349  1.7233  1.7324  0.2502
    1THF     H8 5433   0.609   3.897   3.511  0.7091 -0.6103 -1.1844
    1THF     O1 5434   0.512   3.998   3.350  0.0189 -0.9598  0.3823
    1THF     C1 5435   1.344   2.055   1.392 -0.5706 -0.1277 -1.0142
    1THF     H1 5436   1.266   2.074   1.318 -2.3404 -0.8268  0.6107
    1THF     H2 5437   1.337   1.946   1.401  0.9629 -0.2311 -1.0089
    1THF     C2 5438   1.334   2.111   1.540  0.1799  0.3237  1.1048
    1THF     H3 5439   1.267   2.052   1.601  0.5357 -1.4356 -0.1651
    1THF     H4 5440   1.301   2.213   1.518 -0.8317 -0.2543 -0.1163
    1THF     C3 5441   1.476   2.123   1.574 -1.4195 -0.1220  0.6533
    1THF     H5 5442   1.510   2.026   1.610 -3.3304 -1.0316  0.0363
    1THF     H6 5443   1.505   2.196   1.651 -0.9329 -1.6987  1.9997
    1THF     C4 5444   1.551   2.151   1.443  0.0928 -0.6049  0.0009
    1THF     H7 5445   1.641   2.091   1.451  0.6773  0.3648  0.7089
    1THF     H8 5446   1.561   2.257   1.420  0.6977 -0.4839  0.8146
    1THF     O1 5447   1.476   2.085   1.338 -0.1225 -0.3001  0.1932
    1THF     C1 5448   0.531   0.642   1.534 -0.5912  0.0171 -0.0724
    1THF     H1 5449   0.456   0.564   1.542 -0.5354 -0.0555 -0.2547
    1THF     H2 5450   0.506   0.707   1.450  0.3972 -1.6369 -1.6843
    1THF     C2 5451   0.668   0.594   1.510  0.1027  0.2444 -0.1058
    1THF     H3 5452   0.701   0.641   1.418  0.6175 -1.4522 -0.8118
    1THF     H4 5453   0.677   0.485   1.509  1.2738  0.3455 -0.7272
    1THF     C3 5454   0.745   0.656   1.625  0.6413  0.3282 -0.4323
    1THF     H5 5455   0.840   0.697   1.592  0.7871 -0.2916 -0.7919
    1THF     H6 5456   0.768   0.576   1.696  0.2332  0.0105 -0.6571
    1THF     C4 5457   0.655   0.756   1.697  0.3823 -0.1648  0.6096
    1THF     H7 5458   0.676   0.854   1.653 -1.7115  0.5486  1.1227
    1THF     H8 5459   0.674   0.758   1.805 -0.3741  2.9443  0.7369
    1THF     O1 5460   0.526   0.702   1.661 -0.1703  0.5049  0.1211
    1THF     C1 5461   0.277   1.565   1.675 -0.4743  0.0642  0.3924
    1THF     H1 5462   0.192   1.515   1.722  1.2055 -1.1343  2.2267
    1THF     H2 5463   0.339   1.608   1.754 -1.2429  2.9347 -0.5195
    1THF     C2 5464   0.249   1.676   1.579 -0.2316 -0.0818 -0.6123
    1THF     H3 5465   0.232   1.775   1.623 -0.9507 -0.7808  0.7132
    1THF     H4 5466   0.164   1.652   1.516  0.3604 -2.7508 -0.4457
    1THF     C3 5467   0.371   1.670   1.485 -0.6121 -0.8621  0.2012
    1THF     H5 5468   0.446   1.744   1.510 -0.9833 -0.1776 -0.6749
    1THF     H6 5469   0.335   1.703   1.386 -2.1140  1.6031  1.5077
    1THF     C4 5470   0.409   1.516   1.485 -0.0047 -0.0538 -0.2263
    1THF     H7 5471   0.517   1.527   1.495 -0.3246  0.7466  3.0614
    1THF     H8 5472   0.375   1.458   1.399 -3.2057  0.3892  0.6822
    1THF     O1 5473   0.352   1.465   1.607 -0.3845 -0.0554 -0.5697
    1THF     C1 5474   1.028   0.102   3.513  0.6360 -0.3751 -0.3486
    1THF     H1 5475   1.111   0.079   3.446  1.8536  2.2129  0.2351
    1THF     H2 5476   1.050   0.108   3.620 -0.3355 -0.1262 -0.1528
    1THF     C2 5477   0.908   0.007   3.484  0.9046  0.9343  0.0361
    1THF     H3 5478   0.879  -0.054   3.569 -1.2486  1.8147 -0.0301
    1THF     H4 5479   0.945  -0.043   3.394 -2.6213  1.6960 -1.9034
    1THF     C3 5480   0.795   0.100   3.441 -0.2574 -0.0102  0.0089
    1THF     H5 5481   0.696   0.068   3.475 -0.6449  1.2220  0.0459
    1THF     H6 5482   0.777   0.100   3.334  0.2547 -3.4058 -0.1322
    1THF     C4 5483   0.834   0.239   3.486 -0.2820  0.1868 -0.2410
    1THF     H7 5484   0.814   0.261   3.591  3.1777 -1.4204  0.8498
    1THF     H8 5485   0.791   0.312   3.417  1.2448  1.3593  0.0074
    1THF     O1 5486   0.979   0.241   3.487 -0.4718 -0.0955 -0.8747
    1THF     C1 5487   0.686   3.976   0.347 -0.0455 -0.3014  0.0463
    1THF     H1 5488   0.698   3.943   0.450 -1.1617 -0.3839  0.1490
    1THF     H2 5489   0.705   4.083   0.336 -0.8044 -0.1485  0.1977
    1THF     C2 5490   0.545   3.950   0.290 -0.1890  0.9502 -0.0697
    1THF     H3 5491   0.493   4.042   0.261  0.1382  1.6735  1.5742
    1THF     H4 5492   0.477   3.894   0.355 -0.8042 -0.1863 -1.6543
    1THF     C3 5493   0.558   3.865   0.164  0.2592 -0.2131 -0.0275
    1THF     H5 5494   0.491   3.897   0.084  2.2058  1.2385 -1.1001
    1THF     H6 5495   0.536   3.758   0.172 -0.5611 -0.0832 -0.4219
    1THF     C4 5496   0.706   3.883   0.128  0.6775 -0.7371 -0.2358
    1THF     H7 5497   0.722   3.972   0.066 -0.3768  2.0261  3.3124
    1THF     H8 5498   0.748   3.798   0.073 -1.1614 -0.9488 -1.3538
    1THF     O1 5499   0.772   3.899   0.263  0.5687  0.1562  0.6754
    1THF     C1 5500   0.130   2.851   3.043 -0.0711 -0.1080 -0.3437
    1THF     H1 5501   0.056   2.903   3.105 -0.0806  0.3138 -0.7109
    1THF     H2 5502   0.211   2.806   3.101 -0.8127  1.1511  1.7507
    1THF     C2 5503   0.186   2.943   2.932  0.6542  0.5880 -0.5496
    1THF     H3 5504   0.270   3.006   2.963 -0.1282  0.9938  0.7541
    1THF     H4 5505   0.101   3.006   2.908 -0.1240 -0.4305 -0.4919
    1THF     C3 5506   0.212   2.846   2.815  0.0799 -0.4449 -0.2429
    1THF     H5 5507   0.311   2.805   2.837  0.7481  2.6789  2.9738
    1THF     H6 5508   0.203   2.887   2.714  1.9915 -2.0842 -1.1357
    1THF     C4 5509   0.117   2.731   2.832 -0.0081 -0.4173  0.6292
    1THF     H7 5510   0.161   2.631   2.824  1.1403  0.2031 -0.9513
    1THF     H8 5511   0.038   2.738   2.756  0.5300 -0.8228  0.0207
    1THF     O1 5512   0.064   2.745   2.969 -0.5297  0.1938  0.3744
    1THF     C1 5513   2.804   4.034   0.804 -0.3280  0.4108 -0.0287
    1THF     H1 5514   2.832   3.963   0.881 -0.7914  1.0349  0.7248
    1THF     H2 5515   2.825   4.012   0.699 -2.1419 -1.4954 -0.0165
    1THF     C2 5516   2.856   4.170   0.848 -0.2677  0.1091  0.5010
    1THF     H3 5517   2.940   4.208   0.791 -0.4936  0.7901  0.6103
    1THF     H4 5518   2.901   4.163   0.947  1.2743 -1.2488 -0.2907
    1THF     C3 5519   2.731   4.257   0.843 -0.1936  0.4657  0.5135
    1THF     H5 5520   2.755   4.348   0.787 -1.5742  0.9935  0.7593
    1THF     H6 5521   2.710   4.290   0.945  0.0963  0.8856  0.4372
    1THF     C4 5522   2.616   4.171   0.783  0.8703 -0.0943 -0.2816
    1THF     H7 5523   2.605   4.179   0.674 -1.6785 -1.8275 -0.2146
    1THF     H8 5524   2.516   4.188   0.824  0.6178  0.4137 -1.1020
    1THF     O1 5525   2.666   4.038   0.810  0.2700 -0.4299 -0.1519
    1THF     C1 5526   2.794   2.982   1.241  0.0359 -0.1751  0.1090
    1THF     H1 5527   2.747   2.883   1.237  0.3717 -0.2945 -1.3828
    1THF     H2 5528   2.899   2.973   1.270 -0.4411 -1.6043  1.4548
    1THF     C2 5529   2.706   3.088   1.321 -0.8380 -0.0663  0.3975
    1THF     H3 5530   2.754   3.185   1.330  0.7120 -0.6686 -1.1386
    1THF     H4 5531   2.679   3.060   1.423 -1.9115 -2.0540 -0.3915
    1THF     C3 5532   2.580   3.110   1.234  0.3920 -0.2940 -0.3786
    1THF     H5 5533   2.544   3.213   1.241 -0.4069 -0.4592 -1.8613
    1THF     H6 5534   2.508   3.033   1.263 -0.1683  0.7177  0.9767
    1THF     C4 5535   2.637   3.084   1.095 -0.0372 -0.0841 -0.2953
    1THF     H7 5536   2.641   3.172   1.029 -0.9227  0.2908  0.1408
    1THF     H8 5537   2.578   3.003   1.053  0.4094 -0.5718  0.0082
    1THF     O1 5538   2.776   3.035   1.103  0.2687  0.1060  0.2164
    1THF     C1 5539   2.622   1.312   3.948  0.0765  0.3312  0.0246
    1THF     H1 5540   2.638   1.284   3.844 -2.4929  2.2923 -0.9498
    1THF     H2 5541   2.523   1.290   3.989 -0.2120  0.1632 -0.7545
    1THF     C2 5542   2.644   1.467   3.946 -0.2701  0.2411  0.5635
    1THF     H3 5543   2.553   1.527   3.937  0.6632  1.9121  2.0863
    1THF     H4 5544   2.696   1.502   3.856 -2.9579  3.0420  0.0050
    1THF     C3 5545   2.727   1.506   4.069 -0.3692 -0.7142 -0.1319
    1THF     H5 5546   2.687   1.591   4.124 -0.0900 -0.6502 -0.0261
    1THF     H6 5547   2.826   1.538   4.035 -0.8987 -1.0121 -2.0191
    1THF     C4 5548   2.735   1.366   4.139 -0.0394 -0.7672  0.0021
    1THF     H7 5549   2.654   1.358   4.212 -0.8471  1.0739 -0.6794
    1THF     H8 5550   2.827   1.360   4.198  0.2180  1.4034 -0.1372
    1THF     O1 5551   2.716   1.262   4.040  0.6879 -0.6500 -0.3976
    1THF     C1 5552   2.793   0.275   0.354  0.0563  0.3264  0.3253
    1THF     H1 5553   2.811   0.354   0.281 -0.5926  0.6745  0.5347
    1THF     H2 5554   2.826   0.303   0.455  1.5452  1.6771 -0.5060
    1THF     C2 5555   2.865   0.145   0.323  0.7239  0.4797 -0.2854
    1THF     H3 5556   2.969   0.146   0.357  0.2048 -0.3381  1.4209
    1THF     H4 5557   2.868   0.125   0.216 -2.5557  0.8751 -0.4919
    1THF     C3 5558   2.787   0.041   0.397 -0.3430 -0.4509 -0.2281
    1THF     H5 5559   2.800   0.046   0.505 -2.1816  1.3062 -0.0537
    1THF     H6 5560   2.807  -0.056   0.350  1.2173 -2.0216  3.5050
    1THF     C4 5561   2.640   0.093   0.386 -0.4343  0.0719  0.1709
    1THF     H7 5562   2.587   0.060   0.476  3.3277 -0.7217  2.2306
    1THF     H8 5563   2.590   0.053   0.298 -0.9384  1.1476 -0.0444
    1THF     O1 5564   2.650   0.238   0.364 -0.8395 -0.4661 -0.2780
    1THF     C1 5565   0.454   2.127   1.784 -0.3686  0.4341  0.6311
    1THF     H1 5566   0.550   2.116   1.733  1.4674 -0.8132  4.2004
    1THF     H2 5567   0.469   2.162   1.887 -0.1322  0.3923  0.6108
    1THF     C2 5568   0.369   1.999   1.782 -0.3369  0.2901  0.0634
    1THF     H3 5569   0.389   1.948   1.877 -0.2736 -0.4067 -0.3206
    1THF     H4 5570   0.396   1.925   1.706  0.0865  0.0833  0.4136
    1THF     C3 5571   0.225   2.051   1.772 -0.0664  0.3707  0.0577
    1THF     H5 5572   0.183   2.041   1.873 -0.3892 -0.1988 -0.1324
    1THF     H6 5573   0.166   1.992   1.701  0.8139 -0.9819  0.4273
    1THF     C4 5574   0.230   2.200   1.732  0.0437 -0.0535  0.4277
    1THF     H7 5575   0.180   2.265   1.804 -1.2725 -0.5937  0.0208
    1THF     H8 5576   0.180   2.228   1.639 -0.2583  0.0670  0.6268
    1THF     O1 5577   0.372   2.215   1.715 -0.2476 -0.1103 -0.1520
    1THF     C1 5578   3.003   3.111   1.944 -0.0944 -0.2326  0.4122
    1THF     H1 5579   3.047   3.209   1.963 -2.7959  1.0602  0.3049
    1THF     H2 5580   3.059   3.024   1.979  0.6276 -0.0471 -0.2802
    1THF     C2 5581   2.995   3.102   1.789  0.5985 -0.1151 -0.0640
    1THF     H3 5582   2.990   2.996   1.766  0.4892 -0.6057  2.0496
    1THF     H4 5583   3.080   3.136   1.731 -0.8462  2.3072 -0.8401
    1THF     C3 5584   2.859   3.172   1.764 -0.4467  0.3039 -0.1014
    1THF     H5 5585   2.820   3.140   1.667 -1.7423 -0.7132  0.7412
    1THF     H6 5586   2.871   3.280   1.777 -0.3020  0.3000 -0.1954
    1THF     C4 5587   2.774   3.111   1.880  0.0848 -0.2647 -0.5546
    1THF     H7 5588   2.734   3.011   1.866 -3.4870  1.0928 -0.6776
    1THF     H8 5589   2.687   3.172   1.908  0.1328 -0.7540  0.6801
    1THF     O1 5590   2.868   3.108   1.991  0.3373 -0.2024  0.1167
    1THF     C1 5591   2.576   2.758   2.863  0.7237  0.6585  0.2658
    1THF     H1 5592   2.516   2.690   2.803 -0.0226 -0.1590  1.8838
    1THF     H2 5593   2.670   2.705   2.883  0.6813  0.5150  0.0823
    1THF     C2 5594   2.508   2.804   2.991  0.3307  0.4841 -0.2418
    1THF     H3 5595   2.577   2.803   3.076  1.1813 -1.4147 -0.9273
    1THF     H4 5596   2.426   2.736   3.013  0.0164  0.8689 -0.2296
    1THF     C3 5597   2.461   2.947   2.967 -0.5439  0.2452 -0.4782
    1THF     H5 5598   2.503   3.024   3.032 -0.1887  0.3869 -0.8739
    1THF     H6 5599   2.353   2.958   2.978 -0.4660  1.1801 -0.6057
    1THF     C4 5600   2.494   2.980   2.819  0.0566  0.0533 -0.5904
    1THF     H7 5601   2.543   3.075   2.796  2.1950 -0.2581  2.3406
    1THF     H8 5602   2.406   2.966   2.756  0.2678  2.2135 -1.3861
    1THF     O1 5603   2.595   2.880   2.788 -0.1299  1.0632  0.3521
    1THF     C1 5604   2.121   2.069   0.767 -0.1842 -0.7682  0.2097
    1THF     H1 5605   2.117   2.150   0.841 -2.7543  0.5169 -1.2637
    1THF     H2 5606   2.126   2.109   0.666  1.1281  0.0034  0.5656
    1THF     C2 5607   2.000   1.977   0.788 -0.2826  0.1330 -0.1844
    1THF     H3 5608   1.918   1.999   0.721 -0.2979 -2.0968 -0.9348
    1THF     H4 5609   1.966   1.992   0.891 -0.9124  0.1412 -0.3949
    1THF     C3 5610   2.050   1.830   0.765  0.2301  0.3931  0.1185
    1THF     H5 5611   2.035   1.791   0.664 -0.7919  0.5825  0.1926
    1THF     H6 5612   2.013   1.763   0.843  0.6844 -1.3604 -1.1377
    1THF     C4 5613   2.205   1.843   0.766  0.4480 -0.3113 -0.5455
    1THF     H7 5614   2.240   1.825   0.663 -1.0868 -0.7684 -0.9958
    1THF     H8 5615   2.258   1.779   0.836  1.7155  3.3491  2.0024
    1THF     O1 5616   2.236   1.987   0.786  0.6034 -0.5300  0.1528
    1THF     C1 5617   0.339   0.384   3.279  0.6571 -0.0982  0.7621
    1THF     H1 5618   0.293   0.294   3.321 -0.7842  0.2953  0.0592
    1THF     H2 5619   0.282   0.473   3.309 -1.2765 -1.0668  0.0801
    1THF     C2 5620   0.356   0.356   3.128 -0.4186  0.2019  0.2266
    1THF     H3 5621   0.360   0.441   3.060 -1.0591 -1.1796 -1.5699
    1THF     H4 5622   0.274   0.300   3.083  2.3292 -1.3152 -3.1539
    1THF     C3 5623   0.487   0.288   3.122  0.4019  0.2230 -0.5254
    1THF     H5 5624   0.542   0.312   3.030 -0.0657 -0.4916 -0.9944
    1THF     H6 5625   0.473   0.180   3.120 -0.0210  0.2122  1.7478
    1THF     C4 5626   0.558   0.315   3.256  0.2586  0.9201 -0.0472
    1THF     H7 5627   0.655   0.359   3.233  1.3360 -0.8555  0.9866
    1THF     H8 5628   0.563   0.219   3.308 -1.2353  0.0491 -1.4413
    1THF     O1 5629   0.468   0.402   3.327  0.0689 -0.0348  0.0173
    1THF     C1 5630   1.413   0.357   1.260 -0.0597 -0.1685  0.2154
    1THF     H1 5631   1.375   0.388   1.358 -0.1379  0.3629  0.0225
    1THF     H2 5632   1.346   0.404   1.187  0.2302 -1.3130 -0.8101
    1THF     C2 5633   1.405   0.207   1.246  0.9313  0.2101 -0.7367
    1THF     H3 5634   1.310   0.167   1.211  1.1368  0.1359 -1.2086
    1THF     H4 5635   1.442   0.162   1.338 -1.3011 -0.3906 -0.1091
    1THF     C3 5636   1.519   0.165   1.153 -0.0748  0.7686 -0.3168
    1THF     H5 5637   1.487   0.146   1.050 -0.9651 -1.9468  0.4255
    1THF     H6 5638   1.565   0.076   1.197 -3.5465 -1.3803 -0.8156
    1THF     C4 5639   1.616   0.283   1.153 -0.2574  0.2185  0.3788
    1THF     H7 5640   1.610   0.318   1.050  1.8170 -1.4905 -0.3594
    1THF     H8 5641   1.714   0.250   1.188  1.3977  3.0074 -1.5034
    1THF     O1 5642   1.550   0.384   1.235 -0.7238 -0.8473 -0.1949
    1THF     C1 5643   1.391   3.295   3.627 -0.2023 -0.4784 -0.2626
    1THF     H1 5644   1.418   3.192   3.602 -1.3757 -1.5376  2.6404
    1THF     H2 5645   1.405   3.315   3.733 -1.1644  2.0844 -0.5784
    1THF     C2 5646   1.254   3.330   3.578 -0.4903  0.6165 -0.3549
    1THF     H3 5647   1.217   3.420   3.628  0.3094  0.2430  0.9359
    1THF     H4 5648   1.184   3.246   3.581  2.4176 -1.8904 -0.1972
    1THF     C3 5649   1.281   3.363   3.430 -0.2741  0.9788 -0.3394
    1THF     H5 5650   1.215   3.440   3.389  0.2993  2.5109  1.5335
    1THF     H6 5651   1.273   3.268   3.376  1.9209  0.9580 -0.7040
    1THF     C4 5652   1.425   3.406   3.424 -0.4978 -0.2244  0.5365
    1THF     H7 5653   1.425   3.511   3.393  0.0461 -0.2739  0.3617
    1THF     H8 5654   1.477   3.344   3.351 -2.4444  0.5931 -1.6251
    1THF     O1 5655   1.474   3.389   3.556 -0.3973 -0.0251  0.1244
    1THF     C1 5656   1.495   0.322   3.699 -0.3962  0.4067  0.3132
    1THF     H1 5657   1.582   0.386   3.682 -0.2958  0.2694  0.3105
    1THF     H2 5658   1.497   0.297   3.806  1.3426 -3.9928 -0.6231
    1THF     C2 5659   1.488   0.196   3.611  0.1896 -0.0190  0.2421
    1THF     H3 5660   1.465   0.108   3.671  2.1850  0.5653  1.8815
    1THF     H4 5661   1.584   0.183   3.561  0.3210 -0.1566  0.5317
    1THF     C3 5662   1.378   0.232   3.510 -0.7940 -0.5081  0.0483
    1THF     H5 5663   1.323   0.145   3.471  0.3081 -0.8245 -0.8173
    1THF     H6 5664   1.414   0.280   3.419 -2.0568  0.6641  0.1430
    1THF     C4 5665   1.282   0.315   3.598  0.7013  0.2638 -0.2885
    1THF     H7 5666   1.213   0.255   3.658  3.2488  0.3053  2.8164
    1THF     H8 5667   1.231   0.393   3.540  2.2907 -0.0327 -2.1055
    1THF     O1 5668   1.365   0.391   3.687  0.1782  0.1970 -0.4611
    1THF     C1 5669   1.726   2.970   2.422  0.1947  0.6408 -0.3233
    1THF     H1 5670   1.809   3.003   2.359  0.0470  2.2054  0.2814
    1THF     H2 5671   1.656   2.900   2.376  1.0023 -0.0945 -0.4592
    1THF     C2 5672   1.642   3.078   2.495 -0.1057 -0.0289  0.2836
    1THF     H3 5673   1.564   3.104   2.423  1.5888  1.5818 -1.0124
    1THF     H4 5674   1.692   3.173   2.511 -0.3573 -0.0878  1.5236
    1THF     C3 5675   1.600   3.013   2.625  0.2894  0.2320  0.2938
    1THF     H5 5676   1.494   3.008   2.651  0.8801 -0.8140  2.5504
    1THF     H6 5677   1.649   3.064   2.708  0.4705  1.5403 -0.5953
    1THF     C4 5678   1.664   2.875   2.624  0.1408  0.4627  0.0290
    1THF     H7 5679   1.598   2.801   2.579  2.8375 -0.4782 -2.5877
    1THF     H8 5680   1.693   2.851   2.726 -0.0723 -1.7996 -0.3993
    1THF     O1 5681   1.778   2.889   2.533 -0.2662  0.0777 -0.0229
    1THF     C1 5682   0.200   2.661   0.757  0.0480  0.2334 -0.2592
    1THF     H1 5683   0.224   2.556   0.773  1.6389  0.7797  0.9551
    1THF     H2 5684   0.257   2.727   0.822 -0.0782 -1.6854  1.8645
    1THF     C2 5685   0.045   2.694   0.769  0.6238 -0.1401  0.0286
    1THF     H3 5686   0.041   2.799   0.795 -1.4507 -0.3142  0.5467
    1THF     H4 5687   0.003   2.634   0.850  0.9361 -2.4415 -1.4451
    1THF     C3 5688  -0.001   2.650   0.629 -0.3653 -0.2439 -0.1726
    1THF     H5 5689  -0.055   2.731   0.579  0.5451  0.9876  0.8221
    1THF     H6 5690  -0.064   2.560   0.630 -2.7189  1.3687  0.2059
    1THF     C4 5691   0.126   2.612   0.550  0.3175  0.3886  0.0779
    1THF     H7 5692   0.107   2.639   0.445 -2.3861 -0.5090  0.2946
    1THF     H8 5693   0.142   2.506   0.571  0.2431  0.0545 -1.4576
    1THF     O1 5694   0.228   2.686   0.616 -0.6590  0.1470  0.1471
    1THF     C1 5695   3.069   1.396   1.201 -0.1762 -0.1601  0.0118
    1THF     H1 5696   3.075   1.448   1.105 -1.4020  1.6080  0.8720
    1THF     H2 5697   2.966   1.407   1.236 -0.4103 -0.6110 -0.5330
    1THF     C2 5698   3.158   1.472   1.303 -0.2102 -0.3686 -0.5129
    1THF     H3 5699   3.097   1.474   1.394 -0.6536 -2.0956 -0.7403
    1THF     H4 5700   3.181   1.574   1.272 -1.3266 -0.1616 -0.6738
    1THF     C3 5701   3.287   1.390   1.294  0.6917  0.4632  0.7025
    1THF     H5 5702   3.341   1.397   1.389  0.7179  1.7469  0.6034
    1THF     H6 5703   3.336   1.430   1.205  1.1699 -0.7085  0.4359
    1THF     C4 5704   3.234   1.255   1.274 -0.2919 -0.0449 -0.1494
    1THF     H7 5705   3.187   1.215   1.364 -3.4152  1.5861 -0.9806
    1THF     H8 5706   3.301   1.181   1.230 -0.2605  0.0095 -0.1938
    1THF     O1 5707   3.119   1.265   1.188 -0.3157 -0.3495 -0.0756
    1THF     C1 5708   1.396   2.992   1.386  0.0628  0.4479  0.1881
    1THF     H1 5709   1.343   3.073   1.334  2.3085  0.8834 -1.5182
    1THF     H2 5710   1.326   2.947   1.457 -0.4678  0.5118 -0.2900
    1THF     C2 5711   1.521   3.039   1.462 -0.0424 -0.4656 -0.3862
    1THF     H3 5712   1.512   3.069   1.567  0.4640  1.7677 -0.9490
    1THF     H4 5713   1.548   3.132   1.411  0.9174 -0.3548  0.2988
    1THF     C3 5714   1.628   2.924   1.448 -0.0816 -0.0247 -0.0129
    1THF     H5 5715   1.622   2.849   1.526  0.8677 -0.7624 -0.6417
    1THF     H6 5716   1.730   2.960   1.431  0.4499 -1.3694  0.3172
    1THF     C4 5717   1.587   2.861   1.318  0.7406  0.5899 -0.2166
    1THF     H7 5718   1.600   2.752   1.313  2.2804  0.6995  1.0931
    1THF     H8 5719   1.639   2.900   1.230 -2.1792  0.3598 -2.1015
    1THF     O1 5720   1.443   2.894   1.295  0.0778  0.0046 -0.0574
    1THF     C1 5721   2.794   1.184   3.101 -0.2145 -0.2101  0.5598
    1THF     H1 5722   2.814   1.133   3.195  1.8907 -1.9459 -0.7848
    1THF     H2 5723   2.687   1.186   3.079 -0.4384 -1.3931  1.5611
    1THF     C2 5724   2.862   1.108   2.989  0.1506 -0.1828  0.4569
    1THF     H3 5725   2.789   1.072   2.916  0.6514 -0.7167  0.2133
    1THF     H4 5726   2.895   1.014   3.032  1.0441 -0.4946 -0.8632
    1THF     C3 5727   2.970   1.204   2.930  0.1477 -0.2353 -0.4199
    1THF     H5 5728   2.987   1.198   2.822  3.2171  1.5175 -0.1006
    1THF     H6 5729   3.067   1.196   2.979 -0.1685 -0.3702  0.1799
    1THF     C4 5730   2.909   1.335   2.963 -0.1070 -0.2070  0.5116
    1THF     H7 5731   2.818   1.354   2.906 -0.2648  0.0103  0.8331
    1THF     H8 5732   2.981   1.417   2.972  0.3203 -0.4313 -0.7740
    1THF     O1 5733   2.867   1.312   3.098 -0.6516 -0.1694  0.2991
    1THF     C1 5734   3.899   1.566   1.546  0.4110 -0.4462 -0.1828
    1THF     H1 5735   3.817   1.523   1.488 -0.3343  1.8778 -0.8878
    1THF     H2 5736   3.995   1.572   1.493  1.7487 -1.2705  2.0919
    1THF     C2 5737   3.916   1.499   1.679 -0.0335 -0.3748  0.1298
    1THF     H3 5738   3.995   1.423   1.673  0.7176  0.3725  0.5209
    1THF     H4 5739   3.824   1.456   1.719 -0.5482  1.9058  1.4798
    1THF     C3 5740   3.953   1.615   1.771  0.1487 -0.3710 -0.6358
    1THF     H5 5741   4.059   1.635   1.785 -0.0658  0.1607  0.2639
    1THF     H6 5742   3.907   1.604   1.869  0.3076  1.7187 -0.3172
    1THF     C4 5743   3.911   1.745   1.704  0.5818  0.1402  0.6704
    1THF     H7 5744   3.998   1.807   1.682 -0.0873  0.6986 -0.4105
    1THF     H8 5745   3.826   1.797   1.748  2.1620  1.7278  1.9732
    1THF     O1 5746   3.857   1.697   1.585 -0.2357 -0.5126  0.7204
    1THF     C1 5747   0.417   0.848   2.554  0.0335  0.6425  0.1683
    1THF     H1 5748   0.398   0.870   2.659  2.7973 -2.9052  1.5180
    1THF     H2 5749   0.466   0.751   2.544 -0.9600  0.2044 -0.5170
    1THF     C2 5750   0.493   0.950   2.471 -0.3432  0.3537  0.0708
    1THF     H3 5751   0.569   0.901   2.410  0.0504  1.5099 -0.3980
    1THF     H4 5752   0.548   1.003   2.550  3.1063 -2.8674 -0.0363
    1THF     C3 5753   0.400   1.038   2.395 -0.2385 -0.5855  0.6140
    1THF     H5 5754   0.424   1.015   2.290  0.2110 -1.0123  0.8067
    1THF     H6 5755   0.428   1.142   2.406  2.6838 -1.1806 -0.7607
    1THF     C4 5756   0.265   0.983   2.443  0.9603  0.3078 -0.1909
    1THF     H7 5757   0.182   0.990   2.371  1.8190 -1.3827 -1.3756
    1THF     H8 5758   0.240   1.044   2.531  1.3229 -0.3252  0.3551
    1THF     O1 5759   0.290   0.851   2.487  0.2909  0.0162  0.5239
    1THF     C1 5760   2.177   3.883   0.689  0.3106  0.6148 -0.4483
    1THF     H1 5761   2.106   3.878   0.606  0.3254 -0.7960 -0.3977
    1THF     H2 5762   2.128   3.891   0.786  0.4397 -1.0156 -0.2395
    1THF     C2 5763   2.278   3.997   0.659 -0.5628 -0.4135 -0.0010
    1THF     H3 5764   2.297   4.057   0.748 -0.0071  0.5433 -0.7514
    1THF     H4 5765   2.238   4.073   0.592 -0.7438  1.4803  2.1924
    1THF     C3 5766   2.397   3.926   0.604  0.5418 -0.2362 -0.3307
    1THF     H5 5767   2.471   3.927   0.684 -3.9481 -2.7925  4.1419
    1THF     H6 5768   2.438   3.968   0.512  1.2287  0.6297  0.3631
    1THF     C4 5769   2.354   3.779   0.592  0.5360  0.4105 -0.7095
    1THF     H7 5770   2.438   3.713   0.612  0.9510  0.5706 -1.9006
    1THF     H8 5771   2.321   3.761   0.489  1.8172 -0.1562 -1.0294
    1THF     O1 5772   2.249   3.760   0.680  0.0190  0.2835  0.2518
    1THF     C1 5773   0.993   2.169   1.010 -0.5065 -0.2241 -0.1899
    1THF     H1 5774   1.030   2.175   0.908  0.8713  1.8776  0.4152
    1THF     H2 5775   1.031   2.250   1.072  0.4594  0.3727 -1.5455
    1THF     C2 5776   1.046   2.031   1.065  0.1273  0.3828 -0.3342
    1THF     H3 5777   1.056   2.033   1.174 -0.9469  4.5843 -0.2066
    1THF     H4 5778   1.143   2.000   1.027 -0.1393  0.5992 -1.2086
    1THF     C3 5779   0.945   1.938   1.009  0.3741  0.9064 -0.3407
    1THF     H5 5780   0.937   1.852   1.077 -2.4978  1.9432  0.7341
    1THF     H6 5781   0.980   1.898   0.914  0.4932  1.2284 -0.4300
    1THF     C4 5782   0.815   2.013   1.007  0.1627  0.4983 -0.2472
    1THF     H7 5783   0.754   1.971   1.087  0.7584  0.1303  0.0154
    1THF     H8 5784   0.778   1.997   0.905 -0.4887  2.6512 -0.3533
    1THF     O1 5785   0.854   2.156   1.022 -0.8776 -0.0521 -0.0998
    1THF     C1 5786   1.990   3.097   0.532 -0.3803  0.0977 -0.8134
    1THF     H1 5787   2.080   3.158   0.520 -0.8234  1.2904  1.7577
    1THF     H2 5788   1.991   3.001   0.478 -2.2966  1.2763 -3.0479
    1THF     C2 5789   1.870   3.181   0.490  0.0147 -0.6595 -0.2969
    1THF     H3 5790   1.793   3.118   0.444 -2.0218  0.5543  1.3480
    1THF     H4 5791   1.895   3.249   0.408 -0.4500 -0.9402 -0.6768
    1THF     C3 5792   1.802   3.243   0.616 -0.2352  0.1028  0.5702
    1THF     H5 5793   1.702   3.201   0.627  0.6889 -2.1566  0.7377
    1THF     H6 5794   1.790   3.350   0.601 -1.8543 -0.3238 -1.4359
    1THF     C4 5795   1.892   3.202   0.729 -0.6646  0.1472 -0.6540
    1THF     H7 5796   1.830   3.172   0.814 -0.1346 -1.4394 -0.8036
[truncated: 56,681 more chars]
