# Supplementary material for: Programmable synthesis of organic cages with reduced symmetry
Source: Chem Sci. 2024 Apr 1;15(17):6536–43. doi: 10.1039/d4sc00889h (PMC11062111; doi:10.1039/d4sc00889h)
Supplement: SC-015-D4SC00889H-s002 [file SC-015-D4SC00889H-s002.zip › S.I/S.I.Models.all/molecular.dynamics/conformers.for.md/C5/npt.gro]

Generic title
 6617
    1MOL     H1    1   2.308   1.809   1.656  0.1244 -1.1281  0.0418
    1MOL     O1    2   2.401   1.783   1.660  0.3981 -0.2015 -0.0757
    1MOL     C1    3   2.462   1.904   1.628 -0.3212  0.6409  0.0212
    1MOL     C2    4   2.612   1.899   1.579  0.6418 -0.2522 -0.0968
    1MOL     O2    5   2.384   1.994   1.624 -0.5436 -0.3139 -0.2006
    1MOL     C3    6   2.621   1.833   1.436 -0.4977  0.0680  0.0852
    1MOL     C4    7   2.713   1.821   1.668  0.0798 -0.0168 -0.0711
    1MOL     C5    8   2.680   2.035   1.559  0.4585  0.4606 -0.1637
    1MOL     C6    9   2.515   1.783   1.359 -0.4513  0.2503 -0.2735
    1MOL     C7   10   2.752   1.834   1.378  0.1270  0.5784 -0.1465
    1MOL     C8   11   2.694   1.751   1.790  0.0664  0.0937  0.7690
    1MOL     C9   12   2.839   1.807   1.610  0.7546 -0.8404  0.6125
    1MOL    C10   13   2.631   2.164   1.596  0.1027 -0.7813 -0.0752
    1MOL    C11   14   2.813   2.025   1.500  0.3967  0.2854  0.1670
    1MOL     H2   15   2.415   1.782   1.401  0.0519 -1.3354  0.9341
    1MOL    C12   16   2.527   1.743   1.223  0.2433  0.2059  0.1136
    1MOL    C13   17   2.771   1.800   1.241 -0.4168  1.0634 -0.1327
    1MOL    C14   18   2.857   1.881   1.477  0.9027  0.4726  0.1604
    1MOL     H3   19   2.603   1.765   1.848  0.0543 -0.4255  0.8780
    1MOL    C15   20   2.796   1.672   1.844  0.1872  0.2293  0.1107
    1MOL    C16   21   2.948   1.748   1.675  0.2586  0.1959  0.7207
    1MOL     H4   22   2.526   2.174   1.625  0.9288  0.7142  2.5101
    1MOL    C17   23   2.711   2.282   1.573  0.8678 -0.4421 -0.4294
    1MOL    C18   24   2.892   2.140   1.485  0.5121 -0.0005  0.2282
    1MOL     N1   25   2.418   1.706   1.142 -0.7074  0.1584  0.3324
    1MOL    C19   26   2.656   1.752   1.168 -0.3424 -0.2922 -0.1499
    1MOL     H5   27   2.870   1.803   1.196 -0.3089 -0.3437 -0.0145
    1MOL     H6   28   2.955   1.874   1.429  0.8956  0.7219  0.1081
    1MOL     N2   29   2.760   1.601   1.959 -0.2171  0.3897  0.3907
    1MOL    C20   30   2.926   1.677   1.796 -0.0421  0.3253 -0.1128
    1MOL     H7   31   3.045   1.728   1.631 -0.4323 -3.0265  0.6056
    1MOL     N3   32   2.665   2.402   1.614  0.0814 -0.2687  0.0128
    1MOL    C21   33   2.840   2.266   1.520  0.3525 -0.5024 -0.6512
    1MOL     H8   34   2.995   2.130   1.453  0.1981  0.1371 -0.8371
    1MOL     H9   35   2.428   1.729   1.044  0.3646 -0.9657  0.1613
    1MOL    C22   36   2.286   1.694   1.169 -0.3642 -0.4057 -0.4615
    1MOL    H10   37   2.679   1.722   1.066  2.2120 -1.1992  0.6432
    1MOL    H11   38   2.676   1.641   2.000 -0.0043  1.3837 -0.1046
    1MOL    C23   39   2.822   1.517   2.042 -0.3880  0.5010  0.4148
    1MOL    H12   40   3.005   1.618   1.841 -0.4111  0.5481  0.8303
    1MOL    H13   41   2.699   2.483   1.565  1.0443  0.1242  1.3140
    1MOL    C24   42   2.558   2.438   1.693 -0.1045  0.1449 -0.6209
    1MOL    H14   43   2.895   2.359   1.517 -1.4270  0.5846 -0.6799
    1MOL     O3   44   2.252   1.683   1.288 -0.1566  0.0572 -0.1082
    1MOL    C25   45   2.190   1.699   1.056  0.2329  0.4114 -0.1323
    1MOL     O4   46   2.932   1.477   2.010 -0.3186  0.0647 -0.3659
    1MOL    C26   47   2.749   1.476   2.160 -0.0926  0.7460  0.0316
    1MOL     O5   48   2.504   2.358   1.765  0.0528 -0.1017  0.2530
    1MOL    C27   49   2.528   2.585   1.690 -0.0741  0.1287  0.3862
    1MOL    C28   50   2.224   1.672   0.920  0.0660  0.4241  0.3931
    1MOL    C29   51   2.050   1.721   1.091  0.1364 -0.6670  0.0950
    1MOL    C30   52   2.820   1.397   2.249 -0.1405 -0.4059  0.7117
    1MOL    C31   53   2.611   1.502   2.184 -0.2670  0.5851  0.0811
    1MOL    C32   54   2.628   2.680   1.659  1.0410  0.4538 -0.5580
    1MOL    C33   55   2.401   2.629   1.726 -0.4815  0.2906  0.3198
    1MOL    H15   56   2.324   1.652   0.883 -0.4242  0.3393 -0.9257
    1MOL    C34   57   2.119   1.677   0.828 -0.0510  0.6384  0.5848
    1MOL    H16   58   2.022   1.747   1.192 -0.5649  0.9724 -0.5029
    1MOL    C35   59   1.948   1.724   0.990  0.1968  0.3821  0.7688
    1MOL    H17   60   2.921   1.364   2.230 -0.3675 -1.1122  0.7348
    1MOL    C36   61   2.758   1.360   2.368  0.2097  0.6198  0.7610
    1MOL    H18   62   2.553   1.546   2.103  1.1326  3.4709  0.5878
    1MOL    C37   63   2.542   1.452   2.294 -0.4718  0.1174 -0.5463
    1MOL    H19   64   2.727   2.653   1.624  1.7254  0.0727  1.5899
    1MOL    C38   65   2.597   2.819   1.681 -0.3294  0.5256 -0.0450
    1MOL    H20   66   2.332   2.552   1.758 -0.0298  0.0049  0.6170
    1MOL    C39   67   2.367   2.762   1.738  0.3192 -0.1239 -0.2591
    1MOL    H21   68   2.147   1.654   0.726 -2.4341  3.2786 -0.7182
    1MOL    C40   69   1.985   1.695   0.860 -0.1327 -0.1203  0.6900
    1MOL    C41   70   1.812   1.759   1.016 -0.2120 -0.1834 -0.9742
    1MOL    H22   71   2.809   1.299   2.442  0.8579  1.6477  1.1693
    1MOL    C42   72   2.623   1.386   2.390 -0.4375  0.4989 -0.4873
    1MOL    C43   73   2.401   1.474   2.316  0.5798 -0.1878 -0.2556
    1MOL    H23   74   2.677   2.890   1.668 -0.6203  0.6433 -1.2516
    1MOL    C44   75   2.468   2.854   1.715 -0.1554  0.3895  0.2149
    1MOL    C45   76   2.234   2.805   1.773 -0.5423 -0.8361  0.1876
    1MOL    H24   77   1.922   1.685   0.773 -2.3943  1.8530  2.0420
    1MOL    C46   78   1.763   1.770   1.148 -0.4924 -0.0084  0.0933
    1MOL    C47   79   1.721   1.785   0.912  0.4423 -0.1498  0.3863
    1MOL    H25   80   2.574   1.353   2.481 -0.1332 -0.3875 -0.6449
    1MOL    C48   81   2.330   1.558   2.227 -0.8202 -0.3907  0.2879
    1MOL    C49   82   2.324   1.415   2.417  0.3986 -0.5159  0.2954
    1MOL    H26   83   2.443   2.959   1.728 -1.0877  0.3097 -0.8388
    1MOL    C50   84   2.195   2.938   1.753  0.9481  0.1563 -0.1092
    1MOL    C51   85   2.132   2.715   1.810 -0.8789 -0.2324  0.3334
    1MOL    H27   86   1.824   1.747   1.234  0.9204 -3.2629 -1.6746
    1MOL    C52   87   1.628   1.808   1.168 -0.2935  0.2932 -0.8821
    1MOL    H28   88   1.752   1.786   0.807 -0.6886  1.1996  0.0568
    1MOL    C53   89   1.584   1.809   0.932 -0.2010  0.6119  0.0886
    1MOL    H29   90   2.382   1.602   2.143 -1.3132 -1.0875 -0.3820
    1MOL    C54   91   2.189   1.576   2.229  0.0501 -0.0566 -0.6438
    1MOL    H30   92   2.357   1.354   2.500  0.7667 -1.1543 -0.3080
    1MOL    C55   93   2.190   1.452   2.426 -0.0742 -0.1939  0.1673
    1MOL    H31   94   2.255   3.018   1.712 -1.7113  1.3960 -1.6771
    1MOL    C56   95   2.067   2.983   1.784 -0.1658 -0.1877 -0.4639
    1MOL    H32   96   2.159   2.612   1.832  0.7158 -0.0549 -0.6912
    1MOL    C57   97   2.003   2.755   1.838  0.1944 -0.5961  0.0236
    1MOL    H33   98   1.590   1.829   1.267 -0.2923  0.8249 -0.9903
    1MOL    C58   99   1.534   1.829   1.064  0.3682  0.2068 -0.2539
    1MOL    H34  100   1.534   1.843   0.842  0.4785  2.1007  0.2537
    1MOL    H35  101   2.146   1.634   2.148  0.7500  0.8764 -0.3514
    1MOL    C59  102   2.112   1.526   2.335 -0.3448 -0.0988  0.1599
    1MOL    H36  103   2.133   1.421   2.513 -0.6526 -1.4128 -0.6298
    1MOL    H37  104   2.049   3.090   1.771 -1.6982  0.1869  3.9507
    1MOL    C60  105   1.970   2.892   1.836 -0.9547  0.5510  0.4356
    1MOL    H38  106   1.937   2.673   1.865 -2.1414  0.9110 -0.9327
    1MOL    C61  107   1.391   1.858   1.079  0.1150  0.3452 -0.0453
    1MOL    C62  108   1.973   1.557   2.345 -0.3343 -0.4031  0.5736
    1MOL    C63  109   1.837   2.931   1.872 -0.5093 -0.0383  0.4297
    1MOL    C64  110   1.299   1.841   0.969  0.1691 -0.2206  0.0394
    1MOL    C65  111   1.341   1.910   1.199  0.3398 -0.4598  0.8414
    1MOL    C66  112   1.898   1.504   2.451  0.3066  0.0255  0.1898
    1MOL    C67  113   1.904   1.643   2.260  0.2206  0.4851  0.6489
    1MOL    C68  114   1.813   3.066   1.903  0.0031 -1.0724 -0.2682
    1MOL    C69  115   1.725   2.846   1.883  0.0835 -0.5259  0.2117
    1MOL    H39  116   1.332   1.798   0.875 -0.7991 -0.4512 -0.2046
    1MOL    C70  117   1.165   1.875   0.982  0.2822 -0.2615 -1.0742
    1MOL    H40  118   1.411   1.932   1.279 -0.7607 -0.9362  1.9484
    1MOL    C71  119   1.200   1.928   1.217 -0.7784  0.2728  0.2907
    1MOL    H41  120   1.932   1.431   2.524  1.5064 -1.5195 -1.8585
    1MOL    C72  121   1.768   1.538   2.477  0.1780  0.2215 -0.3719
    1MOL    H42  122   1.952   1.674   2.167 -0.0493  0.2494  0.4313
    1MOL    C73  123   1.771   1.682   2.282 -0.4382  0.3444  0.4399
    1MOL    H43  124   1.898   3.134   1.906 -1.2150  0.4781 -0.2776
    1MOL    C74  125   1.693   3.116   1.951  0.1206  0.0256 -0.2571
    1MOL    H44  126   1.745   2.743   1.858  0.1290 -0.1155 -1.5164
    1MOL    C75  127   1.602   2.895   1.920 -0.5782 -0.7868 -0.9090
    1MOL    H45  128   1.096   1.863   0.899  2.2630  0.5136 -2.8777
    1MOL    C76  129   1.119   1.917   1.107 -0.2119  0.1387  0.3503
    1MOL    C77  130   1.141   1.968   1.350  0.4309 -0.3844 -0.4976
    1MOL    H46  131   1.720   1.504   2.569 -0.1295  0.1370 -0.5625
    1MOL    C78  132   1.706   1.638   2.400  0.3178 -0.0115  0.5297
    1MOL    C79  133   1.704   1.774   2.191  0.0448 -0.2390 -0.0595
    1MOL    H47  134   1.675   3.222   1.967 -1.3344 -0.0642 -1.2424
    1MOL    C80  135   1.583   3.028   1.958 -0.1010 -0.5161 -0.5318
    1MOL    C81  136   1.489   2.799   1.959 -0.6018 -0.1073  0.2586
    1MOL    H48  137   1.016   1.948   1.122 -1.1428 -2.1135 -1.0492
    1MOL     O6  138   1.022   1.954   1.371 -0.3303 -0.8457 -0.3924
    1MOL     N4  139   1.228   2.005   1.456  0.4445 -0.1694  0.2874
    1MOL    H49  140   1.609   1.673   2.431 -0.5604 -4.4648  3.2583
    1MOL     O7  141   1.766   1.814   2.096  0.0216 -0.7885  0.2088
    1MOL     N5  142   1.577   1.816   2.219 -0.0565  0.1230 -0.0012
    1MOL    H50  143   1.490   3.058   2.006  1.7865  1.1294  2.2088
    1MOL     O8  144   1.394   2.827   2.031 -0.4326 -0.2984  0.2084
    1MOL     N6  145   1.499   2.664   1.932  0.7572 -0.4280 -0.0261
    1MOL    H51  146   1.313   2.026   1.405  0.6395 -0.6538  0.4115
    1MOL    C82  147   1.219   2.045   1.583  0.0622 -0.7853 -0.1983
    1MOL    H52  148   1.537   1.759   2.293 -0.3145 -1.2310 -1.1500
    1MOL    C83  149   1.488   1.911   2.165  0.2961 -1.0534 -0.7847
    1MOL    H53  150   1.582   2.640   1.880  1.4737 -0.6804  1.2100
    1MOL    C84  151   1.418   2.553   1.946 -0.7866  1.1928  0.1571
    1MOL    C85  152   1.096   2.039   1.653 -0.1346 -0.1608 -0.6988
    1MOL    C86  153   1.337   2.092   1.651 -0.1834 -0.2074  0.1739
    1MOL    C87  154   1.355   1.922   2.218 -0.7895  0.4904  0.1589
    1MOL    C88  155   1.518   1.988   2.060 -0.1125  0.0360  0.0109
    1MOL    C89  156   1.283   2.559   1.979  0.9098  0.4242 -0.0729
    1MOL    C90  157   1.476   2.429   1.912 -0.2176 -1.2203  0.2468
    1MOL    H54  158   1.008   1.994   1.607 -0.6522 -0.0977  0.2102
    1MOL    C91  159   1.084   2.088   1.785  0.3089  0.3386 -0.1487
    1MOL    H55  160   1.434   2.103   1.603 -0.2399  0.7190  0.2578
    1MOL    C92  161   1.330   2.127   1.787  0.2336 -0.2309  0.1733
    1MOL    H56  162   1.325   1.853   2.296 -1.7683  0.6950 -0.0312
    1MOL    C93  163   1.260   2.013   2.167  0.5598 -0.1006 -0.2677
    1MOL    H57  164   1.613   1.974   2.009 -0.4217  1.6346 -1.0427
    1MOL    C94  165   1.426   2.081   1.999 -0.1075 -0.1025  0.5632
    1MOL    H58  166   1.233   2.654   1.997  1.7332  0.4678  2.0626
    1MOL    C95  167   1.212   2.441   2.001  0.2614 -0.3512 -0.2203
    1MOL    H59  168   1.577   2.438   1.873 -0.5629  2.2289  0.0510
    1MOL    C96  169   1.402   2.314   1.926 -0.5054 -0.3807 -0.0903
    1MOL    H60  170   0.990   2.095   1.839 -0.6336  1.1410 -1.8293
    1MOL    C97  171   1.198   2.130   1.848  0.5388  0.3610  0.2982
    1MOL    C98  172   1.449   2.173   1.878  0.3854  0.3902 -0.6167
    1MOL    H61  173   1.157   2.009   2.202  0.2489 -1.5714 -1.3073
    1MOL    C99  174   1.294   2.092   2.060  0.4600 -0.2810  0.5492
    1MOL    H62  175   1.105   2.441   2.023  0.3890 -1.7861  0.4512
    1MOL   C100  176   1.270   2.317   1.979  0.7407  0.0781  0.2675
    1MOL   C101  177   1.196   2.186   1.988 -0.5312 -0.1617 -0.1699
    1MOL   C102  178   1.597   2.176   1.820 -0.1785  0.3786 -0.4358
    1MOL    H63  179   1.096   2.192   2.033 -0.6764  0.8352 -0.6083
    1MOL     O9  180   1.693   2.204   1.907  0.1456  0.3384 -0.4017
    1MOL    O10  181   1.631   2.159   1.704 -0.5005 -0.4084  0.0471
    1MOL    H64  182   1.771   2.184   1.852 -0.6237 -0.7225 -1.1157
    1THF     C1  183   3.001   2.112   2.069  0.1606  0.4989  0.1163
    1THF     H1  184   3.088   2.082   2.127 -0.0803  0.5326  0.5006
    1THF     H2  185   2.922   2.133   2.142  1.9024 -2.1705  2.9061
    1THF     C2  186   2.958   2.002   1.967 -0.5839  0.1587 -0.1807
    1THF     H3  187   2.881   1.937   2.010 -1.1531  0.0506 -1.3592
    1THF     H4  188   3.040   1.937   1.936 -1.4775 -0.8946 -0.3658
    1THF     C3  189   2.913   2.080   1.848  0.1573 -1.0060 -0.2496
    1THF     H5  190   2.814   2.040   1.825  0.4507 -1.4201 -0.8110
    1THF     H6  191   2.977   2.065   1.761  1.5857 -1.5891  0.8711
    1THF     C4  192   2.902   2.226   1.892 -0.2833  0.3595 -0.6064
    1THF     H7  193   2.806   2.242   1.944 -0.0159 -0.6272  0.2072
    1THF     H8  194   2.892   2.301   1.813 -1.0604  1.3383  0.3921
    1THF     O1  195   3.012   2.236   1.990 -0.1666 -0.5456 -0.1310
    1THF     C1  196   3.149   1.151   3.810 -0.5329  0.3520  0.1902
    1THF     H1  197   3.082   1.108   3.735 -0.9581  0.6253  0.4121
    1THF     H2  198   3.213   1.225   3.761  0.0681  0.5635  1.2845
    1THF     C2  199   3.230   1.043   3.892 -0.1550 -0.1861  0.0051
    1THF     H3  200   3.331   1.083   3.884 -0.5549  0.9863  0.7304
    1THF     H4  201   3.229   0.938   3.862 -2.3454 -0.1512 -0.1607
    1THF     C3  202   3.185   1.076   4.033 -0.0798  0.1455 -1.3752
    1THF     H5  203   3.271   1.085   4.099 -2.2536  2.0761  1.2991
    1THF     H6  204   3.119   0.993   4.062  1.9095 -0.2729  2.2560
    1THF     C4  205   3.104   1.205   4.034 -0.4636 -0.5841  0.7209
    1THF     H7  206   3.160   1.296   4.055 -0.8511 -0.6350  2.0158
    1THF     H8  207   3.015   1.193   4.096  0.3067  0.2878  2.0337
    1THF     O1  208   3.058   1.213   3.903 -0.3715  0.4910  0.6220
    1THF     C1  209   4.041   3.900   3.057 -0.1087 -0.0581 -0.9112
    1THF     H1  210   4.012   3.878   2.954  0.9171  1.8912 -1.6482
    1THF     H2  211   4.055   4.007   3.071  0.0712 -0.2396  0.3737
    1THF     C2  212   4.173   3.836   3.091  0.5674  0.0660 -0.3352
    1THF     H3  213   4.211   3.887   3.180  1.4291 -0.4454 -0.4009
    1THF     H4  214   4.240   3.834   3.004  0.3277  1.1025 -0.5549
    1THF     C3  215   4.130   3.693   3.120 -0.1264 -0.6626  0.5657
    1THF     H5  216   4.197   3.646   3.193  1.8827  1.2869  0.0195
    1THF     H6  217   4.121   3.639   3.026 -1.3660 -0.8342  0.7698
    1THF     C4  218   3.983   3.712   3.179  0.1019 -0.3257  0.0457
    1THF     H7  219   3.985   3.688   3.286  0.2661  0.8739  0.3161
    1THF     H8  220   3.911   3.652   3.123  0.9211  0.6148 -2.0683
    1THF     O1  221   3.942   3.848   3.150  0.1895  0.5199 -0.1201
    1THF     C1  222   1.889   2.062   3.397 -0.5473  0.4331 -1.0081
    1THF     H1  223   1.951   2.144   3.361  0.4414 -0.3094 -1.0142
    1THF     H2  224   1.930   1.962   3.379  1.6327  0.9935  0.5181
    1THF     C2  225   1.753   2.076   3.333 -0.0826  0.6196 -0.4082
    1THF     H3  226   1.751   2.013   3.244 -0.1402 -0.6598  0.4838
    1THF     H4  227   1.729   2.182   3.324 -3.0493  0.0004 -0.4055
    1THF     C3  228   1.655   2.020   3.445  0.0920  0.6451  0.5305
    1THF     H5  229   1.654   1.911   3.444  1.0682  0.6273  1.0482
    1THF     H6  230   1.555   2.063   3.434  0.2241  0.8511  0.1468
    1THF     C4  231   1.717   2.074   3.570 -0.4079  0.2310  0.4252
    1THF     H7  232   1.708   2.016   3.662  0.8193  2.3487  1.9128
    1THF     H8  233   1.680   2.174   3.590 -0.0495  0.2611  0.9593
    1THF     O1  234   1.863   2.078   3.540 -0.1307  0.3674  0.3130
    1THF     C1  235   3.894   0.554   1.313  0.4534 -0.0924 -0.6403
    1THF     H1  236   3.968   0.611   1.257 -1.3387  1.4792 -1.4568
    1THF     H2  237   3.810   0.526   1.249  0.6579  2.6922 -2.1529
    1THF     C2  238   3.856   0.630   1.442 -0.7044  0.9396  1.1554
    1THF     H3  239   3.761   0.682   1.428 -0.2876  1.0317 -1.5202
    1THF     H4  240   3.937   0.697   1.470 -0.9072  1.1889  1.1464
    1THF     C3  241   3.840   0.516   1.540 -0.5543 -0.3223 -0.4782
    1THF     H5  242   3.736   0.489   1.558 -0.7361  1.7599  1.7970
    1THF     H6  243   3.882   0.532   1.639  0.3002 -1.7314 -0.5990
    1THF     C4  244   3.921   0.400   1.483 -0.7314 -0.9514 -0.4253
    1THF     H7  245   3.880   0.299   1.486  0.2034 -1.3531 -0.9637
    1THF     H8  246   4.013   0.394   1.542 -1.0954  1.9637  0.5096
    1THF     O1  247   3.949   0.426   1.353 -0.5577  0.1696 -0.0332
    1THF     C1  248   1.585   3.630   0.241  0.2278 -0.5314  0.2183
    1THF     H1  249   1.649   3.671   0.163  0.8790  0.0431  1.0526
    1THF     H2  250   1.583   3.689   0.333  2.4774  0.4257 -0.3157
    1THF     C2  251   1.637   3.493   0.286 -0.1056  0.0396  0.2947
    1THF     H3  252   1.718   3.505   0.359 -0.7863  0.0615  1.0520
    1THF     H4  253   1.683   3.433   0.207  0.9371 -0.7181  1.4569
    1THF     C3  254   1.506   3.435   0.345  0.1256  0.3896 -0.2234
    1THF     H5  255   1.480   3.476   0.443 -0.1792 -1.8158  0.6430
    1THF     H6  256   1.507   3.326   0.352 -0.2487  0.4367  0.5568
    1THF     C4  257   1.396   3.479   0.246 -0.1863  0.4313  0.0626
    1THF     H7  258   1.307   3.500   0.305  0.7458 -2.3946  2.6678
    1THF     H8  259   1.389   3.395   0.177  2.9113  0.5084 -0.4357
    1THF     O1  260   1.456   3.601   0.192 -0.4171  0.0156  0.4827
    1THF     C1  261   2.968   3.954   0.510 -0.1751 -0.1562 -0.2692
    1THF     H1  262   2.885   3.892   0.545  0.0127 -0.9783 -1.2573
    1THF     H2  263   2.955   4.060   0.531 -1.3812 -0.1946 -0.7573
    1THF     C2  264   2.991   3.921   0.361  0.8152  0.4294 -0.7275
    1THF     H3  265   2.944   3.997   0.298  1.5758 -0.2200 -2.0981
    1THF     H4  266   2.937   3.830   0.336 -1.7331  1.1319  1.9842
    1THF     C3  267   3.140   3.904   0.348 -0.0008 -0.3529  0.6986
    1THF     H5  268   3.190   4.000   0.332  3.2322 -1.7706  1.8368
    1THF     H6  269   3.170   3.832   0.271  0.3814  1.2491 -0.6830
    1THF     C4  270   3.183   3.845   0.481 -0.3627 -0.5043  0.0062
    1THF     H7  271   3.287   3.871   0.502 -0.0502 -1.2042 -0.6361
    1THF     H8  272   3.164   3.737   0.486  1.5284 -0.8177  0.5582
    1THF     O1  273   3.088   3.912   0.576 -0.3188  0.0903 -0.1816
    1THF     C1  274   3.141   2.345   3.250  0.1167  0.3252  0.1039
    1THF     H1  275   3.187   2.287   3.170  1.5293  1.4509  0.0758
    1THF     H2  276   3.192   2.441   3.268  1.4855 -0.3169 -0.2913
    1THF     C2  277   3.125   2.268   3.383 -0.4489  0.1740  0.2912
    1THF     H3  278   3.158   2.330   3.466 -0.2849  1.3860 -0.6511
    1THF     H4  279   3.188   2.179   3.382 -0.3869  0.2089  1.0633
    1THF     C3  280   2.974   2.236   3.398  0.5842  0.6121  0.2967
    1THF     H5  281   2.952   2.232   3.504  0.6346 -0.6088  0.2652
    1THF     H6  282   2.945   2.140   3.356  0.7936  0.7488 -0.1750
    1THF     C4  283   2.909   2.350   3.316 -0.0714 -0.7348  0.1664
    1THF     H7  284   2.895   2.443   3.370 -0.0880 -0.6830  0.0736
    1THF     H8  285   2.809   2.320   3.283 -1.3130  2.6282  0.7353
    1THF     O1  286   2.997   2.372   3.209 -0.2731 -0.6024  1.0024
    1THF     C1  287   3.362   2.743   2.242  0.1219  0.4303  0.5310
    1THF     H1  288   3.269   2.690   2.264 -0.7955  1.8431  0.1059
    1THF     H2  289   3.442   2.670   2.253  1.4868  1.8320 -0.0057
    1THF     C2  290   3.379   2.866   2.330  0.8795  0.4347 -0.3026
    1THF     H3  291   3.470   2.857   2.391  1.2957  0.8720 -0.8516
    1THF     H4  292   3.294   2.874   2.398  0.6140 -0.4785 -0.5205
    1THF     C3  293   3.388   2.991   2.243 -0.1354  0.4658 -0.9166
    1THF     H5  294   3.491   3.025   2.228  0.4033 -1.3571 -1.4391
    1THF     H6  295   3.325   3.075   2.273  0.3350 -0.5157  3.1260
    1THF     C4  296   3.323   2.941   2.117 -0.2709  0.3668 -0.2580
    1THF     H7  297   3.372   2.992   2.033 -1.2527  2.4734  0.4287
    1THF     H8  298   3.214   2.937   2.117 -0.2296 -1.9155  1.5411
    1THF     O1  299   3.359   2.794   2.109  0.2252 -0.0863  0.0345
    1THF     C1  300   1.715   2.558   0.292  0.2178 -0.1816  0.7032
    1THF     H1  301   1.614   2.525   0.266 -0.3273  2.4192 -0.5806
    1THF     H2  302   1.760   2.605   0.204  2.8811 -2.9567  0.4780
    1THF     C2  303   1.811   2.447   0.346  0.3578  0.2807 -0.0262
    1THF     H3  304   1.852   2.401   0.257  0.1148 -0.8518  0.4448
    1THF     H4  305   1.754   2.369   0.398  0.0090  0.5293 -0.0320
    1THF     C3  306   1.900   2.524   0.439  0.5831  0.2339  0.1503
    1THF     H5  307   2.002   2.524   0.398  0.3566  0.5803 -0.4312
    1THF     H6  308   1.898   2.476   0.536  0.2883 -1.8657 -0.8728
    1THF     C4  309   1.838   2.667   0.449  0.2652  0.1524  0.8450
    1THF     H7  310   1.903   2.724   0.382 -0.4707 -0.5490 -0.4905
    1THF     H8  311   1.857   2.697   0.552  1.9180  0.1059  0.5817
    1THF     O1  312   1.700   2.651   0.397 -0.7044 -0.6280  0.4839
    1THF     C1  313   1.436   1.508   2.135 -0.1603 -0.2532  0.1486
    1THF     H1  314   1.420   1.590   2.064 -1.2160  0.1312  0.8192
    1THF     H2  315   1.539   1.485   2.161  0.7332  0.4633 -2.5038
    1THF     C2  316   1.331   1.398   2.115 -0.3367 -0.7222  0.8388
    1THF     H3  317   1.363   1.303   2.156 -1.2224 -0.8451  1.2559
    1THF     H4  318   1.308   1.382   2.009  1.6855  0.6502  0.1509
    1THF     C3  319   1.214   1.458   2.195 -0.8918  0.1053  0.2337
    1THF     H5  320   1.162   1.378   2.249  1.4927 -1.5438  0.1483
    1THF     H6  321   1.147   1.508   2.124  0.9329  0.2275 -1.4300
    1THF     C4  322   1.264   1.558   2.298 -0.4819 -0.2871 -0.7923
    1THF     H7  323   1.249   1.518   2.398  0.4823 -1.3381 -1.0528
    1THF     H8  324   1.216   1.656   2.286 -0.1847 -0.2053 -1.3316
    1THF     O1  325   1.403   1.568   2.262  0.3265 -0.2170  0.0842
    1THF     C1  326   1.486   1.626   3.367 -0.1589  0.0376 -0.6371
    1THF     H1  327   1.412   1.677   3.305 -2.4957 -1.3164  0.9736
    1THF     H2  328   1.577   1.685   3.382  0.9883 -1.6714 -0.7143
    1THF     C2  329   1.521   1.492   3.302 -0.5721  0.2562  0.2598
    1THF     H3  330   1.622   1.496   3.261 -0.5522 -0.6254  0.2209
    1THF     H4  331   1.451   1.467   3.222 -0.7598  0.7825  0.2577
    1THF     C3  332   1.492   1.385   3.408 -0.0411 -0.4291  1.3036
    1THF     H5  333   1.575   1.314   3.405 -1.7074 -2.3616 -0.2411
    1THF     H6  334   1.395   1.336   3.398 -0.3608  0.4186  0.2114
    1THF     C4  335   1.495   1.469   3.537 -0.0596 -0.0967 -0.0914
    1THF     H7  336   1.593   1.484   3.583  0.5357 -0.3732 -1.2450
    1THF     H8  337   1.429   1.438   3.618  0.4701 -1.1879 -0.0609
    1THF     O1  338   1.447   1.594   3.496 -0.0269 -0.2416  0.0624
    1THF     C1  339   2.217   3.215   1.452  0.1491  0.1706 -0.0206
    1THF     H1  340   2.291   3.138   1.429 -1.0516 -0.2573 -2.6351
    1THF     H2  341   2.114   3.200   1.419  0.4761 -0.8242 -0.6102
    1THF     C2  342   2.265   3.351   1.400  0.2976  0.4301  0.6120
    1THF     H3  343   2.213   3.369   1.305 -0.0604  1.6517  1.0334
    1THF     H4  344   2.369   3.345   1.367 -0.5757  1.7467 -2.5534
    1THF     C3  345   2.236   3.447   1.514  0.6200  0.0705 -0.4629
    1THF     H5  346   2.173   3.531   1.484  0.8923  1.0140  1.5268
    1THF     H6  347   2.323   3.483   1.569  1.4851 -0.7482 -1.2789
    1THF     C4  348   2.165   3.365   1.624  0.1427  0.0799  0.1685
    1THF     H7  349   2.058   3.360   1.602  0.5116 -0.4909 -1.5262
    1THF     H8  350   2.183   3.409   1.723  1.0753 -0.9093  0.4459
    1THF     O1  351   2.221   3.235   1.593  0.0427  0.0342 -0.2389
    1THF     C1  352   2.918   3.288   3.569  0.0896  0.3765 -1.0883
    1THF     H1  353   2.984   3.201   3.568 -0.4296 -0.0739  1.2596
    1THF     H2  354   2.944   3.357   3.488  0.9759  0.5455 -0.6586
    1THF     C2  355   2.898   3.341   3.711 -0.0650 -0.1145 -0.1747
    1THF     H3  356   2.966   3.424   3.734  0.9098 -0.4199 -1.8654
    1THF     H4  357   2.932   3.258   3.773 -1.5732  0.2264  1.1536
    1THF     C3  358   2.746   3.365   3.730 -0.1897  0.3213 -0.4231
    1THF     H5  359   2.712   3.467   3.708  0.6063 -0.1334 -4.0454
    1THF     H6  360   2.717   3.328   3.829 -1.8365  0.2611 -0.9060
    1THF     C4  361   2.684   3.283   3.611 -0.1598  0.1550  0.1624
    1THF     H7  362   2.606   3.342   3.562 -1.2096 -1.1616  0.2129
    1THF     H8  363   2.640   3.191   3.650  4.0124 -1.1058  2.2197
    1THF     O1  364   2.787   3.246   3.529 -0.1210  0.2593  0.2753
    1THF     C1  365   2.298   3.497   3.931 -0.2528 -0.0694  0.1295
    1THF     H1  366   2.203   3.531   3.891 -0.3006 -0.8236 -0.4311
    1THF     H2  367   2.360   3.578   3.969  1.6034 -0.5070 -1.8294
    1THF     C2  368   2.371   3.403   3.833  0.3135 -0.7911  0.0514
    1THF     H3  369   2.435   3.454   3.761 -1.2011 -0.0831 -0.8125
    1THF     H4  370   2.294   3.358   3.770  0.7966 -1.0439 -0.3623
    1THF     C3  371   2.449   3.306   3.923  0.3971 -0.9658  0.3608
    1THF     H5  372   2.535   3.359   3.963 -1.6408  0.4846  2.9775
    1THF     H6  373   2.474   3.212   3.873  2.8015  0.3729 -0.9896
    1THF     C4  374   2.345   3.290   4.035 -0.6872  0.5076  0.5240
    1THF     H7  375   2.399   3.258   4.125  2.1274  0.7353 -1.0179
    1THF     H8  376   2.277   3.208   4.010  2.0988 -0.8133 -3.2131
    1THF     O1  377   2.274   3.413   4.046  0.1702 -0.2446  0.1571
    1THF     C1  378   1.058   3.991   2.357 -0.3227  0.2068 -0.0773
    1THF     H1  379   0.978   3.967   2.427  1.6793 -3.3912  1.1325
    1THF     H2  380   1.020   4.073   2.296 -0.8844  0.5237  0.7007
    1THF     C2  381   1.103   3.871   2.267  0.7075 -0.6124 -0.6174
    1THF     H3  382   1.123   3.908   2.166  3.1090  1.7103  0.6490
    1THF     H4  383   1.023   3.797   2.264 -1.3297  1.5415 -0.4298
    1THF     C3  384   1.224   3.813   2.335  0.2415 -0.0621 -0.3892
    1THF     H5  385   1.310   3.820   2.268  0.2963  0.1055 -0.3011
    1THF     H6  386   1.219   3.705   2.349 -1.3709 -0.0224 -0.5147
    1THF     C4  387   1.241   3.900   2.456 -0.5367 -0.6425 -0.4504
    1THF     H7  388   1.342   3.913   2.496 -0.7657  1.4444 -0.5241
    1THF     H8  389   1.180   3.852   2.534 -0.5838 -1.4852 -0.9982
    1THF     O1  390   1.179   4.024   2.426  0.2283 -0.4080  0.2594
    1THF     C1  391   2.995   3.123   2.732  0.3521 -0.4618  0.3853
    1THF     H1  392   2.889   3.108   2.754  0.1103  0.5628 -0.0648
    1THF     H2  393   3.038   3.034   2.686 -2.3276 -2.5250  1.7347
    1THF     C2  394   3.075   3.162   2.852 -0.0283 -0.0800  0.6503
    1THF     H3  395   3.137   3.079   2.889  1.6273 -0.5185 -2.9366
    1THF     H4  396   3.007   3.195   2.932  1.0599  1.0368  1.1318
    1THF     C3  397   3.157   3.287   2.805  0.4907  0.0969  0.0909
    1THF     H5  398   3.265   3.286   2.818  0.5906 -0.6889 -0.7700
    1THF     H6  399   3.106   3.374   2.848 -0.5441 -0.3445 -0.2172
    1THF     C4  400   3.130   3.315   2.657  0.3384  0.3281 -0.1811
    1THF     H7  401   3.204   3.264   2.594 -0.5133  1.7432 -2.3975
    1THF     H8  402   3.114   3.418   2.625  1.3485 -0.0264 -1.9215
    1THF     O1  403   3.011   3.233   2.642  0.3323 -0.5569 -1.0724
    1THF     C1  404   1.524   1.662   1.491  0.1389 -0.1900 -0.9089
    1THF     H1  405   1.437   1.659   1.425 -1.3245  1.4545  0.8889
    1THF     H2  406   1.613   1.612   1.452 -0.0967 -0.3917 -1.1864
    1THF     C2  407   1.485   1.586   1.621 -0.0377  0.3518  0.0161
    1THF     H3  408   1.543   1.493   1.616  0.4697  0.6926 -0.4804
    1THF     H4  409   1.384   1.549   1.641 -0.5043  1.1855 -0.7793
    1THF     C3  410   1.537   1.682   1.729 -0.3947  0.6016 -0.3020
    1THF     H5  411   1.645   1.676   1.743 -0.6647 -0.4283  1.5545
    1THF     H6  412   1.500   1.674   1.831  0.8139  1.2654  0.1881
    1THF     C4  413   1.522   1.818   1.664  0.1020  0.2726  0.1917
    1THF     H7  414   1.573   1.900   1.715 -0.4083 -0.4424  1.8771
    1THF     H8  415   1.415   1.840   1.666  0.2303  1.2002 -2.2389
    1THF     O1  416   1.565   1.798   1.527 -0.0631 -0.1631  0.2624
    1THF     C1  417   3.585   1.353   0.098 -0.1221 -0.4813  0.6264
    1THF     H1  418   3.607   1.278   0.175 -0.4154  2.4689  3.7230
    1THF     H2  419   3.478   1.350   0.077 -0.0553  3.3574 -0.7157
    1THF     C2  420   3.684   1.346  -0.022 -0.4494 -0.7210 -0.6025
    1THF     H3  421   3.634   1.367  -0.117 -0.9601  0.2919 -0.1125
    1THF     H4  422   3.748   1.258  -0.010  0.6616  0.1854  0.1137
    1THF     C3  423   3.773   1.468   0.005 -0.4408  0.4051  0.2900
    1THF     H5  424   3.818   1.500  -0.089 -0.7005 -1.2612 -0.4292
    1THF     H6  425   3.856   1.441   0.070  0.2798  1.3593 -0.2223
    1THF     C4  426   3.682   1.571   0.067  0.5661  0.1742 -0.7541
    1THF     H7  427   3.600   1.606   0.003 -0.9104 -0.1164  0.9261
    1THF     H8  428   3.717   1.656   0.125  0.0034 -0.5576  0.7007
    1THF     O1  429   3.610   1.486   0.154  0.3829 -0.1297  0.3980
    1THF     C1  430   3.673   1.803   1.610 -0.0649 -0.2302 -0.1583
    1THF     H1  431   3.663   1.896   1.554  0.5649 -0.6584 -0.9878
    1THF     H2  432   3.652   1.827   1.714 -0.5352  1.7456 -0.6863
    1THF     C2  433   3.814   1.757   1.590  0.5867  0.1659  0.4574
    1THF     H3  434   3.856   1.709   1.679  1.1631  0.4764  0.3535
    1THF     H4  435   3.869   1.847   1.561  1.6113 -0.1714  1.3017
    1THF     C3  436   3.800   1.657   1.468 -0.9095 -0.8236 -0.7542
    1THF     H5  437   3.843   1.561   1.500  0.4467 -0.2679 -0.8934
    1THF     H6  438   3.853   1.681   1.376 -2.7693  2.7764 -0.9390
    1THF     C4  439   3.653   1.662   1.432 -0.7368 -0.0674 -0.0110
    1THF     H7  440   3.615   1.568   1.393 -2.7198  0.2057  1.2093
    1THF     H8  441   3.646   1.747   1.363  2.4876  0.9054  0.7730
    1THF     O1  442   3.591   1.704   1.550  0.1122 -0.1731 -0.2781
    1THF     C1  443   0.417   0.471   3.760 -0.1894  0.0541 -0.5118
    1THF     H1  444   0.358   0.548   3.709  0.0703  1.7302  1.6271
    1THF     H2  445   0.354   0.388   3.791  0.4419 -0.0402  0.5355
    1THF     C2  446   0.482   0.533   3.886 -0.1724  0.4129  0.3041
    1THF     H3  447   0.482   0.455   3.962  1.4751 -0.5360 -0.6234
    1THF     H4  448   0.435   0.626   3.918  2.1465  2.3695 -1.8050
    1THF     C3  449   0.621   0.573   3.828 -0.1063  0.5737 -0.4327
    1THF     H5  450   0.703   0.580   3.899 -0.1939  2.6341 -0.5111
    1THF     H6  451   0.614   0.675   3.788  0.3585  0.4315 -0.8788
    1THF     C4  452   0.649   0.482   3.710 -0.6379 -0.4234  0.4691
    1THF     H7  453   0.716   0.403   3.744  0.3199  0.0584 -0.2794
    1THF     H8  454   0.690   0.545   3.631  1.9154 -1.4318  0.9433
    1THF     O1  455   0.521   0.434   3.665 -0.0855 -0.0508 -0.1463
    1THF     C1  456   0.413   3.865   3.412 -0.6952  0.3048 -0.0362
    1THF     H1  457   0.310   3.834   3.432 -0.0523 -0.0537  3.0290
    1THF     H2  458   0.411   3.974   3.403 -2.8675  0.6315  3.2649
    1THF     C2  459   0.480   3.794   3.290  0.0605 -0.6045 -0.4496
    1THF     H3  460   0.539   3.863   3.229  0.7390 -1.1407 -0.4019
    1THF     H4  461   0.410   3.745   3.222 -1.8213  0.6459  0.5461
    1THF     C3  462   0.587   3.705   3.359  0.1176  0.7943  1.0521
    1THF     H5  463   0.683   3.698   3.308  0.3054  0.6872  1.4214
    1THF     H6  464   0.544   3.605   3.374  1.1522  0.1896  0.0453
    1THF     C4  465   0.613   3.761   3.497 -0.0167 -0.2656 -0.4741
    1THF     H7  466   0.682   3.844   3.488 -0.5091  0.2266  0.2423
    1THF     H8  467   0.645   3.682   3.566  2.0331  1.8471  1.0737
    1THF     O1  468   0.488   3.820   3.533 -0.2274 -0.0005 -0.1226
    1THF     C1  469   3.032   1.957   3.816 -0.9673  0.1772 -0.1790
    1THF     H1  470   2.926   1.932   3.824 -0.8723  0.2649  1.5489
    1THF     H2  471   3.090   1.865   3.827 -0.8918 -0.0231 -2.0496
    1THF     C2  472   3.075   2.066   3.911  0.4502 -0.2312 -0.1261
    1THF     H3  473   3.096   2.027   4.011  2.8358 -0.2809 -0.6148
    1THF     H4  474   2.998   2.142   3.922  0.3376 -0.3862  0.1636
    1THF     C3  475   3.199   2.118   3.843  0.2655  0.8982  0.0126
    1THF     H5  476   3.278   2.054   3.883 -0.1375  0.3495 -0.0612
    1THF     H6  477   3.228   2.220   3.866 -1.9297  1.4276  0.5976
    1THF     C4  478   3.180   2.092   3.690  0.5655  0.8743  1.0120
    1THF     H7  479   3.270   2.044   3.651 -2.4696 -3.6828 -0.8838
    1THF     H8  480   3.173   2.187   3.636 -0.4498 -0.0197 -0.4792
    1THF     O1  481   3.067   2.000   3.680 -0.5010 -0.3978 -0.1353
    1THF     C1  482   1.175   0.193   0.269  0.9187 -0.6455 -0.4727
    1THF     H1  483   1.259   0.168   0.335 -0.1423  0.3670  1.2913
    1THF     H2  484   1.142   0.104   0.215 -0.9861 -0.2806  0.0724
    1THF     C2  485   1.222   0.294   0.168 -0.2378 -0.9957 -0.2196
    1THF     H3  486   1.158   0.289   0.079 -0.6031  0.7385 -0.0813
    1THF     H4  487   1.320   0.265   0.129  0.1910 -0.7882  0.6920
    1THF     C3  488   1.200   0.424   0.245  0.2928 -0.1283  0.4739
    1THF     H5  489   1.136   0.490   0.186  2.5425  0.4390 -1.4048
    1THF     H6  490   1.289   0.482   0.269 -1.5322  2.4031  1.3276
    1THF     C4  491   1.110   0.398   0.369 -0.7075 -0.0708  0.3951
    1THF     H7  492   1.026   0.466   0.385 -0.0171  1.2404 -1.4672
    1THF     H8  493   1.174   0.398   0.458  0.5996 -1.1343 -0.5417
    1THF     O1  494   1.073   0.259   0.352  0.3172 -0.5489 -0.2089
    1THF     C1  495   3.100   3.845   1.287  0.5301  0.1036 -0.3264
    1THF     H1  496   3.077   3.742   1.315 -1.2676  0.8367  0.9841
    1THF     H2  497   3.146   3.910   1.362 -0.6056  0.4883  0.0489
    1THF     C2  498   2.971   3.916   1.259  0.2852  0.0254  0.3042
    1THF     H3  499   2.916   3.949   1.348 -0.4688  2.1346 -0.9129
    1THF     H4  500   2.905   3.844   1.210  0.2021  0.5086 -0.3001
    1THF     C3  501   3.007   4.023   1.163 -0.6580  0.5815  0.6764
    1THF     H5  502   3.046   4.109   1.217  2.6631 -0.3983 -0.0087
    1THF     H6  503   2.919   4.043   1.102 -0.9179  2.7214  1.7042
    1THF     C4  504   3.127   3.969   1.087  1.2853 -0.0033 -0.4255
    1THF     H7  505   3.208   4.040   1.068  0.7362  1.4438  2.3206
    1THF     H8  506   3.093   3.924   0.994  0.9299  0.2714 -0.4289
    1THF     O1  507   3.177   3.859   1.161 -0.1104  0.8913 -0.1949
    1THF     C1  508   2.526   2.096   1.221 -0.2701  0.4287 -0.0017
    1THF     H1  509   2.578   2.025   1.156 -1.1059 -0.2643  0.0681
    1THF     H2  510   2.562   2.091   1.324 -0.9783 -0.2401  0.2191
    1THF     C2  511   2.376   2.074   1.226  0.3663  0.0628 -0.1725
    1THF     H3  512   2.341   2.021   1.315 -1.1362  0.5389 -0.4673
    1THF     H4  513   2.344   2.009   1.144 -0.3377  0.3151 -0.1071
    1THF     C3  514   2.313   2.211   1.211 -0.3150 -0.3728  0.1201
    1THF     H5  515   2.273   2.248   1.305 -0.1086 -0.0686  0.0877
    1THF     H6  516   2.233   2.207   1.137  0.4043  0.9423 -0.7514
    1THF     C4  517   2.432   2.297   1.171 -0.3481  0.2510  0.4650
    1THF     H7  518   2.458   2.362   1.254 -2.6757  1.1711  0.5217
    1THF     H8  519   2.409   2.353   1.080  1.1527 -0.4494 -0.3737
    1THF     O1  520   2.547   2.215   1.146 -0.1022  0.0978 -0.4727
    1THF     C1  521   3.764   2.825   2.461  0.4853 -0.1475 -0.3356
    1THF     H1  522   3.747   2.717   2.459  0.4616 -0.1823  1.1380
    1THF     H2  523   3.723   2.884   2.379 -0.2514 -0.6435 -0.3314
    1THF     C2  524   3.914   2.857   2.483  0.4452  0.1179 -0.5012
    1THF     H3  525   3.943   2.956   2.447  0.1343  0.8770  1.2469
    1THF     H4  526   3.960   2.770   2.436 -0.3644 -0.1950 -0.7188
    1THF     C3  527   3.940   2.843   2.637 -0.0573  0.6643  0.2752
    1THF     H5  528   3.986   2.938   2.665  2.1953 -0.0683 -0.8219
    1THF     H6  529   4.013   2.766   2.664 -1.3640 -0.0410  1.8662
    1THF     C4  530   3.803   2.832   2.699  0.2101  0.6198 -0.0972
    1THF     H7  531   3.797   2.907   2.778  1.1306  2.5626 -1.8408
    1THF     H8  532   3.787   2.735   2.748  0.8259  1.4601  1.8103
    1THF     O1  533   3.707   2.863   2.590  0.1585  0.3696  0.0380
    1THF     C1  534   0.559   3.762   1.821  0.3976 -0.0182 -0.8855
    1THF     H1  535   0.650   3.821   1.831 -0.0130  0.2762  1.4317
    1THF     H2  536   0.493   3.789   1.904  0.5949 -0.1683 -0.6805
    1THF     C2  537   0.589   3.610   1.811  0.7056 -0.1809 -0.2137
    1THF     H3  538   0.560   3.560   1.904 -1.4527  1.3187 -0.0459
    1THF     H4  539   0.696   3.606   1.791  0.9679  1.6355  0.7511
    1THF     C3  540   0.506   3.563   1.678  0.1999  0.1425 -1.1138
    1THF     H5  541   0.405   3.524   1.694 -0.1941  2.0063  1.2301
    1THF     H6  542   0.557   3.482   1.625 -0.4889 -0.8368 -0.3113
    1THF     C4  543   0.514   3.691   1.593  0.2056  0.9064 -0.0152
    1THF     H7  544   0.434   3.704   1.520  0.1189  1.6521  0.2131
    1THF     H8  545   0.610   3.709   1.546  0.8551 -1.3510  0.3745
    1THF     O1  546   0.486   3.792   1.700 -0.0498 -1.1063  0.1466
    1THF     C1  547   1.280   3.329   0.579 -0.3797  0.5677 -0.4568
    1THF     H1  548   1.388   3.314   0.591 -0.2614  2.1707  0.6254
    1THF     H2  549   1.251   3.417   0.521 -0.3729  1.6135  1.0899
    1THF     C2  550   1.210   3.331   0.714  0.3856  0.3567  0.2555
    1THF     H3  551   1.112   3.377   0.706  0.6501  1.2401  1.8967
    1THF     H4  552   1.268   3.385   0.789  1.0671 -0.0000 -0.0116
    1THF     C3  553   1.189   3.183   0.744  0.2851 -0.4350 -0.4141
    1THF     H5  554   1.103   3.170   0.810  0.2685 -1.9028 -0.7013
    1THF     H6  555   1.269   3.134   0.800 -0.2413  1.8110  2.4190
    1THF     C4  556   1.158   3.119   0.604  0.0063 -0.8493 -1.1371
    1THF     H7  557   1.051   3.112   0.583  0.0821 -1.6352 -1.2624
    1THF     H8  558   1.212   3.024   0.596  0.6172 -0.5858 -0.2224
    1THF     O1  559   1.223   3.215   0.514 -0.0538  0.4740  0.5811
    1THF     C1  560   0.727   0.973   0.093  0.7635 -0.5677  0.0070
    1THF     H1  561   0.694   0.873   0.063 -0.4849 -0.3099  0.4821
    1THF     H2  562   0.834   0.993   0.086  0.8763 -0.9176  0.6652
    1THF     C2  563   0.690   1.015   0.232  0.5411  0.1127  0.1338
    1THF     H3  564   0.768   0.987   0.303  1.5356  1.7789 -0.2887
    1THF     H4  565   0.592   0.972   0.255  0.5012 -0.0597 -0.3472
    1THF     C3  566   0.681   1.172   0.220  0.1608  0.1176 -0.3256
    1THF     H5  567   0.761   1.219   0.277  1.6694 -2.8002  0.0712
    1THF     H6  568   0.586   1.212   0.256 -0.1598 -0.4172 -0.5719
    1THF     C4  569   0.692   1.195   0.066  0.9253 -0.5071 -0.4302
    1THF     H7  570   0.795   1.217   0.035  0.9315  0.4826  0.2713
    1THF     H8  571   0.629   1.273   0.021  0.5685  0.4202  1.6462
    1THF     O1  572   0.665   1.066   0.007  0.0801 -0.0116 -0.1816
    1THF     C1  573   0.695   0.662   2.533  0.7497 -0.3024 -0.0311
    1THF     H1  574   0.665   0.735   2.610  0.1706 -1.3148  0.7203
    1THF     H2  575   0.783   0.611   2.572  1.0789  0.4088  0.1656
    1THF     C2  576   0.728   0.736   2.399  0.1035  0.2277  0.4730
    1THF     H3  577   0.800   0.668   2.353 -1.3763 -0.3975 -0.9492
    1THF     H4  578   0.770   0.836   2.413 -1.6574  1.0898 -0.2468
    1THF     C3  579   0.595   0.731   2.322  0.8595 -0.6509 -0.5997
    1THF     H5  580   0.613   0.664   2.238  1.7147 -0.9116 -0.2157
    1THF     H6  581   0.563   0.828   2.282  0.3434 -0.9083 -0.8184
    1THF     C4  582   0.497   0.667   2.426  0.0309 -0.5051  0.4639
    1THF     H7  583   0.419   0.615   2.371  0.3178  0.1103 -0.5466
    1THF     H8  584   0.445   0.746   2.482 -1.7198 -0.2196 -1.4991
    1THF     O1  585   0.576   0.584   2.508  0.1757  0.6324 -0.1336
    1THF     C1  586   3.567   2.348   3.587 -0.6457  0.3156  0.2370
    1THF     H1  587   3.590   2.418   3.506 -0.7461  2.8449  2.3114
    1THF     H2  588   3.604   2.246   3.590 -1.3968  0.0350  0.1526
    1THF     C2  589   3.405   2.345   3.598  0.3730 -0.2420  0.1168
    1THF     H3  590   3.382   2.239   3.607 -2.6663  0.2961 -0.7942
    1THF     H4  591   3.354   2.385   3.510 -0.5359 -0.5270  0.5064
    1THF     C3  592   3.390   2.435   3.719  0.2096  0.5006  1.2486
    1THF     H5  593   3.299   2.408   3.773 -0.9822 -0.7088 -1.3180
    1THF     H6  594   3.376   2.536   3.680  1.2928  0.5122  0.8854
    1THF     C4  595   3.529   2.429   3.798 -0.0732  0.7077 -0.5414
    1THF     H7  596   3.539   2.340   3.862 -3.0527 -0.1284 -1.1728
    1THF     H8  597   3.545   2.522   3.853  0.9471  0.4405 -0.3747
    1THF     O1  598   3.630   2.404   3.700  0.4891 -0.4203 -0.2018
    1THF     C1  599   0.485   1.208   2.494  0.1516 -0.7168  0.7809
    1THF     H1  600   0.495   1.315   2.514 -0.9123 -0.5162  0.2452
    1THF     H2  601   0.377   1.191   2.487  0.0478  0.6282 -1.5816
    1THF     C2  602   0.546   1.129   2.610  0.2609 -0.3043  0.2453
    1THF     H3  603   0.487   1.038   2.616 -2.5650  1.5596  1.7107
    1THF     H4  604   0.538   1.177   2.708  0.0048  3.3436 -1.4534
    1THF     C3  605   0.690   1.099   2.575  0.2896  0.7508  0.2912
    1THF     H5  606   0.698   0.992   2.596 -1.4725  0.5963  0.2109
    1THF     H6  607   0.768   1.148   2.633  2.8767 -2.3049 -0.4543
    1THF     C4  608   0.699   1.137   2.425 -0.7456 -1.0475  0.1259
    1THF     H7  609   0.739   1.053   2.368  2.7385  0.3693  0.3567
    1THF     H8  610   0.757   1.229   2.413 -3.5752  0.3975 -3.1237
    1THF     O1  611   0.565   1.167   2.380 -0.4167  0.4031 -0.5619
    1THF     C1  612   0.866   0.789   3.336  0.3020 -0.2761  0.0403
    1THF     H1  613   0.928   0.784   3.246 -0.3051  0.0818 -0.3964
    1THF     H2  614   0.917   0.847   3.414 -2.2301  0.2007  1.4009
    1THF     C2  615   0.834   0.653   3.385 -0.2363 -0.2473 -0.2461
    1THF     H3  616   0.838   0.657   3.494 -0.4025 -0.9556 -0.2083
    1THF     H4  617   0.904   0.578   3.348  0.1080  0.4435 -0.9992
    1THF     C3  618   0.683   0.630   3.350  0.0863  0.4361 -0.4812
    1THF     H5  619   0.617   0.630   3.438 -0.8682  0.4936 -1.1956
    1THF     H6  620   0.668   0.530   3.308  0.3424  0.3977 -0.4779
    1THF     C4  621   0.655   0.741   3.254  0.0586  0.2285 -0.6309
    1THF     H7  622   0.549   0.769   3.254 -0.2319 -0.8561  0.8785
    1THF     H8  623   0.683   0.707   3.154  1.7180  0.3158 -0.2026
    1THF     O1  624   0.739   0.852   3.299 -0.1817 -0.1923  0.6330
    1THF     C1  625   1.229   1.909   0.434 -0.1276  0.5418 -0.5096
    1THF     H1  626   1.219   1.881   0.329 -0.7858 -3.4278  0.5150
    1THF     H2  627   1.308   1.982   0.452 -0.3197  0.2454  1.8027
    1THF     C2  628   1.231   1.784   0.528 -0.6530  0.1868 -0.1789
    1THF     H3  629   1.307   1.796   0.605 -0.9098  2.3473 -0.2385
    1THF     H4  630   1.256   1.691   0.476  0.6358 -0.5213  1.6823
    1THF     C3  631   1.099   1.773   0.589 -0.1713 -0.6014 -0.0412
    1THF     H5  632   1.090   1.724   0.686  0.5645  1.1419  0.9189
    1THF     H6  633   1.035   1.720   0.517 -1.9339 -0.2745  1.2820
    1THF     C4  634   1.054   1.917   0.597  0.4692 -1.0005  0.7894
    1THF     H7  635   1.101   1.973   0.679  2.6633  0.4088 -1.3333
    1THF     H8  636   0.946   1.930   0.607  0.1087 -2.1879 -1.2572
    1THF     O1  637   1.101   1.969   0.469  0.0007  0.3055 -0.2715
    1THF     C1  638   2.882   3.627   2.225  0.2932 -0.0994 -0.2559
    1THF     H1  639   2.791   3.567   2.225  0.2576 -0.0431 -0.7167
    1THF     H2  640   2.919   3.634   2.122  2.7615 -0.3621  0.5782
    1THF     C2  641   2.980   3.539   2.313 -0.2675 -0.3773 -0.4713
    1THF     H3  642   3.079   3.533   2.267 -0.6121 -0.3774 -1.2183
    1THF     H4  643   2.939   3.439   2.328  1.2831 -1.1057 -0.9216
    1THF     C3  644   2.995   3.612   2.447  0.0735 -0.4960 -0.7009
    1THF     H5  645   3.097   3.636   2.477 -0.3637  1.6652 -0.8544
    1THF     H6  646   2.960   3.545   2.525  0.2859  0.2208  0.0107
    1THF     C4  647   2.912   3.742   2.430  0.1355  1.3613 -0.8048
    1THF     H7  648   2.983   3.822   2.450  0.8267  0.0774  2.1039
    1THF     H8  649   2.822   3.741   2.493 -0.1790 -0.8654 -1.2477
    1THF     O1  650   2.872   3.756   2.288  0.0806  0.3919  0.4166
    1THF     C1  651   4.048   3.211   2.330 -0.2516 -0.2632 -0.3533
    1THF     H1  652   3.944   3.203   2.296 -0.8330  1.4282  0.9608
    1THF     H2  653   4.078   3.309   2.290  0.4146 -0.9451 -1.5554
    1THF     C2  654   4.139   3.101   2.285  0.5325 -0.0038 -0.4216
    1THF     H3  655   4.180   3.118   2.185 -0.8728  3.8804 -0.4251
    1THF     H4  656   4.086   3.005   2.289 -2.3303  1.5105 -0.0983
    1THF     C3  657   4.252   3.097   2.383 -0.1343  0.0512  0.3430
    1THF     H5  658   4.332   3.165   2.353 -0.8648  0.6551 -0.2687
    1THF     H6  659   4.292   2.995   2.386 -2.4557 -0.9606 -1.0751
    1THF     C4  660   4.186   3.146   2.511  0.4594  0.0115 -0.1287
    1THF     H7  661   4.256   3.208   2.567  1.0757  1.0743 -2.0473
    1THF     H8  662   4.156   3.063   2.577  0.4013  0.1636  0.0363
    1THF     O1  663   4.063   3.206   2.472 -0.5539  0.4400 -0.4080
    1THF     C1  664   0.756   0.024   2.041 -0.2634 -0.1254  0.2679
    1THF     H1  665   0.799  -0.038   2.120  1.6956 -1.6842 -1.9558
    1THF     H2  666   0.649   0.002   2.039  0.5222 -4.3115 -1.0446
    1THF     C2  667   0.841  -0.019   1.930  0.2324  0.1834 -0.2504
    1THF     H3  668   0.790  -0.004   1.834  1.0836  1.4544 -0.5072
    1THF     H4  669   0.865  -0.126   1.931  1.3899  0.4231 -1.1451
    1THF     C3  670   0.963   0.069   1.938 -0.3221  0.2433  0.1014
    1THF     H5  671   1.015   0.103   1.848 -0.1862  0.6464  0.3302
    1THF     H6  672   1.039   0.022   2.001 -1.1983 -0.9962  0.2381
    1THF     C4  673   0.912   0.195   2.004 -0.3268  0.4947  0.3775
    1THF     H7  674   0.896   0.276   1.932 -0.3485  0.6330  0.5374
    1THF     H8  675   0.986   0.218   2.081  1.0791 -1.0531 -0.5019
    1THF     O1  676   0.788   0.162   2.067 -0.3253 -0.0262 -0.1174
    1THF     C1  677   0.236   2.807   2.073 -0.1801  0.0383  0.3054
    1THF     H1  678   0.302   2.838   2.155 -0.2106 -0.7974  0.6446
    1THF     H2  679   0.131   2.796   2.100  0.2972 -1.0689  1.8114
    1THF     C2  680   0.292   2.677   2.018  0.5194  0.3432 -0.0027
    1THF     H3  681   0.241   2.589   2.057  1.6131 -0.4830 -0.4067
    1THF     H4  682   0.396   2.661   2.048  0.8624  0.7348 -0.9510
    1THF     C3  683   0.272   2.697   1.867 -1.1501  0.0481 -0.4135
    1THF     H5  684   0.205   2.623   1.824 -2.2562  1.4564 -1.1579
    1THF     H6  685   0.372   2.685   1.824 -1.6359  0.7272 -1.7386
    1THF     C4  686   0.226   2.838   1.834  0.6253  0.2803 -0.2500
    1THF     H7  687   0.123   2.831   1.798  1.2225 -1.7637 -1.6424
    1THF     H8  688   0.301   2.887   1.772  0.8247 -1.7163 -1.6440
    1THF     O1  689   0.230   2.896   1.963 -0.1191  0.0446  0.1261
    1THF     C1  690   0.206   0.821   1.049  0.3570  0.8151 -0.1062
    1THF     H1  691   0.311   0.810   1.079  0.5584 -1.8635 -1.6640
    1THF     H2  692   0.183   0.928   1.056  2.6840  1.2496  1.6536
    1THF     C2  693   0.106   0.725   1.125  0.6550 -0.2916  0.1142
    1THF     H3  694   0.017   0.781   1.154  0.2680  0.5243 -2.5410
    1THF     H4  695   0.142   0.678   1.217  0.2260 -0.3760  0.2409
    1THF     C3  696   0.065   0.623   1.017 -0.3301 -0.2772 -0.0119
    1THF     H5  697  -0.040   0.640   0.992 -0.4644 -1.6223 -0.4113
    1THF     H6  698   0.064   0.519   1.048 -2.3076 -0.0854  0.6521
    1THF     C4  699   0.148   0.654   0.892 -0.0887  0.4418 -0.2383
    1THF     H7  700   0.084   0.637   0.806  1.7475  1.9153 -1.9615
    1THF     H8  701   0.237   0.590   0.887  0.4906  1.2726 -0.7355
    1THF     O1  702   0.194   0.790   0.913 -0.2434 -0.3575 -0.0877
    1THF     C1  703   1.939   0.402   1.471 -0.1203 -0.1130  0.2426
    1THF     H1  704   1.943   0.501   1.425 -1.3192  0.6306  1.6876
    1THF     H2  705   1.845   0.348   1.457  0.8805 -1.2633 -2.4101
    1THF     C2  706   1.989   0.404   1.611  0.1845 -0.2097  0.2416
    1THF     H3  707   1.961   0.311   1.661 -0.6105  0.7011  1.5349
    1THF     H4  708   1.948   0.490   1.665  0.4624 -0.5128  0.9476
    1THF     C3  709   2.139   0.399   1.599 -0.0049 -0.3336 -0.1101
    1THF     H5  710   2.190   0.332   1.668  0.2415  1.0139  1.0463
    1THF     H6  711   2.176   0.501   1.616 -0.6092 -0.3510  1.3625
    1THF     C4  712   2.164   0.354   1.453  0.8812 -0.2291  0.2679
    1THF     H7  713   2.227   0.265   1.445 -1.0581 -1.6339  0.4039
    1THF     H8  714   2.200   0.444   1.402 -0.7318 -0.5910 -1.5488
    1THF     O1  715   2.030   0.326   1.397  0.0455  0.7569 -0.1990
    1THF     C1  716   1.003   2.172   0.022 -0.3466  0.2193 -0.4331
    1THF     H1  717   0.948   2.087   0.064 -1.8019  1.3185 -0.0810
    1THF     H2  718   1.007   2.175  -0.087 -0.5425 -0.8404 -0.4750
    1THF     C2  719   1.151   2.163   0.071 -0.0092 -0.9793 -0.3871
    1THF     H3  720   1.205   2.144  -0.022  0.9781 -0.2956  0.0402
    1THF     H4  721   1.165   2.082   0.143  2.4686 -0.6662 -0.4718
    1THF     C3  722   1.176   2.297   0.130 -0.2637  0.1251 -0.1141
    1THF     H5  723   1.256   2.339   0.069  0.6891 -1.2370  0.1608
    1THF     H6  724   1.197   2.298   0.237  0.9055  1.2824 -0.3488
    1THF     C4  725   1.056   2.386   0.111  0.2740  0.4049 -0.7636
    1THF     H7  726   1.072   2.456   0.028 -2.5325  0.7682 -1.0416
    1THF     H8  727   1.039   2.448   0.199  3.8214 -0.9922  0.9839
    1THF     O1  728   0.951   2.297   0.071 -0.1518 -0.4381  0.3416
    1THF     C1  729   3.314   3.096   1.461  0.1444  0.2317  0.1841
    1THF     H1  730   3.228   3.031   1.477 -1.7259  1.8419 -2.7714
    1THF     H2  731   3.329   3.099   1.353 -0.0483 -1.7690  0.0904
    1THF     C2  732   3.443   3.066   1.540 -0.4144  0.0541 -0.3377
    1THF     H3  733   3.531   3.089   1.480 -1.1702  2.3829 -0.6140
    1THF     H4  734   3.456   2.961   1.568 -0.6369 -0.2188 -1.2323
    1THF     C3  735   3.433   3.154   1.666 -0.2310  0.6374 -0.2048
    1THF     H5  736   3.520   3.221   1.667 -0.6095  1.1666 -1.5835
    1THF     H6  737   3.437   3.109   1.765 -1.0848 -1.8243 -1.2449
    1THF     C4  738   3.308   3.239   1.642 -0.8081 -0.0563 -0.2064
    1THF     H7  739   3.325   3.341   1.679 -0.2268  0.0638 -0.7995
    1THF     H8  740   3.224   3.207   1.703  0.8671  0.7869  2.6777
    1THF     O1  741   3.285   3.230   1.497 -0.4201 -0.2757  0.2913
    1THF     C1  742   1.008   1.376   0.317  0.0425  0.4931 -0.5553
    1THF     H1  743   0.934   1.436   0.265 -0.5680 -0.9241 -1.3440
    1THF     H2  744   0.968   1.325   0.404  1.7695 -0.4151 -0.2654
    1THF     C2  745   1.109   1.478   0.375  0.0204 -0.1202 -0.0554
    1THF     H3  746   1.092   1.498   0.480 -0.3163 -1.3984  0.1463
    1THF     H4  747   1.119   1.577   0.329  1.6225 -0.3247 -0.1930
    1THF     C3  748   1.251   1.416   0.343  0.0383  0.3428 -0.3348
    1THF     H5  749   1.271   1.357   0.433 -0.9270  2.6120  1.4163
    1THF     H6  750   1.321   1.499   0.332 -0.0988  0.3286 -1.3834
    1THF     C4  751   1.231   1.337   0.216  0.1065 -0.2774  0.0205
    1THF     H7  752   1.305   1.257   0.216  0.2431 -0.1674 -1.2232
    1THF     H8  753   1.249   1.398   0.126  0.0781  0.3827  0.4553
    1THF     O1  754   1.090   1.295   0.225 -0.3430  0.1981  0.4250
    1THF     C1  755   1.095   3.660   1.945 -0.2134 -0.2874 -0.5206
    1THF     H1  756   1.053   3.670   2.046  1.0703 -1.8149  0.1905
    1THF     H2  757   1.028   3.641   1.861 -1.3698 -0.7046  0.4845
    1THF     C2  758   1.182   3.537   1.958 -0.6114  0.2160 -0.1568
    1THF     H3  759   1.135   3.453   1.906 -0.6730  1.1427 -1.6147
    1THF     H4  760   1.192   3.508   2.063  1.6226 -3.2437 -1.2253
    1THF     C3  761   1.315   3.576   1.896  0.2490 -0.4577  0.3635
    1THF     H5  762   1.310   3.551   1.790 -0.9564 -3.5447  1.1058
    1THF     H6  763   1.400   3.527   1.942  0.9565 -0.1169 -0.5644
    1THF     C4  764   1.325   3.726   1.903  0.1572 -0.0745  0.5132
    1THF     H7  765   1.379   3.772   1.821 -1.6745  0.1368 -0.6040
    1THF     H8  766   1.377   3.752   1.996  1.0882  1.3382 -0.3935
    1THF     O1  767   1.186   3.774   1.908 -0.7709  0.3579  0.6957
    1THF     C1  768   0.774   1.721   0.364  0.6983  0.4656  0.1629
    1THF     H1  769   0.846   1.726   0.447  2.2706 -1.0762 -1.0624
    1THF     H2  770   0.747   1.619   0.338  0.3161  0.0881  1.9810
    1THF     C2  771   0.837   1.806   0.245 -0.0308 -0.3740  0.2126
    1THF     H3  772   0.822   1.762   0.146 -1.2497 -0.7316  0.5526
    1THF     H4  773   0.946   1.795   0.250  0.2992  2.1526 -0.6744
    1THF     C3  774   0.786   1.949   0.254 -0.1699 -0.4607 -0.2533
    1THF     H5  775   0.733   1.960   0.159 -1.0076 -1.9157  0.0245
    1THF     H6  776   0.874   2.012   0.272 -1.7633  1.9975 -0.7184
    1THF     C4  777   0.685   1.934   0.374 -0.5860 -0.2685 -0.1223
    1THF     H7  778   0.592   1.990   0.357 -0.7393 -0.7473 -0.8567
    1THF     H8  779   0.738   1.967   0.464  2.3076  1.0782 -2.2406
    1THF     O1  780   0.652   1.795   0.389  0.3548 -0.0308  0.1050
    1THF     C1  781   3.553   2.206   0.674 -0.2807 -0.2319  0.3867
    1THF     H1  782   3.613   2.274   0.612  0.4634 -1.0251  0.2330
    1THF     H2  783   3.616   2.171   0.756  2.4752  0.2513 -1.4388
    1THF     C2  784   3.496   2.078   0.599 -0.1549  0.4337 -0.0653
    1THF     H3  785   3.563   1.992   0.600  1.1094  1.4126  0.2076
    1THF     H4  786   3.460   2.100   0.498 -0.9393  0.2904  0.1789
    1THF     C3  787   3.371   2.049   0.681 -0.0570  0.1142  0.0664
    1THF     H5  788   3.408   1.996   0.769  3.3617  2.6340  0.2348
    1THF     H6  789   3.294   1.992   0.628  0.4541 -0.4697 -0.0568
    1THF     C4  790   3.325   2.187   0.731 -0.1401  0.0694  0.4712
    1THF     H7  791   3.291   2.174   0.834 -0.9012 -0.6648  0.1329
    1THF     H8  792   3.246   2.217   0.662 -1.9501 -1.8989  1.6025
    1THF     O1  793   3.438   2.270   0.724 -0.3679 -0.8003 -0.1625
    1THF     C1  794   3.509   1.068   2.664  0.5205  0.6506 -0.8705
    1THF     H1  795   3.528   1.077   2.772 -3.2529 -0.8699  0.0098
    1THF     H2  796   3.455   1.155   2.626  1.4238  2.1955  1.2428
    1THF     C2  797   3.434   0.939   2.649  0.5865  0.1099 -0.2939
    1THF     H3  798   3.337   0.956   2.601 -0.8070  2.1220  3.0625
    1THF     H4  799   3.405   0.904   2.749  1.2945  1.6934  0.4820
    1THF     C3  800   3.517   0.840   2.573 -0.2966  0.4722  0.0064
    1THF     H5  801   3.502   0.833   2.465 -3.8392  1.4275  0.3617
    1THF     H6  802   3.516   0.740   2.617  2.2015 -0.8794 -2.7784
    1THF     C4  803   3.655   0.904   2.578 -0.8901 -0.2233 -0.6299
    1THF     H7  804   3.713   0.885   2.487  0.9473  0.2672  0.4155
    1THF     H8  805   3.706   0.866   2.667 -0.5101  0.3191 -0.6135
    1THF     O1  806   3.632   1.044   2.597 -0.2732  0.1109 -0.2128
    1THF     C1  807   0.177   2.503   0.583  0.0904 -0.7807 -0.0386
    1THF     H1  808   0.256   2.515   0.658 -0.6062  1.1506  0.4166
    1THF     H2  809   0.095   2.443   0.624 -0.8269  0.0378 -0.6607
    1THF     C2  810   0.228   2.453   0.449 -0.7028  0.2734 -1.1823
    1THF     H3  811   0.239   2.345   0.452 -0.2506  0.3390  0.1530
    1THF     H4  812   0.327   2.496   0.431 -0.8654  0.2440 -2.1465
    1THF     C3  813   0.129   2.505   0.345  0.5780 -0.4683 -0.3526
    1THF     H5  814   0.049   2.432   0.337 -0.1613 -0.0038  2.1774
    1THF     H6  815   0.178   2.548   0.257  1.0268  1.1595  0.6713
    1THF     C4  816   0.069   2.623   0.415 -0.1440  0.3881 -0.3866
    1THF     H7  817  -0.040   2.613   0.421 -0.1452  1.3560  1.5896
    1THF     H8  818   0.100   2.722   0.381  2.6916  0.1611  1.4032
    1THF     O1  819   0.121   2.631   0.550 -0.0689  0.3553 -0.0596
    1THF     C1  820   3.478   3.560   0.338  0.3584 -0.2484  0.1274
    1THF     H1  821   3.520   3.617   0.421 -1.8806  2.2870 -0.4093
    1THF     H2  822   3.541   3.472   0.323 -2.1863 -1.7986 -1.9327
    1THF     C2  823   3.471   3.649   0.211  0.4699 -0.2230 -1.0188
    1THF     H3  824   3.556   3.648   0.143  3.1086  0.0027  2.0974
    1THF     H4  825   3.469   3.747   0.260  0.8128 -1.0058  0.6113
    1THF     C3  826   3.350   3.600   0.133  0.1448  0.1368  0.0138
    1THF     H5  827   3.367   3.533   0.049 -2.4628  0.2429 -0.6662
    1THF     H6  828   3.304   3.692   0.095  0.3458  0.5653  0.7908
    1THF     C4  829   3.261   3.525   0.240  0.0169 -0.5455 -0.2055
    1THF     H7  830   3.243   3.423   0.207  2.3994 -0.8384 -0.6552
    1THF     H8  831   3.167   3.579   0.254  0.3824  0.0395  0.0217
    1THF     O1  832   3.338   3.512   0.360  0.0893 -0.1845 -0.1993
    1THF     C1  833   2.140   1.013   1.836 -0.0919  0.1817 -0.0550
    1THF     H1  834   2.232   1.017   1.777 -1.2381  1.1228 -1.8424
    1THF     H2  835   2.070   1.083   1.789 -1.7475 -1.7565 -0.5849
    1THF     C2  836   2.154   1.034   1.990 -0.4646  0.3154 -0.7764
    1THF     H3  837   2.073   1.102   2.016 -1.7611 -2.4909  2.8833
    1THF     H4  838   2.254   1.068   2.018 -0.3289 -0.9612  0.2937
    1THF     C3  839   2.117   0.897   2.052  0.2345 -0.4113  0.4599
    1THF     H5  840   2.056   0.898   2.142 -0.7424  1.3973 -0.2017
    1THF     H6  841   2.200   0.826   2.062 -0.2365 -1.0109  0.1800
    1THF     C4  842   2.025   0.843   1.941 -0.4960  0.0059  0.7097
    1THF     H7  843   1.927   0.889   1.953 -1.2629 -1.3332 -0.1600
    1THF     H8  844   2.020   0.734   1.949  2.9162 -0.1030  2.5676
    1THF     O1  845   2.088   0.880   1.813  0.4145  0.1787  0.0904
    1THF     C1  846   2.092   2.409   3.267  0.2263 -0.1582  0.0829
    1THF     H1  847   2.140   2.354   3.349  2.0836 -0.4114 -1.1528
    1THF     H2  848   2.158   2.459   3.195 -1.6125  0.6315 -1.0890
    1THF     C2  849   2.004   2.517   3.340  0.5809  0.3425  0.0791
    1THF     H3  850   2.054   2.614   3.352  0.8981 -0.0667  2.2639
    1THF     H4  851   1.975   2.485   3.440 -0.2912  1.5395  0.2255
    1THF     C3  852   1.877   2.526   3.258 -0.8397 -0.5812  0.1421
    1THF     H5  853   1.871   2.619   3.200  1.0597  0.3647  1.4422
    1THF     H6  854   1.779   2.518   3.306  0.1315 -1.3240  2.0406
    1THF     C4  855   1.891   2.409   3.153 -0.9917  0.0266 -0.2640
    1THF     H7  856   1.929   2.459   3.064  0.0022  1.6153  1.0272
    1THF     H8  857   1.804   2.344   3.143 -1.1892  0.1402  0.6669
    1THF     O1  858   1.999   2.327   3.198 -0.3605 -0.2182 -0.2219
    1THF     C1  859   3.813   2.965   0.435  0.2147  0.5792 -1.0186
    1THF     H1  860   3.810   3.067   0.397  0.3199  1.1024  0.3503
    1THF     H2  861   3.766   2.900   0.361 -0.9221  0.7426 -0.4453
    1THF     C2  862   3.759   2.946   0.586 -0.7718  0.2584  0.0001
    1THF     H3  863   3.741   2.839   0.603  1.8561 -0.4946 -1.6600
    1THF     H4  864   3.665   3.000   0.596 -1.7787 -1.1122 -1.8026
    1THF     C3  865   3.882   2.983   0.671  0.0150 -0.5914 -0.2032
    1THF     H5  866   3.901   2.913   0.753  0.5755 -1.3045 -0.9444
    1THF     H6  867   3.874   3.084   0.711  1.5330 -0.4434 -0.2420
    1THF     C4  868   3.998   2.979   0.574  0.1594  0.1615 -0.7650
    1THF     H7  869   4.072   2.908   0.612 -1.4818 -1.2077 -0.0956
    1THF     H8  870   4.038   3.081   0.568  0.6559 -0.0875 -1.8641
    1THF     O1  871   3.960   2.941   0.448  0.0361 -0.1912  0.3188
    1THF     C1  872   3.127   0.121   3.314  0.2532 -0.4731 -0.5041
    1THF     H1  873   3.028   0.113   3.360  0.4675 -2.3798 -0.3231
    1THF     H2  874   3.197   0.126   3.398 -0.1048 -0.1686 -0.2228
    1THF     C2  875   3.145   0.242   3.221 -0.2231 -0.1457  0.0444
    1THF     H3  876   3.208   0.315   3.272  2.4893  0.3823 -3.8367
    1THF     H4  877   3.049   0.286   3.195 -1.0478 -1.7382  0.2969
    1THF     C3  878   3.215   0.187   3.098 -0.7502 -0.0434 -0.4367
    1THF     H5  879   3.298   0.253   3.072 -1.9101  1.9546  0.8077
    1THF     H6  880   3.144   0.183   3.015  0.1715 -1.1443 -1.1861
    1THF     C4  881   3.261   0.048   3.147 -0.8520  0.7325  0.1062
    1THF     H7  882   3.359   0.051   3.195 -0.3007 -1.1049 -0.8686
    1THF     H8  883   3.259  -0.020   3.061  1.5126  1.5057 -0.6018
    1THF     O1  884   3.161   0.008   3.242  0.3283 -0.3011 -0.0599
    1THF     C1  885   2.470   3.789   1.499 -0.4769  0.1883 -0.3707
    1THF     H1  886   2.447   3.874   1.564  0.1289 -1.9604  2.6955
    1THF     H2  887   2.392   3.716   1.520 -0.9218  0.1664 -2.0321
    1THF     C2  888   2.609   3.723   1.537 -1.0371 -0.1887 -0.1609
    1THF     H3  889   2.611   3.620   1.501 -0.2482 -0.1256 -0.3056
    1THF     H4  890   2.613   3.730   1.646 -1.1925 -1.2177 -0.0905
    1THF     C3  891   2.711   3.799   1.463  0.5794  0.6143 -0.6095
    1THF     H5  892   2.797   3.734   1.444  0.4029  0.1067  0.3308
    1THF     H6  893   2.741   3.893   1.511  0.5163  0.7887 -0.9054
    1THF     C4  894   2.642   3.841   1.336 -0.4377 -0.7087 -0.3237
    1THF     H7  895   2.657   3.767   1.256  0.4548 -0.9711  0.0848
    1THF     H8  896   2.682   3.934   1.294  0.6856 -0.9645  0.1771
    1THF     O1  897   2.501   3.841   1.362  0.2284  0.1036 -0.5883
    1THF     C1  898   1.873   2.861   2.736 -0.1570 -0.3079  0.1341
    1THF     H1  899   1.792   2.866   2.809  0.5950  2.7459  0.8323
    1THF     H2  900   1.856   2.783   2.661  0.3721  0.8524 -1.2109
    1THF     C2  901   2.003   2.837   2.823  0.0004  0.0239 -0.4664
    1THF     H3  902   2.088   2.801   2.765  1.0390 -1.1969  1.7719
    1THF     H4  903   1.991   2.760   2.900 -0.1316 -0.0499 -0.5596
    1THF     C3  904   2.012   2.982   2.879  0.2895 -0.2437 -0.0987
    1THF     H5  905   2.112   3.015   2.910  0.0770 -0.4100  0.7723
    1THF     H6  906   1.940   2.995   2.959 -0.5655  1.1055 -1.0771
    1THF     C4  907   1.962   3.075   2.769  0.4045  0.2646  0.1204
    1THF     H7  908   2.043   3.102   2.702  1.3252 -2.5907 -0.0023
    1THF     H8  909   1.911   3.164   2.806 -1.1606 -0.7695  0.5206
    1THF     O1  910   1.884   2.992   2.680 -0.3661 -0.4704  0.3861
    1THF     C1  911   2.879   0.240   0.982 -0.3351  0.1523 -0.3564
    1THF     H1  912   2.955   0.166   0.954 -0.1395  1.2398 -2.7953
    1THF     H2  913   2.841   0.216   1.082  1.1455  0.3466  0.2708
    1THF     C2  914   2.765   0.262   0.881 -0.8028  1.2116 -0.1848
    1THF     H3  915   2.677   0.202   0.907 -0.3076  0.6789  0.2707
    1THF     H4  916   2.804   0.236   0.782  1.7148  0.7126  0.9065
    1THF     C3  917   2.727   0.404   0.903 -0.0209  0.1737  0.1477
    1THF     H5  918   2.655   0.422   0.984  0.2257 -0.0686  0.4229
    1THF     H6  919   2.684   0.441   0.810 -0.2647  2.5644  1.1629
    1THF     C4  920   2.857   0.474   0.935  0.2012  0.2831 -0.8270
    1THF     H7  921   2.844   0.557   1.004  1.1016 -0.9608  0.8883
    1THF     H8  922   2.902   0.496   0.837  1.7369 -1.6067 -0.5919
    1THF     O1  923   2.940   0.379   0.998  0.6351 -0.2951  0.0534
    1THF     C1  924   1.410   2.674   0.562  0.6799 -0.2690 -0.0660
    1THF     H1  925   1.505   2.718   0.531  1.8830 -0.3423  3.2130
    1THF     H2  926   1.379   2.707   0.662 -2.6568 -0.7387 -0.8853
    1THF     C2  927   1.435   2.522   0.562 -0.3595 -0.0757  0.1816
    1THF     H3  928   1.372   2.476   0.638 -1.1103  1.9189  0.7989
    1THF     H4  929   1.537   2.498   0.595 -0.2975 -0.7445 -0.4801
    1THF     C3  930   1.391   2.475   0.421 -0.3029  0.0011 -0.2148
    1THF     H5  931   1.299   2.417   0.435  0.4122 -1.0903  0.0102
    1THF     H6  932   1.464   2.418   0.363 -0.3837  0.8699 -1.1815
    1THF     C4  933   1.353   2.600   0.350 -0.1202  0.2746 -0.1244
    1THF     H7  934   1.271   2.583   0.280  1.4102 -2.8054 -1.2738
    1THF     H8  935   1.435   2.630   0.284  0.3031  1.6034  0.9756
    1THF     O1  936   1.312   2.693   0.456  0.3359  0.8345 -0.2905
    1THF     C1  937   3.561   3.854   3.383  0.0597  0.0579 -0.3446
    1THF     H1  938   3.452   3.846   3.394 -0.1585 -2.3676 -3.4301
    1THF     H2  939   3.606   3.936   3.438  1.3839 -0.3029 -0.8652
    1THF     C2  940   3.590   3.861   3.233  0.0846 -0.2864  0.2333
    1THF     H3  941   3.684   3.910   3.206 -0.4028  0.5301  0.0297
    1THF     H4  942   3.503   3.900   3.180  0.5967  1.5821  0.7665
    1THF     C3  943   3.606   3.720   3.181  0.1195 -0.4193  0.2546
    1THF     H5  944   3.679   3.716   3.100  0.1970  0.3930  0.2828
    1THF     H6  945   3.512   3.677   3.145 -0.0417 -0.3626  0.6118
    1THF     C4  946   3.644   3.648   3.314 -0.7528 -0.5606  0.7182
    1THF     H7  947   3.749   3.616   3.313  0.1496  2.3062 -1.2697
    1THF     H8  948   3.583   3.558   3.325  0.1489 -1.1465  1.0088
    1THF     O1  949   3.626   3.733   3.420 -0.6491  0.3847  0.1248
    1THF     C1  950   1.508   2.198   0.215  0.5775 -0.3340 -0.7572
    1THF     H1  951   1.441   2.277   0.179  0.3200  0.0071  0.4421
    1THF     H2  952   1.531   2.217   0.320 -0.3514  0.1651 -0.6377
    1THF     C2  953   1.638   2.204   0.132  0.0269 -0.2171  0.3811
    1THF     H3  954   1.727   2.188   0.193 -1.8190 -0.6273  3.0576
    1THF     H4  955   1.648   2.291   0.067 -1.3575  0.5352  1.1439
    1THF     C3  956   1.614   2.089   0.030  0.5707  0.0369 -0.6192
    1THF     H5  957   1.690   2.014   0.054  0.5785  0.9422  2.3591
    1THF     H6  958   1.617   2.126  -0.073 -0.3616 -1.7922 -1.3325
    1THF     C4  959   1.478   2.031   0.061 -0.0089  0.2632  0.0996
    1THF     H7  960   1.476   1.923   0.048 -0.0514  0.4853 -1.9482
    1THF     H8  961   1.408   2.079  -0.007  0.4855  2.4353  1.0701
    1THF     O1  962   1.444   2.074   0.196  0.0558  0.0931  0.5890
    1THF     C1  963   3.518   3.753   2.777  0.5744 -0.6386 -0.0657
    1THF     H1  964   3.537   3.827   2.855 -2.4660  0.8623 -0.6911
    1THF     H2  965   3.592   3.748   2.696  1.0634  1.6552  0.2155
    1THF     C2  966   3.378   3.781   2.710  0.2074 -0.1509 -0.3537
    1THF     H3  967   3.386   3.829   2.613  0.2771  2.2968  0.8135
    1THF     H4  968   3.307   3.836   2.773  0.1569  0.0458 -0.5844
    1THF     C3  969   3.328   3.640   2.694 -0.0916  0.0966 -0.1261
    1THF     H5  970   3.357   3.598   2.597  1.7949  2.0319 -0.4237
    1THF     H6  971   3.219   3.633   2.693 -0.1274  0.1774  1.7971
    1THF     C4  972   3.394   3.557   2.809  0.0508  0.6151 -0.1011
    1THF     H7  973   3.421   3.458   2.771  1.5003  1.5482 -1.5485
    1THF     H8  974   3.322   3.551   2.891 -0.3031 -2.9066 -0.5684
    1THF     O1  975   3.514   3.625   2.843  0.1946 -0.2328 -0.4711
    1THF     C1  976   1.616   3.436   3.325 -0.0832 -0.8826  0.1299
    1THF     H1  977   1.707   3.412   3.381  0.1741 -0.2799 -0.0342
    1THF     H2  978   1.640   3.440   3.218 -2.0609  0.8011 -0.2885
    1THF     C2  979   1.553   3.566   3.371  0.0656 -0.4931  0.2114
    1THF     H3  980   1.530   3.634   3.289 -0.2311 -1.3627 -0.4244
    1THF     H4  981   1.615   3.620   3.443 -3.9914  3.9147  0.6418
    1THF     C3  982   1.425   3.522   3.435  0.0054  0.1784  0.1068
    1THF     H5  983   1.346   3.525   3.359  0.0979  2.1859  0.0675
    1THF     H6  984   1.400   3.580   3.525  0.1601 -0.4158  0.5327
    1THF     C4  985   1.456   3.375   3.468  0.0872  0.1651  1.0852
    1THF     H7  986   1.371   3.308   3.487 -0.6611  0.1643 -2.0158
    1THF     H8  987   1.528   3.367   3.550  2.1615  0.8048 -0.6400
    1THF     O1  988   1.527   3.329   3.353 -0.5326  0.2583  0.1718
    1THF     C1  989   3.309   0.495   2.368  0.1065 -0.1802  0.8775
    1THF     H1  990   3.281   0.394   2.336 -1.4790  0.2737  0.7892
    1THF     H2  991   3.224   0.548   2.411  0.7244  2.2640 -0.8029
    1THF     C2  992   3.367   0.579   2.251 -0.3507  0.3500 -0.0875
    1THF     H3  993   3.323   0.678   2.245 -0.5656  0.2237 -0.6112
    1THF     H4  994   3.355   0.531   2.154 -0.9555 -0.9050  0.5931
    1THF     C3  995   3.518   0.587   2.292 -0.1816  0.5230  0.6018
    1THF     H5  996   3.559   0.688   2.298  0.0076  0.6293 -1.6961
    1THF     H6  997   3.586   0.541   2.219  1.1923  3.1357  0.1941
    1THF     C4  998   3.534   0.503   2.423 -0.2462 -1.0866  0.0062
    1THF     H7  999   3.600   0.551   2.496 -0.3059 -0.2502 -0.4767
    1THF     H8 1000   3.572   0.402   2.409 -3.1495 -2.1019 -0.8601
    1THF     O1 1001   3.405   0.490   2.471 -0.5247  0.1358 -0.1511
    1THF     C1 1002   2.610   1.629   3.870 -0.4544  0.0625 -0.2276
    1THF     H1 1003   2.621   1.650   3.977 -0.3345 -2.9543  0.3867
    1THF     H2 1004   2.512   1.667   3.840 -0.5227  0.3171  0.3069
    1THF     C2 1005   2.651   1.488   3.835 -0.0326  0.0533  0.5121
    1THF     H3 1006   2.569   1.442   3.778 -0.7514  2.3710 -0.3500
    1THF     H4 1007   2.663   1.429   3.926  1.5972 -0.2893  0.0763
    1THF     C3 1008   2.775   1.507   3.756 -0.7957  0.7059  0.8951
    1THF     H5 1009   2.744   1.495   3.652 -0.8230 -2.2147  1.1823
    1THF     H6 1010   2.843   1.427   3.783 -2.6500 -0.6322  1.7370
    1THF     C4 1011   2.832   1.651   3.777  0.4958 -0.2089 -0.0033
    1THF     H7 1012   2.874   1.689   3.683 -0.3365 -0.4461 -0.4807
    1THF     H8 1013   2.909   1.651   3.854  1.1475 -1.3922 -0.6300
    1THF     O1 1014   2.704   1.716   3.806  0.0835 -0.8318 -0.3528
    1THF     C1 1015   2.924   3.132   0.243 -0.7760 -0.1496  0.7162
    1THF     H1 1016   2.993   3.059   0.200 -0.0268  0.1216  1.4339
    1THF     H2 1017   2.909   3.103   0.348  0.8582 -0.1150  0.9718
    1THF     C2 1018   2.803   3.153   0.162  0.5663  0.4072  0.1536
    1THF     H3 1019   2.717   3.095   0.195 -0.0550  0.8489 -0.6655
    1THF     H4 1020   2.830   3.125   0.060 -2.2297 -0.1811 -0.4422
    1THF     C3 1021   2.776   3.305   0.173  0.3374 -0.3346  0.1100
    1THF     H5 1022   2.731   3.339   0.266  0.6874  0.5518 -0.0383
    1THF     H6 1023   2.721   3.339   0.085 -0.0346  0.1064  0.5137
    1THF     C4 1024   2.921   3.358   0.157  0.3571 -0.6562  0.1643
    1THF     H7 1025   2.926   3.460   0.196 -3.8087  0.0078 -0.7353
    1THF     H8 1026   2.954   3.346   0.053  0.9926 -0.6049  0.3616
    1THF     O1 1027   2.989   3.263   0.243 -0.3414 -0.8844  0.7491
    1THF     C1 1028   2.591   1.863   3.389 -0.0827 -0.6612  0.6106
    1THF     H1 1029   2.515   1.915   3.448  0.5193  0.4846  0.4046
    1THF     H2 1030   2.638   1.785   3.450  1.3890 -1.1633 -1.1252
    1THF     C2 1031   2.689   1.968   3.343  0.4414 -0.5446 -0.9779
    1THF     H3 1032   2.761   1.992   3.421 -1.8720 -0.4985  1.2087
    1THF     H4 1033   2.637   2.058   3.309  0.1917  0.7429  2.5868
    1THF     C3 1034   2.748   1.890   3.222  0.1006  0.0234  0.5102
    1THF     H5 1035   2.817   1.814   3.258  2.7208  1.7209 -0.7815
    1THF     H6 1036   2.791   1.963   3.154  0.5256  0.3027  1.0814
    1THF     C4 1037   2.626   1.829   3.157  0.4607  0.0996 -0.0910
    1THF     H7 1038   2.642   1.728   3.119 -1.2050 -0.6942  1.2600
    1THF     H8 1039   2.577   1.888   3.079 -2.2692  0.6232  1.9464
    1THF     O1 1040   2.535   1.813   3.263  0.3044  0.2323 -0.0153
    1THF     C1 1041   2.920   3.610   2.849 -0.3931  0.9122 -0.7263
    1THF     H1 1042   2.942   3.538   2.770 -0.6223 -1.0334  0.9345
    1THF     H2 1043   2.892   3.563   2.943  2.9167 -1.6422 -0.9306
    1THF     C2 1044   2.822   3.720   2.822  0.5859  0.1846  0.2841
    1THF     H3 1045   2.738   3.700   2.888  0.0678 -1.5646 -0.8641
    1THF     H4 1046   2.779   3.709   2.722  0.8456  0.4472  0.1464
    1THF     C3 1047   2.885   3.854   2.851 -0.1679  1.3888 -0.5202
    1THF     H5 1048   2.818   3.914   2.914 -0.2124 -2.1719  2.9662
    1THF     H6 1049   2.915   3.900   2.756  0.5692  0.6913 -0.6293
    1THF     C4 1050   3.010   3.811   2.932  0.6953  0.0815  0.4328
    1THF     H7 1051   2.982   3.803   3.037  0.3742  2.2534  0.5295
    1THF     H8 1052   3.087   3.888   2.921 -0.8077  1.8617  2.0003
    1THF     O1 1053   3.042   3.686   2.868 -0.0809 -0.1457  0.0974
    1THF     C1 1054   2.312   3.791   3.744  0.5579  0.2323 -0.0772
    1THF     H1 1055   2.234   3.868   3.757  0.1539 -0.2902  0.6257
    1THF     H2 1056   2.346   3.768   3.845  2.4516  0.1857 -0.7217
    1THF     C2 1057   2.429   3.848   3.666 -0.1362 -0.4739 -0.1652
    1THF     H3 1058   2.521   3.806   3.707 -1.3609 -4.3748 -1.1543
    1THF     H4 1059   2.440   3.956   3.669 -4.3564  0.0132  1.4474
    1THF     C3 1060   2.397   3.801   3.528  0.1474 -0.0687  0.4154
    1THF     H5 1061   2.490   3.803   3.470 -0.3342  2.4711 -0.3595
    1THF     H6 1062   2.319   3.861   3.481 -1.3574 -0.9943  1.7031
    1THF     C4 1063   2.344   3.662   3.558  0.1258 -0.5558 -0.3601
    1THF     H7 1064   2.417   3.585   3.586 -0.5380 -0.6588  1.1201
    1THF     H8 1065   2.281   3.624   3.478 -2.2136  0.0436  1.1614
    1THF     O1 1066   2.267   3.677   3.681  0.3305 -0.0206  0.4717
    1THF     C1 1067   1.059   3.078   1.640 -0.4868  0.2739  0.4786
    1THF     H1 1068   0.960   3.050   1.675  0.5655 -1.9075  1.8354
    1THF     H2 1069   1.067   3.125   1.542  0.5031 -1.5832 -0.3555
    1THF     C2 1070   1.135   2.947   1.638  0.7924  0.1336  0.1176
    1THF     H3 1071   1.218   2.946   1.568 -0.7417 -0.4517 -1.7219
    1THF     H4 1072   1.072   2.859   1.621  1.2877 -1.4411  5.2987
    1THF     C3 1073   1.194   2.929   1.774 -0.0561 -0.2031 -0.1720
    1THF     H5 1074   1.287   2.873   1.762 -1.3488 -2.4634  0.2511
    1THF     H6 1075   1.123   2.876   1.837 -1.5323 -1.6566 -2.9741
    1THF     C4 1076   1.213   3.067   1.827  1.0894 -0.3047 -0.1586
    1THF     H7 1077   1.320   3.090   1.825  0.7120  1.3219 -1.5736
    1THF     H8 1078   1.180   3.074   1.931  1.0449 -0.7496 -0.1426
    1THF     O1 1079   1.131   3.158   1.744 -0.3797  0.2431 -0.5539
    1THF     C1 1080   3.546   0.906   0.515  0.5191 -0.4676 -0.6511
    1THF     H1 1081   3.622   0.977   0.549  0.6584 -1.9120  2.2426
    1THF     H2 1082   3.489   0.950   0.433 -3.2678 -1.1133  1.5143
    1THF     C2 1083   3.462   0.858   0.627 -0.7223 -0.6755  0.2836
    1THF     H3 1084   3.368   0.823   0.582 -1.1188  0.2139  0.4055
    1THF     H4 1085   3.435   0.935   0.699 -1.0648 -0.4173 -0.1150
    1THF     C3 1086   3.541   0.739   0.686 -0.0899  0.7447 -0.2469
    1THF     H5 1087   3.475   0.666   0.733  0.8178 -0.3017 -0.6003
    1THF     H6 1088   3.612   0.778   0.759  2.4910 -1.0453 -1.7498
    1THF     C4 1089   3.617   0.686   0.565  0.2570  0.3232  0.4450
    1THF     H7 1090   3.563   0.599   0.526 -0.6818  0.3886  1.5374
    1THF     H8 1091   3.717   0.656   0.598  0.4043 -1.4118 -1.5062
    1THF     O1 1092   3.623   0.800   0.467  0.2593  0.1166  0.2423
    1THF     C1 1093   3.129   2.835   1.738 -0.2599 -0.3200 -0.9458
    1THF     H1 1094   3.140   2.823   1.630 -0.6235 -0.9780 -0.9098
    1THF     H2 1095   3.227   2.850   1.783 -0.7161  1.7541 -0.5788
    1THF     C2 1096   3.061   2.720   1.805 -1.0292  0.1194 -0.0380
    1THF     H3 1097   3.128   2.641   1.841 -0.8647  1.3997  2.6458
    1THF     H4 1098   2.996   2.671   1.733  2.1580 -0.9712 -2.2844
    1THF     C3 1099   2.989   2.783   1.925  0.2664  0.0991 -0.3847
    1THF     H5 1100   3.047   2.788   2.018 -1.7854  4.8613  0.7789
    1THF     H6 1101   2.896   2.737   1.960  0.7960  1.0516  2.4489
    1THF     C4 1102   2.949   2.921   1.874 -0.1267  0.0924 -0.4633
    1THF     H7 1103   2.952   3.003   1.946  0.0536  0.8079 -1.2642
    1THF     H8 1104   2.853   2.904   1.823 -0.3470 -0.6290  0.1800
    1THF     O1 1105   3.043   2.946   1.771  0.0728  0.9286  0.4102
    1THF     C1 1106   0.668   0.720   1.826 -0.7072  0.0720  0.5883
    1THF     H1 1107   0.567   0.729   1.785 -0.2544 -0.4080 -0.6298
    1THF     H2 1108   0.703   0.617   1.820 -0.3770  0.0636  2.2329
    1THF     C2 1109   0.672   0.769   1.969  0.8886 -0.5348 -0.3406
    1THF     H3 1110   0.729   0.703   2.035  0.2714  1.3622  2.1868
    1THF     H4 1111   0.571   0.766   2.012  1.0320  1.4096  0.1752
    1THF     C3 1112   0.732   0.906   1.963  0.4165  0.2934  0.5710
    1THF     H5 1113   0.829   0.895   2.011  0.0465 -0.3452  1.1862
    1THF     H6 1114   0.677   0.981   2.020 -0.0457  0.9434 -0.7144
    1THF     C4 1115   0.747   0.944   1.812 -0.6120 -0.1176 -0.9957
    1THF     H7 1116   0.843   0.991   1.785 -0.3098  0.1298  0.4919
    1THF     H8 1117   0.664   0.996   1.763  0.8669  4.3885  0.9799
    1THF     O1 1118   0.741   0.816   1.751  0.4999  0.2464  0.0084
    1THF     C1 1119   0.672   3.338   3.256  0.0728 -0.1707 -0.5018
    1THF     H1 1120   0.736   3.426   3.253  0.3703 -0.3508  0.5147
    1THF     H2 1121   0.580   3.343   3.197  1.1901 -0.5755 -2.3308
    1THF     C2 1122   0.641   3.299   3.405  0.9280 -0.7338  0.3176
    1THF     H3 1123   0.555   3.351   3.448 -0.6336 -2.4895 -0.6045
    1THF     H4 1124   0.723   3.319   3.474  0.3595  0.6103  0.6232
    1THF     C3 1125   0.628   3.147   3.398  0.2127 -0.1347  0.0110
    1THF     H5 1126   0.524   3.122   3.377  0.2032  0.9346 -1.3161
    1THF     H6 1127   0.656   3.103   3.494 -0.0073 -2.4551 -0.9680
    1THF     C4 1128   0.718   3.102   3.287  0.1103 -0.2060 -0.1798
    1THF     H7 1129   0.691   3.017   3.223  1.8235 -0.3554 -0.7257
    1THF     H8 1130   0.807   3.079   3.346  0.6267  1.4963 -0.2746
    1THF     O1 1131   0.740   3.218   3.205 -0.5172 -0.2280  0.1331
    1THF     C1 1132   1.020   0.577   1.953  0.0001  0.1244  0.3508
    1THF     H1 1133   0.920   0.591   1.912  0.3435  1.2646 -0.1288
    1THF     H2 1134   1.082   0.505   1.897  1.6058  1.4968  0.3040
    1THF     C2 1135   1.024   0.542   2.103  0.1622 -0.0697 -0.4209
    1THF     H3 1136   1.012   0.434   2.119 -2.1530  0.2326  0.0816
    1THF     H4 1137   0.946   0.588   2.163  0.3995 -0.0933 -0.0931
    1THF     C3 1138   1.151   0.602   2.157 -0.4885  0.3686 -0.0396
    1THF     H5 1139   1.231   0.530   2.172  0.3176  0.6168 -2.8177
    1THF     H6 1140   1.135   0.663   2.246  0.9100 -2.2962  2.1055
    1THF     C4 1141   1.199   0.687   2.042  0.5323 -0.3589 -0.0413
    1THF     H7 1142   1.283   0.639   1.991  0.8692  0.1149  0.0632
    1THF     H8 1143   1.221   0.790   2.069 -1.4347 -0.3321  1.5596
    1THF     O1 1144   1.090   0.706   1.948  0.0157 -0.0165 -0.0320
    1THF     C1 1145   3.845   0.182   1.912  0.0720 -0.0687  0.2894
    1THF     H1 1146   3.748   0.230   1.911  0.8998  1.6178 -0.7169
    1THF     H2 1147   3.887   0.170   2.012  0.2501  0.1780  0.2455
    1THF     C2 1148   3.935   0.255   1.809  0.4322 -0.1333 -0.4837
    1THF     H3 1149   3.998   0.333   1.852 -0.8190  1.3855 -1.3645
    1THF     H4 1150   3.875   0.285   1.723 -0.2908  0.0015  0.0655
    1THF     C3 1151   4.026   0.139   1.763  0.6204 -0.2695  0.0911
    1THF     H5 1152   4.127   0.149   1.802  0.8711 -0.6676 -0.4413
    1THF     H6 1153   4.047   0.135   1.656  0.0733 -0.2045 -0.0180
    1THF     C4 1154   3.954   0.007   1.802 -0.1329 -0.4259 -0.1140
    1THF     H7 1155   4.012  -0.059   1.866 -0.5916 -2.5174 -1.8050
    1THF     H8 1156   3.928  -0.058   1.718 -0.3992 -0.5484  0.0641
    1THF     O1 1157   3.830   0.049   1.865  0.8474 -0.1304 -0.2631
    1THF     C1 1158   1.544   0.663   1.148 -0.2352 -0.0570  0.1363
    1THF     H1 1159   1.535   0.771   1.159 -1.3374  0.1413 -2.3990
    1THF     H2 1160   1.439   0.631   1.146  0.2296 -1.5915 -0.3359
    1THF     C2 1161   1.630   0.587   1.250 -0.1967  0.1135 -0.2393
    1THF     H3 1162   1.607   0.480   1.245 -2.3762  0.5776 -0.3239
    1THF     H4 1163   1.624   0.632   1.349 -0.3214 -1.1852  0.3583
    1THF     C3 1164   1.771   0.609   1.199  0.4397 -1.0632 -0.2619
    1THF     H5 1165   1.828   0.520   1.227 -0.0966 -0.5776  2.4899
    1THF     H6 1166   1.807   0.702   1.244  0.6368 -0.5012 -1.5357
    1THF     C4 1167   1.756   0.619   1.048  0.2656  0.1655 -0.2424
    1THF     H7 1168   1.799   0.530   1.000  1.2183  1.1535 -1.2327
    1THF     H8 1169   1.796   0.708   1.000  0.0500  1.1735  1.4246
    1THF     O1 1170   1.611   0.628   1.026 -0.0106 -0.2257  0.1897
    1THF     C1 1171   2.343   4.048   2.824 -0.0976 -0.2560 -0.1972
    1THF     H1 1172   2.356   4.047   2.933 -0.0076  1.5640 -0.1694
    1THF     H2 1173   2.325   4.151   2.791 -0.4723 -0.4653 -0.6437
    1THF     C2 1174   2.241   3.942   2.773 -0.0971  0.5431  0.7789
    1THF     H3 1175   2.145   3.985   2.745 -0.0055 -1.3010 -2.6812
    1THF     H4 1176   2.238   3.868   2.853 -1.1161 -2.0204 -1.5457
    1THF     C3 1177   2.309   3.885   2.649 -0.2124  0.4575  0.2432
    1THF     H5 1178   2.254   3.918   2.561  0.3478  0.9069  0.0609
    1THF     H6 1179   2.311   3.776   2.659 -0.5551  0.5677  1.5842
    1THF     C4 1180   2.447   3.955   2.644 -0.4361  0.2876 -0.9190
    1THF     H7 1181   2.427   4.038   2.575  0.7412  0.1747 -1.4130
    1THF     H8 1182   2.531   3.898   2.603 -0.2001 -0.1971  0.2261
    1THF     O1 1183   2.477   4.011   2.773  0.4786  0.0393  0.2156
    1THF     C1 1184   0.109   1.122   2.561 -0.0821 -0.3895 -0.3827
    1THF     H1 1185   0.126   1.201   2.636 -1.8427 -0.9403  0.6163
    1THF     H2 1186   0.160   1.141   2.466  1.8678  0.1164  0.7361
    1THF     C2 1187  -0.039   1.080   2.530 -0.3719 -0.0749 -0.1291
    1THF     H3 1188  -0.044   1.038   2.429  0.2436  2.7664 -1.3997
    1THF     H4 1189  -0.103   1.168   2.532 -0.3714 -0.0671 -0.4083
    1THF     C3 1190  -0.073   0.970   2.639  0.2724  0.2700  0.1596
    1THF     H5 1191  -0.112   0.875   2.601 -0.6559 -0.1723  2.1231
    1THF     H6 1192  -0.143   1.001   2.717 -0.6167  1.5878 -1.1430
    1THF     C4 1193   0.064   0.926   2.687  0.1124 -0.2629  0.1102
    1THF     H7 1194   0.087   0.819   2.676 -0.1383 -0.4799  1.6381
    1THF     H8 1195   0.078   0.940   2.794  0.5511 -2.1380  0.3178
    1THF     O1 1196   0.158   0.999   2.606 -0.7832  0.3673  0.6192
    1THF     C1 1197   2.843   0.609   1.341 -0.0722  0.2426  0.2924
    1THF     H1 1198   2.865   0.703   1.290 -0.7254  0.8641  1.1340
    1THF     H2 1199   2.823   0.637   1.445  0.2300 -1.0599  0.7116
    1THF     C2 1200   2.959   0.508   1.359 -0.1153  0.0201  0.3613
    1THF     H3 1201   3.028   0.542   1.436 -0.0207  0.0267  0.2735
    1THF     H4 1202   3.012   0.495   1.264  0.3798 -0.0151  0.6422
    1THF     C3 1203   2.889   0.377   1.387 -0.0720  0.0355 -0.1831
    1THF     H5 1204   2.905   0.353   1.492 -0.8518 -0.7950 -0.2418
    1THF     H6 1205   2.947   0.313   1.320  1.1936  1.4042 -0.4143
    1THF     C4 1206   2.743   0.399   1.343  0.5242 -0.5012  0.1283
    1THF     H7 1207   2.673   0.396   1.427 -0.7621  0.2717 -0.9111
    1THF     H8 1208   2.720   0.333   1.260 -3.1553  2.6929 -1.5552
    1THF     O1 1209   2.735   0.534   1.293 -0.4068 -0.0396  0.5911
    1THF     C1 1210   2.071   3.270   0.537 -0.0514 -0.0868  0.0604
    1THF     H1 1211   2.076   3.161   0.544 -0.1395 -0.0615  0.5595
    1THF     H2 1212   2.069   3.304   0.641  0.0718  1.1539 -0.3348
    1THF     C2 1213   1.962   3.315   0.442 -0.0068  0.3217  0.1949
    1THF     H3 1214   1.884   3.377   0.486 -1.3476 -0.5102 -0.9610
    1THF     H4 1215   1.915   3.231   0.390 -0.7838  2.1748 -2.1930
    1THF     C3 1216   2.034   3.406   0.337  0.2337 -0.2055  0.5189
    1THF     H5 1217   1.983   3.499   0.313 -0.6715 -0.9599 -0.5362
    1THF     H6 1218   2.040   3.351   0.243 -0.8303  0.2690  0.1649
    1THF     C4 1219   2.175   3.422   0.391  0.1035  0.2610 -0.3477
    1THF     H7 1220   2.183   3.501   0.467 -1.7044  0.6601 -0.5519
    1THF     H8 1221   2.253   3.436   0.316 -0.4277  1.9061 -0.6095
    1THF     O1 1222   2.194   3.302   0.473  0.0611 -0.2827  0.3894
    1THF     C1 1223   3.718   1.808   3.750  0.2686 -0.1543 -0.2749
    1THF     H1 1224   3.765   1.906   3.744 -0.9352  0.4046 -0.7349
    1THF     H2 1225   3.795   1.730   3.754  0.4515 -0.0262 -1.0917
    1THF     C2 1226   3.626   1.777   3.631  0.6990 -0.4413 -0.2507
    1THF     H3 1227   3.614   1.669   3.621  1.0872 -0.3209 -2.1435
    1THF     H4 1228   3.672   1.821   3.542  0.0969 -0.8614 -0.7731
    1THF     C3 1229   3.492   1.855   3.676 -0.5174  0.6133 -0.2596
    1THF     H5 1230   3.406   1.789   3.660  0.3033 -0.9688  1.6140
    1THF     H6 1231   3.466   1.947   3.624  1.2456  0.8851 -0.6851
    1THF     C4 1232   3.513   1.887   3.824  0.3982 -0.7726  0.3319
    1THF     H7 1233   3.429   1.858   3.888 -0.0337  0.4937  0.3613
    1THF     H8 1234   3.535   1.994   3.823  1.0351 -0.9125 -0.2239
    1THF     O1 1235   3.630   1.811   3.863  0.4323  0.9287 -0.5460
    1THF     C1 1236   3.967   1.280   3.198 -0.0560 -0.1246 -0.1907
    1THF     H1 1237   3.879   1.344   3.188  0.2698  0.1460 -1.5398
    1THF     H2 1238   3.952   1.216   3.285  3.0237  0.9790  1.2260
    1THF     C2 1239   4.094   1.355   3.212 -1.0196  0.7070  0.2713
    1THF     H3 1240   4.127   1.344   3.315 -1.0152  0.0182  0.1973
    1THF     H4 1241   4.076   1.461   3.195 -0.7148  1.0405  1.9645
    1THF     C3 1242   4.194   1.298   3.116 -0.3343  0.6310  0.1283
    1THF     H5 1243   4.277   1.250   3.168  0.6375  1.3838 -0.6985
    1THF     H6 1244   4.228   1.375   3.047 -0.3504 -0.5699 -1.2158
    1THF     C4 1245   4.114   1.185   3.047  0.0621 -0.1259  0.2568
    1THF     H7 1246   4.150   1.092   3.091  2.3077 -0.1615 -1.6261
    1THF     H8 1247   4.138   1.180   2.941  2.4338 -2.1407  0.8499
    1THF     O1 1248   3.980   1.209   3.073  0.1522  0.2463 -0.2559
    1THF     C1 1249   3.534   2.725   1.287  0.1349  0.2328 -0.2878
    1THF     H1 1250   3.561   2.821   1.242  0.7133 -0.6647 -1.8965
    1THF     H2 1251   3.615   2.668   1.334 -0.0215 -0.6940 -1.1271
    1THF     C2 1252   3.459   2.639   1.179 -0.8157 -0.2269 -0.4926
    1THF     H3 1253   3.481   2.536   1.209 -0.8531  0.1940  1.0100
    1THF     H4 1254   3.498   2.658   1.079  1.1221 -0.6295  0.1699
    1THF     C3 1255   3.313   2.686   1.195  0.0460 -0.7133  0.4723
    1THF     H5 1256   3.255   2.602   1.235 -2.4916  0.3218 -0.9202
    1THF     H6 1257   3.268   2.723   1.103 -1.0446 -2.4963  0.2677
    1THF     C4 1258   3.315   2.796   1.305 -0.0353  0.1773  0.5327
    1THF     H7 1259   3.224   2.792   1.365  2.1654  4.0260  4.4379
    1THF     H8 1260   3.339   2.897   1.273  1.2288 -0.6654 -1.2763
    1THF     O1 1261   3.427   2.759   1.382 -0.0428  0.3471  0.4361
    1THF     C1 1262   0.788   2.962   0.642 -0.4238 -0.9979 -0.1161
    1THF     H1 1263   0.862   2.994   0.568 -0.1910 -1.8384 -0.2500
    1THF     H2 1264   0.699   2.919   0.597 -0.2469  0.2984 -1.7361
    1THF     C2 1265   0.750   3.082   0.734 -0.4475 -0.6812  0.0538
    1THF     H3 1266   0.643   3.104   0.740 -0.3199 -0.3881  1.5543
    1THF     H4 1267   0.796   3.171   0.691  0.0626 -2.2565 -2.7378
    1THF     C3 1268   0.808   3.050   0.875 -0.4795  0.0149  0.3612
    1THF     H5 1269   0.766   3.109   0.957 -1.0838  0.4695 -0.2735
    1THF     H6 1270   0.914   3.074   0.866 -0.2897 -1.6199 -2.1076
    1THF     C4 1271   0.805   2.897   0.876 -0.7167  0.1820 -0.1570
    1THF     H7 1272   0.702   2.863   0.884 -1.1017  1.3955  0.1895
    1THF     H8 1273   0.868   2.849   0.951 -0.4954 -1.4160 -1.3291
    1THF     O1 1274   0.848   2.866   0.736 -0.2961  0.2798  0.0289
    1THF     C1 1275   3.786   3.417   0.804  0.1929 -0.4857  0.1598
    1THF     H1 1276   3.722   3.363   0.875 -0.2594 -1.3769 -0.9164
    1THF     H2 1277   3.819   3.512   0.848  1.5898 -0.4932 -0.8659
    1THF     C2 1278   3.701   3.448   0.675 -0.0123 -0.0200 -0.1480
    1THF     H3 1279   3.661   3.549   0.684  0.7721  0.1544  1.6096
    1THF     H4 1280   3.616   3.380   0.663 -0.6619  0.3336  2.2684
    1THF     C3 1281   3.806   3.432   0.567 -0.1573  0.0407  0.7600
    1THF     H5 1282   3.827   3.530   0.523  0.6026 -0.2799  0.4051
    1THF     H6 1283   3.751   3.372   0.494  0.2948 -0.2993  0.6988
    1THF     C4 1284   3.930   3.369   0.628  0.1768  0.6054 -0.2009
    1THF     H7 1285   4.013   3.439   0.616 -1.4243  2.4084 -1.0649
    1THF     H8 1286   3.947   3.272   0.581 -2.5773  0.2316 -0.4737
    1THF     O1 1287   3.905   3.347   0.765  0.0709 -0.3795 -0.4500
    1THF     C1 1288   3.165   0.847   0.908  0.2164 -0.1565  0.4305
    1THF     H1 1289   3.065   0.891   0.904  0.1149 -0.3779  0.5690
    1THF     H2 1290   3.239   0.918   0.870 -1.2643  0.4582 -1.4048
    1THF     C2 1291   3.179   0.703   0.856 -0.1319 -0.1356  0.9158
    1THF     H3 1292   3.263   0.692   0.787 -0.9334  1.1498 -0.3164
    1THF     H4 1293   3.090   0.668   0.803 -0.1171  1.0198  0.0999
    1THF     C3 1294   3.211   0.625   0.983 -0.2146  0.1402 -0.0150
    1THF     H5 1295   3.317   0.625   1.010  0.1487  1.6302 -1.4000
    1THF     H6 1296   3.164   0.526   0.989  0.5781 -0.3534 -1.6831
    1THF     C4 1297   3.148   0.716   1.094 -0.3240  0.3708  0.5114
    1THF     H7 1298   3.184   0.691   1.195  0.0059  0.4212  0.4066
    1THF     H8 1299   3.040   0.707   1.107 -0.3734  0.9193  0.4862
    1THF     O1 1300   3.177   0.848   1.052  0.2893 -0.6465 -0.4607
    1THF     C1 1301   3.582   1.832   2.957  0.2144  0.0308 -0.7857
    1THF     H1 1302   3.614   1.830   3.062 -1.1994 -1.2648 -0.3499
    1THF     H2 1303   3.539   1.735   2.933 -0.7045 -0.5778  2.9479
    1THF     C2 1304   3.698   1.867   2.876  0.1324  0.2242  0.1726
    1THF     H3 1305   3.723   1.792   2.800  0.9786  0.7702 -0.0916
    1THF     H4 1306   3.782   1.891   2.940  1.0243  0.6839 -1.1549
    1THF     C3 1307   3.648   2.000   2.809  0.4087 -0.3677 -0.1972
    1THF     H5 1308   3.598   1.978   2.715  0.6590  3.0211 -1.1832
    1THF     H6 1309   3.723   2.074   2.780  1.7381 -0.1557  3.5139
    1THF     C4 1310   3.543   2.057   2.899  0.1706 -0.3695 -0.2693
    1THF     H7 1311   3.471   2.124   2.852  0.6912 -0.8720 -1.8143
    1THF     H8 1312   3.584   2.120   2.979  2.1368 -0.0917 -1.4632
    1THF     O1 1313   3.477   1.939   2.947  0.0893  0.5338  0.6551
    1THF     C1 1314   1.530   2.069   3.035 -0.5920  0.0506  0.5193
    1THF     H1 1315   1.614   2.000   3.023 -1.0176 -0.2186 -1.1325
    1THF     H2 1316   1.566   2.172   3.033 -1.3152  0.2977 -0.1289
    1THF     C2 1317   1.445   2.054   3.161 -0.2231 -0.0932 -1.0018
    1THF     H3 1318   1.472   2.129   3.236  0.4617 -0.6245 -0.7086
    1THF     H4 1319   1.462   1.955   3.205 -0.6514  0.2163 -0.1152
    1THF     C3 1320   1.300   2.075   3.114 -0.0611  0.0206  0.4298
    1THF     H5 1321   1.240   2.139   3.181 -0.7800  0.8015 -0.9398
    1THF     H6 1322   1.243   1.982   3.124  2.3832 -1.6507 -0.9945
    1THF     C4 1323   1.320   2.129   2.969  0.7242 -0.1114 -0.0728
    1THF     H7 1324   1.329   2.237   2.968 -0.8163  0.0257 -0.2676
    1THF     H8 1325   1.230   2.093   2.918  0.2670  2.9670 -1.5538
    1THF     O1 1326   1.429   2.054   2.933 -0.7427 -0.3602  0.3724
    1THF     C1 1327   2.486   0.866   2.496  0.2131 -0.3039 -0.0643
    1THF     H1 1328   2.425   0.790   2.545 -2.4413  2.9932  1.9929
    1THF     H2 1329   2.487   0.872   2.387  0.4889  0.9047  0.0027
    1THF     C2 1330   2.630   0.869   2.560 -0.4641 -0.3142  0.3597
    1THF     H3 1331   2.702   0.855   2.480 -0.0418 -1.2436  0.8932
    1THF     H4 1332   2.638   0.805   2.648 -1.3499 -1.0069 -0.0559
    1THF     C3 1333   2.652   1.012   2.609  0.1708 -0.2835  0.2678
    1THF     H5 1334   2.737   1.069   2.571  0.3747 -1.0956 -0.5200
    1THF     H6 1335   2.643   1.034   2.716  1.0026  2.3491 -0.1646
    1THF     C4 1336   2.530   1.083   2.551 -0.0055  0.2915  0.2926
    1THF     H7 1337   2.567   1.120   2.456  0.1180  1.8510  0.9341
    1THF     H8 1338   2.495   1.172   2.605 -1.1047 -0.1840  0.3799
    1THF     O1 1339   2.428   0.987   2.541  0.2788  0.0343 -0.0381
    1THF     C1 1340   2.426   2.908   3.110 -0.3989  0.3585  0.0953
    1THF     H1 1341   2.423   3.017   3.114  0.0635  0.3780 -0.1217
    1THF     H2 1342   2.415   2.877   3.214  1.6588  0.4914  0.3786
    1THF     C2 1343   2.546   2.846   3.053 -0.5598 -0.2919  0.0474
    1THF     H3 1344   2.599   2.777   3.120 -0.4060  1.2962  1.5954
    1THF     H4 1345   2.612   2.914   3.000 -0.0256 -3.4369 -3.5581
    1THF     C3 1346   2.502   2.752   2.934  0.1833  0.1036  0.1243
    1THF     H5 1347   2.547   2.653   2.946  0.8825  0.2767 -1.0099
    1THF     H6 1348   2.524   2.794   2.836  1.5426  0.3167  0.5101
    1THF     C4 1349   2.350   2.741   2.957 -0.2335  1.2774  0.0479
    1THF     H7 1350   2.330   2.659   3.026 -0.2086  3.1426  2.3482
    1THF     H8 1351   2.283   2.733   2.871 -1.5937  0.6134  1.1471
    1THF     O1 1352   2.311   2.869   3.027  0.1563  0.0204  0.0557
    1THF     C1 1353   0.074   0.396   2.226 -0.8416  0.2534  0.3557
    1THF     H1 1354   0.088   0.363   2.329  1.6355  0.8364  0.2548
    1THF     H2 1355   0.132   0.325   2.167 -0.2588  1.4531 -0.5445
    1THF     C2 1356   0.110   0.550   2.221 -0.2709 -0.3662  0.2308
    1THF     H3 1357   0.152   0.595   2.131 -3.1754  1.7258 -0.1671
    1THF     H4 1358   0.169   0.578   2.309  1.1384 -0.0912 -0.7881
    1THF     C3 1359  -0.028   0.615   2.240  0.1896  0.1127 -0.0482
    1THF     H5 1360  -0.031   0.716   2.198 -0.8674 -0.1512 -0.6305
    1THF     H6 1361  -0.041   0.628   2.348 -2.3523 -3.1374  0.1339
    1THF     C4 1362  -0.133   0.518   2.181 -0.1132  0.1993 -0.0494
    1THF     H7 1363  -0.161   0.541   2.078  1.3136 -0.3877 -0.5836
    1THF     H8 1364  -0.219   0.514   2.248  0.7498 -0.6035  1.0352
    1THF     O1 1365  -0.063   0.396   2.172 -0.4465 -0.1381 -0.5964
    1THF     C1 1366   2.015   0.254   0.944 -0.5152  0.9438 -0.2611
    1THF     H1 1367   2.111   0.290   0.907  0.1606 -2.5594 -2.1559
    1THF     H2 1368   1.993   0.274   1.049 -0.2382  0.4466 -0.1091
    1THF     C2 1369   1.985   0.102   0.916 -0.3840 -0.4497 -0.4336
    1THF     H3 1370   1.969   0.038   1.003 -0.0683  0.7940  0.5588
    1THF     H4 1371   2.063   0.060   0.853 -0.4368  0.1687 -0.9233
    1THF     C3 1372   1.860   0.097   0.831  0.6778  0.2640 -0.1215
    1THF     H5 1373   1.797   0.014   0.863 -0.0958  0.2717 -1.6031
    1THF     H6 1374   1.897   0.101   0.728 -1.3023  0.6283 -0.8308
    1THF     C4 1375   1.793   0.235   0.861  0.4547 -0.2105 -0.4925
    1THF     H7 1376   1.751   0.233   0.962  0.8226 -0.5728 -0.3448
    1THF     H8 1377   1.722   0.278   0.790 -0.5312 -2.0192 -0.6536
    1THF     O1 1378   1.911   0.319   0.868 -0.2262 -0.1537  0.3701
    1THF     C1 1379   3.153   0.940   1.416  0.0037 -0.0532  0.1271
    1THF     H1 1380   3.233   0.871   1.444 -0.3823 -1.0059 -1.0510
    1THF     H2 1381   3.186   0.970   1.316  0.1353  0.0890  0.2134
    1THF     C2 1382   3.132   1.055   1.520  0.6002  0.4044  0.5096
    1THF     H3 1383   3.128   1.144   1.457  1.9246  0.1795  0.0724
    1THF     H4 1384   3.214   1.050   1.592  0.3969  0.8554  0.7745
    1THF     C3 1385   3.001   1.022   1.595 -0.9842 -0.8012  0.7475
    1THF     H5 1386   2.952   1.114   1.628  0.2232  0.4165 -0.7556
    1THF     H6 1387   3.020   0.946   1.671 -0.7189 -1.3923  0.1002
    1THF     C4 1388   2.932   0.951   1.478 -0.0999  0.2812  0.1184
    1THF     H7 1389   2.898   1.016   1.397 -1.3808 -2.3724 -1.5594
    1THF     H8 1390   2.847   0.887   1.504  0.0618  0.0567  0.1020
    1THF     O1 1391   3.031   0.868   1.425 -0.6364  0.0639  0.0783
    1THF     C1 1392   0.336   0.456   3.305 -0.0369 -0.2672  0.2652
    1THF     H1 1393   0.378   0.514   3.388  1.4052  0.5075 -0.9743
    1THF     H2 1394   0.351   0.511   3.212  0.4531 -1.0547 -0.1268
    1THF     C2 1395   0.199   0.423   3.355  0.4021 -0.2662 -0.0206
    1THF     H3 1396   0.145   0.383   3.269  0.4045  2.8477 -1.5432
    1THF     H4 1397   0.145   0.510   3.395  0.4896 -0.4508  0.5082
    1THF     C3 1398   0.226   0.309   3.453  0.0069  0.4360 -0.9815
    1THF     H5 1399   0.144   0.238   3.440 -0.4395  1.5352 -4.9965
    1THF     H6 1400   0.243   0.340   3.556  1.2796 -2.0499 -0.3852
    1THF     C4 1401   0.359   0.245   3.399 -0.2152 -0.1657 -0.0758
    1THF     H7 1402   0.354   0.142   3.362 -0.4002 -0.1194 -0.1768
    1THF     H8 1403   0.436   0.253   3.477  1.6879 -0.7280 -1.8427
    1THF     O1 1404   0.406   0.327   3.291  0.4768  0.2130 -0.0552
    1THF     C1 1405   3.710   3.568   2.115 -0.3295 -0.2383  0.7317
    1THF     H1 1406   3.667   3.621   2.201 -1.4966 -1.5451  0.9545
    1THF     H2 1407   3.689   3.461   2.115  1.1992 -0.5869 -1.7605
    1THF     C2 1408   3.866   3.590   2.120  0.5749  0.3283  0.7607
    1THF     H3 1409   3.923   3.497   2.110  0.5597 -0.0742  4.0278
    1THF     H4 1410   3.896   3.630   2.217  4.0560 -0.9540  0.2848
    1THF     C3 1411   3.899   3.697   2.012 -0.4043 -0.4444 -0.3110
    1THF     H5 1412   3.947   3.658   1.923  1.2202  2.1644 -0.6428
    1THF     H6 1413   3.969   3.773   2.049 -0.1032 -0.1990 -1.3779
    1THF     C4 1414   3.754   3.747   1.973 -0.0654 -0.4041 -0.6334
    1THF     H7 1415   3.748   3.781   1.870 -1.3934 -0.7831 -0.6876
    1THF     H8 1416   3.718   3.833   2.029 -0.0267 -0.4078 -0.6027
    1THF     O1 1417   3.668   3.632   1.993 -0.1788  0.7565  0.1475
    1THF     C1 1418   3.566   3.387   2.483  0.2354 -0.1941 -0.1612
    1THF     H1 1419   3.472   3.425   2.442  0.2883  1.1432  0.8997
    1THF     H2 1420   3.612   3.454   2.556  0.4809 -2.5930  1.9555
    1THF     C2 1421   3.665   3.333   2.377 -0.7447 -0.6077  0.2858
    1THF     H3 1422   3.749   3.400   2.353 -0.9073 -0.3128  0.5493
    1THF     H4 1423   3.610   3.305   2.287 -0.6367  0.2397 -0.0514
    1THF     C3 1424   3.719   3.207   2.431  0.5192  0.1891  0.3704
    1THF     H5 1425   3.809   3.221   2.491  0.3953  0.1425  0.5687
    1THF     H6 1426   3.726   3.121   2.364  0.9225  1.6996 -1.5680
    1THF     C4 1427   3.612   3.164   2.540 -0.5921  0.6113  0.6234
    1THF     H7 1428   3.653   3.119   2.632 -0.0879  2.5041  1.3388
    1THF     H8 1429   3.557   3.083   2.490 -1.6507  1.5048  0.3291
    1THF     O1 1430   3.527   3.275   2.567  0.2626  0.3019 -0.6126
    1THF     C1 1431   1.482   3.785   2.746  0.5475 -0.2696  0.6495
    1THF     H1 1432   1.565   3.834   2.693  1.1399 -0.1469  1.6906
    1THF     H2 1433   1.388   3.838   2.729  1.1811  0.7254  0.2252
    1THF     C2 1434   1.504   3.805   2.891  0.7656  0.1501  0.4008
    1THF     H3 1435   1.458   3.899   2.922  1.6433 -0.1664  2.7945
    1THF     H4 1436   1.611   3.802   2.915  0.3581 -0.6168  2.2354
    1THF     C3 1437   1.426   3.689   2.958 -0.5777  0.3927  0.7839
    1THF     H5 1438   1.338   3.725   3.010 -2.3823 -3.0548  0.2397
    1THF     H6 1439   1.484   3.633   3.032 -0.9574 -1.5386 -0.3370
    1THF     C4 1440   1.379   3.606   2.836 -0.1926  0.1223 -0.0755
    1THF     H7 1441   1.272   3.610   2.812  0.0231 -2.8730 -1.8126
    1THF     H8 1442   1.398   3.501   2.856 -1.6599 -0.2826 -0.7437
    1THF     O1 1443   1.466   3.653   2.729 -0.1642  0.3026  0.0698
    1THF     C1 1444   1.332   0.610   1.683 -0.2533 -0.4345  0.3345
    1THF     H1 1445   1.357   0.707   1.638  0.8710 -1.3919 -1.1527
    1THF     H2 1446   1.244   0.623   1.747 -0.9206  2.3593 -1.0398
    1THF     C2 1447   1.451   0.546   1.753 -0.1936 -0.1037  0.0623
    1THF     H3 1448   1.408   0.471   1.819  0.4425 -1.7185 -1.2903
    1THF     H4 1449   1.507   0.619   1.811  1.3634  0.4311 -2.0160
    1THF     C3 1450   1.537   0.474   1.648  0.4319  0.5493 -0.0839
    1THF     H5 1451   1.572   0.376   1.679 -1.1198 -0.2133 -0.6919
    1THF     H6 1452   1.620   0.536   1.616 -0.5378  0.8469 -2.0819
    1THF     C4 1453   1.435   0.459   1.533 -0.1807 -0.0601 -1.0687
    1THF     H7 1454   1.424   0.354   1.503 -0.8061 -1.3081  3.2136
    1THF     H8 1455   1.477   0.521   1.454  1.7601 -0.5236 -0.4492
    1THF     O1 1456   1.305   0.518   1.573  0.2674  0.6176 -0.0859
    1THF     C1 1457   2.762   0.566   2.890  0.2591  0.0490 -0.0179
    1THF     H1 1458   2.752   0.671   2.922 -0.5151  0.5196 -1.7388
    1THF     H2 1459   2.716   0.484   2.945 -0.8217  1.6074  1.4543
    1THF     C2 1460   2.909   0.527   2.879 -0.3470  0.1502  0.0571
    1THF     H3 1461   2.947   0.472   2.965  1.5222  0.4170 -0.5749
    1THF     H4 1462   2.980   0.605   2.851  0.6472 -0.3234  1.2228
    1THF     C3 1463   2.907   0.431   2.763  0.6065 -0.6667 -0.2451
    1THF     H5 1464   2.895   0.330   2.801  1.2381 -0.6158  0.0956
    1THF     H6 1465   2.996   0.443   2.701 -1.2512 -0.4694 -2.9721
    1THF     C4 1466   2.786   0.470   2.671  0.1685  0.0542 -0.3675
    1THF     H7 1467   2.737   0.373   2.659  2.7027 -1.2376 -0.6410
    1THF     H8 1468   2.825   0.507   2.576  1.3757 -1.2627 -0.4025
    1THF     O1 1469   2.713   0.563   2.748 -0.2078  0.1086 -0.4555
    1THF     C1 1470   1.897   1.063   2.641 -0.7421  0.4912 -0.5831
    1THF     H1 1471   1.917   1.117   2.734  1.0221  0.9397 -1.2027
    1THF     H2 1472   1.798   1.017   2.639  0.5621 -2.4014 -2.2307
    1THF     C2 1473   2.015   0.971   2.607 -0.3049 -0.2797  1.1850
    1THF     H3 1474   1.993   0.870   2.642 -0.2109 -0.6054  0.3130
    1THF     H4 1475   2.106   0.997   2.663  1.1775  1.5507 -1.9534
    1THF     C3 1476   2.035   0.987   2.456  0.3091  0.6926  0.1503
    1THF     H5 1477   1.981   0.910   2.400  0.8094 -0.4862  1.2328
    1THF     H6 1478   2.142   0.988   2.433  0.6624  1.1228  1.7146
    1THF     C4 1479   1.983   1.123   2.421  1.1145 -0.4691  0.6752
    1THF     H7 1480   1.910   1.119   2.340  2.2422 -2.6645 -0.2730
    1THF     H8 1481   2.060   1.197   2.403  0.5846  0.2943  1.5000
    1THF     O1 1482   1.906   1.166   2.538  0.3163 -0.1845 -0.4454
    1THF     C1 1483   0.825   3.482   2.189  0.5119 -0.0878  0.0175
    1THF     H1 1484   0.888   3.572   2.195 -0.5978  0.7097 -0.2600
    1THF     H2 1485   0.745   3.492   2.262  0.2198 -1.9825 -0.0313
    1THF     C2 1486   0.918   3.357   2.210  0.1463  0.6290 -0.2186
    1THF     H3 1487   0.870   3.292   2.283 -1.6215  0.3541 -1.5876
    1THF     H4 1488   1.010   3.386   2.261  0.3602 -0.8473  0.2419
    1THF     C3 1489   0.930   3.287   2.074  0.0767 -0.5248 -0.4927
    1THF     H5 1490   0.878   3.192   2.083 -1.7023  0.3454 -1.4268
    1THF     H6 1491   1.034   3.276   2.041  0.9729  1.4023  1.5135
    1THF     C4 1492   0.862   3.389   1.982  0.0932 -0.3451  0.0614
    1THF     H7 1493   0.814   3.337   1.898  1.4885  0.3389 -1.1810
    1THF     H8 1494   0.943   3.452   1.944  0.4898 -0.7270  0.2731
    1THF     O1 1495   0.769   3.470   2.055 -0.0697 -0.0362  0.1334
    1THF     C1 1496   0.155   3.615   0.728 -0.1943  0.5429  0.2224
    1THF     H1 1497   0.155   3.538   0.650  0.4146  2.2976 -1.5500
    1THF     H2 1498   0.168   3.576   0.829  0.6355  0.3775  0.0542
    1THF     C2 1499   0.041   3.706   0.705 -0.0387 -0.3702 -0.0587
    1THF     H3 1500  -0.035   3.682   0.780  1.0028 -1.7118  0.5756
    1THF     H4 1501   0.006   3.692   0.603  1.6891 -2.1055 -0.4236
    1THF     C3 1502   0.087   3.850   0.722  0.2441  0.1105  0.1065
    1THF     H5 1503   0.024   3.903   0.794  0.5313  1.6302 -0.7392
    1THF     H6 1504   0.070   3.908   0.631  0.9829 -2.7456 -1.9057
    1THF     C4 1505   0.232   3.830   0.755 -0.6605 -0.1429 -0.1016
    1THF     H7 1506   0.244   3.826   0.864  0.4159  1.3754 -0.1349
    1THF     H8 1507   0.304   3.905   0.722 -0.6598 -0.8832 -1.8201
    1THF     O1 1508   0.266   3.701   0.699 -0.2440 -0.0265 -0.2753
    1THF     C1 1509   1.009   2.586   1.519 -0.5983 -0.6171 -0.2752
    1THF     H1 1510   0.972   2.640   1.606  1.1475 -2.8717  1.9842
    1THF     H2 1511   1.032   2.654   1.438 -0.1816  0.4886  0.7534
    1THF     C2 1512   0.940   2.459   1.477  0.1200 -0.5611 -0.0201
    1THF     H3 1513   0.964   2.448   1.371 -1.4793  0.3888 -0.5019
    1THF     H4 1514   0.832   2.475   1.480  0.2550  0.6142 -0.8591
    1THF     C3 1515   1.000   2.348   1.565  0.3004 -0.1372 -0.1211
    1THF     H5 1516   1.028   2.268   1.497  0.3970 -0.3298  0.1423
    1THF     H6 1517   0.925   2.310   1.636  2.6675  2.3728  3.8774
    1THF     C4 1518   1.120   2.398   1.633  0.4380 -0.1863 -0.0761
    1THF     H7 1519   1.211   2.337   1.619 -1.3523 -2.5072 -2.2023
    1THF     H8 1520   1.091   2.416   1.736  2.7912 -0.3862  0.6545
    1THF     O1 1521   1.133   2.527   1.563 -0.1523 -0.0737 -0.3398
    1THF     C1 1522   1.030   1.681   1.702  0.0571  0.2630  0.2548
    1THF     H1 1523   1.044   1.751   1.619 -1.4955  1.1662  0.7383
    1THF     H2 1524   0.985   1.594   1.652 -3.0710  1.3770  1.0189
    1THF     C2 1525   0.945   1.747   1.814 -0.6512 -0.9379  0.3984
    1THF     H3 1526   0.873   1.672   1.847 -0.7125 -1.5832 -1.1624
    1THF     H4 1527   0.891   1.837   1.783  0.6496 -0.9059 -1.8923
    1THF     C3 1528   1.044   1.777   1.928  0.1423 -0.5609  0.0421
    1THF     H5 1529   1.033   1.704   2.008 -0.2174 -1.8919 -1.2045
    1THF     H6 1530   1.035   1.879   1.966  1.8533 -1.2717  2.4861
    1THF     C4 1531   1.184   1.744   1.866  0.7041  0.0746  0.0649
    1THF     H7 1532   1.242   1.685   1.937  0.4539 -1.2845 -0.8330
    1THF     H8 1533   1.240   1.833   1.834 -0.2847  0.8608  0.4690
    1THF     O1 1534   1.159   1.655   1.757  0.0388  0.6624 -0.1392
    1THF     C1 1535   3.583   1.253   1.431 -0.3030  0.2946  0.2281
    1THF     H1 1536   3.582   1.156   1.480  2.9376  0.6878  1.1805
    1THF     H2 1537   3.671   1.315   1.450  1.1872 -2.0542  1.1673
    1THF     C2 1538   3.454   1.335   1.473  0.8634  0.4115  0.5494
    1THF     H3 1539   3.494   1.415   1.536 -2.4312  2.4371  0.1565
    1THF     H4 1540   3.387   1.279   1.538 -1.1779 -0.4447 -2.2165
    1THF     C3 1541   3.395   1.384   1.336  0.0497  0.5638  1.1062
    1THF     H5 1542   3.427   1.485   1.309  1.1651  0.3339  1.5361
    1THF     H6 1543   3.286   1.394   1.335  0.1487  1.6533 -0.6242
    1THF     C4 1544   3.443   1.284   1.232 -0.1352 -0.7661 -0.5046
    1THF     H7 1545   3.435   1.327   1.132 -2.3742 -0.3422 -0.1736
    1THF     H8 1546   3.368   1.205   1.234 -1.9160  0.8626 -0.3410
    1THF     O1 1547   3.575   1.246   1.280 -0.0935 -0.4328  0.4005
    1THF     C1 1548   2.120   2.943   1.060  0.1348 -0.9518  0.4954
    1THF     H1 1549   2.102   2.866   1.136  0.7309  0.2779  1.9139
    1THF     H2 1550   2.146   3.030   1.121 -0.0623 -0.0076 -0.7554
    1THF     C2 1551   2.003   2.977   0.964  0.3297 -0.5188 -0.0934
    1THF     H3 1552   1.962   3.075   0.988 -0.5989 -1.5799  2.8319
    1THF     H4 1553   1.922   2.904   0.974 -1.6670  1.6957  0.3630
    1THF     C3 1554   2.071   2.983   0.821  0.0806 -0.0060 -0.2870
    1THF     H5 1555   2.049   3.075   0.766 -1.7848  0.7521  1.6429
    1THF     H6 1556   2.049   2.894   0.761 -1.8734  1.6482 -2.0891
    1THF     C4 1557   2.221   2.989   0.846  0.7567  0.0633  0.5861
    1THF     H7 1558   2.258   3.092   0.856  3.0583 -0.7754  1.0767
    1THF     H8 1559   2.291   2.932   0.784  2.0092 -0.1343  2.1756
    1THF     O1 1560   2.238   2.934   0.980  0.3112  0.4864  0.0899
    1THF     C1 1561   0.277   1.722   1.873 -0.0355  0.3326  0.0372
    1THF     H1 1562   0.334   1.807   1.913 -0.4926  1.1169 -0.9675
    1THF     H2 1563   0.327   1.625   1.864 -1.1900 -0.4713  2.0638
    1THF     C2 1564   0.236   1.770   1.729  0.2430  0.3656 -0.3650
    1THF     H3 1565   0.284   1.706   1.654 -0.4577  1.8822 -2.1425
    1THF     H4 1566   0.271   1.873   1.725  1.7253 -0.0934  0.2505
    1THF     C3 1567   0.083   1.765   1.716  0.7504  0.4724 -0.7478
    1THF     H5 1568   0.046   1.668   1.681 -0.4848  0.6200  0.1183
    1THF     H6 1569   0.043   1.843   1.651  0.8659  0.9871 -0.2091
    1THF     C4 1570   0.037   1.771   1.863 -0.4786  0.5213 -0.4307
    1THF     H7 1571  -0.046   1.705   1.888  0.2644 -0.9956 -1.8484
    1THF     H8 1572   0.026   1.874   1.898  2.6927  0.4356  1.0050
    1THF     O1 1573   0.148   1.709   1.943  0.0187  0.2298  0.7984
    1THF     C1 1574   1.404   1.084   1.205 -0.2400 -0.3576 -0.2683
    1THF     H1 1575   1.503   1.043   1.189  0.6343  1.8699 -0.8095
    1THF     H2 1576   1.416   1.142   1.297 -1.7191  1.8515 -1.4068
    1THF     C2 1577   1.293   0.973   1.221 -0.3361 -0.1657  0.3208
    1THF     H3 1578   1.217   1.008   1.291  0.5539  1.8757  0.2815
    1THF     H4 1579   1.327   0.877   1.262  0.0584 -0.1492  0.0389
    1THF     C3 1580   1.234   0.969   1.071 -0.4238 -0.5695  0.2679
    1THF     H5 1581   1.129   0.942   1.073 -1.3165  2.7411  0.9442
    1THF     H6 1582   1.295   0.892   1.022 -0.5169 -0.3286 -0.2263
    1THF     C4 1583   1.267   1.104   1.003  0.4028  0.7309 -0.1397
    1THF     H7 1584   1.172   1.157   1.006  0.1735  0.3585 -0.7202
    1THF     H8 1585   1.300   1.082   0.901  0.2838 -1.7215  0.3273
    1THF     O1 1586   1.370   1.162   1.085 -0.1205  0.1221 -0.0147
    1THF     C1 1587   3.696   1.160   3.591 -0.3952 -0.4843 -0.1305
    1THF     H1 1588   3.778   1.232   3.596 -1.1155  0.4532 -1.4155
    1THF     H2 1589   3.603   1.207   3.558 -0.0176  0.0292 -0.4785
    1THF     C2 1590   3.679   1.087   3.727  0.1875 -0.4230 -0.5177
    1THF     H3 1591   3.578   1.081   3.766  1.9249 -0.4652  4.2531
    1THF     H4 1592   3.735   1.141   3.804 -0.6648  0.2943 -0.3865
    1THF     C3 1593   3.739   0.946   3.694 -0.1279 -0.8348 -0.6178
    1THF     H5 1594   3.680   0.869   3.745 -2.2097  2.0229  1.4262
    1THF     H6 1595   3.841   0.946   3.733  0.0055  0.8222 -0.9263
    1THF     C4 1596   3.733   0.926   3.540  0.0526 -0.0227 -0.7764
    1THF     H7 1597   3.643   0.867   3.524  0.6654 -1.6935  1.6064
    1THF     H8 1598   3.820   0.875   3.497 -0.1275 -1.5307  0.5937
    1THF     O1 1599   3.737   1.064   3.492  0.2875  0.8242 -0.5195
    1THF     C1 1600   3.447   2.407   1.574  0.2620  0.1338 -0.6133
    1THF     H1 1601   3.507   2.378   1.660  3.0031 -0.0186 -2.5277
    1THF     H2 1602   3.517   2.440   1.497  0.2584  1.0502 -0.2287
    1THF     C2 1603   3.330   2.506   1.611  0.1951 -0.7509  0.0268
    1THF     H3 1604   3.356   2.609   1.585 -1.1899 -0.6074 -0.8126
    1THF     H4 1605   3.312   2.506   1.719 -0.7516  1.2967 -0.1057
    1THF     C3 1606   3.212   2.459   1.527  0.5020 -0.3193  0.4465
    1THF     H5 1607   3.185   2.537   1.455 -3.0947 -0.9190  1.0678
    1THF     H6 1608   3.120   2.458   1.586  0.3626  0.2354  0.2433
    1THF     C4 1609   3.263   2.333   1.452  0.6652  0.5626  0.2860
    1THF     H7 1610   3.288   2.360   1.349 -1.9342  1.8916 -0.0127
    1THF     H8 1611   3.194   2.249   1.454  2.1154 -0.6548  0.6771
    1THF     O1 1612   3.382   2.294   1.527  0.6372 -0.2211  0.3469
    1THF     C1 1613   0.053   1.192   3.662 -1.0138 -0.8326  0.2049
    1THF     H1 1614  -0.034   1.170   3.601 -2.0403  0.6104  1.1139
    1THF     H2 1615   0.119   1.105   3.654 -0.2072 -0.0464 -1.8124
    1THF     C2 1616   0.008   1.213   3.810 -0.2219  0.5040 -0.6256
    1THF     H3 1617   0.080   1.175   3.882 -2.1887 -2.8979 -0.3908
    1THF     H4 1618  -0.089   1.172   3.836  0.0764  0.0762 -0.1959
    1THF     C3 1619   0.004   1.367   3.819 -0.1479  0.6750  0.0959
    1THF     H5 1620   0.021   1.401   3.921  0.7599  1.2839 -0.2480
    1THF     H6 1621  -0.096   1.400   3.794  0.2113  1.6956 -0.0264
    1THF     C4 1622   0.111   1.418   3.722  0.4900  0.1409 -0.3766
    1THF     H7 1623   0.212   1.418   3.762  0.1964 -0.8367  0.3984
    1THF     H8 1624   0.083   1.518   3.688  2.8634  0.5460 -1.1602
    1THF     O1 1625   0.115   1.316   3.618  0.4577 -0.7014 -0.7402
    1THF     C1 1626   2.624   3.746   0.923 -0.2380 -0.2842  0.4408
    1THF     H1 1627   2.578   3.657   0.879 -0.5558 -0.2577  0.7157
    1THF     H2 1628   2.553   3.800   0.986  0.0059  1.3747 -0.6679
    1THF     C2 1629   2.694   3.834   0.812 -0.3148  0.1007 -0.2829
    1THF     H3 1630   2.685   3.936   0.849 -2.0203 -0.8593  2.1165
    1THF     H4 1631   2.643   3.828   0.715  0.0128  2.4718 -0.6263
    1THF     C3 1632   2.834   3.782   0.820 -0.3968 -0.7216  0.3527
    1THF     H5 1633   2.907   3.863   0.824 -1.6807  0.4143  1.0310
    1THF     H6 1634   2.859   3.703   0.749  0.8711 -1.7588  1.9079
    1THF     C4 1635   2.846   3.708   0.952  0.0212  0.7656 -0.4893
    1THF     H7 1636   2.925   3.747   1.016 -1.2032  2.8587 -0.2147
    1THF     H8 1637   2.867   3.601   0.942 -2.5381 -0.0514  2.2243
    1THF     O1 1638   2.718   3.699   1.014  0.4783  0.3178  0.1486
    1THF     C1 1639   1.635   1.294   0.235 -0.1316  0.8340  0.1462
    1THF     H1 1640   1.621   1.303   0.127  1.0924  0.5287 -0.0508
    1THF     H2 1641   1.618   1.389   0.286  0.2543  1.9699 -1.7865
    1THF     C2 1642   1.772   1.220   0.264 -0.7300 -0.3872 -0.3213
    1THF     H3 1643   1.837   1.284   0.325 -2.1565  1.2960 -0.5326
    1THF     H4 1644   1.826   1.181   0.177 -1.1764 -4.7770  1.2807
    1THF     C3 1645   1.735   1.102   0.347 -0.1292  0.4188  0.2498
    1THF     H5 1646   1.760   1.127   0.450  2.5365  1.7070 -0.6460
    1THF     H6 1647   1.805   1.019   0.335  2.3074  2.5856 -1.1712
    1THF     C4 1648   1.587   1.073   0.324  0.4689  0.4196  0.3381
    1THF     H7 1649   1.536   1.044   0.416  1.5418  0.3857  0.9268
    1THF     H8 1650   1.571   1.006   0.239  0.8831  1.3188 -0.4576
    1THF     O1 1651   1.535   1.200   0.292  0.3285 -0.5815  0.6280
    1THF     C1 1652   1.359   1.911   3.687  0.9128  1.1577  0.3827
    1THF     H1 1653   1.459   1.902   3.644  0.2725 -0.8908 -0.7755
    1THF     H2 1654   1.319   1.815   3.721  2.1789 -0.1673 -1.7576
    1THF     C2 1655   1.265   1.977   3.584 -0.2155  0.2796 -0.2926
    1THF     H3 1656   1.191   1.906   3.546  1.2094 -1.5471  0.2604
    1THF     H4 1657   1.314   2.017   3.495  0.7156 -1.3517 -0.5309
    1THF     C3 1658   1.195   2.089   3.669 -0.2415  0.1423  0.0308
    1THF     H5 1659   1.101   2.054   3.711  0.4700 -0.9781  0.7404
    1THF     H6 1660   1.169   2.172   3.603 -0.2679 -0.4163 -0.6694
    1THF     C4 1661   1.302   2.132   3.767 -0.6798  0.8788 -0.4258
    1THF     H7 1662   1.278   2.189   3.857 -0.5295 -2.6941  2.0051
    1THF     H8 1663   1.382   2.190   3.720  1.5007 -0.8125  1.0648
    1THF     O1 1664   1.368   2.009   3.802 -0.6323  0.3054  0.4734
    1THF     C1 1665   2.451   0.309   1.803 -0.0341 -0.4744  0.2686
    1THF     H1 1666   2.384   0.396   1.805  0.6889  0.0559  1.7914
    1THF     H2 1667   2.503   0.307   1.899 -0.5099 -1.2427  0.5177
    1THF     C2 1668   2.559   0.330   1.693 -0.1516 -0.1632  0.3236
    1THF     H3 1669   2.659   0.298   1.723 -0.5124 -1.6570 -0.0547
    1THF     H4 1670   2.562   0.435   1.661  1.3146  0.3185  1.9279
    1THF     C3 1671   2.511   0.234   1.584 -0.1082 -0.3131  0.0112
    1THF     H5 1672   2.592   0.187   1.527 -1.0460 -3.1094  0.9158
    1THF     H6 1673   2.448   0.297   1.521 -0.1726  4.1907  4.3336
    1THF     C4 1674   2.430   0.122   1.652  0.4436  0.1751  0.0875
    1THF     H7 1675   2.484   0.030   1.675  0.4582  0.3164  0.6241
    1THF     H8 1676   2.351   0.103   1.579  0.5844  2.3906 -0.6716
    1THF     O1 1677   2.374   0.188   1.773 -0.5575 -0.7704  0.6067
    1THF     C1 1678   0.565   3.599   0.545  0.3303  0.2680  0.3352
    1THF     H1 1679   0.566   3.604   0.436  2.2547  2.2217  0.4261
    1THF     H2 1680   0.464   3.617   0.583 -0.6601  0.2971 -2.2229
    1THF     C2 1681   0.664   3.690   0.624 -0.7039  0.0329 -0.3792
    1THF     H3 1682   0.615   3.758   0.695  1.3517  2.1517 -0.9347
    1THF     H4 1683   0.721   3.758   0.561 -0.7839  0.9399  0.5026
    1THF     C3 1684   0.757   3.598   0.699 -0.3244 -0.0870 -0.0436
    1THF     H5 1685   0.727   3.587   0.804  1.0608  1.3278  0.5228
    1THF     H6 1686   0.859   3.636   0.693 -1.1223  1.7106 -2.9433
    1THF     C4 1687   0.735   3.460   0.637 -0.4551  0.0196  0.0977
    1THF     H7 1688   0.745   3.382   0.713  2.9619  1.8266  1.6181
    1THF     H8 1689   0.811   3.457   0.559 -0.1234 -1.4230  0.4626
    1THF     O1 1690   0.599   3.464   0.584  0.1961  0.4507 -0.3100
    1THF     C1 1691   0.145   0.358   0.304  0.4900  0.0813 -0.3899
    1THF     H1 1692   0.114   0.387   0.405  1.2106 -1.3489  0.2594
    1THF     H2 1693   0.059   0.311   0.256 -1.4765  1.9719  1.1685
    1THF     C2 1694   0.254   0.259   0.314  0.3093 -0.1429 -0.9285
    1THF     H3 1695   0.217   0.158   0.332  0.6088 -0.2228 -0.7637
    1THF     H4 1696   0.323   0.283   0.394 -1.1148 -1.1164  0.6194
    1THF     C3 1697   0.313   0.279   0.172 -0.3136  0.4862 -0.1134
    1THF     H5 1698   0.275   0.208   0.099  0.4540  0.3740 -0.4117
    1THF     H6 1699   0.422   0.269   0.163 -0.1158 -0.2127  2.6337
    1THF     C4 1700   0.275   0.418   0.124 -0.4310 -0.1317 -1.6182
    1THF     H7 1701   0.223   0.420   0.028 -0.1514  0.5154 -1.7608
    1THF     H8 1702   0.367   0.476   0.109  0.1804 -0.8432 -0.6181
    1THF     O1 1703   0.191   0.471   0.229  0.5543 -0.1238  0.3306
    1THF     C1 1704   2.041   3.316   3.327 -0.2142  0.2622  0.6548
    1THF     H1 1705   2.017   3.409   3.379  0.2552 -0.1328  1.6015
    1THF     H2 1706   2.025   3.227   3.389 -1.4300 -0.6262 -0.9049
    1THF     C2 1707   2.189   3.334   3.280 -0.5066 -0.1097  0.2716
    1THF     H3 1708   2.263   3.280   3.339  0.1786  1.5155  0.9530
    1THF     H4 1709   2.220   3.439   3.294  1.6779 -0.7859  0.8150
    1THF     C3 1710   2.186   3.288   3.134 -0.5514  0.1765  0.9972
    1THF     H5 1711   2.263   3.212   3.121 -1.0451 -0.2311  0.4123
    1THF     H6 1712   2.180   3.371   3.063 -0.1935  0.5566  1.4059
    1THF     C4 1713   2.053   3.224   3.123 -0.3883  0.6372  0.3366
    1THF     H7 1714   2.062   3.123   3.165 -2.5313 -0.2069 -1.1181
    1THF     H8 1715   2.021   3.222   3.018 -0.1568 -1.3108  0.2782
    1THF     O1 1716   1.969   3.302   3.204 -0.3101  0.0494  0.0430
    1THF     C1 1717   0.245   3.053   3.596  0.5314 -0.0909  0.2433
    1THF     H1 1718   0.281   2.966   3.541 -0.4023 -1.3044  1.5041
    1THF     H2 1719   0.263   3.144   3.539 -0.6171  0.7887  1.2400
    1THF     C2 1720   0.303   3.063   3.736  0.1184 -0.1367  0.2675
    1THF     H3 1721   0.383   3.138   3.744 -0.9294  0.9981  0.2727
    1THF     H4 1722   0.333   2.964   3.770 -2.1425 -0.6858  0.7571
    1THF     C3 1723   0.191   3.109   3.834  0.4422 -0.0601  0.5071
    1THF     H5 1724   0.206   3.203   3.888 -2.3345  1.2905 -0.9923
    1THF     H6 1725   0.163   3.030   3.904 -0.8984  0.7897  0.9520
    1THF     C4 1726   0.073   3.137   3.736 -0.3953 -0.0181 -0.0157
    1THF     H7 1727   0.083   3.237   3.694 -2.5613  0.7718  1.2422
    1THF     H8 1728  -0.022   3.124   3.789 -0.3469 -0.2038  0.0247
    1THF     O1 1729   0.098   3.046   3.632  0.0773 -0.4860 -0.0597
    1THF     C1 1730   0.297   1.939   0.188  0.2140 -0.2637 -0.1478
    1THF     H1 1731   0.235   1.861   0.233  0.4371  0.2615  1.0951
    1THF     H2 1732   0.401   1.905   0.194 -0.0156 -0.8618  0.4559
    1THF     C2 1733   0.294   2.071   0.264 -0.2631  1.0129 -0.2948
    1THF     H3 1734   0.389   2.087   0.316  0.4681 -0.6339 -1.0870
    1THF     H4 1735   0.210   2.071   0.335 -0.1278 -1.5129 -0.0892
    1THF     C3 1736   0.281   2.179   0.158  0.3800  0.7684 -0.4054
    1THF     H5 1737   0.339   2.266   0.190  0.9018  0.9867 -1.8985
    1THF     H6 1738   0.175   2.198   0.141 -0.0674 -0.5584  0.8064
    1THF     C4 1739   0.331   2.110   0.036  0.0697 -0.3472  0.2406
    1THF     H7 1740   0.439   2.090   0.037  0.1413  0.0388  0.7919
    1THF     H8 1741   0.277   2.152  -0.049 -1.2700 -0.8052  0.8496
    1THF     O1 1742   0.264   1.985   0.055  0.4067  0.3312  0.2775
    1THF     C1 1743   2.501   3.614   3.196  0.8555 -0.8388  0.4862
    1THF     H1 1744   2.414   3.627   3.261  0.0809 -0.7253 -0.5766
    1THF     H2 1745   2.573   3.555   3.253  0.0912 -1.9433  0.3108
    1THF     C2 1746   2.569   3.740   3.137  0.1820 -0.0061  0.5650
    1THF     H3 1747   2.671   3.721   3.102 -0.2913 -1.3744 -0.0976
    1THF     H4 1748   2.577   3.821   3.210  1.2319  1.3463 -1.0165
    1THF     C3 1749   2.474   3.764   3.019 -0.4702 -0.4226 -0.3061
    1THF     H5 1750   2.517   3.828   2.942  0.1095 -0.4969 -0.0436
    1THF     H6 1751   2.376   3.804   3.048 -1.1833  1.1622 -4.5433
    1THF     C4 1752   2.437   3.631   2.961  0.4689 -0.1107  0.2211
    1THF     H7 1753   2.512   3.610   2.884  0.1503 -0.2768 -0.0471
    1THF     H8 1754   2.332   3.633   2.931 -0.1286  0.7923  2.3416
    1THF     O1 1755   2.466   3.543   3.074 -0.4989 -0.0798  0.2632
    1THF     C1 1756   0.926   0.142   4.032 -0.2266  0.9283 -0.4190
    1THF     H1 1757   0.941   0.064   3.957 -0.7844  0.0962  0.3221
    1THF     H2 1758   1.001   0.140   4.111 -0.8286  1.5197  0.1749
    1THF     C2 1759   0.784   0.130   4.089  0.2035 -0.6442  0.7893
    1THF     H3 1760   0.782   0.041   4.152 -0.7282 -1.3434 -0.2067
    1THF     H4 1761   0.712   0.119   4.008  1.8390  1.8478 -1.1169
    1THF     C3 1762   0.759   0.268   4.153  0.6680  0.2979  0.3315
    1THF     H5 1763   0.751   0.263   4.262  1.1541 -1.0539  0.3167
    1THF     H6 1764   0.664   0.298   4.110  0.5796 -1.7222 -0.9623
    1THF     C4 1765   0.874   0.361   4.101  0.6685  0.4039 -1.2563
    1THF     H7 1766   0.951   0.371   4.178  0.3008 -2.1152 -0.5005
    1THF     H8 1767   0.839   0.454   4.057  0.5609  1.2621  0.6154
    1THF     O1 1768   0.922   0.278   3.983 -0.1462  0.0773 -0.0338
    1THF     C1 1769   3.971   0.728   1.879  0.5763 -0.0056  0.7769
    1THF     H1 1770   3.997   0.706   1.982  1.8521 -1.2946  0.1907
    1THF     H2 1771   3.912   0.645   1.838 -1.5034  0.3719  2.8820
    1THF     C2 1772   4.091   0.758   1.799  0.0050 -0.5368 -0.8150
    1THF     H3 1773   4.094   0.713   1.700  0.2314 -0.8419 -0.6736
    1THF     H4 1774   4.176   0.710   1.849  0.3813 -1.7202 -2.5437
    1THF     C3 1775   4.103   0.908   1.789 -0.0604 -0.6419 -0.2865
    1THF     H5 1776   4.168   0.933   1.705 -2.3242 -1.0580 -2.2187
    1THF     H6 1777   4.139   0.946   1.885 -1.3445  0.5411 -0.2574
    1THF     C4 1778   3.958   0.937   1.765  0.5180 -0.5364  0.1619
    1THF     H7 1779   3.919   0.912   1.665 -2.9064 -2.7925  1.9552
    1THF     H8 1780   3.935   1.041   1.787  3.1747  0.5883 -2.0632
    1THF     O1 1781   3.887   0.847   1.860 -1.3492  0.0433  0.0875
    1THF     C1 1782   2.582   2.120   3.852  0.0598 -0.3294  0.1054
    1THF     H1 1783   2.603   2.227   3.841  1.1567 -0.5604 -0.1059
    1THF     H2 1784   2.665   2.059   3.889  1.1629  1.9312  1.4850
    1THF     C2 1785   2.523   2.056   3.722 -0.2043 -0.7025  0.2723
    1THF     H3 1786   2.585   1.970   3.697 -0.2743 -0.6508 -0.0764
    1THF     H4 1787   2.514   2.121   3.635  2.0816 -0.0072  0.5055
    1THF     C3 1788   2.389   2.008   3.769  0.0313  0.1888 -0.1486
    1THF     H5 1789   2.360   1.917   3.716  2.8605 -0.8603 -0.0105
    1THF     H6 1790   2.312   2.083   3.750  0.1700  1.0924  2.5871
    1THF     C4 1791   2.404   1.989   3.919  0.1323 -0.1381 -0.1734
    1THF     H7 1792   2.445   1.888   3.929 -1.8411 -0.9562 -0.0468
    1THF     H8 1793   2.312   2.006   3.976  1.4482  0.9614  1.6882
    1THF     O1 1794   2.482   2.099   3.952 -0.2382  0.1164 -0.1305
    1THF     C1 1795   1.774   0.157   3.405 -0.8857  0.4378  0.0665
    1THF     H1 1796   1.746   0.052   3.393  2.5626 -0.5533  0.1737
    1THF     H2 1797   1.856   0.181   3.338 -1.3348  1.8584 -0.0022
    1THF     C2 1798   1.820   0.190   3.551  1.0847 -0.6483  0.3693
    1THF     H3 1799   1.903   0.260   3.560  0.6377 -0.1626  0.7675
    1THF     H4 1800   1.861   0.104   3.604  2.9145 -1.5163 -2.3297
    1THF     C3 1801   1.686   0.239   3.614  0.0863 -0.1273 -0.6630
    1THF     H5 1802   1.707   0.308   3.696 -3.1520 -0.0992  0.2174
    1THF     H6 1803   1.624   0.156   3.650  2.6338 -0.2796  3.7594
    1THF     C4 1804   1.620   0.311   3.495  0.2549 -0.3030 -0.8650
    1THF     H7 1805   1.664   0.411   3.490 -0.2472  0.0217  0.7244
    1THF     H8 1806   1.512   0.315   3.512  0.5907 -1.1302  1.7940
    1THF     O1 1807   1.660   0.237   3.383 -0.5602  0.3844  0.1083
    1THF     C1 1808   3.996   2.119   2.552 -0.1006  0.4129  0.1472
    1THF     H1 1809   4.030   2.214   2.511 -1.0955  0.7164  0.0128
    1THF     H2 1810   3.890   2.118   2.576 -0.3328  0.6659 -0.8388
    1THF     C2 1811   4.081   2.070   2.673  0.3849 -0.4248  0.2422
    1THF     H3 1812   4.007   2.045   2.749  0.4221  2.1163  1.1790
    1THF     H4 1813   4.150   2.144   2.714  0.4648  0.5120 -1.5411
    1THF     C3 1814   4.147   1.941   2.634  0.1001  0.1896  0.6800
    1THF     H5 1815   4.157   1.862   2.708  1.8094 -1.9625 -1.7252
    1THF     H6 1816   4.254   1.955   2.615 -0.1159  1.3517  0.2274
    1THF     C4 1817   4.060   1.896   2.514 -0.4002  0.2163 -1.0942
    1THF     H7 1818   3.972   1.839   2.543  0.1470  0.6206  1.4622
    1THF     H8 1819   4.116   1.835   2.442  0.6889 -0.0372 -0.0470
    1THF     O1 1820   4.024   2.016   2.449  0.1181  0.0491  0.3363
    1THF     C1 1821   1.211   2.419   2.561  0.6256  0.3241  0.1496
    1THF     H1 1822   1.190   2.365   2.654  0.6391 -1.0421 -0.6342
    1THF     H2 1823   1.264   2.510   2.590  0.9803  0.7991 -1.9346
    1THF     C2 1824   1.083   2.444   2.478  0.4463  0.1704 -0.3074
    1THF     H3 1825   1.076   2.552   2.466  0.6819  0.1333 -0.7784
    1THF     H4 1826   0.986   2.411   2.514  0.6003 -0.1942 -0.2265
    1THF     C3 1827   1.112   2.381   2.344  0.0279  0.5722 -0.4669
    1THF     H5 1828   1.059   2.426   2.259 -0.6648 -0.9499 -0.8704
    1THF     H6 1829   1.082   2.276   2.331 -0.8570  0.9387 -1.5154
    1THF     C4 1830   1.272   2.386   2.343  0.2685  0.2267  0.3206
    1THF     H7 1831   1.302   2.487   2.314 -2.3780  0.2759 -2.5531
    1THF     H8 1832   1.312   2.305   2.282 -1.1618 -0.4346  0.2230
    1THF     O1 1833   1.291   2.352   2.476 -0.8051 -0.0064  0.2737
    1THF     C1 1834   3.185   3.184   3.245  0.2284 -0.6559 -0.6988
    1THF     H1 1835   3.177   3.076   3.260  1.4957 -0.4131  1.9264
    1THF     H2 1836   3.089   3.217   3.206 -0.3220 -0.6031  0.6772
    1THF     C2 1837   3.300   3.223   3.155 -0.0068  0.1862 -0.0297
    1THF     H3 1838   3.265   3.240   3.053  0.9609  3.0876  0.0696
    1THF     H4 1839   3.391   3.162   3.153 -1.2389 -1.7328  0.9399
    1THF     C3 1840   3.343   3.361   3.218 -0.1442  0.7321  0.1939
    1THF     H5 1841   3.335   3.447   3.152  0.2561  1.5132  1.1487
    1THF     H6 1842   3.446   3.352   3.252  0.6852 -0.7463 -2.5448
    1THF     C4 1843   3.247   3.383   3.345  0.4278 -0.2225  1.2021
    1THF     H7 1844   3.161   3.445   3.319  1.5659  0.6846 -0.4227
    1THF     H8 1845   3.315   3.419   3.423  0.6233  1.5199  0.2477
    1THF     O1 1846   3.205   3.252   3.365  0.1816 -0.3026 -0.1503
    1THF     C1 1847   3.306   1.819   2.054  0.0361  0.1511 -1.2086
    1THF     H1 1848   3.379   1.762   2.112  0.2468  0.6199 -1.0124
    1THF     H2 1849   3.212   1.833   2.108 -0.1858  1.0639 -1.8047
    1THF     C2 1850   3.279   1.748   1.924 -0.1111 -0.7162  0.9153
    1THF     H3 1851   3.171   1.749   1.904 -0.1364  0.1421  1.0828
    1THF     H4 1852   3.311   1.644   1.926 -2.2394 -1.5005 -1.7566
    1THF     C3 1853   3.344   1.840   1.818 -0.7604  0.3385  0.1837
    1THF     H5 1854   3.281   1.845   1.729  0.5239  0.4544 -0.7375
    1THF     H6 1855   3.443   1.803   1.792 -0.5303  1.0235  0.0808
    1THF     C4 1856   3.363   1.973   1.882 -0.5172 -0.0091 -0.1793
    1THF     H7 1857   3.280   2.040   1.858 -0.5005  0.0850  0.0213
    1THF     H8 1858   3.463   2.008   1.856 -0.3870  0.5534  1.0588
    1THF     O1 1859   3.370   1.949   2.023  0.2857  0.3964 -0.1797
    1THF     C1 1860   2.002   1.919   0.414 -0.3682  0.6077 -0.3234
    1THF     H1 1861   1.915   1.913   0.348 -1.5958  1.9305  1.1567
    1THF     H2 1862   1.997   2.003   0.483 -0.9794  1.4847 -1.4156
    1THF     C2 1863   2.139   1.923   0.332 -0.0116  0.4642 -0.0378
    1THF     H3 1864   2.201   2.012   0.349  0.3052  0.3818 -0.7551
    1THF     H4 1865   2.109   1.914   0.228 -0.3754 -0.0129  0.1101
    1THF     C3 1866   2.213   1.798   0.360  0.4365 -0.4296  0.3495
    1THF     H5 1867   2.300   1.809   0.426  1.4554 -0.5449 -0.9486
    1THF     H6 1868   2.253   1.753   0.269  3.5865  0.5447  1.2013
    1THF     C4 1869   2.104   1.710   0.408 -0.4142 -0.3432 -1.0046
    1THF     H7 1870   2.146   1.637   0.478  1.5048  0.5199 -1.2318
    1THF     H8 1871   2.046   1.664   0.328 -0.2195 -0.2574 -1.1951
    1THF     O1 1872   2.018   1.792   0.480 -0.1051  0.0857  0.1974
    1THF     C1 1873   1.039   0.338   1.135 -0.3724 -0.5617 -0.4699
    1THF     H1 1874   0.973   0.331   1.048  0.5065  3.2776 -1.5260
    1THF     H2 1875   1.008   0.285   1.226  1.1111  1.3297  1.1639
    1THF     C2 1876   1.047   0.489   1.184 -0.7013 -0.0974  0.4160
    1THF     H3 1877   1.027   0.496   1.291 -0.1571 -1.8900  0.6541
    1THF     H4 1878   0.971   0.553   1.139  0.5340  1.6438  0.7718
    1THF     C3 1879   1.190   0.529   1.149  0.1024 -0.9295  0.2125
    1THF     H5 1880   1.224   0.603   1.221  2.9034 -1.9973  0.0590
    1THF     H6 1881   1.191   0.564   1.046 -3.3249 -1.4005 -0.0608
    1THF     C4 1882   1.264   0.400   1.172  0.1812  0.6500 -0.6362
    1THF     H7 1883   1.274   0.380   1.279  0.2991  1.9277 -0.4069
    1THF     H8 1884   1.362   0.395   1.124 -0.0895  0.2794 -1.1604
    1THF     O1 1885   1.177   0.299   1.115  0.3637  0.1167  0.1901
    1THF     C1 1886   0.537   0.577   0.476 -0.1103  0.3686 -0.7786
    1THF     H1 1887   0.522   0.469   0.481  1.3031  0.1438 -1.1111
    1THF     H2 1888   0.436   0.619   0.474  0.2475  1.2099 -2.2189
    1THF     C2 1889   0.601   0.612   0.341  0.6799 -0.1495  0.6505
    1THF     H3 1890   0.560   0.707   0.307  1.2725 -0.2233 -0.2793
    1THF     H4 1891   0.587   0.533   0.268  1.7133  1.7591 -1.6835
    1THF     C3 1892   0.750   0.623   0.381 -0.1264  0.4536 -0.1308
    1THF     H5 1893   0.798   0.707   0.330 -0.7396 -1.1478 -3.4951
    1THF     H6 1894   0.794   0.526   0.355  1.8995  1.1724  0.4794
    1THF     C4 1895   0.760   0.630   0.535 -0.2895 -0.0459 -0.2625
    1THF     H7 1896   0.797   0.729   0.563  1.0325 -0.9350  1.2623
    1THF     H8 1897   0.819   0.550   0.581  2.2230  1.2529 -1.0914
    1THF     O1 1898   0.621   0.616   0.583 -0.5078 -0.1424  0.0118
    1THF     C1 1899   0.598   2.299   3.434 -0.6710  0.1672 -0.6106
    1THF     H1 1900   0.585   2.283   3.541  0.4257 -0.6466 -0.5890
    1THF     H2 1901   0.598   2.404   3.405  1.3140 -0.2863 -2.4212
    1THF     C2 1902   0.511   2.205   3.350 -0.6891 -0.6994  0.3970
    1THF     H3 1903   0.496   2.245   3.250  1.5568  0.0154  0.3302
    1THF     H4 1904   0.411   2.196   3.392 -2.0155  0.5262 -2.3789
    1THF     C3 1905   0.595   2.071   3.344 -0.3316 -0.5411  0.4299
    1THF     H5 1906   0.606   2.028   3.244  1.9879  0.1685  0.3359
    1THF     H6 1907   0.556   1.994   3.410  1.6644 -1.2462  0.8461
    1THF     C4 1908   0.739   2.114   3.382  0.6713  0.2279  0.0233
    1THF     H7 1909   0.815   2.088   3.308 -0.6707  1.9819 -2.0435
    1THF     H8 1910   0.768   2.059   3.472  0.3939  0.4407  0.2419
    1THF     O1 1911   0.737   2.255   3.409 -0.2885  0.0427  0.0574
    1THF     C1 1912   2.250   3.645   0.756  1.0181  0.0093 -0.3232
    1THF     H1 1913   2.204   3.546   0.768  2.0534 -0.4252  0.1201
    1THF     H2 1914   2.353   3.626   0.725  1.8094  0.4671  1.9055
    1THF     C2 1915   2.251   3.716   0.892  0.1798  0.1048  0.1922
    1THF     H3 1916   2.355   3.727   0.920  0.7139  0.3669 -1.7841
    1THF     H4 1917   2.200   3.656   0.968 -0.1778  0.7369  0.4530
    1THF     C3 1918   2.162   3.849   0.870  0.2425  0.6487  0.3755
    1THF     H5 1919   2.246   3.920   0.865 -0.0866  0.9590 -0.8654
    1THF     H6 1920   2.093   3.863   0.954 -0.3473  1.0576 -0.1767
    1THF     C4 1921   2.092   3.820   0.743  0.2281  0.2421 -0.0568
    1THF     H7 1922   2.065   3.911   0.688 -1.0687  0.9809  1.7854
    1THF     H8 1923   2.000   3.766   0.765  1.1326  0.5240  4.8688
    1THF     O1 1924   2.176   3.732   0.669 -0.1189  0.0298 -0.1894
    1THF     C1 1925   1.548   3.527   1.384 -0.5632  0.0703  0.1872
    1THF     H1 1926   1.524   3.509   1.279  1.9286 -0.9578 -0.2471
    1THF     H2 1927   1.626   3.457   1.416  0.8631  1.6046  0.1404
    1THF     C2 1928   1.420   3.518   1.466  0.0697  0.2951 -0.2962
    1THF     H3 1929   1.437   3.482   1.568  0.5042 -1.0982 -0.8496
    1THF     H4 1930   1.347   3.448   1.423  1.3055  2.1769 -5.7573
    1THF     C3 1931   1.365   3.659   1.491 -0.6866  0.1831 -0.4676
    1THF     H5 1932   1.375   3.687   1.596 -0.5771  1.0961 -0.7175
    1THF     H6 1933   1.260   3.656   1.462 -0.6527 -0.9068 -0.4860
    1THF     C4 1934   1.453   3.736   1.399  0.0398 -0.7407 -0.0069
    1THF     H7 1935   1.472   3.840   1.427 -0.8906  0.1991 -2.7174
    1THF     H8 1936   1.406   3.735   1.300 -2.0942  1.3889  0.9284
    1THF     O1 1937   1.583   3.667   1.395 -0.0548 -0.4309  0.6738
    1THF     C1 1938   3.916   1.105   0.814 -0.0465  0.5848  0.2618
    1THF     H1 1939   3.938   1.144   0.715  0.7423 -0.7422 -0.0948
    1THF     H2 1940   4.009   1.058   0.849  0.6389  1.1056 -0.8396
    1THF     C2 1941   3.798   1.006   0.803  0.1611 -0.6365 -0.3480
    1THF     H3 1942   3.812   0.916   0.863 -0.1296 -1.5537 -1.6432
    1THF     H4 1943   3.784   0.966   0.702  2.0668 -1.4699 -0.2975
    1THF     C3 1944   3.670   1.085   0.847 -0.4502 -0.2267  0.1807
    1THF     H5 1945   3.622   1.040   0.935  0.2165  1.4548  1.4317
    1THF     H6 1946   3.595   1.105   0.770  0.9617 -1.8014 -1.6445
    1THF     C4 1947   3.730   1.222   0.879 -0.8426 -0.6356  0.4334
    1THF     H7 1948   3.700   1.257   0.978 -0.2219 -0.2637  0.4896
    1THF     H8 1949   3.705   1.294   0.800  3.4075  0.3090 -0.1449
    1THF     O1 1950   3.874   1.214   0.890 -0.2360 -0.1534  0.7324
    1THF     C1 1951   1.018   0.720   2.751  0.1010 -0.3859  0.2728
    1THF     H1 1952   1.095   0.670   2.691 -0.5898 -2.1714  0.8603
    1THF     H2 1953   0.917   0.710   2.712  0.2107  1.3853 -0.5247
    1THF     C2 1954   1.042   0.875   2.753  0.9276 -0.0375  0.4546
    1THF     H3 1955   0.986   0.922   2.672  1.8258 -1.3922 -0.9613
    1THF     H4 1956   1.145   0.911   2.750  0.7380  0.5115  0.4986
    1THF     C3 1957   0.979   0.915   2.879  0.4605  0.1269 -0.3249
    1THF     H5 1958   0.879   0.951   2.854 -0.4997 -2.8717 -1.0049
    1THF     H6 1959   1.032   0.987   2.942 -1.0216  0.5174  0.5149
    1THF     C4 1960   0.963   0.782   2.965 -0.4498 -0.3098 -0.1512
    1THF     H7 1961   0.858   0.761   2.986 -0.5290 -0.1001 -0.3345
    1THF     H8 1962   1.020   0.780   3.058 -2.1124  0.4624  0.9105
    1THF     O1 1963   1.012   0.670   2.889  0.1499  0.3488  0.3397
    1THF     C1 1964   2.388   1.074   2.968 -0.2025  0.1427  0.5906
    1THF     H1 1965   2.340   1.151   3.028  1.4045  1.5866  0.0408
    1THF     H2 1966   2.468   1.124   2.913  0.8964 -1.0624  1.0768
    1THF     C2 1967   2.303   1.013   2.863  0.1949  0.3071 -0.5149
    1THF     H3 1968   2.297   1.075   2.773  0.4333 -1.3482 -1.6841
    1THF     H4 1969   2.201   1.005   2.902 -0.0544  0.3279 -1.1479
    1THF     C3 1970   2.357   0.868   2.847  0.4003  0.1867 -0.5760
    1THF     H5 1971   2.403   0.837   2.752 -0.3269 -0.5456 -0.6913
    1THF     H6 1972   2.273   0.802   2.870  1.1780 -1.5760 -2.6311
    1THF     C4 1973   2.456   0.845   2.955 -0.3200 -0.0599  0.9581
    1THF     H7 1974   2.550   0.855   2.900 -0.6846  2.9655  0.7732
    1THF     H8 1975   2.445   0.747   3.000 -0.9220 -1.2747 -1.7361
    1THF     O1 1976   2.440   0.958   3.044  0.3365  0.0561 -0.4755
    1THF     C1 1977   1.484   3.102   2.323  0.2209 -0.3191 -0.1204
    1THF     H1 1978   1.392   3.123   2.378  0.8099 -0.1890  0.8408
    1THF     H2 1979   1.462   3.117   2.217  0.6560  1.4357  0.0190
    1THF     C2 1980   1.549   2.967   2.360 -0.3984  0.4020  0.2368
    1THF     H3 1981   1.508   2.882   2.304 -1.5821  0.2528  1.3057
    1THF     H4 1982   1.530   2.963   2.467 -2.2441  3.8839  0.1330
    1THF     C3 1983   1.695   3.000   2.328  0.2219 -0.3494 -0.1230
    1THF     H5 1984   1.709   3.002   2.219 -3.0310  0.6799 -0.5722
    1THF     H6 1985   1.771   2.945   2.383  1.4418  2.1874  0.8304
    1THF     C4 1986   1.715   3.146   2.370  0.2498  0.2117 -0.5223
    1THF     H7 1987   1.770   3.200   2.292 -1.2499  2.7124  0.0652
    1THF     H8 1988   1.770   3.150   2.464 -0.1596  1.6901 -0.3280
    1THF     O1 1989   1.580   3.200   2.377  0.3359  0.1233  0.5173
    1THF     C1 1990   2.216   0.951   3.349  0.1584 -0.2023  0.1922
    1THF     H1 1991   2.265   1.008   3.269  0.8997  1.1938  1.6242
    1THF     H2 1992   2.133   1.013   3.383  0.4155  0.9746 -1.2534
    1THF     C2 1993   2.320   0.915   3.454 -0.4157  0.8031 -0.1517
    1THF     H3 1994   2.288   0.890   3.555 -1.4985 -2.5730 -1.2916
    1THF     H4 1995   2.395   0.994   3.465 -0.6782  0.8686  1.2714
    1THF     C3 1996   2.386   0.799   3.387  0.0961  0.5694  1.0213
    1THF     H5 1997   2.398   0.712   3.452 -1.0688  0.0390  0.5329
    1THF     H6 1998   2.477   0.823   3.331  1.6647 -2.0831  2.3696
    1THF     C4 1999   2.296   0.749   3.274 -0.5646  0.4584  0.1698
    1THF     H7 2000   2.259   0.646   3.279 -2.3380  1.0095 -0.9180
    1THF     H8 2001   2.334   0.766   3.173 -0.2268  1.8916  0.5264
    1THF     O1 2002   2.176   0.830   3.274  0.0856  0.1887 -0.4164
    1THF     C1 2003   1.777   1.036   0.885  0.8499 -0.4977 -0.6400
    1THF     H1 2004   1.885   1.032   0.864  1.3749  0.7811  1.6665
    1THF     H2 2005   1.750   1.050   0.990  0.4256 -0.8178 -0.7068
    1THF     C2 2006   1.695   0.923   0.828 -0.7633  1.0132  0.4210
    1THF     H3 2007   1.645   0.871   0.910 -2.7674  1.1872 -0.6588
    1THF     H4 2008   1.749   0.853   0.763 -0.6785  2.8390 -1.5017
    1THF     C3 2009   1.601   0.991   0.730  0.7975  0.2387  0.2369
    1THF     H5 2010   1.497   0.955   0.737  0.0961  2.1299 -0.1902
    1THF     H6 2011   1.641   0.979   0.629  0.5516 -1.1105  0.2884
    1THF     C4 2012   1.599   1.140   0.763  0.4753 -0.6668 -0.0476
    1THF     H7 2013   1.520   1.165   0.834  1.3154  0.0161  0.6618
    1THF     H8 2014   1.591   1.197   0.670 -0.3660 -2.9701 -1.4304
    1THF     O1 2015   1.732   1.155   0.819 -0.1691  0.0882  0.4180
    1THF     C1 2016   3.363   2.144   0.100 -0.3134 -0.6196  0.1573
    1THF     H1 2017   3.287   2.218   0.126  0.2454  0.7648 -2.0089
    1THF     H2 2018   3.321   2.063   0.039 -1.2771  0.1291 -0.1925
    1THF     C2 2019   3.445   2.083   0.215 -0.5830  0.2729 -0.7672
    1THF     H3 2020   3.375   2.004   0.244  0.4948 -0.0725  0.9679
    1THF     H4 2021   3.450   2.159   0.293 -2.5680 -2.8877  2.6262
    1THF     C3 2022   3.568   2.040   0.152 -0.0540  0.2166  0.0514
    1THF     H5 2023   3.548   1.944   0.103 -3.0099 -0.0713  1.6745
    1THF     H6 2024   3.646   2.036   0.229 -2.6048  1.8756  2.8241
    1THF     C4 2025   3.598   2.152   0.054 -0.1344 -0.7749 -0.4710
    1THF     H7 2026   3.648   2.118  -0.037 -0.5599 -0.2169 -0.9160
    1THF     H8 2027   3.649   2.238   0.099  0.9969 -1.4060 -0.5275
    1THF     O1 2028   3.465   2.203   0.016  0.1954  0.0594  0.3522
    1THF     C1 2029   1.555   1.647   0.375 -0.2494 -0.5148  0.0653
    1THF     H1 2030   1.508   1.618   0.281 -0.3762  3.1921 -1.1328
    1THF     H2 2031   1.538   1.753   0.398 -0.3419 -0.6729  0.7197
    1THF     C2 2032   1.710   1.620   0.380 -0.4493 -0.6286  0.2814
    1THF     H3 2033   1.769   1.710   0.365  1.5721 -2.2056 -1.5477
    1THF     H4 2034   1.739   1.547   0.304  1.1430 -0.4103  0.6719
    1THF     C3 2035   1.747   1.570   0.515 -0.0879 -0.5021 -0.0949
    1THF     H5 2036   1.770   1.649   0.586 -1.2679 -1.7044  1.6756
    1THF     H6 2037   1.825   1.494   0.508 -1.4982 -1.8874 -1.0079
    1THF     C4 2038   1.611   1.506   0.561  0.3334  0.3747 -0.2209
    1THF     H7 2039   1.598   1.514   0.669  1.1026 -3.7927  0.2605
    1THF     H8 2040   1.602   1.401   0.532  1.4065 -0.2900  1.8051
    1THF     O1 2041   1.506   1.575   0.487 -0.6094 -0.1348  0.3759
    1THF     C1 2042   1.792   0.064   2.893  0.0709 -0.0967  0.1088
    1THF     H1 2043   1.791  -0.022   2.826  0.2528 -1.1020  1.3790
    1THF     H2 2044   1.894   0.103   2.898  0.3155 -0.2334 -2.8918
    1THF     C2 2045   1.724   0.034   3.026  0.3260  0.6700  0.6860
    1THF     H3 2046   1.794   0.038   3.109  2.3512  0.1161 -0.9482
    1THF     H4 2047   1.682  -0.066   3.028 -0.1417  0.8570  0.2958
    1THF     C3 2048   1.615   0.141   3.042  0.7995  0.6136 -0.2300
    1THF     H5 2049   1.657   0.231   3.087 -0.8260  0.8434  0.8597
    1THF     H6 2050   1.524   0.108   3.093  2.5809 -0.1764  2.5228
    1THF     C4 2051   1.581   0.179   2.896 -0.2125  0.3401 -0.9432
    1THF     H7 2052   1.547   0.282   2.887 -0.5193  0.3057 -0.2066
    1THF     H8 2053   1.506   0.112   2.853 -2.1232  0.4790  2.0863
    1THF     O1 2054   1.708   0.162   2.828  0.1844 -0.4489  0.0206
    1THF     C1 2055   1.079   3.487   1.592  0.2517 -0.8937 -0.5676
    1THF     H1 2056   1.146   3.572   1.604  0.6189 -1.2820  0.1721
    1THF     H2 2057   1.126   3.409   1.652 -0.6463  1.2199  2.9867
    1THF     C2 2058   1.058   3.432   1.452  0.2390 -0.0167  0.3089
    1THF     H3 2059   1.122   3.350   1.419 -2.7853 -2.4914  0.3893
    1THF     H4 2060   1.086   3.515   1.386  0.9231  0.3191  1.0175
    1THF     C3 2061   0.910   3.398   1.458  0.5080  0.7796  0.1599
    1THF     H5 2062   0.870   3.298   1.441 -0.6810  1.0626  1.2513
    1THF     H6 2063   0.858   3.458   1.383 -0.2597 -0.3514 -0.2302
    1THF     C4 2064   0.849   3.440   1.595  0.3692  0.5206 -0.6647
    1THF     H7 2065   0.838   3.345   1.648 -0.3916 -1.0518 -3.5349
    1THF     H8 2066   0.756   3.496   1.577  1.3327  2.3098 -0.1946
    1THF     O1 2067   0.954   3.524   1.649  1.1600  0.1621 -0.2711
    1THF     C1 2068   0.046   3.288   3.337 -0.4504  0.5040 -0.0309
    1THF     H1 2069   0.065   3.222   3.422  1.5196 -0.0017 -0.8118
    1THF     H2 2070   0.042   3.219   3.252  1.7425 -1.8974  1.7293
    1THF     C2 2071   0.155   3.394   3.343  0.5524 -0.3648 -0.7763
    1THF     H3 2072   0.152   3.435   3.242  0.7417 -1.1970 -1.1250
    1THF     H4 2073   0.261   3.379   3.363  1.4327  3.3183 -2.0974
    1THF     C3 2074   0.089   3.500   3.443 -0.5461  0.0194  0.1761
    1THF     H5 2075   0.113   3.604   3.418 -0.5006 -0.3305 -1.2671
    1THF     H6 2076   0.140   3.485   3.538 -0.3512  1.8051  0.3645
    1THF     C4 2077  -0.055   3.457   3.455 -0.0642  0.0185 -0.2400
    1THF     H7 2078  -0.130   3.536   3.452  0.6759  0.8588  2.1449
    1THF     H8 2079  -0.071   3.400   3.547  1.0096  2.2165  1.3338
    1THF     O1 2080  -0.077   3.357   3.355  0.1546 -0.6218 -0.5984
    1THF     C1 2081   1.539   0.698   2.634 -0.6041 -0.5106  0.1090
    1THF     H1 2082   1.546   0.589   2.637  2.4374 -0.3045  2.7788
    1THF     H2 2083   1.572   0.728   2.534 -1.8916 -0.3462 -0.2750
    1THF     C2 2084   1.628   0.756   2.742 -0.3471 -0.2139  0.4198
    1THF     H3 2085   1.657   0.858   2.715  2.3730 -1.0069  0.1204
    1THF     H4 2086   1.724   0.706   2.758  1.1257  3.2684  3.4362
    1THF     C3 2087   1.539   0.755   2.866 -0.0919  0.6189 -0.5964
    1THF     H5 2088   1.546   0.850   2.920  2.0548 -0.2785  0.7598
    1THF     H6 2089   1.565   0.670   2.930  1.1340 -0.1619 -2.1076
    1THF     C4 2090   1.395   0.759   2.807  0.1186 -0.6232 -0.0812
    1THF     H7 2091   1.343   0.851   2.835 -0.0403 -0.8106  0.2503
    1THF     H8 2092   1.333   0.674   2.837 -1.5474  0.7419  0.4346
    1THF     O1 2093   1.409   0.746   2.666  0.2257  0.0424 -0.1106
    1THF     C1 2094   2.025   2.834   1.420  1.1766 -0.5756  0.8854
    1THF     H1 2095   2.108   2.903   1.401  0.5278  0.2558  1.0070
    1THF     H2 2096   1.992   2.842   1.523  1.3882 -0.0814  0.9185
    1THF     C2 2097   2.051   2.693   1.383  0.1021  0.0647 -0.1996
    1THF     H3 2098   2.103   2.639   1.462  0.2248  0.9170  0.3135
    1THF     H4 2099   2.110   2.679   1.292 -0.4244 -1.7601 -0.2833
    1THF     C3 2100   1.912   2.629   1.355 -0.2687 -0.2414  0.1122
    1THF     H5 2101   1.865   2.607   1.451 -0.1689 -0.3279  0.1424
    1THF     H6 2102   1.917   2.546   1.284  1.1308  1.2481 -1.5782
    1THF     C4 2103   1.834   2.751   1.299 -0.0234  0.7838 -0.1415
    1THF     H7 2104   1.728   2.760   1.326  0.4097 -0.1383  1.9511
    1THF     H8 2105   1.836   2.745   1.190 -0.5072  0.8244 -0.1537
    1THF     O1 2106   1.908   2.868   1.346 -0.3954 -0.6662 -0.4934
    1THF     C1 2107   3.334   2.801   3.259  0.1035  0.6588 -0.6278
    1THF     H1 2108   3.244   2.853   3.225 -0.7091 -0.6756 -0.5382
    1THF     H2 2109   3.370   2.739   3.176 -2.0276 -0.5565 -0.6844
    1THF     C2 2110   3.311   2.725   3.387  0.4720  0.1708  0.6756
    1THF     H3 2111   3.398   2.659   3.392 -0.3519 -1.0722 -0.9424
    1THF     H4 2112   3.215   2.675   3.387  0.7878 -0.4818  2.3471
    1THF     C3 2113   3.315   2.826   3.495 -0.7831 -0.2409 -0.0326
    1THF     H5 2114   3.353   2.787   3.589 -1.1606  0.8188  0.5720
    1THF     H6 2115   3.219   2.874   3.516 -0.4118  0.0636  0.9697
    1THF     C4 2116   3.413   2.933   3.444  0.2186 -0.2800  0.2336
    1THF     H7 2117   3.513   2.936   3.489  1.0630  1.3153 -1.6712
    1THF     H8 2118   3.358   3.028   3.449 -0.6124 -0.6059 -2.1439
    1THF     O1 2119   3.432   2.900   3.304 -0.2844 -0.1590  0.2961
    1THF     C1 2120   1.063   2.311   0.606  0.0346  0.1674 -0.1133
    1THF     H1 2121   0.999   2.267   0.529 -0.4160 -0.3427  0.5485
    1THF     H2 2122   1.166   2.273   0.607 -0.6504 -1.7549 -0.1832
    1THF     C2 2123   1.002   2.277   0.743  0.0857 -0.3128  0.3008
    1THF     H3 2124   1.081   2.273   0.818 -0.2268 -1.5956  0.5722
    1THF     H4 2125   0.931   2.193   0.743 -0.1874 -0.0936 -1.5078
    1THF     C3 2126   0.931   2.405   0.782 -0.7143  0.2948  0.4101
    1THF     H5 2127   0.941   2.418   0.890 -0.1622 -1.2496  0.5601
    1THF     H6 2128   0.827   2.413   0.748 -0.0465  3.2016 -1.0726
    1THF     C4 2129   1.008   2.524   0.714 -0.0095  0.4984  0.0981
    1THF     H7 2130   1.099   2.543   0.772  0.5385  0.0166 -0.6115
    1THF     H8 2131   0.947   2.611   0.687 -2.1257 -1.0355 -0.1257
    1THF     O1 2132   1.066   2.455   0.599 -0.1249 -0.3400  0.0639
    1THF     C1 2133   0.630   3.995   3.818 -0.3262 -0.5781 -0.9462
    1THF     H1 2134   0.620   3.918   3.741  0.5337 -0.0192 -1.6166
    1THF     H2 2135   0.667   3.966   3.917 -3.4327  2.0069  1.0519
    1THF     C2 2136   0.490   4.051   3.834 -0.4516 -0.3362 -0.0680
    1THF     H3 2137   0.482   4.122   3.916  0.1109  1.9840 -1.9620
    1THF     H4 2138   0.412   3.978   3.859  0.1059 -0.4302  1.4629
    1THF     C3 2139   0.465   4.135   3.712  0.0351  0.2603 -0.2251
    1THF     H5 2140   0.395   4.217   3.729 -0.7369 -0.5186  0.3959
    1THF     H6 2141   0.426   4.075   3.630 -0.7022  2.1450 -1.2713
    1THF     C4 2142   0.609   4.182   3.683 -0.3594 -0.1391 -0.5761
    1THF     H7 2143   0.631   4.286   3.709 -2.3785  0.8689 -2.6053
    1THF     H8 2144   0.644   4.163   3.581 -0.8659 -0.5658 -0.6723
    1THF     O1 2145   0.701   4.102   3.762 -0.0573 -0.4779  0.0224
    1THF     C1 2146   1.447   4.021   0.956  0.7616 -0.4474  0.9003
    1THF     H1 2147   1.444   4.022   1.065  3.9014 -2.3824  1.0579
    1THF     H2 2148   1.521   3.951   0.917 -1.5278 -3.1254  1.1972
    1THF     C2 2149   1.467   4.163   0.904  0.0409  0.1379  0.2636
    1THF     H3 2150   1.544   4.156   0.828  2.0699  0.3827  2.2440
    1THF     H4 2151   1.495   4.232   0.984  1.0165 -0.0707  0.1069
    1THF     C3 2152   1.335   4.199   0.836  0.1777  0.6542  0.4216
    1THF     H5 2153   1.345   4.200   0.728  2.2161 -0.1070  0.5977
    1THF     H6 2154   1.307   4.301   0.865  0.4623  0.0962  2.8001
    1THF     C4 2155   1.236   4.100   0.890  0.6495  0.4302  0.2973
    1THF     H7 2156   1.153   4.077   0.822 -0.0741 -0.9396  1.6297
    1THF     H8 2157   1.195   4.136   0.985  1.6341  0.7270  0.6166
    1THF     O1 2158   1.312   3.980   0.921  0.3422 -0.0940 -0.4853
    1THF     C1 2159   1.141   3.543   3.109  0.7792 -0.0836  0.5480
    1THF     H1 2160   1.249   3.533   3.091  0.4641 -1.7579 -0.5723
    1THF     H2 2161   1.117   3.542   3.215  0.7239  2.4600  0.5934
    1THF     C2 2162   1.066   3.415   3.060  0.1864  0.4641  0.2841
    1THF     H3 2163   1.027   3.362   3.147 -0.1261 -1.2504 -0.8681
    1THF     H4 2164   1.135   3.348   3.008 -0.0339 -0.0870  0.7013
    1THF     C3 2165   0.943   3.468   2.983 -0.1302 -0.3810  0.2232
    1THF     H5 2166   0.852   3.411   3.001 -0.6011  0.5153  0.6948
    1THF     H6 2167   0.970   3.453   2.878  0.0511  1.0942  0.0489
    1THF     C4 2168   0.942   3.615   3.007  0.1567 -0.0742 -0.1149
    1THF     H7 2169   0.874   3.639   3.089 -1.1616  1.8568 -1.7087
    1THF     H8 2170   0.910   3.685   2.929 -0.6979 -0.1421  0.1783
    1THF     O1 2171   1.076   3.654   3.042  0.0734  0.3238  0.4752
    1THF     C1 2172   2.620   1.350   2.924 -0.5430  0.6322  0.6101
    1THF     H1 2173   2.580   1.270   2.987 -0.8267 -0.2312 -0.6567
    1THF     H2 2174   2.725   1.333   2.900 -0.4378 -0.6624  1.9094
    1THF     C2 2175   2.609   1.492   2.979  0.1273 -0.5436 -0.4434
    1THF     H3 2176   2.697   1.515   3.039 -0.3923 -1.9326  0.8723
    1THF     H4 2177   2.516   1.506   3.034  1.0027  1.8249  0.5145
    1THF     C3 2178   2.599   1.580   2.857 -0.3460  0.5892 -0.7056
    1THF     H5 2179   2.673   1.659   2.844  1.3402 -0.9773 -0.8369
    1THF     H6 2180   2.505   1.635   2.863  0.0131  1.3142 -1.7045
    1THF     C4 2181   2.588   1.486   2.735 -0.8061 -0.9607 -0.0308
    1THF     H7 2182   2.688   1.483   2.691 -0.5626 -1.1297  0.5234
    1THF     H8 2183   2.517   1.507   2.656 -0.6964 -0.8893 -0.1100
    1THF     O1 2184   2.553   1.356   2.793  0.2466  0.0050 -0.3395
    1THF     C1 2185   2.756   0.216   3.635  0.0171 -0.3514 -0.1816
    1THF     H1 2186   2.672   0.225   3.566  0.0732 -0.0495 -0.2110
    1THF     H2 2187   2.714   0.197   3.734 -0.1100  1.0316  0.0366
    1THF     C2 2188   2.846   0.339   3.639 -0.0320  0.0456 -0.3684
    1THF     H3 2189   2.817   0.398   3.726 -0.1560  2.2361 -1.8581
    1THF     H4 2190   2.845   0.401   3.549  1.1831 -0.6583 -0.8700
    1THF     C3 2191   2.984   0.275   3.646  0.2149  1.4835  0.3903
    1THF     H5 2192   3.036   0.306   3.736  0.7059  1.5927  0.0703
    1THF     H6 2193   3.049   0.300   3.562  0.8135 -0.7149  0.1582
    1THF     C4 2194   2.964   0.128   3.658 -0.4713 -0.2073 -0.8441
    1THF     H7 2195   2.941   0.097   3.761  0.4847 -1.6262 -1.0514
    1THF     H8 2196   3.051   0.075   3.620 -0.1347 -0.2001 -0.0958
    1THF     O1 2197   2.843   0.104   3.590  0.0923 -0.2107 -0.4369
    1THF     C1 2198   2.695   1.439   0.580 -0.3225  0.4283 -0.3706
    1THF     H1 2199   2.774   1.470   0.511 -0.3777  1.7727  0.1442
    1THF     H2 2200   2.747   1.388   0.661 -0.1355 -1.0134 -1.3771
    1THF     C2 2201   2.590   1.347   0.526 -0.2901  0.2267  0.3707
    1THF     H3 2202   2.608   1.254   0.580  1.3757  0.9537  1.1149
    1THF     H4 2203   2.614   1.331   0.421  2.2829  4.2738  0.2202
    1THF     C3 2204   2.456   1.414   0.559 -0.2907  0.5898 -0.7669
    1THF     H5 2205   2.377   1.344   0.584  0.3749  0.4728  1.1097
    1THF     H6 2206   2.414   1.468   0.475 -0.1865 -1.1729 -1.9744
    1THF     C4 2207   2.482   1.508   0.671 -0.5540  0.6718  0.1198
    1THF     H7 2208   2.498   1.448   0.762  2.1173  0.0946 -0.6813
    1THF     H8 2209   2.411   1.591   0.669 -0.8789  0.4292  1.1501
    1THF     O1 2210   2.618   1.551   0.634 -0.3805  0.8274 -0.0693
    1THF     C1 2211   3.268   1.802   1.444  1.0023  0.1403 -0.4620
    1THF     H1 2212   3.237   1.879   1.514  1.3827  0.3928 -0.5711
    1THF     H2 2213   3.326   1.732   1.504 -0.9964 -0.0452  1.3253
    1THF     C2 2214   3.344   1.858   1.322  0.3939 -0.4256 -0.2828
    1THF     H3 2215   3.446   1.819   1.327  0.6037  0.1219 -0.3264
    1THF     H4 2216   3.334   1.967   1.319 -1.4608 -0.5739 -0.0927
    1THF     C3 2217   3.283   1.800   1.195 -0.3083 -0.2186  0.3694
    1THF     H5 2218   3.354   1.766   1.120  1.2755  0.0639  1.7177
    1THF     H6 2219   3.222   1.877   1.148 -1.6141  0.8040  3.5778
    1THF     C4 2220   3.187   1.695   1.251 -0.4679 -0.0867 -0.5774
    1THF     H7 2221   3.222   1.591   1.257 -0.5694 -0.0818  0.2202
    1THF     H8 2222   3.099   1.687   1.187  0.0259 -1.5830 -1.0996
    1THF     O1 2223   3.165   1.725   1.388  0.0725 -0.2592 -0.2973
    1THF     C1 2224   0.231   3.190   0.924  0.6660 -0.5855  0.0452
    1THF     H1 2225   0.195   3.087   0.927 -1.9708  0.2559 -0.8539
    1THF     H2 2226   0.156   3.238   0.987 -0.4592  0.3277 -1.9358
    1THF     C2 2227   0.251   3.242   0.776  0.3265  0.1239  0.1847
    1THF     H3 2228   0.158   3.293   0.750 -0.8386 -1.6480  0.7681
    1THF     H4 2229   0.264   3.155   0.713 -0.3339 -0.9714  1.5222
    1THF     C3 2230   0.378   3.326   0.790 -0.7465  0.0011  0.2850
    1THF     H5 2231   0.362   3.431   0.767  0.0458 -0.1240 -0.8534
    1THF     H6 2232   0.445   3.295   0.710  0.1918 -0.7048  1.3180
    1THF     C4 2233   0.440   3.301   0.923 -0.0467  0.4597 -0.4390
    1THF     H7 2234   0.432   3.399   0.969  0.9966  0.0773  0.5862
    1THF     H8 2235   0.545   3.275   0.904 -1.1530 -3.8344 -1.2965
    1THF     O1 2236   0.363   3.198   0.993  0.1222 -0.2296  0.0371
    1THF     C1 2237   2.403   3.072   0.260  0.8619  0.2700 -0.7919
    1THF     H1 2238   2.483   3.137   0.296 -0.8355  2.3433 -0.6334
    1THF     H2 2239   2.321   3.144   0.250  0.6768 -0.0877 -1.9095
    1THF     C2 2240   2.363   2.976   0.374  0.7022  0.0317 -0.0918
    1THF     H3 2241   2.257   2.986   0.395  1.2336  0.5190  2.5982
    1THF     H4 2242   2.413   2.978   0.471  2.2292 -0.5398 -0.8437
    1THF     C3 2243   2.395   2.837   0.308  0.0955 -0.0234  0.0187
    1THF     H5 2244   2.312   2.769   0.327 -0.3616  0.6376  0.3931
    1THF     H6 2245   2.483   2.795   0.357  0.8851  0.3801 -1.0118
    1THF     C4 2246   2.417   2.854   0.155 -0.7767  0.3074  0.1736
    1THF     H7 2247   2.345   2.808   0.087 -0.7853 -0.8398  0.9519
    1THF     H8 2248   2.519   2.818   0.141 -0.5343  1.8358 -2.2214
    1THF     O1 2249   2.429   2.998   0.139  0.4275 -0.5475  0.5087
    1THF     C1 2250   3.232   0.583   3.086 -0.2739  0.4422  0.7070
    1THF     H1 2251   3.196   0.624   3.180  0.2155 -1.7613  1.8630
    1THF     H2 2252   3.185   0.491   3.050  1.3608  0.6154 -1.9978
    1THF     C2 2253   3.382   0.563   3.087  0.3546  0.5373  0.1475
    1THF     H3 2254   3.419   0.463   3.107 -1.0383  0.0108  0.1674
    1THF     H4 2255   3.430   0.633   3.156  1.6375  1.1974 -1.3789
    1THF     C3 2256   3.413   0.591   2.936 -0.2732 -0.3511 -0.5919
    1THF     H5 2257   3.442   0.506   2.874  0.8733  0.1941 -0.8221
    1THF     H6 2258   3.490   0.668   2.924 -0.1043 -0.5454 -0.7491
    1THF     C4 2259   3.282   0.645   2.879  0.2245  0.9633 -0.3484
    1THF     H7 2260   3.227   0.563   2.834 -1.5362  1.1098  1.4686
    1THF     H8 2261   3.288   0.726   2.805  1.8144 -0.1598 -1.4909
    1THF     O1 2262   3.211   0.684   2.992 -0.6393  0.5268 -0.5098
    1THF     C1 2263   1.839   1.436   1.785 -0.8422 -0.5614 -0.1125
    1THF     H1 2264   1.921   1.491   1.738  0.1663 -0.0755  2.1715
    1THF     H2 2265   1.744   1.444   1.732 -1.3680 -0.1265  0.8798
    1THF     C2 2266   1.824   1.495   1.930  0.1634  0.6564  0.3606
    1THF     H3 2267   1.755   1.580   1.933  1.1850  1.5104  0.3900
    1THF     H4 2268   1.921   1.523   1.974 -0.9389  3.3101  1.2463
    1THF     C3 2269   1.766   1.370   1.996  0.1149  0.4319  0.5433
    1THF     H5 2270   1.657   1.371   1.988  0.1379  0.3146  0.2100
    1THF     H6 2271   1.785   1.364   2.104 -0.4138 -1.9004  0.5220
    1THF     C4 2272   1.800   1.243   1.916 -0.1460  0.0881 -0.0099
    1THF     H7 2273   1.712   1.182   1.894 -0.9615  2.4170 -3.6826
    1THF     H8 2274   1.866   1.183   1.979 -1.2118  1.8790  2.9205
    1THF     O1 2275   1.877   1.288   1.803 -0.0517 -0.4615  0.0723
    1THF     C1 2276   1.531   3.575   2.228  0.4915 -0.2952 -0.3869
    1THF     H1 2277   1.435   3.586   2.278  0.5269  0.1013 -0.4092
    1THF     H2 2278   1.525   3.481   2.172  1.8871 -0.5064 -0.2093
    1THF     C2 2279   1.644   3.575   2.328 -0.1432  0.1861  0.1603
    1THF     H3 2280   1.740   3.532   2.299 -0.4125  0.2761 -0.8605
    1THF     H4 2281   1.611   3.517   2.415 -0.1935 -0.2088 -0.1233
    1THF     C3 2282   1.685   3.726   2.351  0.2751  0.2900  0.7565
    1THF     H5 2283   1.793   3.737   2.347  0.3166 -0.7302 -1.3392
    1THF     H6 2284   1.649   3.759   2.449  0.3678  0.0079  0.8843
    1THF     C4 2285   1.606   3.799   2.249  0.2731  0.1265  0.2265
    1THF     H7 2286   1.655   3.880   2.194  2.1526  0.6549  2.6085
    1THF     H8 2287   1.524   3.850   2.301  0.8557  1.4181 -0.0969
    1THF     O1 2288   1.554   3.698   2.159  0.0522  0.1468  0.1389
    1THF     C1 2289   1.897   1.658   3.520  0.3859 -0.6403 -0.4122
    1THF     H1 2290   1.863   1.757   3.552  0.2308  0.0740 -2.6846
    1THF     H2 2291   1.898   1.589   3.604 -2.1170 -0.1174  0.0810
    1THF     C2 2292   2.034   1.683   3.466  0.2065  0.1886 -0.1153
    1THF     H3 2293   2.109   1.629   3.523 -0.1648  0.4900  0.6656
    1THF     H4 2294   2.059   1.788   3.483 -0.0759  0.0040  1.5462
    1THF     C3 2295   2.040   1.655   3.321  0.4563 -0.3698 -0.2920
    1THF     H5 2296   2.099   1.568   3.292 -0.6594 -1.4157  0.5216
    1THF     H6 2297   2.084   1.740   3.269  2.2006  0.6214  2.7033
    1THF     C4 2298   1.890   1.619   3.289  0.4064  0.0320 -0.1812
    1THF     H7 2299   1.874   1.527   3.233  0.7405 -0.0430 -0.1544
    1THF     H8 2300   1.845   1.706   3.241 -0.1892  0.6938  1.5214
    1THF     O1 2301   1.816   1.606   3.415 -0.2242 -0.4798 -0.2879
    1THF     C1 2302   2.802   2.921   2.249 -0.0866 -0.5437 -0.1065
    1THF     H1 2303   2.849   2.910   2.151  1.3962 -0.1339  0.5347
    1THF     H2 2304   2.707   2.867   2.251 -0.0692 -0.7049 -2.3692
    1THF     C2 2305   2.777   3.067   2.282 -1.0160  0.2127  0.5269
    1THF     H3 2306   2.705   3.076   2.365 -1.0171 -1.0798  0.6729
    1THF     H4 2307   2.761   3.120   2.188 -1.2761 -0.7688  0.0197
    1THF     C3 2308   2.908   3.111   2.350 -0.5040  0.4897  0.4692
    1THF     H5 2309   2.883   3.161   2.444  0.0100  1.3644  0.1471
    1THF     H6 2310   2.963   3.179   2.286 -1.4789  0.1555 -0.7358
    1THF     C4 2311   2.995   2.982   2.372  0.3424  0.1016 -0.3999
    1THF     H7 2312   3.038   2.971   2.472 -0.5907 -2.9236 -0.2889
    1THF     H8 2313   3.076   2.993   2.298  0.8449 -0.6833  0.0279
    1THF     O1 2314   2.901   2.871   2.342 -0.2370 -0.2505 -0.0265
    1THF     C1 2315   0.129   1.044   2.165 -0.3007  0.3078 -0.2220
    1THF     H1 2316   0.046   1.064   2.097 -0.2551 -1.2052 -0.7442
    1THF     H2 2317   0.099   1.066   2.267  3.0245  1.7680  0.5062
    1THF     C2 2318   0.255   1.105   2.119  0.5244 -0.2441  0.7547
    1THF     H3 2319   0.289   1.189   2.181  2.5381 -0.7214  0.3496
    1THF     H4 2320   0.247   1.143   2.017  0.4504 -0.9551  0.4940
    1THF     C3 2321   0.367   0.994   2.121 -0.6077  0.2642  0.0405
    1THF     H5 2322   0.460   1.021   2.171 -0.1431 -0.5266 -0.4053
    1THF     H6 2323   0.387   0.967   2.017 -4.1099  2.1435 -1.2049
    1THF     C4 2324   0.296   0.879   2.191 -0.3177 -0.7728  0.1560
    1THF     H7 2325   0.330   0.863   2.293 -1.4231 -2.2494  0.3096
    1THF     H8 2326   0.318   0.782   2.144 -1.3384 -0.1206 -1.7438
    1THF     O1 2327   0.158   0.897   2.167  0.3423  0.3036 -1.1297
    1THF     C1 2328   3.173   1.097   3.413 -0.1290 -0.0274  0.0868
    1THF     H1 2329   3.185   1.141   3.512  1.6967  0.3741 -0.2835
    1THF     H2 2330   3.075   1.125   3.374 -0.2513  3.2379  2.5585
    1THF     C2 2331   3.164   0.944   3.413  0.3639  0.3874 -0.3006
    1THF     H3 2332   3.059   0.927   3.438  0.4776 -2.5735 -1.6312
    1THF     H4 2333   3.230   0.897   3.486 -0.5613 -1.9046 -0.9197
    1THF     C3 2334   3.210   0.903   3.270  0.4858  0.2147  0.0240
    1THF     H5 2335   3.136   0.864   3.200  3.0498 -1.0092 -2.0811
    1THF     H6 2336   3.292   0.831   3.273  0.9969  0.8256  1.6229
    1THF     C4 2337   3.270   1.027   3.204 -0.8266 -0.0194  0.2976
    1THF     H7 2338   3.210   1.075   3.127  1.5715 -0.7286 -2.0606
    1THF     H8 2339   3.368   0.999   3.165 -1.6180 -0.6792 -1.2727
    1THF     O1 2340   3.274   1.125   3.315  0.5785  0.5362 -0.0263
    1THF     C1 2341   2.848   1.228   3.245  0.1097 -0.0220 -0.5765
    1THF     H1 2342   2.848   1.120   3.228 -0.9484  0.1783 -1.9559
    1THF     H2 2343   2.756   1.270   3.204 -0.6465  1.7202  2.7639
    1THF     C2 2344   2.970   1.301   3.183  0.3440  0.0933 -0.7925
    1THF     H3 2345   2.961   1.313   3.075 -0.2074  0.6759 -0.6847
    1THF     H4 2346   3.064   1.248   3.197  0.7994  1.2475  0.7598
    1THF     C3 2347   2.957   1.426   3.265  0.1023  0.1823  0.5817
    1THF     H5 2348   2.878   1.492   3.228 -0.5139 -0.8552  0.0426
    1THF     H6 2349   3.048   1.487   3.266  0.4100 -0.2847  1.2326
    1THF     C4 2350   2.930   1.374   3.410  0.4036  0.3569  0.7331
    1THF     H7 2351   2.873   1.443   3.473 -1.6468 -0.1824 -0.5042
    1THF     H8 2352   3.028   1.345   3.447  1.6807  1.5969 -1.5557
    1THF     O1 2353   2.855   1.261   3.386  0.6296  0.0015  0.1020
    1THF     C1 2354   0.288   3.434   0.411  0.4410  0.0457 -0.4957
    1THF     H1 2355   0.259   3.539   0.420  1.3240  0.2352  0.2953
    1THF     H2 2356   0.380   3.412   0.467  0.1823  0.4988  0.1157
    1THF     C2 2357   0.325   3.384   0.271 -0.2054  0.1919  0.6204
    1THF     H3 2358   0.432   3.369   0.256  0.1846 -0.2345  3.4793
    1THF     H4 2359   0.287   3.458   0.202 -1.3491 -0.9821 -0.0325
    1THF     C3 2360   0.244   3.265   0.244 -0.5383 -0.7690  0.3597
    1THF     H5 2361   0.301   3.175   0.265  0.3799 -0.0596  0.9104
    1THF     H6 2362   0.207   3.276   0.142 -1.8763 -2.9625  0.5912
    1THF     C4 2363   0.131   3.268   0.343  0.1109 -0.1994  0.2278
    1THF     H7 2364   0.111   3.165   0.373 -0.9547  0.2206  0.9738
    1THF     H8 2365   0.037   3.310   0.306  0.3563  0.0874 -0.0689
    1THF     O1 2366   0.177   3.346   0.451 -0.2288 -0.0985  0.4449
    1THF     C1 2367   0.626   1.301   1.920  0.0357  0.1871 -0.5476
    1THF     H1 2368   0.567   1.211   1.900  0.0842  0.1822 -0.6684
    1THF     H2 2369   0.573   1.360   1.994 -2.0570 -1.9157 -0.3084
    1THF     C2 2370   0.661   1.389   1.800  0.1347  0.1785  1.3031
    1THF     H3 2371   0.681   1.491   1.832 -1.2118  0.7171  0.4554
    1THF     H4 2372   0.578   1.394   1.729  0.2934 -0.1005  1.0985
    1THF     C3 2373   0.787   1.328   1.752 -0.4367  0.1240  0.5590
    1THF     H5 2374   0.850   1.397   1.695 -0.8033 -1.0708 -1.3519
    1THF     H6 2375   0.761   1.249   1.681  0.5094  0.1369  0.1784
    1THF     C4 2376   0.860   1.273   1.870 -0.2280  0.3524 -0.2167
    1THF     H7 2377   0.938   1.342   1.902  0.7653 -1.3941  1.2132
    1THF     H8 2378   0.893   1.172   1.847 -2.8023 -0.2757 -1.3364
    1THF     O1 2379   0.750   1.257   1.970 -0.8464  0.4160  0.3584
    1THF     C1 2380   0.301   0.001   2.130 -0.2740 -0.1248  0.0481
    1THF     H1 2381   0.379   0.078   2.122  1.3248 -1.7132 -0.0326
    1THF     H2 2382   0.221   0.011   2.203 -1.2280 -3.3431 -0.4854
    1THF     C2 2383   0.358  -0.136   2.151 -0.7214 -0.7524  0.3359
    1THF     H3 2384   0.369  -0.169   2.255 -0.9432 -0.3340  0.4935
    1THF     H4 2385   0.457  -0.143   2.106 -0.7283  0.4610  0.1234
    1THF     C3 2386   0.252  -0.234   2.091  0.0416 -0.0863  0.0592
    1THF     H5 2387   0.182  -0.265   2.169 -0.2797 -1.5612 -0.7971
    1THF     H6 2388   0.307  -0.324   2.062 -0.6372 -0.0764 -1.2535
    1THF     C4 2389   0.197  -0.153   1.977 -0.8235 -0.0631 -0.0073
    1THF     H7 2390   0.089  -0.166   1.990 -1.0366  0.4235 -1.1783
    1THF     H8 2391   0.230  -0.187   1.878 -1.8230 -0.5098 -0.1897
    1THF     O1 2392   0.227  -0.014   2.004 -0.2747 -0.0975  0.4017
    1THF     C1 2393   0.083   1.581   0.878  0.0805 -0.1354  0.5078
    1THF     H1 2394   0.179   1.582   0.930  0.2824 -2.6191  0.2515
    1THF     H2 2395  -0.001   1.582   0.948 -1.5916 -1.5471 -1.4323
    1THF     C2 2396   0.073   1.458   0.789 -0.5401  0.6637 -0.7292
    1THF     H3 2397   0.029   1.381   0.853  0.5342  1.5341  1.0905
    1THF     H4 2398   0.175   1.428   0.764 -0.2635  1.6319 -0.7580
    1THF     C3 2399  -0.011   1.494   0.669 -0.2369  0.0615 -0.2409
    1THF     H5 2400  -0.119   1.480   0.678  0.0261  0.1848  4.6651
    1THF     H6 2401   0.034   1.445   0.583  0.1819 -1.9666  1.1019
    1THF     C4 2402   0.019   1.643   0.656 -0.2659 -0.0845 -0.6479
    1THF     H7 2403  -0.068   1.700   0.624 -1.9378 -0.5078  2.8091
    1THF     H8 2404   0.096   1.662   0.581  0.4965  0.5664  0.2870
    1THF     O1 2405   0.069   1.692   0.782  0.5072  0.3363 -0.6355
    1THF     C1 2406   1.578   3.017   0.009 -0.3412 -0.3463  0.1917
    1THF     H1 2407   1.644   3.104  -0.001 -1.0467  0.1906  0.0901
    1THF     H2 2408   1.612   2.932  -0.051  0.2560 -0.2367  0.3724
    1THF     C2 2409   1.433   3.051  -0.019  0.4956  0.4273  0.2335
    1THF     H3 2410   1.401   3.023  -0.120 -1.6496 -0.8213  1.2079
    1THF     H4 2411   1.425   3.159  -0.006  1.4845  0.4370  0.7727
    1THF     C3 2412   1.352   2.983   0.088  0.2490 -0.2388 -0.2429
    1THF     H5 2413   1.333   2.881   0.053 -0.5307 -0.2470  0.1964
    1THF     H6 2414   1.257   3.033   0.108  1.2103  1.6511 -0.3105
    1THF     C4 2415   1.453   2.970   0.208 -0.1973 -0.0863 -0.2358
    1THF     H7 2416   1.436   2.879   0.267  0.5596  0.1150  0.3099
    1THF     H8 2417   1.447   3.059   0.270  0.5624 -1.3527  1.7000
    1THF     O1 2418   1.583   2.980   0.151  0.4533  0.2764  0.2595
    1THF     C1 2419   1.635   3.023   3.517  0.4690  0.2257 -0.0094
    1THF     H1 2420   1.540   3.066   3.486  1.3651  2.4312  0.2058
    1THF     H2 2421   1.674   3.098   3.587  0.1695  0.4034 -0.0290
    1THF     C2 2422   1.707   3.032   3.385 -0.9178 -0.2958  0.2782
    1THF     H3 2423   1.757   3.129   3.374 -0.8001 -0.4671 -0.7610
    1THF     H4 2424   1.640   3.003   3.304 -0.6611  0.8910 -0.3764
    1THF     C3 2425   1.814   2.923   3.401 -0.4158 -1.0069  0.5642
    1THF     H5 2426   1.892   2.961   3.468  0.4077 -0.9401 -0.4276
    1THF     H6 2427   1.849   2.889   3.303 -2.0649  1.6460 -0.9920
    1THF     C4 2428   1.734   2.820   3.482  0.0380  0.5775 -0.2393
    1THF     H7 2429   1.803   2.763   3.545 -0.3984 -1.5650 -1.6386
    1THF     H8 2430   1.682   2.752   3.414  0.0620  1.2448 -0.9180
    1THF     O1 2431   1.632   2.887   3.552 -0.0284 -0.8032 -0.6336
    1THF     C1 2432   2.503   0.496   2.119  0.1326 -0.2554 -0.3148
    1THF     H1 2433   2.446   0.403   2.122 -0.0432 -0.1118  2.0686
    1THF     H2 2434   2.610   0.477   2.120 -0.1461 -2.1934  3.0936
    1THF     C2 2435   2.467   0.589   2.244 -0.2196  1.0527 -0.0751
    1THF     H3 2436   2.537   0.583   2.328  1.0606  0.3345 -1.1562
    1THF     H4 2437   2.364   0.573   2.274 -0.1614 -1.2641 -1.0039
    1THF     C3 2438   2.472   0.723   2.177 -0.2202 -0.3969  0.6363
    1THF     H5 2439   2.562   0.778   2.206  0.3627 -0.3958 -1.0876
    1THF     H6 2440   2.391   0.794   2.195  0.0401  0.9291 -2.9404
    1THF     C4 2441   2.470   0.704   2.025 -0.3690 -0.5366 -0.3985
    1THF     H7 2442   2.558   0.747   1.977  1.2229 -2.5388  0.6730
    1THF     H8 2443   2.391   0.763   1.978  0.8209  0.8856 -0.6466
    1THF     O1 2444   2.459   0.563   1.999  0.1803  0.3931 -0.0218
    1THF     C1 2445   0.515   1.103   0.643 -0.1613  0.1475 -0.5298
    1THF     H1 2446   0.525   1.148   0.544 -1.6860  1.0918 -0.2837
    1THF     H2 2447   0.586   1.150   0.711  1.4471  1.3240 -2.9610
    1THF     C2 2448   0.531   0.950   0.629  0.2232 -0.2092 -0.3068
    1THF     H3 2449   0.629   0.919   0.665 -0.0359 -0.6141  0.0532
    1THF     H4 2450   0.520   0.930   0.522  1.8021 -0.6117 -0.4035
    1THF     C3 2451   0.419   0.894   0.710  0.4684 -0.0310  0.0865
    1THF     H5 2452   0.439   0.887   0.817  1.8274  1.0696 -0.0804
    1THF     H6 2453   0.384   0.798   0.673  0.8673  0.2816 -1.1306
    1THF     C4 2454   0.309   1.002   0.696  0.0058 -0.2978 -0.1147
    1THF     H7 2455   0.241   0.988   0.781  0.2124 -0.4409  0.0274
    1THF     H8 2456   0.257   1.004   0.600  4.2349  0.9569 -2.5114
    1THF     O1 2457   0.383   1.127   0.697  0.3879  0.1347  0.7491
    1THF     C1 2458   1.908   0.123   4.041 -0.3325  0.1393  0.0295
    1THF     H1 2459   1.994   0.149   4.104  0.8682 -0.0212 -1.5251
    1THF     H2 2460   1.934   0.066   3.952 -1.2916 -1.2123  0.5834
    1THF     C2 2461   1.826   0.247   3.992  0.5440 -0.2544 -0.5732
    1THF     H3 2462   1.868   0.264   3.893 -0.1738 -2.7110 -1.3200
    1THF     H4 2463   1.845   0.322   4.070 -0.7493  0.5086 -0.9778
    1THF     C3 2464   1.678   0.206   3.989  0.7118 -1.3555  0.7542
    1THF     H5 2465   1.625   0.216   3.894 -0.3800 -0.2620  1.4573
    1THF     H6 2466   1.615   0.255   4.063  0.9597  1.4309 -0.8362
    1THF     C4 2467   1.686   0.065   4.031  0.2894  0.0804 -0.5202
    1THF     H7 2468   1.695   0.006   3.939  0.9122 -1.9832  0.8263
    1THF     H8 2469   1.598   0.038   4.091 -1.0845  0.6754 -2.2128
    1THF     O1 2470   1.803   0.041   4.098 -0.5535  0.0452 -0.2218
    1THF     C1 2471   3.669   2.332   2.516 -0.4989 -0.4675  0.4538
    1THF     H1 2472   3.659   2.273   2.424  0.5670  0.8375 -0.5349
    1THF     H2 2473   3.767   2.320   2.562 -0.1600 -0.6658 -0.3034
    1THF     C2 2474   3.555   2.295   2.610 -0.3698 -0.5906 -0.6402
    1THF     H3 2475   3.579   2.299   2.717  0.1829 -0.3439 -0.7740
    1THF     H4 2476   3.524   2.190   2.598  0.1608 -1.0477  1.6725
    1THF     C3 2477   3.443   2.395   2.577  0.3065 -0.2336  0.2340
    1THF     H5 2478   3.425   2.443   2.673  3.5571  0.5381  0.5364
    1THF     H6 2479   3.348   2.358   2.540  0.0550  0.8046 -0.1793
    1THF     C4 2480   3.513   2.502   2.487 -0.2062 -0.2445  0.3614
    1THF     H7 2481   3.493   2.604   2.521  1.2301  0.2105 -0.1352
    1THF     H8 2482   3.473   2.485   2.387 -0.6771 -2.2996  0.8721
    1THF     O1 2483   3.649   2.472   2.491 -0.2776 -1.1087  0.4119
    1THF     C1 2484   0.542   2.404   0.649 -0.2083 -0.0620 -0.0444
    1THF     H1 2485   0.438   2.397   0.616 -1.1456  1.6179  2.4445
    1THF     H2 2486   0.545   2.442   0.751  2.5718 -1.7410  0.5639
    1THF     C2 2487   0.622   2.493   0.548  0.3273  0.3737 -0.0061
    1THF     H3 2488   0.719   2.518   0.590  1.4588 -0.2023 -2.1897
    1THF     H4 2489   0.561   2.578   0.517  1.6516  0.1290 -3.5881
    1THF     C3 2490   0.646   2.383   0.437 -0.0494 -0.1878 -0.2038
    1THF     H5 2491   0.737   2.398   0.379 -1.1133  1.7680 -1.4233
    1THF     H6 2492   0.567   2.388   0.362 -0.7438  2.1798  0.6111
    1THF     C4 2493   0.642   2.252   0.507  0.2078  0.7948 -0.2622
    1THF     H7 2494   0.742   2.209   0.520  0.2543  0.5677 -1.2524
    1THF     H8 2495   0.571   2.191   0.451 -1.4843  3.8625 -1.5813
    1THF     O1 2496   0.604   2.277   0.644 -0.8008 -0.0951 -0.3301
    1THF     C1 2497   0.725   2.353   1.134 -0.1785 -0.2122  0.1228
    1THF     H1 2498   0.661   2.426   1.082 -1.6406  0.5653  2.8937
    1THF     H2 2499   0.821   2.404   1.134 -1.1175  1.6422  1.2521
    1THF     C2 2500   0.738   2.221   1.054  0.7496 -0.1789 -0.4303
    1THF     H3 2501   0.838   2.203   1.015  0.7419  0.3683 -0.7196
    1THF     H4 2502   0.667   2.212   0.971 -0.3019  0.9511  0.3133
    1THF     C3 2503   0.706   2.105   1.162  0.5550 -0.1577 -0.3889
    1THF     H5 2504   0.783   2.028   1.165  0.6066 -0.1146 -0.6117
    1THF     H6 2505   0.608   2.061   1.145 -1.0789  3.1474  0.1082
    1THF     C4 2506   0.717   2.178   1.294  0.2702 -0.0560  0.7305
    1THF     H7 2507   0.820   2.180   1.329 -0.0799  0.0305  1.7553
    1THF     H8 2508   0.644   2.144   1.367  0.3105 -0.3350  0.6389
    1THF     O1 2509   0.675   2.313   1.258 -0.0991  0.9224  0.1357
    1THF     C1 2510   3.854   1.359   2.794  0.1432 -0.1128 -0.0499
    1THF     H1 2511   3.766   1.328   2.738 -1.0572  1.8862  0.6568
    1THF     H2 2512   3.905   1.285   2.856 -0.0012 -0.0367  0.1620
    1THF     C2 2513   3.810   1.476   2.883 -1.0804  0.0344 -0.1503
    1THF     H3 2514   3.775   1.443   2.981 -0.4566  0.2901  0.1641
    1THF     H4 2515   3.725   1.527   2.837 -0.7814  0.5197 -0.1768
    1THF     C3 2516   3.934   1.578   2.881 -0.3079  0.1872 -0.5022
    1THF     H5 2517   4.006   1.545   2.956 -1.9866 -1.3623  0.4493
    1THF     H6 2518   3.903   1.680   2.901 -2.7007 -0.4048 -1.0506
    1THF     C4 2519   3.990   1.552   2.736 -0.1652  0.1495 -0.6378
    1THF     H7 2520   4.095   1.582   2.729 -0.4154  0.8782 -1.2687
    1THF     H8 2521   3.939   1.617   2.665  2.2448  2.6566 -0.1581
    1THF     O1 2522   3.961   1.414   2.709  0.4629 -0.1130  0.4914
    1THF     C1 2523   2.376   3.076   3.531 -0.3770  0.5987 -0.2547
    1THF     H1 2524   2.475   3.037   3.557 -0.8481  0.3754  1.2936
    1THF     H2 2525   2.382   3.181   3.504 -1.6890  1.1246  1.4112
    1THF     C2 2526   2.263   3.059   3.634 -0.1576 -0.4102  0.5635
    1THF     H3 2527   2.217   3.153   3.664 -1.4948 -0.9458  0.2099
    1THF     H4 2528   2.301   3.012   3.726  0.2976 -0.1270  0.5230
    1THF     C3 2529   2.160   2.961   3.576 -0.5973 -0.0359  0.7056
    1THF     H5 2530   2.057   2.995   3.591  0.1691  2.4289  0.5887
    1THF     H6 2531   2.167   2.859   3.612 -0.6093 -0.1497  0.3896
    1THF     C4 2532   2.194   2.963   3.429  0.8501 -0.1011  0.3310
    1THF     H7 2533   2.124   3.037   3.391 -0.1324 -0.3733  1.5545
    1THF     H8 2534   2.180   2.867   3.378  1.0864 -0.1832  0.4208
    1THF     O1 2535   2.329   3.006   3.414  0.0301 -0.0705  0.8194
    1THF     C1 2536   3.887   2.100   1.065 -0.5054 -0.1196  0.0354
    1THF     H1 2537   3.970   2.032   1.043 -0.4545  0.5241 -1.8186
    1THF     H2 2538   3.882   2.184   0.996  1.0365  0.2559  0.3654
    1THF     C2 2539   3.877   2.140   1.213  0.6412  0.4535 -0.7257
    1THF     H3 2540   3.921   2.239   1.231 -2.1746  1.5954  0.2754
    1THF     H4 2541   3.918   2.062   1.277 -1.4489 -1.2016 -1.3327
    1THF     C3 2542   3.724   2.167   1.239 -0.9892  0.3858  1.1509
    1THF     H5 2543   3.702   2.272   1.218 -1.7815 -0.2973 -1.5014
    1THF     H6 2544   3.694   2.131   1.338 -0.5596  0.6882  1.3942
    1THF     C4 2545   3.656   2.080   1.132 -0.0609  0.5652  0.3276
    1THF     H7 2546   3.590   2.144   1.073  0.0848  0.5397  0.1346
    1THF     H8 2547   3.594   1.996   1.161 -1.4897  0.4825 -2.7681
    1THF     O1 2548   3.763   2.023   1.052  0.1495  0.2160 -0.1196
    1THF     C1 2549   0.509   2.668   0.955  0.3344 -0.1528 -0.0312
    1THF     H1 2550   0.587   2.603   0.915 -1.6435 -2.1277 -0.8381
    1THF     H2 2551   0.436   2.610   1.012 -0.0368 -1.5710 -1.8871
    1THF     C2 2552   0.413   2.727   0.848  0.0766 -0.0793  0.3404
    1THF     H3 2553   0.337   2.652   0.828  0.2463 -0.1954  0.1300
    1THF     H4 2554   0.460   2.759   0.755 -0.3519 -0.4616 -0.0053
    1THF     C3 2555   0.351   2.843   0.924 -0.4623 -0.5890 -0.9365
    1THF     H5 2556   0.253   2.823   0.967 -0.3748 -0.8526 -0.8597
    1THF     H6 2557   0.333   2.927   0.855 -0.9805 -0.0395 -0.1404
    1THF     C4 2558   0.456   2.886   1.032  0.4645 -0.1620 -0.0713
    1THF     H7 2559   0.392   2.897   1.120 -1.1823 -0.6294 -1.1911
    1THF     H8 2560   0.506   2.980   1.005  0.8570 -0.7072 -1.2842
    1THF     O1 2561   0.555   2.783   1.038  0.3762  0.1858 -0.1059
    1THF     C1 2562   0.860   2.790   0.302  0.7690 -0.2140 -0.0302
    1THF     H1 2563   0.858   2.763   0.408  0.0926  3.5768  1.0188
    1THF     H2 2564   0.755   2.772   0.275  1.0453 -1.7002 -0.1422
    1THF     C2 2565   0.968   2.716   0.228 -0.2047 -0.2131  0.1893
    1THF     H3 2566   0.933   2.662   0.140 -1.6430 -3.7132  2.7741
    1THF     H4 2567   1.005   2.643   0.300  0.9576  0.4867  0.3184
    1THF     C3 2568   1.068   2.823   0.195  0.3220 -0.3627  0.3776
    1THF     H5 2569   1.055   2.850   0.090  1.2857 -1.6629 -0.0843
    1THF     H6 2570   1.166   2.780   0.217  0.6047 -0.4177 -0.9241
    1THF     C4 2571   1.039   2.939   0.288 -0.6961  1.1390 -0.2083
    1THF     H7 2572   1.072   3.038   0.255 -0.2322 -0.1744 -3.8607
    1THF     H8 2573   1.070   2.913   0.390 -0.3061  1.8095 -0.1533
    1THF     O1 2574   0.897   2.936   0.300  1.2653 -0.1109 -0.3022
    1THF     C1 2575   0.045   1.053   1.279 -0.6964 -0.2029 -0.2056
    1THF     H1 2576   0.125   1.125   1.298  0.3937 -2.0999  2.6346
    1THF     H2 2577   0.093   0.959   1.253 -1.2877  0.0705 -2.4009
    1THF     C2 2578  -0.056   1.122   1.179  0.6445  0.2015 -0.9502
    1THF     H3 2579  -0.116   1.046   1.129 -0.5713  1.0664 -0.8322
    1THF     H4 2580  -0.015   1.185   1.100 -1.6382  0.5919 -1.8576
    1THF     C3 2581  -0.139   1.213   1.270  0.8612  0.2004 -0.3177
    1THF     H5 2582  -0.240   1.228   1.233  0.3085  0.1219  1.1226
    1THF     H6 2583  -0.096   1.311   1.294 -1.2049  1.2455 -0.8168
    1THF     C4 2584  -0.139   1.136   1.404 -0.1476 -0.0022  0.2979
    1THF     H7 2585  -0.230   1.080   1.427 -0.3138 -0.8999 -2.4055
    1THF     H8 2586  -0.107   1.197   1.489  3.1648 -1.5381  0.2416
    1THF     O1 2587  -0.034   1.039   1.399  0.2919 -0.1638 -0.3372
    1THF     C1 2588   3.203   1.538   2.239  0.6381 -0.7152  0.5868
    1THF     H1 2589   3.099   1.566   2.220  0.2455 -1.6574  1.2710
    1THF     H2 2590   3.263   1.601   2.174  0.6436 -0.0363  1.2391
    1THF     C2 2591   3.212   1.380   2.216  0.2579  0.1716  0.3412
    1THF     H3 2592   3.314   1.357   2.185  0.0976 -0.4098  0.2294
    1THF     H4 2593   3.134   1.344   2.148  2.2361  0.9729 -2.4552
    1THF     C3 2594   3.182   1.320   2.360  0.0677  0.1251 -0.2875
    1THF     H5 2595   3.255   1.245   2.391 -1.8771 -0.5004  3.0141
    1THF     H6 2596   3.084   1.271   2.364  0.5432 -0.7757  0.5936
    1THF     C4 2597   3.171   1.435   2.452  0.1966 -0.8011  0.6004
    1THF     H7 2598   3.224   1.420   2.546 -0.5196 -0.0600  1.1333
    1THF     H8 2599   3.069   1.470   2.469  0.5919  1.1367 -0.7610
    1THF     O1 2600   3.242   1.544   2.381  0.4426 -0.4206  0.1875
    1THF     C1 2601   1.925   3.364   1.248  0.1571 -0.2323  0.1090
    1THF     H1 2602   1.985   3.273   1.246 -1.4754 -1.3176 -2.1642
    1THF     H2 2603   1.822   3.332   1.267 -0.3679  0.2299 -1.8158
    1THF     C2 2604   1.934   3.455   1.122  0.1703 -0.2396  0.5785
    1THF     H3 2605   1.839   3.446   1.070 -0.7704 -0.3056  2.2845
    1THF     H4 2606   2.015   3.422   1.058 -0.4174  1.2225 -0.9547
    1THF     C3 2607   1.959   3.587   1.188 -0.7463 -0.3343  0.5270
    1THF     H5 2608   1.901   3.665   1.138  1.3969  1.2987  0.5251
    1THF     H6 2609   2.064   3.616   1.184 -0.5650 -0.8251  1.5301
    1THF     C4 2610   1.923   3.580   1.337  0.1067  0.3759  0.1702
    1THF     H7 2611   1.818   3.600   1.361  0.6231  3.1648  0.2326
    1THF     H8 2612   1.982   3.650   1.396  3.0830 -1.9005  0.0278
    1THF     O1 2613   1.960   3.446   1.364  0.3859  0.1693 -0.0522
    1THF     C1 2614   3.090   2.209   1.034 -1.0415 -0.5191 -0.6935
    1THF     H1 2615   3.068   2.291   0.965  1.7377  1.8382  1.0763
    1THF     H2 2616   3.193   2.174   1.040 -0.2592  1.9274  1.6565
    1THF     C2 2617   2.990   2.095   1.012 -0.3829  0.0252 -0.4721
    1THF     H3 2618   3.016   1.999   1.057 -0.3036  0.5865  0.6905
    1THF     H4 2619   2.968   2.078   0.906 -0.6770  0.0336 -0.4135
    1THF     C3 2620   2.862   2.145   1.083 -0.3573 -0.3014 -0.5018
    1THF     H5 2621   2.827   2.069   1.154  0.9773  0.6937  1.2557
    1THF     H6 2622   2.785   2.172   1.010 -1.4853  0.8550  1.0801
    1THF     C4 2623   2.911   2.262   1.160  0.0012 -0.3500  0.9066
    1THF     H7 2624   2.874   2.260   1.263  0.4888 -1.2471  1.0659
    1THF     H8 2625   2.884   2.356   1.110 -3.5863 -1.5694  0.3867
    1THF     O1 2626   3.051   2.249   1.163 -0.2304  0.2343  0.0126
    1THF     C1 2627   0.340   0.007   2.663  1.3173 -0.5929 -0.2149
    1THF     H1 2628   0.418  -0.064   2.633 -0.5463 -0.9111 -4.6194
    1THF     H2 2629   0.384   0.082   2.730  0.1919 -0.3861  0.3111
    1THF     C2 2630   0.215  -0.061   2.720  0.0581 -0.2364 -0.4547
    1THF     H3 2631   0.191  -0.018   2.817  0.5899  2.1306 -1.3362
    1THF     H4 2632   0.235  -0.165   2.749 -2.4096 -0.3987  0.8159
    1THF     C3 2633   0.105  -0.045   2.616 -0.5007  0.4494 -0.0751
    1THF     H5 2634   0.028   0.023   2.652 -0.8911 -0.7675  1.4424
    1THF     H6 2635   0.054  -0.137   2.586 -1.4786  0.7112  0.7551
    1THF     C4 2636   0.173   0.026   2.496 -0.1282  0.2865 -0.5233
    1THF     H7 2637   0.102   0.101   2.460 -0.5007  1.2801  2.1293
    1THF     H8 2638   0.206  -0.041   2.416  2.4715 -1.1264  1.6356
    1THF     O1 2639   0.294   0.086   2.549  0.5379  0.5154 -0.4845
    1THF     C1 2640   3.700   3.409   3.620 -0.0314  0.4387  0.1048
    1THF     H1 2641   3.632   3.462   3.688 -1.8281 -0.3616 -1.0338
    1THF     H2 2642   3.731   3.480   3.543 -0.8133 -1.3104 -1.8480
    1THF     C2 2643   3.617   3.300   3.559  0.3336 -0.5213 -0.0899
    1THF     H3 2644   3.648   3.303   3.454 -0.3267 -0.4938 -0.2825
    1THF     H4 2645   3.509   3.318   3.560  0.3199 -0.6133  0.8145
    1THF     C3 2646   3.646   3.169   3.632 -0.5703  0.3071  0.4410
    1THF     H5 2647   3.660   3.080   3.570  0.5857  2.5549 -2.6459
    1THF     H6 2648   3.574   3.146   3.710  1.6055 -3.5041  1.4389
    1THF     C4 2649   3.775   3.197   3.705 -0.2194  0.5275  0.1284
    1THF     H7 2650   3.854   3.136   3.661 -0.7492 -0.4178  0.4776
    1THF     H8 2651   3.767   3.175   3.811 -2.1672  1.8811  0.2796
    1THF     O1 2652   3.808   3.335   3.684  0.0511  0.3191  0.1744
    1THF     C1 2653   2.054   2.000   2.770  0.0385 -0.6045 -0.1146
    1THF     H1 2654   2.120   2.053   2.702 -1.6851  0.3816 -1.0644
    1THF     H2 2655   2.041   1.899   2.731  0.5485 -0.5868 -0.3254
    1THF     C2 2656   1.924   2.069   2.808 -0.4178  0.3297 -0.1021
    1THF     H3 2657   1.839   2.005   2.784 -0.8203  0.4602  0.9608
    1THF     H4 2658   1.910   2.162   2.753 -1.2228 -1.7774 -3.6030
    1THF     C3 2659   1.925   2.092   2.956 -0.5364  0.9791  0.2351
    1THF     H5 2660   1.869   2.010   3.002 -2.0533  1.4933 -0.6462
    1THF     H6 2661   1.880   2.186   2.988 -0.6563  0.7373  0.7768
    1THF     C4 2662   2.074   2.080   2.993  0.5731 -0.1869  0.4228
    1THF     H7 2663   2.086   2.049   3.098 -0.3815  2.0331  1.2125
    1THF     H8 2664   2.132   2.170   2.973 -0.7964  1.2164  2.6172
    1THF     O1 2665   2.117   1.981   2.897 -0.3610  0.0470  0.4033
    1THF     C1 2666   2.003   0.969   1.127 -0.2942  0.8655 -0.2763
    1THF     H1 2667   2.034   1.073   1.125 -0.4302  0.9052 -0.2757
    1THF     H2 2668   1.899   0.959   1.159 -0.4934  2.2453 -0.4777
    1THF     C2 2669   2.084   0.888   1.234 -0.0055 -0.2181  0.4482
    1THF     H3 2670   2.024   0.877   1.325 -2.3711  2.7416 -0.6814
    1THF     H4 2671   2.185   0.930   1.241  0.4696 -1.4735  1.2435
    1THF     C3 2672   2.103   0.753   1.171  0.0430  0.5602 -1.1596
    1THF     H5 2673   2.020   0.684   1.186  1.3480 -0.7760  0.0831
    1THF     H6 2674   2.188   0.695   1.208 -0.6361  0.4572  0.2805
    1THF     C4 2675   2.116   0.781   1.022 -0.2010 -0.3206  0.1647
    1THF     H7 2676   2.084   0.689   0.972 -1.0760 -0.0402  0.2030
    1THF     H8 2677   2.218   0.807   0.994 -0.4533 -0.6620 -1.1251
    1THF     O1 2678   2.026   0.892   1.000 -0.0601 -0.4715  0.0158
    1THF     C1 2679   1.343   1.036   3.055  0.3332 -0.6922  0.1158
    1THF     H1 2680   1.328   0.947   2.993  1.4875  0.7327 -2.2592
    1THF     H2 2681   1.444   1.040   3.096  0.0485  0.7757  0.6947
    1THF     C2 2682   1.252   1.036   3.174  0.4114  0.0603 -0.4794
    1THF     H3 2683   1.308   0.992   3.257  1.2148 -1.6556 -1.9112
    1THF     H4 2684   1.168   0.975   3.141 -1.1854  1.7779  0.3166
    1THF     C3 2685   1.205   1.177   3.203 -0.3023 -0.1692  0.6457
    1THF     H5 2686   1.241   1.224   3.295 -0.1666  0.5585  0.2251
    1THF     H6 2687   1.097   1.193   3.202 -0.2910 -0.0016 -1.4842
    1THF     C4 2688   1.272   1.257   3.088 -0.6502 -0.4157 -0.3692
    1THF     H7 2689   1.372   1.297   3.112 -0.4312 -0.1338 -1.7032
    1THF     H8 2690   1.205   1.332   3.046  0.7239  0.7940 -0.4423
    1THF     O1 2691   1.307   1.155   2.990 -0.5489 -0.3842  0.6433
    1THF     C1 2692   2.889   0.519   1.734  0.6607 -0.5909  0.0869
    1THF     H1 2693   2.960   0.563   1.664 -1.9731  0.6523 -1.8865
    1THF     H2 2694   2.827   0.440   1.690  0.2062 -0.1043 -0.1388
    1THF     C2 2695   2.813   0.634   1.794  0.5012 -0.0667  0.3334
    1THF     H3 2696   2.729   0.603   1.857  0.2677 -0.6427 -0.2556
    1THF     H4 2697   2.787   0.708   1.718 -1.0467 -2.2014 -1.2537
    1THF     C3 2698   2.914   0.690   1.893  0.1274 -0.1608  0.8135
    1THF     H5 2699   2.869   0.741   1.978 -2.9680 -0.4742 -0.5622
    1THF     H6 2700   2.988   0.759   1.853 -0.7619 -0.1545 -0.8843
    1THF     C4 2701   3.003   0.573   1.933  0.3124 -0.4017  0.0840
    1THF     H7 2702   2.984   0.532   2.033 -2.4227 -0.3582 -0.3643
    1THF     H8 2703   3.108   0.596   1.916 -0.1130 -0.0126 -2.0954
    1THF     O1 2704   2.967   0.463   1.843 -0.0876 -0.2967 -0.2275
    1THF     C1 2705   3.804   2.727   3.677  0.5236  0.7147  0.0614
    1THF     H1 2706   3.769   2.626   3.651 -0.5878  0.5719  1.9910
    1THF     H2 2707   3.881   2.760   3.607 -0.6382  1.9226 -0.6867
    1THF     C2 2708   3.853   2.723   3.821 -0.6106  0.1431 -0.2653
    1THF     H3 2709   3.932   2.797   3.833 -1.1510  0.9825 -1.8035
    1THF     H4 2710   3.897   2.624   3.838  1.6206  1.5716  2.7532
    1THF     C3 2711   3.736   2.765   3.921 -0.1699  0.0919 -0.0617
    1THF     H5 2712   3.758   2.857   3.974 -1.5910  0.0508  0.6066
    1THF     H6 2713   3.712   2.680   3.985  0.4933  0.0412  0.1184
    1THF     C4 2714   3.631   2.797   3.816  0.2268 -0.0431 -0.2909
    1THF     H7 2715   3.560   2.874   3.847 -0.1453 -0.1354 -0.9203
    1THF     H8 2716   3.569   2.709   3.796 -2.1460  1.5609 -0.2384
    1THF     O1 2717   3.698   2.818   3.692  0.6074 -0.2962  0.0993
    1THF     C1 2718   1.860   0.912   1.587 -0.5850  0.2977 -0.4157
    1THF     H1 2719   1.948   0.848   1.577 -0.3565  0.9154 -2.7560
    1THF     H2 2720   1.888   1.017   1.569 -1.1542  0.7780  1.3737
    1THF     C2 2721   1.783   0.890   1.716 -0.1786 -0.4289 -0.0151
    1THF     H3 2722   1.832   0.946   1.796  0.1687  1.1639 -1.3138
    1THF     H4 2723   1.793   0.785   1.743 -0.5586 -0.8197 -1.3522
    1THF     C3 2724   1.644   0.943   1.687  0.9561  0.2072  0.2497
    1THF     H5 2725   1.639   1.051   1.702  1.0616  0.5766 -2.2426
    1THF     H6 2726   1.570   0.879   1.736 -0.1507  0.3366 -1.2513
    1THF     C4 2727   1.635   0.919   1.535 -0.2194 -0.4115  0.3114
    1THF     H7 2728   1.598   1.012   1.492  2.9964  0.3577 -0.9530
    1THF     H8 2729   1.561   0.843   1.509  0.2387 -1.4161  1.8369
    1THF     O1 2730   1.759   0.873   1.491  0.1341 -0.5916 -0.0139
    1THF     C1 2731   0.355   1.480   3.429 -0.2111  0.4647  0.0423
    1THF     H1 2732   0.271   1.541   3.460  1.1188  1.8684  0.9394
    1THF     H2 2733   0.333   1.373   3.432 -0.1310  0.4551  0.3593
    1THF     C2 2734   0.478   1.515   3.514  0.7245  0.4120  0.0395
    1THF     H3 2735   0.558   1.443   3.497  1.0761 -0.1403  3.6033
    1THF     H4 2736   0.455   1.510   3.621 -2.2679 -0.9970 -0.6161
    1THF     C3 2737   0.524   1.656   3.463  0.1168  0.2061 -0.1122
    1THF     H5 2738   0.633   1.662   3.467  0.2906 -2.6177  0.7763
    1THF     H6 2739   0.476   1.732   3.525 -3.5382 -0.7565 -1.6566
    1THF     C4 2740   0.469   1.663   3.320 -0.5565 -0.5758 -0.2831
    1THF     H7 2741   0.535   1.687   3.237  0.0531 -0.5080  0.2131
    1THF     H8 2742   0.385   1.733   3.321 -0.1406 -0.0481  1.7730
    1THF     O1 2743   0.400   1.531   3.304  0.2867  0.3189  0.2253
    1THF     C1 2744   0.731   2.553   1.748  0.0197  0.1715  0.4662
    1THF     H1 2745   0.758   2.649   1.703 -2.3010  0.4969 -0.3344
    1THF     H2 2746   0.710   2.485   1.664  0.2293  1.5149 -0.7020
    1THF     C2 2747   0.624   2.555   1.855  0.8254 -0.2385 -0.2003
    1THF     H3 2748   0.534   2.517   1.805  0.9696  0.5333 -1.0614
    1THF     H4 2749   0.611   2.647   1.913  2.2500 -1.3343  1.9150
    1THF     C3 2750   0.664   2.439   1.953  0.3229  0.1908 -0.0931
    1THF     H5 2751   0.587   2.363   1.971 -0.3540  0.9949  0.4307
    1THF     H6 2752   0.697   2.482   2.048  1.1054  1.9914 -1.1564
    1THF     C4 2753   0.802   2.389   1.896  0.1158  0.2669  0.7634
    1THF     H7 2754   0.776   2.315   1.820  0.0149  1.6539 -0.5878
    1THF     H8 2755   0.879   2.350   1.963 -0.6870 -1.9989  0.3977
    1THF     O1 2756   0.845   2.505   1.819 -0.0392 -0.4373 -0.0227
    1THF     C1 2757   0.920   3.859   0.977 -0.2171  0.4383 -0.1784
    1THF     H1 2758   0.889   3.759   1.009  2.8997 -0.1980  1.0279
    1THF     H2 2759   1.020   3.846   0.934 -0.6293 -2.7439 -0.3337
    1THF     C2 2760   0.922   3.966   1.090  0.0978  0.0712  0.1958
    1THF     H3 2761   1.023   3.983   1.128  1.9498 -2.8482 -3.0952
    1THF     H4 2762   0.868   3.931   1.178 -0.5802  0.1484 -0.1813
    1THF     C3 2763   0.849   4.084   1.033  0.3355 -0.9392  0.5411
    1THF     H5 2764   0.922   4.141   0.975 -2.0155  0.0318 -1.5765
    1THF     H6 2765   0.807   4.141   1.116  0.4949 -0.4339  0.2740
    1THF     C4 2766   0.749   4.020   0.939  0.1949  0.1564  0.3574
    1THF     H7 2767   0.716   4.089   0.861 -0.9284 -0.2506  0.4624
    1THF     H8 2768   0.663   3.980   0.993  1.3744 -0.3639  1.9052
    1THF     O1 2769   0.826   3.915   0.880 -0.5892  0.1041  0.4014
    1THF     C1 2770   1.211   1.271   1.494 -0.6384 -0.0524 -0.2029
    1THF     H1 2771   1.237   1.355   1.428  0.7929  1.7114  2.5271
    1THF     H2 2772   1.143   1.207   1.437 -1.5790  1.8312 -1.2555
    1THF     C2 2773   1.155   1.306   1.630  0.1195  0.4970 -0.2213
    1THF     H3 2774   1.048   1.285   1.630  0.1641  0.2642 -0.4283
    1THF     H4 2775   1.165   1.413   1.650 -1.4328  0.2944  1.8327
    1THF     C3 2776   1.239   1.221   1.729 -0.3082 -0.0126  0.8910
    1THF     H5 2777   1.189   1.126   1.753  0.8098 -1.2105 -1.3689
    1THF     H6 2778   1.251   1.281   1.819 -0.9626  0.2606  0.8007
    1THF     C4 2779   1.366   1.197   1.653 -0.0125 -0.0726 -0.7527
    1THF     H7 2780   1.405   1.101   1.688  0.0817  0.1349 -0.2720
    1THF     H8 2781   1.438   1.278   1.670  0.0025 -0.0010 -1.1564
    1THF     O1 2782   1.325   1.189   1.516  0.5357  0.4137 -0.4373
    1THF     C1 2783   0.825   1.289   3.034  0.3830 -0.1291 -0.4014
    1THF     H1 2784   0.934   1.287   3.028  0.5331  1.7543  1.1179
    1THF     H2 2785   0.766   1.268   2.944 -0.5960  1.7599 -0.2458
    1THF     C2 2786   0.789   1.424   3.102  0.2402 -0.2335  0.1249
    1THF     H3 2787   0.727   1.486   3.037 -1.0844 -0.1203  1.4473
    1THF     H4 2788   0.880   1.475   3.131  1.2935 -1.1790 -1.4452
    1THF     C3 2789   0.702   1.380   3.219  0.5785 -0.6157  0.3808
    1THF     H5 2790   0.594   1.383   3.202  0.4495 -0.1583  1.2871
    1THF     H6 2791   0.717   1.440   3.309 -0.9744 -0.5869  0.6406
    1THF     C4 2792   0.741   1.236   3.250 -0.4169 -0.0267 -0.1246
    1THF     H7 2793   0.667   1.167   3.292  1.3700 -0.3895  2.5647
    1THF     H8 2794   0.826   1.230   3.318  0.1324  1.3691 -0.6545
    1THF     O1 2795   0.797   1.188   3.128  0.0211 -0.4513  0.0411
    1THF     C1 2796   3.819   1.159   0.391 -0.3955  0.4077  0.4813
    1THF     H1 2797   3.720   1.205   0.399  0.6205  2.1963  3.5523
    1THF     H2 2798   3.820   1.064   0.444  0.0731 -1.6154 -2.9974
    1THF     C2 2799   3.936   1.246   0.428 -0.0935  0.2845  0.0793
    1THF     H3 2800   3.988   1.215   0.519  0.5883  0.4846 -0.2400
    1THF     H4 2801   3.893   1.346   0.428  1.7262  1.0799  0.1990
    1THF     C3 2802   4.031   1.238   0.306 -0.4802  0.0617 -0.3281
    1THF     H5 2803   4.128   1.196   0.334 -0.8508  0.6232  1.8521
    1THF     H6 2804   4.047   1.333   0.255  1.5098  0.9484  1.8796
    1THF     C4 2805   3.971   1.138   0.209 -0.0825 -0.6358 -0.1119
    1THF     H7 2806   4.022   1.044   0.232  0.6122 -0.1316  0.4298
    1THF     H8 2807   3.983   1.183   0.110  1.9859  0.3856  0.5789
    1THF     O1 2808   3.836   1.135   0.245  0.3500 -0.1020 -0.6345
    1THF     C1 2809   1.557   0.768   3.285 -0.0620 -0.4354  0.2960
    1THF     H1 2810   1.463   0.817   3.257  0.4451  1.1883  1.3300
    1THF     H2 2811   1.623   0.763   3.197 -0.7408  3.1737 -0.5036
    1THF     C2 2812   1.531   0.645   3.367 -0.2904 -0.4877 -0.9350
    1THF     H3 2813   1.620   0.581   3.368 -0.4667 -0.7447  1.4175
    1THF     H4 2814   1.448   0.584   3.330 -0.2305 -1.2662  0.1907
    1THF     C3 2815   1.502   0.697   3.510 -0.3480  0.3447 -0.2457
    1THF     H5 2816   1.554   0.631   3.580 -0.8190  0.1643 -0.0647
    1THF     H6 2817   1.396   0.692   3.534 -0.0449 -2.1790  0.7633
    1THF     C4 2818   1.548   0.841   3.517 -0.1468  0.9519 -0.0932
    1THF     H7 2819   1.620   0.854   3.598 -1.3131 -1.1290  1.3281
    1THF     H8 2820   1.464   0.909   3.532 -0.4717  0.0580  2.3157
    1THF     O1 2821   1.617   0.858   3.387 -0.3575 -0.4401 -0.1275
    1THF     C1 2822   0.731   3.016   1.844 -0.7143  0.5725  0.2133
    1THF     H1 2823   0.762   2.932   1.781 -0.1831  1.0400 -0.1472
    1THF     H2 2824   0.814   3.076   1.879  0.6169 -1.0195 -0.1415
    1THF     C2 2825   0.655   2.973   1.967 -1.0170  0.1159 -0.3575
    1THF     H3 2826   0.731   2.971   2.045 -0.4392 -1.0446 -0.9476
    1THF     H4 2827   0.605   2.877   1.958 -0.3637 -0.5413  2.5016
    1THF     C3 2828   0.547   3.083   1.987  0.0087  0.3677 -0.1384
    1THF     H5 2829   0.560   3.150   2.071  0.4604  0.6889 -0.4631
    1THF     H6 2830   0.450   3.039   2.011 -0.2371 -0.6729 -2.8350
    1THF     C4 2831   0.547   3.164   1.858  0.3095 -0.0590  0.4753
    1THF     H7 2832   0.587   3.264   1.876 -0.2830  0.1321  0.7256
    1THF     H8 2833   0.448   3.166   1.812  0.6835 -1.5163 -0.4234
    1THF     O1 2834   0.638   3.098   1.766 -0.0859 -0.1829 -0.1477
    1THF     C1 2835   1.160   1.112   2.337 -0.4038 -0.4815 -0.7583
    1THF     H1 2836   1.228   1.169   2.273 -0.8209 -0.0477 -0.8158
    1THF     H2 2837   1.207   1.091   2.434 -2.7110 -0.0691  0.4897
    1THF     C2 2838   1.134   0.972   2.272  0.3658  0.7983  0.8558
    1THF     H3 2839   1.113   0.907   2.357 -0.7808  1.1108  0.8206
    1THF     H4 2840   1.210   0.927   2.209 -2.4224 -0.0500 -2.0524
    1THF     C3 2841   1.007   0.995   2.184  0.1799  0.0628 -0.5846
    1THF     H5 2842   0.915   0.939   2.205  0.4189 -1.0860 -2.5210
    1THF     H6 2843   1.034   0.985   2.079 -1.1704 -0.5531 -0.8862
    1THF     C4 2844   0.970   1.145   2.206 -0.1433  0.4205 -0.1127
    1THF     H7 2845   0.862   1.156   2.202 -0.2501 -0.2115  0.7588
    1THF     H8 2846   1.018   1.198   2.124  0.5295  0.1848  0.1224
    1THF     O1 2847   1.031   1.175   2.337 -0.4317 -0.1291 -0.1234
    1THF     C1 2848   2.840   0.963   0.671 -0.0115 -0.5138 -0.1721
    1THF     H1 2849   2.869   0.979   0.775  1.3141  1.4619 -0.8289
    1THF     H2 2850   2.878   1.045   0.610  1.2426 -0.5163  0.5935
    1THF     C2 2851   2.689   0.939   0.649 -0.6176  0.1576  0.2716
    1THF     H3 2852   2.662   0.960   0.545 -1.4886  3.2980  1.0658
    1THF     H4 2853   2.632   0.999   0.720  1.7210  3.1026 -0.2048
    1THF     C3 2854   2.671   0.793   0.685  0.7598  0.6110  0.3016
    1THF     H5 2855   2.573   0.758   0.653  0.3691  0.2142  1.8904
    1THF     H6 2856   2.675   0.788   0.794  1.2494 -1.4782  0.2084
    1THF     C4 2857   2.790   0.724   0.633 -0.0450  0.3131 -0.1676
    1THF     H7 2858   2.777   0.683   0.532  0.0540 -1.2044  0.4239
    1THF     H8 2859   2.831   0.647   0.699 -0.1629  2.0393  1.9758
    1THF     O1 2860   2.888   0.834   0.627  0.2534  0.0554 -0.2007
    1THF     C1 2861   1.543   0.615   0.458  0.1671  0.0200 -0.6338
    1THF     H1 2862   1.470   0.696   0.463  0.0898 -0.0801 -0.0913
    1THF     H2 2863   1.499   0.526   0.411  0.6055 -0.4735 -0.1151
    1THF     C2 2864   1.612   0.584   0.591 -0.1313 -0.5100  0.3073
    1THF     H3 2865   1.579   0.491   0.638  1.6083 -1.1654  0.2437
    1THF     H4 2866   1.612   0.670   0.659  0.4733 -0.2263 -0.0555
    1THF     C3 2867   1.755   0.544   0.552  0.6725 -0.7054  0.6701
    1THF     H5 2868   1.772   0.437   0.541 -0.4064 -0.7417 -0.8445
    1THF     H6 2869   1.828   0.566   0.630  0.7089 -0.8382  0.6743
    1THF     C4 2870   1.782   0.627   0.425 -0.2148  0.2879  0.2520
    1THF     H7 2871   1.847   0.565   0.362  1.0613  0.0093  1.7889
    1THF     H8 2872   1.813   0.728   0.453 -2.2943 -0.1655  4.6272
    1THF     O1 2873   1.655   0.648   0.366 -0.2934 -0.2884 -0.1556
    1THF     C1 2874   2.879   3.455   1.287 -1.0274 -0.0836 -0.1551
    1THF     H1 2875   2.797   3.415   1.347 -0.0872 -2.7329 -0.5883
    1THF     H2 2876   2.841   3.549   1.244 -0.9009 -0.1067 -0.3162
    1THF     C2 2877   2.919   3.353   1.174 -0.2943  0.0419 -0.3457
    1THF     H3 2878   2.870   3.380   1.080  0.9648  1.8518 -0.5043
    1THF     H4 2879   2.880   3.252   1.189 -1.5653  0.3505 -1.4413
    1THF     C3 2880   3.072   3.367   1.173  0.6513 -0.0068 -0.3408
    1THF     H5 2881   3.106   3.390   1.071 -0.8419 -0.1099 -0.8681
    1THF     H6 2882   3.124   3.280   1.211  1.8486  0.8603  0.0449
    1THF     C4 2883   3.115   3.478   1.273  0.5280  0.5386 -0.0372
    1THF     H7 2884   3.119   3.577   1.226  3.6900 -0.1522 -1.3558
    1THF     H8 2885   3.205   3.449   1.328  0.7282  1.9461  0.4008
    1THF     O1 2886   3.000   3.478   1.367 -0.0608  0.2773  0.0274
    1THF     C1 2887   2.664   1.752   0.329  0.0023 -0.2172 -0.0138
    1THF     H1 2888   2.736   1.675   0.300  1.0849  0.5850  0.5453
    1THF     H2 2889   2.629   1.742   0.432  0.3435 -2.1372 -0.0531
    1THF     C2 2890   2.553   1.767   0.222  0.3715 -0.1025  0.0934
    1THF     H3 2891   2.472   1.696   0.239  0.7727 -1.1759 -2.2597
    1THF     H4 2892   2.594   1.751   0.122 -0.7377  3.3903 -1.0016
    1THF     C3 2893   2.515   1.913   0.232 -0.5168  0.0062 -0.3233
    1THF     H5 2894   2.438   1.935   0.306 -0.7147 -1.7177 -0.0097
    1THF     H6 2895   2.498   1.952   0.131  1.6215  0.2579 -0.5963
    1THF     C4 2896   2.637   1.986   0.281 -0.0664  0.0170 -1.0138
    1THF     H7 2897   2.613   2.073   0.342  0.5108  0.8751 -1.9875
    1THF     H8 2898   2.688   2.026   0.193  1.0433  1.9082  0.4555
    1THF     O1 2899   2.720   1.889   0.340 -0.0100 -0.3246  0.6614
    1THF     C1 2900   0.344   4.015   1.532  0.5234  0.6627  0.3846
    1THF     H1 2901   0.298   4.040   1.628  1.6154 -0.4575  1.2097
    1THF     H2 2902   0.335   3.908   1.515  0.5543  1.0772 -2.3741
    1THF     C2 2903   0.490   4.063   1.508  0.3679 -0.5576  0.0927
    1THF     H3 2904   0.541   3.995   1.440 -1.9445 -0.2517 -2.0071
    1THF     H4 2905   0.550   4.052   1.599 -1.0264  0.5559  1.1892
    1THF     C3 2906   0.485   4.205   1.453 -0.2428 -0.4200 -0.0639
    1THF     H5 2907   0.533   4.232   1.359  0.4706 -3.0403 -0.4864
    1THF     H6 2908   0.527   4.267   1.533  0.9195 -1.2134 -0.0373
    1THF     C4 2909   0.339   4.231   1.431 -0.1683 -0.3078  0.2722
    1THF     H7 2910   0.318   4.272   1.332 -2.1632 -3.1787 -0.5446
    1THF     H8 2911   0.307   4.295   1.514  0.2383  1.1214 -0.6599
    1THF     O1 2912   0.278   4.103   1.438 -0.3392 -0.6694  0.2172
    1THF     C1 2913   3.904   3.508   2.705  0.2801  0.0534 -0.6992
    1THF     H1 2914   3.873   3.607   2.740 -1.1212 -1.1054  1.4947
    1THF     H2 2915   3.874   3.486   2.602  1.6132 -1.4485 -0.7786
    1THF     C2 2916   3.845   3.401   2.797 -0.5006 -0.5341  0.0974
    1THF     H3 2917   3.819   3.316   2.734  2.1283  1.0205 -3.2185
    1THF     H4 2918   3.759   3.443   2.850 -0.5136 -0.0031 -0.3393
    1THF     C3 2919   3.966   3.384   2.896  0.2435  0.3922 -0.1180
    1THF     H5 2920   3.957   3.292   2.954 -2.1920  0.9552  0.4814
    1THF     H6 2921   3.961   3.461   2.974  0.6087  0.5509 -0.2519
    1THF     C4 2922   4.095   3.396   2.810  0.0353 -0.1809 -0.0312
    1THF     H7 2923   4.110   3.294   2.774 -1.2918 -0.4915  0.2830
    1THF     H8 2924   4.176   3.448   2.861  0.8410 -0.3147 -1.1536
    1THF     O1 2925   4.049   3.488   2.711 -0.3582  0.0261  0.1593
    1THF     C1 2926   1.433   1.349   2.513 -0.4692 -0.3709 -0.0381
    1THF     H1 2927   1.339   1.333   2.459 -0.5828 -0.0815  0.0762
    1THF     H2 2928   1.466   1.453   2.506  0.2484 -0.5045  1.2761
    1THF     C2 2929   1.549   1.254   2.468 -0.5775 -0.3798  1.0297
    1THF     H3 2930   1.651   1.292   2.482 -0.3648 -0.4184 -0.3349
    1THF     H4 2931   1.542   1.235   2.360  3.1427 -0.3100  0.6995
    1THF     C3 2932   1.544   1.142   2.569 -0.2382  0.9323  0.1571
    1THF     H5 2933   1.635   1.158   2.627  0.0564 -1.5281  0.4213
    1THF     H6 2934   1.544   1.040   2.530 -2.1881  0.3131  1.7019
    1THF     C4 2935   1.418   1.170   2.656  0.0874 -0.2153  0.1158
    1THF     H7 2936   1.441   1.133   2.756 -2.6235  0.8182  1.1800
    1THF     H8 2937   1.324   1.130   2.619  0.6804 -0.5613 -1.0448
    1THF     O1 2938   1.422   1.313   2.651 -0.0719 -0.1587 -0.2823
    1THF     C1 2939   2.931   2.729   3.449  0.0777  0.2365 -0.4435
    1THF     H1 2940   2.954   2.633   3.402 -0.6862 -0.5698  0.7955
    1THF     H2 2941   2.964   2.739   3.552 -2.2782  0.7064  0.3092
    1THF     C2 2942   2.778   2.757   3.448  0.3064  0.3801  0.1221
    1THF     H3 2943   2.722   2.724   3.536  2.1128  0.4464  1.3054
    1THF     H4 2944   2.723   2.711   3.365  2.3732 -1.3991 -0.2858
    1THF     C3 2945   2.764   2.899   3.415  0.1700 -0.3660  1.0747
    1THF     H5 2946   2.710   2.966   3.483  2.6474  2.5097  0.3312
    1THF     H6 2947   2.701   2.915   3.327  2.1368  0.3778 -0.2551
    1THF     C4 2948   2.900   2.952   3.376 -0.5789  0.3609  0.4259
    1THF     H7 2949   2.925   3.006   3.468  0.1341 -1.5710  1.3891
    1THF     H8 2950   2.917   3.013   3.287  0.6977 -2.5129 -1.3766
    1THF     O1 2951   2.988   2.838   3.370  0.1320 -0.5496  0.2544
    1THF     C1 2952   1.059   0.829   0.230  0.5180 -0.4009  0.1995
    1THF     H1 2953   1.000   0.738   0.218 -0.2619 -0.3594  3.2250
    1THF     H2 2954   1.007   0.916   0.188  0.8071  0.4993  1.6478
    1THF     C2 2955   1.194   0.816   0.160 -0.8379  0.5052 -0.5188
    1THF     H3 2956   1.205   0.864   0.063  0.6960 -1.3249 -1.2769
    1THF     H4 2957   1.207   0.711   0.135 -0.9441  0.3139  0.2203
    1THF     C3 2958   1.301   0.867   0.257  0.9240 -0.5372 -0.6318
    1THF     H5 2959   1.306   0.976   0.247 -1.0951 -0.3333  0.4416
    1THF     H6 2960   1.394   0.811   0.246  1.0753 -0.3161 -0.4833
    1THF     C4 2961   1.238   0.841   0.392  0.0942  0.2589 -0.4254
    1THF     H7 2962   1.288   0.917   0.452 -0.3203 -1.1383  1.7370
    1THF     H8 2963   1.268   0.741   0.422  0.6729  0.4574 -0.3421
    1THF     O1 2964   1.094   0.860   0.371  0.1666  0.0585  0.2967
    1THF     C1 2965   1.075   3.367   3.858  0.3458 -0.3683  0.1166
    1THF     H1 2966   1.153   3.353   3.783 -0.4680  0.6719 -0.9473
    1THF     H2 2967   0.979   3.371   3.805  0.9355 -0.2360 -0.9626
    1THF     C2 2968   1.094   3.495   3.939 -0.2665  0.5162  0.1942
    1THF     H3 2969   0.994   3.532   3.958 -0.2253 -0.1996  1.8375
    1THF     H4 2970   1.138   3.565   3.867  1.2598  2.0150  2.4994
    1THF     C3 2971   1.177   3.460   4.055  0.0847 -0.9050  0.1263
    1THF     H5 2972   1.144   3.507   4.148 -0.1907 -1.4500  0.3082
    1THF     H6 2973   1.280   3.491   4.037 -0.3810  1.4366  1.3196
    1THF     C4 2974   1.167   3.309   4.059 -0.4302 -0.2612 -0.8950
    1THF     H7 2975   1.125   3.280   4.155 -1.1828  0.0523 -1.1256
    1THF     H8 2976   1.269   3.268   4.053 -0.9225 -1.9606  1.7683
    1THF     O1 2977   1.082   3.270   3.955 -0.3809  0.1971  0.1106
    1THF     C1 2978   0.785   3.209   2.843  0.4339 -0.1252 -0.2409
    1THF     H1 2979   0.829   3.209   2.943 -0.4342  0.1729  0.1474
    1THF     H2 2980   0.784   3.304   2.788 -2.0390 -0.1108 -0.2613
    1THF     C2 2981   0.640   3.161   2.857  0.3388 -0.4441  0.3859
    1THF     H3 2982   0.580   3.201   2.775  0.6088  0.5808  0.6718
    1THF     H4 2983   0.601   3.193   2.954  0.7469 -4.2220  1.8768
    1THF     C3 2984   0.643   3.008   2.846  0.1544 -0.4343  1.1068
    1THF     H5 2985   0.580   2.978   2.761  2.2122 -1.6525 -0.0195
    1THF     H6 2986   0.595   2.958   2.930 -0.6279 -1.1431  0.2468
    1THF     C4 2987   0.796   2.972   2.836 -0.1469  0.5420  0.7711
    1THF     H7 2988   0.817   2.892   2.764  2.2906  3.3636 -1.7716
    1THF     H8 2989   0.849   2.952   2.929  0.7453  1.9495  0.5806
    1THF     O1 2990   0.849   3.096   2.774 -0.3197  0.2389  0.0461
    1THF     C1 2991   1.484   3.186   1.199  0.5680  0.3355 -0.0908
    1THF     H1 2992   1.419   3.101   1.221  0.3621  0.0407 -1.7755
    1THF     H2 2993   1.434   3.278   1.229 -0.1857 -0.4403  1.0438
    1THF     C2 2994   1.506   3.180   1.046  0.2419  0.2250 -0.1998
    1THF     H3 2995   1.509   3.283   1.011 -3.0485 -0.0315 -1.4275
    1THF     H4 2996   1.425   3.127   0.995 -0.3218 -0.3318  1.2578
    1THF     C3 2997   1.642   3.120   1.016  1.0814  0.7024  0.7989
    1THF     H5 2998   1.712   3.183   0.961  0.1645  2.8878  2.0586
    1THF     H6 2999   1.633   3.022   0.970 -0.6983  1.5282 -0.6489
    1THF     C4 3000   1.699   3.098   1.157 -0.0870  0.5298 -0.1105
    1THF     H7 3001   1.803   3.128   1.173  0.4359 -0.9196 -0.7399
    1THF     H8 3002   1.678   2.992   1.174 -0.7297  0.6359 -0.2236
    1THF     O1 3003   1.617   3.176   1.248  0.3828  0.2280  0.5131
    1THF     C1 3004   1.542   2.422   3.833  0.0411 -0.4068  1.1024
    1THF     H1 3005   1.608   2.354   3.887  1.1247 -0.3085 -0.0694
    1THF     H2 3006   1.529   2.379   3.734 -0.7192 -1.4466  1.6526
    1THF     C2 3007   1.612   2.561   3.833 -0.7424  0.0303 -0.4185
    1THF     H3 3008   1.593   2.610   3.737  1.2001  1.2657 -0.1906
    1THF     H4 3009   1.720   2.552   3.844 -0.6027 -0.4805 -2.1400
    1THF     C3 3010   1.552   2.632   3.960  0.5440  0.1523  0.2971
    1THF     H5 3011   1.493   2.715   3.920 -0.3441 -0.5106  0.2344
    1THF     H6 3012   1.629   2.651   4.035  1.0557  0.2786 -0.2522
    1THF     C4 3013   1.450   2.535   4.020 -0.4782  0.1546 -0.3567
    1THF     H7 3014   1.361   2.588   4.057 -1.1134 -1.1291  0.0114
    1THF     H8 3015   1.496   2.470   4.095 -0.0812 -0.2977 -0.9904
    1THF     O1 3016   1.414   2.444   3.907  0.5051 -0.4170 -0.2479
    1THF     C1 3017   1.836   2.078   2.300 -0.3338 -0.1669  0.1668
    1THF     H1 3018   1.813   1.974   2.278  0.3097 -0.3068  0.1487
    1THF     H2 3019   1.743   2.136   2.301  0.8653  1.7915  0.0069
    1THF     C2 3020   1.927   2.139   2.196  0.3546 -0.5188 -0.4964
    1THF     H3 3021   1.880   2.237   2.190  1.4329 -0.0076 -0.8396
    1THF     H4 3022   1.921   2.093   2.097 -1.2850 -2.9063  0.6541
    1THF     C3 3023   2.068   2.151   2.262 -0.0077 -0.1380 -0.8084
    1THF     H5 3024   2.119   2.239   2.221  1.7380 -0.1008  1.3221
    1THF     H6 3025   2.123   2.060   2.239  2.6426  0.9040  1.1288
    1THF     C4 3026   2.033   2.172   2.414  0.3798  0.5769 -0.0318
    1THF     H7 3027   2.014   2.277   2.439  2.6082  1.0949 -0.4698
    1THF     H8 3028   2.108   2.129   2.480 -1.3743  1.0741  2.3856
    1THF     O1 3029   1.917   2.088   2.428  0.2975 -0.1143  0.0092
    1THF     C1 3030   3.033   0.478   3.976  0.6351 -0.0928 -0.6581
    1THF     H1 3031   2.962   0.397   3.992 -1.4933  1.3388 -2.5003
    1THF     H2 3032   3.119   0.446   3.916  1.2349 -0.3190  0.3051
    1THF     C2 3033   3.073   0.531   4.114  0.0797  0.3431  0.0939
    1THF     H3 3034   3.158   0.480   4.160 -1.5218 -0.9333  1.7321
    1THF     H4 3035   3.000   0.530   4.195  1.0064 -0.1918  0.9333
    1THF     C3 3036   3.118   0.674   4.073  0.6601  0.4033  0.5229
    1THF     H5 3037   3.220   0.675   4.035  0.8037  0.1618  0.8922
    1THF     H6 3038   3.114   0.744   4.157  0.8174  1.3040 -0.2100
    1THF     C4 3039   3.020   0.711   3.963 -0.0298 -0.2976  0.3314
    1THF     H7 3040   3.075   0.760   3.882 -1.5119  0.7157 -0.0822
    1THF     H8 3041   2.950   0.787   3.998  0.1741 -0.4327  1.0428
    1THF     O1 3042   2.958   0.588   3.924  0.2165 -0.2729  0.0960
    1THF     C1 3043   2.453   0.619   1.078  0.0200  0.6611  0.3514
    1THF     H1 3044   2.561   0.626   1.095  0.0679 -0.1790  0.3922
    1THF     H2 3045   2.407   0.713   1.111 -3.1508 -1.8775  3.4964
    1THF     C2 3046   2.400   0.509   1.167  0.5432  0.2669  0.1145
    1THF     H3 3047   2.384   0.535   1.272 -0.5386  2.7099 -0.6319
    1THF     H4 3048   2.480   0.435   1.171  0.8391  0.5271 -0.8434
    1THF     C3 3049   2.284   0.443   1.093 -0.3475  0.2171  0.4101
    1THF     H5 3050   2.191   0.481   1.135 -1.3616 -1.7298  0.0285
    1THF     H6 3051   2.281   0.333   1.090  0.1360  0.1159  2.8104
    1THF     C4 3052   2.300   0.488   0.952 -0.1990 -0.6561 -0.1532
    1THF     H7 3053   2.210   0.542   0.920  0.9652  0.2769 -1.9111
    1THF     H8 3054   2.325   0.409   0.882  0.9170 -0.1741 -0.3052
    1THF     O1 3055   2.416   0.575   0.945  0.3570  0.0870  0.0191
    1THF     C1 3056   0.952   1.394   2.555  0.0324 -0.1086 -0.2550
    1THF     H1 3057   0.859   1.337   2.555 -0.1739  0.2288 -0.7675
    1THF     H2 3058   1.001   1.395   2.457  2.3190  0.5685  0.8626
    1THF     C2 3059   1.049   1.330   2.660  0.2085 -0.0644  0.3770
    1THF     H3 3060   1.140   1.299   2.609  0.9482  1.7316  0.5827
    1THF     H4 3061   0.999   1.244   2.705 -0.3421 -0.7351 -1.4460
    1THF     C3 3062   1.081   1.434   2.764 -0.2590  0.6324  0.6712
    1THF     H5 3063   1.177   1.481   2.741  1.2743 -1.2291  2.9468
    1THF     H6 3064   1.070   1.399   2.867 -0.7547 -0.8028  0.1489
    1THF     C4 3065   0.970   1.540   2.740  0.4247 -0.3037 -0.2188
    1THF     H7 3066   1.016   1.638   2.755  0.7688 -0.6788  1.2424
    1THF     H8 3067   0.890   1.520   2.813  0.4854  1.9608  0.5116
    1THF     O1 3068   0.916   1.524   2.609 -0.3970 -0.1284  0.0744
    1THF     C1 3069   1.582   3.189   1.590 -0.4508 -0.5830  0.0281
    1THF     H1 3070   1.528   3.204   1.496  0.6082 -1.4089 -0.7161
    1THF     H2 3071   1.533   3.251   1.666 -1.6057  0.0141 -1.1856
    1THF     C2 3072   1.731   3.227   1.579 -0.3011  0.1951 -0.1977
    1THF     H3 3073   1.776   3.246   1.677 -1.6493  0.0409  0.4637
    1THF     H4 3074   1.752   3.324   1.534  0.5264  0.6707  1.1900
    1THF     C3 3075   1.799   3.110   1.509 -0.6673  1.0132 -0.2901
    1THF     H5 3076   1.888   3.085   1.568 -0.9820  0.2025 -0.1547
    1THF     H6 3077   1.831   3.135   1.407  0.5860  0.4938 -0.0344
    1THF     C4 3078   1.688   3.004   1.528  0.3280 -0.0651  0.3583
    1THF     H7 3079   1.731   2.913   1.570 -1.8415 -1.9530 -1.4120
    1THF     H8 3080   1.637   2.981   1.435  2.3900 -1.0267 -0.5752
    1THF     O1 3081   1.593   3.050   1.628 -0.1530  0.8922  0.2201
    1THF     C1 3082   3.109   1.369   1.012  0.3462  0.4513  0.1441
    1THF     H1 3083   3.180   1.312   1.072 -0.1749  0.1615  0.4804
    1THF     H2 3084   3.125   1.478   1.014 -0.0485  0.4991  0.8583
    1THF     C2 3085   2.966   1.336   1.060  0.7319  0.0412 -0.0819
    1THF     H3 3086   2.895   1.418   1.049  1.1880  0.6626  1.4974
    1THF     H4 3087   2.957   1.295   1.160 -1.4079  1.2496  0.2634
    1THF     C3 3088   2.934   1.212   0.976  0.0596  0.2482 -0.2314
    1THF     H5 3089   2.834   1.221   0.935  0.4739 -0.9976 -1.5356
    1THF     H6 3090   2.929   1.123   1.039 -1.3001  0.8738  0.5615
    1THF     C4 3091   3.047   1.187   0.877  0.2383 -0.2185  0.2459
    1THF     H7 3092   3.003   1.165   0.780 -1.8532 -0.6303  1.2699
    1THF     H8 3093   3.114   1.107   0.913 -1.8484 -1.7911  0.7464
    1THF     O1 3094   3.117   1.314   0.875 -0.0920 -0.0612 -0.5355
    1THF     C1 3095   1.768   0.109   1.242  0.2182 -0.0359 -0.4104
    1THF     H1 3096   1.825   0.176   1.177  0.1890 -0.0370 -0.4376
    1THF     H2 3097   1.693   0.172   1.290  1.1612  0.5652  0.2867
    1THF     C2 3098   1.854   0.030   1.342 -0.2665 -0.2625 -0.0741
    1THF     H3 3099   1.822   0.049   1.445 -0.3656 -1.1842  0.0693
    1THF     H4 3100   1.956   0.069   1.338 -0.0898 -0.4768  1.8721
    1THF     C3 3101   1.833  -0.116   1.307 -0.9212 -0.2034  0.2258
    1THF     H5 3102   1.762  -0.163   1.375 -1.4860 -0.1174 -0.3062
    1THF     H6 3103   1.922  -0.179   1.309 -0.9821 -0.2790  0.6525
    1THF     C4 3104   1.768  -0.114   1.173  0.8694 -0.5203 -0.2649
    1THF     H7 3105   1.696  -0.195   1.155 -1.6885  1.1955  1.9469
    1THF     H8 3106   1.840  -0.112   1.091  2.7503  0.5720  1.3923
    1THF     O1 3107   1.694   0.009   1.165 -0.0806  0.1545  0.2999
    1THF     C1 3108   3.620   3.980   1.344 -0.3768  0.5860 -0.2113
    1THF     H1 3109   3.644   3.874   1.331  0.5484  0.4516  2.3929
    1THF     H2 3110   3.563   4.011   1.256 -1.9180  0.8354  0.8469
    1THF     C2 3111   3.747   4.064   1.359 -0.7144  0.1164  0.4243
    1THF     H3 3112   3.730   4.167   1.326 -0.4890 -0.5904 -1.9931
    1THF     H4 3113   3.821   4.017   1.294  0.9857  1.5150  1.3138
    1THF     C3 3114   3.769   4.064   1.509 -0.8322 -0.5368 -0.0808
    1THF     H5 3115   3.765   4.170   1.535  3.8576 -0.1653 -0.3897
    1THF     H6 3116   3.860   4.014   1.543 -1.7686 -2.0799  0.2104
    1THF     C4 3117   3.651   3.995   1.568 -0.3082 -0.7170 -0.1043
    1THF     H7 3118   3.625   4.049   1.659  0.5473  0.3934 -0.5041
    1THF     H8 3119   3.669   3.890   1.593  0.0996  0.1191  3.2581
    1THF     O1 3120   3.549   3.987   1.469 -0.1442  0.6066 -0.2119
    1THF     C1 3121   3.267   3.156   3.717  1.0479  0.5294  0.9950
    1THF     H1 3122   3.178   3.179   3.658  1.3603  1.6980  0.9811
    1THF     H2 3123   3.359   3.132   3.663  0.7416  0.9300  0.2967
    1THF     C2 3124   3.223   3.051   3.823 -0.2261 -0.4146 -0.2154
    1THF     H3 3125   3.308   2.984   3.842  0.2184  0.0933 -0.4257
    1THF     H4 3126   3.122   3.016   3.802 -0.4044 -0.4104  0.6012
    1THF     C3 3127   3.193   3.131   3.951 -0.2050 -0.0199  0.6771
    1THF     H5 3128   3.263   3.117   4.033  0.5990 -2.9254 -0.4641
    1THF     H6 3129   3.093   3.118   3.992  0.5217  1.7640  3.1356
    1THF     C4 3130   3.204   3.273   3.914  0.2367  0.5612 -0.1768
    1THF     H7 3131   3.253   3.334   3.991 -1.0111  1.3258  0.0357
    1THF     H8 3132   3.109   3.317   3.883  0.8336  1.1671 -1.1572
    1THF     O1 3133   3.285   3.277   3.795 -0.0816  0.2429  0.2507
    1THF     C1 3134   3.855   3.914   4.019 -0.5167 -0.1689 -0.3116
    1THF     H1 3135   3.910   3.943   3.929 -0.1928  0.4577  0.0866
    1THF     H2 3136   3.914   3.853   4.087  1.1209  1.8350  0.1387
    1THF     C2 3137   3.725   3.853   3.971  0.8907 -0.1643 -0.1046
    1THF     H3 3138   3.727   3.752   4.013 -1.0449  0.4510  1.5304
    1THF     H4 3139   3.726   3.855   3.862  1.3635  0.3275 -0.0908
    1THF     C3 3140   3.612   3.936   4.040  0.4542 -0.7908 -0.5397
    1THF     H5 3141   3.599   3.895   4.140  1.3015  0.6356  0.1667
    1THF     H6 3142   3.524   3.937   3.976  0.2800 -1.4328 -0.3166
    1THF     C4 3143   3.683   4.076   4.043 -0.4504  0.8397 -0.2073
    1THF     H7 3144   3.643   4.146   4.117  0.1647 -0.2535  1.1811
    1THF     H8 3145   3.696   4.117   3.943 -0.0735  2.1639  0.3711
    1THF     O1 3146   3.814   4.034   4.088 -0.0389 -0.0310  0.1465
    1THF     C1 3147   0.326   1.641   2.762 -0.4401  0.0171  0.4517
    1THF     H1 3148   0.239   1.642   2.695  0.3289 -1.5943 -0.6114
    1THF     H2 3149   0.350   1.743   2.791  2.1434  0.0018 -1.4820
    1THF     C2 3150   0.451   1.580   2.696 -0.0575 -0.0121  0.0535
    1THF     H3 3151   0.523   1.662   2.697 -1.0489  0.8694  0.2982
    1THF     H4 3152   0.437   1.544   2.594  3.0728 -0.9146 -0.0973
    1THF     C3 3153   0.488   1.476   2.804 -0.1735  0.2858 -0.1189
    1THF     H5 3154   0.596   1.460   2.805 -0.0583  1.0341 -0.1812
    1THF     H6 3155   0.428   1.387   2.788 -0.4326  0.1344  1.5987
    1THF     C4 3156   0.423   1.521   2.939  0.0896 -0.6176  0.4038
    1THF     H7 3157   0.470   1.603   2.993  0.5552 -1.3112  1.0564
    1THF     H8 3158   0.403   1.428   2.992  2.9668 -1.6987 -0.3421
    1THF     O1 3159   0.297   1.562   2.879  0.1604  0.9390 -0.1438
    1THF     C1 3160   3.414   0.224   1.419 -0.1220  0.4052  0.2204
    1THF     H1 3161   3.346   0.149   1.379 -0.3231  2.9654 -4.6842
    1THF     H2 3162   3.514   0.217   1.375  1.0523 -0.0449  2.8863
    1THF     C2 3163   3.420   0.208   1.572 -0.9280 -0.3278 -0.2079
    1THF     H3 3164   3.517   0.184   1.614 -0.7983  1.7008  0.6829
    1THF     H4 3165   3.359   0.126   1.611 -0.1623 -0.3667  0.9089
    1THF     C3 3166   3.368   0.350   1.624  0.1063 -0.1479  0.1586
    1THF     H5 3167   3.419   0.377   1.717 -0.1114 -2.5373  0.9987
    1THF     H6 3168   3.263   0.354   1.651  0.4521  2.5912  1.3236
    1THF     C4 3169   3.402   0.439   1.498  0.0689 -1.8550  0.1501
    1THF     H7 3170   3.505   0.470   1.481 -0.7685  1.8693  1.3167
    1THF     H8 3171   3.340   0.529   1.494 -0.2561 -2.0432  0.8301
    1THF     O1 3172   3.364   0.361   1.387 -0.1838  0.1761 -0.4894
    1THF     C1 3173   2.236   1.469   2.941  0.3852  0.7342 -0.0114
    1THF     H1 3174   2.242   1.503   3.045 -0.7387 -3.2066  1.4434
    1THF     H2 3175   2.344   1.463   2.923  0.3065  0.2948 -0.3231
    1THF     C2 3176   2.172   1.572   2.848 -0.4808  0.7551  0.4069
    1THF     H3 3177   2.240   1.583   2.763 -0.9369 -2.1297 -0.3928
    1THF     H4 3178   2.157   1.666   2.901  2.3808  1.8337 -0.6226
    1THF     C3 3179   2.048   1.490   2.811  0.2577  0.2645 -0.0121
    1THF     H5 3180   2.020   1.515   2.709  1.1838  1.1145 -0.0674
    1THF     H6 3181   1.968   1.526   2.877 -0.3525 -0.6294 -0.2549
    1THF     C4 3182   2.081   1.348   2.838 -0.2785  0.3705  0.0989
    1THF     H7 3183   2.144   1.303   2.760 -1.9714 -0.3160 -0.9026
    1THF     H8 3184   1.987   1.294   2.853 -1.6784  2.0395 -2.3969
    1THF     O1 3185   2.153   1.349   2.954 -0.3494 -0.0896 -0.0812
    1THF     C1 3186   0.792   2.690   2.486 -0.5388 -1.0186  0.0362
    1THF     H1 3187   0.898   2.693   2.462  0.1117 -0.5758  2.8595
    1THF     H2 3188   0.759   2.780   2.539  2.2860  0.7769 -1.1300
    1THF     C2 3189   0.750   2.562   2.556 -0.2009 -0.0493  0.1175
    1THF     H3 3190   0.685   2.576   2.642 -0.4896 -3.0185  0.4581
    1THF     H4 3191   0.831   2.509   2.606  0.3214 -0.3130 -0.9835
    1THF     C3 3192   0.688   2.474   2.451 -0.5159 -0.0283 -0.2465
    1THF     H5 3193   0.581   2.469   2.471 -0.5332 -1.9797 -0.7334
    1THF     H6 3194   0.729   2.373   2.450  2.0079  0.9355  0.4837
    1THF     C4 3195   0.733   2.537   2.317  0.0414  0.1368 -0.3573
    1THF     H7 3196   0.673   2.508   2.231 -0.1515  0.9594 -0.5058
    1THF     H8 3197   0.830   2.495   2.290  0.7627  2.2850 -1.1444
    1THF     O1 3198   0.723   2.668   2.364 -0.2005  0.5645 -0.1939
    1THF     C1 3199   0.903   3.995   3.229 -0.0003  0.0133 -0.3959
    1THF     H1 3200   0.974   3.939   3.289 -0.9482  0.2730  0.9869
    1THF     H2 3201   0.879   3.952   3.131 -1.6779  0.7610 -0.3258
    1THF     C2 3202   0.951   4.139   3.213 -0.5767  0.0778 -0.5630
    1THF     H3 3203   0.982   4.167   3.112  1.7481 -1.9372 -0.4526
    1THF     H4 3204   1.032   4.137   3.285 -1.6334 -1.4220  0.6326
    1THF     C3 3205   0.837   4.231   3.258  0.5562  0.6227 -0.0177
    1THF     H5 3206   0.808   4.302   3.181  1.6112  0.1271 -0.8985
    1THF     H6 3207   0.856   4.280   3.354 -0.1585 -0.5727  0.7622
    1THF     C4 3208   0.723   4.132   3.276  0.3483  0.0939 -0.3600
    1THF     H7 3209   0.664   4.105   3.188  0.3656 -0.1957 -0.2861
    1THF     H8 3210   0.653   4.150   3.359 -0.5905  1.5141 -1.4434
    1THF     O1 3211   0.785   4.003   3.306  0.1339 -0.4580 -1.0798
    1THF     C1 3212   3.259   3.086   1.006 -0.0067  0.5672  0.0336
    1THF     H1 3213   3.182   3.046   0.940  1.1306  1.9538 -2.1956
    1THF     H2 3214   3.221   3.128   1.099  0.5408  1.3935 -0.1157
    1THF     C2 3215   3.339   3.192   0.933  0.2668 -0.0344  0.1802
    1THF     H3 3216   3.328   3.289   0.982 -1.9239  1.6584 -3.4042
    1THF     H4 3217   3.286   3.213   0.840 -0.9194 -0.4434  0.7590
    1THF     C3 3218   3.477   3.140   0.921  0.2221 -0.1031 -0.3999
    1THF     H5 3219   3.558   3.210   0.895 -1.9537  1.4677 -3.2856
    1THF     H6 3220   3.473   3.075   0.833  0.0535 -1.3783  0.5382
    1THF     C4 3221   3.486   3.044   1.043 -0.1056  0.3672 -0.0149
    1THF     H7 3222   3.509   3.093   1.138  1.2208  0.5474 -0.4237
    1THF     H8 3223   3.550   2.956   1.028 -0.8354 -0.0766 -0.5947
    1THF     O1 3224   3.351   2.992   1.052 -0.6609  0.2991 -0.3629
    1THF     C1 3225   1.530   0.161   2.115 -0.2102  0.6081  0.0948
    1THF     H1 3226   1.557   0.144   2.220  0.3636  1.0257  0.0151
    1THF     H2 3227   1.628   0.171   2.069 -1.0202 -0.4842 -1.9565
    1THF     C2 3228   1.438   0.284   2.103 -0.7974 -0.5918  0.3245
    1THF     H3 3229   1.459   0.333   2.009  2.2247  1.8024  2.1545
    1THF     H4 3230   1.458   0.360   2.179 -1.1279 -0.9356  0.7608
    1THF     C3 3231   1.297   0.225   2.092  0.3239 -0.2919  0.3449
    1THF     H5 3232   1.239   0.264   2.008  0.7615 -0.1791  0.0956
    1THF     H6 3233   1.233   0.244   2.179  0.8519  1.6704  0.3056
    1THF     C4 3234   1.309   0.064   2.085  0.6084 -0.9689  0.7113
    1THF     H7 3235   1.266   0.015   1.997  0.7561 -1.2011  0.7663
    1THF     H8 3236   1.270   0.017   2.176 -1.0671 -0.6696  0.1751
    1THF     O1 3237   1.454   0.045   2.074  0.3342  0.1230 -0.6066
    1THF     C1 3238   3.821   2.593   0.848 -0.6257  0.9565  0.4105
    1THF     H1 3239   3.791   2.686   0.799  0.2793  0.1636 -1.7283
    1THF     H2 3240   3.918   2.575   0.800 -1.3903  0.5992 -1.0401
    1THF     C2 3241   3.733   2.462   0.829 -0.5548  0.2431 -0.1779
    1THF     H3 3242   3.807   2.391   0.792  1.6833  1.0934  2.4926
    1THF     H4 3243   3.664   2.475   0.745 -1.2614  0.0468  0.3685
    1THF     C3 3244   3.674   2.431   0.966 -0.6663  0.1253 -0.0705
    1THF     H5 3245   3.658   2.324   0.980  2.8812 -0.4292  0.2567
    1THF     H6 3246   3.579   2.476   0.996 -1.1204 -1.8811  1.6316
    1THF     C4 3247   3.777   2.492   1.059  0.5310  0.0266 -0.3048
    1THF     H7 3248   3.863   2.425   1.066  0.3274 -0.1148  0.9718
    1THF     H8 3249   3.738   2.513   1.159  2.9173  0.6522  0.5303
    1THF     O1 3250   3.825   2.609   0.989  0.2142 -0.1703 -0.4712
    1THF     C1 3251   0.393   3.233   1.337 -1.0566  0.2839 -0.1930
    1THF     H1 3252   0.361   3.262   1.236 -0.0822  2.2798  0.0556
    1THF     H2 3253   0.501   3.250   1.336 -0.8481 -0.9994  0.3069
    1THF     C2 3254   0.352   3.091   1.385  0.1449 -0.0240 -0.1746
    1THF     H3 3255   0.426   3.017   1.352 -0.7766 -0.8608 -0.3897
    1THF     H4 3256   0.257   3.058   1.342 -0.4612 -0.4556  1.4309
    1THF     C3 3257   0.359   3.113   1.535  0.1362 -0.1744  0.1183
    1THF     H5 3258   0.460   3.121   1.575 -0.6384 -0.1937  2.1281
    1THF     H6 3259   0.302   3.041   1.594  0.0726 -0.2239 -0.0039
    1THF     C4 3260   0.303   3.252   1.551  0.4355  0.0777 -0.0431
    1THF     H7 3261   0.341   3.308   1.637  0.3432 -2.3676  1.6196
    1THF     H8 3262   0.194   3.250   1.560  0.4660  1.1028  0.6283
    1THF     O1 3263   0.339   3.327   1.432 -0.1931  0.7307 -0.1639
    1THF     C1 3264   3.827   2.894   1.189  0.4992 -0.0792  0.3825
    1THF     H1 3265   3.787   2.793   1.180  0.3169 -0.1429  1.8607
    1THF     H2 3266   3.767   2.963   1.248 -0.6575 -1.4089  0.7989
    1THF     C2 3267   3.866   2.958   1.053 -0.2958  0.3942 -0.5245
    1THF     H3 3268   3.815   3.053   1.037 -0.4486 -0.0429 -2.8285
    1THF     H4 3269   3.832   2.889   0.975  0.3545  0.4495 -0.8562
    1THF     C3 3270   4.013   2.976   1.052 -0.1973 -0.2508  0.1374
    1THF     H5 3271   4.040   3.077   1.021  0.4300 -0.5298 -0.2451
    1THF     H6 3272   4.064   2.893   1.002 -0.5177 -1.2668  1.4610
    1THF     C4 3273   4.038   2.976   1.207  0.4406  0.0456  0.4818
    1THF     H7 3274   4.012   3.073   1.251  3.2398  1.4472 -0.8749
    1THF     H8 3275   4.141   2.946   1.223  1.0347  1.8348  0.0721
    1THF     O1 3276   3.956   2.870   1.257  0.2542  0.3188 -0.3342
    1THF     C1 3277   0.452   2.437   0.041  0.2511 -0.3444  0.6478
    1THF     H1 3278   0.501   2.354   0.091  0.0358  0.0999  1.6025
    1THF     H2 3279   0.367   2.397  -0.016  0.8116 -0.4795 -0.0960
    1THF     C2 3280   0.562   2.507  -0.045 -0.0308  0.6973  0.1901
    1THF     H3 3281   0.526   2.575  -0.122 -0.4889  0.2888  0.0398
    1THF     H4 3282   0.635   2.440  -0.091  0.5504 -0.5582  2.8478
    1THF     C3 3283   0.634   2.584   0.064  0.4824 -0.2242 -0.0565
    1THF     H5 3284   0.693   2.668   0.029 -1.6314  0.9045 -1.0377
    1THF     H6 3285   0.698   2.515   0.119  3.2308  1.0329 -1.6164
    1THF     C4 3286   0.530   2.624   0.166 -0.0985  0.2180 -0.4400
    1THF     H7 3287   0.501   2.728   0.152  1.5749  1.3091  3.6333
    1THF     H8 3288   0.559   2.611   0.270 -3.5234  3.7623  1.0406
    1THF     O1 3289   0.421   2.538   0.140 -0.9435 -0.3424 -0.4170
    1THF     C1 3290   1.010   1.297   0.721 -0.3605  0.1030 -0.3428
    1THF     H1 3291   1.006   1.302   0.830  1.5669 -3.5747 -0.0281
    1THF     H2 3292   1.028   1.400   0.689  4.0594 -0.3862  0.2155
    1THF     C2 3293   0.897   1.221   0.650  0.7879 -0.3950  0.3776
    1THF     H3 3294   0.858   1.294   0.579  0.2588 -1.8584 -0.8701
    1THF     H4 3295   0.818   1.199   0.723  2.9580  1.0383  3.2316
    1THF     C3 3296   0.955   1.100   0.584 -0.4080 -0.2113  0.4222
    1THF     H5 3297   0.972   1.118   0.478 -0.5661 -0.4706  0.3522
    1THF     H6 3298   0.889   1.015   0.605 -1.2032  0.2351 -0.2263
    1THF     C4 3299   1.087   1.077   0.652 -0.6961  0.2858 -0.3058
    1THF     H7 3300   1.162   1.030   0.588 -1.1057 -1.1241  0.2394
    1THF     H8 3301   1.069   1.012   0.738  1.3932 -1.6547 -1.2716
    1THF     O1 3302   1.127   1.215   0.683  0.0221 -0.2200  0.0409
    1THF     C1 3303   3.284   3.465   0.669 -0.5915 -0.1489  0.8537
    1THF     H1 3304   3.346   3.375   0.660  0.8895  0.8254  1.3214
    1THF     H2 3305   3.230   3.474   0.574  1.0982  1.1843 -0.0085
    1THF     C2 3306   3.360   3.587   0.684 -0.0597 -0.0373  0.3392
    1THF     H3 3307   3.376   3.642   0.591 -0.6465  0.5032  0.5510
    1THF     H4 3308   3.456   3.571   0.733  0.2185  0.6422  0.0282
    1THF     C3 3309   3.277   3.668   0.791 -0.6813 -0.0768  0.3604
    1THF     H5 3310   3.242   3.761   0.747 -0.1943  1.3971  2.9879
    1THF     H6 3311   3.337   3.705   0.874 -2.6863  2.1435  0.8813
    1THF     C4 3312   3.171   3.573   0.843  0.8966 -0.3244  0.5568
    1THF     H7 3313   3.072   3.615   0.825  0.7735 -0.3743  1.1366
    1THF     H8 3314   3.190   3.558   0.949 -0.9135  0.6079  1.0317
    1THF     O1 3315   3.191   3.451   0.779  0.5295  0.4168 -0.2537
    1THF     C1 3316   4.035   2.920   0.113  0.4919 -0.2756 -0.6211
    1THF     H1 3317   3.990   2.999   0.053  1.4543 -1.0713 -2.4161
    1THF     H2 3318   3.981   2.902   0.206 -0.1711 -2.5402 -1.4099
    1THF     C2 3319   4.185   2.948   0.143  0.0503 -0.0348  0.2697
    1THF     H3 3320   4.202   2.960   0.250 -0.5094  1.5454  0.1899
    1THF     H4 3321   4.221   3.040   0.096 -2.6636  0.8800 -0.0977
    1THF     C3 3322   4.261   2.830   0.089 -0.5736 -0.1127 -0.5579
    1THF     H5 3323   4.282   2.760   0.170 -1.5836  0.4190  0.1790
    1THF     H6 3324   4.353   2.860   0.039 -0.4830 -0.2865 -0.4973
    1THF     C4 3325   4.155   2.766  -0.005 -0.2622  0.2060 -0.3375
    1THF     H7 3326   4.170   2.660  -0.023 -1.2613 -0.0609  0.3575
    1THF     H8 3327   4.158   2.814  -0.103  0.2703  2.5262  0.7738
    1THF     O1 3328   4.032   2.789   0.054  0.5302 -0.2733 -0.0768
    1THF     C1 3329   0.126   4.042   1.072  0.4071  0.3369 -0.1253
    1THF     H1 3330   0.076   3.990   0.990 -0.3969 -0.4004  0.8416
    1THF     H2 3331   0.229   4.018   1.102  0.4298  1.0315  0.3634
    1THF     C2 3332   0.032   4.029   1.195 -0.4863 -0.5051  0.3572
    1THF     H3 3333   0.079   3.992   1.287 -0.3617 -1.0425  0.0809
    1THF     H4 3334  -0.043   3.952   1.174  0.9716 -1.2957 -2.1134
    1THF     C3 3335  -0.028   4.173   1.214  0.2506  1.3677 -0.0219
    1THF     H5 3336  -0.045   4.205   1.317 -1.5897  1.2332 -0.2674
    1THF     H6 3337  -0.121   4.173   1.156  1.0268 -0.7845 -1.3482
    1THF     C4 3338   0.071   4.261   1.139 -0.5794  0.3366  0.0303
    1THF     H7 3339   0.140   4.303   1.212 -1.2860  1.8977 -0.1689
    1THF     H8 3340   0.011   4.340   1.093 -2.6475 -0.8334  0.6735
    1THF     O1 3341   0.135   4.182   1.032 -0.3147  0.2460 -0.3069
    1THF     C1 3342   0.516   0.234   2.984 -0.5386 -0.3186  0.4653
    1THF     H1 3343   0.408   0.236   2.999 -0.6370 -2.0477  0.1049
    1THF     H2 3344   0.577   0.222   3.074 -0.6965 -1.0356  0.4821
    1THF     C2 3345   0.568   0.370   2.923 -0.8028  0.6961 -0.0303
    1THF     H3 3346   0.582   0.442   3.004 -2.0084  0.0896  0.7431
    1THF     H4 3347   0.507   0.408   2.840 -2.2665 -2.5999 -0.5282
    1THF     C3 3348   0.701   0.341   2.865  0.4009  0.4333  0.1789
    1THF     H5 3349   0.789   0.355   2.928  0.4209  0.3045  0.1795
    1THF     H6 3350   0.722   0.398   2.774  0.5143 -0.2664 -0.2438
    1THF     C4 3351   0.689   0.192   2.829  0.1552  0.5494  1.1288
    1THF     H7 3352   0.766   0.129   2.875  0.6882 -1.2270 -2.0163
    1THF     H8 3353   0.686   0.167   2.723 -1.3389  0.9599  1.0614
    1THF     O1 3354   0.558   0.146   2.876 -0.0206 -0.2476 -0.1487
    1THF     C1 3355   2.169   3.883   1.764  0.1659  0.0249  0.1536
    1THF     H1 3356   2.124   3.802   1.822  1.2177 -1.6895 -1.3552
    1THF     H2 3357   2.278   3.893   1.768  0.0239  2.7669 -1.4918
    1THF     C2 3358   2.111   4.019   1.810 -0.7000  0.3852  0.1450
    1THF     H3 3359   2.195   4.077   1.849 -0.3929  0.2848 -0.3598
    1THF     H4 3360   2.033   3.996   1.883  0.2724 -1.8237  0.5369
    1THF     C3 3361   2.049   4.074   1.684 -0.0968 -0.1953 -0.3083
    1THF     H5 3362   2.124   4.143   1.644 -0.8850  1.6559  1.3089
    1THF     H6 3363   1.954   4.122   1.707 -0.0666  0.0375 -0.6640
    1THF     C4 3364   2.031   3.951   1.588 -0.6698 -0.3893 -0.3124
    1THF     H7 3365   2.038   3.974   1.482 -1.4714 -4.0673 -1.2182
    1THF     H8 3366   1.938   3.900   1.614 -1.1009  0.8599  0.6772
    1THF     O1 3367   2.141   3.871   1.625 -0.1062  0.1067 -0.6692
    1THF     C1 3368   1.847   1.428   1.353 -0.0140 -0.0998  0.2269
    1THF     H1 3369   1.881   1.528   1.381  0.8428 -0.5922  0.9586
    1THF     H2 3370   1.935   1.371   1.321  0.9948 -0.5033  3.6025
    1THF     C2 3371   1.738   1.442   1.248  0.0997  0.9993 -0.1212
    1THF     H3 3372   1.769   1.475   1.149  0.1272 -0.5461 -0.6510
    1THF     H4 3373   1.668   1.521   1.278 -2.2576 -0.8504 -0.5340
    1THF     C3 3374   1.664   1.308   1.247 -0.0245 -0.0248  0.5375
    1THF     H5 3375   1.710   1.237   1.178  0.5721  1.8322 -1.0189
    1THF     H6 3376   1.562   1.322   1.209 -1.0588 -1.7747  2.5652
    1THF     C4 3377   1.676   1.262   1.392  0.0089  0.4596  0.1718
    1THF     H7 3378   1.711   1.159   1.392  2.6045  1.2878 -0.8849
    1THF     H8 3379   1.586   1.279   1.451  1.0997  2.6323  1.2900
    1THF     O1 3380   1.778   1.349   1.452 -0.1376  0.2669  0.4180
    1THF     C1 3381   2.480   2.450   2.087  0.2399  0.0837  0.8688
    1THF     H1 3382   2.424   2.421   1.998  0.5027 -0.7340  0.9672
    1THF     H2 3383   2.449   2.401   2.179 -0.9718 -0.7678  0.0166
    1THF     C2 3384   2.474   2.599   2.094  0.0477 -0.0640  0.5482
    1THF     H3 3385   2.426   2.636   2.184 -0.8574 -2.2864  1.0189
    1THF     H4 3386   2.422   2.648   2.012  0.7608 -0.9724 -0.4652
    1THF     C3 3387   2.619   2.630   2.084 -0.7189 -0.3548 -0.2144
    1THF     H5 3388   2.676   2.659   2.174  0.1915  0.2754 -0.9773
    1THF     H6 3389   2.647   2.715   2.022 -1.9070 -0.2510 -0.6175
    1THF     C4 3390   2.689   2.512   2.023  0.1329  0.6521  0.0307
    1THF     H7 3391   2.797   2.508   2.039  0.2630  1.5290 -0.5672
    1THF     H8 3392   2.666   2.504   1.916 -1.7349  0.9634  0.3868
    1THF     O1 3393   2.615   2.406   2.083  0.1853  0.0442  0.0205
    1THF     C1 3394   2.085   0.982   0.638  0.1672  1.1021  0.1799
    1THF     H1 3395   2.025   1.024   0.720 -1.7249  0.6840 -0.9670
    1THF     H2 3396   2.023   0.928   0.566  1.9138  1.3868 -1.5616
    1THF     C2 3397   2.199   0.894   0.687 -0.1439  0.3243  0.9109
    1THF     H3 3398   2.165   0.790   0.690 -0.3203  0.3797  0.8790
    1THF     H4 3399   2.240   0.921   0.784 -2.1734  0.4391  1.7785
    1THF     C3 3400   2.300   0.907   0.575 -0.1370 -0.1265 -0.5487
    1THF     H5 3401   2.301   0.821   0.507  2.5425 -1.7189  1.4121
    1THF     H6 3402   2.399   0.911   0.621 -0.1626  2.4400 -0.6197
    1THF     C4 3403   2.267   1.041   0.495  0.5118  0.5377 -0.2480
    1THF     H7 3404   2.218   1.019   0.400 -0.4537 -0.3707  0.4413
    1THF     H8 3405   2.352   1.109   0.492  1.6486 -0.8398  0.3438
    1THF     O1 3406   2.152   1.089   0.567 -0.2650  0.2670  0.1665
    1THF     C1 3407   2.311   2.561   0.533 -0.4338 -0.1219 -0.1977
    1THF     H1 3408   2.420   2.554   0.537 -0.4093 -1.3665 -2.2568
    1THF     H2 3409   2.281   2.550   0.428 -2.6669 -1.2345  0.5158
    1THF     C2 3410   2.253   2.682   0.612 -0.1504  0.0760  0.5076
    1THF     H3 3411   2.216   2.756   0.541  0.0699  0.8952  1.2318
    1THF     H4 3412   2.333   2.727   0.671  0.3318 -2.3241  1.7577
    1THF     C3 3413   2.149   2.622   0.704 -0.2044 -0.3578  0.3188
    1THF     H5 3414   2.048   2.642   0.666  0.3741  0.4776 -0.8110
    1THF     H6 3415   2.147   2.664   0.805  0.7169  1.2052 -0.2927
    1THF     C4 3416   2.168   2.472   0.698 -0.1943  0.1253  0.7359
    1THF     H7 3417   2.080   2.421   0.659  0.7378  0.2168 -1.5572
    1THF     H8 3418   2.188   2.431   0.797 -1.5068 -3.0543 -0.2667
    1THF     O1 3419   2.271   2.439   0.607  0.0608  0.1322 -0.5866
    1THF     C1 3420   1.037   3.472   1.082  0.1405 -0.3635  0.1566
    1THF     H1 3421   1.005   3.476   1.186 -3.1844  0.2078 -0.8461
    1THF     H2 3422   0.970   3.453   0.997 -1.3080 -1.5259  1.5241
    1THF     C2 3423   1.160   3.390   1.077 -0.2133 -0.6140 -0.6965
    1THF     H3 3424   1.170   3.323   0.992  0.8297  0.1535 -1.1940
    1THF     H4 3425   1.167   3.322   1.162  0.0179 -0.4656 -0.5953
    1THF     C3 3426   1.276   3.493   1.084  0.8418  0.0706  0.2692
    1THF     H5 3427   1.334   3.485   0.992  1.5727 -0.0973  0.7380
    1THF     H6 3428   1.336   3.461   1.170 -0.3637 -1.4095  0.5782
    1THF     C4 3429   1.204   3.629   1.103 -0.1789 -0.2400 -0.4925
    1THF     H7 3430   1.250   3.717   1.058  0.1409 -0.2447 -0.1765
    1THF     H8 3431   1.189   3.653   1.209  2.3409 -0.5727 -0.0367
    1THF     O1 3432   1.072   3.606   1.048 -0.5888  0.0838  0.5315
    1THF     C1 3433   1.885   3.718   3.626  0.6992  0.3426  0.7858
    1THF     H1 3434   1.776   3.722   3.637  0.7943 -0.8284  2.3101
    1THF     H2 3435   1.940   3.640   3.679  1.3056  0.1437 -0.1372
    1THF     C2 3436   1.945   3.858   3.648 -0.1565  0.3362 -0.3044
    1THF     H3 3437   2.030   3.843   3.715  1.9987 -0.5087 -3.1026
    1THF     H4 3438   1.874   3.935   3.681 -0.3723  0.0989 -0.2166
    1THF     C3 3439   1.992   3.906   3.507  0.3672 -0.1815 -0.7112
    1THF     H5 3440   2.088   3.957   3.501  0.8460 -1.0945 -0.9642
    1THF     H6 3441   1.919   3.970   3.459  0.2465  0.4886  0.3586
    1THF     C4 3442   1.996   3.770   3.419 -0.1336 -0.1795 -0.4141
    1THF     H7 3443   2.092   3.719   3.415 -0.4572 -0.9082  0.7139
    1THF     H8 3444   1.962   3.799   3.319  1.5723 -2.3891 -1.6749
    1THF     O1 3445   1.894   3.694   3.484 -0.6025 -0.3939 -0.1204
    1THF     C1 3446   1.231   1.480   0.902 -0.4728  0.1234  0.1210
    1THF     H1 3447   1.174   1.390   0.928 -0.7458  0.3402  0.2653
    1THF     H2 3448   1.177   1.543   0.831  0.5483 -0.5551 -1.2954
    1THF     C2 3449   1.371   1.440   0.847  0.7017 -0.3728 -0.2192
    1THF     H3 3450   1.409   1.512   0.774  0.2841 -0.6566 -0.7125
    1THF     H4 3451   1.373   1.336   0.815  0.1131 -0.3622 -0.2831
    1THF     C3 3452   1.468   1.457   0.968  0.3774 -0.2364  0.4342
    1THF     H5 3453   1.539   1.538   0.949 -1.1465  1.1084  0.3340
    1THF     H6 3454   1.511   1.363   1.002 -1.7591 -0.7517  1.8406
    1THF     C4 3455   1.377   1.497   1.089  0.0838 -0.1838 -0.2589
    1THF     H7 3456   1.423   1.569   1.157  0.1671 -2.4554  2.2053
    1THF     H8 3457   1.345   1.407   1.143 -1.2146  1.0475  1.0412
    1THF     O1 3458   1.252   1.553   1.028  0.2368  0.2239  0.7892
    1THF     C1 3459   3.906   3.003   3.114 -0.6278 -0.1922 -0.0627
    1THF     H1 3460   3.961   3.087   3.070 -2.0208 -0.4066 -2.2973
    1THF     H2 3461   3.910   2.914   3.051  1.1567 -0.1693  0.0041
    1THF     C2 3462   3.763   3.051   3.142 -1.1611  0.5374 -0.3131
    1THF     H3 3463   3.700   2.961   3.138  0.4539 -0.6586  0.3270
    1THF     H4 3464   3.717   3.128   3.081 -2.3222  0.0181 -0.1225
    1THF     C3 3465   3.767   3.109   3.285  0.2456 -0.6445 -0.2910
    1THF     H5 3466   3.671   3.118   3.336  1.4994 -2.3064  2.5027
    1THF     H6 3467   3.808   3.210   3.285  0.3094 -0.6631 -1.8720
    1THF     C4 3468   3.871   3.013   3.355 -0.1870  0.5901 -0.4086
    1THF     H7 3469   3.827   2.923   3.397 -0.3277  1.2336  0.8359
    1THF     H8 3470   3.918   3.069   3.436  0.7768 -3.6922  2.1472
    1THF     O1 3471   3.957   2.973   3.247 -0.2133  0.8383 -0.2682
    1THF     C1 3472   2.175   0.849   4.053  1.0640  0.3309  0.2897
    1THF     H1 3473   2.257   0.920   4.066 -0.2140  1.6091  1.4865
    1THF     H2 3474   2.192   0.782   3.968 -2.7177  1.8471 -1.7811
    1THF     C2 3475   2.036   0.918   4.042  0.5648  0.0187  0.1102
    1THF     H3 3476   1.988   0.904   3.945  0.7326 -0.2299  0.0628
    1THF     H4 3477   2.052   1.026   4.051 -0.8466  0.2273  0.2363
    1THF     C3 3478   1.949   0.867   4.156 -0.2592  0.0516  0.1716
    1THF     H5 3479   1.883   0.785   4.124 -0.2793 -0.2232  0.8960
    1THF     H6 3480   1.889   0.944   4.203 -0.4386  0.1332 -0.1927
    1THF     C4 3481   2.056   0.819   4.256  0.1722  0.3630 -0.1255
    1THF     H7 3482   2.018   0.734   4.314 -1.6082  1.1527 -0.0982
    1THF     H8 3483   2.088   0.888   4.333  2.2012 -1.7634  0.9812
    1THF     O1 3484   2.166   0.770   4.173 -0.3603  0.1108 -0.4653
    1THF     C1 3485   1.343   3.903   3.269  0.0575  0.2003  0.1736
    1THF     H1 3486   1.318   3.797   3.260 -0.3733  0.2564  0.6551
    1THF     H2 3487   1.339   3.956   3.173  0.2801  0.7994  0.4888
    1THF     C2 3488   1.476   3.925   3.327  0.1275 -0.7719 -0.4114
    1THF     H3 3489   1.532   4.003   3.275 -0.6716  0.7495  0.9452
    1THF     H4 3490   1.539   3.836   3.336  1.2025 -0.2263 -2.3855
    1THF     C3 3491   1.452   3.988   3.462 -0.5437  0.2273 -0.0031
    1THF     H5 3492   1.527   4.065   3.480 -0.4034 -0.2544  1.5605
    1THF     H6 3493   1.454   3.917   3.544 -0.7423  1.9579  1.5215
    1THF     C4 3494   1.318   4.050   3.443  0.4925  0.2406 -0.0859
    1THF     H7 3495   1.331   4.145   3.391  1.2714  0.0159 -0.2934
    1THF     H8 3496   1.259   4.075   3.532  1.6767  2.0930  0.1925
    1THF     O1 3497   1.249   3.965   3.354  0.0950  0.5536 -0.4925
    1THF     C1 3498   0.264   2.692   2.415 -0.1381  0.3365 -0.0599
    1THF     H1 3499   0.299   2.702   2.518  1.0655  0.1206 -0.4435
    1THF     H2 3500   0.237   2.785   2.364  1.4137  1.2304  0.7089
    1THF     C2 3501   0.153   2.589   2.435  0.0488 -0.7722  0.2244
    1THF     H3 3502   0.055   2.624   2.402  0.2999 -0.6981 -0.4291
    1THF     H4 3503   0.144   2.575   2.543  0.9674 -0.7124  0.3160
    1THF     C3 3504   0.201   2.466   2.363 -0.3576  0.2809  0.0345
    1THF     H5 3505   0.158   2.457   2.263 -2.9619 -3.0056  1.3522
    1THF     H6 3506   0.168   2.375   2.414 -0.4692  0.4856  0.3259
    1THF     C4 3507   0.351   2.481   2.358  0.2766 -0.2339  0.1328
    1THF     H7 3508   0.400   2.426   2.277  0.4766  1.2740 -0.7916
    1THF     H8 3509   0.392   2.454   2.456  3.1840 -0.4397 -1.1004
    1THF     O1 3510   0.361   2.618   2.347 -0.1587 -0.0773  0.1954
    1THF     C1 3511   2.409   3.926   2.156 -0.4476 -0.5935  0.0447
    1THF     H1 3512   2.340   3.844   2.173 -0.5596 -0.5579 -0.2305
    1THF     H2 3513   2.508   3.886   2.132 -0.7221 -0.5519 -1.1732
    1THF     C2 3514   2.428   4.012   2.285  0.0745 -0.5526 -0.2528
    1THF     H3 3515   2.524   4.004   2.338 -1.3624 -0.7697  2.3778
    1THF     H4 3516   2.351   3.998   2.360  1.1201 -0.6123  0.8261
    1THF     C3 3517   2.423   4.158   2.230 -0.7738 -0.2445 -0.1620
    1THF     H5 3518   2.513   4.212   2.258  0.9516 -0.1936 -5.2775
    1THF     H6 3519   2.354   4.223   2.285  1.7415  2.4463 -0.0203
    1THF     C4 3520   2.392   4.150   2.072 -0.2755 -0.9208 -0.2356
    1THF     H7 3521   2.475   4.173   2.004 -0.0959  2.7229  1.0650
    1THF     H8 3522   2.309   4.216   2.044  1.8260  1.1486 -1.7897
    1THF     O1 3523   2.364   4.014   2.050  0.7619  0.0136  0.6333
    1THF     C1 3524   2.823   3.295   3.169  0.1744  0.0998  0.9135
    1THF     H1 3525   2.886   3.206   3.160  2.0605  1.5314 -0.3582
    1THF     H2 3526   2.844   3.370   3.245 -1.1680  0.6644  0.7390
    1THF     C2 3527   2.678   3.243   3.173 -0.2411 -0.2575 -0.0161
    1THF     H3 3528   2.608   3.321   3.204  2.1660  2.5128 -1.2231
    1THF     H4 3529   2.660   3.160   3.241  0.4322 -0.5448 -0.1912
    1THF     C3 3530   2.663   3.204   3.025  0.1231 -0.0793 -0.1932
    1THF     H5 3531   2.559   3.187   2.997 -0.0969 -1.1990  1.2972
    1THF     H6 3532   2.724   3.114   3.011 -1.0380 -0.7888 -0.6957
    1THF     C4 3533   2.727   3.327   2.954 -0.0105 -0.3503  0.4507
    1THF     H7 3534   2.656   3.410   2.950 -0.0463 -0.4212 -0.4503
    1THF     H8 3535   2.768   3.301   2.856  0.0902  0.6112  0.2328
    1THF     O1 3536   2.832   3.367   3.045 -0.2767 -0.1866 -0.1245
    1THF     C1 3537   1.279   2.769   3.721 -0.5709 -0.3107  0.3670
    1THF     H1 3538   1.384   2.798   3.717  0.3258 -3.2835  1.1559
    1THF     H2 3539   1.267   2.661   3.734  2.8628 -0.8561 -0.3956
    1THF     C2 3540   1.200   2.832   3.608  0.5351 -0.9100  0.2619
    1THF     H3 3541   1.156   2.759   3.541 -0.0063 -0.9396  0.6483
    1THF     H4 3542   1.271   2.886   3.545 -1.6001  1.7539  0.0753
    1THF     C3 3543   1.103   2.930   3.678 -0.3948  0.4970  0.6999
    1THF     H5 3544   1.005   2.881   3.683  0.6143 -1.3563  3.1569
    1THF     H6 3545   1.099   3.029   3.631 -0.0820 -0.4604 -1.4103
    1THF     C4 3546   1.139   2.939   3.821 -0.2680 -0.3626 -0.9258
    1THF     H7 3547   1.055   2.939   3.892  1.4284 -1.5599  1.1404
    1THF     H8 3548   1.203   3.025   3.841 -0.6788  0.0485 -1.3441
    1THF     O1 3549   1.229   2.827   3.843 -0.2129  0.6496 -0.6200
    1THF     C1 3550   2.629   1.084   2.130  0.2884 -0.3632 -0.0737
    1THF     H1 3551   2.610   1.189   2.151 -0.8352 -0.3762 -0.9680
    1THF     H2 3552   2.576   1.026   2.207  0.1789 -0.7356 -0.4312
    1THF     C2 3553   2.776   1.053   2.125 -0.2672 -0.5645 -0.0134
    1THF     H3 3554   2.789   0.948   2.153 -3.2391 -0.3589  2.4162
    1THF     H4 3555   2.840   1.120   2.182  1.8363 -2.2535 -0.3190
    1THF     C3 3556   2.814   1.071   1.974 -0.0119 -0.0853  0.4779
    1THF     H5 3557   2.890   0.998   1.944 -1.2937 -0.5069 -1.8041
    1THF     H6 3558   2.852   1.170   1.948 -1.0789  0.2924  0.3561
    1THF     C4 3559   2.685   1.055   1.899 -0.1491 -0.4439  0.3376
    1THF     H7 3560   2.698   0.964   1.841  2.9727  0.4132 -0.4058
    1THF     H8 3561   2.649   1.140   1.839  1.6409 -0.2499 -0.5010
    1THF     O1 3562   2.587   1.035   1.999 -0.1221  0.8849  0.2253
    1THF     C1 3563   0.461   2.066   0.816  0.3073 -0.3462  1.1763
    1THF     H1 3564   0.395   2.154   0.817  0.7774  0.0070  1.0229
    1THF     H2 3565   0.566   2.090   0.828  0.4927 -1.0334  0.9649
    1THF     C2 3566   0.430   1.985   0.686  0.0234 -0.1173 -0.1738
    1THF     H3 3567   0.523   1.937   0.656 -1.1138 -2.5267  0.0200
    1THF     H4 3568   0.380   2.049   0.613  1.6430 -2.1721 -3.1848
    1THF     C3 3569   0.327   1.882   0.738  0.2617  0.2578  0.9502
    1THF     H5 3570   0.373   1.783   0.727  2.6757  1.3615  0.6447
    1THF     H6 3571   0.241   1.893   0.672  0.9261  3.1638  0.5093
    1THF     C4 3572   0.295   1.922   0.883 -0.2465 -0.0879  0.3704
    1THF     H7 3573   0.266   1.843   0.952 -2.3707  0.4413  0.1101
    1THF     H8 3574   0.216   1.996   0.894 -0.6496 -0.2500 -1.3716
    1THF     O1 3575   0.426   1.981   0.920  0.0927  0.2103  0.1283
    1THF     C1 3576   0.776   2.150   2.183  0.0271  0.7838 -0.5464
    1THF     H1 3577   0.840   2.078   2.235  2.4196  1.9436 -1.8146
    1THF     H2 3578   0.804   2.249   2.220 -1.4033  1.4528 -1.2030
    1THF     C2 3579   0.626   2.133   2.208 -0.1257  0.0876  0.0951
    1THF     H3 3580   0.569   2.225   2.217 -1.0396 -0.6632  2.3790
    1THF     H4 3581   0.607   2.079   2.301 -2.5649  0.7377 -0.0028
    1THF     C3 3582   0.593   2.050   2.082 -0.1966 -0.0563 -0.6760
    1THF     H5 3583   0.518   2.106   2.025 -0.3673  1.2250  0.7662
    1THF     H6 3584   0.536   1.962   2.114 -3.7163  0.9749 -3.7294
    1THF     C4 3585   0.723   2.022   2.000  0.5954  0.2794 -0.4045
    1THF     H7 3586   0.702   2.031   1.893 -0.3814  2.8470 -0.0036
    1THF     H8 3587   0.763   1.925   2.034 -4.8061 -0.7269  3.7933
    1THF     O1 3588   0.809   2.132   2.046  0.2257 -0.3816  0.2279
    1THF     C1 3589   0.788   1.571   2.153  0.7021  0.2303  0.0892
    1THF     H1 3590   0.792   1.529   2.053 -0.9683 -0.4597  0.2997
    1THF     H2 3591   0.886   1.603   2.190  1.0554 -1.6244  0.7901
    1THF     C2 3592   0.723   1.478   2.247  0.2732  0.0575 -0.2369
    1THF     H3 3593   0.790   1.400   2.284  0.4454  0.6565  0.7377
    1THF     H4 3594   0.651   1.429   2.182  1.4533 -1.6644 -0.2894
    1THF     C3 3595   0.657   1.563   2.356 -0.7357  0.7537 -0.5283
    1THF     H5 3596   0.716   1.541   2.444 -1.6835  1.0238  0.1871
    1THF     H6 3597   0.555   1.526   2.370  0.4159 -2.5219 -0.4548
    1THF     C4 3598   0.670   1.704   2.307  0.1886 -0.1959 -1.0525
    1THF     H7 3599   0.749   1.758   2.360 -1.0622 -2.2819  3.1879
    1THF     H8 3600   0.576   1.758   2.316 -0.4385 -1.4260  0.0911
    1THF     O1 3601   0.701   1.692   2.167  0.2661 -0.0935 -0.1501
    1THF     C1 3602   0.217   0.121   0.668  0.2980 -0.0617 -0.3255
    1THF     H1 3603   0.207   0.062   0.576 -0.8382 -0.9246  0.3470
    1THF     H2 3604   0.242   0.054   0.750 -0.5492 -0.3787 -0.3232
    1THF     C2 3605   0.101   0.219   0.714 -0.3545  0.0880 -0.0307
    1THF     H3 3606   0.036   0.171   0.787 -1.4433  1.4249 -0.1050
    1THF     H4 3607   0.041   0.247   0.627 -0.5410 -4.0435 -1.3851
    1THF     C3 3608   0.168   0.340   0.776 -0.1599  0.3065  0.0445
    1THF     H5 3609   0.136   0.334   0.881 -1.6068  3.0151 -0.2068
    1THF     H6 3610   0.136   0.433   0.729  1.3423  0.5457 -0.5187
    1THF     C4 3611   0.320   0.324   0.753 -0.5769 -0.1611  0.1884
    1THF     H7 3612   0.371   0.291   0.843 -1.0937 -0.5355  0.3490
    1THF     H8 3613   0.362   0.413   0.704  0.5116 -1.6943 -1.7433
    1THF     O1 3614   0.325   0.218   0.653 -0.5730 -0.3326  0.0436
    1THF     C1 3615   3.795   3.550   1.622 -0.5797 -0.3312 -0.7196
    1THF     H1 3616   3.850   3.588   1.535 -0.2070 -0.4768 -0.5482
    1THF     H2 3617   3.743   3.629   1.677 -1.5819 -1.5940  0.1568
    1THF     C2 3618   3.890   3.469   1.712  0.0098  0.7393 -0.2746
    1THF     H3 3619   3.845   3.460   1.811  1.9085 -2.5011  0.3992
    1THF     H4 3620   3.987   3.517   1.730 -0.9130  1.3540  3.4469
    1THF     C3 3621   3.886   3.328   1.647  0.2715  0.0237 -0.0153
    1THF     H5 3622   3.870   3.260   1.731  0.2298 -0.1444 -0.1604
    1THF     H6 3623   3.984   3.300   1.609 -0.1824 -0.6184 -0.7285
    1THF     C4 3624   3.774   3.332   1.543  0.3918 -0.4738 -0.6642
    1THF     H7 3625   3.706   3.248   1.556  0.7377 -0.5480  0.7881
    1THF     H8 3626   3.811   3.349   1.442 -3.7410 -1.3970 -2.4373
    1THF     O1 3627   3.704   3.455   1.571  0.4102  0.0787 -0.1064
    1THF     C1 3628   2.390   2.007   2.438 -0.3163 -0.7113 -0.0511
    1THF     H1 3629   2.316   2.068   2.385  1.4384  1.1795 -0.3928
    1THF     H2 3630   2.489   2.027   2.394 -0.0179 -2.4473 -0.2205
    1THF     C2 3631   2.365   1.856   2.449 -0.4092 -0.2825  1.1516
    1THF     H3 3632   2.428   1.797   2.382  0.6504  0.5629  1.4039
    1THF     H4 3633   2.259   1.829   2.441  0.2214 -2.7781  0.9271
    1THF     C3 3634   2.399   1.812   2.591 -0.1407  0.0504 -0.0519
    1THF     H5 3635   2.498   1.767   2.594 -0.2890 -0.2599  0.1716
    1THF     H6 3636   2.318   1.744   2.620 -0.0354 -0.7718 -1.6153
    1THF     C4 3637   2.404   1.944   2.675 -0.1211 -0.1135  0.7686
    1THF     H7 3638   2.494   1.958   2.735 -0.0515 -1.7830  1.0706
    1THF     H8 3639   2.318   1.943   2.743 -1.7704 -2.1444 -1.2677
    1THF     O1 3640   2.393   2.052   2.573 -0.5317  0.3989 -0.2612
    1THF     C1 3641   0.215   0.844   3.242  0.3504 -0.7342  0.0787
    1THF     H1 3642   0.263   0.747   3.257  1.1680 -0.6313 -1.7084
    1THF     H2 3643   0.178   0.878   3.145 -1.0875  0.5783  1.0592
    1THF     C2 3644   0.308   0.953   3.304  0.2387  0.3635  0.1951
    1THF     H3 3645   0.336   1.029   3.231 -1.4954 -0.2437 -1.1491
    1THF     H4 3646   0.403   0.917   3.343 -0.0360 -2.5237 -1.6517
    1THF     C3 3647   0.225   1.022   3.409  0.5103  0.0366 -0.2677
    1THF     H5 3648   0.217   1.131   3.412  0.5394  0.0390 -0.2791
    1THF     H6 3649   0.260   0.991   3.508 -0.2020  0.4318  0.1198
    1THF     C4 3650   0.076   0.977   3.382 -0.5898  0.0819 -0.8045
    1THF     H7 3651   0.032   1.032   3.298 -2.9755  0.6131  0.7668
    1THF     H8 3652   0.005   0.985   3.464  0.8758 -0.2481  0.5216
    1THF     O1 3653   0.096   0.842   3.333  0.2184  0.1860 -0.5576
    1THF     C1 3654   0.085   3.510   4.017 -0.2572  0.2645  0.4832
    1THF     H1 3655   0.163   3.456   3.962 -0.2191  0.3740  0.4289
    1THF     H2 3656   0.074   3.456   4.111  0.2427 -0.6185  0.0419
    1THF     C2 3657  -0.041   3.513   3.927  0.1411 -0.7501  0.4159
    1THF     H3 3658  -0.127   3.521   3.994 -0.0527  0.0254  0.0806
    1THF     H4 3659  -0.062   3.425   3.864  1.1077 -0.7647  0.1074
    1THF     C3 3660  -0.028   3.643   3.847 -0.5013  0.1807 -0.3543
    1THF     H5 3661  -0.114   3.711   3.850 -1.0976 -0.5133 -1.7133
    1THF     H6 3662  -0.014   3.620   3.742  2.4650 -2.4250  0.5407
    1THF     C4 3663   0.105   3.714   3.896  0.0027  0.4113  0.2418
    1THF     H7 3664   0.101   3.823   3.904  1.0356  0.6970 -2.4890
    1THF     H8 3665   0.178   3.686   3.819 -2.4049 -0.5917 -1.7619
    1THF     O1 3666   0.123   3.647   4.022 -0.0760 -0.9556 -0.0592
    1THF     C1 3667   0.162   0.780   0.433  0.3829  0.4217 -0.9336
    1THF     H1 3668   0.150   0.726   0.338 -0.6152  0.6543 -0.9426
    1THF     H2 3669   0.264   0.812   0.455 -0.5457  1.2813  2.2812
    1THF     C2 3670   0.116   0.673   0.530  0.3280  0.0141 -0.1713
    1THF     H3 3671   0.150   0.702   0.629 -0.6401 -0.7453  0.3854
    1THF     H4 3672   0.149   0.574   0.499  1.0939  0.5308 -1.0416
    1THF     C3 3673  -0.037   0.687   0.516  0.0487 -0.0867 -0.3563
    1THF     H5 3674  -0.090   0.699   0.611  0.3664  1.3207 -0.3501
    1THF     H6 3675  -0.072   0.596   0.467  1.2323 -0.4962 -0.4524
    1THF     C4 3676  -0.065   0.815   0.434 -0.0156  0.4310  0.1284
    1THF     H7 3677  -0.143   0.876   0.480  1.1297  0.7458  1.7294
    1THF     H8 3678  -0.089   0.788   0.331  0.5241  0.8510 -0.1125
    1THF     O1 3679   0.062   0.878   0.447  0.3231  0.7591  0.1718
    1THF     C1 3680   0.997   0.655   0.816 -0.0640  0.4107 -0.8477
    1THF     H1 3681   1.025   0.645   0.921 -1.9033 -2.4176 -0.5545
    1THF     H2 3682   0.888   0.656   0.807 -0.3596 -1.3252  1.8696
    1THF     C2 3683   1.069   0.544   0.736  0.0850  0.2460 -0.3746
    1THF     H3 3684   1.007   0.514   0.651  0.2437 -0.1359 -0.3565
    1THF     H4 3685   1.073   0.452   0.794  1.0640 -0.5144 -1.6262
    1THF     C3 3686   1.202   0.593   0.697  0.5425  0.1971 -0.4856
    1THF     H5 3687   1.214   0.582   0.589 -0.9234  1.0162 -0.7463
    1THF     H6 3688   1.277   0.530   0.747 -2.1807 -1.8839  1.1047
    1THF     C4 3689   1.201   0.742   0.740  0.7609 -0.6701  0.0516
    1THF     H7 3690   1.252   0.807   0.668 -0.1016  1.7923  1.5724
    1THF     H8 3691   1.251   0.764   0.834  0.2076 -2.0441  0.6704
    1THF     O1 3692   1.054   0.769   0.756 -0.0953 -0.1410  0.0169
    1THF     C1 3693   3.893   2.996   2.089 -0.7553  0.3528  0.4357
    1THF     H1 3694   3.878   3.043   2.187 -0.2927 -0.2650  0.8021
    1THF     H2 3695   3.991   2.965   2.053 -1.4839 -0.6946 -0.6795
    1THF     C2 3696   3.818   3.074   1.979 -0.1692  0.0072  1.2104
    1THF     H3 3697   3.865   3.064   1.881  1.1163 -0.3302  1.8562
    1THF     H4 3698   3.808   3.181   2.000 -0.4726 -0.1125  1.6843
    1THF     C3 3699   3.676   3.013   1.976 -0.2432 -0.0063  0.4941
    1THF     H5 3700   3.633   2.998   1.877  1.2639 -1.7507  0.0863
    1THF     H6 3701   3.607   3.075   2.034 -1.9634 -2.2067  0.8516
    1THF     C4 3702   3.685   2.879   2.057 -0.0517 -0.5593  0.5330
    1THF     H7 3703   3.653   2.797   1.992  1.1499  0.3986 -1.3308
    1THF     H8 3704   3.630   2.888   2.151 -1.3600 -0.9587 -0.1849
    1THF     O1 3705   3.823   2.869   2.094  0.5887 -0.0875  0.4873
    1THF     C1 3706   2.630   0.209   3.016  0.2523 -0.2082  0.1722
    1THF     H1 3707   2.545   0.199   2.948  1.4805  2.3233 -1.8325
    1THF     H2 3708   2.708   0.253   2.954 -0.7578 -0.7338 -1.4923
    1THF     C2 3709   2.689   0.084   3.079  1.1583  0.4508  0.3913
    1THF     H3 3710   2.761   0.040   3.010  1.8259  0.0810  1.3234
    1THF     H4 3711   2.609   0.013   3.102  0.0320  1.1479 -1.2617
    1THF     C3 3712   2.758   0.135   3.209  0.3599 -0.4769  0.3598
    1THF     H5 3713   2.867   0.133   3.203  0.4377  3.2901 -1.4423
    1THF     H6 3714   2.738   0.071   3.295  1.9077 -0.5195  0.6938
    1THF     C4 3715   2.696   0.279   3.241 -0.4093  0.8003  0.1835
    1THF     H7 3716   2.780   0.349   3.244  1.4235 -1.2955  0.0630
    1THF     H8 3717   2.644   0.275   3.336  1.3068  3.4888  1.2911
    1THF     O1 3718   2.599   0.297   3.125  0.4959  0.1082  0.1112
    1THF     C1 3719   0.260   1.411   1.543 -0.3269 -0.3868 -0.0645
    1THF     H1 3720   0.213   1.491   1.485  0.2772  0.5473  0.7222
    1THF     H2 3721   0.342   1.358   1.495 -0.1306  1.4931 -1.8615
    1THF     C2 3722   0.162   1.301   1.564  0.6641  0.2493 -0.6272
    1THF     H3 3723   0.161   1.232   1.480  0.1600  0.1372 -0.5313
    1THF     H4 3724   0.061   1.342   1.572  0.2530 -0.8981  0.0830
    1THF     C3 3725   0.198   1.232   1.701  0.3092 -0.0185  0.4977
    1THF     H5 3726   0.238   1.130   1.704  1.4644  0.3797 -0.9788
    1THF     H6 3727   0.106   1.226   1.759  0.2760  0.1020  0.4578
    1THF     C4 3728   0.287   1.331   1.763  0.3203 -0.1983 -0.4592
    1THF     H7 3729   0.388   1.289   1.756  0.9448  0.9794  1.2963
    1THF     H8 3730   0.265   1.356   1.867 -1.6889 -0.7010 -0.7345
    1THF     O1 3731   0.295   1.449   1.676  0.3883 -0.5265 -0.1041
    1THF     C1 3732   1.610   0.619   4.003  0.2035 -0.9122 -0.1504
    1THF     H1 3733   1.674   0.533   3.985  1.4743  0.0800 -0.4597
    1THF     H2 3734   1.667   0.703   4.044  1.7886 -1.5566 -0.9761
    1THF     C2 3735   1.488   0.578   4.084 -0.6720  0.1596  1.1366
    1THF     H3 3736   1.460   0.659   4.151 -1.2995  0.5976  0.3615
    1THF     H4 3737   1.515   0.492   4.145 -2.0054 -1.2572 -0.2416
    1THF     C3 3738   1.388   0.537   3.977 -0.5150 -0.2220 -0.1131
    1THF     H5 3739   1.294   0.594   3.976 -1.3114 -1.5052 -0.0736
    1THF     H6 3740   1.363   0.430   3.979  1.1867 -0.6150  0.6725
    1THF     C4 3741   1.459   0.558   3.843 -0.4349 -0.0791  0.3136
    1THF     H7 3742   1.391   0.612   3.777  0.1253  0.0823 -0.1298
    1THF     H8 3743   1.498   0.462   3.808 -1.6820  0.2251 -1.9768
    1THF     O1 3744   1.565   0.653   3.875 -0.3729 -0.3178  0.1759
    1THF     C1 3745   2.806   2.387   3.702 -0.1686  0.1194  0.5245
    1THF     H1 3746   2.711   2.426   3.662  0.3437 -1.5717 -2.5233
    1THF     H2 3747   2.822   2.281   3.680 -0.4121  0.4353 -1.2440
    1THF     C2 3748   2.808   2.424   3.852  0.2250  0.3445 -0.5005
    1THF     H3 3749   2.776   2.343   3.918  3.9036  0.2529  1.2843
    1THF     H4 3750   2.751   2.512   3.882  0.5708  0.5905 -0.5572
    1THF     C3 3751   2.948   2.471   3.881 -0.6026  0.1105  0.4921
    1THF     H5 3752   3.006   2.411   3.952 -2.2661 -0.5268  1.3486
    1THF     H6 3753   2.945   2.573   3.919 -0.9817  0.1945  0.2383
    1THF     C4 3754   3.012   2.452   3.750  0.0103  0.4568 -1.1068
    1THF     H7 3755   3.061   2.354   3.753 -0.9931 -0.0315 -0.3330
    1THF     H8 3756   3.083   2.532   3.728 -0.7451  1.0386 -1.4322
    1THF     O1 3757   2.914   2.456   3.644 -0.0613 -0.3773  0.1270
    1THF     C1 3758   0.827   1.417   1.324 -0.1960 -0.1223  0.5239
    1THF     H1 3759   0.833   1.332   1.392  1.6556  0.7892  1.5498
    1THF     H2 3760   0.734   1.406   1.268  0.7041  0.0300 -1.0204
    1THF     C2 3761   0.945   1.417   1.230 -0.7836  0.1429  0.3988
    1THF     H3 3762   0.902   1.398   1.132  2.0105 -0.1261 -0.8248
    1THF     H4 3763   1.013   1.336   1.258  1.2785  0.5717 -3.0433
    1THF     C3 3764   1.006   1.558   1.238 -0.3776  0.4695 -0.3875
    1THF     H5 3765   1.030   1.600   1.140  0.6439  0.8659  0.0208
    1THF     H6 3766   1.091   1.554   1.307  0.1839  0.7303 -1.0556
    1THF     C4 3767   0.902   1.635   1.319 -0.7565 -0.8720  0.3807
    1THF     H7 3768   0.841   1.690   1.247 -0.5053 -1.7659 -0.5272
    1THF     H8 3769   0.949   1.703   1.391  0.8752  0.6939 -2.1032
    1THF     O1 3770   0.834   1.545   1.400  0.2319 -0.1181 -0.2470
    1THF     C1 3771   2.055   3.990   2.209 -0.4018 -0.7376  0.2455
    1THF     H1 3772   1.978   4.055   2.251  1.1662  1.2549  0.1142
    1THF     H2 3773   2.111   4.051   2.138 -1.6014 -1.1926 -1.1179
    1THF     C2 3774   1.993   3.870   2.143  0.3236 -0.8310 -0.4772
    1THF     H3 3775   2.006   3.868   2.035  0.0892  1.3215 -0.5624
    1THF     H4 3776   1.888   3.883   2.169  0.5327  0.2285 -0.1411
    1THF     C3 3777   2.054   3.740   2.211  0.2672 -0.1052  0.5445
    1THF     H5 3778   2.147   3.708   2.164 -1.0977 -0.6014 -1.9065
    1THF     H6 3779   1.980   3.661   2.221  0.0761 -0.2737 -1.8133
    1THF     C4 3780   2.104   3.796   2.343 -0.0766  0.4684  0.4091
    1THF     H7 3781   2.183   3.729   2.379 -2.5107 -2.8555 -0.1672
    1THF     H8 3782   2.028   3.790   2.422  0.9426  0.7454  1.4258
    1THF     O1 3783   2.134   3.930   2.320 -0.2480 -0.4402  0.1736
    1THF     C1 3784   2.831   3.176   1.558 -0.6786 -0.9009  0.9068
    1THF     H1 3785   2.872   3.126   1.646 -0.4240 -0.9430  0.7628
    1THF     H2 3786   2.900   3.243   1.506 -0.5793 -0.3566  1.7250
    1THF     C2 3787   2.717   3.257   1.620 -0.4144 -0.3669 -0.1314
    1THF     H3 3788   2.747   3.362   1.625  0.5654 -0.6063 -0.8466
    1THF     H4 3789   2.687   3.213   1.715  2.3128 -2.2865 -0.1197
    1THF     C3 3790   2.597   3.232   1.522  0.7415  0.7145  1.0556
    1THF     H5 3791   2.576   3.333   1.489  1.4438  1.6494  3.3437
    1THF     H6 3792   2.509   3.184   1.566  0.2986  0.3145 -0.2591
    1THF     C4 3793   2.658   3.138   1.413 -0.0448  0.1693 -0.4030
    1THF     H7 3794   2.695   3.205   1.335 -1.8121  0.1350 -1.2868
    1THF     H8 3795   2.597   3.057   1.373 -0.2670 -0.2209  0.7002
    1THF     O1 3796   2.770   3.078   1.479  0.2119  0.2423  0.5346
    1THF     C1 3797   0.688   0.380   1.134 -0.2729  0.6925  0.0180
    1THF     H1 3798   0.672   0.292   1.196  0.0133  0.1074 -0.7401
    1THF     H2 3799   0.779   0.428   1.171  0.9815  0.1894 -2.3094
    1THF     C2 3800   0.574   0.481   1.123  0.0573 -0.0314 -0.1326
    1THF     H3 3801   0.577   0.575   1.178  3.2445 -0.1673 -0.0171
    1THF     H4 3802   0.480   0.432   1.153 -0.3137  1.1816  0.6976
    1THF     C3 3803   0.568   0.507   0.971  0.1015 -0.4530 -0.0218
    1THF     H5 3804   0.577   0.615   0.955  0.0947 -0.4728 -0.1646
    1THF     H6 3805   0.478   0.474   0.919  0.8253 -2.5454  0.0244
    1THF     C4 3806   0.686   0.435   0.909 -0.1662  0.0762  0.9936
    1THF     H7 3807   0.775   0.498   0.900 -0.5232  0.0756 -3.8292
    1THF     H8 3808   0.659   0.394   0.812  1.8417  1.3613 -0.1380
    1THF     O1 3809   0.716   0.328   1.000  0.0140  0.4032 -0.0415
    1THF     C1 3810   3.343   1.922   2.464 -0.6095  0.6171 -0.9541
    1THF     H1 3811   3.299   1.856   2.389  0.0828 -0.7027 -0.2195
    1THF     H2 3812   3.314   1.889   2.564 -0.5053  0.5150 -0.9577
    1THF     C2 3813   3.294   2.064   2.446  0.0171  0.0233  0.0985
    1THF     H3 3814   3.296   2.108   2.546  0.3595  0.4157 -0.0783
    1THF     H4 3815   3.197   2.050   2.399 -0.2721  3.4022 -0.4291
    1THF     C3 3816   3.401   2.115   2.349 -0.2783  0.5384  0.4838
    1THF     H5 3817   3.427   2.215   2.384  0.5686  0.8991 -1.0990
    1THF     H6 3818   3.357   2.124   2.249  0.4849 -0.8728  0.0130
    1THF     C4 3819   3.525   2.022   2.358 -0.3103  0.5148 -0.2445
    1THF     H7 3820   3.621   2.068   2.380 -1.1285  1.0571  2.4233
    1THF     H8 3821   3.541   1.967   2.265  1.5971  1.4834 -0.4995
    1THF     O1 3822   3.487   1.931   2.461 -0.4960  0.2902  0.3847
    1THF     C1 3823   2.636   2.319   2.974  0.0465 -0.1055 -0.1236
    1THF     H1 3824   2.687   2.386   2.905  0.0844  0.4281  0.4225
    1THF     H2 3825   2.709   2.316   3.055  2.0980  0.7649 -1.8784
    1THF     C2 3826   2.611   2.174   2.921  0.5857 -0.5627 -0.3062
    1THF     H3 3827   2.673   2.103   2.978 -0.0003 -1.6327 -0.9802
    1THF     H4 3828   2.636   2.156   2.816  0.1899  0.6519 -0.6093
    1THF     C3 3829   2.461   2.153   2.943  0.6733  0.1018  0.0621
    1THF     H5 3830   2.444   2.050   2.977 -2.1954  1.0473  1.6301
    1THF     H6 3831   2.409   2.180   2.850  0.3108  1.9680  0.7902
    1THF     C4 3832   2.421   2.250   3.048  0.3062 -0.1250  0.3391
    1THF     H7 3833   2.423   2.217   3.152  0.6070 -0.7747  0.1242
    1THF     H8 3834   2.318   2.287   3.037  0.2295 -0.5230 -0.2773
    1THF     O1 3835   2.506   2.368   3.021 -0.2562  0.0899 -0.1393
    1THF     C1 3836   2.250   2.429   2.518  0.5150 -0.0557 -0.3682
    1THF     H1 3837   2.249   2.327   2.478 -0.6332 -0.8955  1.7385
    1THF     H2 3838   2.312   2.491   2.452 -0.5846  2.1607  0.6391
    1THF     C2 3839   2.300   2.430   2.662 -0.5165 -0.1641  0.1310
    1THF     H3 3840   2.357   2.523   2.666 -2.4543  1.3113 -3.5486
    1THF     H4 3841   2.359   2.341   2.683 -0.8746 -0.6910 -1.0925
    1THF     C3 3842   2.176   2.437   2.752  0.2970 -0.2389  0.2343
    1THF     H5 3843   2.176   2.522   2.820  2.1709  1.2665 -1.5437
    1THF     H6 3844   2.153   2.349   2.812  0.4818  0.1616  0.8988
    1THF     C4 3845   2.063   2.458   2.647  0.0555 -0.3602 -0.6333
    1THF     H7 3846   1.994   2.537   2.678  0.8688 -0.1812  0.7798
    1THF     H8 3847   2.014   2.360   2.650  0.5283 -0.5705  2.4162
    1THF     O1 3848   2.120   2.484   2.516  0.8751  0.0533 -0.8564
    1THF     C1 3849   4.020   2.207   0.480  0.2856  0.5393  0.1215
    1THF     H1 3850   4.089   2.203   0.396  0.4030 -0.7522  0.2724
    1THF     H2 3851   3.985   2.309   0.497 -2.5080 -0.3949  0.2159
    1THF     C2 3852   4.107   2.152   0.594  0.3117  0.5224 -0.2350
    1THF     H3 3853   4.101   2.225   0.675 -0.9339  0.6743 -0.4493
    1THF     H4 3854   4.208   2.142   0.555 -0.7333 -1.2340 -2.6364
    1THF     C3 3855   4.038   2.026   0.638 -0.2590  0.2626 -0.4635
    1THF     H5 3856   4.020   2.022   0.746 -0.8766 -0.3355 -0.5869
    1THF     H6 3857   4.095   1.939   0.608 -0.8733 -0.7808  1.3147
    1THF     C4 3858   3.892   2.033   0.575  0.1080  0.5692  0.4809
    1THF     H7 3859   3.816   2.073   0.642 -1.1802 -0.8042 -0.1389
    1THF     H8 3860   3.867   1.933   0.539 -1.4289  1.1491 -0.1183
    1THF     O1 3861   3.909   2.118   0.457 -0.1417 -0.8168  0.3931
    1THF     C1 3862   0.151   2.283   0.979  1.2256  0.2411  0.0872
    1THF     H1 3863   0.164   2.192   0.920  1.3244 -0.2083  0.8035
    1THF     H2 3864   0.064   2.340   0.944  0.2511 -0.1299  1.8486
    1THF     C2 3865   0.270   2.368   0.966 -0.3387 -0.4167 -0.4485
    1THF     H3 3866   0.240   2.471   0.987 -0.7290 -0.8129  1.0211
    1THF     H4 3867   0.321   2.365   0.870 -0.1878 -0.1782 -0.3762
    1THF     C3 3868   0.354   2.327   1.086 -0.8094  0.7757  0.7090
    1THF     H5 3869   0.421   2.404   1.127 -0.8670 -0.3142  2.9424
    1THF     H6 3870   0.420   2.242   1.068 -1.5820  0.7175 -2.0187
    1THF     C4 3871   0.252   2.283   1.189  0.0034 -0.0221  0.7291
    1THF     H7 3872   0.209   2.369   1.241 -1.8250 -0.8786  0.6639
    1THF     H8 3873   0.290   2.207   1.258  2.2938 -1.0141 -1.5600
    1THF     O1 3874   0.138   2.241   1.121 -0.0020 -0.3137 -0.4880
    1THF     C1 3875   3.790   3.959   2.327 -0.2892  0.6869 -0.2860
    1THF     H1 3876   3.731   3.879   2.373  0.1910  0.4835 -0.0142
    1THF     H2 3877   3.861   3.908   2.261 -2.0102 -0.6385 -1.1630
    1THF     C2 3878   3.864   4.025   2.448  0.4610  0.3855 -0.0516
    1THF     H3 3879   3.973   4.025   2.442  0.4342 -0.0349 -0.5616
    1THF     H4 3880   3.839   3.978   2.543  0.0745  1.8991  0.6065
    1THF     C3 3881   3.807   4.164   2.437 -0.0232  1.4854  0.5793
    1THF     H5 3882   3.864   4.230   2.371 -0.3053  1.4013  0.2485
    1THF     H6 3883   3.793   4.211   2.534  0.5170  2.1443  0.3418
    1THF     C4 3884   3.678   4.164   2.358 -0.2132 -0.1890  0.6539
    1THF     H7 3885   3.648   4.257   2.310 -2.3289 -1.6998 -1.0360
    1THF     H8 3886   3.592   4.131   2.418 -0.8310  2.0071  1.0134
    1THF     O1 3887   3.709   4.052   2.267 -0.4665 -0.5139  0.0752
    1THF     C1 3888   2.693   3.395   0.658 -0.2677 -0.8849 -0.5720
    1THF     H1 3889   2.624   3.313   0.675 -0.3745 -0.7945 -0.5705
    1THF     H2 3890   2.642   3.480   0.612 -0.2106 -0.3693  0.2884
    1THF     C2 3891   2.797   3.339   0.568  0.1864  0.2932  0.8145
    1THF     H3 3892   2.820   3.410   0.488  0.9167  0.0114  0.7709
    1THF     H4 3893   2.764   3.247   0.520  0.8448 -0.0174  0.9438
    1THF     C3 3894   2.917   3.306   0.653  0.2636  0.0932 -0.8569
    1THF     H5 3895   2.992   3.378   0.621  1.0958  0.2279  1.2797
    1THF     H6 3896   2.949   3.203   0.635 -1.8725 -0.8694  0.6134
    1THF     C4 3897   2.864   3.340   0.802 -0.8058  0.2905  0.6629
    1THF     H7 3898   2.935   3.392   0.867 -1.2858 -1.1549  2.3894
    1THF     H8 3899   2.836   3.242   0.842  1.9844  1.1920  5.1818
    1THF     O1 3900   2.750   3.425   0.788  0.0396  0.2098  0.6739
    1THF     C1 3901   3.797   0.415   0.765  0.0475  1.2335 -0.1598
    1THF     H1 3902   3.696   0.419   0.723  0.4729 -0.5865 -1.4086
    1THF     H2 3903   3.870   0.367   0.700 -1.7794  0.2841 -1.5512
    1THF     C2 3904   3.779   0.338   0.899  0.1294  0.1424 -0.2854
    1THF     H3 3905   3.856   0.262   0.918 -0.9413 -0.6905  0.7652
    1THF     H4 3906   3.683   0.287   0.902 -0.6321  1.4666 -1.7780
    1THF     C3 3907   3.769   0.445   1.006  0.0244 -0.3922 -0.7637
    1THF     H5 3908   3.855   0.439   1.073 -0.0054 -0.5193 -0.7369
    1THF     H6 3909   3.684   0.436   1.073  1.2648 -1.4778  0.7044
    1THF     C4 3910   3.756   0.573   0.926  0.6436 -0.2466  0.2140
    1THF     H7 3911   3.800   0.652   0.987 -0.2717  0.4012  0.0640
    1THF     H8 3912   3.656   0.605   0.895  1.9010  1.2334 -2.5741
    1THF     O1 3913   3.832   0.551   0.801 -0.0050 -0.7720  0.3878
    1THF     C1 3914   1.944   3.308   3.949 -0.3204 -0.3939 -0.4312
    1THF     H1 3915   1.934   3.359   4.045  4.1219 -1.9350  0.9786
    1THF     H2 3916   2.035   3.249   3.958  0.6964  1.4685  1.9417
    1THF     C2 3917   1.943   3.397   3.827 -0.9012  0.1003  0.5694
    1THF     H3 3918   2.035   3.445   3.791 -2.0800  0.0786 -2.7099
    1THF     H4 3919   1.869   3.477   3.831 -0.6142  0.5178 -1.5549
    1THF     C3 3920   1.882   3.310   3.713 -0.8701  0.1159 -0.4875
    1THF     H5 3921   1.962   3.262   3.655 -0.1924 -1.4597  1.6891
    1THF     H6 3922   1.822   3.369   3.644 -1.4445  1.9246  1.4912
    1THF     C4 3923   1.818   3.194   3.780  0.4740  0.7068  0.0844
    1THF     H7 3924   1.873   3.106   3.746  0.4946  0.7095  0.1097
    1THF     H8 3925   1.713   3.202   3.753  0.3990  0.1816  0.2071
    1THF     O1 3926   1.831   3.225   3.918 -0.1278  0.2889 -0.3403
    1THF     C1 3927   0.771   1.574   0.920  0.3867 -0.3322 -0.4160
    1THF     H1 3928   0.681   1.514   0.934  0.5224 -0.6157 -0.7575
    1THF     H2 3929   0.855   1.537   0.979  0.9594  1.0956 -0.3054
    1THF     C2 3930   0.759   1.723   0.942  0.2072 -0.3722 -0.2952
    1THF     H3 3931   0.858   1.771   0.935 -0.4849  1.1238 -0.0903
    1THF     H4 3932   0.712   1.761   1.033  1.4791 -0.4542  0.4150
    1THF     C3 3933   0.678   1.772   0.823 -0.4478 -0.0869  0.0492
    1THF     H5 3934   0.698   1.874   0.788  0.1439 -0.5864 -1.1017
    1THF     H6 3935   0.572   1.762   0.844 -0.3125 -0.9846  0.2987
    1THF     C4 3936   0.721   1.672   0.713 -0.1945  0.5328 -0.2979
    1THF     H7 3937   0.788   1.718   0.640  1.6313  0.2056  1.1423
    1THF     H8 3938   0.627   1.640   0.668  0.1352  0.0230 -0.6349
    1THF     O1 3939   0.801   1.566   0.777  0.6338 -0.5263 -0.0833
    1THF     C1 3940   1.717   2.713   0.827  0.5005  0.3707  0.2833
    1THF     H1 3941   1.689   2.799   0.888 -0.3362 -0.9247  1.7608
    1THF     H2 3942   1.716   2.748   0.724  1.3988  0.0133  0.1458
    1THF     C2 3943   1.636   2.586   0.859  0.4387 -0.0066  0.4411
    1THF     H3 3944   1.628   2.533   0.764  2.4872  1.0632 -0.3683
    1THF     H4 3945   1.536   2.597   0.900  0.7772 -0.0677  1.2908
    1THF     C3 3946   1.716   2.517   0.965 -0.5095  0.6300 -0.4697
    1THF     H5 3947   1.702   2.409   0.970 -0.1430  0.6784  2.2748
    1THF     H6 3948   1.683   2.560   1.060  1.3393  0.6143  0.1853
    1THF     C4 3949   1.861   2.558   0.929  0.1481  1.1203  0.0393
    1THF     H7 3950   1.895   2.485   0.854 -0.8669 -0.5682  1.1902
    1THF     H8 3951   1.937   2.559   1.007 -0.8477 -1.1009  1.0917
    1THF     O1 3952   1.852   2.688   0.866 -0.2182  0.1184 -0.1587
    1THF     C1 3953   2.822   0.134   2.005  0.0783 -0.2541 -0.4284
    1THF     H1 3954   2.724   0.163   2.046 -0.0693 -0.5917 -0.5423
    1THF     H2 3955   2.853   0.218   1.942 -3.1941  0.3452 -1.3390
    1THF     C2 3956   2.799   0.003   1.924 -0.0431  0.4595  0.2498
    1THF     H3 3957   2.860  -0.012   1.835 -0.5348 -0.5511  0.0840
    1THF     H4 3958   2.695   0.005   1.892 -0.1881 -1.3604  0.5574
    1THF     C3 3959   2.812  -0.096   2.041  0.3961 -0.4679 -0.7930
    1THF     H5 3960   2.841  -0.194   2.003 -1.1195 -0.7892 -1.1761
    1THF     H6 3961   2.713  -0.103   2.087 -0.1532 -3.6582 -2.3519
    1THF     C4 3962   2.915  -0.033   2.133 -0.2730  0.4293 -0.3539
    1THF     H7 3963   3.016  -0.068   2.111  0.3651  2.0502 -0.0535
    1THF     H8 3964   2.883  -0.052   2.236  1.1890  0.9080  0.2004
    1THF     O1 3965   2.905   0.112   2.112  0.0191 -0.1783  0.3167
    1THF     C1 3966   3.504   3.513   1.083  0.8263 -0.5863  0.4679
    1THF     H1 3967   3.609   3.538   1.065  0.6190 -1.9206 -3.2008
    1THF     H2 3968   3.443   3.519   0.992 -1.5507  1.7551  2.1467
    1THF     C2 3969   3.443   3.585   1.203 -0.1099 -0.0248 -0.1547
    1THF     H3 3970   3.334   3.578   1.197  0.0418 -3.9469  0.2351
    1THF     H4 3971   3.475   3.689   1.214 -1.4232  0.3850 -0.0815
    1THF     C3 3972   3.481   3.493   1.322  0.1555  0.5769  0.3839
    1THF     H5 3973   3.421   3.511   1.412 -1.2473 -1.0616 -0.1835
    1THF     H6 3974   3.584   3.516   1.347 -1.0453  2.7012  3.7431
    1THF     C4 3975   3.479   3.354   1.258 -0.3960  0.1589  0.5275
    1THF     H7 3976   3.385   3.300   1.276  0.0255 -0.0797  2.0528
    1THF     H8 3977   3.563   3.294   1.293 -1.2181 -0.1261  2.0633
    1THF     O1 3978   3.500   3.374   1.117 -0.5665 -0.2339  0.2422
    1THF     C1 3979   0.127   3.622   1.516 -0.3765 -0.6319 -0.2234
    1THF     H1 3980   0.033   3.567   1.521 -1.3801  1.1309  1.3667
    1THF     H2 3981   0.214   3.563   1.486 -0.2627 -0.0800 -0.9960
    1THF     C2 3982   0.142   3.698   1.651 -0.0018  0.4985  0.1587
    1THF     H3 3983   0.234   3.755   1.667  2.0020 -2.4152 -0.5223
    1THF     H4 3984   0.133   3.635   1.740  0.9340 -1.0782 -0.8235
    1THF     C3 3985   0.030   3.796   1.637  0.3362  0.5587 -0.8851
    1THF     H5 3986   0.059   3.885   1.693  0.7445 -1.6507  2.5792
    1THF     H6 3987  -0.065   3.758   1.676  0.3485 -0.0146 -1.4087
    1THF     C4 3988   0.010   3.825   1.485 -0.2060  0.6005  0.3053
    1THF     H7 3989   0.029   3.927   1.452  0.3679  0.1758 -0.7150
    1THF     H8 3990  -0.089   3.791   1.457 -0.0578 -0.0537  0.5634
    1THF     O1 3991   0.108   3.730   1.423  0.3418 -0.3275  0.3861
    1THF     C1 3992   3.959   1.439   1.875 -0.1260 -0.2004 -0.0681
    1THF     H1 3993   4.068   1.436   1.888  0.0246  2.2378 -0.6219
    1THF     H2 3994   3.922   1.541   1.888  0.0919 -0.2981  1.4071
    1THF     C2 3995   3.869   1.343   1.964  0.2753  0.2709 -0.1021
    1THF     H3 3996   3.861   1.409   2.051  1.8266 -0.6819  0.7805
    1THF     H4 3997   3.908   1.246   1.995 -1.6428 -0.0490  1.4014
    1THF     C3 3998   3.739   1.333   1.881  0.3663  1.1489  0.1551
    1THF     H5 3999   3.686   1.426   1.900 -0.6853  0.9185 -1.5295
    1THF     H6 4000   3.689   1.237   1.896  1.8152  0.7112  2.4553
    1THF     C4 4001   3.797   1.342   1.733  0.2678  0.1430 -0.0608
    1THF     H7 4002   3.719   1.395   1.679 -0.6150 -0.0945  0.9825
    1THF     H8 4003   3.830   1.245   1.694  1.7582  0.0027  1.4733
    1THF     O1 4004   3.921   1.410   1.736 -0.5615 -0.0093 -0.2513
    1THF     C1 4005   0.696   0.191   0.560 -0.2906  0.2757  0.3990
    1THF     H1 4006   0.633   0.216   0.645  0.5148 -0.1187  1.1173
    1THF     H2 4007   0.636   0.227   0.476 -2.8534 -1.6359  1.3647
    1THF     C2 4008   0.764   0.051   0.554  0.2434 -0.8135  0.5698
    1THF     H3 4009   0.760   0.012   0.452  0.3319 -0.5487  0.4620
    1THF     H4 4010   0.716  -0.026   0.614  0.3816 -0.1187  1.5938
    1THF     C3 4011   0.910   0.067   0.594 -0.3874  0.1512 -0.4224
    1THF     H5 4012   0.973   0.059   0.505 -0.9136  0.1093 -0.7981
    1THF     H6 4013   0.944   0.002   0.675 -0.2713 -0.5362 -1.0163
    1THF     C4 4014   0.911   0.214   0.644 -0.6486 -0.8683 -0.1653
    1THF     H7 4015   1.007   0.263   0.624  0.2982 -0.6885  4.3632
    1THF     H8 4016   0.890   0.213   0.751 -0.1727  0.4704 -0.0428
    1THF     O1 4017   0.807   0.285   0.570 -0.1447 -0.4955 -0.1207
    1THF     C1 4018   0.448   3.985   0.359  0.1960 -0.3307  0.0798
    1THF     H1 4019   0.535   3.935   0.401  2.1692  1.3265 -1.9038
    1THF     H2 4020   0.424   4.077   0.413  0.2409  0.5621 -1.3826
    1THF     C2 4021   0.318   3.899   0.354  0.4126  0.0184 -0.3272
    1THF     H3 4022   0.224   3.954   0.350 -0.0793 -0.7276  0.6931
    1THF     H4 4023   0.305   3.848   0.449  0.5005 -1.5436 -1.1460
    1THF     C3 4024   0.347   3.812   0.226  0.8569  0.3280  0.0853
    1THF     H5 4025   0.263   3.771   0.169  1.2200 -0.6610  0.2588
    1THF     H6 4026   0.402   3.726   0.265 -2.0321 -0.6904  2.1805
    1THF     C4 4027   0.427   3.904   0.135 -0.4589 -0.8882  0.1582
    1THF     H7 4028   0.366   3.950   0.057  0.9413  1.8946  0.6619
    1THF     H8 4029   0.498   3.850   0.072 -1.9498 -0.5290 -1.8806
    1THF     O1 4030   0.482   4.001   0.221  0.3072 -0.2990 -0.2712
    1THF     C1 4031   0.424   2.206   2.696  0.8072  0.3679  0.1414
    1THF     H1 4032   0.322   2.244   2.686 -0.4075 -1.7166  3.5506
    1THF     H2 4033   0.490   2.284   2.734 -0.7999 -0.3349  4.8151
    1THF     C2 4034   0.492   2.156   2.566 -0.1891 -0.8981  0.2760
    1THF     H3 4035   0.572   2.225   2.540 -1.2758 -0.6634 -2.7469
    1THF     H4 4036   0.420   2.163   2.484  0.3306 -0.2772 -0.1274
    1THF     C3 4037   0.531   2.012   2.593  0.3458  0.8484 -0.6970
    1THF     H5 4038   0.625   1.987   2.545  0.5444 -0.8900  0.5758
    1THF     H6 4039   0.448   1.948   2.561  1.7819 -1.7925  0.7085
    1THF     C4 4040   0.521   2.005   2.742 -0.0691 -0.0970 -0.0229
    1THF     H7 4041   0.615   2.043   2.781 -0.1229  1.2797 -1.2028
    1THF     H8 4042   0.503   1.901   2.768  2.9644 -0.7156 -0.2596
    1THF     O1 4043   0.417   2.091   2.778 -0.3688 -0.9947 -0.4567
    1THF     C1 4044   0.552   2.138   3.782 -0.2269 -0.4840 -0.4750
    1THF     H1 4045   0.473   2.064   3.775 -1.5090  0.8768 -0.6834
    1THF     H2 4046   0.521   2.226   3.723 -0.4693  0.0722  0.4745
    1THF     C2 4047   0.679   2.062   3.726  0.9287  0.7232 -0.3847
    1THF     H3 4048   0.745   2.122   3.662  0.8727 -1.0201 -2.1306
    1THF     H4 4049   0.646   1.974   3.671 -1.3929 -0.6287  3.0443
    1THF     C3 4050   0.756   2.024   3.854 -0.1932 -0.1167  0.9032
    1THF     H5 4051   0.852   2.075   3.843 -0.6669  0.7971  0.9565
    1THF     H6 4052   0.768   1.916   3.849 -0.5580 -0.1661  1.0767
    1THF     C4 4053   0.672   2.083   3.972 -0.1980 -0.3208 -0.0419
    1THF     H7 4054   0.739   2.117   4.051 -3.5853  3.2815  1.4412
    1THF     H8 4055   0.616   2.002   4.018  0.6727 -1.6189 -1.2178
    1THF     O1 4056   0.581   2.183   3.916 -0.4643 -0.5974  0.1775
    1THF     C1 4057   1.170   0.267   3.695 -0.2629 -0.2127  0.3558
    1THF     H1 4058   1.224   0.173   3.686 -0.3587 -0.2723  0.3924
    1THF     H2 4059   1.136   0.301   3.793 -1.1142 -2.2108  0.7644
    1THF     C2 4060   1.043   0.269   3.592  0.2237 -0.3303 -0.0175
    1THF     H3 4061   0.973   0.347   3.624  0.2080 -0.2852 -0.1610
    1THF     H4 4062   1.002   0.169   3.583  1.9464 -1.0312 -0.2146
    1THF     C3 4063   1.100   0.325   3.465 -0.2748  0.0441  0.0770
    1THF     H5 4064   1.028   0.399   3.431 -1.0268 -1.7877 -2.4442
    1THF     H6 4065   1.128   0.254   3.386  0.6750 -0.5478  0.9317
    1THF     C4 4066   1.226   0.408   3.515 -0.0085  0.5151 -0.1885
    1THF     H7 4067   1.190   0.510   3.529 -0.1821 -0.0057  3.6436
    1THF     H8 4068   1.304   0.402   3.439 -0.8994 -1.5418 -0.9717
    1THF     O1 4069   1.265   0.361   3.650 -0.0760 -0.7614 -0.4529
    1THF     C1 4070   2.463   1.446   1.816 -0.0368 -0.5353  0.8725
    1THF     H1 4071   2.476   1.445   1.707 -0.6772 -0.2283  0.7939
    1THF     H2 4072   2.563   1.446   1.861  0.8320 -1.0965 -1.0032
    1THF     C2 4073   2.386   1.321   1.869 -0.5624 -0.1862 -0.2034
    1THF     H3 4074   2.425   1.284   1.964 -1.5748 -1.2798 -0.2137
    1THF     H4 4075   2.378   1.245   1.791  0.3011 -0.1163 -0.3645
    1THF     C3 4076   2.247   1.370   1.892 -0.2848  0.0350  0.2953
    1THF     H5 4077   2.222   1.351   1.996  2.6947  0.3250  1.1196
    1THF     H6 4078   2.172   1.323   1.828 -1.5568  2.9049 -0.3944
    1THF     C4 4079   2.252   1.526   1.872 -0.5907  0.3875 -0.1444
    1THF     H7 4080   2.183   1.567   1.946 -0.4998 -2.0767  1.3608
    1THF     H8 4081   2.222   1.558   1.772 -0.5639 -0.0691 -0.3008
    1THF     O1 4082   2.394   1.557   1.878  0.5076 -0.0447  0.6181
    1THF     C1 4083   3.842   0.061   0.437  0.6279 -0.1717 -0.1621
    1THF     H1 4084   3.923  -0.005   0.467 -0.4526 -1.0972  0.7514
    1THF     H2 4085   3.854   0.083   0.331 -1.2142 -0.0440 -0.3732
    1THF     C2 4086   3.819   0.180   0.535  0.0612  0.4293  0.2686
    1THF     H3 4087   3.887   0.263   0.513  0.3102  0.7630  2.1764
    1THF     H4 4088   3.853   0.155   0.636  2.1479  1.5978 -0.1231
    1THF     C3 4089   3.666   0.204   0.529 -0.0783  1.0427  0.1851
    1THF     H5 4090   3.646   0.302   0.485 -0.5698  0.0393 -1.8832
    1THF     H6 4091   3.623   0.196   0.629  0.3246  1.9686  0.4360
    1THF     C4 4092   3.608   0.083   0.442 -0.1407 -0.5540 -0.4278
    1THF     H7 4093   3.586   0.114   0.340 -1.0408 -1.4265 -0.5091
    1THF     H8 4094   3.526   0.030   0.493  0.9276 -1.2939  0.5552
    1THF     O1 4095   3.720  -0.009   0.439 -0.3214 -0.1954 -0.3375
    1THF     C1 4096   3.625   1.540   0.976 -0.1904  0.2093  0.2986
    1THF     H1 4097   3.586   1.580   1.071  0.2866  2.5401 -0.4434
    1THF     H2 4098   3.585   1.441   0.954 -0.3991  0.6197 -1.2358
    1THF     C2 4099   3.773   1.559   0.976  0.4160 -0.0672 -0.5245
    1THF     H3 4100   3.819   1.491   0.905  2.3393 -0.9738  1.5459
    1THF     H4 4101   3.817   1.538   1.074  0.1771 -3.2795 -1.0509
    1THF     C3 4102   3.782   1.705   0.924  0.3761 -0.2479 -0.1776
    1THF     H5 4103   3.836   1.716   0.830  1.5492  1.7293  0.7085
    1THF     H6 4104   3.834   1.764   1.000 -0.2598  0.3559 -0.2111
    1THF     C4 4105   3.642   1.759   0.893 -0.3976  0.6162 -0.1308
    1THF     H7 4106   3.638   1.807   0.795  1.9606 -0.4755 -0.7960
    1THF     H8 4107   3.606   1.826   0.971 -0.7023  0.8390 -0.4611
    1THF     O1 4108   3.571   1.639   0.883  0.1352  0.0160  0.4063
    1THF     C1 4109   2.847   2.767   2.849 -0.6779  0.1303  0.3158
    1THF     H1 4110   2.743   2.799   2.843 -0.3203  1.1302 -0.8906
    1THF     H2 4111   2.882   2.758   2.746 -1.6237  3.4614 -0.3704
    1THF     C2 4112   2.874   2.645   2.937 -0.3711  0.1847 -0.0561
    1THF     H3 4113   2.964   2.595   2.902 -1.5690 -1.6339 -0.6395
    1THF     H4 4114   2.795   2.569   2.936  0.6517 -0.9106  1.4068
    1THF     C3 4115   2.910   2.711   3.067 -0.1776 -0.2735  0.1212
    1THF     H5 4116   2.960   2.655   3.146  1.6879  0.3205 -0.6047
    1THF     H6 4117   2.817   2.740   3.116  1.1331  2.6047  1.0168
    1THF     C4 4118   2.989   2.832   3.027  0.5167  0.5276 -0.2149
    1THF     H7 4119   3.093   2.806   3.005  0.5147 -1.2610  1.7026
    1THF     H8 4120   2.981   2.904   3.109 -0.3369  1.5293 -1.1653
    1THF     O1 4121   2.931   2.877   2.908  0.1735 -0.3636 -0.1113
    1THF     C1 4122   2.221   1.322   0.806  0.3257  0.3448  0.1993
    1THF     H1 4123   2.271   1.418   0.793 -0.0041  0.4676 -0.1673
    1THF     H2 4124   2.265   1.251   0.736 -1.2284 -0.8203  0.3722
    1THF     C2 4125   2.070   1.334   0.800 -0.3025 -0.4183 -0.5694
    1THF     H3 4126   2.025   1.244   0.756  0.5766 -0.9518 -0.4002
    1THF     H4 4127   2.035   1.422   0.747  1.2560  1.3604  1.2489
    1THF     C3 4128   2.025   1.342   0.953  0.1982 -0.2461  0.2472
    1THF     H5 4129   1.950   1.271   0.988  0.9607 -0.6820  1.0087
    1THF     H6 4130   1.980   1.440   0.972  0.1816 -0.6288  2.2808
    1THF     C4 4131   2.155   1.341   1.029 -0.4456 -0.1148 -0.1316
    1THF     H7 4132   2.152   1.289   1.125  2.7645 -1.9393 -0.9475
    1THF     H8 4133   2.188   1.445   1.033 -1.1651  0.1382 -0.7213
    1THF     O1 4134   2.247   1.276   0.935 -0.0404  0.2810 -0.1233
    1THF     C1 4135   1.581   0.012   1.596  0.3940  0.0929 -0.1888
    1THF     H1 4136   1.619  -0.085   1.561  0.3370  0.1731 -0.4770
    1THF     H2 4137   1.661   0.079   1.628 -0.7261  1.4719 -0.2574
    1THF     C2 4138   1.500  -0.004   1.727 -0.7358  0.4262  0.0137
    1THF     H3 4139   1.552   0.060   1.798  0.9473  0.3796 -1.1625
    1THF     H4 4140   1.501  -0.109   1.759  0.9082  0.0404 -1.2457
    1THF     C3 4141   1.358   0.050   1.684  0.1727  0.4378 -0.0706
    1THF     H5 4142   1.346   0.155   1.711 -0.8252  0.3008  0.0159
    1THF     H6 4143   1.273  -0.006   1.721  1.1453 -1.8866 -1.2039
    1THF     C4 4144   1.357   0.037   1.535  0.2572 -0.0174 -0.4708
    1THF     H7 4145   1.282   0.100   1.487  1.5068  1.7003 -0.1803
    1THF     H8 4146   1.343  -0.067   1.503  0.2333 -0.6816  1.6663
    1THF     O1 4147   1.492   0.082   1.504 -0.4286 -0.0543  0.2181
    1THF     C1 4148   2.624   2.606   2.510  0.0165 -0.2873  0.4996
    1THF     H1 4149   2.541   2.678   2.511  0.6139  0.5008 -2.4069
    1THF     H2 4150   2.713   2.662   2.480 -0.5481  0.7320  0.6891
    1THF     C2 4151   2.608   2.481   2.415 -0.3556  0.0920 -0.1075
    1THF     H3 4152   2.690   2.494   2.344  0.7991  2.3072  1.5330
    1THF     H4 4153   2.512   2.472   2.364  0.6346 -0.6101 -1.8694
    1THF     C3 4154   2.651   2.361   2.497 -0.3198 -0.2305 -0.0036
    1THF     H5 4155   2.718   2.288   2.450  2.1330  2.0665 -0.1562
    1THF     H6 4156   2.561   2.308   2.529 -0.2203 -0.8349 -0.6966
    1THF     C4 4157   2.723   2.422   2.617  0.0380 -0.7906  0.4816
    1THF     H7 4158   2.819   2.456   2.580  0.5213 -2.0531  0.5443
    1THF     H8 4159   2.716   2.356   2.704  1.1501 -0.8685  0.5108
    1THF     O1 4160   2.652   2.546   2.636  0.1923 -0.1858 -0.3149
    1THF     C1 4161   1.916   2.848   0.115  0.1991 -0.4564  0.2306
    1THF     H1 4162   1.814   2.879   0.141  0.8455  1.0331  1.0489
    1THF     H2 4163   1.966   2.817   0.207 -0.3006  1.0328  1.0243
    1THF     C2 4164   1.987   2.969   0.049 -0.2623 -0.3821  0.0266
    1THF     H3 4165   2.054   3.020   0.118  2.4213  0.5623 -3.1695
    1THF     H4 4166   1.914   3.039   0.007  1.0156  0.0055 -1.5867
    1THF     C3 4167   2.062   2.905  -0.071 -0.2868  0.4619 -0.0058
    1THF     H5 4168   2.156   2.870  -0.030 -0.4924  2.2076  2.0473
    1THF     H6 4169   2.080   2.977  -0.152  1.1631  0.9225  0.7188
    1THF     C4 4170   1.954   2.799  -0.112  0.1507  0.6122 -0.8630
    1THF     H7 4171   1.986   2.723  -0.183 -0.2162 -0.9336  0.5960
    1THF     H8 4172   1.864   2.846  -0.151 -1.0150  0.0636  1.1178
    1THF     O1 4173   1.922   2.740   0.017 -0.3734 -0.1369  0.3243
    1THF     C1 4174   3.546   0.847   3.994  0.0373 -0.7108  0.3202
    1THF     H1 4175   3.604   0.754   3.994  0.9696 -0.1543  1.9162
    1THF     H2 4176   3.525   0.865   3.889 -0.1091 -2.7141 -0.0278
    1THF     C2 4177   3.627   0.954   4.078 -0.5166 -0.2538  0.6978
    1THF     H3 4178   3.602   1.054   4.040 -0.3051  0.0545  1.3603
    1THF     H4 4179   3.735   0.936   4.075 -0.1545  1.9193 -0.6602
    1THF     C3 4180   3.566   0.944   4.221  0.1749 -0.2762  0.4786
    1THF     H5 4181   3.526   1.039   4.255  0.8226 -0.3030  1.3361
    1THF     H6 4182   3.649   0.920   4.288  0.5524 -2.2998 -0.6698
    1THF     C4 4183   3.467   0.827   4.212  0.0205 -0.3400 -0.0125
    1THF     H7 4184   3.379   0.844   4.275  1.9897  2.7257  2.0337
    1THF     H8 4185   3.515   0.732   4.236  0.1217  0.0215  1.2470
    1THF     O1 4186   3.426   0.816   4.072 -0.2278 -0.7530 -0.2707
    1THF     C1 4187   2.102   3.378   2.058 -0.2166  0.1962  0.3212
    1THF     H1 4188   2.043   3.428   1.981  0.5987 -1.4916 -1.4257
    1THF     H2 4189   2.188   3.318   2.026 -0.1382 -0.2584  1.3448
    1THF     C2 4190   2.011   3.285   2.139 -0.3229 -0.5461 -0.1351
    1THF     H3 4191   2.036   3.181   2.115 -1.2297 -0.5436 -1.0707
    1THF     H4 4192   1.915   3.317   2.099 -0.1837  3.4381  2.4293
    1THF     C3 4193   2.026   3.309   2.289 -0.4668  0.0476 -0.1013
    1THF     H5 4194   2.027   3.217   2.347 -0.5613  1.0704  1.5445
    1THF     H6 4195   1.939   3.367   2.323  0.7749  0.4686  2.4938
    1THF     C4 4196   2.154   3.393   2.289  0.0680  0.2038 -0.2021
    1THF     H7 4197   2.241   3.328   2.282 -0.5001 -0.3436 -2.6320
    1THF     H8 4198   2.165   3.462   2.373  0.8567 -0.2213  0.0459
    1THF     O1 4199   2.150   3.469   2.166  0.2478 -0.2420  0.4399
    1THF     C1 4200   0.473   3.694   0.994  0.0845 -0.2368 -0.1674
    1THF     H1 4201   0.435   3.619   0.925  0.5360 -0.8155  0.2113
    1THF     H2 4202   0.520   3.777   0.939 -0.4359 -1.0390 -1.8487
    1THF     C2 4203   0.583   3.644   1.090  0.0834  0.0386 -0.2889
    1THF     H3 4204   0.683   3.654   1.047  0.5519 -1.5793  0.4078
    1THF     H4 4205   0.569   3.538   1.110  2.3986 -0.3923 -0.7596
    1THF     C3 4206   0.566   3.714   1.223  0.0376 -0.2651  0.2894
    1THF     H5 4207   0.630   3.803   1.217 -1.1542  0.5601 -0.4660
    1THF     H6 4208   0.593   3.642   1.301 -1.3076 -2.1381 -0.9402
    1THF     C4 4209   0.418   3.757   1.227 -0.8311 -0.2035  0.2621
    1THF     H7 4210   0.398   3.861   1.254 -1.7751 -0.2971 -0.0652
    1THF     H8 4211   0.361   3.685   1.286 -1.6723 -0.4830 -0.8855
    1THF     O1 4212   0.370   3.749   1.089 -0.6871  0.3437 -0.3977
    1THF     C1 4213   3.954   2.583   2.099 -0.1098 -0.3765 -0.8054
    1THF     H1 4214   4.023   2.666   2.114 -1.2276  0.5753 -0.8936
    1THF     H2 4215   3.877   2.618   2.030 -1.3400 -0.5265  0.4659
    1THF     C2 4216   3.889   2.518   2.225 -0.1560 -0.4766 -0.2770
    1THF     H3 4217   3.799   2.572   2.256 -0.2600 -1.6174  1.5187
    1THF     H4 4218   3.965   2.517   2.303  0.0182 -0.1713 -0.4464
    1THF     C3 4219   3.869   2.372   2.181  0.1953  0.1205  0.4345
    1THF     H5 4220   3.760   2.357   2.179  0.2913 -0.3916 -1.5021
    1THF     H6 4221   3.912   2.301   2.252  1.0648 -0.7985 -1.0131
    1THF     C4 4222   3.936   2.359   2.038 -0.2978  0.1829 -0.3139
    1THF     H7 4223   3.862   2.371   1.958 -0.0863  1.4910 -0.3345
    1THF     H8 4224   3.986   2.263   2.026 -0.8274  0.2002 -3.0130
    1THF     O1 4225   4.027   2.473   2.038  0.6485 -0.6786 -0.1508
    1THF     C1 4226   0.388   1.648   0.396 -0.3086  0.4441 -0.2825
    1THF     H1 4227   0.426   1.697   0.307 -0.1830 -0.5540 -0.7930
    1THF     H2 4228   0.388   1.719   0.479 -0.6145  0.6580 -0.4622
    1THF     C2 4229   0.478   1.526   0.439  0.9398  1.0018  0.0066
    1THF     H3 4230   0.497   1.531   0.546 -0.2868 -0.0875  0.2986
    1THF     H4 4231   0.557   1.510   0.366  0.8940 -1.5435  0.4740
    1THF     C3 4232   0.378   1.407   0.433 -0.4930 -0.3710  0.1041
    1THF     H5 4233   0.336   1.398   0.533 -2.3886  1.5940 -0.4696
    1THF     H6 4234   0.426   1.311   0.411  2.4386  0.8437  0.9899
    1THF     C4 4235   0.255   1.459   0.348  0.4548 -0.3863 -0.3015
    1THF     H7 4236   0.158   1.421   0.379 -0.5061  2.1467 -0.0909
    1THF     H8 4237   0.272   1.435   0.243 -4.3324  0.1920 -1.3303
    1THF     O1 4238   0.255   1.607   0.365  0.4377  0.7616 -0.4470
    1THF     C1 4239   3.122   3.282   1.988 -0.0190 -0.1468 -0.2996
    1THF     H1 4240   3.046   3.220   1.940 -0.2026  0.9472 -1.4453
    1THF     H2 4241   3.101   3.291   2.095  2.4735 -0.6075  0.2696
    1THF     C2 4242   3.140   3.419   1.921  0.1332  0.1266  0.6662
    1THF     H3 4243   3.073   3.490   1.969  1.4709  1.0914  1.1520
    1THF     H4 4244   3.125   3.419   1.813  0.4009 -1.9528  0.6024
    1THF     C3 4245   3.284   3.455   1.941 -0.1775 -0.2620 -0.8827
    1THF     H5 4246   3.289   3.515   2.032  1.5802 -1.3449 -0.2284
    1THF     H6 4247   3.320   3.504   1.850  1.4661 -1.0718 -0.6950
    1THF     C4 4248   3.361   3.324   1.964 -0.4630 -0.3468  0.1541
    1THF     H7 4249   3.410   3.326   2.062 -1.1020  1.4798  0.4464
    1THF     H8 4250   3.439   3.313   1.888 -1.7721 -0.0086 -1.2452
    1THF     O1 4251   3.259   3.220   1.963  0.3714  0.4192 -0.1102
    1THF     C1 4252   0.247   2.092   2.285 -0.7807  0.1240  0.3773
    1THF     H1 4253   0.330   2.035   2.329 -0.5774  0.6515  0.6790
    1THF     H2 4254   0.174   2.119   2.361 -0.2777 -0.5159  1.1085
    1THF     C2 4255   0.181   2.000   2.175 -0.4456 -0.1637 -0.3268
    1THF     H3 4256   0.073   1.991   2.192 -0.3657  0.5675  0.6848
    1THF     H4 4257   0.225   1.900   2.174 -1.6569 -0.7155  0.1902
    1THF     C3 4258   0.216   2.065   2.042  0.0077  0.2542 -0.6782
    1THF     H5 4259   0.137   2.052   1.968 -0.7061 -1.4449  0.3758
    1THF     H6 4260   0.312   2.031   2.003  1.0178 -0.2269  2.0959
    1THF     C4 4261   0.233   2.211   2.091 -0.2762  0.7631  0.5011
    1THF     H7 4262   0.134   2.254   2.102 -0.4020  0.0312  2.4364
    1THF     H8 4263   0.296   2.270   2.024 -0.1612 -1.5470 -1.5018
    1THF     O1 4264   0.305   2.198   2.215  0.0214 -0.1632  0.4818
    1THF     C1 4265   0.472   1.269   0.956  0.3121 -0.6111  0.0862
    1THF     H1 4266   0.464   1.338   0.871 -2.3505  0.0463  0.8198
    1THF     H2 4267   0.507   1.172   0.918  0.2858 -0.2378 -0.9061
    1THF     C2 4268   0.332   1.255   1.017  0.1953  0.4290  0.1254
    1THF     H3 4269   0.324   1.151   1.050 -2.6735  1.0040  1.4039
    1THF     H4 4270   0.246   1.269   0.952  0.2098  2.8557  0.5790
    1THF     C3 4271   0.336   1.364   1.128 -0.7603  0.0817 -0.1324
    1THF     H5 4272   0.297   1.327   1.223  2.2411  0.1773  1.1724
    1THF     H6 4273   0.275   1.447   1.091 -1.8270 -0.8566 -0.5077
    1THF     C4 4274   0.480   1.414   1.137  0.0683  0.9738  0.5583
    1THF     H7 4275   0.508   1.428   1.241  2.0347  0.4771  0.1184
    1THF     H8 4276   0.489   1.511   1.088 -0.6098  1.1169  0.7153
    1THF     O1 4277   0.562   1.319   1.061 -0.3369  0.2639  0.1891
    1THF     C1 4278   3.649   0.919   1.226 -0.0045 -0.3038  0.5806
    1THF     H1 4279   3.743   0.936   1.279  0.3661 -2.1136  0.5446
    1THF     H2 4280   3.607   0.990   1.154 -0.9758 -1.2241  0.2181
    1THF     C2 4281   3.546   0.899   1.333  0.0566  0.0025 -0.4476
    1THF     H3 4282   3.465   0.973   1.333  1.0602  1.1225  1.0168
    1THF     H4 4283   3.592   0.900   1.432 -1.6010  0.0057  0.3366
    1THF     C3 4284   3.483   0.755   1.289 -0.9929 -0.0313 -0.0914
    1THF     H5 4285   3.374   0.764   1.295 -0.9902 -0.7450  0.9470
    1THF     H6 4286   3.520   0.684   1.363 -0.0228 -0.0208 -0.5483
    1THF     C4 4287   3.544   0.724   1.152 -0.1004 -0.5601 -0.3624
    1THF     H7 4288   3.481   0.762   1.071  0.7231 -0.0906 -0.7795
    1THF     H8 4289   3.558   0.616   1.147  1.0504 -0.4470  0.4353
    1THF     O1 4290   3.664   0.792   1.159 -0.3456  0.5548  0.4352
    1THF     C1 4291   2.305   3.333   1.003 -0.0932 -0.0233 -0.6464
    1THF     H1 4292   2.301   3.308   0.896  2.1798 -0.6601 -0.6084
    1THF     H2 4293   2.213   3.378   1.041  1.2600  3.6345 -1.3914
    1THF     C2 4294   2.436   3.413   1.034 -0.0358  0.2042 -0.1086
    1THF     H3 4295   2.435   3.473   1.125 -1.1056 -2.0722  1.4135
    1THF     H4 4296   2.463   3.481   0.953  0.1910  1.0380  0.6582
    1THF     C3 4297   2.552   3.311   1.036 -0.0930  0.2817  0.0075
    1THF     H5 4298   2.628   3.330   1.113  1.1238 -0.5365 -0.9606
    1THF     H6 4299   2.592   3.311   0.934  0.7513  2.6247  0.3024
    1THF     C4 4300   2.477   3.187   1.080  0.4758  0.6834 -0.3570
    1THF     H7 4301   2.513   3.155   1.178  0.1459  0.9359 -0.1572
    1THF     H8 4302   2.486   3.105   1.008 -0.4292 -0.2045  0.5276
    1THF     O1 4303   2.334   3.216   1.079  0.2178 -0.0058 -0.0359
    1THF     C1 4304   1.165   2.736   2.734 -0.4867  0.0520 -0.0819
    1THF     H1 4305   1.257   2.677   2.731 -0.5333  0.0299 -1.2719
    1THF     H2 4306   1.165   2.816   2.661  1.1140 -0.7045 -0.9376
    1THF     C2 4307   1.161   2.803   2.873  0.3617  0.4635  0.4641
    1THF     H3 4308   1.099   2.893   2.865  0.6760  0.5991 -0.5053
    1THF     H4 4309   1.255   2.832   2.921 -0.6155  2.1428  1.4306
    1THF     C3 4310   1.100   2.688   2.966 -0.3371 -0.5601  0.7563
    1THF     H5 4311   1.024   2.729   3.033 -0.0828  0.4508  0.4476
    1THF     H6 4312   1.171   2.626   3.020 -2.1044 -3.4118 -0.1169
    1THF     C4 4313   1.022   2.599   2.863 -0.5463  0.0911 -0.4559
    1THF     H7 4314   0.915   2.622   2.868 -0.6993 -0.8847  1.1792
    1THF     H8 4315   1.051   2.495   2.876  0.0063  0.1157 -1.5181
    1THF     O1 4316   1.053   2.650   2.730  0.6466  0.3196  0.3127
    1THF     C1 4317   3.216   2.518   0.713  0.7846  0.5257 -0.3913
    1THF     H1 4318   3.156   2.496   0.802 -0.2233  0.3138 -1.1087
    1THF     H2 4319   3.318   2.488   0.738  0.8053  0.6486 -0.3291
    1THF     C2 4320   3.218   2.669   0.679  0.4050 -0.3314 -0.1476
    1THF     H3 4321   3.312   2.710   0.717 -0.5631  2.0004 -0.2368
    1THF     H4 4322   3.132   2.723   0.717 -0.3518 -1.9939  0.5574
    1THF     C3 4323   3.198   2.678   0.526  0.5294 -0.4235 -0.2280
    1THF     H5 4324   3.281   2.727   0.474  0.4183 -0.9330 -0.8863
    1THF     H6 4325   3.105   2.734   0.510  0.3621 -0.6826 -0.1636
    1THF     C4 4326   3.169   2.535   0.479 -0.0039  0.1105 -0.5657
    1THF     H7 4327   3.242   2.493   0.410  0.9464  0.5132  0.1754
    1THF     H8 4328   3.075   2.528   0.424 -0.5369 -0.9739  0.4691
    1THF     O1 4329   3.159   2.456   0.597 -0.0456 -0.2137 -0.3051
    1THF     C1 4330   3.381   0.177   0.892  0.7339 -0.3843  0.9305
    1THF     H1 4331   3.439   0.106   0.833 -1.2178 -0.6984 -0.6796
    1THF     H2 4332   3.409   0.177   0.998 -2.0422  1.8842  1.7110
    1THF     C2 4333   3.230   0.150   0.865  0.4872 -0.3537  0.1030
    1THF     H3 4334   3.178   0.186   0.954 -0.0690  0.5861 -0.5911
    1THF     H4 4335   3.210   0.047   0.837  2.4534 -0.8116  0.2880
    1THF     C3 4336   3.200   0.247   0.742  0.5288 -0.4397 -0.1296
    1THF     H5 4337   3.115   0.314   0.752  3.0969  2.7076  1.8435
    1THF     H6 4338   3.188   0.189   0.650 -1.0858 -1.3289  0.6152
    1THF     C4 4339   3.326   0.337   0.724  0.6146 -0.2252 -0.4552
    1THF     H7 4340   3.303   0.444   0.723 -0.2999 -0.4114  0.2927
    1THF     H8 4341   3.382   0.305   0.636 -0.3481 -0.3384 -1.0322
    1THF     O1 4342   3.418   0.312   0.839 -0.5867  0.6247  0.2225
    1THF     C1 4343   3.562   0.078   2.864  0.1218  0.1241 -0.0568
    1THF     H1 4344   3.516   0.163   2.814 -3.5183 -2.4740 -1.3147
    1THF     H2 4345   3.484   0.004   2.883 -0.5815  0.4329 -1.6844
    1THF     C2 4346   3.641   0.106   2.989 -0.3940  0.1516 -0.4287
    1THF     H3 4347   3.592   0.074   3.081  1.4195 -0.0536  0.4713
    1THF     H4 4348   3.645   0.214   3.004  1.5590 -0.3560  3.0815
    1THF     C3 4349   3.777   0.047   2.967 -0.1856 -0.6543 -0.0889
    1THF     H5 4350   3.814  -0.010   3.053  1.5379  1.0684  0.3666
    1THF     H6 4351   3.861   0.117   2.959 -0.7346  0.0688  0.4796
    1THF     C4 4352   3.767  -0.035   2.845  0.0057  0.1122 -0.1485
    1THF     H7 4353   3.746  -0.137   2.879 -0.3893  0.1889 -0.1687
    1THF     H8 4354   3.861  -0.027   2.789 -1.0756 -0.7328 -2.1466
    1THF     O1 4355   3.657   0.021   2.770 -0.0243 -0.2992 -0.0488
    1THF     C1 4356   0.650   0.130   2.407  0.1129  0.0731 -0.1233
    1THF     H1 4357   0.637   0.120   2.299 -0.6842 -1.9008  0.1371
    1THF     H2 4358   0.578   0.062   2.454  0.9127 -0.8142 -0.1642
    1THF     C2 4359   0.638   0.279   2.438 -0.5412 -0.9468  0.1506
    1THF     H3 4360   0.605   0.287   2.542  0.1187 -0.4872  0.3255
    1THF     H4 4361   0.577   0.336   2.367 -0.9003 -1.4684  0.0346
    1THF     C3 4362   0.781   0.333   2.439  0.4911  0.3853  0.0356
    1THF     H5 4363   0.812   0.367   2.537 -2.6654  0.2096  1.1556
    1THF     H6 4364   0.800   0.412   2.367 -1.5432  0.5005 -0.4081
    1THF     C4 4365   0.866   0.215   2.401 -0.4759  0.0051  0.5389
    1THF     H7 4366   0.958   0.208   2.459 -0.2692  0.9709  0.3237
    1THF     H8 4367   0.876   0.210   2.292 -4.0380  1.4219  0.0826
    1THF     O1 4368   0.788   0.099   2.436  0.3019  0.7764  0.8104
    1THF     C1 4369   1.917   1.263   3.654  0.2119 -0.0461  0.3336
    1THF     H1 4370   1.846   1.219   3.583 -0.6595  1.0342  0.5239
    1THF     H2 4371   2.008   1.293   3.600  0.6412  2.5003  2.3596
    1THF     C2 4372   1.936   1.175   3.779 -0.6074  0.1248 -0.3642
    1THF     H3 4373   2.034   1.194   3.822 -0.4142  0.8740 -1.1329
    1THF     H4 4374   1.932   1.070   3.749  0.4154 -0.0809  0.1984
    1THF     C3 4375   1.829   1.221   3.875  0.3552  0.2130 -0.1352
    1THF     H5 4376   1.884   1.245   3.966 -4.0950  1.4541  2.3889
    1THF     H6 4377   1.765   1.136   3.900  0.6932 -0.3719 -1.2409
    1THF     C4 4378   1.749   1.327   3.801  0.2845 -0.1529 -0.4086
    1THF     H7 4379   1.716   1.395   3.880 -0.3169  0.3021 -1.0477
    1THF     H8 4380   1.663   1.288   3.746 -0.3864  1.9296 -0.8958
    1THF     O1 4381   1.845   1.379   3.706 -0.7415  0.4438  0.0951
    1THF     C1 4382   1.702   2.049   0.515 -1.0158 -0.3434 -0.3138
    1THF     H1 4383   1.732   2.086   0.417  0.2979 -1.2081 -0.2531
    1THF     H2 4384   1.745   1.949   0.523  0.5196  0.2428 -1.0215
    1THF     C2 4385   1.551   2.046   0.551  0.0691  0.2764  0.5210
    1THF     H3 4386   1.513   1.951   0.589  0.0711  0.1276  0.1475
    1THF     H4 4387   1.482   2.079   0.472 -2.2074 -0.8485  1.9694
    1THF     C3 4388   1.529   2.151   0.659 -0.1200  0.6780  0.2626
    1THF     H5 4389   1.467   2.111   0.740 -0.1101 -0.4319 -0.2744
    1THF     H6 4390   1.484   2.236   0.606 -0.6892  0.0773 -0.2371
    1THF     C4 4391   1.665   2.184   0.708  0.1782 -0.5765  0.8312
    1THF     H7 4392   1.683   2.142   0.808  2.3067  1.2114  1.2282
    1THF     H8 4393   1.678   2.292   0.720  2.1112 -0.6498 -0.4080
    1THF     O1 4394   1.761   2.129   0.616  0.1518 -0.5724 -0.0423
    1THF     C1 4395   3.452   0.740   1.916  0.2364 -0.4526  0.2276
    1THF     H1 4396   3.461   0.814   1.995 -0.9847 -0.2184  0.1589
    1THF     H2 4397   3.491   0.643   1.950  1.4684  0.3912  1.2533
    1THF     C2 4398   3.532   0.780   1.788  0.0924  0.4610 -0.2075
    1THF     H3 4399   3.627   0.725   1.784  0.6662  1.5342 -2.4522
    1THF     H4 4400   3.548   0.888   1.793 -1.2567  0.6674 -0.3452
    1THF     C3 4401   3.437   0.747   1.671 -0.7373 -0.0465 -0.1273
    1THF     H5 4402   3.469   0.646   1.643 -0.4321 -0.0894  0.3781
    1THF     H6 4403   3.437   0.814   1.585 -0.8093  0.7211  0.4673
    1THF     C4 4404   3.303   0.761   1.732 -0.2908 -0.2680 -0.1036
    1THF     H7 4405   3.237   0.690   1.681  0.5400 -1.1939  0.0906
    1THF     H8 4406   3.263   0.862   1.722 -1.7320 -0.7859  0.2818
    1THF     O1 4407   3.315   0.726   1.870 -0.2190  0.5820  0.1510
    1THF     C1 4408   3.516   0.279   3.754  0.1731 -0.0676  0.2604
    1THF     H1 4409   3.474   0.376   3.726 -1.1250 -0.4356  0.8983
    1THF     H2 4410   3.596   0.287   3.829  0.0565  0.8858  0.2848
    1THF     C2 4411   3.586   0.207   3.638  0.3879 -0.1223  0.1466
    1THF     H3 4412   3.660   0.135   3.675 -0.7921 -1.6686 -0.4708
    1THF     H4 4413   3.634   0.282   3.575  0.6961 -0.5113 -0.0891
    1THF     C3 4414   3.475   0.129   3.572  0.1312 -0.5874 -0.2530
    1THF     H5 4415   3.499   0.055   3.495  0.4517  0.4566 -1.1747
    1THF     H6 4416   3.407   0.205   3.532  0.3763  0.2637  0.9208
    1THF     C4 4417   3.409   0.067   3.693  0.0045  0.3633 -0.7268
    1THF     H7 4418   3.461  -0.021   3.731 -1.1144  1.1196  2.6839
    1THF     H8 4419   3.305   0.042   3.670 -0.6281 -0.4080  2.7186
    1THF     O1 4420   3.411   0.179   3.791  0.6063  0.0402 -0.6835
    1THF     C1 4421   1.827   3.658   3.113  0.0848 -0.5344  0.2393
    1THF     H1 4422   1.785   3.639   3.212  0.9123 -0.6265  0.5790
    1THF     H2 4423   1.758   3.634   3.032  2.2298  2.4685 -2.6414
    1THF     C2 4424   1.974   3.606   3.093  0.0443  0.8635  0.6620
    1THF     H3 4425   1.976   3.528   3.016  1.5114  1.8398 -0.3209
    1THF     H4 4426   2.008   3.572   3.191 -1.4641 -0.1664  0.8471
    1THF     C3 4427   2.070   3.713   3.055 -0.4056  0.9583 -0.4878
    1THF     H5 4428   2.123   3.696   2.961  1.4824 -4.1350  1.3461
    1THF     H6 4429   2.144   3.725   3.134  0.2924 -1.2907 -0.7701
    1THF     C4 4430   1.984   3.838   3.047 -0.7529  0.0864 -0.2230
    1THF     H7 4431   1.958   3.871   2.946 -1.7622 -0.0378 -0.0137
    1THF     H8 4432   2.037   3.918   3.099 -0.3054  0.5592 -1.3850
    1THF     O1 4433   1.861   3.799   3.112 -0.1875  0.1683 -0.3579
    1THF     C1 4434   2.830   3.634   3.491  0.2411 -0.4707 -0.0857
    1THF     H1 4435   2.887   3.605   3.580 -2.7288  1.8280  2.7012
    1THF     H2 4436   2.764   3.552   3.463 -1.2508  0.7884 -0.3419
    1THF     C2 4437   2.921   3.674   3.380 -0.3752 -0.5128  0.2684
    1THF     H3 4438   2.879   3.658   3.281  0.9853  0.1252 -0.4373
    1THF     H4 4439   3.021   3.633   3.402 -0.3917 -0.6447  0.0959
    1THF     C3 4440   2.932   3.825   3.388 -0.0505  0.2775  0.1277
    1THF     H5 4441   2.926   3.865   3.287  1.4205 -2.5984 -1.1443
    1THF     H6 4442   3.032   3.842   3.429  0.2789  0.7392 -0.8630
    1THF     C4 4443   2.826   3.867   3.494  0.3349  0.3685 -0.5588
    1THF     H7 4444   2.748   3.934   3.456 -0.0449  0.8923  1.1098
    1THF     H8 4445   2.875   3.899   3.586  1.2266  0.0963 -0.9424
    1THF     O1 4446   2.753   3.747   3.517 -0.2261  0.0608  0.0091
    1THF     C1 4447   0.659   1.603   3.974 -0.1075 -0.0613  0.0793
    1THF     H1 4448   0.695   1.697   4.017  1.5697 -0.1436 -1.0836
    1THF     H2 4449   0.734   1.552   3.913  1.7264  2.4436  0.1348
    1THF     C2 4450   0.544   1.635   3.880 -0.9043 -0.3113  0.3125
    1THF     H3 4451   0.585   1.632   3.779 -0.5723 -0.9067  0.4623
    1THF     H4 4452   0.504   1.735   3.895  1.5014  0.7906 -0.2427
    1THF     C3 4453   0.446   1.520   3.917 -0.3473 -0.4011  0.7073
    1THF     H5 4454   0.463   1.424   3.868 -0.0388  1.0630 -2.1277
    1THF     H6 4455   0.344   1.551   3.894 -0.4806 -0.9808  0.5052
    1THF     C4 4456   0.464   1.508   4.066  0.2084  0.3048  0.2034
    1THF     H7 4457   0.413   1.417   4.099  0.9929 -0.0124  0.5535
    1THF     H8 4458   0.425   1.598   4.114 -0.7378  0.2421 -0.4360
    1THF     O1 4459   0.611   1.511   4.079 -0.0667  0.0057 -0.4154
    1THF     C1 4460   1.090   3.092   3.284  0.5786 -0.4487 -0.1475
    1THF     H1 4461   1.024   3.122   3.202  2.3779  0.7813 -1.1857
    1THF     H2 4462   1.041   3.118   3.378  0.9986  0.9742 -0.3135
    1THF     C2 4463   1.231   3.151   3.271  0.7659 -0.0338  0.1615
    1THF     H3 4464   1.254   3.211   3.360  0.4691  0.2932  0.0195
    1THF     H4 4465   1.233   3.213   3.181 -1.7457  0.6174  0.5318
    1THF     C3 4466   1.325   3.032   3.256 -0.0514  0.1680 -0.0163
    1THF     H5 4467   1.362   3.009   3.356  3.0830  1.9418 -0.6957
    1THF     H6 4468   1.415   3.046   3.195  0.1721  3.3751  0.9639
    1THF     C4 4469   1.226   2.913   3.219  0.4098 -0.0673 -0.2358
    1THF     H7 4470   1.259   2.814   3.252 -2.0839 -1.0726 -0.7229
    1THF     H8 4471   1.206   2.909   3.112  2.8281 -0.2451 -0.7249
    1THF     O1 4472   1.104   2.949   3.289  0.3827 -0.0217  0.2154
    1THF     C1 4473   3.089   0.423   0.410 -0.2005 -0.1943  1.0279
    1THF     H1 4474   3.027   0.359   0.346  0.1430  0.7688 -0.3100
    1THF     H2 4475   3.123   0.365   0.495  1.6308  0.8686  1.0341
    1THF     C2 4476   3.026   0.553   0.453  0.0736 -0.0796  0.3732
    1THF     H3 4477   3.018   0.539   0.561  1.0738  2.1049  0.7590
    1THF     H4 4478   2.926   0.563   0.412  0.9883  1.7774 -1.4946
    1THF     C3 4479   3.118   0.661   0.406 -0.5081 -0.1843  0.0398
    1THF     H5 4480   3.140   0.728   0.489 -1.8079 -0.7395  0.8450
    1THF     H6 4481   3.065   0.723   0.333 -0.4616  1.4797  1.3925
    1THF     C4 4482   3.249   0.590   0.368 -0.2751 -0.6474  0.5061
    1THF     H7 4483   3.326   0.580   0.444  0.6141  0.3485 -0.2465
    1THF     H8 4484   3.302   0.635   0.284 -2.0067  1.5885  0.5622
    1THF     O1 4485   3.216   0.453   0.336  0.4803 -0.2810 -0.3610
    1THF     C1 4486   2.069   1.677   4.048 -0.3168  0.0958 -0.3181
    1THF     H1 4487   2.078   1.686   4.157  1.8925  0.8425 -0.5250
    1THF     H2 4488   2.006   1.751   3.999  0.3523  1.1396  0.3802
    1THF     C2 4489   2.031   1.540   4.002  0.0705  0.3217  0.4040
    1THF     H3 4490   1.924   1.527   3.983  0.5841 -2.9412 -0.6934
    1THF     H4 4491   2.052   1.455   4.068 -1.3775 -0.7094 -0.4110
    1THF     C3 4492   2.109   1.517   3.874 -0.3371 -0.0808 -0.1252
    1THF     H5 4493   2.055   1.560   3.789  2.5034 -0.1237 -2.0171
    1THF     H6 4494   2.121   1.410   3.855  1.9369  0.3937 -1.6228
    1THF     C4 4495   2.233   1.594   3.907 -0.5129  0.5426 -0.1977
    1THF     H7 4496   2.278   1.646   3.822  1.3364 -2.5447 -1.1796
    1THF     H8 4497   2.304   1.526   3.956 -0.9171  0.8066  0.7735
    1THF     O1 4498   2.202   1.700   3.994  0.4570  1.3347 -0.5138
    1THF     C1 4499   1.836   3.608   2.702 -0.5874  0.4021  0.0063
    1THF     H1 4500   1.840   3.684   2.781  0.3009  0.3892 -0.0263
    1THF     H2 4501   1.737   3.615   2.655 -0.5042 -2.2888 -0.6799
    1THF     C2 4502   1.873   3.471   2.757  0.6134 -0.1834 -0.0836
    1THF     H3 4503   1.831   3.386   2.703 -1.4257 -0.0419  1.1949
    1THF     H4 4504   1.834   3.449   2.857 -1.6953  0.2380 -0.8532
    1THF     C3 4505   2.026   3.454   2.751 -0.5587  0.2108 -0.1805
    1THF     H5 4506   2.048   3.359   2.703  1.9716 -0.2041  1.6817
    1THF     H6 4507   2.078   3.453   2.847 -0.1516 -1.8051 -0.4050
    1THF     C4 4508   2.065   3.569   2.669  0.0566 -0.7772  0.2523
    1THF     H7 4509   2.136   3.541   2.591  0.4517  0.8832 -0.0018
    1THF     H8 4510   2.102   3.654   2.728 -2.4096  0.2452  0.3593
    1THF     O1 4511   1.943   3.620   2.609  0.5637 -0.1380  0.0489
    1THF     C1 4512   3.602   1.158   2.194  0.5574  0.4842  0.1248
    1THF     H1 4513   3.603   1.249   2.134  2.6456  0.4440  0.0624
    1THF     H2 4514   3.513   1.144   2.256  0.4949 -0.6061 -0.1926
    1THF     C2 4515   3.734   1.132   2.255 -0.5738  0.2720 -0.1776
    1THF     H3 4516   3.707   1.118   2.359 -0.8243 -0.6683 -0.3679
    1THF     H4 4517   3.797   1.222   2.254 -0.6387  0.3187 -2.0158
    1THF     C3 4518   3.796   1.007   2.185 -0.4116  0.2823  0.6601
    1THF     H5 4519   3.845   0.949   2.263 -1.2936  0.3348  1.2531
    1THF     H6 4520   3.869   1.032   2.107 -1.2420  0.3412 -0.1050
    1THF     C4 4521   3.668   0.944   2.128  0.2355  0.6060 -0.1028
    1THF     H7 4522   3.610   0.886   2.201 -0.5272  0.0981 -1.1066
    1THF     H8 4523   3.692   0.881   2.042  1.4453 -0.2871  0.8656
    1THF     O1 4524   3.581   1.054   2.096  0.1580 -0.0448  0.3241
    1THF     C1 4525   1.169   2.925   2.401  0.5100  0.0138 -0.1560
    1THF     H1 4526   1.103   2.957   2.482 -1.1478 -4.0231  0.2298
    1THF     H2 4527   1.273   2.943   2.428  0.3927 -2.0329  1.8748
    1THF     C2 4528   1.130   2.996   2.275  0.5245 -0.1644 -0.0792
    1THF     H3 4529   1.215   3.061   2.252 -0.0057  0.9161  0.9247
    1THF     H4 4530   1.036   3.051   2.281 -0.1140 -0.7976 -3.3673
    1THF     C3 4531   1.106   2.884   2.177  0.0230  0.0269  0.2634
    1THF     H5 4532   1.143   2.904   2.076 -0.1627  0.9949  0.3827
    1THF     H6 4533   0.998   2.871   2.167  0.0538  0.3595 -0.5596
    1THF     C4 4534   1.163   2.756   2.245  0.2296 -0.4431  0.6487
    1THF     H7 4535   1.270   2.758   2.225 -0.1345  0.0366 -1.2804
    1THF     H8 4536   1.115   2.662   2.217 -1.6350  1.4076 -2.6712
    1THF     O1 4537   1.147   2.779   2.379  0.1427 -0.0598  0.2109
    1THF     C1 4538   1.773   3.013   0.567 -0.5221 -0.2472  0.4683
    1THF     H1 4539   1.864   3.072   0.548 -1.1846  0.7950  0.4530
    1THF     H2 4540   1.805   2.910   0.583  2.2504  0.2850 -1.3729
    1THF     C2 4541   1.667   3.028   0.461 -0.1144 -0.1657  1.2155
    1THF     H3 4542   1.671   2.932   0.409  0.1010 -0.9748  2.6900
    1THF     H4 4543   1.702   3.117   0.407 -1.3538  0.1830  0.9656
    1THF     C3 4544   1.537   3.043   0.534 -0.3294  0.1577  0.8459
    1THF     H5 4545   1.473   2.959   0.507 -1.7931  1.6445 -0.4444
    1THF     H6 4546   1.488   3.134   0.498 -2.2695 -1.4342 -0.6389
    1THF     C4 4547   1.570   3.043   0.689 -1.1885 -0.6815  0.3361
    1THF     H7 4548   1.551   2.943   0.729 -0.0400 -0.8858  0.3839
    1THF     H8 4549   1.517   3.123   0.740  1.8371  1.1104  0.8118
    1THF     O1 4550   1.708   3.073   0.687  0.1357 -0.0146 -0.4074
    1THF     C1 4551   0.978   3.450   0.370 -0.8491 -0.1039  0.7189
    1THF     H1 4552   1.066   3.486   0.317 -0.3344 -2.1305  0.1460
    1THF     H2 4553   0.985   3.476   0.476 -0.1539  1.5457  0.2770
    1THF     C2 4554   0.976   3.299   0.348  0.0303  0.5170  0.1759
    1THF     H3 4555   0.941   3.253   0.441 -0.1776  1.8339  0.7619
    1THF     H4 4556   1.078   3.266   0.325 -0.0015  1.1633 -0.9143
    1THF     C3 4557   0.869   3.280   0.239 -0.3680 -0.1664 -0.7021
    1THF     H5 4558   0.807   3.192   0.261 -2.5235  1.4270 -0.2557
    1THF     H6 4559   0.906   3.291   0.137  0.5874 -0.4054 -0.3863
    1THF     C4 4560   0.778   3.397   0.254 -0.5749  0.0849  0.0918
    1THF     H7 4561   0.693   3.379   0.319 -0.3439 -0.1368  0.3331
    1THF     H8 4562   0.728   3.416   0.159 -1.7235 -1.5781  0.3434
    1THF     O1 4563   0.858   3.502   0.312  0.6489 -0.3452  0.7130
    1THF     C1 4564   3.619   3.845   0.988  0.5345  0.6323 -0.3637
    1THF     H1 4565   3.514   3.875   0.997  0.1117 -0.7582 -0.4826
    1THF     H2 4566   3.646   3.776   1.068  2.9800  1.6333 -0.2663
    1THF     C2 4567   3.709   3.970   1.008 -0.0551  0.0113 -0.0117
    1THF     H3 4568   3.792   3.949   1.075 -0.8451  1.5226  1.4940
    1THF     H4 4569   3.642   4.051   1.040 -2.3543 -1.4219 -1.0553
    1THF     C3 4570   3.751   4.007   0.868 -0.5889  0.2243  0.6502
    1THF     H5 4571   3.853   4.046   0.864 -0.9171  1.0756  0.4292
    1THF     H6 4572   3.691   4.092   0.835  0.0461  0.7324  0.7900
    1THF     C4 4573   3.738   3.885   0.783  0.3479 -0.0281 -0.2556
    1THF     H7 4574   3.832   3.837   0.755 -0.1642  0.0297 -2.1129
    1THF     H8 4575   3.687   3.906   0.689  1.3612  1.0753 -0.5608
    1THF     O1 4576   3.650   3.794   0.858 -1.0363  0.1702 -0.4770
    1THF     C1 4577   2.344   0.336   2.525  0.3483 -1.1295 -0.0004
    1THF     H1 4578   2.309   0.233   2.538  2.6275 -2.0565 -0.9195
    1THF     H2 4579   2.393   0.337   2.427 -0.3202  0.9335 -0.3368
    1THF     C2 4580   2.437   0.385   2.642  0.0775  0.8905  0.9227
    1THF     H3 4581   2.505   0.456   2.594  0.7354 -0.9842 -1.0011
    1THF     H4 4582   2.480   0.294   2.684 -0.8294  0.0271  0.0428
    1THF     C3 4583   2.333   0.454   2.734 -0.5120  0.3533 -0.3969
    1THF     H5 4584   2.381   0.533   2.793  0.8172  0.4131 -1.5387
    1THF     H6 4585   2.283   0.380   2.797 -0.3985 -0.3113 -1.0881
    1THF     C4 4586   2.238   0.524   2.640  0.4778  0.4220  0.3610
    1THF     H7 4587   2.288   0.616   2.609  0.6624  0.3051  0.3117
    1THF     H8 4588   2.139   0.538   2.685  0.7785  0.5003  0.9927
    1THF     O1 4589   2.231   0.434   2.520  0.5994 -0.2415 -0.4698
    1THF     C1 4590   3.649   2.013   3.281  0.7667 -0.2496 -0.6032
    1THF     H1 4591   3.593   1.922   3.258  0.0184 -0.1587  0.7930
    1THF     H2 4592   3.587   2.095   3.244 -0.1587 -1.0856 -0.9256
    1THF     C2 4593   3.778   2.022   3.206 -0.2301  0.1466 -0.5386
    1THF     H3 4594   3.763   2.054   3.102  0.8631 -0.4128 -0.8715
    1THF     H4 4595   3.836   1.930   3.214  1.4313  1.2389  0.1454
    1THF     C3 4596   3.857   2.114   3.291 -0.8711 -0.5386  0.4521
    1THF     H5 4597   3.832   2.217   3.268  3.1550  0.9932  2.5097
    1THF     H6 4598   3.965   2.102   3.286 -0.7283  0.5673  0.7882
    1THF     C4 4599   3.811   2.081   3.431  1.1424 -0.6707  0.4108
    1THF     H7 4600   3.787   2.164   3.498 -2.2366  0.6765 -2.3255
    1THF     H8 4601   3.865   1.995   3.472  0.7388 -1.7318 -1.2225
    1THF     O1 4602   3.671   2.027   3.416  0.5282 -0.0762 -0.1992
    1THF     C1 4603   2.806   2.741   0.303 -0.0907 -0.2861 -0.3735
    1THF     H1 4604   2.861   2.729   0.397  0.6391 -1.3065 -0.9109
    1THF     H2 4605   2.761   2.840   0.301 -1.3862 -0.8241  1.5206
    1THF     C2 4606   2.712   2.623   0.282  0.9098  0.1828 -0.4420
    1THF     H3 4607   2.628   2.647   0.217  1.1897 -1.7760 -1.5691
    1THF     H4 4608   2.678   2.585   0.379  1.6023  1.2835  0.2601
    1THF     C3 4609   2.802   2.519   0.220  0.8023 -0.4450  0.3087
    1THF     H5 4610   2.749   2.472   0.137  0.9116  0.2996 -0.1917
    1THF     H6 4611   2.826   2.436   0.286  0.3425 -0.2369  0.7395
    1THF     C4 4612   2.931   2.593   0.182  0.1054  0.5522  0.6957
    1THF     H7 4613   2.946   2.565   0.077 -2.6373 -2.3646  1.0029
    1THF     H8 4614   3.018   2.551   0.235  1.2027 -0.4217 -1.8160
    1THF     O1 4615   2.909   2.731   0.208  0.1317  0.0672  0.3271
    1THF     C1 4616   2.787   2.855   0.652  0.0484 -0.2368  0.1775
    1THF     H1 4617   2.778   2.900   0.553  2.1478 -2.1341 -0.9229
    1THF     H2 4618   2.795   2.746   0.649  1.9490 -0.1969  2.5167
    1THF     C2 4619   2.663   2.900   0.735 -0.0783  0.7064 -0.0562
    1THF     H3 4620   2.593   2.816   0.744  0.1606  0.4648 -0.4350
    1THF     H4 4621   2.625   2.976   0.667 -0.2689  0.7003  0.0430
    1THF     C3 4622   2.723   2.947   0.874  0.3923  0.2657 -0.0777
    1THF     H5 4623   2.669   2.904   0.959 -0.4738  0.0022 -0.7588
    1THF     H6 4624   2.719   3.056   0.869  0.5868  0.1960 -2.0454
    1THF     C4 4625   2.867   2.907   0.867  1.0623 -0.1307  0.0526
    1THF     H7 4626   2.876   2.809   0.915 -0.3998 -1.0737 -1.5615
    1THF     H8 4627   2.928   2.977   0.925 -0.4130 -0.3662  1.9464
    1THF     O1 4628   2.896   2.915   0.724 -0.3289  0.0732  0.0954
    1THF     C1 4629   3.904   2.272   2.932  0.2984  0.0630  0.3238
    1THF     H1 4630   3.855   2.273   3.029 -1.1678  0.2263 -0.4128
    1THF     H2 4631   3.943   2.172   2.912  0.5316  0.1632  0.2714
    1THF     C2 4632   4.014   2.383   2.913 -0.3454 -0.0286  0.2907
    1THF     H3 4633   4.077   2.359   2.827  1.0272 -0.9314  1.5124
    1THF     H4 4634   4.071   2.394   3.005 -0.2145 -3.8508  0.7604
    1THF     C3 4635   3.932   2.510   2.884 -0.7094 -0.5427 -0.4887
    1THF     H5 4636   3.990   2.583   2.826 -2.4227  1.3943  0.1751
    1THF     H6 4637   3.890   2.552   2.976 -0.4853 -2.4758  0.5249
    1THF     C4 4638   3.816   2.449   2.801 -0.1698  0.2529 -0.2724
    1THF     H7 4639   3.845   2.470   2.698  1.1789  1.8483  0.4045
    1THF     H8 4640   3.722   2.499   2.828  0.3829  0.7790  0.7023
    1THF     O1 4641   3.812   2.308   2.832  0.0584 -0.1251  0.2042
    1THF     C1 4642   3.932   1.865   0.056  0.0048  0.0612  0.3637
    1THF     H1 4643   4.007   1.889  -0.020 -0.8761 -2.6314 -1.4225
    1THF     H2 4644   3.837   1.874   0.003  0.6631 -0.8258 -0.9840
    1THF     C2 4645   3.956   1.922   0.198 -0.3868 -0.3900  0.4397
    1THF     H3 4646   3.875   1.983   0.239  1.7236  2.5554  0.4218
    1THF     H4 4647   4.046   1.983   0.204 -0.8864  0.3655  0.3390
    1THF     C3 4648   3.973   1.800   0.291  0.4641  0.0583  0.6271
    1THF     H5 4649   3.884   1.793   0.353  0.7585 -1.5285  0.8871
    1THF     H6 4650   4.058   1.827   0.354  1.1687  0.6236 -0.5247
    1THF     C4 4651   4.002   1.682   0.197 -0.1886 -0.1388  0.5696
    1THF     H7 4652   3.944   1.597   0.235  1.0356 -1.1073  0.2906
    1THF     H8 4653   4.107   1.655   0.193 -0.4318 -1.0322  0.0766
    1THF     O1 4654   3.954   1.720   0.070  0.6108  0.1055  0.6856
    1THF     C1 4655   1.909   4.013   0.427 -0.0215  0.5884 -0.1641
    1THF     H1 4656   1.926   3.990   0.532  3.3036 -0.3041 -0.8320
    1THF     H2 4657   1.809   4.051   0.403  0.3808  0.3857 -2.3236
    1THF     C2 4658   1.943   3.895   0.336  0.5891  0.1358  0.6776
    1THF     H3 4659   1.879   3.908   0.248 -2.1580 -1.0689  2.4305
    1THF     H4 4660   1.928   3.801   0.390  1.1683  1.2804  2.8903
    1THF     C3 4661   2.090   3.906   0.308  0.0216  0.7456 -0.1171
    1THF     H5 4662   2.119   3.900   0.203  0.8373 -0.2246  0.1650
    1THF     H6 4663   2.151   3.842   0.372 -3.2143 -3.2475 -0.8941
    1THF     C4 4664   2.132   4.049   0.351  0.6332 -1.1362 -0.3240
    1THF     H7 4665   2.176   4.092   0.261  0.3600 -1.6653 -0.7185
    1THF     H8 4666   2.205   4.040   0.432  0.0809 -0.0095  0.3053
    1THF     O1 4667   2.008   4.117   0.388 -0.3527  0.2500 -0.0944
    1THF     C1 4668   3.514   2.258   1.959 -0.1287  0.2960 -0.6410
    1THF     H1 4669   3.512   2.224   1.855 -0.9759 -1.0159 -0.2127
    1THF     H2 4670   3.529   2.172   2.026 -2.5974  1.1004  1.0052
    1THF     C2 4671   3.374   2.312   1.985  0.2371  0.4923  0.2547
    1THF     H3 4672   3.302   2.248   2.035  1.4973 -0.9318  0.2893
    1THF     H4 4673   3.316   2.325   1.894 -1.9724  2.8447  1.9565
    1THF     C3 4674   3.384   2.450   2.051 -0.4623  0.5006 -0.6127
    1THF     H5 4675   3.343   2.428   2.150  2.8053 -1.4703  0.3632
    1THF     H6 4676   3.321   2.515   1.990 -0.5824 -0.8014 -1.9061
    1THF     C4 4677   3.536   2.486   2.045 -0.1384 -0.2756  0.1364
    1THF     H7 4678   3.565   2.515   2.147 -2.3653  2.1846  0.1380
    1THF     H8 4679   3.557   2.572   1.980  1.0897 -0.7826 -0.1471
    1THF     O1 4680   3.603   2.365   1.991  0.2130  0.6069  0.0279
    1THF     C1 4681   1.376   2.787   0.992 -0.4027 -0.6185  0.4072
    1THF     H1 4682   1.470   2.816   0.946 -1.7404  0.6984 -1.5734
    1THF     H2 4683   1.396   2.708   1.066 -0.9791  0.8704  2.1978
    1THF     C2 4684   1.258   2.752   0.904  0.2270 -0.4561 -0.0182
    1THF     H3 4685   1.266   2.643   0.896  1.2665 -0.3655 -0.2519
    1THF     H4 4686   1.263   2.806   0.809  2.3330  0.9302  0.8712
    1THF     C3 4687   1.138   2.801   0.990  0.3645 -0.1121 -0.6149
    1THF     H5 4688   1.074   2.714   1.003  0.7768 -0.2844  0.2853
    1THF     H6 4689   1.085   2.878   0.933  0.4841 -0.9261 -1.8500
    1THF     C4 4690   1.199   2.867   1.115 -0.1854  0.1017 -0.2051
    1THF     H7 4691   1.207   2.796   1.199  3.0387  0.2908 -0.2951
    1THF     H8 4692   1.151   2.963   1.134  0.0846  0.1511  0.2333
    1THF     O1 4693   1.334   2.896   1.072  0.1383 -0.0961 -0.8960
    1THF     C1 4694   1.499   0.295   2.614  0.3578  0.3767 -0.6883
    1THF     H1 4695   1.574   0.375   2.613 -0.7043  1.4185 -3.9720
    1THF     H2 4696   1.542   0.199   2.642 -0.5545 -0.1016 -0.9286
    1THF     C2 4697   1.458   0.284   2.469  0.2258  0.5106  0.1824
    1THF     H3 4698   1.452   0.182   2.432  0.2625 -0.0383  1.6746
    1THF     H4 4699   1.524   0.334   2.398  0.5588  0.0001  0.1394
    1THF     C3 4700   1.310   0.345   2.467  0.1052  0.8022 -0.2623
    1THF     H5 4701   1.234   0.267   2.454 -0.4931  0.8892  2.5169
    1THF     H6 4702   1.289   0.418   2.388 -0.8673 -0.8710 -1.5940
    1THF     C4 4703   1.278   0.394   2.611 -0.2359 -0.2132  0.4519
    1THF     H7 4704   1.183   0.356   2.649  0.4035 -1.0434  1.2688
    1THF     H8 4705   1.294   0.501   2.601  0.1043 -0.0871  2.1296
    1THF     O1 4706   1.384   0.333   2.690  0.0675  0.4184  0.1120
    1THF     C1 4707   3.507   1.595   2.622 -0.3065  0.1309  0.3357
    1THF     H1 4708   3.417   1.645   2.583  0.0019 -0.5594 -1.2734
    1THF     H2 4709   3.522   1.625   2.726 -2.0749 -0.3477  0.7431
    1THF     C2 4710   3.626   1.614   2.526  0.1936 -0.0716 -0.4928
    1THF     H3 4711   3.717   1.618   2.586 -1.0330 -2.1621  1.6366
    1THF     H4 4712   3.613   1.703   2.465 -3.5722 -0.1723 -0.0065
    1THF     C3 4713   3.628   1.485   2.436 -0.9425  0.3403 -0.5692
    1THF     H5 4714   3.729   1.443   2.437 -1.1191 -0.1133  2.5015
    1THF     H6 4715   3.607   1.487   2.329  1.6006  0.6894 -1.1084
    1THF     C4 4716   3.535   1.383   2.504 -0.0225  0.0308  0.0167
    1THF     H7 4717   3.589   1.300   2.551 -0.3526  0.6879  1.5981
    1THF     H8 4718   3.463   1.350   2.429  1.6999  0.2836 -1.8117
    1THF     O1 4719   3.473   1.453   2.616  1.0347  0.8568 -0.4246
    1THF     C1 4720   2.591   2.005   2.123  0.1286 -0.4158 -0.1585
    1THF     H1 4721   2.597   2.033   2.229  1.7748 -0.7970 -0.1248
    1THF     H2 4722   2.688   2.021   2.074  0.9474  0.7324  1.7916
    1THF     C2 4723   2.488   2.088   2.043  0.6663 -0.3011 -0.3725
    1THF     H3 4724   2.528   2.145   1.959  0.3953  2.9684  1.6299
    1THF     H4 4725   2.426   2.146   2.111 -1.2778 -1.8190 -0.8328
    1THF     C3 4726   2.389   1.991   1.977  0.2792  0.2198  0.4499
    1THF     H5 4727   2.418   1.965   1.875 -3.4338  2.3490 -1.2417
    1THF     H6 4728   2.285   2.024   1.981 -0.6318 -2.6284  0.7232
    1THF     C4 4729   2.408   1.861   2.059  0.8202  0.2570 -0.1716
    1THF     H7 4730   2.389   1.772   1.999 -0.5198  1.1041 -1.0241
    1THF     H8 4731   2.354   1.855   2.154  1.8691 -2.1019  0.3094
    1THF     O1 4732   2.548   1.866   2.092 -0.2833  0.4193  0.0301
    1THF     C1 4733   2.083   2.215   1.841  1.2610 -0.0503  0.6141
    1THF     H1 4734   2.122   2.275   1.925 -2.8232  0.9256  1.9115
    1THF     H2 4735   2.090   2.113   1.879 -1.3915 -0.2208  0.6916
    1THF     C2 4736   2.153   2.233   1.703  0.3647 -0.6010  0.1583
    1THF     H3 4737   2.146   2.137   1.653  2.6799 -0.1438 -1.1348
    1THF     H4 4738   2.257   2.266   1.711  0.1396  0.1679 -0.0471
    1THF     C3 4739   2.070   2.332   1.629 -0.5607  1.1196 -0.8252
    1THF     H5 4740   2.034   2.292   1.534 -1.0519 -0.8609  0.1627
    1THF     H6 4741   2.137   2.415   1.604 -0.5952  1.4917  0.3044
    1THF     C4 4742   1.955   2.375   1.717  0.4690 -0.6526  0.3890
    1THF     H7 4743   1.860   2.374   1.664  0.4018 -1.3272  0.5200
    1THF     H8 4744   1.957   2.476   1.760 -1.1144 -0.4861  0.0673
    1THF     O1 4745   1.947   2.263   1.819  0.4033 -0.6327  0.0202
    1THF     C1 4746   0.940   2.152   2.634  0.1410 -0.3263 -0.4480
    1THF     H1 4747   0.873   2.206   2.566 -0.1053  1.9134  1.5156
    1THF     H2 4748   0.986   2.223   2.703 -2.6709 -0.8684  2.0901
    1THF     C2 4749   1.040   2.061   2.572  0.2622 -0.0463 -0.7816
    1THF     H3 4750   1.131   2.066   2.632 -0.4058 -0.2929  0.2822
    1THF     H4 4751   1.060   2.061   2.465  1.2857  0.2692 -0.5908
    1THF     C3 4752   0.991   1.911   2.597 -0.0653 -0.1148 -0.2143
    1THF     H5 4753   1.063   1.833   2.623 -1.4327 -1.5250 -0.6034
    1THF     H6 4754   0.948   1.866   2.508  1.0452 -2.7884  0.5248
    1THF     C4 4755   0.886   1.923   2.709 -0.0874  0.3602  0.0553
    1THF     H7 4756   0.924   1.886   2.804 -1.9052 -0.0549  0.6466
    1THF     H8 4757   0.799   1.861   2.688 -0.1132  0.5101 -0.2849
    1THF     O1 4758   0.849   2.063   2.710  0.0471 -0.0428  0.5597
    1THF     C1 4759   3.089   0.160   0.122 -0.1356 -0.8277 -0.3033
    1THF     H1 4760   3.047   0.236   0.055 -1.4271  0.1493  1.5566
    1THF     H2 4761   3.045   0.158   0.222  1.0484 -1.2646  0.2210
    1THF     C2 4762   3.239   0.184   0.145  0.5119 -0.0648  0.0240
    1THF     H3 4763   3.253   0.207   0.251 -1.7354 -1.7342  0.7139
    1THF     H4 4764   3.283   0.265   0.085  0.7387  1.3765  2.0855
    1THF     C3 4765   3.311   0.059   0.097  1.6441  0.2679  0.1406
    1THF     H5 4766   3.326  -0.019   0.173 -1.8157 -1.9650 -1.3180
    1THF     H6 4767   3.402   0.076   0.040  1.4740 -2.2388 -0.9698
    1THF     C4 4768   3.206   0.001  -0.000  0.1000  0.5264  0.3837
    1THF     H7 4769   3.216  -0.107  -0.012 -2.9120  0.1704  0.5971
    1THF     H8 4770   3.211   0.048  -0.099 -1.6781  0.5724  0.3000
    1THF     O1 4771   3.081   0.029   0.055 -0.4147 -0.2986 -0.0764
    1THF     C1 4772   2.785   2.401   0.636 -0.1948  0.0899  0.8120
    1THF     H1 4773   2.814   2.304   0.595 -1.3022  1.3438 -3.2479
    1THF     H2 4774   2.839   2.486   0.591  0.4701  0.0038  1.4352
    1THF     C2 4775   2.815   2.423   0.785 -0.5945  0.2057 -1.1034
    1THF     H3 4776   2.875   2.513   0.802 -0.6438 -0.2258  1.5168
    1THF     H4 4777   2.856   2.333   0.831 -1.2697  0.0285 -0.8536
    1THF     C3 4778   2.684   2.447   0.851  0.3806 -0.1802  0.7109
    1THF     H5 4779   2.685   2.525   0.928  1.6951 -0.5908  1.1309
    1THF     H6 4780   2.645   2.350   0.882  2.5786 -0.4129  2.9421
    1THF     C4 4781   2.596   2.500   0.731  0.3692 -0.0307 -0.0523
    1THF     H7 4782   2.628   2.604   0.721  3.9375 -0.8357  2.0732
    1THF     H8 4783   2.488   2.499   0.746  0.1200 -0.8619 -1.8055
    1THF     O1 4784   2.642   2.419   0.624 -0.5874 -0.6202 -0.0629
    1THF     C1 4785   0.462   1.133   2.990 -0.1463  0.4790  0.4076
    1THF     H1 4786   0.489   1.187   2.900  0.2525  2.1853  1.5257
    1THF     H2 4787   0.462   1.205   3.072 -0.2457  0.2058  0.6494
    1THF     C2 4788   0.565   1.019   3.006  0.2321 -0.1530  0.1055
    1THF     H3 4789   0.608   1.024   3.107 -0.0253  0.7081  0.1718
    1THF     H4 4790   0.644   1.024   2.931  0.7479 -1.3761  0.5524
    1THF     C3 4791   0.481   0.888   2.985 -0.1567 -0.6044  0.4442
    1THF     H5 4792   0.447   0.854   3.082  1.4261  1.0692  1.6169
    1THF     H6 4793   0.538   0.810   2.934  1.3690  0.2268  0.8497
    1THF     C4 4794   0.359   0.943   2.904  0.0401  0.3102  0.5937
    1THF     H7 4795   0.274   0.876   2.921 -0.4429  0.9408  0.6931
    1THF     H8 4796   0.382   0.956   2.798  0.6018 -1.0148  0.5488
    1THF     O1 4797   0.333   1.068   2.964  0.0350  0.4420 -0.9346
    1THF     C1 4798   3.085   1.068   0.393 -0.9412 -0.2322 -0.4514
    1THF     H1 4799   3.000   1.001   0.405 -1.7500  0.6885 -0.9914
    1THF     H2 4800   3.144   1.032   0.307  0.7663 -0.6410  0.8661
    1THF     C2 4801   3.177   1.097   0.508  0.2652  0.5793  0.2036
    1THF     H3 4802   3.255   1.021   0.512 -2.4170 -2.2821 -0.3130
    1THF     H4 4803   3.125   1.089   0.604 -0.7565  1.4297 -0.2618
    1THF     C3 4804   3.232   1.238   0.487 -0.3795 -0.0548 -0.1540
    1THF     H5 4805   3.325   1.229   0.432 -0.9683 -0.3088 -1.1196
    1THF     H6 4806   3.243   1.297   0.579  2.3731  0.7795 -0.9700
    1THF     C4 4807   3.131   1.296   0.389 -0.3396  0.6023  0.3212
    1THF     H7 4808   3.173   1.348   0.303 -0.6631 -0.8139 -0.7176
    1THF     H8 4809   3.071   1.367   0.447 -1.2297 -0.2156  0.4264
    1THF     O1 4810   3.042   1.193   0.352 -0.0810 -0.8832 -0.5513
    1THF     C1 4811   1.341   3.152   2.871 -0.3146 -0.7538 -0.5064
    1THF     H1 4812   1.254   3.154   2.806 -1.5777 -0.3766  1.1744
    1THF     H2 4813   1.319   3.191   2.970  0.3808 -0.1919 -0.5681
    1THF     C2 4814   1.460   3.225   2.808 -0.0637 -0.0272  0.2195
    1THF     H3 4815   1.498   3.299   2.879  1.1306  0.4052 -0.8645
    1THF     H4 4816   1.437   3.279   2.716  1.4684  2.1184  1.0604
    1THF     C3 4817   1.569   3.124   2.797 -0.3061  0.0686 -0.0628
    1THF     H5 4818   1.660   3.163   2.843 -0.7367  0.9026  0.0890
    1THF     H6 4819   1.596   3.095   2.695 -0.0821 -1.3101  0.3739
    1THF     C4 4820   1.526   3.011   2.874  0.8778  0.8354 -0.0006
    1THF     H7 4821   1.566   3.023   2.975 -0.7363 -0.6013  0.8343
    1THF     H8 4822   1.562   2.923   2.819 -2.2154 -0.7476  0.4149
    1THF     O1 4823   1.383   3.014   2.877 -0.1572  0.1252 -0.0785
    1THF     C1 4824   2.683   1.049   1.196  0.6166 -0.1794  0.1257
    1THF     H1 4825   2.793   1.051   1.197  0.6391  0.3671  4.6641
    1THF     H2 4826   2.658   1.000   1.290 -0.4209  1.1063  0.5422
    1THF     C2 4827   2.625   0.975   1.073  0.8510  0.4245  0.5020
    1THF     H3 4828   2.616   0.869   1.098 -1.4042  0.4236 -0.1965
    1THF     H4 4829   2.686   0.995   0.985  0.2025  0.8437  0.1475
    1THF     C3 4830   2.487   1.041   1.056 -0.0083  0.0606  0.7354
    1THF     H5 4831   2.404   0.999   1.113  0.8492 -0.5852  1.5093
    1THF     H6 4832   2.460   1.033   0.950 -1.0509  0.4565  0.9642
    1THF     C4 4833   2.511   1.182   1.108  0.1277  0.6843  0.0132
    1THF     H7 4834   2.421   1.219   1.158 -0.7886 -0.7647 -0.4916
    1THF     H8 4835   2.523   1.249   1.022  1.1239  1.4466  0.7468
    1THF     O1 4836   2.627   1.181   1.188  0.5668 -0.3769 -0.0963
    1THF     C1 4837   3.170   2.106   2.934 -0.0768  0.2593  0.1244
    1THF     H1 4838   3.215   2.063   3.023 -0.7439 -0.3991  0.1481
    1THF     H2 4839   3.181   2.030   2.855  0.7050 -0.5112  0.9709
    1THF     C2 4840   3.224   2.238   2.881  0.3960 -0.3454  0.6652
    1THF     H3 4841   3.290   2.227   2.795 -1.5924  2.5507 -1.3316
    1THF     H4 4842   3.274   2.306   2.949  0.2498 -1.0767  1.5133
    1THF     C3 4843   3.104   2.315   2.830 -0.2896  0.7446  0.1661
    1THF     H5 4844   3.127   2.347   2.728  1.5517 -0.6097  0.1325
    1THF     H6 4845   3.084   2.403   2.891 -2.7904  0.3438 -0.0241
    1THF     C4 4846   2.989   2.211   2.832 -0.5948  0.2963 -0.0605
    1THF     H7 4847   3.001   2.150   2.742  4.2601 -2.0220  1.9425
    1THF     H8 4848   2.890   2.255   2.842 -0.9046  0.2866 -2.6948
    1THF     O1 4849   3.026   2.132   2.950 -0.1121 -0.1818 -0.2741
    1THF     C1 4850   2.036   2.367   3.753  0.4258  0.5834 -0.8313
    1THF     H1 4851   1.942   2.377   3.698 -0.6204 -1.7036  0.4554
    1THF     H2 4852   2.114   2.407   3.688  1.0182 -1.3119 -1.3067
    1THF     C2 4853   2.048   2.221   3.802  0.6195 -0.9975  0.1212
    1THF     H3 4854   2.145   2.206   3.850  0.3498 -0.7367  0.7486
    1THF     H4 4855   2.037   2.149   3.720 -3.3919  0.9490 -1.1675
    1THF     C3 4856   1.935   2.214   3.916 -0.5374  0.3913  0.4503
    1THF     H5 4857   1.950   2.142   3.997  1.7097 -1.6104 -1.6668
    1THF     H6 4858   1.848   2.191   3.855 -0.6211 -1.5064  1.2692
    1THF     C4 4859   1.941   2.363   3.969 -0.2604  0.4628 -0.1733
    1THF     H7 4860   2.008   2.366   4.055 -0.8144  0.2655  0.2734
    1THF     H8 4861   1.839   2.393   3.996 -0.2497 -0.3158  0.7801
    1THF     O1 4862   2.002   2.444   3.865  0.1396  0.0172 -0.9332
    1THF     C1 4863   0.260   3.408   2.084 -0.5847  0.2798 -0.0671
    1THF     H1 4864   0.286   3.498   2.140 -0.0225  0.7685 -1.1023
    1THF     H2 4865   0.321   3.326   2.123  0.9088  1.5331  0.2811
    1THF     C2 4866   0.290   3.419   1.931 -0.4359  0.0416 -0.9442
    1THF     H3 4867   0.385   3.369   1.910 -0.6010 -0.3310 -0.8200
    1THF     H4 4868   0.285   3.524   1.902  1.6895  0.0864 -1.2426
    1THF     C3 4869   0.169   3.345   1.869  0.6681 -0.1595  0.0338
    1THF     H5 4870   0.172   3.236   1.863  0.2987 -0.2236  1.0778
    1THF     H6 4871   0.150   3.388   1.770 -0.9482 -0.2802  0.2846
    1THF     C4 4872   0.059   3.379   1.962  0.8427 -0.1700  0.1348
    1THF     H7 4873  -0.024   3.307   1.965  0.0481  0.7949  1.6381
    1THF     H8 4874   0.022   3.481   1.953 -1.6041 -0.9487  0.9495
    1THF     O1 4875   0.120   3.374   2.090 -0.1952 -0.2806 -0.6442
    1THF     C1 4876   1.536   1.709   2.970  0.3395 -0.3927 -0.3391
    1THF     H1 4877   1.483   1.771   2.898  2.3322 -2.8788 -4.1079
    1THF     H2 4878   1.538   1.750   3.072 -0.5823  0.0617 -0.5042
    1THF     C2 4879   1.673   1.690   2.904 -0.5307 -0.0904 -0.4530
    1THF     H3 4880   1.755   1.717   2.971 -0.5813 -0.1549 -0.3648
    1THF     H4 4881   1.683   1.742   2.809  0.9076  1.8604  0.7248
    1THF     C3 4882   1.683   1.540   2.879  0.4386  0.0129 -0.4092
    1THF     H5 4883   1.739   1.505   2.966 -0.7119 -0.8529 -0.0068
    1THF     H6 4884   1.731   1.512   2.785 -1.6859 -1.0238 -1.2136
    1THF     C4 4885   1.541   1.500   2.878  0.0545  0.0929 -0.3180
    1THF     H7 4886   1.542   1.392   2.895  3.4796  0.5466  3.0890
    1THF     H8 4887   1.506   1.524   2.778  1.6152 -0.1598 -0.9422
    1THF     O1 4888   1.481   1.581   2.980  0.4686 -0.0020 -0.6544
    1THF     C1 4889   2.494   0.813   0.328  0.3646 -0.9753  0.1563
    1THF     H1 4890   2.505   0.766   0.426 -0.1871 -0.9975  0.2097
    1THF     H2 4891   2.393   0.790   0.293 -0.5087  0.4938  1.6818
    1THF     C2 4892   2.613   0.769   0.232 -0.2090  0.0718 -0.1699
    1THF     H3 4893   2.582   0.744   0.130  1.3150  0.6521 -0.7884
    1THF     H4 4894   2.668   0.687   0.278  2.2232  1.2624 -0.8995
    1THF     C3 4895   2.700   0.893   0.227  0.8402 -0.2876 -0.2161
    1THF     H5 4896   2.749   0.909   0.131  1.8747 -1.2241  0.1451
    1THF     H6 4897   2.777   0.909   0.303  0.7424 -1.7097  0.2061
    1THF     C4 4898   2.599   1.008   0.246  0.3265  0.4955 -0.5977
    1THF     H7 4899   2.548   1.023   0.151  0.8933 -0.6013 -1.0878
    1THF     H8 4900   2.652   1.093   0.289  0.8811 -0.6303  1.0144
    1THF     O1 4901   2.514   0.954   0.346 -0.2157 -0.1219  0.0989
    1THF     C1 4902   1.136   3.511   2.536 -0.3505  0.5517 -0.4958
    1THF     H1 4903   1.112   3.528   2.431 -0.3337  1.2616 -0.3885
    1THF     H2 4904   1.137   3.608   2.586  0.0573 -1.2520  3.2245
    1THF     C2 4905   1.256   3.420   2.535  0.2888  0.9226  0.0945
    1THF     H3 4906   1.325   3.431   2.620  1.4620  0.9737 -0.8488
    1THF     H4 4907   1.324   3.436   2.452  1.9048 -1.0768  0.9891
    1THF     C3 4908   1.198   3.272   2.525 -0.0710  0.0409  0.0070
    1THF     H5 4909   1.262   3.200   2.577  1.4495  0.5053 -1.1810
    1THF     H6 4910   1.186   3.232   2.424 -1.7579  2.7538 -0.9123
    1THF     C4 4911   1.057   3.285   2.586  0.4043 -0.7627  0.5831
    1THF     H7 4912   1.045   3.240   2.685 -0.7755  0.2107  0.8948
    1THF     H8 4913   0.978   3.246   2.521  2.3004  0.2301 -2.3975
    1THF     O1 4914   1.031   3.431   2.591  0.2940 -0.7978  0.5712
    1THF     C1 4915   0.950   3.745   0.100  0.1235  0.3670  0.2287
    1THF     H1 4916   1.000   3.739   0.003 -1.6033  1.3004 -0.7520
    1THF     H2 4917   0.966   3.648   0.147  1.9188 -0.2891 -1.6660
    1THF     C2 4918   0.797   3.776   0.109  0.0860  0.5952 -0.5290
    1THF     H3 4919   0.733   3.692   0.082  1.3641  0.0754 -1.9731
    1THF     H4 4920   0.776   3.855   0.036 -0.2249 -0.2766 -1.3824
    1THF     C3 4921   0.775   3.828   0.255 -0.1932 -0.1358  0.1139
    1THF     H5 4922   0.719   3.757   0.316 -0.2580 -1.0627 -1.0333
    1THF     H6 4923   0.730   3.928   0.249 -1.9803 -0.8996  0.5949
    1THF     C4 4924   0.920   3.846   0.307  0.5504 -0.0410 -0.8463
    1THF     H7 4925   0.950   3.760   0.366 -1.3017  0.1155  0.3724
    1THF     H8 4926   0.934   3.929   0.377  0.3441  1.4574 -2.5326
    1THF     O1 4927   1.006   3.842   0.186  0.2767 -0.2405 -0.1242
    1THF     C1 4928   1.841   3.790   4.015 -0.2233  0.2228  0.6037
    1THF     H1 4929   1.793   3.776   3.918 -0.5542  2.0038  0.5015
    1THF     H2 4930   1.778   3.852   4.080 -1.6381 -1.2437  0.6562
    1THF     C2 4931   1.977   3.854   4.001 -0.2581 -0.0423  0.4644
    1THF     H3 4932   2.014   3.914   4.084  0.9229  1.5143 -1.1369
    1THF     H4 4933   1.979   3.914   3.909 -0.2774 -2.6728 -1.2847
    1THF     C3 4934   2.066   3.737   3.990 -0.9705 -0.1472  0.5921
    1THF     H5 4935   2.166   3.769   4.021  0.2301 -0.4556 -2.7048
    1THF     H6 4936   2.071   3.702   3.887 -1.8840 -0.0297  0.5119
    1THF     C4 4937   2.002   3.635   4.088  0.2316  0.1445  0.4756
    1THF     H7 4938   2.025   3.658   4.192 -2.2796  0.6401  0.9518
    1THF     H8 4939   2.033   3.531   4.075  2.4007  0.7706  0.4580
    1THF     O1 4940   1.862   3.656   4.065  0.2611  0.0495  0.2771
    1THF     C1 4941   2.598   0.040   0.562 -0.7621 -1.3349 -0.3050
    1THF     H1 4942   2.609  -0.001   0.462 -0.5533  1.3734 -1.4392
    1THF     H2 4943   2.664   0.012   0.645 -1.3954 -0.2488  0.5906
    1THF     C2 4944   2.451  -0.001   0.602  0.0774 -0.0331  0.0424
    1THF     H3 4945   2.460  -0.067   0.689 -4.9644 -0.7306  0.1418
    1THF     H4 4946   2.395  -0.049   0.522 -0.9093  0.2436  0.5664
    1THF     C3 4947   2.383   0.128   0.642 -0.3879  0.6505  0.0148
    1THF     H5 4948   2.374   0.131   0.751  1.9061 -1.2774  0.2882
    1THF     H6 4949   2.282   0.137   0.599  0.5023 -1.7195 -2.7761
    1THF     C4 4950   2.475   0.247   0.596  0.5354  0.4922 -0.1878
    1THF     H7 4951   2.479   0.322   0.676  3.0664  0.2590 -0.0473
    1THF     H8 4952   2.423   0.297   0.514 -0.6469 -0.0711  0.2013
    1THF     O1 4953   2.604   0.182   0.562  0.1459  0.2272  0.3781
    1THF     C1 4954   1.187   0.072   2.786  0.1356 -0.1327  0.3110
    1THF     H1 4955   1.228   0.173   2.793 -1.0163  0.2454  1.9506
    1THF     H2 4956   1.217   0.029   2.690 -1.7967 -0.9544  0.0563
    1THF     C2 4957   1.038   0.072   2.803  0.4026  0.0503  0.1733
    1THF     H3 4958   0.984   0.090   2.709  0.3799  0.6013  0.2888
    1THF     H4 4959   1.000   0.136   2.884  1.0388  1.6470 -0.7569
    1THF     C3 4960   1.016  -0.072   2.841 -0.2914  0.3548 -0.4083
    1THF     H5 4961   1.015  -0.141   2.756 -0.0820  0.6751 -0.6748
    1THF     H6 4962   0.926  -0.092   2.899  1.4303 -1.3491  1.7457
    1THF     C4 4963   1.138  -0.107   2.936 -1.1525 -0.1262 -0.1006
    1THF     H7 4964   1.183  -0.205   2.916 -0.6220 -0.3722  2.1295
    1THF     H8 4965   1.115  -0.089   3.042 -0.9802 -2.6194  0.3769
    1THF     O1 4966   1.239  -0.017   2.891  0.9265 -0.0330 -0.3997
    1THF     C1 4967   3.072   2.337   2.352 -0.1900  0.3158  0.1142
    1THF     H1 4968   3.175   2.308   2.331  0.1515 -0.7751  3.0844
    1THF     H2 4969   3.016   2.244   2.342 -2.9528  1.8338  0.8163
    1THF     C2 4970   3.013   2.438   2.250  0.2519  0.5893 -0.3295
    1THF     H3 4971   2.916   2.414   2.208 -0.3538  1.6051  0.4806
    1THF     H4 4972   3.085   2.451   2.169  1.4840  0.0090  0.6374
    1THF     C3 4973   3.012   2.560   2.345  0.5761 -0.5760 -0.2234
    1THF     H5 4974   2.910   2.593   2.366  0.6629  0.7057 -1.6696
    1THF     H6 4975   3.038   2.656   2.300 -3.3157 -0.4517 -2.4623
    1THF     C4 4976   3.087   2.521   2.474 -0.5541  0.3763 -0.4936
    1THF     H7 4977   3.058   2.577   2.563 -0.1738  0.2316 -0.2772
    1THF     H8 4978   3.195   2.518   2.456 -0.7379  0.9622 -1.7058
    1THF     O1 4979   3.061   2.383   2.489 -0.0545 -0.1484 -0.5998
    1THF     C1 4980   3.291   1.705   0.081  0.0843 -0.2573 -0.2075
    1THF     H1 4981   3.367   1.692   0.004 -1.7270 -2.0375 -1.7671
    1THF     H2 4982   3.312   1.779   0.158 -1.0077  1.4526 -1.5054
    1THF     C2 4983   3.242   1.572   0.143 -0.7757  0.1570 -1.4563
    1THF     H3 4984   3.295   1.550   0.236 -2.4375  2.8410  0.2138
    1THF     H4 4985   3.263   1.490   0.075 -1.1184 -0.0776 -1.2801
    1THF     C3 4986   3.097   1.594   0.174 -0.9664  1.1584 -1.0635
    1THF     H5 4987   3.074   1.640   0.270 -2.4875 -1.4650 -0.1291
    1THF     H6 4988   3.046   1.497   0.171 -3.0177  2.1391  1.0461
    1THF     C4 4989   3.047   1.677   0.063 -0.1826 -0.4821  1.0190
    1THF     H7 4990   2.982   1.758   0.096  1.4270  1.3593 -0.1693
    1THF     H8 4991   3.008   1.619  -0.021  1.8341  2.1471 -1.8627
    1THF     O1 4992   3.166   1.746   0.011  0.1871 -0.0037  0.6527
    1THF     C1 4993   3.284   0.498   3.553  0.2147 -0.5577 -0.1009
    1THF     H1 4994   3.299   0.410   3.617 -1.0548  0.1512  1.2096
    1THF     H2 4995   3.237   0.459   3.462  0.9438 -4.5337  1.1285
    1THF     C2 4996   3.412   0.578   3.525 -0.0465  0.2816 -0.4016
    1THF     H3 4997   3.397   0.645   3.440  2.0261 -1.2167 -2.0138
    1THF     H4 4998   3.489   0.508   3.490 -1.1974  0.2974 -3.1029
    1THF     C3 4999   3.434   0.658   3.658  0.3999  0.0280  0.0041
    1THF     H5 5000   3.449   0.764   3.638  1.8253 -0.5330 -2.1287
    1THF     H6 5001   3.509   0.614   3.724 -2.0557 -2.4170  1.3125
    1THF     C4 5002   3.299   0.643   3.737 -0.2586  0.3889 -0.4757
    1THF     H7 5003   3.257   0.736   3.777 -2.3671 -0.9343  0.4304
    1THF     H8 5004   3.309   0.567   3.814 -0.0093  2.0301  1.1539
    1THF     O1 5005   3.210   0.589   3.631  0.1963  0.1878  0.2878
    1THF     C1 5006   0.763   3.042   1.461 -0.0831 -0.1508 -0.6397
    1THF     H1 5007   0.791   3.057   1.566  0.5943  0.0393 -0.8467
    1THF     H2 5008   0.670   3.092   1.434  0.0024 -1.2377 -3.0065
    1THF     C2 5009   0.732   2.896   1.445  0.2382 -0.1992  0.2244
    1THF     H3 5010   0.634   2.868   1.483  0.3522 -0.2768  0.4578
    1THF     H4 5011   0.808   2.835   1.495  0.2398 -0.0916  0.3532
    1THF     C3 5012   0.748   2.885   1.295  0.3804 -0.2378 -0.6855
    1THF     H5 5013   0.647   2.901   1.256  0.6491  1.7331 -0.6071
    1THF     H6 5014   0.765   2.781   1.267 -0.7801 -0.4626 -0.5944
    1THF     C4 5015   0.846   2.994   1.238 -0.4041  0.0179 -0.0761
    1THF     H7 5016   0.793   3.058   1.167 -0.4911 -0.3884 -0.3727
    1THF     H8 5017   0.936   2.946   1.201 -0.0090  0.7744 -0.0985
    1THF     O1 5018   0.873   3.064   1.363 -0.2653  0.0387  0.6722
    1THF     C1 5019   1.466   2.721   1.599 -0.3279  0.1058  0.0799
    1THF     H1 5020   1.380   2.697   1.661  1.0769 -0.7672  1.7317
    1THF     H2 5021   1.517   2.813   1.629  0.0399  0.4669 -1.5866
    1THF     C2 5022   1.437   2.711   1.448 -0.4073  0.1595 -0.9868
    1THF     H3 5023   1.507   2.774   1.393 -0.9237 -1.0514 -3.0956
    1THF     H4 5024   1.338   2.756   1.439 -1.4893 -1.7798  0.6742
    1THF     C3 5025   1.456   2.563   1.405 -0.0645  0.2001 -0.8670
    1THF     H5 5026   1.533   2.564   1.327  1.7121  1.9482  0.8433
    1THF     H6 5027   1.358   2.523   1.377 -0.8033  1.6692 -0.4332
    1THF     C4 5028   1.520   2.499   1.531  0.1110 -0.6590  0.4351
    1THF     H7 5029   1.616   2.450   1.510  0.4749  0.2458 -0.0109
    1THF     H8 5030   1.445   2.435   1.579 -0.4698 -0.6643 -0.4745
    1THF     O1 5031   1.559   2.608   1.616  0.1203 -0.5179 -0.8583
    1THF     C1 5032   2.859   1.778   2.298  0.1305  0.1043 -0.3039
    1THF     H1 5033   2.785   1.777   2.218 -0.1004  3.1666 -0.2059
    1THF     H2 5034   2.927   1.694   2.287  0.8317  0.2467  2.6011
    1THF     C2 5035   2.767   1.770   2.429  0.9950  0.3711  0.3111
    1THF     H3 5036   2.789   1.684   2.493  0.5538 -0.6215 -0.8575
    1THF     H4 5037   2.661   1.771   2.402  1.1915  0.2688 -0.4686
    1THF     C3 5038   2.789   1.899   2.503 -0.3041  0.9152 -0.0306
    1THF     H5 5039   2.845   1.888   2.596  1.1044  1.3280 -0.8116
    1THF     H6 5040   2.692   1.940   2.531 -1.5494 -1.5590 -0.5424
    1THF     C4 5041   2.860   1.987   2.395  0.5819 -0.4778  0.2776
    1THF     H7 5042   2.931   2.061   2.433  2.5173 -2.2052  0.0893
    1THF     H8 5043   2.787   2.047   2.340  0.0472  0.4603  1.9886
    1THF     O1 5044   2.929   1.905   2.301 -0.0327 -0.1007 -0.1933
    1THF     C1 5045   1.612   1.642   4.040  0.2197 -0.4352 -0.4302
    1THF     H1 5046   1.640   1.536   4.030  1.1755 -0.0822 -1.6250
    1THF     H2 5047   1.567   1.665   4.136 -0.4843  0.5769 -1.0031
    1THF     C2 5048   1.525   1.680   3.921 -0.5416 -0.0002  0.4614
    1THF     H3 5049   1.469   1.771   3.941 -0.9053 -0.7670  3.0664
    1THF     H4 5050   1.450   1.603   3.900 -1.9113  1.0163  1.5822
    1THF     C3 5051   1.636   1.692   3.808  0.9835  0.4446  0.6155
    1THF     H5 5052   1.605   1.760   3.728  1.8414  1.5923  1.2428
    1THF     H6 5053   1.657   1.591   3.771 -1.6751  0.6346 -1.5738
    1THF     C4 5054   1.747   1.757   3.884  0.5816 -0.4567 -0.4096
    1THF     H7 5055   1.758   1.865   3.871 -1.4866 -0.4274 -2.2457
    1THF     H8 5056   1.846   1.719   3.855  1.0567  0.1337  0.4523
    1THF     O1 5057   1.728   1.724   4.024 -0.0984 -0.5074 -0.2842
    1THF     C1 5058   0.703   3.832   2.460  0.6331  0.1979 -0.2706
    1THF     H1 5059   0.769   3.916   2.440  0.5315  0.3707  0.1103
    1THF     H2 5060   0.605   3.855   2.418 -0.4854 -0.2717  1.9744
    1THF     C2 5061   0.690   3.795   2.608 -0.1414 -1.0309  0.1125
    1THF     H3 5062   0.588   3.758   2.618 -0.1957 -1.4007 -1.6025
    1THF     H4 5063   0.713   3.885   2.666 -0.9700 -0.0403 -1.0560
    1THF     C3 5064   0.788   3.678   2.634  0.2050  0.2917 -0.5676
    1THF     H5 5065   0.743   3.593   2.686  0.4733 -0.7809 -2.0614
    1THF     H6 5066   0.875   3.718   2.688  0.4092  0.4679 -1.0294
    1THF     C4 5067   0.824   3.629   2.492 -0.3747  0.5691 -0.6852
    1THF     H7 5068   0.789   3.527   2.482  1.5855 -0.1215 -0.8024
    1THF     H8 5069   0.932   3.632   2.473  0.3015 -2.8472  2.0854
    1THF     O1 5070   0.752   3.710   2.392  0.5597  0.0265  0.1891
    1THF     C1 5071   2.921   0.908   2.900 -0.2443 -0.5627 -0.5465
    1THF     H1 5072   2.984   0.858   2.974 -0.6882 -0.8001 -0.3232
    1THF     H2 5073   2.817   0.878   2.917 -0.9396  1.1125 -1.6584
    1THF     C2 5074   2.976   0.880   2.757  0.4578 -0.2242  0.0404
    1THF     H3 5075   2.890   0.852   2.696 -0.7043  0.1627  1.4850
    1THF     H4 5076   3.051   0.801   2.763 -1.1968 -1.6839  2.3117
    1THF     C3 5077   3.030   1.015   2.715 -0.7900  0.0306  0.3877
    1THF     H5 5078   2.971   1.057   2.633  3.4063  1.3358 -2.1536
    1THF     H6 5079   3.128   1.013   2.666 -0.6856  2.6442  0.3993
    1THF     C4 5080   3.028   1.104   2.845 -0.5451 -0.6609  0.1303
    1THF     H7 5081   3.007   1.208   2.822  1.7309 -0.2182 -0.0257
    1THF     H8 5082   3.121   1.092   2.902 -0.3726 -1.6222 -0.3308
    1THF     O1 5083   2.914   1.053   2.909  0.1623 -0.2649 -0.3864
    1THF     C1 5084   1.213   3.725   0.493 -0.3658 -0.0662  0.8412
    1THF     H1 5085   1.225   3.650   0.415 -1.9650  1.1702 -0.6557
    1THF     H2 5086   1.161   3.807   0.441  0.3744 -0.2340 -0.1701
    1THF     C2 5087   1.349   3.764   0.556 -0.1014  0.1447 -0.4898
    1THF     H3 5088   1.344   3.873   0.568 -1.3597  0.1316 -0.8736
    1THF     H4 5089   1.432   3.722   0.499  0.2466 -1.0341  0.8621
    1THF     C3 5090   1.344   3.710   0.706  0.9114 -0.7630  0.4177
    1THF     H5 5091   1.407   3.769   0.772 -0.3716  0.1324  0.8784
    1THF     H6 5092   1.369   3.604   0.718  2.5034 -0.5464 -0.8010
    1THF     C4 5093   1.190   3.706   0.733  0.4293 -0.5473 -0.2460
    1THF     H7 5094   1.155   3.806   0.762  1.6962 -0.4646  1.0855
    1THF     H8 5095   1.157   3.625   0.798 -0.8900 -0.2718 -0.5594
    1THF     O1 5096   1.137   3.669   0.606 -0.3626  0.3091  0.9164
    1THF     C1 5097   0.001   2.340   3.979  0.4630  0.2767 -0.3890
    1THF     H1 5098   0.094   2.296   4.016  0.2560 -0.2795 -0.5118
    1THF     H2 5099  -0.018   2.441   4.015  3.0915  1.8141 -3.1454
    1THF     C2 5100  -0.117   2.244   4.017  0.5050 -0.2890 -0.3363
    1THF     H3 5101  -0.172   2.274   4.106  1.2181  1.2435 -0.3871
    1THF     H4 5102  -0.082   2.144   4.042  1.1288 -0.4819 -1.8894
    1THF     C3 5103  -0.205   2.227   3.893 -0.3159  0.3228  0.3547
    1THF     H5 5104  -0.308   2.262   3.904 -0.5204 -0.0006 -0.4856
    1THF     H6 5105  -0.226   2.120   3.883  0.1264  0.0071  2.5370
    1THF     C4 5106  -0.133   2.294   3.778 -0.7038  1.4255  0.2064
    1THF     H7 5107  -0.184   2.382   3.736 -0.0746  1.5455 -0.3016
    1THF     H8 5108  -0.133   2.229   3.690 -1.2624  1.4222  0.2022
    1THF     O1 5109  -0.001   2.331   3.833  0.1486  0.7353  0.0122
    1THF     C1 5110   2.465   2.625   1.364 -0.3896  0.2377  0.6082
    1THF     H1 5111   2.365   2.585   1.387 -0.7986  0.9219  0.0257
    1THF     H2 5112   2.551   2.577   1.412  1.0379  0.2998 -1.8365
    1THF     C2 5113   2.463   2.778   1.372 -0.2632  0.6177 -0.0465
    1THF     H3 5114   2.555   2.816   1.417 -0.1560 -1.6647  1.8390
    1THF     H4 5115   2.387   2.806   1.446 -0.9378  2.0564 -1.2560
    1THF     C3 5116   2.444   2.834   1.229  0.2758  0.1835  1.1239
    1THF     H5 5117   2.541   2.866   1.190  1.7259 -2.2283  2.6443
    1THF     H6 5118   2.371   2.916   1.224  0.7930  0.7008  1.9771
    1THF     C4 5119   2.417   2.710   1.142  0.2657  0.3362 -0.3136
    1THF     H7 5120   2.462   2.711   1.043  0.3639  1.8108 -0.2702
    1THF     H8 5121   2.315   2.674   1.132  0.4406  0.2122 -1.7292
    1THF     O1 5122   2.481   2.608   1.222  0.0181 -0.1263 -0.1542
    1THF     C1 5123   1.967   0.622   3.742  1.2988  0.3315  1.1761
    1THF     H1 5124   1.956   0.538   3.811 -5.0826  0.8667  1.1754
    1THF     H2 5125   1.975   0.707   3.810 -1.3069  0.6009  1.2095
    1THF     C2 5126   1.853   0.633   3.638 -0.2836 -0.4321  0.0992
    1THF     H3 5127   1.802   0.730   3.636 -0.3160 -0.2586  5.0871
    1THF     H4 5128   1.779   0.557   3.662 -0.3079 -0.8191 -1.1390
    1THF     C3 5129   1.915   0.611   3.501 -0.2065  0.4329 -0.6467
    1THF     H5 5130   1.867   0.689   3.441 -0.4047  0.2388 -0.7397
    1THF     H6 5131   1.890   0.510   3.468  0.3603 -1.1381  3.3977
    1THF     C4 5132   2.073   0.631   3.526  0.6160  0.0668  0.1348
    1THF     H7 5133   2.113   0.730   3.502  2.4512 -1.1111 -1.7496
    1THF     H8 5134   2.123   0.550   3.473  1.7114  1.9299 -1.7432
    1THF     O1 5135   2.091   0.619   3.669  0.2526  0.1384 -0.6100
    1THF     C1 5136   0.308   2.397   3.733 -0.1555 -0.4304 -0.7164
    1THF     H1 5137   0.260   2.378   3.637  1.6140 -0.1096 -1.6899
    1THF     H2 5138   0.319   2.305   3.791 -0.4563 -1.8085 -2.8300
    1THF     C2 5139   0.239   2.521   3.806 -0.6756  0.7024  0.2318
    1THF     H3 5140   0.258   2.504   3.912  1.2086  2.0377  0.1430
    1THF     H4 5141   0.132   2.517   3.783 -1.1477 -0.0971  2.4287
    1THF     C3 5142   0.314   2.642   3.749  0.9086 -0.2516 -0.5842
    1THF     H5 5143   0.343   2.718   3.822 -2.1403  1.8695 -1.5060
    1THF     H6 5144   0.240   2.688   3.683 -1.9932 -2.7787  0.8034
    1THF     C4 5145   0.437   2.586   3.670 -0.1403  0.2793 -0.4030
    1THF     H7 5146   0.524   2.639   3.708 -0.1689 -0.3486  0.5464
    1THF     H8 5147   0.432   2.607   3.563  1.5303 -1.7738 -0.9216
    1THF     O1 5148   0.442   2.446   3.702  0.2358 -0.1968  0.2172
    1THF     C1 5149   2.141   2.786   2.425  0.3719 -0.3856 -0.5882
    1THF     H1 5150   2.250   2.792   2.440  0.3869 -0.0550 -0.8236
    1THF     H2 5151   2.080   2.746   2.505 -0.1773  0.0150 -0.8032
    1THF     C2 5152   2.112   2.697   2.303  0.4332 -0.1566 -1.1584
    1THF     H3 5153   2.014   2.654   2.326  0.8534 -0.0660  0.8634
    1THF     H4 5154   2.185   2.617   2.290  1.7009  0.6811  0.5939
    1THF     C3 5155   2.103   2.790   2.182  0.3574  0.1910 -0.0332
    1THF     H5 5156   2.023   2.763   2.113 -0.2432  1.5568  0.1240
    1THF     H6 5157   2.204   2.794   2.139  0.2418  2.1385 -0.1597
    1THF     C4 5158   2.074   2.924   2.246 -0.0430  0.1169  0.1714
    1THF     H7 5159   1.966   2.936   2.234 -0.0994 -2.0108 -1.8681
    1THF     H8 5160   2.126   3.006   2.196  0.3069 -0.8389 -1.0514
    1THF     O1 5161   2.104   2.923   2.390 -0.4824  0.3900 -0.0159
    1THF     C1 5162   3.730   3.283   0.182  0.0607 -0.3543  0.8193
    1THF     H1 5163   3.831   3.325   0.188  0.3494 -1.1833  1.8393
    1THF     H2 5164   3.696   3.259   0.284 -1.9885  2.1920  0.8099
    1THF     C2 5165   3.739   3.154   0.097 -1.3019  0.3402 -0.2476
    1THF     H3 5166   3.743   3.059   0.150 -0.8768  0.3976 -0.1783
    1THF     H4 5167   3.832   3.162   0.041 -0.6355 -0.9928  0.6592
    1THF     C3 5168   3.613   3.163   0.014 -0.2254  0.2795 -0.3157
    1THF     H5 5169   3.548   3.084   0.051  0.0215  0.4862  0.5748
    1THF     H6 5170   3.639   3.144  -0.090  0.9925  0.0889  0.0212
    1THF     C4 5171   3.554   3.301   0.025  0.1302 -0.2955  0.3337
    1THF     H7 5172   3.454   3.300   0.069 -0.1688 -2.1538 -0.3526
    1THF     H8 5173   3.542   3.345  -0.075 -0.7447  1.3528  1.1467
    1THF     O1 5174   3.642   3.374   0.108  0.3745  0.0654  0.4470
    1THF     C1 5175   1.596   2.400   2.879 -0.4362  0.3885 -0.4885
    1THF     H1 5176   1.660   2.314   2.854 -4.3919 -2.7144 -0.4088
    1THF     H2 5177   1.509   2.354   2.928 -1.6666  1.4584 -1.6572
    1THF     C2 5178   1.543   2.477   2.757 -0.8158 -0.3360  0.0849
    1THF     H3 5179   1.434   2.472   2.762 -0.8372 -0.5405 -0.5413
    1THF     H4 5180   1.591   2.442   2.666  2.5905  3.9922  0.0469
    1THF     C3 5181   1.592   2.623   2.785  0.0344  0.7529  0.3343
    1THF     H5 5182   1.504   2.673   2.825  1.9685  3.3460  1.5296
    1THF     H6 5183   1.636   2.669   2.696 -0.2810 -0.3852 -0.4254
    1THF     C4 5184   1.695   2.606   2.898 -0.5398 -0.1142  0.2570
    1THF     H7 5185   1.717   2.687   2.967  1.2004  0.9328 -1.4882
    1THF     H8 5186   1.791   2.579   2.853 -1.2987 -0.3331 -1.2774
    1THF     O1 5187   1.650   2.493   2.974  0.6408  0.2990  1.0066
    1THF     C1 5188   1.963   0.522   3.141  0.0199 -0.3522 -0.0110
    1THF     H1 5189   1.904   0.579   3.214  0.4770  1.2286 -0.8477
    1THF     H2 5190   2.049   0.581   3.109  0.2554 -0.9679 -0.5185
    1THF     C2 5191   1.881   0.509   3.015 -0.7922  0.1634  0.0296
    1THF     H3 5192   1.886   0.595   2.947 -1.5163 -0.1763 -0.4669
    1THF     H4 5193   1.775   0.489   3.031 -0.5085 -0.9965  0.4599
    1THF     C3 5194   1.948   0.399   2.939 -0.3993 -0.8360  0.3291
    1THF     H5 5195   2.031   0.431   2.875 -1.4106  3.1972  0.9021
    1THF     H6 5196   1.878   0.337   2.883 -0.6209  0.4626 -0.8637
    1THF     C4 5197   2.011   0.312   3.050 -0.3181  0.0462  0.8855
    1THF     H7 5198   2.115   0.284   3.033 -0.6010 -0.9095  0.7523
    1THF     H8 5199   1.946   0.227   3.072 -0.3665  0.0899  0.9124
    1THF     O1 5200   2.007   0.389   3.169  0.0076  0.5116 -0.1435
    1THF     C1 5201   0.258   1.498   2.234  0.3743  1.1672 -0.0721
    1THF     H1 5202   0.310   1.585   2.194  0.4413  0.4199 -1.6464
    1THF     H2 5203   0.322   1.410   2.240  0.5657  1.0267 -3.4975
    1THF     C2 5204   0.124   1.457   2.165  0.0649  0.6163 -0.4577
    1THF     H3 5205   0.125   1.378   2.090 -0.8331  1.8201 -1.7647
    1THF     H4 5206   0.093   1.545   2.108  0.0906  0.5293 -0.6047
    1THF     C3 5207   0.031   1.423   2.277  0.9836  0.5623  0.2481
    1THF     H5 5208   0.018   1.315   2.288  2.7929  0.3297  0.1586
    1THF     H6 5209  -0.069   1.458   2.249  0.9019  0.4089  0.3511
    1THF     C4 5210   0.086   1.491   2.404 -0.5607 -0.0205  0.3369
    1THF     H7 5211   0.089   1.424   2.490  0.9507  0.1651  0.4304
    1THF     H8 5212   0.035   1.586   2.424 -0.0211  0.9275 -2.5925
    1THF     O1 5213   0.232   1.521   2.376 -0.0138  0.0276  0.2120
    1THF     C1 5214   3.228   1.394   1.770  0.2062 -0.0854 -0.3994
    1THF     H1 5215   3.207   1.460   1.685  1.6192  0.4822 -0.3266
    1THF     H2 5216   3.169   1.418   1.859 -0.6080  0.8697 -1.1844
    1THF     C2 5217   3.376   1.393   1.815 -0.4053 -0.2974 -0.1423
    1THF     H3 5218   3.385   1.442   1.912  1.1075  1.4751 -1.1471
    1THF     H4 5219   3.437   1.449   1.743 -0.7401 -2.2371 -1.9803
    1THF     C3 5220   3.408   1.246   1.832  0.3274 -0.0649  0.1550
    1THF     H5 5221   3.469   1.227   1.920 -0.3073  0.8869  0.8096
    1THF     H6 5222   3.462   1.206   1.746  1.4067 -0.5091  1.0248
    1THF     C4 5223   3.270   1.183   1.833 -0.3171 -0.6533  0.2323
    1THF     H7 5224   3.226   1.190   1.932  0.6325 -2.5588  0.8269
    1THF     H8 5225   3.265   1.077   1.805 -2.9166 -0.2347 -1.0092
    1THF     O1 5226   3.189   1.257   1.745  0.3691  0.1235 -0.4250
    1THF     C1 5227   1.608   1.928   2.567  0.3000 -0.0569  0.0424
    1THF     H1 5228   1.674   1.909   2.652 -0.6338  1.7989  1.2182
    1THF     H2 5229   1.670   1.910   2.479 -0.5804  2.6602 -1.2078
    1THF     C2 5230   1.552   2.073   2.566 -0.3082  0.0715  0.2824
    1THF     H3 5231   1.576   2.126   2.474 -1.3445 -0.6387 -0.4133
    1THF     H4 5232   1.588   2.128   2.653 -1.4037  0.3393  0.5819
    1THF     C3 5233   1.402   2.049   2.579  0.4313 -1.1000  0.4969
    1THF     H5 5234   1.357   2.043   2.480  1.8699 -2.3013 -0.1127
    1THF     H6 5235   1.354   2.125   2.641  1.1692  1.9463 -2.5441
    1THF     C4 5236   1.387   1.910   2.632 -0.1366  0.2260 -0.0778
    1THF     H7 5237   1.293   1.861   2.608 -0.8531  1.2914  0.5305
    1THF     H8 5238   1.398   1.916   2.741  2.0495  0.2592 -0.2741
    1THF     O1 5239   1.496   1.837   2.577  0.5624  1.0872 -0.6066
    1THF     C1 5240   3.653   2.631   3.157  0.1657 -0.5203 -0.5461
    1THF     H1 5241   3.751   2.670   3.128 -0.8395  1.4977 -1.3298
    1THF     H2 5242   3.615   2.712   3.220  1.1152 -1.2426  0.9564
    1THF     C2 5243   3.662   2.496   3.232  0.3065 -0.2084 -1.3090
    1THF     H3 5244   3.651   2.523   3.338  0.1598  1.4939 -1.7449
    1THF     H4 5245   3.761   2.449   3.228  1.1831  0.8955  3.4545
    1THF     C3 5246   3.559   2.411   3.170  0.4269 -0.4048 -0.0948
    1THF     H5 5247   3.489   2.375   3.246 -0.2446  2.1472  0.5482
    1THF     H6 5248   3.610   2.324   3.130  0.7074  0.3521 -1.3961
    1THF     C4 5249   3.478   2.507   3.076  0.5008 -0.1349 -0.2972
    1THF     H7 5250   3.390   2.541   3.131 -1.2978  0.6627 -3.5474
    1THF     H8 5251   3.449   2.454   2.984  0.7588 -1.7630  0.5327
    1THF     O1 5252   3.566   2.613   3.042 -0.2655  0.0255 -0.0717
    1THF     C1 5253   1.977   2.197   0.987 -0.1335  0.8829 -0.5026
    1THF     H1 5254   2.081   2.197   1.022 -0.0379  1.4971 -0.7785
    1THF     H2 5255   1.907   2.247   1.054  0.3325  0.8205  0.0400
    1THF     C2 5256   1.948   2.047   0.957 -0.1561  0.0590 -0.1037
    1THF     H3 5257   1.842   2.040   0.934  0.0099  0.1882 -0.9093
    1THF     H4 5258   1.966   1.987   1.046  0.1177 -0.3358 -0.4260
    1THF     C3 5259   2.045   2.024   0.836 -0.0890  0.0226 -0.2041
    1THF     H5 5260   2.002   1.949   0.770 -0.6099 -1.0314  1.2868
    1THF     H6 5261   2.145   1.998   0.870 -0.7600 -0.6890  1.2885
    1THF     C4 5262   2.045   2.155   0.760 -0.3801 -0.4456  0.6572
    1THF     H7 5263   1.985   2.160   0.668  0.0245  0.0364  0.4183
    1THF     H8 5264   2.149   2.177   0.737 -0.3976 -1.4911 -0.5099
    1THF     O1 5265   1.984   2.252   0.851 -0.5504 -0.3341 -0.7149
    1THF     C1 5266   3.767   0.553   0.173 -1.1017  0.4113  0.0223
    1THF     H1 5267   3.875   0.541   0.175 -1.4082 -2.7037  1.2301
    1THF     H2 5268   3.738   0.658   0.180  1.5116  1.2856 -1.6666
    1THF     C2 5269   3.706   0.463   0.278  0.6573 -0.1837  0.2473
    1THF     H3 5270   3.678   0.530   0.359 -0.6345 -0.7776  0.3025
    1THF     H4 5271   3.782   0.387   0.296 -1.1837 -2.2562 -0.5095
    1THF     C3 5272   3.585   0.400   0.209  0.2922 -0.1316 -0.4330
    1THF     H5 5273   3.490   0.435   0.250  0.0564  0.3982 -1.4253
    1THF     H6 5274   3.578   0.291   0.212 -2.8963  0.0333  0.7576
    1THF     C4 5275   3.595   0.446   0.066 -0.3079  0.1121 -0.1250
    1THF     H7 5276   3.535   0.537   0.060 -0.8561 -0.3196 -1.4561
    1THF     H8 5277   3.566   0.373  -0.010  0.1412 -0.2203  0.0161
    1THF     O1 5278   3.724   0.487   0.053 -0.0301  0.4003 -0.7206
    1THF     C1 5279   0.479   3.611   3.945  0.2355  0.3514  0.4737
    1THF     H1 5280   0.371   3.595   3.937  0.5468 -1.4149 -0.3449
    1THF     H2 5281   0.500   3.713   3.978  0.6216  0.4341 -0.0216
    1THF     C2 5282   0.542   3.587   3.803  0.0823 -0.3887  0.0155
    1THF     H3 5283   0.599   3.679   3.788  1.5017 -1.2742 -0.1558
    1THF     H4 5284   0.460   3.574   3.733 -0.6672  0.5250  0.7095
    1THF     C3 5285   0.633   3.462   3.807 -0.1081 -0.0386 -0.1216
    1THF     H5 5286   0.720   3.472   3.742  1.1418 -0.0611  1.5264
    1THF     H6 5287   0.580   3.369   3.780  1.1425 -0.4776 -1.1320
    1THF     C4 5288   0.668   3.458   3.961 -0.1480 -0.1090  0.1047
    1THF     H7 5289   0.752   3.528   3.974 -0.5439  0.7287 -1.6881
    1THF     H8 5290   0.688   3.358   3.999 -1.1201 -0.7611 -1.0530
    1THF     O1 5291   0.554   3.517   4.026 -0.5256  0.0513  0.1947
    1THF     C1 5292   0.669   0.977   1.086 -0.3612 -0.4119  0.0255
    1THF     H1 5293   0.574   0.946   1.042 -0.1596  0.7933 -1.2889
    1THF     H2 5294   0.653   1.052   1.164 -2.8038 -0.7829 -0.0911
    1THF     C2 5295   0.768   1.035   0.981  0.2922  0.1595 -0.2919
    1THF     H3 5296   0.831   1.113   1.024  0.5816 -0.9953  1.4010
    1THF     H4 5297   0.722   1.087   0.896  2.4443  0.0172 -1.6028
    1THF     C3 5298   0.841   0.910   0.936 -0.6276 -0.3275 -0.1068
    1THF     H5 5299   0.949   0.926   0.941 -0.6815  0.1193 -0.3467
    1THF     H6 5300   0.818   0.879   0.834 -0.5727  1.3351 -0.6470
    1THF     C4 5301   0.816   0.796   1.044  0.0886 -0.1573 -0.2423
    1THF     H7 5302   0.910   0.780   1.097 -0.4574  2.1068  1.5185
    1THF     H8 5303   0.790   0.698   1.003  1.4184  0.7605 -3.4371
    1THF     O1 5304   0.720   0.853   1.135  1.0378 -0.3118 -0.1470
    1THF     C1 5305   3.124   3.764   3.709  0.4065  0.3664  0.0922
    1THF     H1 5306   3.082   3.853   3.757 -0.1320  0.9558 -1.4618
    1THF     H2 5307   3.053   3.719   3.640  0.6441  1.5371 -0.9148
    1THF     C2 5308   3.185   3.673   3.813  0.1658 -0.4791  0.7809
    1THF     H3 5309   3.108   3.613   3.863  0.0659  0.1944  1.4545
    1THF     H4 5310   3.239   3.718   3.897  1.1850  1.3577 -0.8338
    1THF     C3 5311   3.285   3.597   3.734  0.0823 -0.2916  0.8291
    1THF     H5 5312   3.231   3.520   3.678  0.4194  0.2246 -0.2192
    1THF     H6 5313   3.363   3.555   3.797  0.1207  0.7940  1.5154
    1THF     C4 5314   3.340   3.697   3.629  0.4435  0.2163  0.5621
    1THF     H7 5315   3.350   3.662   3.526  0.0948 -1.0558  0.9602
    1THF     H8 5316   3.432   3.743   3.667  0.9426 -1.0060  0.8615
    1THF     O1 5317   3.243   3.801   3.634  0.5574 -0.1202  0.8147
    1THF     C1 5318   0.923   3.796   3.695  0.1925 -0.7007  0.1906
    1THF     H1 5319   0.828   3.840   3.665  0.5494 -0.0978 -0.0517
    1THF     H2 5320   0.939   3.801   3.803  1.7439  0.2524 -0.0811
    1THF     C2 5321   1.035   3.871   3.612 -0.5656  0.8330 -0.1287
    1THF     H3 5322   1.085   3.947   3.673 -0.1796  1.3885 -1.1239
    1THF     H4 5323   1.007   3.910   3.514  1.8933 -1.2326 -1.7216
    1THF     C3 5324   1.136   3.751   3.591  0.2709 -0.4494 -0.1340
    1THF     H5 5325   1.196   3.725   3.678  1.7231 -2.2111 -1.6023
    1THF     H6 5326   1.203   3.769   3.506  1.7300 -1.7145  0.7300
    1THF     C4 5327   1.035   3.636   3.561 -0.0276  0.0782  0.1750
    1THF     H7 5328   1.076   3.535   3.564 -0.5518 -0.1744 -0.8978
    1THF     H8 5329   1.001   3.642   3.457  1.5926 -0.4847 -0.3880
    1THF     O1 5330   0.921   3.661   3.647  0.0068  0.3056  0.6874
    1THF     C1 5331   0.475   2.510   2.923 -0.0037 -0.5255  0.5123
    1THF     H1 5332   0.509   2.454   2.836 -2.6676  1.1008 -1.6813
    1THF     H2 5333   0.514   2.493   3.023 -1.1591 -0.8167  0.9193
    1THF     C2 5334   0.323   2.540   2.934 -0.0236 -0.8092 -0.0159
    1THF     H3 5335   0.298   2.576   3.034 -0.4562 -0.4781 -0.2442
    1THF     H4 5336   0.266   2.449   2.920 -0.6781 -0.3218 -0.5467
    1THF     C3 5337   0.297   2.648   2.830 -0.3126  0.1983  0.4154
    1THF     H5 5338   0.237   2.728   2.872  0.5081  0.5717  0.8972
    1THF     H6 5339   0.253   2.599   2.743  2.0613 -2.0525  0.4149
    1THF     C4 5340   0.438   2.700   2.787  0.6099 -0.1841 -0.0174
    1THF     H7 5341   0.453   2.808   2.782 -2.1967  0.2972  1.0969
    1THF     H8 5342   0.464   2.654   2.692 -0.7684 -1.2724  0.1125
    1THF     O1 5343   0.520   2.644   2.889  0.2502  0.0178 -0.5453
    1THF     C1 5344   3.418   2.966   0.357 -0.0795  0.0476 -0.2312
    1THF     H1 5345   3.422   2.916   0.260 -1.4585  1.3844 -0.9913
    1THF     H2 5346   3.454   2.893   0.431 -0.0258  2.1504  1.8647
    1THF     C2 5347   3.278   3.015   0.391 -0.5018  0.0015  0.3096
    1THF     H3 5348   3.234   2.981   0.485 -0.3983  1.4155  0.8829
    1THF     H4 5349   3.202   2.987   0.317 -1.1462 -1.8849  1.6264
    1THF     C3 5350   3.301   3.165   0.420 -0.0586  0.0997  0.0359
    1THF     H5 5351   3.246   3.201   0.506 -1.0297 -1.1411 -0.0601
    1THF     H6 5352   3.283   3.233   0.336  3.7381  1.9018  0.5762
    1THF     C4 5353   3.451   3.182   0.449 -0.3276  0.9731  0.2899
    1THF     H7 5354   3.469   3.159   0.554  0.7755  0.3976 -0.0204
    1THF     H8 5355   3.494   3.278   0.417  1.3831 -0.3240 -1.3842
    1THF     O1 5356   3.511   3.080   0.362 -0.5017 -0.2947  0.1277
    1THF     C1 5357   0.204   3.628   2.505 -0.7462 -0.4285  0.8754
    1THF     H1 5358   0.148   3.663   2.592  0.4657 -0.6752  1.7714
    1THF     H2 5359   0.134   3.638   2.422  0.5431  1.5266 -0.0248
    1THF     C2 5360   0.255   3.487   2.523  0.7417  0.1136  0.0766
    1THF     H3 5361   0.178   3.418   2.488  0.3435  0.0447  1.0661
    1THF     H4 5362   0.271   3.471   2.630  1.5115 -1.2347 -0.2381
    1THF     C3 5363   0.388   3.478   2.449  0.8371 -0.3502  0.2486
    1THF     H5 5364   0.384   3.403   2.370  0.9992  1.8558 -1.9118
    1THF     H6 5365   0.458   3.438   2.522  1.4992  0.2870 -0.0371
    1THF     C4 5366   0.424   3.626   2.412 -0.2135 -1.3963  0.3545
    1THF     H7 5367   0.411   3.644   2.305 -1.3093 -1.6317  0.4455
    1THF     H8 5368   0.525   3.653   2.444  0.3702  0.9269 -3.1391
    1THF     O1 5369   0.322   3.708   2.474 -0.4425 -0.2061 -0.0160
    1THF     C1 5370   2.436   1.890   0.667 -0.0631 -0.0317  0.4270
    1THF     H1 5371   2.464   1.802   0.608 -1.2605 -1.0451  1.3521
    1THF     H2 5372   2.329   1.888   0.646 -0.3358  2.8582  1.4044
    1THF     C2 5373   2.522   2.015   0.640 -0.0489  0.7415  0.5991
    1THF     H3 5374   2.489   2.079   0.559  0.4229  1.7467  1.1833
    1THF     H4 5375   2.622   1.972   0.631  0.0951  0.8346  1.6763
    1THF     C3 5376   2.503   2.093   0.765  0.0822  0.1771 -0.1755
    1THF     H5 5377   2.407   2.144   0.755 -0.9629 -2.0454 -1.9685
    1THF     H6 5378   2.580   2.170   0.778 -0.6454  1.3285 -2.4534
    1THF     C4 5379   2.503   1.989   0.877 -0.0747  0.4963  0.0282
    1THF     H7 5380   2.448   2.026   0.963 -1.2903 -0.3035 -0.4012
    1THF     H8 5381   2.607   1.965   0.902 -0.2619 -0.6150 -0.2185
    1THF     O1 5382   2.440   1.878   0.813 -0.0771 -0.1778 -0.2174
    1THF     C1 5383   0.294   1.743   1.244  0.2339  0.7199 -0.2706
    1THF     H1 5384   0.319   1.697   1.341 -0.1896 -0.3869 -0.6824
    1THF     H2 5385   0.388   1.750   1.188  0.5180  0.4651  0.1683
    1THF     C2 5386   0.225   1.877   1.267 -0.4163 -0.0671  0.4466
    1THF     H3 5387   0.251   1.942   1.182 -1.2888 -0.7068 -0.3226
    1THF     H4 5388   0.256   1.914   1.364  1.3722 -1.0717  0.2866
    1THF     C3 5389   0.077   1.842   1.252 -0.2757 -0.1896  0.0777
    1THF     H5 5390   0.032   1.903   1.173  0.9241  1.4991  0.6859
    1THF     H6 5391   0.019   1.873   1.339  1.3710  2.9000  0.1377
    1THF     C4 5392   0.068   1.691   1.236 -0.5046 -0.2381  0.0420
    1THF     H7 5393  -0.021   1.662   1.180  0.5869 -1.3889 -1.1345
    1THF     H8 5394   0.062   1.651   1.337 -1.9371 -0.7921 -0.2496
    1THF     O1 5395   0.196   1.665   1.178  0.1513  0.2244  0.6149
    1THF     C1 5396   0.282   2.335   1.684  0.7288 -0.1088  0.3996
    1THF     H1 5397   0.315   2.414   1.752 -1.8814  2.2142 -0.9206
    1THF     H2 5398   0.180   2.314   1.717 -0.0617  1.2971 -1.0820
    1THF     C2 5399   0.379   2.214   1.677 -0.5214  0.3307 -0.2849
    1THF     H3 5400   0.314   2.126   1.677 -0.1171  0.0260 -0.0418
    1THF     H4 5401   0.453   2.225   1.757 -1.1295  1.5539  0.1163
    1THF     C3 5402   0.450   2.234   1.548  0.3910  0.3157 -1.1064
    1THF     H5 5403   0.428   2.156   1.474  0.3569 -1.9245  1.1831
    1THF     H6 5404   0.557   2.222   1.564  0.6988  0.7716 -2.7342
    1THF     C4 5405   0.404   2.368   1.488  0.2306 -0.4270 -0.1891
    1THF     H7 5406   0.408   2.367   1.379 -0.6557 -0.1743 -0.2267
    1THF     H8 5407   0.481   2.438   1.524 -0.5588 -0.1003  0.8936
    1THF     O1 5408   0.277   2.389   1.550  0.0261  0.0375 -0.0407
    1THF     C1 5409   3.005   2.197   0.358  0.5058 -0.0614  0.6353
    1THF     H1 5410   3.043   2.285   0.410 -1.7148 -0.4911  3.1007
    1THF     H2 5411   2.926   2.232   0.291 -0.9279  0.2612  2.4577
    1THF     C2 5412   2.975   2.078   0.455 -0.3787  0.1913 -0.6018
    1THF     H3 5413   2.866   2.067   0.462 -0.7964  3.3184 -1.1350
    1THF     H4 5414   3.005   2.106   0.557 -2.1099  0.3255 -0.1108
    1THF     C3 5415   3.041   1.951   0.396 -0.3400  0.2322  0.2226
    1THF     H5 5416   2.970   1.869   0.386 -0.7699  0.8701 -2.2652
    1THF     H6 5417   3.137   1.926   0.442  0.9618  0.8780 -2.1217
    1THF     C4 5418   3.081   1.993   0.257  0.1555  0.4207 -0.7380
    1THF     H7 5419   2.989   1.967   0.203 -0.3271 -0.2368  0.4021
    1THF     H8 5420   3.166   1.939   0.213 -0.2535  1.6572 -3.1788
    1THF     O1 5421   3.106   2.136   0.268  0.3740  0.1156 -0.1064
    1THF     C1 5422   2.653   0.179   0.269 -0.0116 -0.1458  0.3017
    1THF     H1 5423   2.558   0.170   0.322  0.5701 -1.6968  1.1161
    1THF     H2 5424   2.716   0.097   0.306 -4.0129 -2.9445  1.2444
    1THF     C2 5425   2.717   0.316   0.272  0.3805  0.1301  0.1913
    1THF     H3 5426   2.825   0.317   0.282  0.2737  1.6627  1.4362
    1THF     H4 5427   2.685   0.384   0.352 -0.8136  0.3957 -0.4906
    1THF     C3 5428   2.667   0.367   0.136 -0.5967  0.6199 -0.8027
    1THF     H5 5429   2.734   0.446   0.104 -1.1584  1.2487 -0.4427
    1THF     H6 5430   2.563   0.402   0.136 -0.8980 -0.2449 -0.2939
    1THF     C4 5431   2.682   0.248   0.045  0.3368 -0.5809  0.2656
    1THF     H7 5432   2.789   0.226   0.034  0.8008  0.0426  3.0915
    1THF     H8 5433   2.628   0.261  -0.048 -1.6357 -1.7695  1.2267
    1THF     O1 5434   2.618   0.151   0.128  0.2550  0.1386 -0.8456
    1THF     C1 5435   1.732   3.503   0.687  0.4105 -0.1081 -0.2511
    1THF     H1 5436   1.684   3.453   0.602 -1.1204  0.3890  0.3132
    1THF     H2 5437   1.832   3.463   0.709  0.6028 -0.3679 -1.5303
    1THF     C2 5438   1.658   3.480   0.816  0.1671  0.5849 -0.5330
    1THF     H3 5439   1.721   3.412   0.874 -1.1753  0.5610  0.9193
    1THF     H4 5440   1.567   3.420   0.808 -0.0397  1.1775 -3.1849
    1THF     C3 5441   1.641   3.614   0.880  0.1450 -1.0636  0.4517
    1THF     H5 5442   1.697   3.630   0.972 -0.2434  0.8724  0.3722
    1THF     H6 5443   1.533   3.625   0.895  0.2778 -0.8405  1.2777
    1THF     C4 5444   1.706   3.721   0.793 -0.0353  0.3949 -0.1056
    1THF     H7 5445   1.801   3.752   0.838  1.1413 -0.7270 -1.7557
    1THF     H8 5446   1.644   3.811   0.783 -0.1956  0.5855  2.2992
    1THF     O1 5447   1.737   3.649   0.672  0.6390 -0.3106 -0.4488
    1THF     C1 5448   1.382   3.887   4.053  0.8998 -0.5387  0.1917
    1THF     H1 5449   1.333   3.789   4.055  0.2125 -0.2305 -1.2623
    1THF     H2 5450   1.460   3.884   4.130  1.7080 -0.3718 -0.6133
    1THF     C2 5451   1.286   4.005   4.075 -0.4966 -0.6332  0.2676
    1THF     H3 5452   1.334   4.073   4.147  0.6790 -1.5954  0.4138
    1THF     H4 5453   1.191   3.965   4.109 -1.3221 -1.2833 -2.6453
    1THF     C3 5454   1.281   4.077   3.943 -0.5377  0.2335 -0.1694
    1THF     H5 5455   1.332   4.174   3.949  2.0390 -1.0927 -0.2007
    1THF     H6 5456   1.187   4.128   3.920  0.0889  2.3689  1.7748
    1THF     C4 5457   1.345   3.981   3.843  0.2117  0.7140  0.2494
    1THF     H7 5458   1.395   4.025   3.756  0.2375 -0.8725 -0.5483
    1THF     H8 5459   1.275   3.909   3.800  1.0741 -0.8978  1.5297
    1THF     O1 5460   1.438   3.905   3.915  0.3665 -0.4614  0.3875
    1THF     C1 5461   3.219   0.226   2.073  0.4442  0.2636 -0.6297
    1THF     H1 5462   3.156   0.137   2.070  0.0738  0.3617  2.1330
    1THF     H2 5463   3.163   0.314   2.106 -0.9443 -0.0177 -2.2027
    1THF     C2 5464   3.284   0.248   1.934 -0.3614 -0.0598  0.0956
    1THF     H3 5465   3.285   0.353   1.904 -0.6575 -0.3110 -0.8081
    1THF     H4 5466   3.225   0.195   1.859  0.0166 -0.7648  0.2969
    1THF     C3 5467   3.430   0.201   1.948 -0.3060 -0.4000  0.0298
    1THF     H5 5468   3.503   0.250   1.883 -1.6944  0.5566 -0.8432
    1THF     H6 5469   3.443   0.096   1.919 -0.9378 -0.1950 -1.0198
    1THF     C4 5470   3.460   0.221   2.097  0.0913 -0.0780  0.1124
    1THF     H7 5471   3.481   0.327   2.112 -1.0409 -0.0903  1.9346
    1THF     H8 5472   3.540   0.150   2.123  1.4114  0.8838 -1.2261
    1THF     O1 5473   3.327   0.195   2.158  0.4503 -0.1783 -0.6044
    1THF     C1 5474   3.360   1.787   3.287  1.0046 -0.0955 -0.4982
    1THF     H1 5475   3.440   1.764   3.358  0.3883 -0.4358  0.0868
    1THF     H2 5476   3.391   1.785   3.182  0.6799  0.3990 -0.6040
    1THF     C2 5477   3.301   1.923   3.311 -0.1059  0.6485 -0.0305
    1THF     H3 5478   3.335   2.006   3.248 -3.1638  2.9090  1.1972
    1THF     H4 5479   3.320   1.955   3.413 -2.0359 -0.8111  0.8130
    1THF     C3 5480   3.153   1.903   3.313  0.0755  0.2859  0.2118
    1THF     H5 5481   3.102   1.984   3.262  1.9069  1.2570 -0.1042
    1THF     H6 5482   3.125   1.916   3.418 -1.4834  1.0121 -0.2723
    1THF     C4 5483   3.133   1.759   3.275 -0.2140  0.1157  0.0150
    1THF     H7 5484   3.125   1.744   3.167 -1.8348  0.1192  0.1191
    1THF     H8 5485   3.043   1.716   3.320 -1.4202  1.5199 -0.9949
    1THF     O1 5486   3.253   1.687   3.317  0.3551  0.2936  0.8460
    1THF     C1 5487   0.511   2.752   3.288 -0.5197 -1.1346 -0.6856
    1THF     H1 5488   0.457   2.658   3.303 -2.8623  0.3957  0.6478
    1THF     H2 5489   0.440   2.811   3.230  0.7373  1.4947  0.3606
    1THF     C2 5490   0.641   2.722   3.217  0.0703  0.2303 -0.2239
    1THF     H3 5491   0.655   2.789   3.131  1.5305  1.8121  1.2191
    1THF     H4 5492   0.638   2.617   3.188 -0.6681  0.3721 -0.6786
    1THF     C3 5493   0.750   2.754   3.324 -0.1036  0.0380 -0.2660
    1THF     H5 5494   0.800   2.849   3.306 -2.8770  1.5255 -0.4563
    1THF     H6 5495   0.826   2.677   3.334  1.1810  1.2134 -0.9122
    1THF     C4 5496   0.674   2.763   3.456  0.1977  0.2311 -0.2173
    1THF     H7 5497   0.718   2.830   3.531 -1.4277  0.8137  0.2449
    1THF     H8 5498   0.664   2.662   3.496 -0.3152  0.1991 -0.4194
    1THF     O1 5499   0.543   2.805   3.416 -0.2412 -0.6328  0.4428
    1THF     C1 5500   0.328   1.138   0.009  0.2738  0.5762 -0.0200
    1THF     H1 5501   0.279   1.188  -0.075 -1.9895  0.0612  0.9616
    1THF     H2 5502   0.436   1.155   0.010  0.3471  0.0997  0.6360
    1THF     C2 5503   0.294   0.988   0.005 -0.2124  0.0802 -0.4126
    1THF     H3 5504   0.376   0.934  -0.043  2.1903  2.5944  0.6865
    1THF     H4 5505   0.197   0.979  -0.044 -0.3996  1.6109 -0.3652
    1THF     C3 5506   0.289   0.942   0.147 -0.6320 -0.1320 -0.5298
    1THF     H5 5507   0.367   0.867   0.161  0.9843  1.3508 -1.3754
    1THF     H6 5508   0.196   0.907   0.193 -1.6832  1.2106 -1.5995
    1THF     C4 5509   0.314   1.072   0.227 -0.4785 -0.1827  0.5937
    1THF     H7 5510   0.414   1.090   0.266  0.6809 -0.0740 -2.3061
    1THF     H8 5511   0.240   1.077   0.308 -0.8790 -1.4915  0.3170
    1THF     O1 5512   0.288   1.181   0.138  0.3752  0.5445 -0.2946
    1THF     C1 5513   2.196   0.294   3.434  0.6797  1.0224  0.3806
    1THF     H1 5514   2.113   0.352   3.394 -1.0148 -2.4374 -1.2358
    1THF     H2 5515   2.247   0.324   3.526 -0.7882 -0.2933  1.6517
    1THF     C2 5516   2.302   0.306   3.323  0.6635  0.6267  0.1817
    1THF     H3 5517   2.400   0.332   3.363  1.9520 -2.2271 -0.9877
    1THF     H4 5518   2.268   0.376   3.246 -0.8514  0.5303  0.7497
    1THF     C3 5519   2.302   0.164   3.257 -0.5676  0.2098 -0.0942
    1THF     H5 5520   2.389   0.105   3.286 -2.4314 -1.4189  2.4084
    1THF     H6 5521   2.286   0.169   3.149 -0.2594 -2.1272 -0.2880
    1THF     C4 5522   2.172   0.105   3.317 -0.2129 -0.0673 -0.4013
    1THF     H7 5523   2.191  -0.003   3.327 -0.3262  0.0212  0.8222
    1THF     H8 5524   2.083   0.134   3.260  0.4523  0.0129 -1.4169
    1THF     O1 5525   2.160   0.156   3.449  0.0378  0.4277  0.9973
    1THF     C1 5526   2.518   3.633   2.465 -0.1295 -0.1782  0.3326
    1THF     H1 5527   2.419   3.662   2.502 -0.2612 -1.6502  1.1714
    1THF     H2 5528   2.557   3.715   2.406 -0.4820  0.5187  1.0491
    1THF     C2 5529   2.514   3.504   2.387 -0.3799  0.1625  0.1072
    1THF     H3 5530   2.558   3.517   2.288 -0.5584  2.3564  0.2792
    1THF     H4 5531   2.409   3.475   2.377 -1.4093  2.7498  2.6331
    1THF     C3 5532   2.591   3.398   2.463  0.8110 -0.2738  0.2584
    1THF     H5 5533   2.697   3.385   2.437  0.8549  1.1514 -0.3265
    1THF     H6 5534   2.534   3.305   2.462 -2.3103  1.5228  2.5345
    1THF     C4 5535   2.588   3.464   2.599  0.3912  0.2533 -0.1178
    1THF     H7 5536   2.668   3.422   2.661  0.9323  1.0062 -0.2872
    1THF     H8 5537   2.494   3.439   2.647  0.0559  0.2898 -0.7517
    1THF     O1 5538   2.603   3.608   2.583  0.2608  0.3525  0.0281
    1THF     C1 5539   2.067   0.466   2.005  0.3356 -0.6071  0.3931
    1THF     H1 5540   2.092   0.504   1.906  0.0654  0.2775  0.6575
    1THF     H2 5541   2.104   0.545   2.071 -1.3833  1.1426 -0.6969
    1THF     C2 5542   2.132   0.326   2.022  0.2997  0.2034 -0.2969
    1THF     H3 5543   2.150   0.309   2.128 -1.6762 -0.5410 -0.0659
    1THF     H4 5544   2.221   0.321   1.958  0.6404 -0.6050  0.2354
    1THF     C3 5545   2.023   0.230   1.969 -0.0797 -0.3141  0.3095
    1THF     H5 5546   2.010   0.141   2.031  0.3155 -1.4659 -1.2252
    1THF     H6 5547   2.037   0.187   1.870  0.6522 -0.2177  0.3654
    1THF     C4 5548   1.891   0.317   1.968 -0.5295  0.6091 -0.4667
    1THF     H7 5549   1.805   0.262   2.006 -0.1785  1.1395  1.1722
    1THF     H8 5550   1.876   0.349   1.865  1.1290 -1.1569 -1.2949
    1THF     O1 5551   1.929   0.437   2.038  0.0103 -0.5832  0.1278
    1THF     C1 5552   0.184   1.929   3.580 -0.1097  0.0852  0.4143
    1THF     H1 5553   0.286   1.940   3.619  0.3046  2.2837 -1.1914
    1THF     H2 5554   0.188   1.951   3.473 -0.3768  1.4706  0.6738
    1THF     C2 5555   0.096   2.029   3.649 -0.1413 -0.2908 -0.0872
    1THF     H3 5556   0.014   2.051   3.580  1.0398  0.2422 -1.3303
    1THF     H4 5557   0.154   2.116   3.678  0.2979  0.0882 -2.0483
    1THF     C3 5558   0.041   1.952   3.772 -0.3635  0.0901  0.1916
    1THF     H5 5559  -0.068   1.959   3.772 -0.2454  3.8859 -3.1218
    1THF     H6 5560   0.068   1.994   3.869 -1.6458  1.3268  0.0330
    1THF     C4 5561   0.091   1.802   3.751 -0.6861  1.1161 -0.2307
    1THF     H7 5562   0.021   1.719   3.763  1.2389 -0.5391 -0.2966
    1THF     H8 5563   0.182   1.779   3.807 -0.6115 -1.3316 -1.2856
    1THF     O1 5564   0.141   1.800   3.613  0.5739 -0.1254 -0.7495
    1THF     C1 5565   0.106   3.558   1.119 -0.3909 -0.0348 -0.4273
    1THF     H1 5566   0.173   3.513   1.046 -0.0845 -0.2932  0.0117
    1THF     H2 5567   0.166   3.617   1.189 -1.7028  0.7247  0.0959
    1THF     C2 5568   0.015   3.450   1.183 -0.0597  0.1025  0.2070
    1THF     H3 5569   0.061   3.410   1.273 -0.7996  2.1539  1.5407
    1THF     H4 5570   0.002   3.365   1.115 -0.9755 -0.3952  0.9974
    1THF     C3 5571  -0.123   3.515   1.204  1.1784 -0.3838 -0.0647
    1THF     H5 5572  -0.121   3.545   1.309  2.0658 -3.1704  0.7722
    1THF     H6 5573  -0.209   3.460   1.165 -0.3113  1.7290  0.1666
    1THF     C4 5574  -0.109   3.651   1.123  0.5403 -0.6544  0.2419
    1THF     H7 5575  -0.095   3.724   1.203 -0.7456 -0.6452  0.4776
    1THF     H8 5576  -0.191   3.688   1.061  2.1365  0.8893 -1.0009
    1THF     O1 5577   0.011   3.650   1.051  0.5408  0.0533 -0.4076
    1THF     C1 5578   0.517   1.149   1.534 -0.0772  0.4749 -0.5617
    1THF     H1 5579   0.506   1.251   1.571  1.4234  0.3227  0.3712
    1THF     H2 5580   0.622   1.122   1.552  0.1159  1.4048 -0.2878
    1THF     C2 5581   0.483   1.132   1.389 -0.6185  0.7695  0.0166
    1THF     H3 5582   0.579   1.129   1.336 -0.4345 -0.4644  0.3992
    1THF     H4 5583   0.420   1.215   1.357 -3.5629 -0.8044  1.5769
    1THF     C3 5584   0.414   1.003   1.372  0.8604  0.4303 -0.7093
    1THF     H5 5585   0.468   0.935   1.305 -0.1539 -1.5880  0.4747
    1THF     H6 5586   0.310   1.015   1.342 -0.4414  0.1285  3.4067
    1THF     C4 5587   0.413   0.944   1.515 -0.7022 -0.1933 -0.0099
    1THF     H7 5588   0.500   0.878   1.526 -1.0147 -0.9072 -1.6398
    1THF     H8 5589   0.315   0.907   1.545 -2.1050 -0.2169 -4.2918
    1THF     O1 5590   0.429   1.055   1.598 -0.2530  0.3462 -0.0357
    1THF     C1 5591   2.622   0.595   3.706  0.1308  0.0902 -0.0536
    1THF     H1 5592   2.660   0.609   3.605 -0.9380  1.6893 -0.2621
    1THF     H2 5593   2.694   0.558   3.780 -0.8378 -1.7673 -0.0121
    1THF     C2 5594   2.488   0.534   3.704  0.3727 -0.2645  0.5884
    1THF     H3 5595   2.488   0.425   3.702  1.9112 -0.2849  1.2261
    1THF     H4 5596   2.444   0.578   3.615  1.9417 -0.3143 -0.2267
    1THF     C3 5597   2.423   0.594   3.838  0.0163  0.2389  0.3992
    1THF     H5 5598   2.429   0.523   3.921 -0.5163 -1.4946 -1.0063
    1THF     H6 5599   2.318   0.620   3.823  0.2438  0.7359 -0.3773
    1THF     C4 5600   2.505   0.720   3.866 -0.1973  0.3530  0.4196
    1THF     H7 5601   2.562   0.695   3.956 -0.5778  0.0476  0.5791
    1THF     H8 5602   2.437   0.806   3.873 -0.4635  0.2361 -0.7533
    1THF     O1 5603   2.602   0.727   3.759  0.3339 -0.2855 -0.6021
    1THF     C1 5604   1.162   1.663   3.071  0.7787  0.1333 -0.0599
    1THF     H1 5605   1.228   1.577   3.056 -1.1115 -1.2682 -0.6273
    1THF     H2 5606   1.217   1.755   3.051  1.9315 -0.5461 -0.0165
    1THF     C2 5607   1.124   1.673   3.221  0.3608 -0.3204  0.1722
    1THF     H3 5608   1.209   1.729   3.262  0.9374 -0.1296 -1.2761
    1THF     H4 5609   1.112   1.576   3.270 -1.1357  0.0694  0.6033
    1THF     C3 5610   1.001   1.766   3.229  0.3491  0.5540  0.1837
    1THF     H5 5611   1.022   1.867   3.264 -3.4820  1.4852  0.0370
    1THF     H6 5612   0.929   1.723   3.299 -0.6096 -1.2084 -1.8160
    1THF     C4 5613   0.952   1.769   3.089 -0.3960  0.0997  0.5983
    1THF     H7 5614   0.982   1.869   3.058 -0.8206  0.1169  0.2399
    1THF     H8 5615   0.843   1.759   3.082 -0.3741  0.9925 -1.4934
    1THF     O1 5616   1.031   1.671   3.008  0.0986 -0.0164  0.5299
    1THF     C1 5617   3.757   1.933   1.981  0.2471  0.9333 -0.2515
    1THF     H1 5618   3.808   1.965   1.890 -0.9210 -1.2488 -1.6846
    1THF     H2 5619   3.652   1.963   1.978 -0.8853 -2.8212 -0.5474
    1THF     C2 5620   3.819   1.992   2.107  0.2437  0.3025  0.2609
    1THF     H3 5621   3.750   2.065   2.150  2.1989  1.9763  0.6158
    1THF     H4 5622   3.920   2.033   2.096 -0.3942  2.7874  2.9593
    1THF     C3 5623   3.813   1.882   2.211 -0.0767  0.1915 -0.1178
    1THF     H5 5624   3.772   1.915   2.307 -1.5688 -0.2757 -0.5864
    1THF     H6 5625   3.915   1.849   2.233 -0.6472 -0.3362  1.8211
    1THF     C4 5626   3.732   1.769   2.148  0.0610 -0.5379 -0.7372
    1THF     H7 5627   3.624   1.780   2.164  0.2437 -1.8482  1.6199
    1THF     H8 5628   3.767   1.672   2.183 -1.7406 -0.3183  1.7788
    1THF     O1 5629   3.760   1.792   2.002  0.0609  0.0066 -0.3504
    1THF     C1 5630   1.015   0.675   3.872  0.4154 -0.2752  0.6392
    1THF     H1 5631   1.088   0.641   3.946  0.1124 -0.0538  1.0430
    1THF     H2 5632   0.964   0.586   3.834  1.6818  0.4861 -3.0758
    1THF     C2 5633   1.067   0.762   3.753  0.3557  0.2072 -0.0319
    1THF     H3 5634   1.055   0.705   3.661 -1.1115  0.2571  0.1098
    1THF     H4 5635   1.171   0.788   3.770  1.3601 -2.4980 -1.7566
    1THF     C3 5636   0.975   0.885   3.751 -1.2842  0.0684  0.2479
    1THF     H5 5637   0.900   0.875   3.673  2.3740 -0.4857 -3.3727
    1THF     H6 5638   1.038   0.971   3.725  0.1703  0.0463  3.4150
    1THF     C4 5639   0.926   0.891   3.898  0.4282 -0.3118 -0.1824
    1THF     H7 5640   0.825   0.933   3.906  0.3938 -0.7716  1.9829
    1THF     H8 5641   0.997   0.943   3.962  1.5557 -0.6992 -1.1151
    1THF     O1 5642   0.917   0.753   3.940 -0.1761 -0.0707 -0.1009
    1THF     C1 5643   2.541   1.084   3.797  0.3775 -0.5520 -0.7309
    1THF     H1 5644   2.490   0.990   3.776 -0.4979 -0.5489  1.2814
    1THF     H2 5645   2.473   1.169   3.802  1.4571  0.3420 -1.0530
    1THF     C2 5646   2.649   1.109   3.692 -0.7045  0.0372  0.2368
    1THF     H3 5647   2.644   1.214   3.665  0.4369 -0.5500 -2.4285
    1THF     H4 5648   2.619   1.066   3.596  1.2866  1.8533 -1.2360
    1THF     C3 5649   2.776   1.057   3.760  0.9771  0.5849  0.2903
    1THF     H5 5650   2.859   1.122   3.732 -0.1400  0.6542 -3.1291
    1THF     H6 5651   2.789   0.954   3.725 -0.1314  0.1232  1.2141
    1THF     C4 5652   2.756   1.069   3.907 -0.2354  0.2448  0.3662
    1THF     H7 5653   2.799   1.162   3.945 -1.5275  0.3030  1.7538
    1THF     H8 5654   2.796   0.981   3.958 -0.2337  0.4397  0.7080
    1THF     O1 5655   2.615   1.065   3.928  0.3782 -0.2193  0.8562
    1THF     C1 5656   0.819   0.169   1.495  0.1108  0.1341  0.3914
    1THF     H1 5657   0.771   0.154   1.592 -0.9990 -2.0392 -0.4604
    1THF     H2 5658   0.793   0.090   1.425  2.6326 -0.3719 -0.0229
    1THF     C2 5659   0.974   0.157   1.521  0.4308 -0.8910  0.3131
    1THF     H3 5660   1.018   0.089   1.449  1.1415  0.4669 -0.5585
    1THF     H4 5661   0.986   0.103   1.615 -3.0092 -1.1726  0.6649
    1THF     C3 5662   1.024   0.301   1.531 -0.7075 -0.3717  0.0168
    1THF     H5 5663   1.095   0.322   1.451 -0.7028  2.1346  0.6500
    1THF     H6 5664   1.076   0.322   1.625  1.6491 -0.6327 -1.1936
    1THF     C4 5665   0.894   0.384   1.520 -0.2542  0.0171 -0.0144
    1THF     H7 5666   0.913   0.472   1.459 -1.5144 -0.0663 -0.5382
    1THF     H8 5667   0.865   0.424   1.617  0.9952  0.1916  0.2974
    1THF     O1 5668   0.790   0.306   1.461  0.4746 -0.3685  0.3894
    1THF     C1 5669   2.434   1.294   0.060 -0.6149 -0.6845 -0.9495
    1THF     H1 5670   2.504   1.211   0.052  0.7762  0.2688  0.8271
    1THF     H2 5671   2.471   1.382   0.006 -1.9047 -0.5271 -1.6024
    1THF     C2 5672   2.410   1.329   0.209  0.6571  0.4378  0.8180
    1THF     H3 5673   2.452   1.428   0.228 -2.9240  2.3789 -0.7761
    1THF     H4 5674   2.457   1.259   0.277 -1.2494 -0.3560  1.3585
    1THF     C3 5675   2.260   1.315   0.221  0.0090  0.2787 -0.1749
    1THF     H5 5676   2.228   1.419   0.209 -1.0659  0.0293  0.4727
    1THF     H6 5677   2.238   1.280   0.322  2.2217  0.7114  0.5046
    1THF     C4 5678   2.208   1.224   0.112  0.4313 -0.0860 -0.1660
    1THF     H7 5679   2.105   1.251   0.090 -0.6896 -2.7644  1.5805
    1THF     H8 5680   2.209   1.122   0.149  0.1529 -0.8399 -2.1457
    1THF     O1 5681   2.304   1.251   0.011 -0.1325 -0.1992  0.2901
    1THF     C1 5682   0.117   0.302   3.851  1.0299  0.6148 -0.2132
    1THF     H1 5683   0.194   0.225   3.847 -1.9189 -2.5788  1.8083
    1THF     H2 5684   0.160   0.403   3.854  0.2346  0.9071  2.5237
    1THF     C2 5685   0.011   0.277   3.960  0.6444 -0.2622  0.3370
    1THF     H3 5686  -0.002   0.356   4.034  1.9777 -1.2189  1.6082
    1THF     H4 5687   0.037   0.191   4.022  0.3315 -0.5835  0.0216
    1THF     C3 5688  -0.126   0.248   3.889 -0.0621  0.6230 -0.3559
    1THF     H5 5689  -0.210   0.294   3.942  0.5951  1.6128 -0.1387
    1THF     H6 5690  -0.145   0.142   3.871  0.4893 -0.0225  2.5147
    1THF     C4 5691  -0.099   0.316   3.752 -0.6023 -0.4136  0.0787
    1THF     H7 5692  -0.106   0.423   3.771 -0.2658 -0.7139  2.0266
    1THF     H8 5693  -0.163   0.287   3.668 -2.5843 -0.0173  1.4159
    1THF     O1 5694   0.040   0.282   3.727  0.4826 -0.4812 -0.2102
    1THF     C1 5695   3.789   2.513   0.223  0.0822  0.4294 -0.4203
    1THF     H1 5696   3.893   2.548   0.218  0.1577  0.0893 -1.4486
    1THF     H2 5697   3.760   2.455   0.135 -0.3363  2.1323 -1.4219
    1THF     C2 5698   3.707   2.643   0.233 -0.2683 -0.3102  0.8918
    1THF     H3 5699   3.668   2.680   0.138 -0.0636 -1.5960  0.2965
    1THF     H4 5700   3.772   2.726   0.261 -0.0773 -0.1791  0.0821
    1THF     C3 5701   3.607   2.620   0.345  0.7638  0.1059  0.0796
    1THF     H5 5702   3.510   2.577   0.320  1.6722 -1.3912 -0.9216
    1THF     H6 5703   3.584   2.718   0.387  0.8939 -0.0691  0.5632
    1THF     C4 5704   3.676   2.524   0.436  0.0913 -0.2523  0.3665
    1THF     H7 5705   3.604   2.460   0.488 -1.1615  0.4628 -0.4717
    1THF     H8 5706   3.744   2.576   0.503 -1.6492  2.4168  0.0957
    1THF     O1 5707   3.755   2.442   0.346 -0.3552 -0.1897  0.4778
    1THF     C1 5708   3.335   1.495   3.562 -0.9556 -0.2804  0.1545
    1THF     H1 5709   3.393   1.574   3.513  0.7067 -2.3489 -1.3360
    1THF     H2 5710   3.293   1.420   3.493  2.5247 -1.6278 -0.6143
    1THF     C2 5711   3.224   1.550   3.651 -0.0639 -0.2134 -0.3095
    1THF     H3 5712   3.140   1.481   3.641 -0.4392 -0.0695  1.6348
    1THF     H4 5713   3.195   1.652   3.623  1.1539  0.7184  1.6622
    1THF     C3 5714   3.282   1.543   3.795  0.1504  0.1698  0.0969
    1THF     H5 5715   3.232   1.480   3.869  1.0615 -3.0655 -1.9526
    1THF     H6 5716   3.293   1.644   3.835  1.4677  0.0700  0.0014
    1THF     C4 5717   3.422   1.480   3.782 -0.1846  0.3478  0.0853
    1THF     H7 5718   3.434   1.390   3.843 -0.7063  0.5689  0.5168
    1THF     H8 5719   3.500   1.556   3.795 -0.3083  0.5364 -0.2595
    1THF     O1 5720   3.428   1.422   3.649  0.1718  0.4008  0.4412
    1THF     C1 5721   3.083   0.821   2.390 -0.4202 -0.1854 -0.7346
    1THF     H1 5722   3.180   0.782   2.423 -0.3393  0.3914 -0.2701
    1THF     H2 5723   3.009   0.815   2.470  0.4121 -1.5566 -0.0545
    1THF     C2 5724   3.031   0.776   2.255 -0.0457 -0.0921 -0.5781
    1THF     H3 5725   2.923   0.787   2.250 -0.1397 -0.7167  0.0693
    1THF     H4 5726   3.069   0.674   2.244 -0.5419 -0.5182  1.4027
    1THF     C3 5727   3.098   0.876   2.153 -0.0972  0.1369  0.0122
    1THF     H5 5728   3.027   0.910   2.077 -1.6928 -2.2108  0.3789
    1THF     H6 5729   3.169   0.819   2.093  1.0309 -0.3396  1.7623
    1THF     C4 5730   3.163   0.987   2.243  0.0155  0.3873  0.4285
    1THF     H7 5731   3.142   1.087   2.205  1.2070  0.2439 -0.6579
    1THF     H8 5732   3.272   0.975   2.240 -0.2000 -2.2306  1.7391
    1THF     O1 5733   3.113   0.962   2.373 -0.1988  0.0719  0.2174
    1THF     C1 5734   1.599   0.223   0.409 -0.4321 -0.8207 -0.5658
    1THF     H1 5735   1.535   0.311   0.398 -0.1193 -0.5115  0.0321
    1THF     H2 5736   1.705   0.250   0.408 -0.5664 -0.0011  2.1209
    1THF     C2 5737   1.576   0.109   0.306  0.2880  0.3048  0.3219
    1THF     H3 5738   1.668   0.065   0.265  0.7161  1.7408 -0.3051
    1THF     H4 5739   1.523   0.149   0.220  1.8816  1.9818  0.0873
    1THF     C3 5740   1.494  -0.002   0.365 -0.3010 -0.5644 -0.3363
    1THF     H5 5741   1.547  -0.096   0.352  2.8058  0.9820  0.6946
    1THF     H6 5742   1.401  -0.010   0.309 -0.1211  2.2160 -1.1189
    1THF     C4 5743   1.471   0.050   0.508 -0.0185 -0.5716  0.5791
    1THF     H7 5744   1.489  -0.023   0.588  2.0907 -0.0273  0.6195
    1THF     H8 5745   1.369   0.088   0.517  0.3101  0.6025 -0.5697
    1THF     O1 5746   1.570   0.160   0.528 -0.0147  0.3180 -0.9114
    1THF     C1 5747   1.074   1.588   0.006  0.4967 -0.0039 -0.4463
    1THF     H1 5748   1.014   1.581   0.097  1.6027  1.1648  0.3809
    1THF     H2 5749   1.132   1.499  -0.021  1.2108  0.7542 -1.4750
    1THF     C2 5750   1.176   1.701   0.035 -0.2259 -0.1536  0.1258
    1THF     H3 5751   1.282   1.681   0.018 -0.0703 -1.1876  2.2106
    1THF     H4 5752   1.172   1.730   0.140  2.0363  0.4192  0.0842
    1THF     C3 5753   1.126   1.819  -0.048  0.2903  1.0746  1.3107
    1THF     H5 5754   1.204   1.891  -0.073 -0.0816  0.5333 -1.6167
    1THF     H6 5755   1.043   1.869   0.001 -1.0217  0.4223 -0.2289
    1THF     C4 5756   1.060   1.745  -0.168 -0.2956  0.1452  0.0302
    1THF     H7 5757   1.143   1.715  -0.233 -2.7106 -0.1707 -3.0268
    1THF     H8 5758   0.992   1.813  -0.221  2.4167  1.3579 -2.0709
    1THF     O1 5759   0.993   1.634  -0.105  0.1170  0.1761 -0.6389
    1THF     C1 5760   4.041   0.801   3.953  0.5730 -0.1721 -0.1946
    1THF     H1 5761   4.086   0.819   4.051  0.2156  1.0287 -0.2430
    1THF     H2 5762   3.937   0.836   3.960  0.1384 -1.4184 -0.4036
    1THF     C2 5763   4.056   0.659   3.900  0.7199  0.2137  0.6936
    1THF     H3 5764   3.978   0.598   3.945  0.5940  1.3748  2.0838
    1THF     H4 5765   4.154   0.618   3.929  0.1874 -0.8917  0.9680
    1THF     C3 5766   4.041   0.675   3.745 -0.2120 -0.0272 -0.3614
    1THF     H5 5767   3.936   0.671   3.716 -1.2066 -0.4295  2.9909
    1THF     H6 5768   4.092   0.598   3.689  0.4099 -0.0608  0.2421
    1THF     C4 5769   4.106   0.810   3.724  0.3256  0.2594  0.2765
    1THF     H7 5770   4.057   0.861   3.642 -0.8680 -2.4746 -0.7730
    1THF     H8 5771   4.212   0.804   3.699 -0.4650 -1.5680 -2.8131
    1THF     O1 5772   4.100   0.879   3.842  0.2671  0.1499 -0.2008
    1THF     C1 5773   2.115   0.510   0.329 -0.0823 -0.0566  0.6262
    1THF     H1 5774   2.028   0.512   0.263  1.2350 -0.6065 -1.1590
    1THF     H2 5775   2.198   0.563   0.281  1.5022 -1.5096  1.6987
    1THF     C2 5776   2.163   0.368   0.358 -0.3598  0.5837  0.9476
    1THF     H3 5777   2.272   0.362   0.365 -0.6404 -2.6766  3.3547
    1THF     H4 5778   2.125   0.292   0.290 -1.2947  2.1673 -0.3412
    1THF     C3 5779   2.104   0.351   0.497  0.1947  0.4639  0.1176
    1THF     H5 5780   2.149   0.279   0.566 -2.4431  0.7366  2.2339
    1THF     H6 5781   2.001   0.316   0.503  0.1852  0.6256  1.0843
    1THF     C4 5782   2.103   0.484   0.564 -0.2519 -0.0710  0.0209
    1THF     H7 5783   2.198   0.500   0.615  0.1668 -0.0435 -0.7774
    1THF     H8 5784   2.024   0.498   0.639  0.7479  0.6713  0.9499
    1THF     O1 5785   2.095   0.571   0.455 -0.0443  0.3227  0.1762
    1THF     C1 5786   2.234   2.515   0.085 -0.0671  0.2528 -0.2077
    1THF     H1 5787   2.129   2.501   0.059  0.0443  0.1910 -0.6396
    1THF     H2 5788   2.246   2.599   0.153 -3.0735  0.0770  0.6013
    1THF     C2 5789   2.315   2.528  -0.046 -0.8298  0.0607 -0.1149
    1THF     H3 5790   2.314   2.630  -0.086 -1.6065  0.5642  1.1717
    1THF     H4 5791   2.266   2.462  -0.118  1.4922 -1.8493 -0.0045
    1THF     C3 5792   2.450   2.470  -0.019 -0.2520  0.4606 -1.2681
    1THF     H5 5793   2.525   2.546   0.003 -1.4319  1.1341  0.4782
    1THF     H6 5794   2.485   2.414  -0.107  4.7775  1.9416 -0.3340
    1THF     C4 5795   2.432   2.374   0.104 -0.1580 -0.5979 -0.1594
    1THF     H7 5796   2.502   2.394   0.186 -0.3557 -0.3302 -0.0547
[truncated: 56,681 more chars]
