# Supplementary material for: Programmable synthesis of organic cages with reduced symmetry
Source: Chem Sci. 2024 Apr 1;15(17):6536–43. doi: 10.1039/d4sc00889h (PMC11062111; doi:10.1039/d4sc00889h)
Supplement: SC-015-D4SC00889H-s002 [file SC-015-D4SC00889H-s002.zip › S.I/S.I.Models.all/molecular.dynamics/conformers.for.md/C6/npt.gro]

Generic title
 6617
    1MOL     H1    1   2.764   1.976   1.903  0.8011 -1.9248 -1.2341
    1MOL     O1    2   2.852   2.015   1.918 -0.3706  0.2585  0.4292
    1MOL     C1    3   2.914   1.966   1.814  0.3324 -0.5028 -0.5128
    1MOL     C2    4   3.064   1.996   1.800 -0.3207 -0.4344  0.0871
    1MOL     O2    5   2.841   1.887   1.752  0.2901 -0.1536 -0.6058
    1MOL     C3    6   3.101   2.152   1.804  0.5563  0.1056  0.0108
    1MOL     C4    7   3.149   1.931   1.907 -0.4640  0.8385 -0.0503
    1MOL     C5    8   3.129   1.949   1.664  0.6065 -0.2477 -0.0601
    1MOL     C6    9   3.014   2.263   1.801  0.0999 -0.0896  0.3428
    1MOL     C7   10   3.241   2.174   1.781 -0.1022  0.4790  0.1208
    1MOL     C8   11   3.101   1.842   2.008  0.1827  0.1992 -0.0855
    1MOL     C9   12   3.286   1.957   1.885  0.0699  0.3247  0.1923
    1MOL    C10   13   3.061   1.879   1.555 -0.1046 -0.9527 -0.2259
    1MOL    C11   14   3.264   1.973   1.647 -0.3632 -0.0605  0.5107
    1MOL     H2   15   2.910   2.241   1.821  0.2718 -1.1440  0.0988
    1MOL    C12   16   3.055   2.390   1.773 -0.2074 -0.4492 -0.9264
    1MOL    C13   17   3.285   2.302   1.739 -0.7419 -0.1205 -0.1423
    1MOL    C14   18   3.322   2.051   1.769  0.4385  0.2555  0.1408
    1MOL     H3   19   2.995   1.827   2.027 -0.1694  0.8793 -1.4806
    1MOL    C15   20   3.195   1.772   2.086 -0.1118 -0.2946 -0.0185
    1MOL    C16   21   3.374   1.877   1.958  0.6908 -0.3692 -0.0914
    1MOL     H4   22   2.956   1.853   1.563 -1.1663  2.6257 -1.3498
    1MOL    C17   23   3.129   1.860   1.432 -0.4439  0.1898 -0.2224
    1MOL    C18   24   3.332   1.935   1.536 -0.1270  0.8215 -0.2721
    1MOL     N1   25   2.976   2.498   1.814  0.3677 -0.6782  0.0486
    1MOL    C19   26   3.193   2.406   1.739  0.8545  0.3137 -0.5942
    1MOL     H5   27   3.385   2.322   1.702  0.5088 -1.2530  2.4592
    1MOL     H6   28   3.432   2.052   1.773  0.4017 -0.3311  1.6844
    1MOL     N2   29   3.154   1.689   2.193  0.0463  0.2055 -0.2806
    1MOL    C20   30   3.330   1.792   2.058 -0.2230  0.1595  0.1508
    1MOL     H7   31   3.481   1.878   1.942  0.6209 -0.2300 -0.5512
    1MOL     N3   32   3.058   1.798   1.332 -0.1027 -0.3983  0.2011
    1MOL    C21   33   3.265   1.879   1.426 -0.0835  0.1145 -0.1840
    1MOL     H8   34   3.434   1.971   1.530  0.6790 -1.5901 -2.4884
    1MOL     H9   35   2.885   2.466   1.844  1.4390 -1.4382  2.6302
    1MOL    C22   36   2.997   2.633   1.819 -0.1442 -0.4609 -0.3406
    1MOL    H10   37   3.234   2.502   1.708 -2.1509  1.7646 -0.1833
    1MOL    H11   38   3.055   1.671   2.205 -0.1832  1.2067 -0.6372
    1MOL    C23   39   3.227   1.621   2.288 -0.1570  0.1201 -0.9453
    1MOL    H12   40   3.406   1.730   2.105  1.5276  1.8363 -0.4010
    1MOL    H13   41   2.981   1.740   1.363  1.7431 -2.7033  0.6415
    1MOL    C24   42   3.083   1.792   1.196  0.5190  0.6075 -0.2376
    1MOL    H14   43   3.317   1.855   1.333  0.1810  0.0987 -0.0333
    1MOL     O3   44   3.104   2.681   1.785 -0.2403  0.1130 -0.1247
    1MOL    C25   45   2.900   2.732   1.888 -0.0350 -0.4959  0.7905
    1MOL     O4   46   3.350   1.640   2.302 -0.7993  0.1768  0.5030
    1MOL    C26   47   3.150   1.526   2.384  0.1990 -0.3032  0.4508
    1MOL     O5   48   3.165   1.861   1.144  0.3218 -0.1878 -0.2761
    1MOL    C27   49   2.992   1.706   1.113  0.3798 -0.6854  0.5727
    1MOL    C28   50   2.950   2.862   1.931 -0.5679  0.7227 -0.0276
    1MOL    C29   51   2.762   2.700   1.905 -0.0456 -0.2677  1.3572
    1MOL    C30   52   3.221   1.433   2.466  0.1076  0.1950 -0.5318
    1MOL    C31   53   3.014   1.550   2.407 -0.1014 -0.2926 -0.2163
    1MOL    C32   54   3.050   1.645   1.003  0.0344 -0.3664  0.1423
    1MOL    C33   55   2.852   1.699   1.132 -0.1700  0.1879 -0.0601
    1MOL    H15   56   3.053   2.891   1.920 -0.8457  2.5950  2.1222
    1MOL    C34   57   2.855   2.954   1.983 -0.3607  1.3784  0.2325
    1MOL    H16   58   2.735   2.601   1.869 -0.4478  0.8600 -1.5086
    1MOL    C35   59   2.672   2.792   1.965  0.3922  0.4172  0.3500
    1MOL    H17   60   3.328   1.418   2.455  0.5089  1.8855  0.8771
    1MOL    C36   61   3.155   1.358   2.566  0.3825 -0.4714  0.6605
    1MOL    H18   62   2.969   1.624   2.341 -2.3454 -1.1926  0.2733
    1MOL    C37   63   2.945   1.475   2.507 -0.2300  0.2263  0.8085
    1MOL    H19   64   3.156   1.649   0.984  0.0255  1.3193  0.3668
    1MOL    C38   65   2.980   1.553   0.927  0.1607 -0.6657  0.0530
    1MOL    H20   66   2.811   1.763   1.210  1.0279  1.1711 -0.2107
    1MOL    C39   67   2.778   1.611   1.045  0.3957  0.2441 -0.4742
    1MOL    H21   68   2.882   3.053   2.019 -0.4609  1.1045  1.0750
    1MOL    C40   69   2.720   2.919   2.005  0.3578 -0.2123 -0.1324
    1MOL    C41   70   2.531   2.764   1.976  0.7730 -0.2396  0.2799
    1MOL    H22   71   3.212   1.292   2.629 -2.0211 -0.9191  2.4179
    1MOL    C42   72   3.019   1.383   2.582 -0.2069  0.7388  0.0370
    1MOL    C43   73   2.806   1.488   2.519 -0.3051 -0.0021 -0.0153
    1MOL    H23   74   3.035   1.507   0.845  0.8718  1.7798 -0.9116
    1MOL    C44   75   2.842   1.541   0.945  0.0874 -0.0580  0.1632
    1MOL    C45   76   2.639   1.597   1.076 -0.8661  0.3783 -0.0382
    1MOL    H24   77   2.661   3.005   2.035 -1.1318  0.0035 -3.4120
    1MOL    C46   78   2.472   2.645   1.924  0.2806 -0.2234  0.2331
    1MOL    C47   79   2.442   2.860   2.032 -0.2340 -0.7964  0.1009
    1MOL    H25   80   2.978   1.325   2.664 -2.6545  0.7590 -1.1260
    1MOL    C48   81   2.721   1.572   2.442 -0.2010 -0.1577 -0.3173
    1MOL    C49   82   2.735   1.406   2.617 -0.2630  0.5068  0.4095
    1MOL    H26   83   2.784   1.487   0.870  0.1884 -1.2310  0.9154
    1MOL    C50   84   2.558   1.513   0.997  0.3801  0.1317  0.1102
    1MOL    C51   85   2.579   1.656   1.191 -0.1435  0.0087 -0.1648
    1MOL    H27   86   2.536   2.569   1.881  0.1595  0.2325 -0.7717
    1MOL    C52   87   2.337   2.621   1.915 -0.0491 -0.5384  0.0090
    1MOL    H28   88   2.462   2.957   2.075 -0.5809 -0.7658  0.1983
    1MOL    C53   89   2.305   2.829   2.028  0.2405 -0.5379 -0.1656
    1MOL    H29   90   2.764   1.645   2.373 -2.1704  0.3160 -1.0794
    1MOL    C54   91   2.580   1.570   2.462  0.0769  0.5383  1.1250
    1MOL    H30   92   2.789   1.356   2.697 -0.1828 -0.1958 -0.0772
    1MOL    C55   93   2.594   1.414   2.647  0.0538  0.2359  0.7502
    1MOL    H31   94   2.600   1.455   0.916  1.1447  1.4022 -0.4215
    1MOL    C56   95   2.420   1.499   1.024 -0.0593  0.0375  0.3737
    1MOL    H32   96   2.636   1.726   1.252  3.1755 -3.4485  0.8585
    1MOL    C57   97   2.449   1.627   1.225  0.8548  0.3876  0.5393
    1MOL    H33   98   2.302   2.521   1.891  1.3588 -0.8896 -0.6001
    1MOL    C58   99   2.247   2.713   1.972 -0.7084 -0.7920  0.4556
    1MOL    H34  100   2.247   2.916   2.060 -0.3062 -0.5583 -1.0896
    1MOL    H35  101   2.523   1.632   2.393 -1.0413 -2.0178 -0.2906
    1MOL    C59  102   2.516   1.496   2.559 -0.2871 -0.6080 -0.4003
    1MOL    H36  103   2.547   1.368   2.733 -1.3695  1.8873  0.8973
    1MOL    H37  104   2.371   1.451   0.940  1.8648  0.5174 -1.0635
    1MOL    C60  105   2.363   1.547   1.146  0.6777  0.1445  0.2007
    1MOL    H38  106   2.410   1.688   1.306 -1.8606  0.4298 -0.7622
    1MOL    C61  107   2.109   2.696   1.971  0.3475  0.7890 -0.0763
    1MOL    C62  108   2.373   1.489   2.567  0.4387 -0.0116 -0.0356
    1MOL    C63  109   2.225   1.534   1.184 -0.0945 -0.3727 -0.2428
    1MOL    C64  110   2.022   2.790   2.029 -0.7082 -0.5841  0.3268
    1MOL    C65  111   2.046   2.581   1.907  0.1584 -0.2577 -0.5636
    1MOL    C66  112   2.307   1.424   2.674 -0.0783  0.6646 -0.0174
    1MOL    C67  113   2.289   1.568   2.482  0.3006 -0.0236 -0.9519
    1MOL    C68  114   2.130   1.490   1.090  0.7692 -0.0388  0.4563
    1MOL    C69  115   2.181   1.559   1.320  0.0652 -0.6011  0.3423
    1MOL    H39  116   2.058   2.875   2.086  0.8031 -2.0287  1.5654
    1MOL    C70  117   1.884   2.772   2.024 -0.5979 -0.0019  0.3393
    1MOL    H40  118   2.107   2.512   1.848 -0.5280  0.2053 -1.8304
    1MOL    C71  119   1.906   2.557   1.904  0.2745 -0.3489 -0.6988
    1MOL    H41  120   2.361   1.364   2.746 -1.8668 -2.0797 -0.8746
    1MOL    C72  121   2.167   1.430   2.687 -0.1362  0.6139 -0.4317
    1MOL    H42  122   2.333   1.623   2.399  1.0435  2.1109  0.7980
    1MOL    C73  123   2.154   1.585   2.506  0.7791 -0.1751  0.0566
    1MOL    H43  124   2.146   1.479   0.983 -2.7014  0.6265 -0.1982
    1MOL    C74  125   1.992   1.485   1.119  0.5677  0.3579  0.1461
    1MOL    H44  126   2.254   1.574   1.400  1.8987  2.5473 -1.8231
    1MOL    C75  127   2.040   1.544   1.349  0.4683  0.2101 -0.5320
    1MOL    H45  128   1.814   2.844   2.066 -0.4773 -0.4851  1.3621
    1MOL    C76  129   1.827   2.658   1.962 -0.4637 -0.9341 -0.0883
    1MOL    C77  130   1.851   2.422   1.875  0.3909 -0.5001 -0.8324
    1MOL    H46  131   2.111   1.375   2.762 -0.0311 -0.7271 -1.3312
    1MOL    C78  132   2.090   1.507   2.603 -0.1301 -0.3213 -0.0720
    1MOL    C79  133   2.086   1.674   2.417  0.7193 -0.0494  0.1328
    1MOL    H47  134   1.923   1.460   1.038 -0.6035  2.9961  0.2757
    1MOL    C80  135   1.949   1.498   1.254  0.6858 -0.6441 -0.7040
    1MOL    C81  136   2.006   1.570   1.497 -0.3970  0.5942  0.5608
    1MOL    H48  137   1.718   2.651   1.962 -0.5022 -0.5473 -2.0111
    1MOL     O6  138   1.904   2.350   1.793  0.2721  0.2664 -0.8027
    1MOL     N4  139   1.745   2.375   1.943  0.2472  0.5061  0.1807
    1MOL    H49  140   1.983   1.513   2.620  0.0417  3.3813  0.0314
    1MOL     O7  141   2.140   1.771   2.364 -0.1455 -0.0028  0.1480
    1MOL     N5  142   1.956   1.648   2.386  0.4457 -0.4100 -1.0521
    1MOL    H50  143   1.842   1.496   1.270  0.8987 -0.2476  0.8569
    1MOL     O8  144   2.097   1.571   1.574 -0.5217  0.6983 -0.3229
    1MOL     N6  145   1.875   1.594   1.530  0.2664 -0.0436  0.3149
    1MOL    H51  146   1.681   2.437   1.991 -0.0103  0.1791  0.2565
    1MOL    C82  147   1.702   2.240   1.947  0.0075  0.1076 -0.1927
    1MOL    H52  148   1.930   1.579   2.456  2.9163 -0.9012 -0.5651
    1MOL    C83  149   1.871   1.700   2.294 -0.6245 -0.1971 -0.3166
    1MOL    H53  150   1.810   1.586   1.453 -0.5288 -1.7896  1.1264
    1MOL    C84  151   1.814   1.639   1.640  0.3786  0.3490  0.1925
    1MOL    C85  152   1.569   2.198   1.972 -0.2756  0.0180 -1.0864
    1MOL    C86  153   1.798   2.136   1.936  0.4886 -0.0621 -0.0337
    1MOL    C87  154   1.735   1.662   2.299 -0.0908 -0.3282 -0.4409
    1MOL    C88  155   1.916   1.766   2.173  0.4760 -0.1472  0.2879
    1MOL    C89  156   1.679   1.609   1.665 -0.8282 -0.2696 -0.3005
    1MOL    C90  157   1.880   1.729   1.729  0.2400 -0.1574  0.4292
    1MOL    H54  158   1.491   2.273   1.984  0.2200  0.6021 -1.5156
    1MOL    C91  159   1.534   2.066   1.979  0.5462 -0.4578  0.2251
    1MOL    H55  160   1.901   2.164   1.919 -0.2443  2.2592 -0.9545
    1MOL    C92  161   1.763   2.002   1.949 -0.6595 -0.5629 -0.1903
    1MOL    H56  162   1.702   1.602   2.383  1.6954  0.7991  1.1164
    1MOL    C93  163   1.646   1.694   2.201  0.2576  0.2289  0.5509
    1MOL    H57  164   2.024   1.782   2.165  0.2533  0.2397 -2.3697
    1MOL    C94  165   1.823   1.813   2.076 -0.4125 -0.2395  0.0575
    1MOL    H58  166   1.625   1.547   1.594 -0.2468 -0.7271 -0.3518
    1MOL    C95  167   1.604   1.670   1.773  0.2520 -0.2319 -0.5634
    1MOL    H59  168   1.984   1.755   1.714  1.3144 -4.1256  0.4213
    1MOL    C96  169   1.811   1.789   1.836  0.2140 -0.4894  0.4478
    1MOL    H60  170   1.431   2.041   2.003  0.9031 -0.7946  1.4438
    1MOL    C97  171   1.633   1.966   1.972 -0.0373 -0.3254  0.0422
    1MOL    C98  172   1.865   1.887   1.943  0.0730 -0.4043 -0.5823
    1MOL    H61  173   1.541   1.670   2.209  0.2160  0.7366  1.6313
    1MOL    C99  174   1.689   1.776   2.094 -0.1233  0.0555 -0.7117
    1MOL    H62  175   1.499   1.648   1.790  0.6420 -0.7771  1.3425
    1MOL   C100  176   1.673   1.756   1.859 -0.3827  1.1786  0.5225
    1MOL   C101  177   1.602   1.819   1.980  0.1027 -0.2661  0.4251
    1MOL   C102  178   2.010   1.934   1.927  0.4049  0.5813 -0.2254
    1MOL    H63  179   1.497   1.787   1.985 -1.1570  3.5529  0.2490
    1MOL     O9  180   2.034   2.001   1.809 -0.1281 -0.2190 -0.0709
    1MOL    O10  181   2.108   1.928   2.001 -0.0035 -0.1261  0.3478
    1MOL    H64  182   2.126   2.034   1.809 -0.7957  1.7567  1.4172
    1THF     C1  183   0.111   2.070   2.594 -0.1178 -0.0549  0.2483
    1THF     H1  184   0.143   2.112   2.498 -2.2758 -1.5002 -1.1500
    1THF     H2  185   0.088   2.143   2.672  1.9795  1.8273 -0.8225
    1THF     C2  186   0.204   1.968   2.642 -0.2659 -0.2390  0.7674
    1THF     H3  187   0.274   2.002   2.718 -0.7447 -1.0599  1.5846
    1THF     H4  188   0.264   1.931   2.558 -0.0810 -1.7018  1.5205
    1THF     C3  189   0.120   1.856   2.689 -0.6657 -0.1367 -0.0603
    1THF     H5  190   0.132   1.831   2.795 -0.5997 -1.2584 -0.3196
    1THF     H6  191   0.133   1.768   2.626  0.1880  0.8575 -1.2916
    1THF     C4  192  -0.021   1.896   2.668 -0.0329  0.2544 -0.5196
    1THF     H7  193  -0.064   1.921   2.766 -0.9038 -1.4782 -0.4350
    1THF     H8  194  -0.077   1.813   2.624 -1.6001  0.9608  0.1327
    1THF     O1  195  -0.010   2.000   2.572 -0.3582  0.1774  0.0967
    1THF     C1  196   3.394   3.680   1.536  0.3871 -0.3241 -0.2142
    1THF     H1  197   3.306   3.638   1.487 -0.2948  0.6833  0.1372
    1THF     H2  198   3.481   3.672   1.470 -0.1337 -0.9581 -0.8375
    1THF     C2  199   3.425   3.612   1.671  0.5164 -0.0857  0.6458
    1THF     H3  200   3.534   3.617   1.683  0.8512  0.6170 -2.3719
    1THF     H4  201   3.392   3.509   1.689 -0.7019  0.4221  1.3750
    1THF     C3  202   3.353   3.696   1.775  0.7016 -0.7535  0.1534
    1THF     H5  203   3.420   3.746   1.845  0.3718  2.1191 -1.4672
    1THF     H6  204   3.275   3.639   1.825 -1.4780  1.3915 -0.6776
    1THF     C4  205   3.281   3.809   1.697 -0.2735  0.4576  0.1489
    1THF     H7  206   3.264   3.905   1.747 -0.8159  0.0686  0.7021
    1THF     H8  207   3.184   3.780   1.657 -0.7233  0.5513  1.1507
    1THF     O1  208   3.362   3.814   1.573  0.0197 -0.0393  0.6236
    1THF     C1  209   1.376   3.087   1.274  0.2429 -0.2576 -0.0518
    1THF     H1  210   1.308   3.094   1.360  0.1007  0.6413 -0.2286
    1THF     H2  211   1.470   3.143   1.282  0.8884 -1.1885 -1.0402
    1THF     C2  212   1.316   3.143   1.151 -0.8128  0.1300  0.0638
    1THF     H3  213   1.400   3.173   1.087 -1.9703  2.0580 -0.6027
    1THF     H4  214   1.238   3.216   1.173 -1.3327 -0.3176 -0.2766
    1THF     C3  215   1.264   3.014   1.076 -0.2003 -0.1256 -0.6038
    1THF     H5  216   1.284   3.020   0.969 -0.3080 -1.3928 -0.6984
    1THF     H6  217   1.159   2.987   1.081  0.6547 -3.4452  1.1717
    1THF     C4  218   1.355   2.904   1.126 -0.4950  1.5358 -1.0190
    1THF     H7  219   1.438   2.875   1.061  0.7726 -2.5539  2.2535
    1THF     H8  220   1.297   2.814   1.151  0.8503  0.7362 -0.7579
    1THF     O1  221   1.420   2.955   1.240 -0.3562 -0.1689 -0.3538
    1THF     C1  222   0.110   0.297   2.547 -0.5625  0.0257 -0.5746
    1THF     H1  223   0.077   0.333   2.645 -1.2543 -0.1643 -0.7379
    1THF     H2  224   0.195   0.364   2.528 -0.3327 -0.7937 -2.4530
    1THF     C2  225   0.010   0.293   2.436 -0.7246  0.1179 -0.6265
    1THF     H3  226   0.004   0.390   2.387  0.5889  1.4969  1.8292
    1THF     H4  227  -0.086   0.258   2.475 -0.0201  0.4521  1.4945
    1THF     C3  228   0.066   0.182   2.344 -0.1206 -0.5198 -0.5306
    1THF     H5  229   0.112   0.217   2.251 -2.1614  0.4612 -1.2178
    1THF     H6  230  -0.010   0.108   2.320 -0.1691 -0.2939 -1.0969
    1THF     C4  231   0.175   0.116   2.427 -0.5963 -0.5503  0.3757
    1THF     H7  232   0.276   0.134   2.389 -0.5761 -3.2744 -0.9935
    1THF     H8  233   0.157   0.008   2.424 -0.1392 -0.6229  0.2139
    1THF     O1  234   0.161   0.168   2.565 -0.0718  0.1954  0.0551
    1THF     C1  235   2.907   0.493   4.082 -0.5157  0.1652  0.3234
    1THF     H1  236   2.819   0.465   4.023 -1.4912 -0.9944  2.2987
    1THF     H2  237   2.986   0.419   4.072 -0.1580  0.2711  2.3332
    1THF     C2  238   2.873   0.517   4.236  0.0669  0.4201 -0.3576
    1THF     H3  239   2.887   0.417   4.277 -0.7448  0.0929 -0.8677
    1THF     H4  240   2.769   0.544   4.254  0.1622 -0.4412  1.5911
    1THF     C3  241   2.978   0.622   4.275  0.2289 -0.0406  0.2153
    1THF     H5  242   3.036   0.585   4.360 -0.1069  0.1037  0.5050
    1THF     H6  243   2.920   0.710   4.302 -1.1793 -0.2829 -1.9292
    1THF     C4  244   3.064   0.653   4.152 -0.1969 -0.0822 -0.1338
    1THF     H7  245   3.163   0.607   4.141 -0.1752 -0.3373  1.1042
    1THF     H8  246   3.072   0.762   4.160 -1.7090  0.3685 -3.6983
    1THF     O1  247   2.973   0.622   4.049  0.2107  0.2368  0.3784
    1THF     C1  248   0.817   1.064   0.857  0.0982  0.2137 -0.0344
    1THF     H1  249   0.755   1.129   0.794 -1.3597 -0.2242  0.9138
    1THF     H2  250   0.809   1.113   0.954  1.6094  1.9995 -0.7930
    1THF     C2  251   0.959   1.080   0.798  0.2556  0.4392  0.1502
    1THF     H3  252   1.042   1.088   0.870  0.0292 -1.3876  0.6388
    1THF     H4  253   0.972   1.169   0.736 -1.1111  1.8178  1.8004
    1THF     C3  254   0.971   0.950   0.709  0.6930 -0.1569 -0.1965
    1THF     H5  255   1.073   0.910   0.707  1.4875  1.8809 -1.8905
    1THF     H6  256   0.926   0.978   0.614  2.1242 -0.9412 -1.1175
    1THF     C4  257   0.876   0.849   0.780  0.0484 -0.0912  0.0264
    1THF     H7  258   0.932   0.783   0.847  0.0815 -1.7926 -1.6652
    1THF     H8  259   0.815   0.793   0.709 -0.4838  0.1888  0.2560
    1THF     O1  260   0.785   0.925   0.862  0.9251 -0.1765  0.0646
    1THF     C1  261   3.390   0.886   0.404 -0.1024  0.1749 -0.1942
    1THF     H1  262   3.468   0.932   0.343 -0.6784  1.0380 -0.2808
    1THF     H2  263   3.434   0.809   0.468 -0.5781  0.9865  1.1308
    1THF     C2  264   3.261   0.841   0.331 -0.1199 -0.4068  0.0842
    1THF     H3  265   3.212   0.766   0.394 -1.6729 -0.1049 -0.7536
    1THF     H4  266   3.293   0.803   0.233  0.6310  1.8313 -0.5596
    1THF     C3  267   3.173   0.970   0.307  0.4524 -0.0398  0.5348
    1THF     H5  268   3.067   0.949   0.320  0.4861 -0.8139 -0.4472
    1THF     H6  269   3.196   1.012   0.209 -1.4257 -0.7908 -0.2366
    1THF     C4  270   3.216   1.056   0.429 -0.3227  0.5505 -0.3457
    1THF     H7  271   3.143   1.057   0.510  0.4547 -0.1936  0.3647
    1THF     H8  272   3.248   1.157   0.402  0.8433  1.2200  3.3006
    1THF     O1  273   3.334   0.992   0.490  0.4602 -0.5289  0.0509
    1THF     C1  274   0.298   4.069   2.137 -0.6929 -0.0705  0.2253
    1THF     H1  275   0.232   4.154   2.118  0.7232  1.1370  0.5596
    1THF     H2  276   0.399   4.096   2.170 -0.9781  2.5213 -0.9486
    1THF     C2  277   0.308   3.994   2.001 -0.4043  0.0486 -0.5986
    1THF     H3  278   0.402   3.940   1.999 -0.3482 -0.0018  2.2560
    1THF     H4  279   0.291   4.049   1.908 -0.3864 -0.6367 -1.0136
    1THF     C3  280   0.192   3.898   2.013 -0.7652 -0.2130  0.6041
    1THF     H5  281   0.231   3.801   1.981 -2.1707  0.1862 -2.5460
    1THF     H6  282   0.111   3.926   1.945  0.8682  1.0998 -0.8556
    1THF     C4  283   0.133   3.908   2.156  0.1989 -0.3117  0.1564
    1THF     H7  284   0.116   3.808   2.197  0.4566 -0.5889 -0.4134
    1THF     H8  285   0.044   3.971   2.153 -0.6130 -1.4706 -1.0056
    1THF     O1  286   0.238   3.977   2.229 -0.0006 -0.6933  0.1099
    1THF     C1  287   3.078   2.043   3.590  0.4318 -0.1096  0.3606
    1THF     H1  288   3.099   1.936   3.583  0.6824  0.0115 -0.8129
    1THF     H2  289   3.006   2.071   3.513 -0.2601 -1.8239  0.3696
    1THF     C2  290   3.214   2.118   3.571 -0.1039  0.0552  0.9644
    1THF     H3  291   3.205   2.217   3.525  1.3083  0.4389  1.4808
    1THF     H4  292   3.290   2.060   3.518 -0.8378 -2.5757  2.6988
    1THF     C3  293   3.253   2.134   3.721  0.1843  0.0390 -0.3971
    1THF     H5  294   3.269   2.240   3.741 -1.5621  0.2076  0.1740
    1THF     H6  295   3.353   2.090   3.723  1.4064  2.5976 -2.1312
    1THF     C4  296   3.149   2.064   3.809  0.1231 -0.1674  0.2497
    1THF     H7  297   3.125   2.131   3.892 -0.1544  0.1972 -0.1264
    1THF     H8  298   3.162   1.960   3.839  0.0486  0.3422  2.1250
    1THF     O1  299   3.037   2.076   3.727  0.0908  0.6877 -0.0537
    1THF     C1  300   2.436   3.448   0.537  0.1879  0.2399 -0.9091
    1THF     H1  301   2.439   3.376   0.619 -2.2097  1.3158  0.1595
    1THF     H2  302   2.361   3.424   0.461  0.8968  0.1531 -1.5920
    1THF     C2  303   2.569   3.471   0.465 -0.2747 -0.2932  0.8336
    1THF     H3  304   2.596   3.398   0.387 -0.9357 -2.7457  2.8415
    1THF     H4  305   2.656   3.492   0.528 -0.8415 -0.5661  1.7055
    1THF     C3  306   2.536   3.609   0.410 -0.1147  0.2567  0.4213
    1THF     H5  307   2.487   3.598   0.312 -2.5740 -1.1896  1.7587
    1THF     H6  308   2.625   3.663   0.377 -0.5415  0.1005 -1.0361
    1THF     C4  309   2.455   3.684   0.515  0.9141 -0.1564 -0.5297
    1THF     H7  310   2.373   3.745   0.476 -1.3681 -2.3764  0.6180
    1THF     H8  311   2.517   3.743   0.583  0.2814 -1.5473  1.2882
    1THF     O1  312   2.390   3.579   0.591 -0.1983  0.1606 -0.2828
    1THF     C1  313   1.457   2.887   2.692  0.3433 -0.6938 -0.7327
    1THF     H1  314   1.476   2.819   2.609  0.8134 -1.9418  0.3926
    1THF     H2  315   1.464   2.990   2.654 -1.2091  0.9910  3.2754
    1THF     C2  316   1.552   2.870   2.811 -0.2149 -0.0467 -0.0007
    1THF     H3  317   1.550   2.968   2.857  0.2003  0.3764 -0.8639
    1THF     H4  318   1.657   2.857   2.783  0.4621 -0.6633  2.7132
    1THF     C3  319   1.499   2.756   2.898  0.7019  0.0701 -0.1148
    1THF     H5  320   1.516   2.786   3.001 -1.1974  1.7503 -0.2573
    1THF     H6  321   1.550   2.660   2.893  0.4600  0.0013 -1.7604
    1THF     C4  322   1.348   2.748   2.851  0.2906  0.5299 -0.1550
    1THF     H7  323   1.276   2.763   2.932 -1.5892  2.7347 -2.1719
    1THF     H8  324   1.326   2.656   2.798  1.3116  0.9188 -1.2818
    1THF     O1  325   1.330   2.850   2.754  0.4151  0.1024  0.5825
    1THF     C1  326   1.084   2.851   1.410  0.3649 -0.1210  0.5016
    1THF     H1  327   1.036   2.889   1.320 -1.8647 -2.5564  0.5971
    1THF     H2  328   1.192   2.866   1.409  0.4144 -0.5495 -0.8547
    1THF     C2  329   1.036   2.704   1.425  0.1383  0.6589 -0.0246
    1THF     H3  330   1.103   2.668   1.504 -0.6053  2.0048  1.2446
    1THF     H4  331   1.045   2.638   1.339  0.1472 -0.5889  0.9086
    1THF     C3  332   0.892   2.719   1.482  0.5584  0.4543  0.1436
    1THF     H5  333   0.875   2.637   1.552 -0.0087  0.7945  0.4145
    1THF     H6  334   0.821   2.723   1.399 -1.3165  0.0210  1.6779
    1THF     C4  335   0.889   2.850   1.551 -0.1821 -0.2597 -0.1596
    1THF     H7  336   0.872   2.839   1.658 -1.2708  5.3138  0.3954
    1THF     H8  337   0.805   2.905   1.509 -0.4503  0.5612  1.3920
    1THF     O1  338   1.017   2.918   1.522  0.0911 -0.3585  0.2266
    1THF     C1  339   0.146   1.352   0.671 -0.2395  0.7312 -0.6781
    1THF     H1  340   0.202   1.298   0.594 -0.7475 -0.7111 -0.0332
    1THF     H2  341   0.147   1.300   0.766  0.9438 -1.5647 -1.9124
    1THF     C2  342   0.003   1.355   0.613  0.6558  0.1690 -0.0074
    1THF     H3  343  -0.067   1.298   0.674  1.0952 -0.8975 -0.4856
    1THF     H4  344   0.002   1.320   0.509  0.6026  2.0919 -0.6826
    1THF     C3  345  -0.048   1.504   0.618 -0.0041  0.5975  0.3391
    1THF     H5  346  -0.094   1.529   0.713  0.0838  3.0201 -0.2098
    1THF     H6  347  -0.108   1.529   0.530  2.2814 -1.9579 -2.0443
    1THF     C4  348   0.079   1.574   0.618  0.5781  0.0897  0.2757
    1THF     H7  349   0.074   1.668   0.674  0.1447 -0.9457  2.0190
    1THF     H8  350   0.124   1.586   0.519  1.4320 -0.6735  0.5617
    1THF     O1  351   0.182   1.491   0.685  0.3490  0.1456 -0.1159
    1THF     C1  352   0.389   2.411   2.844  0.3567  0.2196  0.2222
    1THF     H1  353   0.447   2.443   2.756 -0.5556  0.1963 -0.3961
    1THF     H2  354   0.440   2.430   2.939 -0.8623  0.3713  0.8446
    1THF     C2  355   0.334   2.270   2.814 -0.3508  0.5155  0.3101
    1THF     H3  356   0.402   2.190   2.841  2.7061  2.2546 -2.0284
    1THF     H4  357   0.304   2.263   2.709 -0.7579  0.4736  0.4262
    1THF     C3  358   0.208   2.265   2.896 -0.2548 -0.3085  1.0644
    1THF     H5  359   0.215   2.206   2.987 -0.1253 -2.0054 -0.0260
    1THF     H6  360   0.122   2.221   2.846 -1.4666  1.7997  1.2721
    1THF     C4  361   0.173   2.409   2.920 -0.2821 -0.2011  0.1638
    1THF     H7  362   0.177   2.425   3.028 -1.0111 -0.1198  0.1862
    1THF     H8  363   0.073   2.426   2.877  0.3428 -0.9689 -1.6433
    1THF     O1  364   0.266   2.499   2.849 -0.1741  0.5448 -0.1125
    1THF     C1  365   3.658   2.315   3.390  0.3246  0.2171 -0.8028
    1THF     H1  366   3.756   2.308   3.439  0.1193 -2.5099 -0.7122
    1THF     H2  367   3.635   2.421   3.384 -2.6591 -0.4208 -1.1347
    1THF     C2  368   3.543   2.239   3.449 -0.2650  0.4852 -0.3024
    1THF     H3  369   3.452   2.300   3.449  0.7669  2.0593 -1.3745
    1THF     H4  370   3.566   2.207   3.551 -1.6707 -0.0013 -0.1221
    1THF     C3  371   3.532   2.114   3.370 -0.3177 -0.0960 -0.3174
    1THF     H5  372   3.429   2.109   3.334  0.3383  2.2937 -2.6258
    1THF     H6  373   3.552   2.019   3.420 -2.6800 -0.3063  0.3026
    1THF     C4  374   3.624   2.124   3.256 -0.1861  0.2615 -0.2847
    1THF     H7  375   3.572   2.108   3.161 -1.5726  0.3772  0.4358
    1THF     H8  376   3.697   2.044   3.267 -2.0109 -1.7387 -2.1221
    1THF     O1  377   3.670   2.264   3.254 -0.3156  0.0076  0.0293
    1THF     C1  378   2.172   3.903   0.605  0.5440  0.2513  0.0667
    1THF     H1  379   2.226   3.814   0.573  3.1470  1.2936  1.3766
    1THF     H2  380   2.217   3.940   0.697  1.5588 -0.3029 -0.1958
    1THF     C2  381   2.022   3.865   0.631  0.3124 -0.2514 -0.0046
    1THF     H3  382   1.987   3.907   0.726  1.0635 -0.6537  0.4590
    1THF     H4  383   2.001   3.758   0.634 -1.8739  0.1963  1.5361
    1THF     C3  384   1.951   3.920   0.507  0.4795  0.0818 -0.4503
    1THF     H5  385   1.879   3.995   0.539 -0.4194 -0.3066 -1.5269
    1THF     H6  386   1.886   3.855   0.449 -0.8068  1.3699 -0.4914
    1THF     C4  387   2.059   3.991   0.419  0.5273 -0.5847  0.6157
    1THF     H7  388   2.025   4.089   0.385 -1.4858 -1.0329  1.2552
    1THF     H8  389   2.077   3.931   0.329 -1.5099 -0.8339  0.3530
    1THF     O1  390   2.174   4.003   0.511 -0.2761 -0.1595  0.3942
    1THF     C1  391   2.021   1.219   1.751  0.2915  0.3388 -0.2371
    1THF     H1  392   2.041   1.161   1.841  1.6711  2.0006  0.5518
    1THF     H2  393   2.088   1.305   1.740  1.2953 -0.0508  2.4444
    1THF     C2  394   1.874   1.270   1.763  0.3390  0.6641 -0.4972
    1THF     H3  395   1.867   1.374   1.795  2.0758  0.7911 -0.4613
    1THF     H4  396   1.828   1.208   1.840  0.5521  0.9080 -0.1761
    1THF     C3  397   1.801   1.240   1.633  0.1657 -0.2632 -0.2345
    1THF     H5  398   1.764   1.330   1.585  1.0507  0.7652  0.9926
    1THF     H6  399   1.725   1.165   1.658 -0.2419 -0.2049 -1.2745
    1THF     C4  400   1.912   1.171   1.549  0.2673  0.0783 -0.4535
    1THF     H7  401   1.957   1.237   1.475  4.8941 -2.2541  0.0972
    1THF     H8  402   1.875   1.081   1.500  2.7680  0.1038 -2.4572
    1THF     O1  403   2.020   1.132   1.635  0.3052 -0.5049  0.3331
    1THF     C1  404   1.489   3.833   3.386 -0.4448  0.0820  0.3121
    1THF     H1  405   1.432   3.846   3.479 -1.0411 -0.0654 -0.0339
    1THF     H2  406   1.454   3.901   3.308  0.8770  1.3415  0.7983
    1THF     C2  407   1.491   3.685   3.346 -0.2488  0.8049  0.1360
    1THF     H3  408   1.504   3.684   3.237 -0.1301 -1.2155  0.1332
    1THF     H4  409   1.396   3.639   3.373 -1.4983  1.9726 -2.0919
    1THF     C3  410   1.615   3.624   3.418  0.1325 -0.5822  0.1100
    1THF     H5  411   1.676   3.556   3.359  2.2231  0.8414  0.5869
    1THF     H6  412   1.593   3.578   3.514  0.4955  0.3547  0.6441
    1THF     C4  413   1.699   3.752   3.437 -0.2470 -0.0329 -0.0835
    1THF     H7  414   1.773   3.762   3.357  1.1485  0.0679  1.1793
    1THF     H8  415   1.746   3.753   3.536  0.8315 -1.2410 -0.5564
    1THF     O1  416   1.623   3.869   3.414 -0.3609 -0.0110 -0.2342
    1THF     C1  417   1.002   0.019   0.398 -0.1627 -0.6584 -0.3040
    1THF     H1  418   0.950  -0.066   0.352 -1.0522 -0.6785  0.7306
    1THF     H2  419   1.107  -0.013   0.406 -0.7792 -2.9359 -0.9851
    1THF     C2  420   0.942   0.030   0.535 -0.9603 -0.0285 -0.1567
    1THF     H3  421   1.012   0.037   0.619 -0.1796  0.7233 -0.8678
    1THF     H4  422   0.877  -0.055   0.557 -0.5614  0.1495  1.8926
    1THF     C3  423   0.848   0.156   0.532  0.5941 -0.0664  0.0924
    1THF     H5  424   0.851   0.221   0.619 -2.0872  0.9508 -0.5325
    1THF     H6  425   0.748   0.119   0.510  0.4732 -1.0389  2.1779
    1THF     C4  426   0.898   0.237   0.406  0.5150 -0.2943 -0.1652
    1THF     H7  427   0.970   0.313   0.436  0.1374 -0.5528  1.4639
    1THF     H8  428   0.812   0.275   0.349  0.8266  0.7268  0.0391
    1THF     O1  429   0.973   0.144   0.330  0.3378  0.5430 -0.0000
    1THF     C1  430   3.840   1.909   2.400 -0.2095  0.4083 -0.3197
    1THF     H1  431   3.876   1.810   2.428 -2.5690  0.4661  3.1862
    1THF     H2  432   3.929   1.963   2.365 -1.1738  1.7544 -0.7200
    1THF     C2  433   3.776   1.958   2.532  0.4599  0.2030 -0.8191
    1THF     H3  434   3.820   2.047   2.578 -1.1631  1.5387 -1.7878
    1THF     H4  435   3.784   1.878   2.606  1.5276  1.0720  0.0205
    1THF     C3  436   3.626   1.982   2.493 -0.3699 -0.7457  1.1684
    1THF     H5  437   3.603   2.087   2.471  0.6661 -0.7196  0.1573
    1THF     H6  438   3.555   1.950   2.569 -1.8179  1.5686  0.8486
    1THF     C4  439   3.611   1.902   2.367  0.6395 -0.5908 -0.8905
    1THF     H7  440   3.530   1.942   2.304  0.3739  0.4342  0.0922
    1THF     H8  441   3.572   1.808   2.407 -0.0075 -0.1359 -0.4307
    1THF     O1  442   3.735   1.910   2.302 -0.5482  0.0117 -0.0279
    1THF     C1  443   1.072   2.851   0.751 -0.2137 -0.7044  0.4417
    1THF     H1  444   1.005   2.929   0.715 -0.0141 -0.9373 -0.4566
    1THF     H2  445   1.173   2.892   0.757  0.3795 -2.1762  0.9057
    1THF     C2  446   1.084   2.725   0.671 -1.0439  0.3945  0.7202
    1THF     H3  447   1.192   2.722   0.653 -1.5762 -2.0975 -2.4300
    1THF     H4  448   1.017   2.717   0.585 -0.5062  0.1379  0.3192
    1THF     C3  449   1.049   2.611   0.768 -0.2665  0.0207 -0.6348
    1THF     H5  450   1.120   2.529   0.757  0.4162  0.6476 -0.9433
    1THF     H6  451   0.949   2.571   0.750 -0.8890  2.1867 -2.2884
    1THF     C4  452   1.061   2.678   0.907  0.0017  0.2420  0.2201
    1THF     H7  453   1.164   2.655   0.933 -0.5125 -0.1825  1.9745
    1THF     H8  454   0.990   2.628   0.974 -0.1089  0.7151  0.4608
    1THF     O1  455   1.037   2.813   0.881 -0.3073 -0.4207 -0.0659
    1THF     C1  456   1.484   2.113   3.088 -0.4574  0.4285 -0.1250
    1THF     H1  457   1.516   2.201   3.030 -0.7771 -0.7082 -2.0480
    1THF     H2  458   1.382   2.133   3.121 -0.7185 -1.8653  0.5414
    1THF     C2  459   1.591   2.078   3.197 -0.3697  0.5500 -0.0203
    1THF     H3  460   1.551   2.092   3.297  0.4382  0.0834  0.3813
    1THF     H4  461   1.677   2.145   3.190  1.2443 -1.7023 -2.5997
    1THF     C3  462   1.624   1.933   3.161  0.4159  0.1117 -0.5110
    1THF     H5  463   1.629   1.872   3.251 -1.1736  1.3060  0.4143
    1THF     H6  464   1.724   1.926   3.119 -0.0903 -0.2287 -1.6864
    1THF     C4  465   1.519   1.881   3.065 -0.2444  0.0339 -0.0637
    1THF     H7  466   1.441   1.835   3.126  0.6812 -0.8561  0.4636
    1THF     H8  467   1.550   1.803   2.995 -0.6579 -0.5835  0.4407
    1THF     O1  468   1.477   2.004   2.999 -0.1532 -0.4619 -0.5567
    1THF     C1  469   3.089   0.144   0.562  0.7034 -0.3224 -0.2671
    1THF     H1  470   3.162   0.224   0.576  0.1421  0.1390  0.0703
    1THF     H2  471   3.090   0.065   0.639 -0.5724 -0.0451  0.0560
    1THF     C2  472   3.094   0.099   0.419  0.7146 -0.0902  0.0693
    1THF     H3  473   3.057  -0.001   0.397  2.2885 -0.5433 -0.5698
    1THF     H4  474   3.201   0.101   0.399  0.7343  2.4885  0.1692
    1THF     C3  475   3.014   0.202   0.343  0.4483  0.5004  0.3489
    1THF     H5  476   2.953   0.146   0.271  1.0135 -1.6230  1.4856
    1THF     H6  477   3.075   0.274   0.288  1.5847 -0.9259 -0.2896
    1THF     C4  478   2.930   0.275   0.450  0.1291 -0.3016  0.0508
    1THF     H7  479   2.824   0.283   0.426  0.2210 -0.9784 -0.6211
    1THF     H8  480   2.967   0.376   0.464 -2.4519  0.7374 -0.4163
    1THF     O1  481   2.960   0.205   0.572 -0.1345  0.9015  0.1005
    1THF     C1  482   1.105   0.626   2.547  0.7711 -0.2842  0.4363
    1THF     H1  483   1.147   0.565   2.628  1.1282 -2.4764 -1.3717
    1THF     H2  484   1.142   0.591   2.451 -2.2492 -0.1691 -0.8299
    1THF     C2  485   1.152   0.772   2.578  0.1174  0.3729 -0.0030
    1THF     H3  486   1.188   0.818   2.486  0.5215 -0.2228 -0.1439
    1THF     H4  487   1.225   0.780   2.659 -0.5148  0.6931  0.5342
    1THF     C3  488   1.018   0.834   2.631  0.1256  0.4106 -0.6212
    1THF     H5  489   0.977   0.906   2.560 -2.9455  0.5165  1.1339
    1THF     H6  490   1.029   0.866   2.735  0.0276 -1.4207 -0.0252
    1THF     C4  491   0.914   0.719   2.642  0.2365  0.3534  0.2867
    1THF     H7  492   0.813   0.754   2.619  0.1945 -1.1006 -1.8697
    1THF     H8  493   0.913   0.674   2.742 -1.1240  0.2016  0.2139
    1THF     O1  494   0.962   0.625   2.544  0.0788 -0.2338 -0.6055
    1THF     C1  495   3.197   2.619   0.215 -0.3843 -0.2521  0.4295
    1THF     H1  496   3.095   2.610   0.254 -1.4610  0.5062 -2.0452
    1THF     H2  497   3.232   2.530   0.162 -2.5466 -0.5720 -0.5117
    1THF     C2  498   3.304   2.654   0.321 -0.3953 -0.2237  0.0477
    1THF     H3  499   3.339   2.570   0.381 -2.1938 -1.5501 -0.7024
    1THF     H4  500   3.263   2.727   0.391  0.5263 -1.9654  2.4386
    1THF     C3  501   3.416   2.727   0.239 -0.4073 -0.4437 -0.9063
    1THF     H5  502   3.486   2.648   0.213  0.1123 -0.2335 -0.1859
    1THF     H6  503   3.468   2.804   0.296  0.2157 -0.2590 -1.7143
    1THF     C4  504   3.341   2.796   0.130  0.3099  0.6326  0.5215
    1THF     H7  505   3.383   2.798   0.029 -0.0922  1.1125  0.3643
    1THF     H8  506   3.312   2.899   0.150  0.6759  1.5232 -3.2184
    1THF     O1  507   3.208   2.731   0.122 -0.1744 -0.1310  0.0267
    1THF     C1  508   3.678   2.704   2.906  0.1671  0.0508  0.2548
    1THF     H1  509   3.646   2.800   2.865  1.6595 -0.7958 -3.0823
    1THF     H2  510   3.683   2.627   2.829 -1.0163 -0.6391  0.8453
    1THF     C2  511   3.587   2.639   3.019 -0.0519  0.1455 -0.2285
    1THF     H3  512   3.504   2.585   2.974 -0.1578 -1.2296  1.5749
    1THF     H4  513   3.550   2.720   3.082  0.4981  0.1634  0.0771
    1THF     C3  514   3.683   2.550   3.090  0.1378 -0.4172  0.7427
    1THF     H5  515   3.681   2.452   3.042  0.0630  0.6428 -1.5209
    1THF     H6  516   3.654   2.537   3.194 -1.1296  3.7135  0.9882
    1THF     C4  517   3.823   2.605   3.067  0.2798 -0.7447  0.6770
    1THF     H7  518   3.893   2.533   3.023  0.1855 -0.7041  0.4600
    1THF     H8  519   3.872   2.641   3.157  0.8763 -0.1980  0.1343
    1THF     O1  520   3.805   2.713   2.969  0.3855  0.0439 -0.4972
    1THF     C1  521   0.576   0.258   2.086 -0.5576  1.0776  0.2395
    1THF     H1  522   0.677   0.298   2.097  0.6982 -1.6149 -1.0163
    1THF     H2  523   0.540   0.186   2.160  1.3452  0.3355  0.4633
    1THF     C2  524   0.554   0.200   1.942  0.1751 -0.0910  0.4873
    1THF     H3  525   0.515   0.098   1.941  0.2334 -0.1136  0.5803
    1THF     H4  526   0.641   0.221   1.880  0.7254  3.2655  2.2721
    1THF     C3  527   0.442   0.282   1.878 -0.2353 -0.6588  0.6801
    1THF     H5  528   0.346   0.235   1.901 -2.3667  3.6700  1.2191
    1THF     H6  529   0.456   0.296   1.771 -0.7050 -2.6706  0.3400
    1THF     C4  530   0.451   0.409   1.957 -0.1101  0.7303 -0.0694
    1THF     H7  531   0.364   0.475   1.956  1.0910  2.3405 -2.3703
    1THF     H8  532   0.535   0.470   1.923 -0.0914  0.7730  0.0538
    1THF     O1  533   0.481   0.360   2.093 -0.3851 -0.0876  0.4325
    1THF     C1  534   3.687   0.884   0.828 -0.9058 -0.3986 -0.2769
    1THF     H1  535   3.584   0.847   0.829 -1.5726  1.4336  1.2086
    1THF     H2  536   3.760   0.810   0.792 -0.6896 -0.5375  0.4332
    1THF     C2  537   3.733   0.937   0.962 -0.2457 -0.4152  0.0427
    1THF     H3  538   3.815   0.885   1.011 -0.2848  1.7124  2.4995
    1THF     H4  539   3.647   0.920   1.028 -1.6075 -0.8707 -1.8317
    1THF     C3  540   3.761   1.089   0.940  0.0171  0.4268  0.5997
    1THF     H5  541   3.869   1.102   0.930 -0.2969  2.2997 -0.6249
    1THF     H6  542   3.730   1.152   1.024 -0.2656  2.2083 -0.8289
    1THF     C4  543   3.684   1.123   0.812 -0.1133  0.3857 -0.7328
    1THF     H7  544   3.749   1.199   0.768 -1.3382  0.6953 -2.0507
    1THF     H8  545   3.588   1.169   0.837  0.3361  0.2448  1.3491
    1THF     O1  546   3.690   1.000   0.739 -0.3438  1.2001  0.7352
    1THF     C1  547   1.965   0.677   1.374  1.2448 -0.4427  0.0073
    1THF     H1  548   1.861   0.641   1.376  0.5627  1.1924 -2.7855
    1THF     H2  549   2.025   0.673   1.465  0.1553  1.3265  0.8335
    1THF     C2  550   1.977   0.810   1.304 -0.3290  0.1976  0.0434
    1THF     H3  551   2.015   0.890   1.369 -1.9025  1.6231 -0.7452
    1THF     H4  552   1.883   0.848   1.265  0.5135 -1.2851 -3.6096
    1THF     C3  553   2.076   0.787   1.189  0.1979  0.6228 -0.5102
    1THF     H5  554   2.179   0.816   1.210 -0.0024  0.9684 -0.0001
    1THF     H6  555   2.035   0.844   1.105  2.9186  2.7855 -0.4338
    1THF     C4  556   2.070   0.633   1.171 -0.8218  0.3698 -0.3474
    1THF     H7  557   2.161   0.589   1.129  0.0998 -2.9176  4.7326
    1THF     H8  558   1.988   0.598   1.108 -1.2074 -0.1898  0.4660
    1THF     O1  559   2.045   0.586   1.303 -0.2448  0.0426 -0.2708
    1THF     C1  560   2.960   1.627   3.686 -0.2021  0.1501 -1.4636
    1THF     H1  561   2.917   1.618   3.586 -1.3864  0.6055 -1.0067
    1THF     H2  562   3.066   1.650   3.675  0.2373 -1.4779 -0.8828
    1THF     C2  563   2.951   1.492   3.754 -0.6193 -0.0087 -0.2492
    1THF     H3  564   3.043   1.484   3.812  1.2842 -0.9538 -3.2767
    1THF     H4  565   2.941   1.403   3.691 -0.4668  0.3068 -0.7235
    1THF     C3  566   2.843   1.499   3.857  0.5408  0.0663  0.0219
    1THF     H5  567   2.877   1.450   3.948 -1.8871  0.9070  1.4410
    1THF     H6  568   2.752   1.455   3.816  2.0341 -1.5700 -1.6163
    1THF     C4  569   2.831   1.655   3.884 -0.2285  0.3831  0.0251
    1THF     H7  570   2.899   1.663   3.969  0.3573  2.0736 -0.5713
    1THF     H8  571   2.730   1.688   3.910 -0.7745 -1.7309  0.6233
    1THF     O1  572   2.888   1.724   3.764  0.6084  0.0056 -0.4287
    1THF     C1  573   3.039   0.952   1.289  0.3644  0.6776  0.4176
    1THF     H1  574   3.022   0.915   1.390  1.3750  0.4244  0.4969
    1THF     H2  575   3.121   1.024   1.291  1.2295 -0.2912  0.2850
    1THF     C2  576   2.908   1.008   1.217  0.0922  0.8902 -0.0686
    1THF     H3  577   2.908   1.113   1.186 -3.1192  0.3534 -2.1666
    1THF     H4  578   2.822   0.999   1.283 -0.1679  0.4339 -0.4628
    1THF     C3  579   2.877   0.914   1.105 -0.6225 -0.7912  0.0229
    1THF     H5  580   2.900   0.956   1.007 -3.6284  2.8339  0.7602
    1THF     H6  581   2.768   0.906   1.107 -0.6453 -0.2098  1.5372
    1THF     C4  582   2.950   0.782   1.138  1.1413  0.2192  0.1510
    1THF     H7  583   2.984   0.748   1.040  0.3305 -1.3523  0.4016
    1THF     H8  584   2.910   0.711   1.210 -1.9482  2.6880  0.9709
    1THF     O1  585   3.072   0.839   1.206  0.2068 -0.4486  0.1090
    1THF     C1  586   0.554   1.001   2.758  0.1053 -0.4570 -0.4837
    1THF     H1  587   0.544   1.092   2.817  2.5989  0.4102 -1.3610
    1THF     H2  588   0.623   0.926   2.796 -0.9939 -1.1770  0.1368
    1THF     C2  589   0.590   1.055   2.621  0.2871 -0.0957  0.3928
    1THF     H3  590   0.699   1.062   2.613  0.2362 -1.2219 -1.7140
    1THF     H4  591   0.551   1.156   2.607 -0.5197 -0.2963  1.1781
    1THF     C3  592   0.522   0.957   2.523 -0.5149  0.5977  0.2527
    1THF     H5  593   0.590   0.872   2.525 -0.7940  0.3942  1.1673
    1THF     H6  594   0.505   0.996   2.422  0.7979  1.0854  0.2163
    1THF     C4  595   0.392   0.936   2.600 -0.0626  0.1055 -0.1325
    1THF     H7  596   0.347   0.842   2.567  0.6593 -0.2510 -0.1258
    1THF     H8  597   0.327   1.024   2.595 -1.8411 -1.0338  2.2145
    1THF     O1  598   0.433   0.933   2.737  0.2329  0.0750  0.5313
    1THF     C1  599   1.001   4.044   3.540  0.0774 -0.0014 -0.6239
    1THF     H1  600   0.900   4.041   3.497  0.4960 -0.3981 -1.5879
    1THF     H2  601   0.989   4.007   3.642 -1.1772 -0.0241 -0.7670
    1THF     C2  602   1.056   4.184   3.529  0.1673  0.6125  0.0044
    1THF     H3  603   1.050   4.240   3.623  1.2255  0.1014  0.3812
    1THF     H4  604   0.998   4.242   3.456 -1.5936 -0.7309  0.2999
    1THF     C3  605   1.203   4.167   3.467 -0.1544 -0.0754  0.4265
    1THF     H5  606   1.278   4.216   3.530 -0.0800 -0.0303  0.3019
    1THF     H6  607   1.196   4.195   3.362  1.6523  1.6728  0.7365
    1THF     C4  608   1.215   4.016   3.486  0.4273 -0.1357  0.0433
    1THF     H7  609   1.242   3.997   3.590  1.5686 -1.8178 -0.5490
    1THF     H8  610   1.286   3.975   3.414  1.5907  2.6675 -0.4664
    1THF     O1  611   1.084   3.955   3.466  0.0082  0.2800 -0.2561
    1THF     C1  612   2.741   0.267   1.162  0.1914 -0.3743  0.1781
    1THF     H1  613   2.636   0.251   1.134  0.6413  0.1225 -1.9089
    1THF     H2  614   2.768   0.216   1.255  0.6045 -1.3170 -0.4490
    1THF     C2  615   2.773   0.415   1.169  0.0156 -0.6792  0.8023
    1THF     H3  616   2.824   0.432   1.264  1.5307 -2.7727  0.3918
    1THF     H4  617   2.682   0.474   1.185 -0.0084 -0.2360 -0.8646
    1THF     C3  618   2.847   0.455   1.039  0.3311  0.3893 -0.6056
    1THF     H5  619   2.951   0.482   1.058 -0.2558  2.0619  0.3242
    1THF     H6  620   2.788   0.534   0.993  1.7069  2.0073  0.3785
    1THF     C4  621   2.828   0.322   0.958 -0.2807 -0.4083 -0.6487
    1THF     H7  622   2.905   0.303   0.882 -0.9285  0.0147 -1.4196
    1THF     H8  623   2.738   0.309   0.897 -0.3373 -0.8071 -0.4825
    1THF     O1  624   2.824   0.225   1.057 -0.1829 -0.1623 -0.2408
    1THF     C1  625   1.233   0.918   1.209  0.1330 -0.0856  0.5086
    1THF     H1  626   1.320   0.882   1.266  1.3025  1.7463 -0.0721
    1THF     H2  627   1.168   0.835   1.181  1.7226 -1.2428  0.1258
    1THF     C2  628   1.279   0.987   1.081 -0.0205  0.3854 -0.4016
    1THF     H3  629   1.241   0.926   0.998 -1.1984  1.6205 -0.7853
    1THF     H4  630   1.388   0.982   1.076  0.0060  1.3011 -0.8718
    1THF     C3  631   1.227   1.129   1.091 -0.2245 -0.2425 -0.3346
    1THF     H5  632   1.205   1.167   0.991  0.7539  0.6489 -0.2177
    1THF     H6  633   1.306   1.194   1.131  1.0369 -0.3628 -2.5815
    1THF     C4  634   1.111   1.125   1.185 -0.4526 -0.5987  0.6581
    1THF     H7  635   1.025   1.083   1.133  1.4229 -1.9276 -1.4321
    1THF     H8  636   1.080   1.220   1.230  1.6141  0.9437 -1.0508
    1THF     O1  637   1.170   1.032   1.285 -0.2110 -0.2129 -0.5268
    1THF     C1  638   2.580   0.700   2.660  0.8981  0.1122  0.5515
    1THF     H1  639   2.663   0.629   2.675  0.6260 -0.6623 -1.4982
    1THF     H2  640   2.601   0.793   2.714  0.2008 -0.0700  1.1475
    1THF     C2  641   2.447   0.644   2.705  0.0594 -0.7210 -0.1995
    1THF     H3  642   2.389   0.727   2.746  0.5803  0.0297 -0.9487
    1THF     H4  643   2.455   0.569   2.784  1.7184  0.7895  1.1293
    1THF     C3  644   2.374   0.595   2.579 -0.0594 -0.1132  0.2722
    1THF     H5  645   2.265   0.602   2.584  0.0140  0.0079  1.7299
    1THF     H6  646   2.403   0.492   2.556  1.6052  0.5909 -0.8605
    1THF     C4  647   2.420   0.688   2.468 -0.3471  0.1330 -0.3450
    1THF     H7  648   2.366   0.783   2.470 -1.0379 -0.2473 -0.4448
    1THF     H8  649   2.422   0.644   2.368  0.8850 -1.7257  0.4754
    1THF     O1  650   2.559   0.709   2.512  0.4415 -0.2559 -0.0529
    1THF     C1  651   1.251   0.388   0.374 -0.0093  0.5602 -0.2557
    1THF     H1  652   1.179   0.327   0.318  1.0253 -0.7010 -0.2489
    1THF     H2  653   1.205   0.475   0.420  1.3085  1.2853 -0.2838
    1THF     C2  654   1.378   0.418   0.285 -0.4019 -0.0357 -0.3770
    1THF     H3  655   1.362   0.511   0.231  0.9321  0.1912 -0.4109
    1THF     H4  656   1.392   0.338   0.212  1.3563 -0.7623  0.7001
    1THF     C3  657   1.507   0.407   0.381 -0.4383 -0.0096 -0.4061
    1THF     H5  658   1.565   0.500   0.383 -1.2708  0.5864 -2.9670
    1THF     H6  659   1.569   0.321   0.356  1.5473  0.9317  1.1133
    1THF     C4  660   1.446   0.373   0.519  0.4725  0.3903 -0.2226
    1THF     H7  661   1.430   0.462   0.580  1.2737  0.3192  0.0988
    1THF     H8  662   1.496   0.290   0.570 -0.8994 -1.4388 -1.7554
    1THF     O1  663   1.312   0.317   0.484  0.0459 -0.4196  1.2513
    1THF     C1  664   2.780   1.150   1.813 -0.2956 -0.6259 -0.5895
    1THF     H1  665   2.696   1.205   1.855 -0.9744 -1.6355 -0.6108
    1THF     H2  666   2.765   1.149   1.704 -0.6772  0.1903 -0.5492
    1THF     C2  667   2.797   1.015   1.869 -0.0200  0.2105  0.2328
    1THF     H3  668   2.783   0.934   1.798  1.2471  2.2503 -2.4229
    1THF     H4  669   2.721   0.993   1.944 -0.3921 -0.9015 -0.4737
    1THF     C3  670   2.941   1.001   1.926  0.4258 -0.0111  0.3747
    1THF     H5  671   2.993   0.910   1.895 -0.4378  0.0162 -1.2345
    1THF     H6  672   2.942   1.010   2.034  0.4025  0.4598  0.3373
    1THF     C4  673   3.007   1.123   1.864  0.0270 -0.1930 -0.2033
    1THF     H7  674   3.052   1.099   1.767 -0.4088  1.0357 -0.7198
    1THF     H8  675   3.086   1.157   1.931 -1.0752  1.6573  0.1913
    1THF     O1  676   2.905   1.218   1.841  0.1490 -0.3985  0.1547
    1THF     C1  677   3.336   0.016   2.309 -0.0173 -0.0180 -1.1128
    1THF     H1  678   3.273  -0.004   2.221 -2.1589  3.8560 -0.5632
    1THF     H2  679   3.431  -0.038   2.311 -0.2877 -0.4829  2.2225
    1THF     C2  680   3.257  -0.019   2.433 -0.7422 -0.4004 -0.0849
    1THF     H3  681   3.326  -0.037   2.515 -1.9261 -0.6218  0.8674
    1THF     H4  682   3.208  -0.116   2.417  0.1829 -0.8363 -0.2871
    1THF     C3  683   3.163   0.103   2.456  0.5589  0.1515 -0.4591
    1THF     H5  684   3.131   0.098   2.561 -0.6562 -1.8186 -0.8864
    1THF     H6  685   3.077   0.116   2.390  0.7003 -0.4257 -0.7588
    1THF     C4  686   3.272   0.209   2.425  0.1123  0.1670 -0.5423
    1THF     H7  687   3.331   0.234   2.513  0.7472 -1.0605 -0.6034
    1THF     H8  688   3.219   0.299   2.394 -0.8550 -0.4232 -0.6325
    1THF     O1  689   3.350   0.157   2.311  0.7257  0.2621 -0.1958
    1THF     C1  690   2.106   4.087   3.713 -0.4461 -0.6507  0.2539
    1THF     H1  691   2.024   4.153   3.742 -0.4323 -1.5174  2.3047
    1THF     H2  692   2.059   4.017   3.643 -1.8081  0.2956  0.2042
    1THF     C2  693   2.176   4.028   3.831 -0.6043 -0.3108  0.1828
    1THF     H3  694   2.169   3.919   3.832 -1.6871 -0.3413 -2.8211
    1THF     H4  695   2.120   4.065   3.917  0.8023  0.0039  0.9728
    1THF     C3  696   2.317   4.094   3.828 -0.0977 -0.1770  0.0958
    1THF     H5  697   2.395   4.026   3.865 -0.4222 -0.1347  0.8778
    1THF     H6  698   2.316   4.184   3.889 -0.0814  0.6367 -1.1108
    1THF     C4  699   2.341   4.131   3.683  0.3142 -0.7941 -0.2458
    1THF     H7  700   2.379   4.046   3.625  3.1297  0.0304  0.2861
    1THF     H8  701   2.401   4.222   3.690 -1.7316  0.6547 -1.0755
    1THF     O1  702   2.212   4.160   3.639 -0.4656  0.1934 -0.1342
    1THF     C1  703   0.048   2.318   1.270 -0.2306  0.3500 -0.1233
    1THF     H1  704   0.033   2.239   1.196 -1.0453 -1.5716  2.0290
    1THF     H2  705  -0.050   2.349   1.307  0.9043  2.4661  1.2549
    1THF     C2  706   0.129   2.432   1.208  0.3272  0.3093 -0.5092
    1THF     H3  707   0.102   2.522   1.262 -0.3351 -0.3040  0.2023
    1THF     H4  708   0.097   2.452   1.105 -0.1052  0.7388 -0.2924
    1THF     C3  709   0.270   2.392   1.238  0.7610 -0.1148  0.3513
    1THF     H5  710   0.336   2.479   1.245 -0.8398  1.0892  0.6604
    1THF     H6  711   0.303   2.341   1.147 -0.5230  0.4117 -0.4216
    1THF     C4  712   0.268   2.289   1.350 -0.2709  0.1976 -0.6056
    1THF     H7  713   0.313   2.340   1.436 -0.1633 -0.8989 -0.0085
    1THF     H8  714   0.316   2.194   1.328  1.7127  1.2504 -0.9511
    1THF     O1  715   0.128   2.268   1.379  0.2919 -0.1680  0.0275
    1THF     C1  716   1.407   1.831   3.753  0.0582 -0.4129 -0.2729
    1THF     H1  717   1.373   1.914   3.816  0.2147 -0.2293 -0.4295
    1THF     H2  718   1.351   1.738   3.768  1.5344 -1.2204  0.4378
    1THF     C2  719   1.562   1.817   3.754  0.0337  0.4472  0.2036
    1THF     H3  720   1.592   1.718   3.718 -1.3978  0.0590  0.0654
    1THF     H4  721   1.595   1.851   3.852 -1.8921 -2.9872  2.1425
    1THF     C3  722   1.613   1.918   3.653  0.1329  0.2819 -0.1738
    1THF     H5  723   1.709   1.889   3.610 -0.1287  0.9006 -1.2032
    1THF     H6  724   1.632   2.017   3.697 -0.3138  0.2361  0.1183
    1THF     C4  725   1.499   1.935   3.551  0.1813  0.1027  0.5003
    1THF     H7  726   1.531   1.895   3.454  1.3901  1.4986  0.2975
    1THF     H8  727   1.486   2.043   3.539  1.5077  0.3204  0.9396
    1THF     O1  728   1.387   1.867   3.611 -0.0183  0.0871  0.3487
    1THF     C1  729   3.052   3.340   3.021 -0.8523 -0.2982  0.4242
    1THF     H1  730   3.122   3.261   2.993 -0.3005  0.0146  0.9123
    1THF     H2  731   3.097   3.435   2.991 -2.9557  0.5759 -0.0730
    1THF     C2  732   2.994   3.334   3.164 -0.5864 -0.2994 -0.0814
    1THF     H3  733   2.982   3.441   3.177 -0.2324 -0.3822  0.9358
    1THF     H4  734   3.057   3.286   3.239 -0.8082 -3.4747 -1.8126
    1THF     C3  735   2.852   3.280   3.149 -0.3719  0.9501 -0.2990
    1THF     H5  736   2.781   3.327   3.217 -0.0177  0.3377  0.4962
    1THF     H6  737   2.834   3.175   3.169  1.8999  0.4922 -0.5110
    1THF     C4  738   2.818   3.303   3.001  0.1287  0.5131 -0.3787
    1THF     H7  739   2.773   3.402   2.988 -1.4323  0.0932  1.5828
    1THF     H8  740   2.740   3.233   2.969  1.2463 -1.6457  1.4316
    1THF     O1  741   2.942   3.299   2.932 -0.3871 -0.6368  0.1371
    1THF     C1  742   3.046   0.525   0.754 -0.0283 -0.3113  0.3126
    1THF     H1  743   3.079   0.499   0.854 -0.0315  1.5718  0.8268
    1THF     H2  744   3.034   0.427   0.706 -1.7030 -1.0774  2.2201
    1THF     C2  745   3.136   0.628   0.691 -0.5298 -0.4304  0.1713
    1THF     H3  746   3.153   0.586   0.592 -0.0989 -0.0375  0.0803
    1THF     H4  747   3.233   0.640   0.739  0.5639 -1.5846 -1.6983
    1THF     C3  748   3.052   0.756   0.684  0.2192 -0.4903  0.3171
    1THF     H5  749   3.068   0.815   0.594  0.4782  0.9865  1.3117
    1THF     H6  750   3.072   0.819   0.772  0.6141  1.8738 -1.4278
    1THF     C4  751   2.902   0.703   0.691  0.0188  0.2925 -0.3057
    1THF     H7  752   2.861   0.663   0.597 -1.0970  1.7588 -0.4522
    1THF     H8  753   2.840   0.780   0.737 -1.4432 -0.6273 -0.6912
    1THF     O1  754   2.915   0.589   0.781  0.5178 -0.2271  0.6228
    1THF     C1  755   0.697   0.496   1.000 -0.3757 -0.4672  0.2505
    1THF     H1  756   0.589   0.477   1.005 -0.4387  0.2210  2.0626
    1THF     H2  757   0.757   0.438   0.930 -1.2305  0.6936 -1.4604
    1THF     C2  758   0.742   0.483   1.147 -0.4052 -0.0117 -0.6735
    1THF     H3  759   0.837   0.429   1.145  0.0103  0.6184  0.9215
    1THF     H4  760   0.677   0.420   1.208 -1.0665  0.0091 -1.3627
    1THF     C3  761   0.745   0.618   1.216  0.6012  0.5421  0.7798
    1THF     H5  762   0.832   0.648   1.275  1.4697 -0.5746  0.0825
    1THF     H6  763   0.655   0.642   1.273  0.4054 -2.0504  1.6405
    1THF     C4  764   0.758   0.715   1.089  0.2228 -0.5652  0.4001
    1THF     H7  765   0.860   0.752   1.075 -0.8197  1.3011 -2.7025
    1THF     H8  766   0.694   0.799   1.115 -1.3083 -1.6404  0.1678
    1THF     O1  767   0.707   0.637   0.978  0.2768 -1.1818  0.4651
    1THF     C1  768   1.686   3.233   1.837  0.4069 -0.5321  0.1751
    1THF     H1  769   1.632   3.208   1.929  2.2402 -3.0930  0.6143
    1THF     H2  770   1.652   3.325   1.790  2.6955 -0.4783 -1.4636
    1THF     C2  771   1.673   3.116   1.742  0.2681 -0.4840 -0.3678
    1THF     H3  772   1.666   3.153   1.639  4.5081 -1.8439 -1.2371
    1THF     H4  773   1.579   3.063   1.756 -0.3636  0.6659 -0.1716
    1THF     C3  774   1.786   3.021   1.772 -0.1528  0.1735 -0.2437
    1THF     H5  775   1.820   2.955   1.692 -1.1587 -1.0471  0.3348
    1THF     H6  776   1.755   2.955   1.853  0.9301  0.2672  0.2588
    1THF     C4  777   1.893   3.116   1.830 -0.2751  0.2645 -0.3636
    1THF     H7  778   1.968   3.142   1.755  0.1557 -0.6907 -0.2679
    1THF     H8  779   1.939   3.065   1.915 -0.4883 -0.1625 -0.5044
    1THF     O1  780   1.825   3.235   1.877 -0.1533 -0.2959 -0.0415
    1THF     C1  781   1.894   1.639   3.884  0.5296 -0.5071  0.0792
    1THF     H1  782   1.848   1.723   3.831 -1.3925 -0.7531  1.3150
    1THF     H2  783   1.969   1.668   3.958 -0.7775 -3.1880  2.5283
    1THF     C2  784   1.954   1.531   3.791 -1.1773 -0.4201 -0.2345
    1THF     H3  785   2.063   1.533   3.798 -1.2857 -1.6884  2.6358
    1THF     H4  786   1.927   1.549   3.687  2.4122  1.7171 -0.8722
    1THF     C3  787   1.894   1.405   3.852 -0.1239 -0.5905  0.1040
    1THF     H5  788   1.974   1.334   3.877  1.2247 -0.2699 -3.0696
    1THF     H6  789   1.827   1.357   3.781 -0.9533  2.0690 -0.9827
    1THF     C4  790   1.822   1.434   3.977 -0.5671  0.3895 -0.1599
    1THF     H7  791   1.886   1.431   4.066  0.7614 -0.7478 -1.1238
    1THF     H8  792   1.738   1.369   3.999 -0.3254  0.0893 -0.1137
    1THF     O1  793   1.791   1.577   3.968 -0.6423  0.0243  0.4179
    1THF     C1  794   1.747   0.629   3.276 -0.0739 -0.4568 -0.1437
    1THF     H1  795   1.771   0.559   3.196 -1.8424  0.6124 -1.6408
    1THF     H2  796   1.813   0.717   3.280 -0.6548 -0.0127 -0.2794
    1THF     C2  797   1.742   0.570   3.422  0.0030  0.0850  0.2108
    1THF     H3  798   1.843   0.569   3.465 -0.9186 -1.7671  2.4116
    1THF     H4  799   1.695   0.472   3.422 -1.2361  0.6599  1.1263
    1THF     C3  800   1.650   0.669   3.492  0.3367 -0.0515 -0.7733
    1THF     H5  801   1.702   0.764   3.508  1.4444 -0.3948 -2.2082
    1THF     H6  802   1.614   0.631   3.587  0.2901  1.0102 -0.3550
    1THF     C4  803   1.547   0.697   3.376 -0.5667 -0.0400  0.1316
    1THF     H7  804   1.539   0.805   3.390  0.7799  0.0800 -0.0422
    1THF     H8  805   1.459   0.634   3.393 -0.1775 -0.8356 -0.7917
    1THF     O1  806   1.611   0.676   3.257  0.0800  0.5362 -0.4416
    1THF     C1  807   1.171   2.985   0.250 -0.3174  0.3770  0.5006
    1THF     H1  808   1.110   2.987   0.341  1.0310  0.8127  1.4078
    1THF     H2  809   1.143   3.067   0.184  0.7606 -0.6207 -1.2089
    1THF     C2  810   1.162   2.850   0.174  1.2817 -0.2097 -0.0131
    1THF     H3  811   1.092   2.854   0.090 -0.7632  0.7432  1.6789
    1THF     H4  812   1.126   2.767   0.236  0.2759  0.3609  0.1853
    1THF     C3  813   1.312   2.816   0.139  1.2997 -0.1609 -0.7855
    1THF     H5  814   1.323   2.819   0.031 -1.6955 -1.9722 -1.1861
    1THF     H6  815   1.340   2.722   0.187  2.1840  0.4029 -0.1666
    1THF     C4  816   1.396   2.930   0.196  0.4515 -0.8409  0.0378
    1THF     H7  817   1.423   3.007   0.123 -1.0941  0.6510  0.9694
    1THF     H8  818   1.475   2.894   0.262 -0.9387 -1.7963  1.2129
    1THF     O1  819   1.307   3.000   0.285  0.0459  0.1371 -0.4601
    1THF     C1  820   1.404   3.733   0.863 -0.3326  0.0846 -0.4746
    1THF     H1  821   1.386   3.789   0.771  2.0208  1.0658 -0.3682
    1THF     H2  822   1.501   3.687   0.843 -1.7242 -2.7562 -1.0171
    1THF     C2  823   1.303   3.616   0.873 -0.1779 -0.2673  0.6449
    1THF     H3  824   1.347   3.520   0.900 -0.7820 -0.8772 -0.4890
    1THF     H4  825   1.257   3.600   0.775 -0.1281  1.1911  0.3634
    1THF     C3  826   1.200   3.663   0.976 -0.1797  0.5110  0.4474
    1THF     H5  827   1.150   3.583   1.030 -1.5352  0.9618 -0.1318
    1THF     H6  828   1.131   3.726   0.920 -1.1246 -1.7498 -0.9757
    1THF     C4  829   1.293   3.745   1.068 -0.4506  0.4527  0.2333
    1THF     H7  830   1.356   3.685   1.133 -0.1170  0.9728  0.3948
    1THF     H8  831   1.239   3.818   1.129 -1.4571  0.8865 -1.1552
    1THF     O1  832   1.392   3.811   0.980  0.1096 -0.5552  0.0808
    1THF     C1  833   1.188   2.581   2.569  0.1541 -0.3026 -0.2978
    1THF     H1  834   1.183   2.475   2.543  0.4684 -0.6941  1.1842
    1THF     H2  835   1.283   2.601   2.620  0.2505  2.6769 -1.5802
    1THF     C2  836   1.072   2.612   2.675 -0.8785  0.2768 -0.6065
    1THF     H3  837   1.107   2.623   2.778  3.1917 -0.7709 -1.7952
    1THF     H4  838   0.994   2.536   2.662  0.8802 -1.4594 -1.1952
    1THF     C3  839   1.009   2.745   2.622  0.0457 -0.2220  1.0079
    1THF     H5  840   1.005   2.828   2.694  1.6650 -0.4242  1.3565
    1THF     H6  841   0.911   2.729   2.577  1.2232 -0.1160 -1.6675
    1THF     C4  842   1.099   2.790   2.507  0.8391  0.2444  0.5205
    1THF     H7  843   1.187   2.851   2.529 -0.7911  2.6504  0.5646
    1THF     H8  844   1.048   2.838   2.423 -0.6371 -0.2112  1.1343
    1THF     O1  845   1.157   2.667   2.461  0.4458 -0.6276 -0.6384
    1THF     C1  846   0.046   0.508   1.631 -0.2335  0.7857  0.2572
    1THF     H1  847  -0.013   0.554   1.710 -0.1693 -0.8447  1.2696
    1THF     H2  848   0.139   0.475   1.677 -0.3181  0.7828  0.4234
    1THF     C2  849   0.066   0.611   1.520  0.1004 -0.2153 -0.4042
    1THF     H3  850   0.172   0.616   1.494  0.2262 -0.1715  0.1180
    1THF     H4  851   0.046   0.714   1.551  0.2193  0.0244 -1.1151
    1THF     C3  852  -0.011   0.565   1.394  0.5271  0.3832 -0.3923
    1THF     H5  853   0.044   0.529   1.308 -0.2123 -0.5634 -0.4689
    1THF     H6  854  -0.067   0.651   1.356  0.3486  0.7275  0.6295
    1THF     C4  855  -0.097   0.452   1.450 -0.8528  0.8224 -0.6932
    1THF     H7  856  -0.115   0.384   1.366 -0.2713 -0.4142  0.1619
    1THF     H8  857  -0.193   0.493   1.484 -1.5796  0.0056 -1.7172
    1THF     O1  858  -0.024   0.405   1.569  0.7653  0.4111 -0.1371
    1THF     C1  859   3.264   0.468   2.169  0.1102 -0.3221  0.7096
    1THF     H1  860   3.368   0.438   2.156 -0.9789 -3.6779 -0.8889
    1THF     H2  861   3.207   0.376   2.186 -1.5711  0.3498 -1.1372
    1THF     C2  862   3.214   0.538   2.045  0.1478 -0.8018  0.2239
    1THF     H3  863   3.140   0.473   1.999 -0.0183  0.0290 -0.7059
    1THF     H4  864   3.297   0.543   1.974  0.0484  1.0698  0.2190
    1THF     C3  865   3.181   0.684   2.097 -0.0472  0.0313 -0.1158
    1THF     H5  866   3.073   0.700   2.101  0.3706  2.9038  1.1163
    1THF     H6  867   3.231   0.767   2.048 -1.5061  1.7034  1.1519
    1THF     C4  868   3.238   0.690   2.239  0.4073 -0.9009 -0.4697
    1THF     H7  869   3.192   0.757   2.312 -1.2071 -1.0708 -1.3050
    1THF     H8  870   3.340   0.723   2.222  0.0006  2.3754  2.8453
    1THF     O1  871   3.234   0.557   2.284 -0.1523  0.3135 -0.3443
    1THF     C1  872   3.604   1.791   0.342 -0.1917  0.5802  0.7560
    1THF     H1  873   3.551   1.817   0.434 -2.4224 -1.1823  0.0197
    1THF     H2  874   3.530   1.805   0.263  1.1899 -2.2543 -1.1225
    1THF     C2  875   3.677   1.649   0.321 -0.1469 -0.6229 -0.6089
    1THF     H3  876   3.618   1.581   0.260 -2.1567  0.0616  0.5384
    1THF     H4  877   3.695   1.607   0.420 -0.3265 -1.6733 -1.0220
    1THF     C3  878   3.807   1.684   0.262 -0.1518  0.7396  0.1334
    1THF     H5  879   3.828   1.613   0.182 -0.9141  0.3712  0.2545
    1THF     H6  880   3.883   1.683   0.340  0.2072 -0.5991 -0.2175
    1THF     C4  881   3.791   1.833   0.212  0.2289 -0.2356  0.0674
    1THF     H7  882   3.735   1.849   0.120 -1.1967 -1.2668  0.7259
    1THF     H8  883   3.890   1.878   0.203  0.1456 -0.0906 -0.1211
    1THF     O1  884   3.707   1.898   0.311  0.8213  0.3092 -0.0483
    1THF     C1  885   2.398   3.725   1.382  0.3741  0.1098  0.2346
    1THF     H1  886   2.317   3.719   1.454  1.2900  0.4070  1.3075
    1THF     H2  887   2.456   3.816   1.402 -1.3294  1.2454  0.1068
    1THF     C2  888   2.353   3.706   1.237  0.1121 -0.3527 -0.4359
    1THF     H3  889   2.406   3.780   1.177 -1.1360 -1.6250 -3.1854
    1THF     H4  890   2.244   3.716   1.234 -0.0594 -2.0000 -0.0174
    1THF     C3  891   2.393   3.562   1.196 -0.2730  0.0155 -0.1908
    1THF     H5  892   2.434   3.565   1.094 -0.7972 -0.2940 -0.4123
    1THF     H6  893   2.304   3.500   1.187  0.1870 -0.6565 -0.1021
    1THF     C4  894   2.506   3.531   1.293 -0.6496 -0.1892 -0.0491
    1THF     H7  895   2.604   3.551   1.250 -0.5824 -1.0429 -0.3031
    1THF     H8  896   2.513   3.427   1.327  2.0219 -0.2151 -0.6032
    1THF     O1  897   2.476   3.611   1.412 -0.3248  0.0228 -0.1962
    1THF     C1  898   0.301   3.621   2.785  1.0311 -0.3993 -0.2869
    1THF     H1  899   0.220   3.689   2.810 -0.5967 -3.5019  3.2440
    1THF     H2  900   0.397   3.656   2.823 -0.9876  3.6841  1.3272
    1THF     C2  901   0.306   3.588   2.631  0.0291 -0.3115  0.4324
    1THF     H3  902   0.351   3.667   2.571 -0.0613 -0.3970  0.2519
    1THF     H4  903   0.205   3.561   2.601  0.6103  0.5279 -2.4663
    1THF     C3  904   0.381   3.454   2.620 -0.5465  0.5733 -0.2795
    1THF     H5  905   0.485   3.458   2.588 -0.4332  1.5831  0.2011
    1THF     H6  906   0.326   3.384   2.557 -0.9239  0.6660 -0.0542
    1THF     C4  907   0.368   3.399   2.761  0.0073 -0.7362  0.5830
    1THF     H7  908   0.464   3.400   2.814 -0.5727  0.9072  1.6452
    1THF     H8  909   0.312   3.306   2.767  2.2347 -2.1995 -0.6528
    1THF     O1  910   0.284   3.491   2.841  0.1457  0.3342  1.0982
    1THF     C1  911   1.007   3.787   2.331 -0.3385 -0.5594 -0.4690
    1THF     H1  912   0.953   3.863   2.387 -0.5095  0.3904 -1.9031
    1THF     H2  913   0.962   3.775   2.232 -0.0094 -2.8636 -0.3822
    1THF     C2  914   1.009   3.644   2.402 -0.0030 -0.0018  0.1824
    1THF     H3  915   0.973   3.564   2.337 -0.8679  1.2246 -0.8480
    1THF     H4  916   0.945   3.633   2.490 -0.3184  0.3677 -0.0015
    1THF     C3  917   1.159   3.625   2.439 -0.0192  0.5760 -0.0547
    1THF     H5  918   1.200   3.542   2.381 -0.3478  0.1359  0.3368
    1THF     H6  919   1.165   3.600   2.545  0.2666  1.3080  0.1079
    1THF     C4  920   1.230   3.756   2.403 -0.1150 -0.5858 -0.4764
    1THF     H7  921   1.322   3.735   2.348  1.1432 -0.3147  1.4863
    1THF     H8  922   1.237   3.824   2.488 -0.8477 -0.6686 -0.3444
    1THF     O1  923   1.140   3.835   2.328 -0.4681  0.1558  0.0691
    1THF     C1  924   2.458   0.007   2.867  0.3616  0.5279  0.0913
    1THF     H1  925   2.487   0.091   2.803 -2.7916  0.9992 -0.8326
    1THF     H2  926   2.498   0.030   2.966  0.4738 -0.7259  0.3400
    1THF     C2  927   2.499  -0.128   2.813  0.0316  0.5774 -0.2076
    1THF     H3  928   2.537  -0.193   2.892 -2.1496 -0.6881 -0.1452
    1THF     H4  929   2.574  -0.116   2.735  1.0737  1.5480  0.9228
    1THF     C3  930   2.362  -0.190   2.769  0.1829  0.4738  0.2981
    1THF     H5  931   2.331  -0.267   2.840  2.8112 -0.6142  0.3146
    1THF     H6  932   2.356  -0.233   2.669  1.0987  1.1617 -0.0622
    1THF     C4  933   2.258  -0.076   2.775 -0.4239  0.0895  0.3438
    1THF     H7  934   2.161  -0.119   2.803 -0.7038 -0.0431 -0.7892
    1THF     H8  935   2.244  -0.021   2.682  0.6235  0.5883  0.4697
    1THF     O1  936   2.316   0.004   2.876 -0.1034  0.0905 -0.1568
    1THF     C1  937   1.943   1.927   1.303 -0.1555  0.1040 -0.3259
    1THF     H1  938   1.851   1.922   1.361 -1.2900  0.0960 -2.0954
    1THF     H2  939   1.950   1.847   1.229  1.7306  1.5903 -1.8165
    1THF     C2  940   2.061   1.911   1.404 -0.1643  0.1072  0.4236
    1THF     H3  941   2.151   1.862   1.365  1.1403  1.4204  1.7395
    1THF     H4  942   2.018   1.856   1.489 -1.2325 -0.0104 -0.1852
    1THF     C3  943   2.095   2.053   1.441 -0.0133  0.8275  0.6765
    1THF     H5  944   2.201   2.060   1.467 -0.2277  1.5494  1.3703
    1THF     H6  945   2.035   2.076   1.529 -1.3158  0.7497 -0.1729
    1THF     C4  946   2.058   2.140   1.321  0.0797 -0.1778 -0.0366
    1THF     H7  947   2.150   2.159   1.264 -0.1547  3.0627  0.5914
    1THF     H8  948   2.014   2.234   1.353 -0.3208 -0.8869  1.5164
    1THF     O1  949   1.967   2.058   1.246 -0.2568  0.2243 -0.4498
    1THF     C1  950   2.867   3.823   2.690  0.6691  0.3273 -0.3568
    1THF     H1  951   2.857   3.897   2.770  0.0322 -0.1969  0.0558
    1THF     H2  952   2.793   3.844   2.613 -1.9832 -1.7398  1.5083
    1THF     C2  953   2.849   3.681   2.748  0.3985  0.1516  0.4854
    1THF     H3  954   2.835   3.593   2.685  0.0158 -0.4891  1.4487
    1THF     H4  955   2.761   3.686   2.813  2.4859  0.8651  3.3893
    1THF     C3  956   2.982   3.665   2.820 -0.5827 -0.9200  0.3261
    1THF     H5  957   3.003   3.559   2.830  1.6337 -0.6358 -1.0446
    1THF     H6  958   2.968   3.704   2.921 -0.3703  0.9402 -0.3281
    1THF     C4  959   3.083   3.761   2.752  0.2389  0.7961 -0.5062
    1THF     H7  960   3.166   3.710   2.702  1.6661  0.2522  2.3133
    1THF     H8  961   3.119   3.835   2.824  1.1402 -1.1312  1.0655
    1THF     O1  962   2.999   3.828   2.652  0.4766  0.5627 -0.1620
    1THF     C1  963   0.590   1.108   1.423 -0.0598 -0.6652 -0.0330
    1THF     H1  964   0.570   1.014   1.371 -0.8198 -1.4442  1.6541
    1THF     H2  965   0.495   1.154   1.448 -1.5803 -4.1521  0.9028
    1THF     C2  966   0.680   1.205   1.345 -0.6054 -0.3980  0.5994
    1THF     H3  967   0.666   1.301   1.395  0.7424  0.3502 -0.4320
    1THF     H4  968   0.641   1.215   1.244 -1.8598  0.2109  1.1269
    1THF     C3  969   0.823   1.148   1.372 -0.2538  0.2608 -0.5054
    1THF     H5  970   0.905   1.220   1.372  0.6527 -0.7439  0.8111
    1THF     H6  971   0.836   1.061   1.308  1.8240 -0.0127  0.2708
    1THF     C4  972   0.820   1.077   1.506  0.5562 -0.0675  0.6110
    1THF     H7  973   0.865   1.143   1.581  2.4126 -1.0774  0.3962
    1THF     H8  974   0.857   0.975   1.516 -1.0235 -0.7688 -0.4293
    1THF     O1  975   0.675   1.076   1.538  0.3742 -0.2767  0.1746
    1THF     C1  976   3.196   0.142   1.297  0.4625 -0.4109  0.3631
    1THF     H1  977   3.173   0.228   1.233 -1.2220 -0.7754  0.4490
    1THF     H2  978   3.236   0.063   1.234  1.7785  1.6987 -1.5333
    1THF     C2  979   3.069   0.083   1.363 -0.2052  0.3496  0.1799
    1THF     H3  980   3.051  -0.007   1.303  1.8326  0.1093 -0.1256
    1THF     H4  981   2.988   0.155   1.372 -0.2331  0.1104  1.9421
    1THF     C3  982   3.104   0.046   1.500 -0.3592  0.1965  0.2802
    1THF     H5  983   3.073  -0.056   1.523  0.5441 -0.8119 -2.8384
    1THF     H6  984   3.046   0.115   1.562 -0.3090  2.0447 -1.6808
    1THF     C4  985   3.254   0.077   1.512  0.0921  0.3748  0.1275
    1THF     H7  986   3.319  -0.005   1.482  0.0287 -0.1235  1.3046
    1THF     H8  987   3.289   0.105   1.611  1.3495 -1.0497  0.1041
    1THF     O1  988   3.272   0.180   1.410  0.1731 -0.2290  0.0133
    1THF     C1  989   3.458   2.874   0.761 -1.0166  0.8448 -0.1364
    1THF     H1  990   3.383   2.953   0.759 -0.8846  0.9563 -0.8686
    1THF     H2  991   3.446   2.801   0.842 -0.5429 -0.3412 -1.1198
    1THF     C2  992   3.592   2.936   0.796 -0.0655 -0.2105  0.2893
    1THF     H3  993   3.607   2.933   0.904 -1.0151  1.0739  0.4555
    1THF     H4  994   3.590   3.040   0.763 -2.2381 -0.7149 -1.2622
    1THF     C3  995   3.695   2.843   0.725  0.1863 -0.0128  0.3721
    1THF     H5  996   3.724   2.765   0.796  0.9537  0.2207  0.3280
    1THF     H6  997   3.786   2.896   0.695  0.8451 -0.9942  0.5868
    1THF     C4  998   3.620   2.792   0.603  0.0976  0.1307 -0.4660
    1THF     H7  999   3.637   2.685   0.592  0.5251  0.1684 -0.1969
    1THF     H8 1000   3.657   2.850   0.518  1.2851 -1.2096 -0.8599
    1THF     O1 1001   3.478   2.817   0.630 -0.0672 -0.0424  0.5910
    1THF     C1 1002   0.963   2.738   3.492 -0.4215 -0.7995  0.4303
    1THF     H1 1003   0.934   2.710   3.594 -0.9974  0.2228  0.5505
    1THF     H2 1004   0.919   2.667   3.422  0.0691 -0.0642 -0.6288
    1THF     C2 1005   1.114   2.726   3.482 -0.3923 -1.0052 -0.3558
    1THF     H3 1006   1.147   2.631   3.440 -0.8932 -1.6012  0.5805
    1THF     H4 1007   1.153   2.735   3.583 -0.3643 -2.4244 -0.2250
    1THF     C3 1008   1.159   2.838   3.391  0.1494  0.5430 -0.0716
    1THF     H5 1009   1.165   2.794   3.291  1.1528 -0.0117  0.2250
    1THF     H6 1010   1.260   2.870   3.414  0.3254 -0.2831  0.3481
    1THF     C4 1011   1.048   2.942   3.406  0.4923  0.3932 -0.3356
    1THF     H7 1012   1.018   2.976   3.307 -1.1273 -2.8384 -1.0311
    1THF     H8 1013   1.087   3.018   3.473  0.3924 -2.8122  3.5330
    1THF     O1 1014   0.932   2.876   3.467  0.6190 -0.2515 -0.1140
    1THF     C1 1015   0.203   3.301   1.887  0.0042  0.0339 -0.7814
    1THF     H1 1016   0.298   3.256   1.917 -0.5547 -1.0895 -0.7003
    1THF     H2 1017   0.115   3.253   1.930  0.2214  0.2792 -0.0490
    1THF     C2 1018   0.197   3.313   1.731 -0.0137 -0.0363 -0.3264
    1THF     H3 1019   0.149   3.228   1.682  1.0282 -0.6363 -0.3153
    1THF     H4 1020   0.298   3.331   1.694 -0.6273  1.2836 -1.3700
    1THF     C3 1021   0.114   3.440   1.697  0.2281  0.3796  0.5246
    1THF     H5 1022   0.009   3.418   1.677 -0.0500  2.0050  0.1444
    1THF     H6 1023   0.157   3.500   1.617  3.4167 -1.3909  0.8267
    1THF     C4 1024   0.124   3.523   1.827 -0.7287  0.6570 -0.2643
    1THF     H7 1025   0.022   3.532   1.867 -1.1531  1.6631 -1.5671
    1THF     H8 1026   0.174   3.619   1.811 -1.7890  1.2435 -0.0769
    1THF     O1 1027   0.203   3.443   1.919 -0.1949 -0.0573  0.5832
    1THF     C1 1028   3.891   1.339   4.038  0.0204 -0.0254  0.0870
    1THF     H1 1029   3.925   1.236   4.025 -0.4997 -0.0696 -0.9590
    1THF     H2 1030   3.894   1.377   4.140 -0.7738  1.3138 -0.3732
    1THF     C2 1031   3.757   1.360   3.966 -0.6661  0.0544 -0.5930
    1THF     H3 1032   3.675   1.386   4.033  0.5872  0.6194  0.7481
    1THF     H4 1033   3.723   1.270   3.915 -0.2781  1.1772 -2.9055
    1THF     C3 1034   3.781   1.467   3.859 -1.5792 -0.5731 -0.9704
    1THF     H5 1035   3.707   1.546   3.862  0.0617  0.9775  1.7698
    1THF     H6 1036   3.787   1.417   3.762  0.4342 -0.4755 -0.9318
    1THF     C4 1037   3.918   1.522   3.904 -0.2313 -0.7662 -0.2472
    1THF     H7 1038   3.909   1.596   3.984  1.6188  0.2509 -0.9377
    1THF     H8 1039   3.971   1.569   3.821 -0.9812  0.3911 -0.0757
    1THF     O1 1040   3.989   1.408   3.948  0.4142  0.1086  0.5515
    1THF     C1 1041   2.126   0.287   1.070  0.1875 -0.1527  0.4839
    1THF     H1 1042   2.124   0.260   1.176  1.9532 -0.0742  0.5483
    1THF     H2 1043   2.035   0.336   1.036 -0.9219 -3.4477 -1.6205
    1THF     C2 1044   2.143   0.152   0.994  0.3904 -0.4310  0.6143
    1THF     H3 1045   2.071   0.137   0.914  1.2954 -0.7552 -0.1467
    1THF     H4 1046   2.134   0.066   1.060  0.5075 -1.6573 -0.9582
    1THF     C3 1047   2.285   0.155   0.933 -0.7581 -1.1678  0.2729
    1THF     H5 1048   2.289   0.170   0.825 -1.3131  0.5767  0.4847
    1THF     H6 1049   2.346   0.066   0.951 -0.3970 -0.9431  0.1867
    1THF     C4 1050   2.355   0.280   0.993  0.3697  0.3512  0.3170
    1THF     H7 1051   2.408   0.324   0.908 -1.2270 -0.9158 -1.3645
    1THF     H8 1052   2.440   0.246   1.054  1.7560  1.7367 -0.7941
    1THF     O1 1053   2.250   0.367   1.041 -0.2313  0.3024 -0.4156
    1THF     C1 1054   2.752   2.927   2.355 -0.1038  0.2520  0.6292
    1THF     H1 1055   2.768   2.820   2.366 -1.6011 -0.0923 -0.4165
    1THF     H2 1056   2.808   2.969   2.271  0.6254 -2.2655 -0.1643
    1THF     C2 1057   2.782   3.000   2.487 -0.1693 -0.1781  0.0515
    1THF     H3 1058   2.820   3.102   2.481  1.2368 -0.6394  1.0001
    1THF     H4 1059   2.853   2.949   2.551 -0.0709  0.2519  0.2822
    1THF     C3 1060   2.644   3.006   2.555 -0.1431 -0.8552 -0.2915
    1THF     H5 1061   2.614   3.102   2.599 -1.0309 -0.7958 -1.0234
    1THF     H6 1062   2.649   2.935   2.639 -0.7561 -0.0295  0.4568
    1THF     C4 1063   2.543   2.962   2.452 -0.1826 -0.6028  0.3235
    1THF     H7 1064   2.464   3.035   2.437  2.2032  2.2696  1.1954
    1THF     H8 1065   2.510   2.860   2.472 -0.1461 -0.4345  1.2773
    1THF     O1 1066   2.613   2.959   2.330  0.2190 -0.1093  0.7557
    1THF     C1 1067   3.749   0.377   3.286  0.3490  0.7892 -0.0331
    1THF     H1 1068   3.746   0.353   3.180 -2.2475  0.6031  0.0463
    1THF     H2 1069   3.803   0.303   3.346 -0.0624  0.9725  0.5724
    1THF     C2 1070   3.607   0.408   3.343 -0.5203 -0.7098  0.2074
    1THF     H3 1071   3.598   0.381   3.448  2.5834 -1.4956  0.3300
    1THF     H4 1072   3.522   0.357   3.296  1.1872 -2.1535 -1.3998
    1THF     C3 1073   3.588   0.559   3.329  0.1139 -0.0583 -0.2059
    1THF     H5 1074   3.583   0.603   3.429 -2.2786 -0.6716 -0.0313
    1THF     H6 1075   3.499   0.598   3.279 -0.9344 -0.5868  1.2351
    1THF     C4 1076   3.718   0.604   3.257 -0.1645 -0.2729 -0.3331
    1THF     H7 1077   3.755   0.705   3.278  0.4132 -0.1357 -1.9420
    1THF     H8 1078   3.707   0.585   3.150 -2.4057 -2.0646  0.1848
    1THF     O1 1079   3.815   0.501   3.305  0.2679 -0.3187  0.2110
    1THF     C1 1080   0.166   0.865   1.791  0.2649 -0.6025  0.5320
    1THF     H1 1081   0.157   0.776   1.729  0.5561 -0.8022  0.7791
    1THF     H2 1082   0.213   0.948   1.738 -0.4775  1.6532  3.2773
    1THF     C2 1083   0.241   0.839   1.924  0.3633  0.1088 -0.0821
    1THF     H3 1084   0.348   0.835   1.905  0.3928  2.6727 -0.6545
    1THF     H4 1085   0.200   0.745   1.961 -2.3738  1.4983  0.6256
    1THF     C3 1086   0.199   0.960   2.004  0.0273 -0.5260  0.1239
    1THF     H5 1087   0.264   1.046   1.985 -2.1600  0.7713 -1.9100
    1THF     H6 1088   0.186   0.942   2.111 -1.1993 -0.6304 -0.0312
    1THF     C4 1089   0.060   1.008   1.949  0.1560 -0.1557  0.1759
    1THF     H7 1090   0.058   1.115   1.925 -1.5631 -0.4257 -0.9725
    1THF     H8 1091  -0.018   0.986   2.022 -0.1580  1.4317  0.3275
    1THF     O1 1092   0.041   0.914   1.841  0.0697 -0.5231  0.3931
    1THF     C1 1093   0.616   0.769   1.765  0.0129  0.6783  0.1550
    1THF     H1 1094   0.573   0.868   1.749 -1.5770  0.0246  0.2466
    1THF     H2 1095   0.683   0.779   1.850 -1.1591 -0.5898  1.2774
    1THF     C2 1096   0.686   0.710   1.643  0.3624 -0.3557 -0.4088
    1THF     H3 1097   0.745   0.628   1.685 -1.6155 -3.2987 -3.2060
    1THF     H4 1098   0.735   0.789   1.586 -0.8262  0.3020 -0.5407
    1THF     C3 1099   0.573   0.657   1.560 -0.9425 -0.0454  0.5505
    1THF     H5 1100   0.611   0.586   1.486  0.0341  1.8507 -0.8036
    1THF     H6 1101   0.522   0.735   1.503  1.1257  0.3321 -0.8223
    1THF     C4 1102   0.479   0.596   1.663 -0.0269 -0.2213  0.4681
    1THF     H7 1103   0.512   0.496   1.691  0.5565 -1.0203 -2.8761
    1THF     H8 1104   0.373   0.614   1.642 -0.1743  0.2775  1.5846
    1THF     O1 1105   0.511   0.673   1.785  0.2596  0.2905 -0.0690
    1THF     C1 1106   3.773   0.046   1.227 -0.4433 -0.1867 -0.7357
    1THF     H1 1107   3.879   0.019   1.238 -0.9014 -1.2080  1.2630
    1THF     H2 1108   3.746   0.086   1.129 -0.1470 -0.8586 -1.0967
    1THF     C2 1109   3.742   0.151   1.334 -0.1511 -0.0835 -0.0408
    1THF     H3 1110   3.684   0.235   1.296 -0.4593 -0.4828 -0.4488
    1THF     H4 1111   3.833   0.195   1.377 -0.8010  0.2802  0.9986
    1THF     C3 1112   3.674   0.069   1.448 -0.0788 -0.2345  0.1237
    1THF     H5 1113   3.587   0.113   1.497 -0.2689 -1.4112  0.8424
    1THF     H6 1114   3.742   0.066   1.533 -0.7717 -0.0660  0.6832
    1THF     C4 1115   3.640  -0.076   1.388 -0.1674 -0.2734 -0.2653
    1THF     H7 1116   3.532  -0.092   1.381 -0.3101  0.9548 -1.1519
    1THF     H8 1117   3.682  -0.158   1.446  1.4004  0.8322  0.1977
    1THF     O1 1118   3.699  -0.080   1.259  0.3107 -0.3896  0.2061
    1THF     C1 1119   3.098   2.123   0.371 -0.2564  0.5496  0.2583
    1THF     H1 1120   3.048   2.028   0.390 -0.6843  1.1297  2.0788
    1THF     H2 1121   3.079   2.176   0.464  1.5528 -0.0042  0.9681
    1THF     C2 1122   3.044   2.193   0.249 -0.5260  1.2865 -0.2394
    1THF     H3 1123   3.058   2.301   0.255  2.2019  0.8412  3.1206
    1THF     H4 1124   2.936   2.180   0.240 -0.0577 -2.1754 -1.5861
    1THF     C3 1125   3.120   2.123   0.133  0.2449 -0.4164 -0.1458
    1THF     H5 1126   3.159   2.198   0.064 -2.7130  2.1186  0.8154
    1THF     H6 1127   3.059   2.049   0.081  0.6919 -0.1164 -1.0967
    1THF     C4 1128   3.230   2.049   0.207  0.1074  0.1575  0.3878
    1THF     H7 1129   3.330   2.069   0.169  0.5706 -0.7113  1.1146
    1THF     H8 1130   3.216   1.941   0.219 -0.9603 -0.0388 -2.2823
    1THF     O1 1131   3.234   2.103   0.338  0.4192 -0.5064 -0.3029
    1THF     C1 1132   1.945   4.029   1.387  0.3296 -0.1754  0.7478
    1THF     H1 1133   1.859   4.078   1.436  0.1615  1.3478 -1.0303
    1THF     H2 1134   1.910   3.953   1.317 -1.8034  0.1660  1.3817
    1THF     C2 1135   2.029   3.962   1.490  1.0484 -0.8309 -0.3314
    1THF     H3 1136   2.048   3.857   1.465 -3.8912 -1.1870 -3.2034
    1THF     H4 1137   1.987   3.975   1.590 -0.1763 -0.7381 -0.8566
    1THF     C3 1138   2.163   4.025   1.474 -0.0154  0.8989 -0.2354
    1THF     H5 1139   2.231   3.961   1.417  1.4559  2.0985  0.1410
    1THF     H6 1140   2.218   4.052   1.564  1.0269  0.2815 -0.6771
    1THF     C4 1141   2.135   4.155   1.406 -0.7958  0.1461  0.7508
    1THF     H7 1142   2.222   4.194   1.353 -0.3152 -1.8593  0.0251
    1THF     H8 1143   2.102   4.231   1.477  3.5432  2.3165  0.6214
    1THF     O1 1144   2.027   4.125   1.317 -0.9460  0.5563  0.5780
    1THF     C1 1145   1.144   3.715   1.650  0.2422 -0.1601  0.1854
    1THF     H1 1146   1.159   3.620   1.703  1.5381 -1.1582 -1.8852
    1THF     H2 1147   1.126   3.798   1.719 -1.2715 -0.5801  0.3072
    1THF     C2 1148   1.032   3.720   1.550  0.5168 -0.1929 -0.1028
    1THF     H3 1149   0.961   3.796   1.581 -3.1359 -3.3553 -0.3385
    1THF     H4 1150   0.985   3.621   1.544  0.6003 -0.3395  1.4239
    1THF     C3 1151   1.090   3.777   1.419  0.3660  0.4578  0.7570
    1THF     H5 1152   1.033   3.855   1.368  1.2694 -0.6555 -2.0986
    1THF     H6 1153   1.113   3.696   1.349  2.2865  3.1030 -1.7895
    1THF     C4 1154   1.243   3.819   1.459 -0.1247  0.5097 -0.1777
    1THF     H7 1155   1.243   3.926   1.481 -3.2416  0.3111  1.1011
    1THF     H8 1156   1.312   3.794   1.378 -0.8330  1.0817 -0.9695
    1THF     O1 1157   1.267   3.739   1.580 -0.0881  0.0865  0.2954
    1THF     C1 1158   3.211   2.927   3.255  0.8750 -0.3017 -0.6530
    1THF     H1 1159   3.166   2.870   3.174 -2.8250  0.3963  0.7961
    1THF     H2 1160   3.319   2.935   3.251  1.0112 -0.9216  1.2756
    1THF     C2 1161   3.173   2.866   3.389  0.0668  0.3324 -0.2143
    1THF     H3 1162   3.247   2.887   3.467 -0.2368 -1.7085  0.6658
    1THF     H4 1163   3.160   2.757   3.388 -0.5419  0.4098 -0.8650
    1THF     C3 1164   3.033   2.921   3.427 -0.2745 -0.0216 -0.0232
    1THF     H5 1165   3.015   2.952   3.530 -1.9096  1.0037 -0.5789
    1THF     H6 1166   2.959   2.842   3.413 -0.5938  0.3304 -0.3721
    1THF     C4 1167   3.007   3.036   3.323 -0.4989 -0.7315  0.5554
    1THF     H7 1168   2.967   3.126   3.370  0.8645 -1.5632  3.3859
    1THF     H8 1169   2.933   2.996   3.253  0.6824 -1.0604 -0.5137
    1THF     O1 1170   3.136   3.051   3.250 -0.5711  0.3223 -0.3926
    1THF     C1 1171   3.384   0.999   2.672 -0.3805 -0.3809  0.3309
    1THF     H1 1172   3.419   0.964   2.769  2.3019 -0.6337 -0.6756
    1THF     H2 1173   3.276   1.013   2.672 -0.3352  0.0205  1.7353
    1THF     C2 1174   3.432   0.887   2.580  0.5473  0.7032  0.3613
    1THF     H3 1175   3.375   0.882   2.487  1.9797  3.3547 -0.7145
    1THF     H4 1176   3.441   0.786   2.621  0.1693  0.2647 -0.6076
    1THF     C3 1177   3.571   0.932   2.546  0.0338  0.1169  0.6213
    1THF     H5 1178   3.587   0.898   2.443 -0.6464  0.9516  0.2383
    1THF     H6 1179   3.639   0.887   2.619  1.3197  0.2030 -0.5080
    1THF     C4 1180   3.579   1.082   2.565  0.0619 -0.4353  0.4184
    1THF     H7 1181   3.566   1.132   2.469  1.2134  0.6199  0.8017
    1THF     H8 1182   3.660   1.123   2.626  0.1791  0.0662 -0.0746
    1THF     O1 1183   3.462   1.115   2.641 -0.7415 -0.3472 -0.6086
    1THF     C1 1184   2.182   2.241   1.710  0.7235  0.5085  0.3552
    1THF     H1 1185   2.079   2.216   1.686  0.3927 -0.6013  2.8131
    1THF     H2 1186   2.186   2.304   1.800  0.6760  0.9829  0.0298
    1THF     C2 1187   2.242   2.331   1.598  0.0138  0.0921  0.5704
    1THF     H3 1188   2.246   2.431   1.642  0.9920 -0.3244  1.4439
    1THF     H4 1189   2.174   2.326   1.512 -0.9867 -0.2396  1.3763
    1THF     C3 1190   2.386   2.278   1.570 -0.0497  0.1465 -0.0614
    1THF     H5 1191   2.457   2.360   1.575  0.1603 -0.0097 -0.4554
    1THF     H6 1192   2.402   2.233   1.471 -1.0995  1.1223 -0.6755
    1THF     C4 1193   2.408   2.182   1.692 -0.3225 -0.2138 -0.1712
    1THF     H7 1194   2.423   2.243   1.782 -3.9957 -1.3922  1.3184
    1THF     H8 1195   2.479   2.100   1.678 -0.6849 -0.5998  0.2604
    1THF     O1 1196   2.275   2.131   1.710  0.0821  0.6788 -0.0074
    1THF     C1 1197   3.165   3.716   3.386  0.2808 -0.1933  0.5045
    1THF     H1 1198   3.059   3.715   3.413 -0.7906  0.1841 -3.4552
    1THF     H2 1199   3.206   3.802   3.440 -1.2412  0.5853  0.4219
    1THF     C2 1200   3.194   3.722   3.236  0.5944 -0.0644  0.0352
    1THF     H3 1201   3.191   3.828   3.209  2.8391  0.0592  0.1811
    1THF     H4 1202   3.121   3.676   3.170  0.0873  1.9858 -0.8533
    1THF     C3 1203   3.330   3.656   3.223 -0.4018  0.0372  0.0261
    1THF     H5 1204   3.404   3.736   3.210 -1.4227  0.8015 -1.2891
    1THF     H6 1205   3.328   3.587   3.138  0.5291  0.3890 -0.2920
    1THF     C4 1206   3.359   3.579   3.351  0.3883  0.0380  0.3120
    1THF     H7 1207   3.454   3.621   3.387  0.5288  0.6469 -0.7519
    1THF     H8 1208   3.378   3.474   3.326 -0.0080  0.3739 -1.4983
    1THF     O1 1209   3.242   3.598   3.430 -0.2897 -0.1296  0.3889
    1THF     C1 1210   3.754   3.580   1.467  0.7861  0.3010  0.3475
    1THF     H1 1211   3.714   3.541   1.561  0.6958  0.1342  0.2404
    1THF     H2 1212   3.675   3.608   1.396  0.1536  0.3469  1.0613
    1THF     C2 1213   3.860   3.492   1.401  0.2736 -0.6750 -1.0238
    1THF     H3 1214   3.828   3.441   1.310  1.4498 -1.6884 -0.8790
    1THF     H4 1215   3.900   3.416   1.468  1.4708  1.0569  0.2802
    1THF     C3 1216   3.971   3.594   1.361  0.6548 -0.5478 -0.6665
    1THF     H5 1217   3.987   3.597   1.253 -2.1405  1.6100 -1.0951
    1THF     H6 1218   4.060   3.572   1.420 -1.0239  1.6820  2.9365
    1THF     C4 1219   3.914   3.733   1.409 -0.0500  0.2895 -0.3494
    1THF     H7 1220   3.866   3.792   1.331  0.4096 -1.9559 -2.4128
    1THF     H8 1221   3.995   3.791   1.454 -0.4254 -0.1037  0.8557
    1THF     O1 1222   3.818   3.704   1.504  0.6373 -0.2533 -0.1969
    1THF     C1 1223   0.212   2.802   2.072 -0.7991  0.2337 -0.6261
    1THF     H1 1224   0.159   2.732   2.007 -0.9658  0.2265 -0.4839
    1THF     H2 1225   0.286   2.863   2.019 -0.8725  1.5356  0.7325
    1THF     C2 1226   0.278   2.725   2.187  0.1310 -0.1802 -0.4843
    1THF     H3 1227   0.382   2.699   2.168  0.7779  0.2764  2.3240
    1THF     H4 1228   0.235   2.624   2.191  0.0175 -0.0950  0.5942
    1THF     C3 1229   0.252   2.800   2.316  0.0673  0.1560 -0.8750
    1THF     H5 1230   0.334   2.872   2.317 -1.1817  1.6363  2.2791
    1THF     H6 1231   0.243   2.731   2.400  0.4569 -0.0452 -1.0003
    1THF     C4 1232   0.128   2.878   2.286 -0.1569  0.2169  0.4512
    1THF     H7 1233   0.143   2.975   2.335 -1.1259  1.0541 -0.8874
    1THF     H8 1234   0.039   2.826   2.322 -0.4207 -0.9777 -1.8193
    1THF     O1 1235   0.119   2.890   2.136 -0.2296 -0.4644  0.3362
    1THF     C1 1236   2.305   1.454   0.622  0.3152 -0.7018 -0.4042
    1THF     H1 1237   2.248   1.470   0.530 -0.1502  0.4474  0.0719
    1THF     H2 1238   2.350   1.547   0.659 -1.0570 -0.1909  0.0173
    1THF     C2 1239   2.420   1.359   0.590 -0.1672 -0.9017  0.0538
    1THF     H3 1240   2.502   1.380   0.659  1.7058 -1.0316 -2.0912
    1THF     H4 1241   2.451   1.371   0.486  1.4635 -0.7812  0.5438
    1THF     C3 1242   2.357   1.221   0.622 -0.0064 -0.2485  0.4565
    1THF     H5 1243   2.436   1.146   0.636 -0.0164 -0.6726 -1.6356
    1THF     H6 1244   2.288   1.183   0.547 -0.0160 -1.9211  1.2735
    1THF     C4 1245   2.280   1.251   0.747  0.1715 -0.4373  0.5263
    1THF     H7 1246   2.358   1.269   0.821  0.2920  1.4773 -0.0397
    1THF     H8 1247   2.205   1.179   0.781 -0.3305  0.3754  1.1663
    1THF     O1 1248   2.223   1.383   0.722 -0.4096 -0.3704  0.9894
    1THF     C1 1249   3.720   1.993   1.953 -0.2761  0.3149 -0.1535
    1THF     H1 1250   3.689   1.934   2.039 -1.0539  0.1130 -0.5652
    1THF     H2 1251   3.679   1.961   1.857  3.3469 -1.1027 -1.2965
    1THF     C2 1252   3.876   2.014   1.949 -0.5764  0.0006  0.1229
    1THF     H3 1253   3.908   2.032   1.846  1.0987 -2.9977  0.0644
    1THF     H4 1254   3.945   1.935   1.978  0.4179  1.0066  0.5203
    1THF     C3 1255   3.898   2.138   2.042 -0.1073  0.1935  0.1013
    1THF     H5 1256   3.965   2.208   1.991 -2.1331  1.3351 -1.0309
    1THF     H6 1257   3.947   2.106   2.134  1.2143  2.9280  0.4259
    1THF     C4 1258   3.762   2.200   2.064  0.8416 -0.3146 -0.2255
    1THF     H7 1259   3.768   2.301   2.024  2.3174  0.2999  1.5202
    1THF     H8 1260   3.714   2.199   2.162 -0.5493  3.2546 -0.7974
    1THF     O1 1261   3.674   2.123   1.973  0.3747 -0.4053  0.0640
    1THF     C1 1262   2.682   1.703   0.289  0.2284 -0.4565  0.4091
    1THF     H1 1263   2.581   1.671   0.316  0.3837 -1.3023 -0.0043
    1THF     H2 1264   2.725   1.639   0.211  1.6681  2.6306 -1.4406
    1THF     C2 1265   2.770   1.711   0.408  0.2865  0.1988 -0.7745
    1THF     H3 1266   2.811   1.612   0.430  3.2785  0.5365 -4.3550
    1THF     H4 1267   2.714   1.739   0.498 -1.1428 -2.8713 -0.6548
    1THF     C3 1268   2.867   1.822   0.375  1.0349  0.5355 -0.5924
    1THF     H5 1269   2.955   1.773   0.334  1.5951  0.9042  0.1535
    1THF     H6 1270   2.879   1.892   0.458  1.4008 -1.3626  0.9943
    1THF     C4 1271   2.807   1.900   0.261  0.1426  0.4471 -0.0845
    1THF     H7 1272   2.866   1.872   0.173  1.6575 -1.2407  1.4080
    1THF     H8 1273   2.812   2.008   0.277 -0.5137  0.2783  1.2774
    1THF     O1 1274   2.677   1.841   0.249 -0.1376  0.3198  0.0837
    1THF     C1 1275   2.878   2.889   0.984 -0.2460 -0.0629 -0.1879
    1THF     H1 1276   2.802   2.872   1.061  0.0772  0.1210  0.1724
    1THF     H2 1277   2.842   2.963   0.912  1.1333  0.8232  0.0137
    1THF     C2 1278   2.913   2.757   0.912 -0.1769  0.1952 -0.3698
    1THF     H3 1279   2.846   2.747   0.826 -0.2618 -1.3626 -0.1396
    1THF     H4 1280   2.899   2.673   0.980  1.8383  0.4383  0.3553
    1THF     C3 1281   3.061   2.780   0.870  0.5100 -0.0643  0.0773
    1THF     H5 1282   3.054   2.802   0.763  1.0002 -1.5368 -0.2751
    1THF     H6 1283   3.124   2.691   0.876  0.3140 -0.2160 -0.0808
    1THF     C4 1284   3.109   2.901   0.947 -0.4327 -0.4033  0.5018
    1THF     H7 1285   3.113   2.982   0.874  1.2402 -1.8487 -1.0722
    1THF     H8 1286   3.208   2.893   0.993 -1.3836 -0.4136  2.5954
    1THF     O1 1287   3.003   2.928   1.042 -0.1292 -0.0113 -0.2514
    1THF     C1 1288   3.642   3.514   2.318 -0.3008  0.0351 -0.6349
    1THF     H1 1289   3.569   3.433   2.308  2.6856 -2.5699 -2.7131
    1THF     H2 1290   3.736   3.477   2.275  0.1452 -1.5842  1.6476
    1THF     C2 1291   3.653   3.572   2.455  0.0527  0.4985 -0.4098
    1THF     H3 1292   3.736   3.642   2.463 -1.5772  2.7127 -2.0344
    1THF     H4 1293   3.660   3.494   2.532 -0.4493  0.2898 -0.5736
    1THF     C3 1294   3.519   3.649   2.465  0.0520 -0.0380 -0.3690
    1THF     H5 1295   3.541   3.747   2.509 -1.0006 -0.5569  1.3469
    1THF     H6 1296   3.449   3.603   2.534  2.0042  0.4723  2.0358
    1THF     C4 1297   3.469   3.660   2.318  0.2992 -0.3218 -0.5549
    1THF     H7 1298   3.430   3.760   2.303 -0.1292 -0.3269  0.5061
    1THF     H8 1299   3.389   3.590   2.292  0.2641 -1.6049  2.7585
    1THF     O1 1300   3.582   3.626   2.247 -0.4490 -0.3769  0.0609
    1THF     C1 1301   1.318   0.351   2.953 -0.0217  0.1606 -0.1896
    1THF     H1 1302   1.319   0.277   2.873 -0.3836 -0.6419  0.5402
    1THF     H2 1303   1.272   0.447   2.927 -1.5500 -1.2980 -3.0729
    1THF     C2 1304   1.471   0.374   2.975  0.6334  0.5226  0.3972
    1THF     H3 1305   1.484   0.482   2.972 -3.1407  0.9759 -1.2541
    1THF     H4 1306   1.528   0.331   2.893  0.8839  3.5685 -1.0884
    1THF     C3 1307   1.506   0.307   3.112 -0.2440  0.3537 -0.8403
    1THF     H5 1308   1.585   0.359   3.168  0.6417 -2.6491  0.8197
    1THF     H6 1309   1.529   0.200   3.104 -1.8498 -0.1043  0.4445
    1THF     C4 1310   1.367   0.307   3.180 -0.3226  0.0527  0.3653
    1THF     H7 1311   1.349   0.405   3.225  1.0718 -0.5329  2.2707
    1THF     H8 1312   1.341   0.231   3.255  1.8908 -1.5460 -0.4366
    1THF     O1 1313   1.272   0.292   3.071  0.1179  0.4792 -0.4832
    1THF     C1 1314   2.980   2.531   3.886 -0.0595 -0.1656 -0.6707
    1THF     H1 1315   2.903   2.455   3.901 -0.5777  0.7865  1.8977
    1THF     H2 1316   2.936   2.624   3.923  0.8167  0.4151 -1.0737
    1THF     C2 1317   3.036   2.547   3.751  0.4727 -0.3047  0.5952
    1THF     H3 1318   2.961   2.597   3.689 -0.9398 -1.8469  1.0126
    1THF     H4 1319   3.047   2.448   3.705 -1.5642 -0.7931  1.1329
    1THF     C3 1320   3.170   2.615   3.780 -0.2275 -0.1212 -0.2428
    1THF     H5 1321   3.158   2.724   3.782  1.4198  0.1220 -1.7526
    1THF     H6 1322   3.235   2.590   3.696  0.6139  2.8757 -0.5523
    1THF     C4 1323   3.217   2.567   3.916  0.0398 -0.0381  1.0238
    1THF     H7 1324   3.243   2.652   3.980  1.1547  0.1085  0.3900
    1THF     H8 1325   3.307   2.507   3.900  0.0391 -0.6011  2.9589
    1THF     O1 1326   3.094   2.495   3.965  0.2757 -0.9654 -0.4583
    1THF     C1 1327   2.456   2.275   1.117 -0.1165 -0.4760 -0.3339
    1THF     H1 1328   2.354   2.258   1.151 -0.0856 -0.8125 -0.4011
    1THF     H2 1329   2.503   2.190   1.166 -1.3106 -0.7442  0.3616
    1THF     C2 1330   2.511   2.401   1.164 -0.5991  0.5601  0.1191
    1THF     H3 1331   2.568   2.397   1.257  0.3856 -1.8174 -0.5387
    1THF     H4 1332   2.431   2.475   1.164 -2.0877 -1.0253 -0.5129
    1THF     C3 1333   2.610   2.439   1.054  1.0718  0.2814  0.1899
    1THF     H5 1334   2.707   2.394   1.077  0.0343 -1.8196  0.5894
    1THF     H6 1335   2.615   2.547   1.047 -2.0661  0.7423  3.3071
    1THF     C4 1336   2.539   2.384   0.925 -0.7930 -1.1850  1.0311
    1THF     H7 1337   2.618   2.361   0.853 -1.0876  1.7578 -0.2952
    1THF     H8 1338   2.483   2.471   0.891  2.1082  0.1201 -0.5862
    1THF     O1 1339   2.457   2.271   0.971  0.6527 -0.0208 -0.3078
    1THF     C1 1340   1.814   0.740   0.202 -0.1756  0.7470  0.9947
    1THF     H1 1341   1.802   0.848   0.216 -0.5222  1.0104 -1.1210
    1THF     H2 1342   1.713   0.708   0.175  0.3909  0.9519 -1.4735
    1THF     C2 1343   1.881   0.669   0.312 -0.4265  0.1918 -1.0467
    1THF     H3 1344   1.849   0.565   0.313  0.0510  0.0375 -1.6386
    1THF     H4 1345   1.875   0.726   0.405 -1.4140 -1.5092 -0.0410
    1THF     C3 1346   2.028   0.662   0.272  0.4105  0.7117  0.5000
    1THF     H5 1347   2.092   0.578   0.301  0.3927  0.1411 -1.0341
    1THF     H6 1348   2.079   0.747   0.318 -0.3483  0.7973  1.1910
    1THF     C4 1349   2.030   0.686   0.118 -0.8808 -0.2556  0.0409
    1THF     H7 1350   2.081   0.605   0.064  0.6559  1.4148 -1.0483
    1THF     H8 1351   2.082   0.778   0.091  0.4431  0.2009  3.8226
    1THF     O1 1352   1.888   0.705   0.084 -0.6082 -0.3916  0.7714
    1THF     C1 1353   2.831   0.081   1.989  0.6297  0.1779  0.3510
    1THF     H1 1354   2.763   0.012   2.040  0.2243  1.1968  1.2186
    1THF     H2 1355   2.779   0.173   1.959  0.4440  0.0673  0.3323
    1THF     C2 1356   2.881   0.018   1.858 -0.2539 -0.5187  0.9468
    1THF     H3 1357   2.815   0.024   1.772  1.4227  0.3558 -0.2968
    1THF     H4 1358   2.897  -0.089   1.875 -1.0890 -0.3145  3.2373
    1THF     C3 1359   3.017   0.090   1.845  0.7035  0.6777  0.0536
    1THF     H5 1360   3.002   0.185   1.795 -0.7979  0.8182  0.7618
    1THF     H6 1361   3.092   0.032   1.791  0.5812  0.8644 -0.3146
    1THF     C4 1362   3.064   0.111   1.988 -0.0783 -0.1201  0.7900
    1THF     H7 1363   3.105   0.213   1.989 -1.7718  0.5746  1.4720
    1THF     H8 1364   3.143   0.043   2.021 -1.0979 -0.6934  2.1259
    1THF     O1 1365   2.945   0.107   2.069 -0.5011 -0.2962 -0.0253
    1THF     C1 1366   1.223   0.768   0.071  0.2999 -0.0703 -0.4397
    1THF     H1 1367   1.330   0.743   0.065 -0.0848 -2.2267  0.8781
    1THF     H2 1368   1.192   0.725   0.167 -0.2165  0.2868 -0.4497
    1THF     C2 1369   1.135   0.712  -0.035 -0.1251  0.6687 -0.9411
    1THF     H3 1370   1.092   0.618  -0.001 -0.1353  1.2973  0.8198
    1THF     H4 1371   1.198   0.694  -0.123  1.8152  0.0425  0.5306
    1THF     C3 1372   1.020   0.815  -0.052 -0.5210  0.3977  0.6577
    1THF     H5 1373   0.928   0.776  -0.007 -0.6239  0.0713  0.1741
    1THF     H6 1374   0.990   0.831  -0.156 -0.6663 -1.2435  0.4408
    1THF     C4 1375   1.069   0.940   0.013 -0.0986 -0.7190  0.1943
    1THF     H7 1376   1.009   0.960   0.103  1.0319 -0.6557  0.9482
    1THF     H8 1377   1.061   1.034  -0.043 -0.2099 -1.7279 -1.5095
    1THF     O1 1378   1.203   0.910   0.067 -0.1291  0.3497 -0.2182
    1THF     C1 1379   0.283   0.010   0.226  0.5544  0.0651 -0.3746
    1THF     H1 1380   0.227  -0.040   0.306  0.6105 -2.0897 -1.6517
    1THF     H2 1381   0.242   0.008   0.125 -0.9077  2.8567  0.1348
    1THF     C2 1382   0.424  -0.052   0.230 -0.4147 -0.5540  0.7613
    1THF     H3 1383   0.463  -0.065   0.128  0.1393 -3.9983  1.3353
    1THF     H4 1384   0.420  -0.157   0.262  3.6166  0.0639  3.5352
    1THF     C3 1385   0.514   0.047   0.316  0.0069  0.3564  0.4012
    1THF     H5 1386   0.619   0.058   0.285 -0.3728 -0.1766 -1.1121
    1THF     H6 1387   0.505   0.011   0.418 -0.3332 -1.3167 -0.2116
    1THF     C4 1388   0.437   0.180   0.281 -0.4431  0.5476 -0.2958
    1THF     H7 1389   0.467   0.217   0.183 -1.0120 -1.7101 -1.3478
    1THF     H8 1390   0.445   0.259   0.356  2.1415 -1.1350  1.2615
    1THF     O1 1391   0.298   0.146   0.266  0.6452  0.4608 -0.1779
    1THF     C1 1392   1.069   2.088   2.403 -0.1489 -0.2596  0.9042
    1THF     H1 1393   1.177   2.072   2.396 -0.5502 -2.2026 -1.4961
    1THF     H2 1394   1.009   2.003   2.436 -1.5898  0.1191 -0.6789
    1THF     C2 1395   1.024   2.120   2.256  0.2036 -0.4482 -0.4999
    1THF     H3 1396   0.964   2.039   2.215 -2.4167 -0.0279  2.2946
    1THF     H4 1397   1.108   2.150   2.192  1.4868  0.2088  1.4302
    1THF     C3 1398   0.941   2.252   2.265 -0.8112 -0.2245 -0.1419
    1THF     H5 1399   0.853   2.242   2.201 -2.2798  0.9565  1.6480
    1THF     H6 1400   1.003   2.329   2.218 -0.1179 -0.8377 -0.2305
    1THF     C4 1401   0.924   2.271   2.418 -0.1577 -0.1589  0.7487
    1THF     H7 1402   0.829   2.225   2.446 -0.2447 -0.2703  0.2784
    1THF     H8 1403   0.930   2.376   2.449  0.1094  0.1530 -0.3408
    1THF     O1 1404   1.032   2.202   2.480 -0.0348 -0.1438  0.2217
    1THF     C1 1405   2.672   0.731   3.082  0.5995  0.0882 -0.0750
    1THF     H1 1406   2.716   0.691   2.990  0.0173  0.7421 -0.6406
    1THF     H2 1407   2.666   0.652   3.158  0.5036 -1.6659 -1.8765
    1THF     C2 1408   2.520   0.759   3.050  0.2277 -0.0335  0.7281
    1THF     H3 1409   2.450   0.676   3.053 -1.4763  1.4041  2.4573
    1THF     H4 1410   2.512   0.800   2.949 -0.0635  1.0145  1.1681
    1THF     C3 1411   2.477   0.866   3.148  0.0111 -0.5190  0.3388
    1THF     H5 1412   2.439   0.830   3.244 -1.1130  0.1207  0.1500
    1THF     H6 1413   2.407   0.934   3.100 -2.0959 -1.4989  1.8953
    1THF     C4 1414   2.607   0.939   3.165 -0.3346  0.0645 -0.6121
    1THF     H7 1415   2.623   0.962   3.271  0.4589 -2.8364 -0.0678
    1THF     H8 1416   2.601   1.025   3.098  0.8260  1.0907  0.5761
    1THF     O1 1417   2.717   0.862   3.127 -0.3907  0.3179  0.5169
    1THF     C1 1418   1.931   1.127   2.987 -0.4362  0.1213 -0.9158
    1THF     H1 1419   1.904   1.030   2.945 -2.4408  0.0445  0.5082
    1THF     H2 1420   2.036   1.138   3.017 -1.1636 -0.6328  2.0584
    1THF     C2 1421   1.869   1.117   3.128  0.5487  0.0586  0.4187
    1THF     H3 1422   1.940   1.069   3.197  2.1801  0.0428 -1.2473
    1THF     H4 1423   1.778   1.056   3.137  1.1395 -0.8028  0.6678
    1THF     C3 1424   1.860   1.267   3.167  0.9467  0.6044 -0.5868
    1THF     H5 1425   1.959   1.291   3.206  1.1226 -1.2788  0.1948
    1THF     H6 1426   1.794   1.292   3.251 -0.3079 -1.7538 -0.8076
    1THF     C4 1427   1.845   1.340   3.034 -0.2568  0.6434 -0.5937
    1THF     H7 1428   1.927   1.411   3.018 -1.2619  1.6628 -1.3494
    1THF     H8 1429   1.747   1.389   3.027 -1.9744 -2.2191  2.1612
    1THF     O1 1430   1.862   1.241   2.933  0.8350  0.1653 -0.1396
    1THF     C1 1431   2.947   3.005   0.535  0.0525  0.3854  0.1448
    1THF     H1 1432   2.926   2.909   0.583 -2.6295 -0.2064 -2.0356
    1THF     H2 1433   2.847   3.046   0.515 -0.6436 -0.8670  1.0261
    1THF     C2 1434   3.028   2.983   0.408  0.9247 -0.6409 -0.3224
    1THF     H3 1435   2.973   3.020   0.321  0.1777  0.2485  0.5060
    1THF     H4 1436   3.035   2.877   0.385  0.1670 -1.0246  1.1551
    1THF     C3 1437   3.169   3.030   0.433  0.3922 -0.6412 -0.1329
    1THF     H5 1438   3.176   3.111   0.360 -1.0389 -1.0510 -0.7606
    1THF     H6 1439   3.251   2.962   0.409  0.9926 -0.5937  1.6984
    1THF     C4 1440   3.168   3.073   0.580 -0.8284  0.3633  0.0568
    1THF     H7 1441   3.227   3.161   0.605  0.4049 -0.8276  1.4208
    1THF     H8 1442   3.197   2.983   0.635 -2.4400 -0.3407 -0.1937
    1THF     O1 1443   3.032   3.100   0.610  0.0040  0.2499 -0.4706
    1THF     C1 1444   2.699   2.079   0.935  0.0202  0.0731  0.1553
    1THF     H1 1445   2.678   2.086   1.042 -2.1902 -0.5046 -0.2172
    1THF     H2 1446   2.607   2.113   0.888  1.3922  3.1507 -0.4663
    1THF     C2 1447   2.727   1.940   0.878 -0.3225  0.0855 -0.1573
    1THF     H3 1448   2.668   1.919   0.788  2.2322  1.4502 -2.1904
    1THF     H4 1449   2.697   1.866   0.953  0.4961  0.2040  0.2922
    1THF     C3 1450   2.867   1.939   0.827 -0.3525  0.7428  0.2252
    1THF     H5 1451   2.867   1.935   0.718  0.2794  2.4728  0.1369
    1THF     H6 1452   2.925   1.855   0.864  0.1879  1.7602  1.7692
    1THF     C4 1453   2.930   2.067   0.886 -0.3043 -0.2130 -0.0136
    1THF     H7 1454   3.002   2.109   0.816 -1.5626  1.3596 -0.3909
    1THF     H8 1455   2.958   2.036   0.987 -0.0824 -3.5875 -1.0377
    1THF     O1 1456   2.811   2.154   0.893 -0.1278  0.2444  0.5892
    1THF     C1 1457   3.424   2.325   2.263 -0.0306 -0.3652  0.0462
    1THF     H1 1458   3.495   2.332   2.181 -1.8348 -0.4460 -1.5539
    1THF     H2 1459   3.480   2.338   2.356  1.8687 -1.3205 -0.9402
    1THF     C2 1460   3.348   2.193   2.268 -0.3139 -0.2142  0.2498
    1THF     H3 1461   3.313   2.182   2.371 -0.0625 -1.1656  0.2420
    1THF     H4 1462   3.410   2.108   2.239  3.0302  2.1936  0.0246
    1THF     C3 1463   3.239   2.212   2.166  0.0173 -0.0148 -0.1986
    1THF     H5 1464   3.142   2.179   2.203  1.1981 -0.2402  2.8744
    1THF     H6 1465   3.274   2.167   2.073  0.3871 -3.3738  1.5090
    1THF     C4 1466   3.240   2.368   2.141  0.4318  0.0763  0.6758
    1THF     H7 1467   3.142   2.416   2.136  0.1038 -0.8354 -2.3741
    1THF     H8 1468   3.281   2.386   2.041 -0.6175 -2.3970 -0.2264
    1THF     O1 1469   3.320   2.426   2.246 -0.4027  0.4913  0.0856
    1THF     C1 1470   1.319   2.432   1.286  0.6193 -0.0810  0.4209
    1THF     H1 1471   1.416   2.418   1.335  1.1244 -2.0989 -1.1188
    1THF     H2 1472   1.250   2.506   1.327  0.5141 -0.2258  0.5064
    1THF     C2 1473   1.243   2.300   1.288  0.5419 -0.5193 -0.6048
    1THF     H3 1474   1.165   2.294   1.364  0.6204 -0.5315 -0.5253
    1THF     H4 1475   1.304   2.211   1.306  0.3599 -1.1477 -2.9017
    1THF     C3 1476   1.187   2.273   1.145 -0.1487  0.0576 -0.2218
    1THF     H5 1477   1.079   2.259   1.139 -0.5379  3.1966 -1.4861
    1THF     H6 1478   1.239   2.188   1.100  0.1468  0.9467 -1.5935
    1THF     C4 1479   1.224   2.403   1.069 -0.2045  0.7011  0.1992
    1THF     H7 1480   1.149   2.480   1.049  0.2711  0.7824 -1.3537
    1THF     H8 1481   1.259   2.380   0.968  0.3458  0.8275  0.3559
    1THF     O1 1482   1.338   2.458   1.142 -0.4026 -0.0694  0.2146
    1THF     C1 1483   0.107   3.021   0.988 -0.0311 -0.3214 -0.4971
    1THF     H1 1484  -0.001   3.030   0.999  0.3348  3.0070  0.9182
    1THF     H2 1485   0.153   3.120   0.993 -0.4440  0.0131 -2.8139
    1THF     C2 1486   0.146   2.946   0.856 -0.1422 -0.1081 -0.4304
    1THF     H3 1487   0.229   2.994   0.802  0.6456 -0.9374  0.0350
    1THF     H4 1488   0.064   2.937   0.784  1.0146  1.5417 -2.0172
    1THF     C3 1489   0.184   2.805   0.914 -0.1201 -0.2034 -0.5231
    1THF     H5 1490   0.291   2.785   0.909  0.0774 -0.4205  3.3400
    1THF     H6 1491   0.138   2.727   0.854 -1.5190 -0.5646  0.9914
    1THF     C4 1492   0.140   2.798   1.061 -0.0409  0.2167  0.1032
    1THF     H7 1493   0.216   2.737   1.111  1.7973  0.9057 -1.7364
    1THF     H8 1494   0.035   2.768   1.065  0.8274 -2.9035  0.7319
    1THF     O1 1495   0.154   2.940   1.097  0.1258 -0.2199 -0.3794
    1THF     C1 1496   3.431   0.034   3.671 -0.1000 -0.1626 -0.2365
    1THF     H1 1497   3.490  -0.032   3.735 -0.1245  0.3436  0.3142
    1THF     H2 1498   3.365   0.097   3.730  0.9928  1.8108 -1.0705
    1THF     C2 1499   3.343  -0.036   3.563 -0.6986  0.8737  0.2714
    1THF     H3 1500   3.240  -0.012   3.591 -0.3734  2.1513  0.4158
    1THF     H4 1501   3.353  -0.145   3.563 -1.8503  0.7647  0.4583
    1THF     C3 1502   3.390   0.010   3.428  0.7883  0.3838  1.0373
    1THF     H5 1503   3.327   0.090   3.388  2.6959  1.5441  0.2611
    1THF     H6 1504   3.392  -0.067   3.351 -0.3365  2.3877 -1.0843
    1THF     C4 1505   3.529   0.063   3.456  0.2288  0.7713  0.6612
    1THF     H7 1506   3.548   0.143   3.384 -0.0914  1.6744  1.5583
    1THF     H8 1507   3.608  -0.013   3.456 -1.1641 -0.6985  1.6804
    1THF     O1 1508   3.522   0.119   3.590 -0.1270 -0.6588  0.3674
    1THF     C1 1509   0.418   0.851   0.543 -0.0203 -0.5124  0.4585
    1THF     H1 1510   0.474   0.841   0.451 -2.2289  0.1323 -1.0015
    1THF     H2 1511   0.321   0.900   0.530  0.2288  0.3299  1.6857
    1THF     C2 1512   0.498   0.922   0.657  0.8311  0.4474 -0.4074
    1THF     H3 1513   0.476   1.029   0.668 -0.6107  0.0528  0.7829
    1THF     H4 1514   0.605   0.904   0.644  0.2112 -3.8978 -0.0850
    1THF     C3 1515   0.449   0.863   0.788  0.3754  0.1405  0.5992
    1THF     H5 1516   0.357   0.914   0.817 -1.0337 -1.3677 -1.0683
    1THF     H6 1517   0.526   0.872   0.864  2.2667  0.7048 -1.3148
    1THF     C4 1518   0.419   0.717   0.738  0.3134 -0.4087  0.2957
    1THF     H7 1519   0.337   0.670   0.793 -0.4993 -0.8013 -1.2309
    1THF     H8 1520   0.510   0.658   0.749  0.3911 -0.2893  0.2967
    1THF     O1 1521   0.395   0.716   0.593 -0.3380 -0.3192  0.0213
    1THF     C1 1522   0.061   2.367   2.291  0.0871  0.0329  0.1496
    1THF     H1 1523   0.013   2.431   2.217  1.0740  0.3400 -0.2249
    1THF     H2 1524   0.135   2.293   2.260  1.1310  1.0999  0.0930
    1THF     C2 1525  -0.049   2.307   2.382  0.0499  0.7136  0.1026
    1THF     H3 1526  -0.031   2.209   2.426 -0.0905  2.1756  3.5142
    1THF     H4 1527  -0.147   2.300   2.334  0.6559 -0.9610 -0.9747
    1THF     C3 1528  -0.053   2.411   2.498  0.3868  0.2630  0.3038
    1THF     H5 1529  -0.094   2.377   2.593 -0.9528 -1.3158 -0.7876
    1THF     H6 1530  -0.119   2.495   2.473 -0.7996 -0.4998  0.8135
    1THF     C4 1531   0.088   2.452   2.510 -0.3343  0.3689  0.4552
    1THF     H7 1532   0.140   2.367   2.554  1.9747  1.2299 -0.5394
    1THF     H8 1533   0.101   2.548   2.561  0.7000  0.8740 -0.7143
    1THF     O1 1534   0.126   2.459   2.373  0.8646 -0.2103  0.1967
    1THF     C1 1535   2.746   2.160   3.055 -0.2154 -0.2678  0.3368
    1THF     H1 1536   2.675   2.102   3.115  0.2631  1.4755  2.6620
    1THF     H2 1537   2.695   2.220   2.980  2.8175 -1.2816 -2.6411
    1THF     C2 1538   2.853   2.087   2.980  0.5261 -0.0410  0.1050
    1THF     H3 1539   2.903   2.141   2.900 -1.8625 -0.1122 -1.4613
    1THF     H4 1540   2.808   2.003   2.927 -1.2688  0.3457  0.9754
    1THF     C3 1541   2.949   2.051   3.095  0.0557 -0.0033  0.9299
    1THF     H5 1542   3.048   2.037   3.050 -1.0608 -1.3217 -1.1787
    1THF     H6 1543   2.922   1.960   3.149 -0.4006 -0.3837  0.0733
    1THF     C4 1544   2.941   2.170   3.191  0.4706 -0.1703  0.2919
    1THF     H7 1545   3.028   2.236   3.197  0.0660  0.3190  0.8476
    1THF     H8 1546   2.903   2.134   3.287  0.0096 -0.6106 -0.0549
    1THF     O1 1547   2.826   2.243   3.138  0.3145  0.3601 -0.2589
    1THF     C1 1548   0.873   4.059   0.931  0.1322 -0.1400 -0.2221
    1THF     H1 1549   0.876   3.954   0.901 -1.5917 -0.6430  1.3402
    1THF     H2 1550   0.900   4.119   0.843  0.4298 -0.3183 -0.2543
    1THF     C2 1551   0.965   4.077   1.045  0.4390 -0.4561 -0.4738
    1THF     H3 1552   1.031   4.160   1.020 -0.6075  0.9209  1.2033
    1THF     H4 1553   1.011   3.982   1.071 -4.3907 -3.8117 -3.2519
    1THF     C3 1554   0.882   4.134   1.157  0.7541  0.1789  0.3742
    1THF     H5 1555   0.871   4.239   1.186 -0.1433 -0.2720  1.7606
    1THF     H6 1556   0.905   4.082   1.251 -2.8855  0.4877  1.5379
    1THF     C4 1557   0.743   4.093   1.113  0.2767 -0.5616  0.2189
    1THF     H7 1558   0.666   4.154   1.160 -1.1972 -1.2679 -1.2567
    1THF     H8 1559   0.726   3.995   1.159  1.7602  0.5986  3.4130
    1THF     O1 1560   0.742   4.096   0.969  0.6431  0.5632  0.2173
    1THF     C1 1561   0.278   0.706   3.898 -0.0227  0.4403  0.2341
    1THF     H1 1562   0.350   0.649   3.839 -0.8757 -0.6978  0.2779
    1THF     H2 1563   0.288   0.678   4.004 -1.1982  1.3646  0.5920
    1THF     C2 1564   0.135   0.704   3.840  0.2708  0.7539  0.2518
    1THF     H3 1565   0.065   0.650   3.904 -0.9479 -0.6199 -2.1849
    1THF     H4 1566   0.119   0.641   3.753  0.9664  0.6598  0.1896
    1THF     C3 1567   0.090   0.842   3.803 -0.2089  0.0107 -0.4398
    1THF     H5 1568  -0.010   0.871   3.834  0.1127  0.7727 -0.0984
    1THF     H6 1569   0.117   0.869   3.701  0.5523 -1.3418 -0.6113
    1THF     C4 1570   0.189   0.919   3.894  0.5286  0.0510  0.2719
    1THF     H7 1571   0.165   0.922   4.001 -0.4871  2.3042  0.0063
    1THF     H8 1572   0.201   1.023   3.865 -0.3592 -0.2634 -1.2547
    1THF     O1 1573   0.312   0.844   3.877 -0.1419 -0.3993 -0.7180
    1THF     C1 1574   0.346   1.377   2.181 -0.3515  0.4087  0.5373
    1THF     H1 1575   0.408   1.400   2.093 -1.5737 -2.7847 -1.2503
    1THF     H2 1576   0.336   1.455   2.257  0.9212 -1.5172  2.7444
    1THF     C2 1577   0.394   1.259   2.263  0.3508 -0.2602  0.4520
    1THF     H3 1578   0.463   1.304   2.335  1.4676 -1.5738  0.2323
    1THF     H4 1579   0.448   1.191   2.197 -0.7447  0.2204 -0.9496
    1THF     C3 1580   0.268   1.187   2.318  0.5435 -0.4208 -0.3309
    1THF     H5 1581   0.264   1.218   2.423  0.2204  0.9258 -0.7281
    1THF     H6 1582   0.273   1.078   2.312 -4.2532 -0.6277 -2.1897
    1THF     C4 1583   0.154   1.246   2.237 -0.7978  0.7219 -0.4565
    1THF     H7 1584   0.080   1.289   2.305 -0.8426 -0.1151  0.0269
    1THF     H8 1585   0.103   1.168   2.181  0.9294  0.1211 -1.2402
    1THF     O1 1586   0.211   1.343   2.146  0.1842 -0.0319 -0.1963
    1THF     C1 1587   0.695   3.601   2.233 -0.3800  0.3162 -0.0767
    1THF     H1 1588   0.795   3.644   2.246  0.0040 -0.5195 -0.1904
    1THF     H2 1589   0.695   3.499   2.274 -1.1108  0.9649  1.6148
    1THF     C2 1590   0.645   3.601   2.091 -0.3547  0.7056  0.6090
    1THF     H3 1591   0.673   3.515   2.030 -0.1963  0.6152  0.8094
    1THF     H4 1592   0.697   3.680   2.037  0.4271 -0.0564  0.2404
    1THF     C3 1593   0.497   3.634   2.096  0.0592 -0.5920 -0.2225
    1THF     H5 1594   0.431   3.554   2.059  0.3073 -1.1739  0.5705
    1THF     H6 1595   0.473   3.727   2.045 -0.3447 -0.7733 -0.3707
    1THF     C4 1596   0.472   3.657   2.247 -0.7257 -0.2743  0.1141
    1THF     H7 1597   0.424   3.569   2.290  0.7092 -0.6661  0.9352
    1THF     H8 1598   0.403   3.741   2.256 -0.0782  0.4956 -1.7939
    1THF     O1 1599   0.602   3.682   2.305 -0.4201  0.0067  0.0490
    1THF     C1 1600   1.498   2.583   3.328 -0.1743 -0.4229  0.1820
    1THF     H1 1601   1.398   2.610   3.293  0.1778 -0.8967 -1.2426
    1THF     H2 1602   1.577   2.620   3.262 -0.8256  3.2370  1.3153
    1THF     C2 1603   1.502   2.436   3.360 -0.3778  0.8880  0.1219
    1THF     H3 1604   1.605   2.402   3.368 -0.4274  0.4010 -1.1694
    1THF     H4 1605   1.449   2.370   3.291 -0.6606 -0.0895  1.2432
    1THF     C3 1606   1.431   2.430   3.489 -0.2662 -0.2008  0.5580
    1THF     H5 1607   1.447   2.337   3.545 -0.1891  0.0311  0.9245
    1THF     H6 1608   1.322   2.440   3.480 -0.1265 -0.6066 -1.8245
    1THF     C4 1609   1.490   2.550   3.567  0.3453  0.4253  0.3353
    1THF     H7 1610   1.577   2.532   3.630 -0.0146 -0.4064  0.6113
    1THF     H8 1611   1.416   2.613   3.618 -0.3900 -0.0288 -0.1591
    1THF     O1 1612   1.535   2.636   3.461  0.0464 -0.1540  0.3746
    1THF     C1 1613   2.324   1.413   4.011  0.2678 -0.0582 -0.0957
    1THF     H1 1614   2.302   1.416   3.904 -0.3927 -0.9954  0.0000
    1THF     H2 1615   2.262   1.483   4.067  0.0087 -1.6166  1.6286
    1THF     C2 1616   2.465   1.458   4.043  0.8698  0.2937 -0.0155
    1THF     H3 1617   2.460   1.558   4.086 -1.2355  0.7653 -1.2728
    1THF     H4 1618   2.531   1.459   3.955 -0.5417 -2.7861 -1.1803
    1THF     C3 1619   2.510   1.351   4.142 -0.3759 -0.4565  0.0586
    1THF     H5 1620   2.565   1.385   4.230  1.6683 -0.1542 -1.2920
    1THF     H6 1621   2.571   1.278   4.089 -1.0966  0.6681 -2.3964
    1THF     C4 1622   2.385   1.279   4.182  0.5867  0.2269  0.3218
    1THF     H7 1623   2.327   1.340   4.252 -0.6415  1.0607 -1.3705
    1THF     H8 1624   2.398   1.182   4.232  0.7994  0.0330 -0.1029
    1THF     O1 1625   2.310   1.279   4.058  0.4358  0.1810 -0.3946
    1THF     C1 1626   3.911   3.315   2.923  0.2822 -0.3041 -0.3979
    1THF     H1 1627   3.922   3.330   3.031  0.3761  0.0655 -0.4598
    1THF     H2 1628   3.810   3.276   2.908  0.9334 -1.2554 -2.4092
    1THF     C2 1629   4.012   3.205   2.878  0.9244  0.0400 -0.1972
    1THF     H3 1630   3.960   3.138   2.808 -1.0896  2.2448 -0.8751
    1THF     H4 1631   4.038   3.142   2.963  0.3035 -0.3615 -0.2980
    1THF     C3 1632   4.124   3.286   2.812  0.7737 -0.0864  0.1321
    1THF     H5 1633   4.171   3.234   2.728 -1.2824 -0.9896 -0.4897
    1THF     H6 1634   4.196   3.325   2.884 -0.0987  1.1039  0.3741
    1THF     C4 1635   4.046   3.403   2.754  0.2787 -0.3259  0.0668
    1THF     H7 1636   3.995   3.373   2.662  0.5490  0.7633 -0.4509
    1THF     H8 1637   4.112   3.486   2.729  1.3762 -2.1250 -3.3447
    1THF     O1 1638   3.941   3.442   2.852  0.1672  0.1640 -0.4541
    1THF     C1 1639   3.802   3.559   3.376  0.4460  0.4590 -0.1433
    1THF     H1 1640   3.724   3.525   3.444  0.0673  1.4492 -0.0817
    1THF     H2 1641   3.898   3.514   3.402  0.2940 -0.7148 -1.5121
    1THF     C2 1642   3.820   3.710   3.382 -0.6738 -0.3996 -0.9949
    1THF     H3 1643   3.924   3.729   3.408 -0.4792 -2.1778 -0.4198
    1THF     H4 1644   3.760   3.745   3.466  0.0889 -1.7550  0.1337
    1THF     C3 1645   3.786   3.770   3.241  0.0165  0.1598 -0.6367
    1THF     H5 1646   3.855   3.853   3.223  0.5944 -0.4771 -1.3847
    1THF     H6 1647   3.681   3.793   3.222  0.4738 -0.3968 -4.0493
    1THF     C4 1648   3.814   3.645   3.152 -0.3153 -0.9716  0.0421
    1THF     H7 1649   3.920   3.648   3.125  0.0959 -0.0929  1.6495
    1THF     H8 1650   3.751   3.648   3.063 -0.3819  4.6048  0.1323
    1THF     O1 1651   3.777   3.533   3.234 -0.1818 -0.0263 -0.1800
    1THF     C1 1652   3.366   1.242   3.156  0.0228 -0.3547 -0.3828
    1THF     H1 1653   3.474   1.245   3.138  0.0190  0.4947 -0.2995
    1THF     H2 1654   3.341   1.231   3.261  0.6250 -1.8025 -0.3897
    1THF     C2 1655   3.295   1.141   3.062 -0.4808 -0.3797 -0.2883
    1THF     H3 1656   3.224   1.077   3.116  1.7585 -1.8103  1.0343
    1THF     H4 1657   3.366   1.078   3.008  0.5776 -0.4765  1.1913
    1THF     C3 1658   3.219   1.237   2.966  0.4124  0.8986 -0.5895
    1THF     H5 1659   3.112   1.246   2.985  0.8055  2.4332  1.0272
    1THF     H6 1660   3.224   1.197   2.864 -0.3967  1.3762 -0.8235
    1THF     C4 1661   3.263   1.380   2.995  0.0822  0.4260  0.9900
    1THF     H7 1662   3.189   1.460   2.985 -0.3271  0.6779  5.2634
    1THF     H8 1663   3.346   1.410   2.930  0.6597 -1.8534  0.6209
    1THF     O1 1664   3.324   1.380   3.127  0.7756 -0.3735 -0.1055
    1THF     C1 1665   2.101   3.868   1.016  0.5209  0.3467  0.5552
    1THF     H1 1666   2.113   3.912   1.115 -4.5534  1.2201  0.9153
    1THF     H2 1667   2.061   3.940   0.944  0.0480 -0.5541 -0.0910
    1THF     C2 1668   2.008   3.745   1.022  0.5807  0.4059 -0.9650
    1THF     H3 1669   1.902   3.770   1.014  0.2632  0.0253  1.4910
    1THF     H4 1670   2.014   3.696   1.120 -1.4240 -1.9933 -2.0021
    1THF     C3 1671   2.057   3.649   0.911 -0.0891 -0.3715 -0.2090
    1THF     H5 1672   2.009   3.670   0.815  2.7064 -0.3756 -1.6637
    1THF     H6 1673   2.047   3.541   0.924 -1.3246 -0.5915 -2.7006
    1THF     C4 1674   2.206   3.688   0.895  0.1630 -0.2006 -0.1843
    1THF     H7 1675   2.229   3.710   0.791  2.0591 -1.7000 -0.1081
    1THF     H8 1676   2.274   3.610   0.930 -1.7433 -1.8156  0.0345
    1THF     O1 1677   2.228   3.805   0.974  0.2953  1.0096 -0.1369
    1THF     C1 1678   1.886   2.977   3.612  0.0287  0.3573 -0.3220
    1THF     H1 1679   1.958   3.060   3.612 -0.1199  0.4948  1.3897
    1THF     H2 1680   1.787   3.024   3.609  1.1656  2.8374 -1.3295
    1THF     C2 1681   1.898   2.899   3.744 -0.0618 -0.6124  1.0324
    1THF     H3 1682   1.845   2.947   3.826 -0.9972  0.9828 -0.4733
    1THF     H4 1683   2.003   2.886   3.770  0.3841 -1.7594 -1.1509
    1THF     C3 1684   1.841   2.761   3.707  0.5775 -0.0901 -0.6232
    1THF     H5 1685   1.746   2.738   3.758  0.6671  1.5929  0.3177
    1THF     H6 1686   1.906   2.682   3.746  1.9751  0.2605 -2.1957
    1THF     C4 1687   1.833   2.760   3.555  0.9820  0.2023 -0.6002
    1THF     H7 1688   1.728   2.775   3.533  1.0337 -0.8144 -1.5689
    1THF     H8 1689   1.872   2.674   3.500  1.9989  0.8042 -0.8317
    1THF     O1 1690   1.897   2.878   3.506 -0.4577  0.6586  0.7860
    1THF     C1 1691   1.730   3.933   3.967  0.1454 -0.2035  0.6366
    1THF     H1 1692   1.683   3.841   4.001 -1.3466  0.4453  0.4083
    1THF     H2 1693   1.826   3.951   4.015  0.0269  1.0492  0.4399
    1THF     C2 1694   1.615   4.043   3.967  0.6178 -0.3044  1.0415
    1THF     H3 1695   1.654   4.139   4.002 -0.5741  1.0227 -1.1200
    1THF     H4 1696   1.540   4.005   4.036  1.0294 -2.1093  0.5254
    1THF     C3 1697   1.558   4.059   3.827 -0.1179 -0.3337  0.1356
    1THF     H5 1698   1.577   4.157   3.783  0.3164 -0.9458 -1.0630
    1THF     H6 1699   1.455   4.021   3.835  1.1653 -3.4331  3.3868
    1THF     C4 1700   1.636   3.953   3.752 -0.1640  0.3245  0.3193
    1THF     H7 1701   1.646   3.987   3.649 -1.6320  3.0689  1.0274
    1THF     H8 1702   1.585   3.858   3.768 -2.0144  0.3465 -4.6777
    1THF     O1 1703   1.758   3.943   3.826 -0.6197  0.2427  0.0135
    1THF     C1 1704   1.379   3.172   0.723 -0.2556  0.1633 -0.1530
    1THF     H1 1705   1.385   3.064   0.729  0.9368  0.3056  1.2956
    1THF     H2 1706   1.387   3.231   0.814  1.1243  0.3597 -0.3966
    1THF     C2 1707   1.255   3.217   0.650 -0.1205  0.0500  0.0835
    1THF     H3 1708   1.214   3.311   0.687 -0.4321 -0.2335  0.4697
    1THF     H4 1709   1.173   3.145   0.640 -0.7016  0.7402 -0.1584
    1THF     C3 1710   1.297   3.261   0.509 -0.0216  0.2503  0.0653
    1THF     H5 1711   1.302   3.370   0.508 -0.6713  0.3209  2.2683
    1THF     H6 1712   1.245   3.208   0.430  0.1820  0.7053 -0.3773
    1THF     C4 1713   1.443   3.221   0.507 -0.4389  0.1294 -0.0538
    1THF     H7 1714   1.506   3.298   0.462  0.4064 -2.3725 -3.3470
    1THF     H8 1715   1.454   3.124   0.458  2.1279 -2.0867  4.5941
    1THF     O1 1716   1.488   3.212   0.639 -0.3757  0.3603 -0.3410
    1THF     C1 1717   2.772   0.630   3.693  0.7024  0.2214  0.2820
    1THF     H1 1718   2.862   0.579   3.728  0.5495 -0.0246  0.3193
    1THF     H2 1719   2.770   0.736   3.721 -0.9873  0.0236  0.9433
    1THF     C2 1720   2.641   0.578   3.758  0.3890 -0.1900 -0.7026
    1THF     H3 1721   2.579   0.656   3.801 -0.1635 -0.7271 -0.5178
    1THF     H4 1722   2.670   0.516   3.843  1.0126 -0.3345 -1.0131
    1THF     C3 1723   2.573   0.497   3.648  0.1741  0.3020  0.9286
    1THF     H5 1724   2.483   0.545   3.608  0.8295 -0.4664 -1.5126
    1THF     H6 1725   2.544   0.396   3.679  1.2802 -1.0551 -2.2319
    1THF     C4 1726   2.674   0.491   3.535  0.6058 -0.1459 -0.0192
    1THF     H7 1727   2.617   0.485   3.442 -1.5677  1.2700  1.1891
    1THF     H8 1728   2.739   0.403   3.540  0.3605 -0.2654  1.1326
    1THF     O1 1729   2.753   0.612   3.549 -0.3075 -0.6371 -0.1168
    1THF     C1 1730   3.262   1.713   0.399 -0.3797  0.7215 -0.5870
    1THF     H1 1731   3.326   1.800   0.412  1.1424 -0.5943  0.8988
    1THF     H2 1732   3.176   1.721   0.332 -0.1165 -0.0330 -1.0284
    1THF     C2 1733   3.209   1.664   0.536 -0.2004 -0.3845  0.1718
    1THF     H3 1734   3.102   1.684   0.545  0.1228  1.3109  0.3467
    1THF     H4 1735   3.260   1.720   0.614 -0.1853 -2.2160  1.5316
    1THF     C3 1736   3.240   1.511   0.540  0.5646  0.2861 -0.0983
    1THF     H5 1737   3.164   1.452   0.488  1.9853 -0.7293 -1.0554
    1THF     H6 1738   3.248   1.468   0.640 -1.7320 -1.8303 -0.7717
    1THF     C4 1739   3.367   1.503   0.453 -0.4731  0.4314  0.1871
    1THF     H7 1740   3.395   1.407   0.409 -1.0974  0.6315 -0.6643
    1THF     H8 1741   3.453   1.540   0.509 -0.7431  0.3340  0.6665
    1THF     O1 1742   3.339   1.599   0.348  0.3867 -0.3531  0.0148
    1THF     C1 1743   3.965   2.221   2.995  0.0658 -0.1841  1.2934
    1THF     H1 1744   3.994   2.302   2.928 -0.2602 -0.5584  0.7042
    1THF     H2 1745   3.857   2.217   2.977  0.3390 -0.0312 -0.4709
    1THF     C2 1746   3.996   2.247   3.140  0.4277 -0.1465 -0.0477
    1THF     H3 1747   3.922   2.306   3.196  1.5282  2.1387 -0.9165
    1THF     H4 1748   4.097   2.289   3.147  1.4210 -2.1782 -1.7342
    1THF     C3 1749   4.006   2.109   3.199  0.0850  0.0359 -1.1616
    1THF     H5 1750   3.917   2.094   3.261 -0.0302  3.7792 -0.3574
    1THF     H6 1751   4.098   2.116   3.256 -1.4574  1.0391  1.2406
    1THF     C4 1752   4.009   2.012   3.072 -0.3878  0.0428 -0.1637
    1THF     H7 1753   3.916   1.955   3.063  0.0550 -0.6009 -0.6562
    1THF     H8 1754   4.094   1.944   3.078 -0.5323 -0.2322 -1.1078
    1THF     O1 1755   4.028   2.098   2.960  0.2546  0.5412 -0.1596
    1THF     C1 1756   1.858   1.056   4.057  0.2358  0.4937 -0.2968
    1THF     H1 1757   1.901   1.138   3.998  2.5681 -1.4916 -1.4203
    1THF     H2 1758   1.927   0.972   4.044  0.0378  0.5081 -1.4676
    1THF     C2 1759   1.717   1.013   4.016 -0.0709  0.1610  0.3008
    1THF     H3 1760   1.721   0.908   3.985 -1.6293 -0.1452  1.1278
    1THF     H4 1761   1.681   1.064   3.926 -0.9123 -2.7747 -1.1027
    1THF     C3 1762   1.622   1.036   4.137 -0.7020 -0.6180 -0.0291
    1THF     H5 1763   1.602   0.941   4.186 -0.2975  0.1285  1.6058
    1THF     H6 1764   1.526   1.077   4.103 -1.8594 -3.6943 -0.6010
    1THF     C4 1765   1.704   1.127   4.229  0.5646 -0.0706 -0.0491
    1THF     H7 1766   1.686   1.112   4.335 -4.1723 -0.8321 -0.8497
    1THF     H8 1767   1.690   1.231   4.199 -0.3045  0.0009  0.5919
    1THF     O1 1768   1.845   1.096   4.198 -0.6073 -0.1769  0.0316
    1THF     C1 1769   3.064   2.459   2.448  0.5828  0.0086  0.6687
    1THF     H1 1770   3.084   2.360   2.405 -0.4010  0.4300 -0.8118
    1THF     H2 1771   3.154   2.512   2.413  1.3923 -1.2281  0.8356
    1THF     C2 1772   3.072   2.463   2.601  0.0221 -0.7050  0.1211
    1THF     H3 1773   3.140   2.545   2.624 -0.4639 -0.5129  0.8715
    1THF     H4 1774   3.124   2.375   2.641  0.2656 -0.0882  1.1667
    1THF     C3 1775   2.928   2.479   2.648  0.3551  0.3930 -0.3399
    1THF     H5 1776   2.917   2.544   2.735  2.4101  1.0215 -0.5227
    1THF     H6 1777   2.889   2.378   2.658 -0.4662  0.9210  2.2256
    1THF     C4 1778   2.860   2.544   2.520  0.2914  0.1788  0.8905
    1THF     H7 1779   2.866   2.653   2.528 -1.4245  0.5538 -2.0521
    1THF     H8 1780   2.763   2.502   2.492  0.3659  0.3570  0.3473
    1THF     O1 1781   2.937   2.510   2.404 -0.5050 -0.7732 -0.1179
    1THF     C1 1782   1.365   0.066   0.781  0.1324  0.2695 -0.1711
    1THF     H1 1783   1.289   0.128   0.734 -0.3313  0.1854  0.4634
    1THF     H2 1784   1.322  -0.012   0.845  0.5681  0.4438  0.3476
    1THF     C2 1785   1.454   0.157   0.871 -0.0832 -0.6269 -0.3757
    1THF     H3 1786   1.419   0.181   0.972 -0.5860  0.6855 -0.8413
    1THF     H4 1787   1.468   0.254   0.822 -0.0578 -0.8287 -0.7707
    1THF     C3 1788   1.585   0.082   0.872  0.2854  0.1044 -0.6638
    1THF     H5 1789   1.578   0.020   0.961 -0.2431  0.3988 -0.5029
    1THF     H6 1790   1.673   0.147   0.881  0.5052 -0.3895  0.9633
    1THF     C4 1791   1.582  -0.010   0.749 -0.2684 -0.1713  0.7472
    1THF     H7 1792   1.589  -0.118   0.767 -1.7411 -0.4660 -0.3582
    1THF     H8 1793   1.654   0.025   0.676 -1.8763 -1.4501 -1.5362
    1THF     O1 1794   1.457   0.017   0.692 -0.2802  0.3857 -0.2611
    1THF     C1 1795   3.324   1.310   1.423 -0.5163  0.5989  0.6855
    1THF     H1 1796   3.268   1.321   1.517 -0.0690  0.6840  0.9421
    1THF     H2 1797   3.347   1.205   1.404 -1.0274  1.0709 -2.7849
    1THF     C2 1798   3.437   1.414   1.408  0.4488  0.3665 -0.5865
    1THF     H3 1799   3.500   1.369   1.331  0.1843  0.0032 -0.5879
    1THF     H4 1800   3.494   1.441   1.498  0.0319  0.3641 -0.3226
    1THF     C3 1801   3.375   1.531   1.329 -0.3174  0.4682 -0.1303
    1THF     H5 1802   3.434   1.576   1.249  1.3369 -1.7968 -0.2163
    1THF     H6 1803   3.363   1.615   1.399  3.0137 -0.3382  1.5337
    1THF     C4 1804   3.241   1.478   1.286 -0.6567  0.2548 -0.5451
    1THF     H7 1805   3.232   1.479   1.177 -2.2871  0.3686 -0.4180
    1THF     H8 1806   3.154   1.519   1.337 -1.1371 -0.8376 -0.4741
    1THF     O1 1807   3.231   1.340   1.315  0.7989 -0.3616 -0.2968
    1THF     C1 1808   1.403   2.512   2.238  0.5905  0.5496  0.3373
    1THF     H1 1809   1.426   2.426   2.301  1.0246  1.1542  1.0177
    1THF     H2 1810   1.455   2.590   2.295 -0.0658  0.7079  0.7281
    1THF     C2 1811   1.250   2.533   2.207 -0.0711 -0.2262  0.4812
    1THF     H3 1812   1.223   2.638   2.212 -2.5037 -0.7032 -1.4384
    1THF     H4 1813   1.188   2.473   2.273 -4.0285  1.8800 -1.1945
    1THF     C3 1814   1.245   2.487   2.061  0.9082 -0.3722  0.9259
    1THF     H5 1815   1.159   2.533   2.012  3.9144 -0.6989 -5.1375
    1THF     H6 1816   1.237   2.379   2.048 -1.2717 -0.1657  0.3490
    1THF     C4 1817   1.380   2.537   2.003 -0.0229 -0.1583  0.4450
    1THF     H7 1818   1.369   2.645   1.990 -2.2767 -0.5261 -1.0974
    1THF     H8 1819   1.416   2.489   1.911 -0.9747 -0.1841  0.0812
    1THF     O1 1820   1.469   2.498   2.109  0.3135 -0.0322  0.3779
    1THF     C1 1821   2.989   3.377   1.011  0.3578  0.1442  0.0020
    1THF     H1 1822   3.035   3.311   0.938  0.1623  0.0588 -0.0429
    1THF     H2 1823   3.067   3.395   1.085  0.3394  0.5330 -0.0680
    1THF     C2 1824   2.872   3.322   1.088  0.0316 -0.2896  0.1726
    1THF     H3 1825   2.864   3.362   1.190  0.2727 -1.2212  0.5665
    1THF     H4 1826   2.867   3.213   1.088 -1.8506 -0.2119 -0.8508
    1THF     C3 1827   2.754   3.371   1.001 -0.3115  0.2203  0.4160
    1THF     H5 1828   2.663   3.397   1.057 -0.7944  2.6471 -1.3827
    1THF     H6 1829   2.720   3.299   0.926  0.8048  0.1390 -0.0149
    1THF     C4 1830   2.802   3.501   0.923 -0.2174  0.7964  0.1822
    1THF     H7 1831   2.766   3.595   0.964 -4.1204 -0.7738  0.5407
    1THF     H8 1832   2.787   3.483   0.817  0.1362 -1.2707  0.4568
    1THF     O1 1833   2.945   3.497   0.947  0.3738 -0.1212  0.1917
    1THF     C1 1834   0.674   1.767   3.460  0.7859 -0.6899  0.5484
    1THF     H1 1835   0.775   1.741   3.425  0.5035 -0.6735 -0.2870
    1THF     H2 1836   0.591   1.701   3.436 -1.0969  2.6927 -2.7355
    1THF     C2 1837   0.643   1.910   3.431  1.2033  0.3811 -0.4690
    1THF     H3 1838   0.568   1.911   3.352  1.3908  0.0562 -0.6529
    1THF     H4 1839   0.728   1.963   3.387  1.4142  0.6758  0.2793
    1THF     C3 1840   0.597   1.985   3.556 -0.0852 -0.4886  0.2149
    1THF     H5 1841   0.506   2.045   3.547 -0.2379 -0.5717  1.1369
    1THF     H6 1842   0.671   2.054   3.595  1.6990 -1.9628 -0.5063
    1THF     C4 1843   0.589   1.869   3.651  0.4044  0.1266 -0.5460
    1THF     H7 1844   0.497   1.811   3.646  0.2905  0.1662  0.9771
    1THF     H8 1845   0.606   1.904   3.753  2.0861  0.3676 -0.8908
    1THF     O1 1846   0.694   1.775   3.600  0.5132 -0.2420  0.4093
    1THF     C1 1847   1.166   1.705   2.507  0.4344 -0.2993 -0.0881
    1THF     H1 1848   1.275   1.713   2.498  0.4083  1.0862  0.8120
    1THF     H2 1849   1.113   1.718   2.412  1.6363 -0.2774 -0.7654
    1THF     C2 1850   1.109   1.800   2.614 -0.4302 -0.0996 -0.8227
    1THF     H3 1851   1.010   1.834   2.583 -0.5344 -0.2214 -0.6222
    1THF     H4 1852   1.153   1.900   2.622 -0.9664  0.0752  0.0868
    1THF     C3 1853   1.107   1.728   2.745 -0.3023 -0.6195 -0.7395
    1THF     H5 1854   1.004   1.713   2.781  1.0977 -3.1807  2.4655
    1THF     H6 1855   1.161   1.784   2.822 -1.2651  1.8355 -1.7906
    1THF     C4 1856   1.176   1.595   2.712  0.5929 -0.3990  0.2954
    1THF     H7 1857   1.135   1.511   2.769 -0.3907  0.1518  0.4060
    1THF     H8 1858   1.283   1.602   2.735  0.4775 -2.8197  1.7530
    1THF     O1 1859   1.156   1.574   2.570  0.1699  0.1503 -0.0842
    1THF     C1 1860   0.217   1.909   3.635 -0.2830  0.3483 -0.5653
    1THF     H1 1861   0.287   1.870   3.710 -0.5839 -0.8371 -0.8934
    1THF     H2 1862   0.192   2.012   3.662 -0.4864 -0.2403  1.6479
    1THF     C2 1863   0.098   1.825   3.641  0.3132 -0.2473  0.4537
    1THF     H3 1864   0.019   1.856   3.711  0.9518  0.1070  1.0237
    1THF     H4 1865   0.127   1.723   3.667  1.8452  0.4612  1.6045
    1THF     C3 1866   0.045   1.833   3.495 -0.2013  0.5974  0.5836
    1THF     H5 1867  -0.036   1.905   3.481 -1.3378 -0.4781  1.5317
    1THF     H6 1868   0.012   1.732   3.469 -1.3146  1.7264 -2.6169
    1THF     C4 1869   0.160   1.878   3.405 -0.0005  0.8202  0.5993
    1THF     H7 1870   0.132   1.964   3.344  0.1249  0.4507  0.0179
    1THF     H8 1871   0.186   1.792   3.342 -3.8695 -0.0414  0.0842
    1THF     O1 1872   0.261   1.916   3.500  0.2762  0.0143  0.2266
    1THF     C1 1873   0.276   3.471   1.335 -0.2367  0.2796  0.0863
    1THF     H1 1874   0.217   3.553   1.376 -1.1734 -0.2799 -0.1433
    1THF     H2 1875   0.351   3.514   1.268  0.6294 -0.6637  0.4278
    1THF     C2 1876   0.180   3.381   1.267 -0.2391 -0.0973  0.4206
    1THF     H3 1877   0.195   3.386   1.159 -0.8839  1.7485  0.4016
    1THF     H4 1878   0.082   3.422   1.290  0.5467  1.9531  0.2299
    1THF     C3 1879   0.199   3.243   1.338 -0.6603 -0.0820 -0.6270
    1THF     H5 1880   0.229   3.173   1.261  1.4643  1.3506 -1.1279
    1THF     H6 1881   0.104   3.213   1.384 -1.1048 -0.2463 -1.6563
    1THF     C4 1882   0.328   3.260   1.424 -0.3297 -0.4246 -1.0203
    1THF     H7 1883   0.413   3.226   1.365 -1.1734 -0.0516 -2.4991
    1THF     H8 1884   0.323   3.206   1.519  0.2390 -2.2840 -2.0213
    1THF     O1 1885   0.337   3.403   1.448  0.1270 -0.2258  0.3108
    1THF     C1 1886   3.401   1.493   1.790  0.5230  0.0918 -0.2350
    1THF     H1 1887   3.397   1.512   1.897  1.0132  0.0265 -0.2041
    1THF     H2 1888   3.493   1.442   1.760  1.3736 -0.4016  3.0310
    1THF     C2 1889   3.362   1.614   1.702 -0.4895  0.5853 -0.1573
    1THF     H3 1890   3.429   1.608   1.616  0.3286  1.6336  0.4106
    1THF     H4 1891   3.374   1.699   1.768 -0.6430 -2.2200  3.6818
    1THF     C3 1892   3.223   1.600   1.662 -0.8429 -0.5164 -0.1644
    1THF     H5 1893   3.215   1.608   1.553 -0.6513  0.7507 -0.0959
    1THF     H6 1894   3.172   1.687   1.704 -2.5221 -0.4792 -2.1997
    1THF     C4 1895   3.166   1.470   1.716 -0.1240  0.4350 -0.8889
    1THF     H7 1896   3.115   1.407   1.643  1.2618 -0.1136 -1.4000
    1THF     H8 1897   3.103   1.496   1.801  0.5414 -0.6451 -0.0466
    1THF     O1 1898   3.292   1.402   1.758  0.0746 -0.0013  0.2439
    1THF     C1 1899   0.163   1.830   2.049 -0.5458  0.4394 -0.1626
    1THF     H1 1900   0.130   1.782   1.956 -2.3713  0.1574  0.6096
    1THF     H2 1901   0.204   1.928   2.025 -0.4423  1.1212  2.7112
    1THF     C2 1902   0.264   1.741   2.127 -0.1459  0.0158 -0.0505
    1THF     H3 1903   0.364   1.780   2.106  0.6685 -1.7394  0.4724
    1THF     H4 1904   0.250   1.637   2.096  0.9420  0.1404 -0.9990
    1THF     C3 1905   0.232   1.759   2.281 -0.7959  0.3936  0.1667
    1THF     H5 1906   0.310   1.807   2.339 -0.3937 -2.1559  1.8232
    1THF     H6 1907   0.205   1.662   2.325  1.8244 -0.5371 -0.1871
    1THF     C4 1908   0.110   1.857   2.271  0.3131 -0.1891 -0.1331
    1THF     H7 1909   0.148   1.958   2.284 -0.3450 -0.3121  3.2828
    1THF     H8 1910   0.036   1.840   2.350 -0.1946  1.7952 -0.1609
    1THF     O1 1911   0.049   1.847   2.137  0.1159  0.0010  0.0330
    1THF     C1 1912   1.073   3.409   1.323 -0.1716  0.6301 -0.8334
    1THF     H1 1913   1.017   3.490   1.371 -2.1878 -2.9327  3.1789
    1THF     H2 1914   1.023   3.375   1.232  0.3843  1.4471 -1.4561
    1THF     C2 1915   1.079   3.293   1.428 -0.0120 -0.9701 -0.4482
    1THF     H3 1916   1.102   3.194   1.391 -2.2426 -1.8200  0.3541
    1THF     H4 1917   0.987   3.300   1.487 -0.5752 -3.9802 -0.9298
    1THF     C3 1918   1.196   3.342   1.512  0.2194  0.4923 -0.4429
    1THF     H5 1919   1.245   3.258   1.560  0.8516  1.1919  0.1394
    1THF     H6 1920   1.148   3.414   1.578 -0.1014  1.5062 -1.7444
    1THF     C4 1921   1.287   3.424   1.424 -0.1793  0.3907 -1.0938
    1THF     H7 1922   1.383   3.374   1.411 -1.0233 -1.9046  1.0604
    1THF     H8 1923   1.297   3.517   1.479 -2.4830  1.4398 -2.3517
    1THF     O1 1924   1.214   3.438   1.300 -0.0545  0.3278  0.1170
    1THF     C1 1925   3.028   0.454   3.348  0.3813 -0.2504  0.4711
    1THF     H1 1926   2.982   0.410   3.437  0.5637 -1.1872  0.1101
    1THF     H2 1927   3.089   0.538   3.382 -1.1990  2.0863 -2.2362
    1THF     C2 1928   2.911   0.512   3.265  0.7533 -0.3665  0.3899
    1THF     H3 1929   2.889   0.618   3.275 -0.9006 -0.6848  0.3079
    1THF     H4 1930   2.821   0.457   3.294 -0.3580  0.2844 -1.7438
    1THF     C3 1931   2.937   0.467   3.116 -0.7151 -0.5297 -0.2224
    1THF     H5 1932   2.963   0.560   3.065 -4.1298  0.1763 -0.8165
    1THF     H6 1933   2.856   0.412   3.065 -1.4972  0.4504 -0.0472
    1THF     C4 1934   3.071   0.386   3.122 -0.2007 -0.0235 -0.0170
    1THF     H7 1935   3.161   0.446   3.106 -1.1033  1.9639  2.0709
    1THF     H8 1936   3.073   0.306   3.048 -1.1288  0.8613 -1.0194
    1THF     O1 1937   3.092   0.353   3.260 -0.5263  0.1460  0.1599
    1THF     C1 1938   1.796   0.529   0.715  0.2725  0.6117 -0.6080
    1THF     H1 1939   1.860   0.617   0.717  1.2990 -0.1378  1.9616
    1THF     H2 1940   1.707   0.556   0.773  2.0952  2.2016  1.5522
    1THF     C2 1941   1.866   0.401   0.772 -0.3248 -0.2278  0.5848
    1THF     H3 1942   1.802   0.375   0.857 -1.4904 -0.9777 -0.5023
    1THF     H4 1943   1.967   0.419   0.810 -0.2687  2.3529 -0.6875
    1THF     C3 1944   1.856   0.295   0.661 -0.1690 -0.2979 -0.5543
    1THF     H5 1945   1.769   0.232   0.678  0.5022 -0.2789  3.4721
    1THF     H6 1946   1.948   0.240   0.638 -0.3647 -0.9571  0.2003
    1THF     C4 1947   1.820   0.375   0.532 -0.7532 -0.1958 -0.1363
    1THF     H7 1948   1.762   0.327   0.452 -0.0960 -0.8676 -0.2160
    1THF     H8 1949   1.911   0.408   0.482 -1.1111  1.7755  0.4784
    1THF     O1 1950   1.758   0.502   0.578  0.8602  0.1556 -0.3361
    1THF     C1 1951   3.109   3.512   2.447 -0.2207 -0.1359 -0.5491
    1THF     H1 1952   3.129   3.517   2.340  2.5372  1.6297 -0.0076
    1THF     H2 1953   3.133   3.613   2.481  0.1414 -0.2158 -0.5713
    1THF     C2 1954   3.170   3.392   2.521  0.1502  0.5212  0.4601
    1THF     H3 1955   3.173   3.406   2.629 -1.1841 -0.4580  0.6322
    1THF     H4 1956   3.268   3.358   2.486  0.5637  1.3665  0.7842
    1THF     C3 1957   3.075   3.278   2.485 -0.1848  0.0914 -0.5744
    1THF     H5 1958   3.066   3.201   2.562 -2.4018  0.8024 -0.0779
    1THF     H6 1959   3.103   3.215   2.401 -0.5102  0.5872 -1.0612
    1THF     C4 1960   2.941   3.354   2.456 -0.0238 -0.1271  0.5442
    1THF     H7 1961   2.866   3.313   2.525 -0.8849  0.5594  0.0373
    1THF     H8 1962   2.911   3.339   2.352  3.3812 -1.6576 -0.2912
    1THF     O1 1963   2.970   3.490   2.465  0.1745 -0.3139  0.1409
    1THF     C1 1964   2.494   0.138   1.902 -0.0182  1.2840 -0.2497
    1THF     H1 1965   2.545   0.042   1.895 -0.3235  0.9539  1.7188
    1THF     H2 1966   2.566   0.219   1.886  0.3756  0.9365 -0.2437
    1THF     C2 1967   2.422   0.168   2.034  0.0753 -0.0982  0.1923
    1THF     H3 1968   2.487   0.228   2.098 -1.2226  2.6605 -1.0022
    1THF     H4 1969   2.397   0.073   2.083 -0.8938 -0.2506 -0.5762
    1THF     C3 1970   2.302   0.247   1.997  0.0197 -0.4043  0.1398
    1THF     H5 1971   2.314   0.354   2.014  1.3150 -0.3925 -0.7705
    1THF     H6 1972   2.219   0.210   2.057 -0.3414  1.2044  0.6670
    1THF     C4 1973   2.281   0.219   1.849 -0.5041 -0.2971 -0.3452
    1THF     H7 1974   2.281   0.303   1.780 -3.1530 -0.7911 -0.9919
    1THF     H8 1975   2.190   0.163   1.826 -1.6389  0.4624  2.1740
    1THF     O1 1976   2.396   0.149   1.806 -0.4049  0.0245  0.6865
    1THF     C1 1977   2.862   3.617   1.421  0.4567 -0.1015  0.3504
    1THF     H1 1978   2.820   3.517   1.425  0.7099 -0.2428 -0.5063
    1THF     H2 1979   2.826   3.675   1.507 -1.7277 -1.2852  0.2491
    1THF     C2 1980   2.834   3.709   1.295  0.1364 -0.1737  0.2104
    1THF     H3 1981   2.731   3.744   1.306  0.3370 -0.1269  2.1674
    1THF     H4 1982   2.846   3.647   1.206 -0.4162  0.0501 -0.0167
    1THF     C3 1983   2.933   3.827   1.310  0.5285  0.4715  0.5709
    1THF     H5 1984   2.879   3.912   1.351 -1.1055  0.9700 -2.4556
    1THF     H6 1985   2.978   3.873   1.222 -0.0737 -1.2921 -0.6929
    1THF     C4 1986   3.038   3.764   1.409  0.3079  0.4788  0.0100
    1THF     H7 1987   3.044   3.815   1.506  0.3012  0.7823 -0.1484
    1THF     H8 1988   3.136   3.757   1.361  0.2233  1.3152 -0.2944
    1THF     O1 1989   3.004   3.625   1.429 -0.3499 -0.1160 -0.3668
    1THF     C1 1990   0.872   0.398   2.996 -0.3547 -0.3218  0.0630
    1THF     H1 1991   0.875   0.506   3.015 -1.7278 -0.0015 -1.4050
    1THF     H2 1992   0.917   0.351   3.084  0.0391  1.3577  0.7921
    1THF     C2 1993   0.944   0.363   2.868  0.6485 -0.0157 -0.6811
    1THF     H3 1994   1.052   0.358   2.880  0.5924  0.0919 -0.1094
    1THF     H4 1995   0.928   0.445   2.797 -0.1561 -1.0715 -1.7284
    1THF     C3 1996   0.884   0.235   2.821  0.0304 -0.1346  0.5918
    1THF     H5 1997   0.962   0.159   2.825  1.4377  1.2671  0.2875
    1THF     H6 1998   0.840   0.255   2.723 -1.1553 -0.5705  1.0235
    1THF     C4 1999   0.767   0.200   2.917 -0.0167  0.3633 -0.1566
    1THF     H7 2000   0.804   0.127   2.990 -0.2745  0.2216 -0.1657
    1THF     H8 2001   0.684   0.165   2.856  0.9255  0.6549 -1.6231
    1THF     O1 2002   0.744   0.328   2.980  0.2630  0.3434 -1.0072
    1THF     C1 2003   1.713   0.087   3.349  0.1637  0.5243 -0.6866
    1THF     H1 2004   1.730  -0.020   3.364 -1.1492  0.4609  0.4287
    1THF     H2 2005   1.750   0.102   3.247  2.2514 -3.2544 -0.5799
    1THF     C2 2006   1.813   0.166   3.445  1.2047 -0.4979 -0.5081
    1THF     H3 2007   1.836   0.263   3.399 -0.9758 -0.5358 -1.7567
    1THF     H4 2008   1.894   0.103   3.480  2.1329  1.0100  0.1163
    1THF     C3 2009   1.720   0.191   3.564 -0.4746  0.2843 -0.1080
    1THF     H5 2010   1.719   0.297   3.591  0.9588  0.2339  0.2107
    1THF     H6 2011   1.749   0.129   3.649 -1.3279  0.7368  0.5118
    1THF     C4 2012   1.578   0.148   3.519  0.4853 -0.5893 -0.3463
    1THF     H7 2013   1.500   0.222   3.536  0.8994  0.0574 -1.2875
    1THF     H8 2014   1.546   0.056   3.569  0.8952 -0.5716 -0.0474
    1THF     O1 2015   1.585   0.134   3.378  0.1199 -0.0533  0.1667
    1THF     C1 2016   2.773   1.639   3.053  0.1865  0.5979  0.3354
    1THF     H1 2017   2.776   1.546   3.111  0.2476  0.8825  0.7924
    1THF     H2 2018   2.684   1.699   3.076  0.7437  1.7204 -0.3982
    1THF     C2 2019   2.755   1.591   2.910 -0.3004  0.4091 -0.4316
    1THF     H3 2020   2.682   1.649   2.853 -1.1648 -1.9045 -1.7885
    1THF     H4 2021   2.701   1.496   2.903 -0.4079  0.1547  3.2918
    1THF     C3 2022   2.898   1.597   2.852  0.7599  0.0911  0.1434
    1THF     H5 2023   2.896   1.619   2.745  1.9402 -0.9578 -0.0988
    1THF     H6 2024   2.958   1.507   2.862  2.1039  0.9631  0.0224
    1THF     C4 2025   2.965   1.701   2.937  0.4063 -0.0116  0.7419
    1THF     H7 2026   2.947   1.798   2.891 -1.9743 -0.6277  0.3278
    1THF     H8 2027   3.071   1.695   2.964  0.8544 -0.5199 -1.0230
    1THF     O1 2028   2.897   1.706   3.056 -0.9260  0.1844 -1.1311
    1THF     C1 2029   2.029   2.123   2.611 -0.0133  0.4545  0.1370
    1THF     H1 2030   1.946   2.145   2.543 -1.3366 -0.5163  1.4165
    1THF     H2 2031   2.128   2.161   2.584  0.2453 -0.6418 -0.5234
    1THF     C2 2032   2.035   1.978   2.642  0.4984 -0.2451  0.0486
    1THF     H3 2033   2.127   1.950   2.695 -0.0839 -1.0115  0.6671
    1THF     H4 2034   2.020   1.919   2.552  0.5225  1.6981 -1.2720
    1THF     C3 2035   1.923   1.957   2.739  0.2293 -0.1860 -0.3416
    1THF     H5 2036   1.950   1.879   2.811  0.9392 -1.2999 -1.8007
    1THF     H6 2037   1.834   1.934   2.680  0.1429  1.1147 -0.7308
    1THF     C4 2038   1.911   2.092   2.813  0.7212  0.1447 -0.0533
    1THF     H7 2039   1.955   2.088   2.913  0.7130  0.4414 -0.0388
    1THF     H8 2040   1.807   2.123   2.809  0.8359  0.4982 -0.3115
    1THF     O1 2041   1.985   2.184   2.735 -0.0372 -0.1145  0.4630
    1THF     C1 2042   2.044   2.989   0.744 -0.0935 -0.3662  0.5197
    1THF     H1 2043   2.142   3.022   0.707 -1.4401  1.5339 -1.4865
    1THF     H2 2044   2.026   3.039   0.840  0.4552  0.1683  0.3517
    1THF     C2 2045   2.036   2.839   0.761 -0.1117 -0.3747 -0.1639
    1THF     H3 2046   2.005   2.827   0.865 -0.9802  1.3215 -0.2124
    1THF     H4 2047   2.135   2.797   0.744  0.7699  0.5434  2.3561
    1THF     C3 2048   1.942   2.790   0.657 -0.1333  0.4109 -0.6532
    1THF     H5 2049   1.906   2.689   0.675  0.1841  0.3044 -0.6094
    1THF     H6 2050   1.990   2.787   0.559 -1.1656  0.5284 -1.1674
    1THF     C4 2051   1.841   2.901   0.662 -0.1659  0.9811 -0.1001
    1THF     H7 2052   1.773   2.905   0.747 -0.9823  0.8563 -0.7478
    1THF     H8 2053   1.782   2.914   0.571 -2.0667  1.2401  1.1578
    1THF     O1 2054   1.926   3.013   0.660  0.3912  0.4534  0.7530
    1THF     C1 2055   2.244   2.446   2.204 -0.1012 -0.1812  0.4098
    1THF     H1 2056   2.335   2.442   2.265 -0.8132  2.5978  1.7213
    1THF     H2 2057   2.232   2.545   2.158  2.8892  0.1900  0.2691
    1THF     C2 2058   2.124   2.408   2.288 -0.5869 -0.0494 -0.2901
    1THF     H3 2059   2.072   2.491   2.337 -1.1203  0.2667 -1.3776
    1THF     H4 2060   2.153   2.335   2.364  1.4386  0.5394 -0.4609
    1THF     C3 2061   2.026   2.338   2.197  0.1895 -0.2376  0.5775
    1THF     H5 2062   1.950   2.404   2.153  0.1451 -1.3099 -1.0342
    1THF     H6 2063   1.972   2.254   2.242 -0.2167 -0.2497  0.0748
    1THF     C4 2064   2.114   2.287   2.078 -0.2758 -0.1702 -0.0220
    1THF     H7 2065   2.065   2.318   1.986  0.9543 -1.8375 -1.2703
    1THF     H8 2066   2.113   2.178   2.082 -4.9341 -0.3250 -2.0051
    1THF     O1 2067   2.251   2.339   2.097 -0.4129  0.4240 -0.2347
    1THF     C1 2068   0.715   3.231   1.497  0.6870 -1.3965 -0.4706
    1THF     H1 2069   0.814   3.192   1.472  1.8389  0.0245  1.6800
    1THF     H2 2070   0.673   3.258   1.400  1.4529  1.2947 -0.0867
    1THF     C2 2071   0.725   3.346   1.598 -0.1370  0.1510  0.4880
    1THF     H3 2072   0.653   3.425   1.577  0.3238  0.9183  1.6951
    1THF     H4 2073   0.824   3.392   1.596 -0.2680  0.4612  1.1263
    1THF     C3 2074   0.690   3.268   1.729 -0.5071  0.3636 -0.4387
    1THF     H5 2075   0.585   3.283   1.755 -0.0098  1.9133  0.7317
    1THF     H6 2076   0.762   3.294   1.806  2.1930 -0.6250 -2.5592
    1THF     C4 2077   0.686   3.120   1.700  0.0870 -0.0477 -0.6129
    1THF     H7 2078   0.616   3.063   1.762  0.1101  1.4256  0.7891
    1THF     H8 2079   0.789   3.085   1.715 -0.6931 -2.5650 -0.8020
    1THF     O1 2080   0.645   3.122   1.563  0.1418  0.0995 -0.3695
    1THF     C1 2081   2.346   3.178   1.942 -0.1129  0.3716 -0.5554
    1THF     H1 2082   2.450   3.211   1.951 -0.0191 -0.3187  1.1053
    1THF     H2 2083   2.331   3.078   1.900 -0.1072  0.6399 -1.2063
    1THF     C2 2084   2.260   3.280   1.868 -0.3577  1.0456  0.3968
    1THF     H3 2085   2.204   3.234   1.787 -3.3698  4.8025  0.1580
    1THF     H4 2086   2.331   3.356   1.832  1.8526 -2.4016 -2.8158
    1THF     C3 2087   2.169   3.334   1.977  0.0033  0.0809  0.8489
    1THF     H5 2088   2.074   3.281   1.963  0.0679  0.7800 -2.7389
    1THF     H6 2089   2.156   3.442   1.964  0.8345  0.3891  2.5256
    1THF     C4 2090   2.241   3.302   2.109  0.5209 -0.8254  0.0597
    1THF     H7 2091   2.175   3.275   2.192  0.2843  0.7886  0.4294
    1THF     H8 2092   2.318   3.375   2.133  0.4944 -1.2673  1.5801
    1THF     O1 2093   2.297   3.176   2.078  0.1387  0.0497 -0.1283
    1THF     C1 2094   2.065   2.080   3.238  0.0664  0.9380 -0.1616
    1THF     H1 2095   1.958   2.092   3.219 -0.3711 -0.2403  1.4227
    1THF     H2 2096   2.069   2.094   3.347 -1.1666  0.7857 -0.0883
    1THF     C2 2097   2.156   2.177   3.160  0.1617  0.0074  0.2963
    1THF     H3 2098   2.170   2.274   3.208 -0.3206  0.3532 -0.2545
    1THF     H4 2099   2.122   2.174   3.056  0.1526  2.1170  0.2158
    1THF     C3 2100   2.291   2.105   3.181  0.5111 -0.3568  0.3765
    1THF     H5 2101   2.346   2.155   3.261 -0.3397 -0.3245  0.9442
    1THF     H6 2102   2.356   2.096   3.094  1.6714 -0.3011  1.2198
    1THF     C4 2103   2.257   1.961   3.217  0.6633  0.0129 -0.0229
    1THF     H7 2104   2.286   1.949   3.321  0.5946 -0.3692 -0.0446
    1THF     H8 2105   2.305   1.887   3.152  2.7284  1.7380 -0.5008
    1THF     O1 2106   2.111   1.949   3.208  0.9181  0.1833  0.9574
    1THF     C1 2107   4.035   4.058   3.794  0.2102  0.2014  0.4376
    1THF     H1 2108   4.137   4.050   3.833  1.0973 -0.2511 -1.8879
    1THF     H2 2109   3.959   4.043   3.871 -1.3540  0.6898 -0.9888
    1THF     C2 2110   4.012   3.953   3.685  0.2527 -0.6058  0.1017
    1THF     H3 2111   3.982   3.862   3.738  1.8884 -0.8379  0.6842
    1THF     H4 2112   4.106   3.932   3.633  1.1187  3.2942 -0.1005
    1THF     C3 2113   3.915   4.018   3.582 -0.5026  0.6455  0.8549
    1THF     H5 2114   3.822   3.962   3.573 -1.5236  2.3708  0.6058
    1THF     H6 2115   3.958   4.025   3.482 -0.0400  2.4312  1.1625
    1THF     C4 2116   3.892   4.156   3.631 -0.0072 -0.0322 -0.2406
    1THF     H7 2117   3.800   4.162   3.689  1.2178  1.4241  1.5989
    1THF     H8 2118   3.883   4.233   3.553 -2.9672  0.3528  0.4191
    1THF     O1 2119   3.994   4.185   3.734 -0.5070  0.5489  0.1061
    1THF     C1 2120   0.539   1.518   1.849  0.0307  0.1917 -0.4450
    1THF     H1 2121   0.456   1.585   1.872 -0.7283 -0.4425 -1.3122
    1THF     H2 2122   0.596   1.489   1.938 -0.6539 -0.2805 -0.1539
    1THF     C2 2123   0.646   1.569   1.746 -0.7903  0.0377 -0.5586
    1THF     H3 2124   0.735   1.610   1.794 -2.1910  0.4078  1.7875
    1THF     H4 2125   0.600   1.626   1.665  0.5435  2.8634  0.6087
    1THF     C3 2126   0.697   1.439   1.689  0.8638 -0.6955 -0.7793
    1THF     H5 2127   0.771   1.393   1.756  0.5322 -1.1097 -0.6936
    1THF     H6 2128   0.740   1.452   1.589  2.4287 -1.3605 -0.2197
    1THF     C4 2129   0.586   1.342   1.696 -0.9675 -0.4032  0.2117
    1THF     H7 2130   0.622   1.246   1.732  0.6666  0.2285  0.3199
    1THF     H8 2131   0.541   1.323   1.598  2.8704 -1.1896 -1.5017
    1THF     O1 2132   0.488   1.398   1.789 -0.1291 -0.4815 -0.0199
    1THF     C1 2133   3.355   3.423   2.812  0.3258  0.5233  0.2338
    1THF     H1 2134   3.258   3.404   2.859  0.7257 -0.0599  0.8444
    1THF     H2 2135   3.371   3.373   2.716  1.2518  0.9722  0.1499
    1THF     C2 2136   3.472   3.379   2.907 -0.7540  0.4602 -0.9216
    1THF     H3 2137   3.503   3.275   2.896  2.7952  1.2163  1.0204
    1THF     H4 2138   3.449   3.401   3.011 -1.0679 -0.0442 -0.8870
    1THF     C3 2139   3.581   3.472   2.848 -0.2050 -0.6337  0.1164
    1THF     H5 2140   3.605   3.444   2.746  3.5736 -1.1700  1.0830
    1THF     H6 2141   3.668   3.481   2.914 -0.6678 -2.5021  1.0224
    1THF     C4 2142   3.508   3.605   2.831  0.0394 -0.3987  0.5542
    1THF     H7 2143   3.544   3.676   2.757  0.5388  1.9141  2.9491
    1THF     H8 2144   3.498   3.646   2.932  0.8430 -2.9574  1.7286
    1THF     O1 2145   3.372   3.567   2.795 -0.6759 -0.2043 -0.1578
    1THF     C1 2146   0.284   3.580   3.377  0.3988  0.1612  0.1241
    1THF     H1 2147   0.389   3.599   3.401  1.0054  1.0744 -2.9921
    1THF     H2 2148   0.223   3.648   3.437 -0.9565 -0.9794  0.0615
    1THF     C2 2149   0.256   3.431   3.391  0.5036 -0.2205  0.2732
    1THF     H3 2150   0.227   3.399   3.491  2.0690 -0.9830  0.4845
    1THF     H4 2151   0.348   3.385   3.354  0.0537 -0.6717 -0.3007
    1THF     C3 2152   0.143   3.405   3.294 -0.6031  0.1902 -0.2815
    1THF     H5 2153   0.050   3.444   3.335  0.6571  1.3482  1.5881
    1THF     H6 2154   0.135   3.304   3.254  0.8791  0.1369 -0.4897
    1THF     C4 2155   0.183   3.501   3.174  0.4757  0.1987  0.4654
    1THF     H7 2156   0.088   3.534   3.131  0.5616  2.2956  1.8458
    1THF     H8 2157   0.250   3.463   3.096  1.4315  0.5485  1.1120
    1THF     O1 2158   0.252   3.604   3.236 -0.0601 -0.1859 -0.1477
    1THF     C1 2159   0.145   0.026   3.373 -0.2021 -0.8981 -0.5624
    1THF     H1 2160   0.097  -0.031   3.452 -0.9273  2.3291  1.4423
    1THF     H2 2161   0.193   0.113   3.419 -1.5040 -0.4493 -0.0169
    1THF     C2 2162   0.040   0.065   3.262 -0.6060  0.1937  0.2545
    1THF     H3 2163   0.051   0.168   3.229  0.2094 -0.1370 -0.5176
    1THF     H4 2164  -0.060   0.054   3.305 -0.1339 -2.8998  0.6786
    1THF     C3 2165   0.068  -0.038   3.150 -0.5012 -0.0330  0.7571
    1THF     H5 2166   0.114   0.006   3.062  1.8557 -1.9777  0.9442
    1THF     H6 2167  -0.019  -0.095   3.118 -0.5121  1.0783 -1.2728
    1THF     C4 2168   0.168  -0.130   3.214 -0.7193 -0.2288 -0.0117
    1THF     H7 2169   0.235  -0.184   3.146  0.7639  0.0040  1.2282
    1THF     H8 2170   0.117  -0.202   3.278 -1.2964 -0.4846 -0.7429
    1THF     O1 2171   0.247  -0.047   3.300  0.9846  0.5370 -0.0932
    1THF     C1 2172   0.917   3.229   3.818  1.0047 -0.0299  0.5402
    1THF     H1 2173   1.023   3.224   3.793  1.1967 -2.2312  1.7122
    1THF     H2 2174   0.904   3.227   3.927  0.8579 -0.2955  0.5172
    1THF     C2 2175   0.831   3.127   3.744  0.3145  0.3163  0.2901
    1THF     H3 2176   0.732   3.121   3.789  0.0042 -0.8074 -0.5258
    1THF     H4 2177   0.882   3.032   3.726 -0.8676 -0.2191 -0.2521
    1THF     C3 2178   0.805   3.190   3.609 -0.0986  0.1767  0.6785
    1THF     H5 2179   0.710   3.153   3.568 -0.2430  0.5095  0.7173
    1THF     H6 2180   0.883   3.162   3.538  0.4751  1.3153  0.8603
    1THF     C4 2181   0.806   3.342   3.634 -0.7199 -0.5183  0.6108
    1THF     H7 2182   0.711   3.389   3.608 -0.1566  1.2407  1.6426
    1THF     H8 2183   0.889   3.386   3.578 -0.9510  0.8551  1.3088
    1THF     O1 2184   0.847   3.356   3.774  0.4794  0.1058 -0.1581
    1THF     C1 2185   0.458   2.558   3.191  0.3383 -0.3549 -0.2140
    1THF     H1 2186   0.523   2.646   3.187 -2.6770  1.9405 -0.8192
    1THF     H2 2187   0.405   2.569   3.096 -2.3787 -0.4913  1.2354
    1THF     C2 2188   0.375   2.557   3.317  0.0938  0.1132  0.0674
    1THF     H3 2189   0.282   2.613   3.310  0.8350  1.2770 -0.6213
    1THF     H4 2190   0.424   2.600   3.404  1.5760  1.1346 -1.2350
    1THF     C3 2191   0.358   2.407   3.347 -0.2084 -0.0363 -0.3743
    1THF     H5 2192   0.256   2.374   3.326 -0.5564  1.1335 -0.5711
    1THF     H6 2193   0.393   2.383   3.447  0.0812  0.3005 -0.3965
    1THF     C4 2194   0.450   2.337   3.244 -0.1070 -0.3522  0.0014
    1THF     H7 2195   0.398   2.289   3.161 -0.0050 -2.3989  1.1048
    1THF     H8 2196   0.523   2.269   3.289  0.5897 -0.9885 -2.0293
    1THF     O1 2197   0.534   2.442   3.197 -0.3033  0.1793 -0.2842
    1THF     C1 2198   0.381   1.803   0.619 -0.0226  0.4663  0.0055
    1THF     H1 2199   0.281   1.760   0.625 -0.5051  1.5903  0.1886
    1THF     H2 2200   0.453   1.769   0.694  1.1609  2.0728 -0.3802
    1THF     C2 2201   0.359   1.954   0.622 -0.3767 -0.5711 -0.3155
    1THF     H3 2202   0.450   1.983   0.674 -0.0612 -0.5428 -0.8754
    1THF     H4 2203   0.272   1.992   0.676 -1.5010 -1.2729 -1.6078
    1THF     C3 2204   0.355   2.003   0.476  0.2726  0.0342 -0.2157
    1THF     H5 2205   0.386   2.108   0.470  0.7558 -0.0882  0.2299
    1THF     H6 2206   0.252   1.997   0.440  0.7203 -2.8673 -1.1540
    1THF     C4 2207   0.430   1.894   0.403  0.3052  0.8347  0.0027
    1THF     H7 2208   0.536   1.920   0.405  1.4145 -3.2271 -0.3961
    1THF     H8 2209   0.384   1.870   0.307 -1.2939  3.6942  0.0026
    1THF     O1 2210   0.423   1.773   0.490 -0.5532  0.0144  0.2862
    1THF     C1 2211   1.173   0.155   0.079  0.3066  0.4776  0.2905
    1THF     H1 2212   1.206   0.205   0.170 -0.3637  1.1318  0.1757
    1THF     H2 2213   1.064   0.161   0.081  0.2060 -1.2516  1.2765
    1THF     C2 2214   1.224   0.015   0.076 -0.4801 -0.2628 -0.6525
    1THF     H3 2215   1.151  -0.047   0.129  2.5626 -1.9237  1.7429
    1THF     H4 2216   1.322  -0.007   0.120  0.3355  3.0029 -0.7325
    1THF     C3 2217   1.221  -0.013  -0.077  0.5779  0.0685  0.8669
    1THF     H5 2218   1.130  -0.052  -0.122  1.2059 -1.5083  0.9107
    1THF     H6 2219   1.292  -0.092  -0.103  1.9819  1.4357  0.4564
    1THF     C4 2220   1.253   0.123  -0.140  0.1382 -0.0424 -0.8907
    1THF     H7 2221   1.178   0.144  -0.216 -0.7989  1.3165  0.3871
    1THF     H8 2222   1.355   0.138  -0.175  0.6610  0.1394  0.6540
    1THF     O1 2223   1.238   0.215  -0.033  0.3564  0.1949  0.5068
    1THF     C1 2224   1.444   3.672   0.359 -0.4450  0.3344  0.3501
    1THF     H1 2225   1.492   3.625   0.445  0.2106 -4.2331 -2.3401
    1THF     H2 2226   1.396   3.594   0.299 -0.3317 -1.2001  2.2367
    1THF     C2 2227   1.544   3.739   0.270 -0.1789 -0.1709  0.2472
    1THF     H3 2228   1.500   3.758   0.172  0.0712  0.5671  0.2779
    1THF     H4 2229   1.638   3.687   0.253 -0.7368 -0.9509 -0.4630
    1THF     C3 2230   1.575   3.870   0.335  0.5813  0.2398  0.5417
    1THF     H5 2231   1.596   3.945   0.259 -0.4251 -0.2581 -0.2400
    1THF     H6 2232   1.656   3.877   0.408  0.6319  0.5654  0.4565
    1THF     C4 2233   1.449   3.903   0.416  0.0274 -0.5455  0.6533
    1THF     H7 2234   1.394   3.990   0.379 -0.8264 -1.7871 -1.0746
    1THF     H8 2235   1.474   3.912   0.522 -1.7742 -0.4546  1.0873
    1THF     O1 2236   1.364   3.785   0.400 -0.0192 -0.2670  0.3960
    1THF     C1 2237   0.192   2.790   2.709  0.1255 -0.3301 -0.7458
    1THF     H1 2238   0.241   2.710   2.653  1.4289  0.2371 -0.4357
    1THF     H2 2239   0.273   2.839   2.764  1.6431 -2.6229 -0.8613
    1THF     C2 2240   0.077   2.751   2.799 -0.9853  0.1263 -0.0186
    1THF     H3 2241   0.095   2.787   2.900  1.9076  2.1169 -1.1834
    1THF     H4 2242   0.070   2.642   2.799  1.1813 -0.0400 -1.5979
    1THF     C3 2243  -0.050   2.814   2.733 -0.2208  0.1349 -0.3248
    1THF     H5 2244  -0.120   2.860   2.803 -0.0587  0.1296 -0.1574
    1THF     H6 2245  -0.103   2.747   2.664 -1.3342  0.2249  0.4384
    1THF     C4 2246   0.010   2.921   2.649  0.1646 -0.1428  1.1221
    1THF     H7 2247   0.027   3.011   2.709  0.0030  0.0991  0.8110
    1THF     H8 2248  -0.052   2.945   2.562 -0.4812  0.9189  1.8637
    1THF     O1 2249   0.144   2.879   2.616  0.6592  0.5131  0.2530
    1THF     C1 2250   3.997   0.179   0.610 -0.4170 -0.1296  0.3047
    1THF     H1 2251   4.024   0.284   0.599 -2.8399  0.4781 -0.0889
    1THF     H2 2252   3.974   0.133   0.514 -1.4266  0.5246  0.2182
    1THF     C2 2253   3.856   0.192   0.679  0.3563 -0.2688  0.4533
    1THF     H3 2254   3.789   0.111   0.648 -0.6706  0.7497  0.0049
    1THF     H4 2255   3.813   0.286   0.646  0.3117 -0.6149 -0.4965
    1THF     C3 2256   3.879   0.172   0.832  0.0916  0.2834 -0.1167
    1THF     H5 2257   3.821   0.089   0.873  2.8642 -0.5286  2.3391
    1THF     H6 2258   3.847   0.259   0.889 -0.7033 -0.8515  1.2128
    1THF     C4 2259   4.033   0.138   0.837 -0.3311 -0.3440 -0.5158
    1THF     H7 2260   4.059   0.054   0.903  0.6715 -0.9683 -1.6886
    1THF     H8 2261   4.079   0.227   0.881 -0.3931 -0.5841  0.0473
    1THF     O1 2262   4.083   0.118   0.703  0.0832  0.5803  0.4245
    1THF     C1 2263   3.069   0.719   2.730 -0.8332 -0.0378 -0.4491
    1THF     H1 2264   3.144   0.769   2.667  1.7807 -3.6646 -0.3837
    1THF     H2 2265   3.071   0.612   2.708  0.7664  0.1857 -1.5221
    1THF     C2 2266   2.927   0.776   2.732  0.1496 -0.4707 -0.1609
    1THF     H3 2267   2.871   0.695   2.780  1.6055 -0.2642  1.9562
    1THF     H4 2268   2.893   0.803   2.632 -1.5167 -1.1776  0.1853
    1THF     C3 2269   2.943   0.896   2.826  1.2839 -0.3977  0.2235
    1THF     H5 2270   2.866   0.884   2.903  1.4727  1.5003  0.7374
    1THF     H6 2271   2.941   0.994   2.778 -1.4740 -0.2134  0.6535
    1THF     C4 2272   3.082   0.884   2.890 -0.4127 -0.2426  0.0526
    1THF     H7 2273   3.103   0.910   2.994 -0.5631 -1.1705  0.3165
    1THF     H8 2274   3.156   0.942   2.834 -1.0986 -1.4692 -2.1501
    1THF     O1 2275   3.113   0.745   2.868 -0.2056 -0.1456  0.8491
    1THF     C1 2276   4.062   2.867   1.793 -0.6219  0.8327  0.2874
    1THF     H1 2277   4.042   2.885   1.899 -2.5788  0.7900 -0.0514
    1THF     H2 2278   4.156   2.813   1.787 -1.6280 -0.7575 -1.9832
    1THF     C2 2279   4.046   2.992   1.702  0.5658 -0.6028  0.4959
    1THF     H3 2280   4.109   2.978   1.614  0.9801 -0.1839  0.7286
    1THF     H4 2281   4.065   3.089   1.747 -2.7774  0.3169  0.1093
    1THF     C3 2282   3.899   2.985   1.660  1.3561 -0.3618  0.5223
    1THF     H5 2283   3.889   2.998   1.552 -2.4497 -1.3185  0.6732
    1THF     H6 2284   3.833   3.054   1.713  3.6790  1.9362  0.5497
    1THF     C4 2285   3.858   2.838   1.692  0.4667  0.3879  0.5227
    1THF     H7 2286   3.821   2.776   1.611  1.7636 -0.6051  0.6751
    1THF     H8 2287   3.775   2.846   1.763  0.2531  1.6372  0.1549
    1THF     O1 2288   3.973   2.779   1.746  0.0242  0.1552  0.0545
    1THF     C1 2289   1.079   3.166   2.473 -0.0165 -0.3738 -0.0763
    1THF     H1 2290   1.129   3.245   2.529 -1.1955 -0.7145  1.5038
    1THF     H2 2291   1.120   3.068   2.499 -3.2133 -1.2989  1.7805
    1THF     C2 2292   1.089   3.189   2.319 -0.2359 -0.5395  0.2441
    1THF     H3 2293   1.144   3.110   2.268  1.2562  0.7506 -0.1917
    1THF     H4 2294   1.133   3.287   2.300  0.9078 -0.8787  1.0187
    1THF     C3 2295   0.945   3.187   2.271  0.2230 -0.2188 -0.1021
    1THF     H5 2296   0.920   3.083   2.249 -1.8121  0.0969  0.5753
    1THF     H6 2297   0.930   3.253   2.186  0.3103  1.0371  0.8450
    1THF     C4 2298   0.868   3.237   2.392 -1.1652  0.3743  0.2928
    1THF     H7 2299   0.765   3.206   2.374 -0.5339 -0.6319 -1.7635
    1THF     H8 2300   0.884   3.344   2.403  3.1888 -0.3588  2.2253
    1THF     O1 2301   0.940   3.167   2.505  0.0533  0.1026  0.3435
    1THF     C1 2302   2.911   1.361   2.146  0.5510 -0.1400 -0.4041
    1THF     H1 2303   2.944   1.313   2.053 -4.4287 -0.4240 -2.1923
    1THF     H2 2304   2.958   1.332   2.240 -3.3961 -0.7923  1.4541
    1THF     C2 2305   2.756   1.338   2.156  0.0493 -0.3460  0.8980
    1THF     H3 2306   2.725   1.359   2.258  0.1051  1.5460  0.5449
    1THF     H4 2307   2.729   1.235   2.128 -1.5833  0.5864 -1.1772
    1THF     C3 2308   2.692   1.442   2.065  0.1411 -0.3114  0.2630
    1THF     H5 2309   2.613   1.494   2.119 -0.8222 -1.7769  0.2671
    1THF     H6 2310   2.661   1.398   1.971 -0.0877 -1.6917  0.9787
    1THF     C4 2311   2.807   1.544   2.045  0.5646 -0.1004 -0.0856
    1THF     H7 2312   2.776   1.646   2.072 -0.1528 -0.3438  0.0111
    1THF     H8 2313   2.837   1.552   1.941  3.5728 -3.4160  0.4468
    1THF     O1 2314   2.920   1.502   2.126 -0.7940 -0.5159  0.1017
    1THF     C1 2315   0.476   0.172   0.883 -0.2744 -0.4820 -0.1484
    1THF     H1 2316   0.516   0.172   0.985  0.7386  1.0856 -0.5407
    1THF     H2 2317   0.439   0.080   0.837 -0.0421 -0.2030 -0.9006
    1THF     C2 2318   0.587   0.226   0.786 -0.4592 -0.2200  0.7790
    1THF     H3 2319   0.620   0.138   0.730  0.7015  0.6955  0.0021
    1THF     H4 2320   0.661   0.276   0.849  1.0818 -1.0986 -0.3018
    1THF     C3 2321   0.516   0.339   0.705 -0.6209  0.3007 -0.8342
    1THF     H5 2322   0.542   0.339   0.599 -0.8840 -2.0466 -0.9338
    1THF     H6 2323   0.542   0.432   0.756  0.4144 -0.7200  0.5381
    1THF     C4 2324   0.369   0.306   0.733 -0.0741 -0.2264  0.4279
    1THF     H7 2325   0.332   0.219   0.679 -3.2007  0.5701  1.2250
    1THF     H8 2326   0.317   0.401   0.717 -1.3502 -0.9926 -0.0167
    1THF     O1 2327   0.373   0.268   0.870  0.4925  0.2764 -0.1418
    1THF     C1 2328   3.934   2.263   0.364 -0.6991  0.6568 -0.2892
    1THF     H1 2329   3.976   2.169   0.328 -0.9815  0.2725  0.3840
    1THF     H2 2330   4.006   2.304   0.436  0.1594 -0.4783 -0.4907
    1THF     C2 2331   3.793   2.238   0.429 -0.0570  0.1921 -0.3522
    1THF     H3 2332   3.792   2.247   0.537  1.4923  0.1614 -0.3232
    1THF     H4 2333   3.773   2.136   0.395  0.4564  0.1824 -0.6363
    1THF     C3 2334   3.696   2.330   0.355 -0.2716 -0.0500 -0.0147
    1THF     H5 2335   3.643   2.403   0.417 -2.8234 -1.0855 -0.8970
    1THF     H6 2336   3.609   2.272   0.324 -1.4272  2.0069 -0.7935
    1THF     C4 2337   3.777   2.390   0.242  0.0009  0.2556  0.7677
    1THF     H7 2338   3.773   2.499   0.252  0.5117  0.1989  1.6280
    1THF     H8 2339   3.744   2.351   0.146  0.3689  0.7935  0.4198
    1THF     O1 2340   3.916   2.353   0.255 -0.0980 -0.4474  0.6607
    1THF     C1 2341   2.452   0.364   4.031  0.5175  0.4452  0.4087
    1THF     H1 2342   2.479   0.400   3.932  0.1847 -2.9252 -0.9705
    1THF     H2 2343   2.380   0.283   4.017  0.9203  0.4400 -1.8444
    1THF     C2 2344   2.403   0.475   4.119 -0.5629 -0.0406 -0.9536
    1THF     H3 2345   2.294   0.484   4.116 -0.6342  1.1530  2.6226
    1THF     H4 2346   2.448   0.573   4.104 -2.0151  0.7719 -0.2088
    1THF     C3 2347   2.437   0.428   4.263 -0.1045 -0.3211 -0.0142
    1THF     H5 2348   2.362   0.363   4.309  0.6081 -0.8734  0.3727
    1THF     H6 2349   2.456   0.512   4.329  3.6733 -0.6024 -0.6172
    1THF     C4 2350   2.556   0.337   4.243  0.2475  0.1162 -0.3925
    1THF     H7 2351   2.541   0.245   4.299  0.3558 -1.3564 -2.7230
    1THF     H8 2352   2.649   0.379   4.284 -1.5663  2.4409  1.5203
    1THF     O1 2353   2.571   0.318   4.098 -0.1165 -0.2401 -0.5698
    1THF     C1 2354   0.728   3.040   2.773  0.1267 -0.2827  0.4342
    1THF     H1 2355   0.713   3.111   2.854  2.2663  0.9815 -0.2235
    1THF     H2 2356   0.832   3.044   2.740  0.2314 -1.1106  0.6408
    1THF     C2 2357   0.640   3.078   2.657  0.5451 -0.3017  0.5822
    1THF     H3 2358   0.684   3.047   2.561 -1.9282 -3.0961  0.2871
    1THF     H4 2359   0.635   3.187   2.649 -0.5968 -0.3809  0.1998
    1THF     C3 2360   0.510   2.990   2.681  0.5218 -0.0542 -0.0043
    1THF     H5 2361   0.459   2.962   2.589  1.4369 -0.2117 -0.4671
    1THF     H6 2362   0.449   3.052   2.747  5.0046  2.6483  1.8155
    1THF     C4 2363   0.560   2.872   2.768  0.0486 -0.3907  0.2403
    1THF     H7 2364   0.562   2.787   2.699  1.2498 -0.6404  0.5619
    1THF     H8 2365   0.495   2.841   2.850  0.1912 -0.6863  0.2459
    1THF     O1 2366   0.692   2.905   2.809  0.0494 -0.2616 -0.4638
    1THF     C1 2367   3.928   2.584   3.719 -0.0171 -0.1838 -0.9444
    1THF     H1 2368   3.941   2.692   3.710 -0.1458  0.1716  2.3434
    1THF     H2 2369   3.866   2.555   3.805  2.2878 -1.6727  0.2338
    1THF     C2 2370   4.062   2.512   3.738 -0.8591 -0.0716 -0.1986
    1THF     H3 2371   4.040   2.426   3.803  0.7387  0.3813  0.9726
    1THF     H4 2372   4.143   2.566   3.787 -1.5006 -0.0301  0.8360
    1THF     C3 2373   4.094   2.455   3.600 -0.6092  0.5782  0.5960
    1THF     H5 2374   4.144   2.358   3.606 -1.9148 -0.0933  0.7307
    1THF     H6 2375   4.160   2.517   3.539 -0.6326  0.9966  0.9965
    1THF     C4 2376   3.957   2.448   3.525 -0.3074 -0.5079  0.0678
    1THF     H7 2377   3.923   2.344   3.531 -1.2554 -0.2238 -0.2613
    1THF     H8 2378   3.965   2.477   3.420 -2.2590  0.4760  0.1696
    1THF     O1 2379   3.870   2.531   3.603 -0.1567 -0.3695 -0.0830
    1THF     C1 2380   0.708   0.296   1.492 -0.1501  0.1129  0.5343
    1THF     H1 2381   0.686   0.296   1.385 -1.4311 -1.7549  0.7666
    1THF     H2 2382   0.630   0.353   1.542 -1.4605 -0.6319 -0.6345
    1THF     C2 2383   0.844   0.339   1.535  0.4848  0.7745 -0.2419
    1THF     H3 2384   0.865   0.446   1.547  0.9577  0.5061  1.3344
    1THF     H4 2385   0.916   0.305   1.459  0.7421  2.0761 -0.6083
    1THF     C3 2386   0.863   0.258   1.658 -0.2498 -0.0851 -0.3646
    1THF     H5 2387   0.799   0.300   1.735  1.1942  2.0878 -0.2807
    1THF     H6 2388   0.969   0.250   1.685 -0.7616  0.5060  1.8904
    1THF     C4 2389   0.803   0.121   1.622  0.3271  0.3407  0.0068
    1THF     H7 2390   0.763   0.079   1.715 -0.1429  0.5041 -0.1165
    1THF     H8 2391   0.882   0.055   1.585 -0.4378 -0.4303 -0.2918
    1THF     O1 2392   0.697   0.157   1.535  0.2291  0.3049 -0.1552
    1THF     C1 2393   1.018   3.712   0.531  0.0816 -0.8207  0.1324
    1THF     H1 2394   1.112   3.755   0.567  0.5895 -0.5888 -1.4144
    1THF     H2 2395   0.941   3.716   0.608  1.6732 -0.9358  1.7792
    1THF     C2 2396   1.044   3.571   0.492  0.4675  0.0876 -0.4504
    1THF     H3 2397   0.958   3.511   0.522  0.0718  0.2926 -1.1722
    1THF     H4 2398   1.129   3.534   0.550 -0.3218 -0.7314  0.2001
    1THF     C3 2399   1.056   3.576   0.336  0.1137 -0.4561  0.3631
    1THF     H5 2400   0.980   3.517   0.284 -1.7577  0.5497  1.9056
    1THF     H6 2401   1.153   3.534   0.309  0.6730  1.2726 -0.3707
    1THF     C4 2402   1.029   3.724   0.299 -0.5800 -0.3992  0.0466
    1THF     H7 2403   0.960   3.734   0.215 -0.8243 -2.6898 -0.0681
    1THF     H8 2404   1.119   3.778   0.268 -1.8414  1.0221 -1.2648
    1THF     O1 2405   0.978   3.784   0.419  0.1889 -0.6013 -0.0619
    1THF     C1 2406   1.303   3.210   3.432  0.4222 -0.4238  0.5154
    1THF     H1 2407   1.232   3.172   3.359  0.8598 -0.9019  0.3350
    1THF     H2 2408   1.255   3.279   3.503  1.4869  0.9512 -0.0703
    1THF     C2 2409   1.430   3.284   3.375  0.1715  0.5396  0.5523
    1THF     H3 2410   1.456   3.370   3.436 -1.0701  1.5763 -0.3667
    1THF     H4 2411   1.410   3.316   3.273 -2.8512 -1.1199  0.5627
    1THF     C3 2412   1.542   3.178   3.392 -0.1866 -0.7292  0.8424
    1THF     H5 2413   1.614   3.219   3.464 -1.7668 -0.3126  2.2370
    1THF     H6 2414   1.598   3.154   3.302 -0.2271  1.2864  0.2500
    1THF     C4 2415   1.476   3.048   3.434  0.4992 -0.0851  0.0558
    1THF     H7 2416   1.530   2.967   3.482 -0.4442  0.2174  1.6771
    1THF     H8 2417   1.438   3.010   3.339  0.7866 -0.1695 -0.0240
    1THF     O1 2418   1.358   3.092   3.508 -0.1195 -0.2609  0.3784
    1THF     C1 2419   3.596   0.857   2.146 -0.3797  0.5490  0.1890
    1THF     H1 2420   3.518   0.831   2.218 -2.0835  2.2893 -0.9652
    1THF     H2 2421   3.583   0.953   2.095  0.9433  0.4856 -0.2932
    1THF     C2 2422   3.596   0.753   2.037  0.7500 -0.3677 -0.4892
    1THF     H3 2423   3.514   0.771   1.967 -0.4809 -2.4270  0.3878
    1THF     H4 2424   3.572   0.655   2.078  1.6071 -0.2898  0.2258
    1THF     C3 2425   3.730   0.768   1.972 -0.0237  0.2620  0.2095
    1THF     H5 2426   3.735   0.830   1.882  0.9867 -0.9486 -0.5792
    1THF     H6 2427   3.766   0.669   1.942  1.8470  0.8713  0.3978
    1THF     C4 2428   3.815   0.838   2.084  0.1368 -0.0311 -1.0559
    1THF     H7 2429   3.837   0.940   2.052 -0.5764 -0.2404 -2.2567
    1THF     H8 2430   3.907   0.784   2.108  0.8278  0.8491 -1.6954
    1THF     O1 2431   3.734   0.844   2.192 -0.4748 -0.4431  0.1867
    1THF     C1 2432   1.453   0.523   1.023 -0.0193  0.0388 -0.3297
    1THF     H1 2433   1.375   0.503   1.096  0.8031 -1.8569  0.0623
    1THF     H2 2434   1.424   0.474   0.930  0.3653 -0.5198 -0.1599
    1THF     C2 2435   1.593   0.481   1.065 -0.9953 -0.1727 -0.7369
    1THF     H3 2436   1.653   0.456   0.978  1.1351  0.9871  0.3597
    1THF     H4 2437   1.584   0.391   1.127  0.8526  0.4842  0.5219
    1THF     C3 2438   1.658   0.591   1.148 -0.0291 -0.1312  0.0510
    1THF     H5 2439   1.754   0.616   1.103 -0.4995  0.4301 -0.6594
    1THF     H6 2440   1.673   0.552   1.249  0.5875  0.6524  0.2619
    1THF     C4 2441   1.554   0.705   1.145  0.1874 -0.0454  0.7164
    1THF     H7 2442   1.598   0.803   1.126 -0.6816  0.7331  2.5660
    1THF     H8 2443   1.493   0.703   1.236 -2.1139  0.8333 -0.7498
    1THF     O1 2444   1.473   0.668   1.022  0.1029 -0.0856  0.0662
    1THF     C1 2445   1.487   1.280   3.131  0.2715 -0.8722 -0.1719
    1THF     H1 2446   1.567   1.216   3.092  1.2036  0.0784  0.1380
    1THF     H2 2447   1.456   1.239   3.228  2.7095 -1.6288  0.3371
    1THF     C2 2448   1.370   1.260   3.043  0.2855 -0.1836  0.3796
    1THF     H3 2449   1.295   1.198   3.094  1.1564 -2.0736 -0.6221
    1THF     H4 2450   1.408   1.217   2.950  0.7081  5.0916 -2.0369
    1THF     C3 2451   1.308   1.399   3.028 -0.3258 -0.6096 -0.1909
    1THF     H5 2452   1.204   1.404   3.061  0.0981  2.4325  0.8359
    1THF     H6 2453   1.320   1.432   2.924  1.6165  2.1377  0.8639
    1THF     C4 2454   1.398   1.482   3.123  0.1894  0.0688 -0.3054
    1THF     H7 2455   1.342   1.491   3.216 -1.6868  0.3057 -1.4189
    1THF     H8 2456   1.396   1.583   3.080  0.5013  0.2359  0.0728
    1THF     O1 2457   1.522   1.421   3.138  0.2382 -0.5669  0.8466
    1THF     C1 2458   3.522   3.170   3.230  0.4297  0.0042  0.3028
    1THF     H1 2459   3.491   3.272   3.253  0.4474  0.1651 -0.3633
    1THF     H2 2460   3.476   3.099   3.299  5.1808 -1.1239  2.5091
    1THF     C2 2461   3.674   3.147   3.249  0.1828 -0.4291  0.2173
    1THF     H3 2462   3.691   3.122   3.354 -1.1168  1.0963  0.8014
    1THF     H4 2463   3.723   3.243   3.231  2.7382 -1.5745  0.7602
    1THF     C3 2464   3.705   3.047   3.143  0.2911 -0.0588 -0.3112
    1THF     H5 2465   3.741   2.953   3.186  2.5334  0.9494  0.0925
    1THF     H6 2466   3.780   3.075   3.067  1.0561  0.3686  0.5935
    1THF     C4 2467   3.576   3.026   3.069  0.1499 -0.1929  0.2451
    1THF     H7 2468   3.528   2.932   3.095  1.6930 -1.1710 -0.3703
    1THF     H8 2469   3.586   3.015   2.960  1.4675  1.2618  0.1939
    1THF     O1 2470   3.489   3.134   3.095  0.2731 -0.3724  0.3538
    1THF     C1 2471   3.423   1.288   3.745  0.3420  0.0523  1.2712
    1THF     H1 2472   3.458   1.185   3.740 -0.5175 -0.1844 -0.2492
    1THF     H2 2473   3.447   1.351   3.831  0.9931 -0.3849  1.4129
    1THF     C2 2474   3.276   1.289   3.719 -0.4915  0.1300  0.2144
    1THF     H3 2475   3.228   1.357   3.790 -0.8192 -1.0166  1.1096
    1THF     H4 2476   3.239   1.188   3.735  0.2302 -0.5019 -1.9323
    1THF     C3 2477   3.252   1.320   3.574  0.5210  0.5033 -0.1771
    1THF     H5 2478   3.157   1.369   3.548  1.0092  1.3175 -0.4391
    1THF     H6 2479   3.258   1.228   3.517 -1.1191  0.7776 -0.8371
    1THF     C4 2480   3.373   1.415   3.542  0.3280  0.6927 -0.5359
    1THF     H7 2481   3.357   1.521   3.565  0.1876  0.4351  0.5817
    1THF     H8 2482   3.402   1.413   3.437  1.2439  0.2011 -0.2735
    1THF     O1 2483   3.477   1.357   3.631 -0.8782  0.2373  0.1236
    1THF     C1 2484   3.850   3.339   1.912  0.2204  0.1424 -0.7837
    1THF     H1 2485   3.940   3.302   1.862 -0.6316 -2.5270 -0.4059
    1THF     H2 2486   3.871   3.421   1.982  2.0132 -0.5563 -0.4588
    1THF     C2 2487   3.783   3.224   1.983  1.4757  0.0620  0.9011
    1THF     H3 2488   3.798   3.216   2.091 -1.0134  0.4343  1.2981
    1THF     H4 2489   3.811   3.130   1.937 -0.8304 -0.0002 -0.4267
    1THF     C3 2490   3.635   3.246   1.951  0.2948 -0.2747  0.9567
    1THF     H5 2491   3.577   3.242   2.043 -0.0425  0.4196  0.7791
    1THF     H6 2492   3.597   3.170   1.882 -2.0048  2.4463 -0.8995
    1THF     C4 2493   3.633   3.379   1.879  0.9134 -0.0891 -1.2170
    1THF     H7 2494   3.624   3.461   1.950 -1.2916 -1.5595  0.2691
    1THF     H8 2495   3.545   3.399   1.817 -0.0832  3.6950  1.2421
    1THF     O1 2496   3.756   3.384   1.812 -0.6319 -0.4805  0.6521
    1THF     C1 2497   3.197   0.622   3.771 -0.5976 -0.5541 -0.1773
    1THF     H1 2498   3.106   0.679   3.750 -1.2023 -2.2150 -2.1635
    1THF     H2 2499   3.258   0.656   3.856  3.3185  0.4478 -3.2636
    1THF     C2 2500   3.293   0.625   3.649  0.3536  0.0877 -0.0333
    1THF     H3 2501   3.361   0.707   3.672  0.9244 -0.2370 -0.5268
    1THF     H4 2502   3.238   0.643   3.556  0.1374  0.2424  0.1246
    1THF     C3 2503   3.363   0.492   3.652  0.0041 -1.0814 -0.6395
    1THF     H5 2504   3.459   0.490   3.705  0.2325  2.3430 -0.8091
    1THF     H6 2505   3.370   0.453   3.551  0.1058 -1.8782 -0.3273
    1THF     C4 2506   3.265   0.399   3.720  0.4327 -0.2247  0.7315
    1THF     H7 2507   3.314   0.339   3.797 -0.9540 -0.5378  1.3843
    1THF     H8 2508   3.211   0.337   3.649 -0.6179  0.7664  0.6442
    1THF     O1 2509   3.162   0.481   3.792  0.0889  0.4479  0.3913
    1THF     C1 2510   0.671   2.018   0.067 -0.2130  0.5577  0.8322
    1THF     H1 2511   0.660   2.111   0.123  1.7074 -0.2104  2.5458
    1THF     H2 2512   0.769   1.999   0.022 -0.7121  0.4686 -0.2482
    1THF     C2 2513   0.555   2.009  -0.034  0.8487  0.5605  0.2653
    1THF     H3 2514   0.598   2.023  -0.133  0.3569 -1.1610 -0.1932
    1THF     H4 2515   0.484   2.086  -0.002 -0.1776 -1.6587  3.6724
    1THF     C3 2516   0.489   1.865  -0.013  0.0944 -0.1093 -1.2934
    1THF     H5 2517   0.494   1.803  -0.103  2.0488  0.5466 -1.6525
    1THF     H6 2518   0.387   1.881   0.023  0.3228  1.3098 -1.2481
    1THF     C4 2519   0.578   1.802   0.100 -0.2828  0.5509  0.1154
    1THF     H7 2520   0.648   1.734   0.051  0.2281  0.0553  1.4997
    1THF     H8 2521   0.513   1.751   0.172  0.8119 -3.2627 -1.4936
    1THF     O1 2522   0.649   1.914   0.161 -0.1209  0.5760 -0.4555
    1THF     C1 2523   2.127   0.378   3.728  0.3951 -0.2991  0.3320
    1THF     H1 2524   2.235   0.369   3.711  0.4355 -0.1768  0.5231
    1THF     H2 2525   2.086   0.280   3.700 -1.6809  0.7217 -0.3093
    1THF     C2 2526   2.046   0.490   3.656 -0.5702  0.0678 -0.3469
    1THF     H3 2527   2.012   0.458   3.558  0.7937 -1.3549 -0.3822
    1THF     H4 2528   2.108   0.581   3.651 -0.5439  0.1532  1.2611
    1THF     C3 2529   1.927   0.499   3.760  0.0415  0.4928  0.8689
    1THF     H5 2530   1.868   0.407   3.761  2.2815 -1.0266 -1.3110
    1THF     H6 2531   1.863   0.585   3.740  0.5530  0.7283  0.2167
    1THF     C4 2532   1.996   0.495   3.897  0.1216 -0.8811  0.4662
    1THF     H7 2533   1.928   0.470   3.978 -0.0371  0.4555  0.7500
    1THF     H8 2534   2.056   0.585   3.910  1.3706 -1.5373 -0.6058
    1THF     O1 2535   2.104   0.398   3.870  0.4981  0.2387 -0.3637
    1THF     C1 2536   3.422   3.095   1.044 -0.0432 -0.9277  0.3285
    1THF     H1 2537   3.323   3.054   1.064 -0.0377 -1.1613 -0.1244
    1THF     H2 2538   3.508   3.028   1.046  1.3511  0.7324 -1.5975
    1THF     C2 2539   3.445   3.205   1.145  0.2827 -0.1879  0.5464
    1THF     H3 2540   3.546   3.228   1.177  0.1331  0.7247  0.3744
    1THF     H4 2541   3.391   3.185   1.238 -1.7564 -0.4472 -0.6533
    1THF     C3 2542   3.391   3.327   1.072  0.0637  0.2328 -0.2648
    1THF     H5 2543   3.475   3.396   1.067  0.8604 -0.8399 -2.4633
    1THF     H6 2544   3.308   3.375   1.124 -0.8632  0.3722 -1.8240
    1THF     C4 2545   3.346   3.283   0.931 -0.2887 -0.1131 -0.1246
    1THF     H7 2546   3.388   3.351   0.856  3.3751 -0.6775  1.3408
    1THF     H8 2547   3.239   3.260   0.935  0.3564 -3.1183  0.7692
    1THF     O1 2548   3.418   3.161   0.912  0.0725 -0.0970 -0.4796
    1THF     C1 2549   1.375   0.772   0.692 -0.1040  0.6268 -0.3424
    1THF     H1 2550   1.270   0.797   0.712 -0.3094  0.0446 -0.6719
    1THF     H2 2551   1.399   0.687   0.756  1.7281  0.4695 -1.1986
    1THF     C2 2552   1.464   0.887   0.717 -0.2108  0.6776  0.4926
    1THF     H3 2553   1.495   0.884   0.822  1.8143  0.4559 -0.1003
    1THF     H4 2554   1.408   0.976   0.689 -2.6199 -1.0266 -0.2812
    1THF     C3 2555   1.580   0.856   0.629 -1.0633 -0.8472 -0.3960
    1THF     H5 2556   1.644   0.785   0.681  0.6139  0.3389 -0.7833
    1THF     H6 2557   1.637   0.946   0.603  1.4489 -1.4617  2.5966
    1THF     C4 2558   1.518   0.785   0.504  0.0473  0.1848 -0.3106
    1THF     H7 2559   1.598   0.728   0.458  0.9233  1.7198 -0.7165
    1THF     H8 2560   1.495   0.860   0.428  3.3727 -0.7777 -2.3425
    1THF     O1 2561   1.398   0.726   0.556  0.1468 -0.1566  0.4755
    1THF     C1 2562   0.665   2.829   0.639  0.2894  0.3152 -0.0495
    1THF     H1 2563   0.700   2.926   0.676  1.0686 -0.5182  1.4529
    1THF     H2 2564   0.729   2.747   0.674 -0.4647 -0.3670 -0.2459
    1THF     C2 2565   0.650   2.833   0.488  0.2616 -0.3138  0.0478
    1THF     H3 2566   0.712   2.755   0.444  0.5561  0.1038 -0.2798
    1THF     H4 2567   0.675   2.932   0.448 -2.1148 -0.4981 -1.9798
    1THF     C3 2568   0.503   2.806   0.460  0.0092 -0.9585 -0.5756
    1THF     H5 2569   0.488   2.706   0.417  0.8522 -0.6494 -1.6190
    1THF     H6 2570   0.476   2.872   0.377 -1.0135 -0.5524  0.0788
    1THF     C4 2571   0.434   2.826   0.589  0.1151  0.2395  0.0078
    1THF     H7 2572   0.346   2.762   0.601 -1.7381  2.1700 -2.7021
    1THF     H8 2573   0.398   2.929   0.593  1.5748  0.7497  0.3896
    1THF     O1 2574   0.529   2.807   0.698 -0.0585  0.0811  0.1863
    1THF     C1 2575   3.435   0.448   0.106  0.5673 -0.2226  0.2495
    1THF     H1 2576   3.408   0.551   0.130  0.5331 -0.2883  0.4891
    1THF     H2 2577   3.544   0.443   0.111  0.6730  0.4889 -1.0298
    1THF     C2 2578   3.373   0.400  -0.028  0.3658 -0.2620 -0.4185
    1THF     H3 2579   3.457   0.380  -0.094 -0.2667  0.6039 -1.5125
    1THF     H4 2580   3.315   0.475  -0.082 -0.7792 -0.4709  0.4971
    1THF     C3 2581   3.299   0.271   0.013  0.6307  0.6333 -0.6733
    1THF     H5 2582   3.312   0.190  -0.058 -0.0809  0.3737 -0.5180
    1THF     H6 2583   3.197   0.308   0.032 -0.4845 -2.0150 -1.3230
    1THF     C4 2584   3.362   0.237   0.149 -0.5561  0.0788  0.0019
    1THF     H7 2585   3.459   0.187   0.137 -1.0504 -1.0613  0.6021
    1THF     H8 2586   3.298   0.177   0.215 -0.8430 -0.3142 -0.6291
    1THF     O1 2587   3.376   0.363   0.204  0.2056 -0.0973 -0.2171
    1THF     C1 2588   3.737   1.660   2.801  0.1010 -0.2820 -0.0016
    1THF     H1 2589   3.690   1.756   2.824  1.6861  0.4658  0.2086
    1THF     H2 2590   3.843   1.677   2.780 -0.4697  1.2636 -1.6575
    1THF     C2 2591   3.664   1.614   2.674 -0.5720  0.1058 -0.7212
    1THF     H3 2592   3.727   1.564   2.600 -0.6670 -1.3024  0.1332
    1THF     H4 2593   3.616   1.698   2.625 -0.9192  0.8599  0.8620
    1THF     C3 2594   3.568   1.512   2.728  0.1576 -0.0277 -0.4548
    1THF     H5 2595   3.562   1.435   2.650 -0.4714 -1.4252  0.9418
    1THF     H6 2596   3.469   1.549   2.758  0.3969 -0.0695  0.3961
    1THF     C4 2597   3.635   1.451   2.854 -0.2148 -0.1401 -0.1926
    1THF     H7 2598   3.689   1.360   2.825 -1.0578 -1.6843  2.8430
    1THF     H8 2599   3.570   1.433   2.940 -1.1653  2.9479 -0.2248
    1THF     O1 2600   3.722   1.556   2.898 -0.0406  0.3643 -0.5387
    1THF     C1 2601   3.853   1.104   2.969  0.0521 -0.0624 -0.2942
    1THF     H1 2602   3.935   1.041   3.004 -0.2041  0.9570  2.3046
    1THF     H2 2603   3.897   1.188   2.915 -0.7037  0.4598 -0.0945
    1THF     C2 2604   3.765   1.143   3.089 -0.5509  0.8921  0.0062
    1THF     H3 2605   3.690   1.218   3.064 -1.5429  0.0623  0.4480
    1THF     H4 2606   3.822   1.175   3.177  1.5797 -0.6774 -0.7419
    1THF     C3 2607   3.692   1.009   3.115  0.3857 -0.8402  0.8794
    1THF     H5 2608   3.594   1.037   3.153  0.5428  1.4018 -0.2758
    1THF     H6 2609   3.743   0.954   3.194  0.1368 -0.1001  1.5592
    1THF     C4 2610   3.691   0.936   2.982  0.7512 -0.2763  0.0080
    1THF     H7 2611   3.589   0.926   2.943  0.8876  1.2517 -0.7676
    1THF     H8 2612   3.727   0.833   2.979 -0.4388 -0.7271  0.8591
    1THF     O1 2613   3.765   1.015   2.886  0.2489  0.0398  0.5605
    1THF     C1 2614   3.993   0.936   2.421  0.4605 -0.4630  0.0185
    1THF     H1 2615   3.886   0.950   2.405 -0.1970 -0.9315  3.7017
    1THF     H2 2616   4.042   0.877   2.343  2.6024  1.1557  0.0809
    1THF     C2 2617   4.019   0.885   2.564 -0.0718  0.0446  0.0356
    1THF     H3 2618   4.097   0.808   2.570  0.1220  0.1777 -0.7064
    1THF     H4 2619   3.921   0.844   2.590 -0.1976  0.4542  0.2053
    1THF     C3 2620   4.042   1.001   2.649 -0.1589 -0.7740  0.2230
    1THF     H5 2621   4.136   0.985   2.702 -0.7720 -1.5885  1.0840
    1THF     H6 2622   3.969   1.014   2.729 -0.2782  1.7808 -0.2627
    1THF     C4 2623   4.052   1.130   2.557 -0.7765  0.9379 -0.5699
    1THF     H7 2624   4.135   1.197   2.578  0.0538  0.5370 -2.4912
    1THF     H8 2625   3.962   1.192   2.568 -2.2034 -1.2760  0.7390
    1THF     O1 2626   4.052   1.067   2.422 -0.1311  0.1051  0.0613
    1THF     C1 2627   1.097   1.797   0.446 -0.2143 -0.4016 -0.2342
    1THF     H1 2628   1.138   1.753   0.537 -0.1339 -0.3894 -0.2647
    1THF     H2 2629   1.178   1.838   0.385 -0.6705  2.5990  1.0424
    1THF     C2 2630   0.984   1.893   0.465  0.2231 -0.1967  0.4563
    1THF     H3 2631   1.032   1.991   0.459  0.6845 -0.4504 -0.0961
    1THF     H4 2632   0.938   1.867   0.560  0.6055 -1.5534  0.2832
    1THF     C3 2633   0.886   1.875   0.351 -0.2896  0.2651 -0.2465
    1THF     H5 2634   0.909   1.933   0.262  0.7219 -0.5403 -0.5234
    1THF     H6 2635   0.789   1.904   0.392 -0.5722 -0.2125 -0.5797
    1THF     C4 2636   0.894   1.725   0.323 -0.3840  0.0948 -0.2323
    1THF     H7 2637   0.886   1.693   0.219  0.8609 -2.7503  0.5155
    1THF     H8 2638   0.817   1.675   0.381  1.0510 -1.9250 -0.0274
    1THF     O1 2639   1.031   1.689   0.370 -0.0838 -0.0185  0.4349
    1THF     C1 2640   2.132   1.711   0.382 -0.2014  0.4012 -0.4921
    1THF     H1 2641   2.159   1.656   0.291  1.1127  0.5164 -0.1926
    1THF     H2 2642   2.084   1.645   0.454 -1.2347 -0.4635 -1.9364
    1THF     C2 2643   2.061   1.837   0.342  0.1280  0.2030 -0.4768
    1THF     H3 2644   1.988   1.870   0.417 -0.7286  1.6460 -1.8932
    1THF     H4 2645   2.013   1.801   0.251  0.7078 -2.1874  0.1281
    1THF     C3 2646   2.168   1.947   0.325  0.0090  0.1994 -0.3180
    1THF     H5 2647   2.148   2.026   0.398  1.1609 -0.2732  0.5222
    1THF     H6 2648   2.158   1.982   0.222  0.4659 -0.5101 -0.6068
    1THF     C4 2649   2.299   1.876   0.348  0.7662  0.0676  0.4102
    1THF     H7 2650   2.370   1.943   0.396  3.0736 -2.1679  0.1834
    1THF     H8 2651   2.336   1.844   0.250  0.4760 -2.3089  1.0407
    1THF     O1 2652   2.260   1.760   0.428  0.0048  0.1746  0.1036
    1THF     C1 2653   1.564   2.064   1.407  0.5934 -0.6871 -0.1900
    1THF     H1 2654   1.662   2.027   1.376  0.4467 -0.3279 -1.1034
    1THF     H2 2655   1.489   2.048   1.329  1.2368 -1.2768 -0.6984
    1THF     C2 2656   1.576   2.209   1.457  0.4562 -0.0866  0.7625
    1THF     H3 2657   1.475   2.247   1.477  0.1117 -1.2321  1.1916
    1THF     H4 2658   1.615   2.286   1.390 -1.9552  1.4620  1.0481
    1THF     C3 2659   1.653   2.185   1.591 -0.2942  0.1316  0.8079
    1THF     H5 2660   1.631   2.262   1.665 -3.4344  0.9057 -0.8267
    1THF     H6 2661   1.757   2.202   1.565 -0.7195  2.7495  0.6776
    1THF     C4 2662   1.608   2.048   1.640  0.5798  0.1556  0.7391
    1THF     H7 2663   1.556   2.045   1.736  1.7699  1.2404  1.4430
    1THF     H8 2664   1.696   1.986   1.657  1.0066  1.0853  2.0842
    1THF     O1 2665   1.535   1.988   1.523  0.1468  0.2410 -0.0262
    1THF     C1 2666   2.398   2.639   0.639 -0.2887  0.1606 -0.3263
    1THF     H1 2667   2.428   2.698   0.726 -2.7075  2.2672 -0.8345
    1THF     H2 2668   2.305   2.585   0.659  1.3049 -2.9920 -1.1286
    1THF     C2 2669   2.508   2.555   0.581 -0.4057 -0.1577 -0.1729
    1THF     H3 2670   2.468   2.490   0.503  1.7713 -1.2485 -0.3926
    1THF     H4 2671   2.567   2.500   0.654  0.1629  1.1570  0.3848
    1THF     C3 2672   2.586   2.659   0.500 -0.0988 -0.0756 -0.4083
    1THF     H5 2673   2.638   2.619   0.412 -0.6468 -1.7163 -0.0052
    1THF     H6 2674   2.663   2.699   0.567  0.8235 -2.4997  0.0307
    1THF     C4 2675   2.492   2.770   0.471 -0.2537  0.3641  0.2235
    1THF     H7 2676   2.492   2.782   0.362  2.6919  0.9491  0.2657
    1THF     H8 2677   2.516   2.862   0.523  1.1835 -0.9362  1.9101
    1THF     O1 2678   2.373   2.735   0.533 -0.8092 -0.6681 -0.1431
    1THF     C1 2679   1.319   0.853   3.068 -0.0354  0.3008  0.2856
    1THF     H1 2680   1.395   0.874   2.992 -0.0081 -1.0045 -0.0532
    1THF     H2 2681   1.358   0.850   3.171 -0.2400  0.0944  0.3557
    1THF     C2 2682   1.262   0.716   3.045 -0.3206  0.3657 -0.2799
    1THF     H3 2683   1.306   0.641   3.111  1.7213  0.0575 -1.9605
    1THF     H4 2684   1.269   0.684   2.941  2.3028 -1.3927  0.4103
    1THF     C3 2685   1.108   0.718   3.075 -0.1326 -0.1744  0.2896
    1THF     H5 2686   1.088   0.662   3.166 -3.0111  1.6412  0.8374
    1THF     H6 2687   1.054   0.681   2.988 -1.1487 -0.5098  1.0540
    1THF     C4 2688   1.080   0.865   3.101  0.6173  0.3987  0.3421
    1THF     H7 2689   1.049   0.888   3.203 -0.4006 -2.5138  0.7505
    1THF     H8 2690   1.002   0.900   3.033  0.6340 -1.5601 -0.7212
    1THF     O1 2691   1.202   0.937   3.057 -0.0548 -0.0036  0.6671
    1THF     C1 2692   0.876   1.505   3.529 -0.1970 -0.4726 -0.3716
    1THF     H1 2693   0.771   1.515   3.557 -0.2331 -0.5025 -0.4973
    1THF     H2 2694   0.928   1.601   3.524  0.5047 -0.8319 -0.0539
    1THF     C2 2695   0.869   1.437   3.393  0.0501 -0.2619 -0.3945
    1THF     H3 2696   0.947   1.473   3.325 -0.0943  0.7106 -0.0613
    1THF     H4 2697   0.771   1.446   3.345 -0.2040  1.9406  0.4560
    1THF     C3 2698   0.887   1.286   3.424 -0.3385 -0.7476  0.7495
    1THF     H5 2699   0.984   1.254   3.385  0.5475  1.1322  1.3241
    1THF     H6 2700   0.808   1.228   3.377 -0.1690 -1.2113  1.0391
    1THF     C4 2701   0.880   1.274   3.573 -0.0899 -0.2434  0.4876
    1THF     H7 2702   0.924   1.186   3.620 -0.6796  0.8076  3.1343
    1THF     H8 2703   0.774   1.270   3.602  0.2932  0.6633  2.0373
    1THF     O1 2704   0.930   1.403   3.618 -0.0207 -0.1422 -0.3108
    1THF     C1 2705   0.532   3.445   0.832 -0.0715 -0.4823 -0.7611
    1THF     H1 2706   0.613   3.463   0.904 -0.8397 -0.4374  0.1058
    1THF     H2 2707   0.538   3.517   0.750  2.1699  2.4823  1.8687
    1THF     C2 2708   0.396   3.433   0.907  0.6257 -0.6548  0.0118
    1THF     H3 2709   0.350   3.532   0.904 -1.9395 -1.6300  3.6376
    1THF     H4 2710   0.401   3.413   1.014 -3.2012  0.0837  0.4100
    1THF     C3 2711   0.320   3.338   0.818  0.6802  0.0386  0.4669
    1THF     H5 2712   0.241   3.379   0.756 -0.6546 -1.1881  1.3036
    1THF     H6 2713   0.278   3.267   0.891 -1.9512  0.0381 -1.0004
    1THF     C4 2714   0.424   3.260   0.735 -0.0195 -0.9857  0.7285
    1THF     H7 2715   0.399   3.257   0.628  0.2828 -0.6422  0.6457
    1THF     H8 2716   0.413   3.157   0.769  0.2922 -1.0384  0.6703
    1THF     O1 2717   0.553   3.314   0.776  0.2908 -0.4443 -0.4132
    1THF     C1 2718   4.051   2.082   3.981 -0.4313  0.6021  0.0539
    1THF     H1 2719   4.085   2.176   3.936 -0.4885  1.4094  1.6921
    1THF     H2 2720   3.952   2.049   3.950 -0.2761 -0.2413  0.4409
    1THF     C2 2721   4.062   2.085   4.134  0.0529 -0.4793 -0.3810
    1THF     H3 2722   3.964   2.077   4.183 -0.6616 -1.2147 -1.9182
    1THF     H4 2723   4.107   2.174   4.179  0.7932 -0.2036 -1.6691
    1THF     C3 2724   4.145   1.962   4.176 -0.2913  0.4888  0.2286
    1THF     H5 2725   4.090   1.912   4.256  0.8875  0.0866  0.7999
    1THF     H6 2726   4.248   1.981   4.206 -0.8306 -1.3521  3.5082
    1THF     C4 2727   4.144   1.879   4.048 -0.1316 -0.3952 -0.5609
    1THF     H7 2728   4.055   1.816   4.050 -0.6911  0.3242 -2.0255
    1THF     H8 2729   4.238   1.823   4.047  1.1592  1.6653  1.0665
    1THF     O1 2730   4.132   1.970   3.936 -0.3392  0.1752  0.0706
    1THF     C1 2731   3.302   0.301   0.907 -0.7331 -0.1982  0.8962
    1THF     H1 2732   3.331   0.377   0.834 -0.2206 -1.7768 -0.5535
    1THF     H2 2733   3.224   0.340   0.973  0.7933 -0.0417  2.6530
    1THF     C2 2734   3.420   0.246   0.998  0.4336 -0.0633  0.2565
    1THF     H3 2735   3.388   0.268   1.101  1.8635  1.3400  0.4131
    1THF     H4 2736   3.519   0.290   0.984  0.7213 -0.3719  1.2861
    1THF     C3 2737   3.413   0.094   0.980  0.1790 -0.2236 -0.0489
    1THF     H5 2738   3.438   0.041   1.072  0.7963  1.6622  0.9032
    1THF     H6 2739   3.491   0.060   0.912  0.7300 -1.7061  1.2857
    1THF     C4 2740   3.277   0.058   0.917 -0.4531 -0.3452  0.2425
    1THF     H7 2741   3.215   0.040   1.005 -1.2801 -1.5793 -0.5631
    1THF     H8 2742   3.277  -0.026   0.847  0.8756 -0.2792  0.1443
    1THF     O1 2743   3.247   0.180   0.839 -0.3872  0.6110  0.5385
    1THF     C1 2744   2.623   1.900   3.294 -0.5118  0.4620 -0.0233
    1THF     H1 2745   2.561   1.908   3.204  2.5556 -2.0078 -2.4783
    1THF     H2 2746   2.726   1.925   3.269 -0.5531  0.3335 -0.3251
    1THF     C2 2747   2.620   1.757   3.364  0.1680  0.0768 -0.3226
    1THF     H3 2748   2.710   1.697   3.345 -0.3031 -0.1063 -1.9741
    1THF     H4 2749   2.533   1.705   3.325  1.9091 -1.7178 -1.9502
    1THF     C3 2750   2.610   1.788   3.511 -0.3099 -0.4669 -0.4252
    1THF     H5 2751   2.691   1.739   3.564 -1.2131 -1.5537 -0.0341
    1THF     H6 2752   2.518   1.766   3.565  0.3101  0.6993  1.1599
    1THF     C4 2753   2.636   1.939   3.522 -0.1879 -0.4990 -0.2089
    1THF     H7 2754   2.743   1.958   3.536 -0.3966  0.4491  0.1189
    1THF     H8 2755   2.582   1.980   3.608  2.3370  0.3719  1.0286
    1THF     O1 2756   2.593   1.993   3.401 -0.9085  0.2256  0.2543
    1THF     C1 2757   1.825   3.456   3.789 -0.7238 -0.9456 -0.2440
    1THF     H1 2758   1.929   3.480   3.813 -0.5981 -2.2465  0.5697
    1THF     H2 2759   1.795   3.532   3.716  2.0439 -0.5843 -1.0728
    1THF     C2 2760   1.725   3.444   3.906 -0.7517  0.0760  0.2376
    1THF     H3 2761   1.677   3.541   3.916  1.7989  1.2989  1.1866
    1THF     H4 2762   1.756   3.420   4.008 -1.5473 -1.3122  0.1608
    1THF     C3 2763   1.636   3.327   3.870  0.4748  0.3371 -0.1135
    1THF     H5 2764   1.532   3.363   3.871 -0.1258 -1.3685 -0.4172
    1THF     H6 2765   1.661   3.238   3.927 -0.7809 -0.3323 -0.5896
    1THF     C4 2766   1.676   3.295   3.728 -0.3423  0.3571 -0.7420
    1THF     H7 2767   1.621   3.364   3.663 -2.0643 -1.4598 -1.2489
    1THF     H8 2768   1.660   3.190   3.703  0.6827  0.2875 -1.1694
    1THF     O1 2769   1.819   3.326   3.725  0.3618 -0.1424  0.1872
    1THF     C1 2770   3.914   2.830   0.393 -0.2414 -0.1329  0.1838
    1THF     H1 2771   3.962   2.840   0.295 -0.2453 -0.1080  0.1845
    1THF     H2 2772   3.837   2.908   0.397  0.1187  0.1658  1.3983
    1THF     C2 2773   4.019   2.833   0.508 -0.4222  0.0776  0.3578
    1THF     H3 2774   4.003   2.915   0.579 -0.7589 -1.1587  1.7562
    1THF     H4 2775   4.119   2.846   0.466 -0.1163 -1.3580  0.5984
    1THF     C3 2776   3.995   2.700   0.581  0.4262 -0.0575 -0.0415
    1THF     H5 2777   3.945   2.711   0.677  2.9496  0.6778  1.2101
    1THF     H6 2778   4.091   2.658   0.612  0.6486  0.1260 -0.4761
    1THF     C4 2779   3.911   2.609   0.487 -0.7455 -0.2874 -1.0716
    1THF     H7 2780   3.836   2.557   0.547  0.0649 -2.7547 -2.1622
    1THF     H8 2781   3.966   2.537   0.427 -0.1481 -1.4770  0.8387
    1THF     O1 2782   3.844   2.700   0.399 -0.7093 -0.3640 -0.2057
    1THF     C1 2783   1.933   0.411   2.836 -0.0515 -0.3971  0.6248
    1THF     H1 2784   1.936   0.521   2.835  2.3932 -0.4454  0.7117
    1THF     H2 2785   1.831   0.372   2.824 -1.0621  2.5387 -0.9187
    1THF     C2 2786   2.001   0.360   2.961 -0.4002 -0.3164 -0.0388
    1THF     H3 2787   1.934   0.284   3.004  0.9944 -0.7005  1.4967
    1THF     H4 2788   2.020   0.440   3.033 -2.3669 -0.5116  0.7322
    1THF     C3 2789   2.132   0.297   2.918  1.1099 -0.3850  0.2929
    1THF     H5 2790   2.161   0.210   2.977 -0.1553 -1.1242 -0.1437
    1THF     H6 2791   2.206   0.376   2.931  0.8279 -0.4337  2.4027
    1THF     C4 2792   2.107   0.263   2.776  0.3915  0.2329 -0.3801
    1THF     H7 2793   2.052   0.169   2.765 -0.4878  0.7433 -0.3412
    1THF     H8 2794   2.201   0.255   2.721 -0.5577 -0.4050 -1.9389
    1THF     O1 2795   2.024   0.371   2.725  0.0847  0.5150  0.4238
    1THF     C1 2796   2.586   0.503   0.563  0.1308 -1.0605 -0.7776
    1THF     H1 2797   2.663   0.513   0.485  0.6570 -2.8357 -0.5019
    1THF     H2 2798   2.553   0.604   0.589 -0.9725 -1.0031 -2.3436
    1THF     C2 2799   2.636   0.405   0.677 -0.1330 -0.0633 -0.1484
    1THF     H3 2800   2.605   0.450   0.772  1.6499 -1.1010  0.9574
    1THF     H4 2801   2.743   0.385   0.677 -0.1730 -0.3032  0.6023
    1THF     C3 2802   2.553   0.272   0.649  0.2196  0.0885  0.2642
    1THF     H5 2803   2.474   0.264   0.724  1.0374 -1.2853  1.0059
    1THF     H6 2804   2.617   0.184   0.660  2.2951  1.5526  0.2218
    1THF     C4 2805   2.498   0.292   0.504 -1.4744  0.3266 -0.0296
    1THF     H7 2806   2.406   0.234   0.491 -0.3761 -1.1042 -1.6255
    1THF     H8 2807   2.580   0.266   0.436 -0.9336  1.0737  0.3313
    1THF     O1 2808   2.482   0.434   0.495 -0.3292  0.0612 -0.0890
    1THF     C1 2809   0.464   1.538   3.812 -0.7505 -0.5257  0.2654
    1THF     H1 2810   0.530   1.621   3.786 -0.9914 -0.9377 -1.7813
    1THF     H2 2811   0.456   1.539   3.921 -1.1519 -0.3224  0.2359
    1THF     C2 2812   0.501   1.402   3.748 -0.1014 -0.3953  0.9652
    1THF     H3 2813   0.442   1.321   3.792 -0.5179  1.3067  3.6786
    1THF     H4 2814   0.607   1.380   3.761  0.0221 -1.7031 -1.8848
    1THF     C3 2815   0.467   1.410   3.597  0.4893  0.6822  0.1393
    1THF     H5 2816   0.442   1.314   3.552 -0.8482 -0.0749  2.4343
    1THF     H6 2817   0.544   1.463   3.540  0.4835 -0.4288 -0.9097
    1THF     C4 2818   0.338   1.504   3.602 -0.4265  0.4788 -0.3148
    1THF     H7 2819   0.247   1.445   3.588  0.1232 -0.1497 -1.2231
    1THF     H8 2820   0.345   1.584   3.528 -1.3668  1.3474  0.5120
    1THF     O1 2821   0.336   1.565   3.737 -0.8713  0.0257  0.4046
    1THF     C1 2822   2.165   0.601   0.683  0.2076 -0.3251 -0.1195
    1THF     H1 2823   2.226   0.529   0.739  1.3811 -0.9073 -2.0855
    1THF     H2 2824   2.096   0.552   0.615  0.9858 -0.3796 -0.8795
    1THF     C2 2825   2.260   0.690   0.600 -0.5957  0.5479  0.2124
    1THF     H3 2826   2.246   0.669   0.493  1.0554  0.5289 -0.0158
    1THF     H4 2827   2.368   0.680   0.611 -0.5393  1.2610  0.3397
    1THF     C3 2828   2.225   0.832   0.635 -0.6375 -0.4259  0.7290
    1THF     H5 2829   2.211   0.895   0.547  0.7817 -0.2527  0.6131
    1THF     H6 2830   2.297   0.870   0.708 -1.0502 -1.3679  1.6389
    1THF     C4 2831   2.092   0.821   0.713 -0.8760 -0.4803 -0.7925
    1THF     H7 2832   2.009   0.828   0.642 -1.3782 -1.0747 -0.2756
    1THF     H8 2833   2.075   0.896   0.791  0.9685  1.1545 -1.9308
    1THF     O1 2834   2.090   0.689   0.767  0.0509 -0.7189  0.5676
    1THF     C1 2835   3.591   1.463   1.034 -0.7858  0.0322 -0.6995
    1THF     H1 2836   3.601   1.524   1.125  0.3482 -2.1806  0.6831
    1THF     H2 2837   3.614   1.360   1.059  0.2782  0.4731  0.1808
    1THF     C2 2838   3.684   1.513   0.925 -0.1571 -0.7855  0.1453
    1THF     H3 2839   3.776   1.455   0.920  0.8588  0.8453 -0.6198
    1THF     H4 2840   3.701   1.620   0.942 -0.5127 -0.8610  1.0526
    1THF     C3 2841   3.609   1.497   0.796 -0.6990 -0.0519  0.0212
    1THF     H5 2842   3.653   1.421   0.731 -1.9751  0.7032 -1.7634
    1THF     H6 2843   3.603   1.581   0.727 -3.7893 -1.1670 -1.1644
    1THF     C4 2844   3.466   1.443   0.827 -0.2541 -0.0002 -1.0974
    1THF     H7 2845   3.446   1.343   0.788 -1.1151 -0.9276  1.6410
    1THF     H8 2846   3.387   1.501   0.779 -1.3076 -1.6694 -1.4337
    1THF     O1 2847   3.456   1.453   0.971 -0.2765 -0.2236  0.3352
    1THF     C1 2848   2.126   3.589   2.362  0.0996  0.5637 -0.4722
    1THF     H1 2849   2.215   3.577   2.300 -0.3922  1.0027 -1.2921
    1THF     H2 2850   2.036   3.581   2.300  0.1691 -2.8765 -0.2170
    1THF     C2 2851   2.117   3.718   2.449  0.2117  0.4939  0.1294
    1THF     H3 2852   2.083   3.801   2.387 -0.2070  0.8231  0.7874
    1THF     H4 2853   2.206   3.744   2.506  0.6220 -0.3177 -0.1318
    1THF     C3 2854   2.016   3.679   2.553 -0.1579  0.1821 -0.2469
    1THF     H5 2855   1.915   3.710   2.527  0.0389  0.8546 -0.2273
    1THF     H6 2856   2.043   3.721   2.650  0.9878 -2.2133  0.4868
    1THF     C4 2857   2.022   3.527   2.554 -0.3274  0.0598  0.1377
    1THF     H7 2858   1.933   3.465   2.551 -0.1619 -0.2118  0.7933
    1THF     H8 2859   2.071   3.510   2.650 -1.6283 -0.8757  0.6371
    1THF     O1 2860   2.112   3.481   2.455 -0.4248  0.0300  0.1376
    1THF     C1 2861   0.554   3.739   3.075  0.3660 -0.2106 -0.3823
    1THF     H1 2862   0.469   3.749   3.007  0.8931 -0.3876 -1.0746
    1THF     H2 2863   0.575   3.633   3.093  2.9244  0.3821  0.4355
    1THF     C2 2864   0.516   3.803   3.204  0.4691 -0.8051 -0.0620
    1THF     H3 2865   0.528   3.733   3.287  0.9151 -0.3771  0.2433
    1THF     H4 2866   0.419   3.852   3.195  0.7299 -0.4857 -1.2389
    1THF     C3 2867   0.611   3.922   3.212  0.0575 -0.0193  0.4448
    1THF     H5 2868   0.671   3.912   3.303 -3.2024 -2.5932  2.4413
    1THF     H6 2869   0.562   4.019   3.220 -2.2149 -1.0036 -1.1398
    1THF     C4 2870   0.701   3.924   3.089 -0.0176  0.2312  0.0737
    1THF     H7 2871   0.805   3.918   3.120 -0.2030 -1.0403  0.4840
    1THF     H8 2872   0.677   4.016   3.036 -1.4925  0.4690  1.1171
    1THF     O1 2873   0.671   3.804   3.017 -0.4525  0.0834 -0.3197
    1THF     C1 2874   2.672   2.693   0.055 -0.1818 -0.8206 -0.2816
    1THF     H1 2875   2.563   2.699   0.049 -0.1318 -1.3060 -2.0798
    1THF     H2 2876   2.700   2.741  -0.039 -0.4824 -2.5780 -1.3073
    1THF     C2 2877   2.736   2.552   0.066 -0.5274 -0.5975  0.5887
    1THF     H3 2878   2.756   2.498  -0.027  1.1951  2.3083 -0.7872
    1THF     H4 2879   2.664   2.494   0.124 -0.0888 -1.1429  0.5918
    1THF     C3 2880   2.862   2.576   0.141  0.0447 -0.3893 -0.4655
    1THF     H5 2881   2.952   2.585   0.080  0.6750 -0.3308  0.4543
    1THF     H6 2882   2.881   2.494   0.210  1.3315  1.9417  2.0513
    1THF     C4 2883   2.847   2.711   0.211 -0.2814 -0.3296  0.2482
    1THF     H7 2884   2.923   2.786   0.187  1.2301 -1.0077  2.7281
    1THF     H8 2885   2.844   2.698   0.319 -0.3383  0.0750  0.2922
    1THF     O1 2886   2.716   2.760   0.177 -0.1581 -0.4658  0.0151
    1THF     C1 2887   0.056   3.283   2.401  0.1918  0.7137 -0.4740
    1THF     H1 2888   0.146   3.234   2.439 -0.0147  0.3124 -0.4979
    1THF     H2 2889  -0.033   3.227   2.430  0.0813  2.1572  2.0660
    1THF     C2 2890   0.063   3.306   2.248 -0.9339 -0.2777 -0.4822
    1THF     H3 2891  -0.010   3.242   2.199  0.1989 -0.3375 -2.1681
    1THF     H4 2892   0.157   3.282   2.197 -2.6281 -1.6447 -3.0851
    1THF     C3 2893   0.009   3.449   2.230 -0.2804  0.9426 -0.3903
    1THF     H5 2894  -0.070   3.450   2.155 -0.4739 -2.3693 -0.3174
    1THF     H6 2895   0.094   3.505   2.191 -1.0466  1.5188 -1.2637
    1THF     C4 2896  -0.026   3.499   2.367  0.1184  0.0518  0.7898
    1THF     H7 2897  -0.132   3.484   2.392  0.0078  0.7176  0.7511
    1THF     H8 2898  -0.007   3.604   2.391  1.1838 -0.1617  0.9079
    1THF     O1 2899   0.058   3.418   2.457 -0.0379 -0.0262  0.6855
    1THF     C1 2900   2.369   0.827   1.419  0.7798 -0.2583 -0.5201
    1THF     H1 2901   2.328   0.727   1.435 -0.3922 -0.0960 -2.3556
    1THF     H2 2902   2.303   0.891   1.360 -1.2296  0.6489  2.6186
    1THF     C2 2903   2.509   0.822   1.360 -0.2966  0.0902  0.2671
    1THF     H3 2904   2.526   0.915   1.306  2.9697 -0.9666 -0.6683
    1THF     H4 2905   2.518   0.739   1.289  2.9317  0.6937 -0.1020
    1THF     C3 2906   2.602   0.831   1.473 -0.5891 -0.2861 -0.0258
    1THF     H5 2907   2.673   0.911   1.454 -0.0607 -1.0000 -1.0799
    1THF     H6 2908   2.663   0.741   1.478  0.0497 -0.0079 -2.2852
    1THF     C4 2909   2.517   0.845   1.597  0.1622 -0.6540  0.7902
    1THF     H7 2910   2.559   0.916   1.669  1.4168  0.3893 -0.9256
    1THF     H8 2911   2.489   0.744   1.631 -2.3724 -0.6710 -1.2026
    1THF     O1 2912   2.396   0.890   1.548  0.1215  0.0207 -0.3537
    1THF     C1 2913   0.924   3.629   3.355  0.0165 -0.3705  0.1835
    1THF     H1 2914   0.817   3.615   3.344  0.1303  0.0907 -1.6896
    1THF     H2 2915   0.948   3.682   3.448 -0.2645 -0.4631  0.3075
    1THF     C2 2916   0.979   3.700   3.229  0.2044  0.2470  0.1405
    1THF     H3 2917   0.988   3.807   3.250 -0.2786  0.4424 -0.6132
    1THF     H4 2918   0.903   3.684   3.152  1.2410 -1.7554 -0.4817
    1THF     C3 2919   1.111   3.625   3.194  0.4363 -0.0272 -0.3041
    1THF     H5 2920   1.197   3.691   3.202  0.0625  0.3858  0.3870
    1THF     H6 2921   1.101   3.583   3.094 -2.1473 -2.7133  0.9905
    1THF     C4 2922   1.122   3.511   3.296 -0.1005  0.0793  0.0484
    1THF     H7 2923   1.185   3.549   3.377 -2.1641 -1.7351  2.5930
    1THF     H8 2924   1.163   3.419   3.254 -0.1884 -0.0310  0.2039
    1THF     O1 2925   0.987   3.497   3.345 -0.2200  0.0957 -0.3862
    1THF     C1 2926   0.173   3.767   1.154  0.2580  0.3272 -0.4915
    1THF     H1 2927   0.167   3.671   1.103  3.1004  0.3122 -0.8508
    1THF     H2 2928   0.102   3.762   1.237  2.1752 -1.0079  1.1189
    1THF     C2 2929   0.139   3.886   1.065 -0.2521  0.6931 -0.3354
    1THF     H3 2930   0.040   3.920   1.096 -0.2744 -0.3624  0.7748
    1THF     H4 2931   0.134   3.857   0.960  1.5480 -0.9119 -0.0163
    1THF     C3 2932   0.249   3.988   1.084 -0.4697 -0.3365  0.5257
    1THF     H5 2933   0.224   4.074   1.146 -0.5179 -1.3973  2.0061
    1THF     H6 2934   0.267   4.029   0.984  1.2003 -0.3119  0.8210
    1THF     C4 2935   0.363   3.903   1.142 -0.0030  0.1962 -0.7581
    1THF     H7 2936   0.422   3.963   1.212  2.0208 -0.3296 -1.9667
    1THF     H8 2937   0.434   3.870   1.065 -1.5637 -3.7386 -0.6437
    1THF     O1 2938   0.307   3.791   1.206 -0.5790 -0.1685 -1.0043
    1THF     C1 2939   0.070   0.472   0.272  0.0280  0.1946 -0.8231
    1THF     H1 2940  -0.028   0.518   0.260 -0.2351  1.2137  3.9663
    1THF     H2 2941   0.071   0.383   0.208 -2.9371  0.1871 -0.9187
    1THF     C2 2942   0.093   0.434   0.423 -0.7703 -0.1143 -0.4063
    1THF     H3 2943   0.080   0.329   0.452 -1.6035  0.3380  0.9036
    1THF     H4 2944   0.016   0.481   0.485 -0.4832 -0.9597  0.6144
    1THF     C3 2945   0.239   0.483   0.452 -0.3837  0.1332  0.8061
    1THF     H5 2946   0.316   0.408   0.432  0.7497  2.0572 -2.6286
    1THF     H6 2947   0.249   0.519   0.554  4.1674  1.7879 -0.0850
    1THF     C4 2948   0.269   0.586   0.339  0.3233  0.5059  0.0837
    1THF     H7 2949   0.370   0.571   0.298  0.5147  1.6285  0.1363
    1THF     H8 2950   0.246   0.687   0.374 -2.2892 -0.2431  0.6260
    1THF     O1 2951   0.170   0.562   0.230 -0.6729  0.1567 -0.0323
    1THF     C1 2952   2.402   2.336   2.931  0.3897 -0.0383  0.1367
    1THF     H1 2953   2.342   2.253   2.892  1.6291 -1.0411  0.2957
    1THF     H2 2954   2.411   2.341   3.040 -3.1167  1.0639  0.4323
    1THF     C2 2955   2.340   2.467   2.872 -0.6635  0.2991 -0.1234
    1THF     H3 2956   2.398   2.550   2.913 -2.6912  0.7746  1.9157
    1THF     H4 2957   2.233   2.469   2.893 -0.6920 -1.0953 -0.1147
    1THF     C3 2958   2.368   2.456   2.720 -0.2887  0.0588  0.8988
    1THF     H5 2959   2.370   2.558   2.682  0.5556 -0.0098  0.7506
    1THF     H6 2960   2.297   2.396   2.663  2.6277 -1.0499 -1.7029
    1THF     C4 2961   2.493   2.371   2.702 -0.3333  0.0259  0.1199
    1THF     H7 2962   2.579   2.430   2.668 -0.7641  0.2796 -0.5424
    1THF     H8 2963   2.468   2.290   2.633 -0.4694 -0.0766  0.2915
    1THF     O1 2964   2.521   2.325   2.840  0.8436  0.6863  0.4158
    1THF     C1 2965   3.829   3.765   1.048 -0.4360 -0.1151 -0.5081
    1THF     H1 2966   3.753   3.737   1.122 -0.7103  3.4338  0.6669
    1THF     H2 2967   3.925   3.767   1.101 -1.0771 -2.0908  0.7928
    1THF     C2 2968   3.800   3.897   0.976 -0.3213 -0.4025  0.7673
    1THF     H3 2969   3.868   3.969   1.023  0.3591  0.8776 -2.0587
    1THF     H4 2970   3.699   3.934   0.995  0.2920  1.8079 -0.0656
    1THF     C3 2971   3.836   3.870   0.823  0.2867  0.2635  0.3611
    1THF     H5 2972   3.911   3.942   0.790  0.1587  0.0628 -0.3682
    1THF     H6 2973   3.754   3.863   0.752  1.1269 -0.8396 -0.5348
    1THF     C4 2974   3.904   3.734   0.823  0.4163  0.3906  0.0057
    1THF     H7 2975   4.011   3.730   0.848  0.2028 -1.8848  0.6097
    1THF     H8 2976   3.876   3.680   0.733  0.8427 -0.4738  0.3856
    1THF     O1 2977   3.851   3.668   0.939  0.6714  0.6381  0.1218
    1THF     C1 2978   2.078   3.930   3.355  0.0405 -0.0922  0.1042
    1THF     H1 2979   1.974   3.900   3.373 -0.1463 -0.3854 -1.3649
    1THF     H2 2980   2.133   3.930   3.449  2.8746  0.9810 -1.4878
    1THF     C2 2981   2.087   4.072   3.284 -0.0597  0.6024 -0.7302
    1THF     H3 2982   2.135   4.153   3.339  0.6248 -0.7626  0.7148
    1THF     H4 2983   1.983   4.101   3.269 -0.6354 -0.0709  1.7696
    1THF     C3 2984   2.167   4.048   3.156 -0.4989  0.3278  0.4685
    1THF     H5 2985   2.272   4.071   3.178 -0.3836 -0.2707  0.5592
    1THF     H6 2986   2.135   4.098   3.064  1.2760 -0.5087 -0.6273
    1THF     C4 2987   2.156   3.900   3.134 -0.3220 -0.4466  0.1943
    1THF     H7 2988   2.234   3.860   3.068 -0.4927  0.9669 -0.9109
    1THF     H8 2989   2.061   3.878   3.084 -0.6635  1.4003 -0.0072
    1THF     O1 2990   2.146   3.842   3.265 -0.1343  0.2004  0.2078
    1THF     C1 2991   0.101   1.860   1.696  0.4042 -0.9822 -0.1335
    1THF     H1 2992   0.171   1.814   1.767 -0.5718 -1.5151  0.4975
    1THF     H2 2993   0.054   1.948   1.742  0.1578  0.0016 -2.2007
    1THF     C2 2994   0.003   1.760   1.642 -0.1699 -0.3162 -0.5006
    1THF     H3 2995  -0.092   1.756   1.696 -0.9136  1.5610 -1.6367
    1THF     H4 2996   0.056   1.665   1.626 -2.5851 -1.7137 -0.4652
    1THF     C3 2997  -0.026   1.826   1.511  0.0441  0.0628 -0.0105
    1THF     H5 2998  -0.114   1.888   1.529 -0.6811 -0.2986 -2.1803
    1THF     H6 2999  -0.054   1.748   1.439  0.0995 -0.1878  0.2381
    1THF     C4 3000   0.094   1.904   1.470 -0.3115 -0.3622  0.7922
    1THF     H7 3001   0.064   2.007   1.450 -0.5986 -0.2558  1.7344
    1THF     H8 3002   0.144   1.856   1.386  0.2720 -0.4402  1.1770
    1THF     O1 3003   0.185   1.901   1.582  0.0067 -0.5426 -0.3514
    1THF     C1 3004   0.396   1.292   1.054 -0.1492  0.4195 -0.7382
    1THF     H1 3005   0.466   1.214   1.026 -3.3855 -1.9981 -2.4844
    1THF     H2 3006   0.304   1.280   0.996 -0.6378  0.6241 -0.0088
    1THF     C2 3007   0.454   1.436   1.031  0.2185 -0.8923 -0.0868
    1THF     H3 3008   0.364   1.486   0.995  1.4746  0.3925 -1.5132
    1THF     H4 3009   0.539   1.436   0.962 -1.7473  0.4075 -2.5795
    1THF     C3 3010   0.484   1.477   1.175 -0.1207  1.1678  0.2586
    1THF     H5 3011   0.469   1.585   1.184 -3.0934  0.8094 -0.1252
    1THF     H6 3012   0.587   1.460   1.208 -0.3462 -0.0580  0.3453
    1THF     C4 3013   0.381   1.404   1.262  0.8185  0.4977  0.3815
    1THF     H7 3014   0.286   1.456   1.247  0.2817 -0.3072  1.0120
    1THF     H8 3015   0.409   1.387   1.366  0.1411  0.5116  0.5627
    1THF     O1 3016   0.367   1.275   1.196  1.0230 -0.2758 -0.1706
    1THF     C1 3017   0.584   0.233   3.563  0.1286  0.6174  0.6224
    1THF     H1 3018   0.585   0.129   3.597 -1.3433  0.6032  0.6589
    1THF     H2 3019   0.517   0.288   3.629  0.6099 -0.2153  1.8182
    1THF     C2 3020   0.555   0.237   3.410  0.5140 -0.1196 -0.1074
    1THF     H3 3021   0.494   0.325   3.388 -0.7296 -0.8703  0.2683
    1THF     H4 3022   0.511   0.149   3.361 -0.1606 -1.5196  2.8743
    1THF     C3 3023   0.694   0.259   3.346  0.3758  0.4751 -0.1616
    1THF     H5 3024   0.689   0.290   3.241  1.7184  1.7693  0.1430
    1THF     H6 3025   0.749   0.166   3.361  1.7351  1.2354 -0.3790
    1THF     C4 3026   0.764   0.351   3.453 -0.6563  0.0694 -0.3762
    1THF     H7 3027   0.737   0.457   3.453  0.4847  0.4174  2.0089
    1THF     H8 3028   0.874   0.349   3.457 -0.5591 -3.5824 -2.6857
    1THF     O1 3029   0.718   0.297   3.575  1.0071  0.1876  0.6420
    1THF     C1 3030   0.403   0.031   2.951 -0.0947 -0.8541 -0.2058
    1THF     H1 3031   0.314  -0.024   2.983  0.0554  0.0965  1.9693
    1THF     H2 3032   0.485  -0.041   2.941 -0.6408 -1.4691 -0.2455
    1THF     C2 3033   0.438   0.135   3.056 -0.0169  0.4286  0.2502
    1THF     H3 3034   0.541   0.168   3.068  0.0493  0.2356  0.2199
    1THF     H4 3035   0.404   0.085   3.147 -0.0031 -1.7718 -0.9090
    1THF     C3 3036   0.360   0.261   3.023  0.1784 -0.1480 -0.1041
    1THF     H5 3037   0.422   0.350   3.040 -0.9280  0.4792  0.7054
    1THF     H6 3038   0.275   0.268   3.091  1.1092 -0.8845  1.1641
    1THF     C4 3039   0.311   0.246   2.879 -0.5507 -0.1910  0.1398
    1THF     H7 3040   0.327   0.327   2.807 -0.1692 -0.4174 -0.0359
    1THF     H8 3041   0.204   0.222   2.880 -0.7588  0.7621  0.4619
    1THF     O1 3042   0.377   0.118   2.835  0.2199  0.3178  0.5739
    1THF     C1 3043   0.866   2.135   2.816 -0.0393  0.3045 -0.1317
    1THF     H1 3044   0.899   2.182   2.909  2.6197  0.4327 -1.1109
    1THF     H2 3045   0.931   2.175   2.738  0.9680  1.0314  1.0764
    1THF     C2 3046   0.715   2.156   2.784 -0.3309 -0.5524  0.1659
    1THF     H3 3047   0.705   2.251   2.731 -1.0737 -1.4108 -1.2647
    1THF     H4 3048   0.670   2.174   2.882 -0.9407 -2.2960  0.2243
    1THF     C3 3049   0.666   2.030   2.710 -0.3402  0.8659 -0.1154
    1THF     H5 3050   0.691   2.034   2.604 -2.0562 -1.4601 -0.6416
    1THF     H6 3051   0.564   2.008   2.739 -0.2064 -0.6290 -0.7500
    1THF     C4 3052   0.771   1.922   2.755 -0.5518 -0.8197  0.0465
    1THF     H7 3053   0.822   1.884   2.666  2.5130 -0.5813  1.6051
    1THF     H8 3054   0.739   1.840   2.819  0.8267  0.2059  2.0986
    1THF     O1 3055   0.873   1.993   2.835  0.1448  0.2609 -0.1587
    1THF     C1 3056   2.823   1.437   1.353 -0.1810 -0.4188 -0.2478
    1THF     H1 3057   2.717   1.450   1.332 -0.5558 -1.4489  0.9043
    1THF     H2 3058   2.882   1.404   1.267  1.6123 -1.4078  1.3092
    1THF     C2 3059   2.853   1.344   1.472 -0.3654  0.5139  0.7818
    1THF     H3 3060   2.960   1.321   1.465 -0.9041 -2.0278  0.6233
    1THF     H4 3061   2.794   1.253   1.459  1.0490 -0.1934 -0.9607
    1THF     C3 3062   2.815   1.426   1.591  0.4058  0.1935  0.0521
    1THF     H5 3063   2.872   1.415   1.684  0.1168  1.1169  0.3402
    1THF     H6 3064   2.712   1.413   1.625  0.9229 -0.1904  1.4964
    1THF     C4 3065   2.829   1.575   1.548 -1.0348  0.3796  0.1061
    1THF     H7 3066   2.923   1.613   1.589 -0.7942 -0.8319  0.7227
    1THF     H8 3067   2.746   1.645   1.563 -1.6500 -0.3578  0.1772
    1THF     O1 3068   2.853   1.570   1.406 -0.2209  0.2331  0.9826
    1THF     C1 3069   3.296   2.637   1.195  0.3979 -0.6408  0.1374
    1THF     H1 3070   3.333   2.706   1.118 -0.5304 -0.9796 -0.6214
    1THF     H2 3071   3.272   2.544   1.142  1.3989 -0.1104 -1.2959
    1THF     C2 3072   3.169   2.689   1.270  0.2693 -0.6220 -0.0637
    1THF     H3 3073   3.082   2.624   1.256 -0.5187  0.6285 -0.9917
    1THF     H4 3074   3.142   2.790   1.241 -1.1033 -0.2259  2.4723
    1THF     C3 3075   3.204   2.685   1.417 -0.2529 -0.0073  0.0492
    1THF     H5 3076   3.130   2.635   1.480  2.1629 -0.1889  2.8554
    1THF     H6 3077   3.214   2.789   1.447  1.4722 -0.0307 -0.3757
    1THF     C4 3078   3.344   2.619   1.423  0.3316 -0.2914 -0.5347
    1THF     H7 3079   3.322   2.515   1.448 -0.9510 -0.3729 -1.9055
    1THF     H8 3080   3.410   2.668   1.496  0.4213  0.1433 -0.9071
    1THF     O1 3081   3.399   2.625   1.296  0.2711  0.2017  0.0683
    1THF     C1 3082   2.338   2.253   0.104  0.5843  0.0344 -0.7771
    1THF     H1 3083   2.362   2.261  -0.002 -2.4818  0.9188 -1.4537
    1THF     H2 3084   2.349   2.153   0.146  2.8741  1.2169  1.5901
    1THF     C2 3085   2.196   2.303   0.126 -0.0488 -0.2209  0.2576
    1THF     H3 3086   2.142   2.249   0.203 -0.1569 -1.3879 -0.6175
    1THF     H4 3087   2.135   2.308   0.036 -1.7578  1.5264  1.4784
    1THF     C3 3088   2.209   2.441   0.185  0.1600  0.2209 -0.6443
    1THF     H5 3089   2.137   2.471   0.262 -1.1968 -1.6478 -1.1485
    1THF     H6 3090   2.219   2.516   0.106 -0.9878  0.6387 -0.4063
    1THF     C4 3091   2.347   2.434   0.249 -0.4887 -0.5653 -0.2968
    1THF     H7 3092   2.344   2.366   0.334  0.5842 -1.4690 -0.9679
    1THF     H8 3093   2.383   2.534   0.274 -1.8620 -0.0888 -0.1842
    1THF     O1 3094   2.426   2.349   0.160  0.2098  0.0156  0.2109
    1THF     C1 3095   2.729   3.341   3.686  0.6844 -0.8026 -0.3705
    1THF     H1 3096   2.707   3.241   3.724 -2.7340  0.2262  0.5517
    1THF     H2 3097   2.647   3.376   3.623  2.4234 -0.7415 -2.6417
    1THF     C2 3098   2.859   3.360   3.605  1.4831  0.0157 -0.4924
    1THF     H3 3099   2.861   3.351   3.497 -0.7668 -0.8835 -0.4743
    1THF     H4 3100   2.919   3.283   3.656 -1.7617 -0.6086  2.6441
    1THF     C3 3101   2.908   3.497   3.643  0.2867 -0.0027 -0.2315
    1THF     H5 3102   2.858   3.572   3.582  0.1365 -1.0032 -1.3452
    1THF     H6 3103   3.016   3.514   3.635  0.7514 -2.7246 -0.3255
    1THF     C4 3104   2.868   3.505   3.790  0.0278 -0.5776 -0.8703
    1THF     H7 3105   2.853   3.601   3.840  1.1295 -1.2035  0.7159
    1THF     H8 3106   2.941   3.446   3.846 -0.2926  2.5689  3.0722
    1THF     O1 3107   2.741   3.436   3.801  0.5692  0.5331 -0.0879
    1THF     C1 3108   3.696   3.177   2.635  0.0021  0.6693  0.3937
    1THF     H1 3109   3.780   3.240   2.603  0.8061 -1.7915 -2.5570
    1THF     H2 3110   3.671   3.186   2.741  3.8010  2.1823  1.2560
    1THF     C2 3111   3.735   3.033   2.605 -0.1685  0.0397 -0.4490
    1THF     H3 3112   3.726   2.954   2.680  1.4829 -2.6699 -3.0202
    1THF     H4 3113   3.841   3.035   2.579 -0.1310 -0.3148 -0.3280
    1THF     C3 3114   3.643   2.994   2.484  0.0111 -0.0551 -0.3756
    1THF     H5 3115   3.616   2.888   2.492 -1.3714  0.2185 -1.2311
    1THF     H6 3116   3.697   3.020   2.393  1.7207  0.3617  0.7256
    1THF     C4 3117   3.520   3.082   2.509 -0.2663  0.2315 -0.1534
    1THF     H7 3118   3.457   3.039   2.588 -0.3092 -0.0074 -0.3173
    1THF     H8 3119   3.464   3.103   2.417 -0.7406  2.1624  0.5393
    1THF     O1 3120   3.582   3.205   2.552  0.3774  0.0723  0.0791
    1THF     C1 3121   2.587   2.186   3.904 -0.4557  0.1743 -0.6169
    1THF     H1 3122   2.610   2.225   3.804 -2.0946  0.7111 -0.7990
    1THF     H2 3123   2.496   2.227   3.948 -0.5179 -0.9343  0.3054
    1THF     C2 3124   2.708   2.223   3.996  0.3239  0.3885 -0.9918
    1THF     H3 3125   2.682   2.253   4.097  3.0689 -0.0719 -0.0984
    1THF     H4 3126   2.780   2.297   3.958  1.7822 -0.8756 -0.7429
    1THF     C3 3127   2.783   2.094   4.014  0.1982 -0.3960 -0.0612
    1THF     H5 3128   2.793   2.077   4.121 -1.5359 -2.3364 -0.1741
    1THF     H6 3129   2.887   2.099   3.979  0.2278  0.5433  0.1366
    1THF     C4 3130   2.703   1.989   3.939 -0.5381 -0.6828  0.0446
    1THF     H7 3131   2.707   1.897   3.996  0.2212 -0.4761  0.3246
    1THF     H8 3132   2.764   1.977   3.850  0.1807  1.6071  0.1796
    1THF     O1 3133   2.577   2.047   3.903 -0.4259  0.1080 -0.6133
    1THF     C1 3134   0.051   3.530   0.041 -0.4668 -0.0755 -1.0536
    1THF     H1 3135   0.009   3.527   0.142  1.6340 -0.1942 -0.1462
    1THF     H2 3136   0.018   3.452  -0.028 -0.8974  0.0748 -1.0158
    1THF     C2 3137   0.207   3.532   0.057 -0.2549 -0.1256 -0.4613
    1THF     H3 3138   0.249   3.433   0.041  1.3446  0.0140  2.4336
    1THF     H4 3139   0.234   3.557   0.160  0.6842  3.0044 -1.4124
    1THF     C3 3140   0.255   3.638  -0.040 -0.5049 -0.6944  0.0218
    1THF     H5 3141   0.273   3.581  -0.132 -1.3140 -0.6818 -0.1534
    1THF     H6 3142   0.347   3.683  -0.003  0.3279 -2.4932  0.1858
    1THF     C4 3143   0.143   3.735  -0.043  1.1401 -0.2648 -0.3896
    1THF     H7 3144   0.129   3.785  -0.139 -1.2066  0.6414  0.3858
    1THF     H8 3145   0.159   3.815   0.029  0.9725 -0.3469 -0.2620
    1THF     O1 3146   0.022   3.660  -0.009  0.8662 -0.0881  0.0896
    1THF     C1 3147   0.214   2.403   0.856 -1.3025  0.3999 -0.0727
    1THF     H1 3148   0.240   2.488   0.920  1.7194  0.0510 -0.7851
    1THF     H2 3149   0.277   2.322   0.891 -1.2769 -0.0838 -1.2234
    1THF     C2 3150   0.241   2.430   0.710 -0.2201  0.1963 -0.0710
    1THF     H3 3151   0.338   2.388   0.681  1.1298  2.6508  0.7698
    1THF     H4 3152   0.238   2.537   0.688  0.3572  0.4919  1.2468
    1THF     C3 3153   0.121   2.365   0.647  0.2544  0.0157  0.1665
    1THF     H5 3154   0.153   2.260   0.639  0.1135 -0.0557  0.5243
    1THF     H6 3155   0.100   2.405   0.548  4.3510  0.9656 -0.4013
    1THF     C4 3156   0.004   2.378   0.745 -0.2213  0.0281 -0.2694
    1THF     H7 3157  -0.077   2.309   0.718  0.1809  0.0283 -1.5410
    1THF     H8 3158  -0.032   2.481   0.746  2.1228  0.8709  1.7632
    1THF     O1 3159   0.076   2.352   0.871  0.0025 -0.1877  0.0556
    1THF     C1 3160   0.669   3.122   2.070  0.3983  0.6024  0.0190
    1THF     H1 3161   0.705   3.151   1.971 -2.5674  3.0342 -0.4320
    1THF     H2 3162   0.723   3.036   2.112 -1.2523  0.6031  2.2543
    1THF     C2 3163   0.520   3.078   2.044  0.2666 -0.2718 -0.4807
    1THF     H3 3164   0.522   2.969   2.052 -0.2027 -0.1885  0.9191
    1THF     H4 3165   0.492   3.111   1.944  0.6066 -1.5048 -0.9791
    1THF     C3 3166   0.440   3.144   2.157  0.2514 -0.1755  0.0390
    1THF     H5 3167   0.437   3.089   2.252  3.4784 -1.6142 -0.6398
    1THF     H6 3168   0.337   3.170   2.132 -0.0786 -1.1501  0.3567
    1THF     C4 3169   0.528   3.270   2.198  0.2117  0.3198  0.3920
    1THF     H7 3170   0.513   3.288   2.305  2.0558  0.5200  0.6492
    1THF     H8 3171   0.505   3.367   2.152  0.8685 -0.5287 -1.7959
    1THF     O1 3172   0.663   3.239   2.158 -0.0700 -0.1979 -0.2459
    1THF     C1 3173   1.493   2.099   2.328 -0.1572 -0.2301  0.3959
    1THF     H1 3174   1.480   2.111   2.220 -1.5903  1.3789  0.7161
    1THF     H2 3175   1.467   2.194   2.377  1.4056  1.2128 -1.5038
    1THF     C2 3176   1.629   2.048   2.384 -0.1481 -0.4898  0.0061
    1THF     H3 3177   1.698   2.123   2.424 -0.9167 -0.1447  0.6818
    1THF     H4 3178   1.680   1.996   2.302 -0.0846  1.6686 -1.3636
    1THF     C3 3179   1.599   1.965   2.502  0.0843 -0.1590  0.0022
    1THF     H5 3180   1.584   2.031   2.587 -3.6336  0.7577 -1.2820
    1THF     H6 3181   1.691   1.906   2.507 -1.2268 -2.4571 -1.9325
    1THF     C4 3182   1.459   1.908   2.457 -0.2569  0.4582  0.0495
    1THF     H7 3183   1.409   1.885   2.551  0.1854 -1.1457 -0.1000
    1THF     H8 3184   1.478   1.813   2.407 -2.4082  0.4489 -0.8329
    1THF     O1 3185   1.389   2.002   2.372 -0.2222  0.2381 -0.2920
    1THF     C1 3186   1.284   0.538   1.411  0.1137  0.8187  0.4590
    1THF     H1 3187   1.252   0.442   1.452  3.0449 -0.2251  0.4530
    1THF     H2 3188   1.383   0.539   1.364 -0.1147 -2.7841 -0.2010
    1THF     C2 3189   1.285   0.645   1.526 -0.0918  0.9841 -0.0674
    1THF     H3 3190   1.377   0.703   1.516  0.7439  0.0555  1.8518
    1THF     H4 3191   1.294   0.596   1.623  1.4319  0.7509 -0.3026
    1THF     C3 3192   1.152   0.720   1.530  0.2797  0.0839  0.2446
    1THF     H5 3193   1.167   0.826   1.509  1.2060  0.1277  1.0887
    1THF     H6 3194   1.097   0.712   1.624  2.2324  2.2944  1.6391
    1THF     C4 3195   1.079   0.652   1.416  0.2812 -0.5315  0.3878
    1THF     H7 3196   1.023   0.717   1.348 -2.5981  0.5473  3.6463
    1THF     H8 3197   1.011   0.578   1.459 -2.6521  0.6730 -1.9593
    1THF     O1 3198   1.179   0.590   1.331 -0.6712  0.3425  0.5140
    1THF     C1 3199   2.488   1.310   3.106 -0.0640  0.4793 -0.4389
    1THF     H1 3200   2.548   1.241   3.046  0.0381  0.2100 -0.0208
    1THF     H2 3201   2.518   1.290   3.209 -2.8892  1.2434  0.5931
    1THF     C2 3202   2.334   1.319   3.078 -0.4152  0.4972 -0.1919
    1THF     H3 3203   2.276   1.255   3.144  0.1909  0.7632  0.5967
    1THF     H4 3204   2.305   1.298   2.974 -1.9861  0.1565  0.3010
    1THF     C3 3205   2.299   1.465   3.085  0.0245  0.0583 -0.0626
    1THF     H5 3206   2.265   1.494   3.184  0.5620  0.8796 -0.1120
    1THF     H6 3207   2.218   1.482   3.014  0.8084  2.1491 -0.4976
    1THF     C4 3208   2.431   1.531   3.041 -0.6471  0.1695  0.5072
    1THF     H7 3209   2.441   1.634   3.076  3.0467 -0.2676  0.8621
    1THF     H8 3210   2.439   1.533   2.932  1.2055  0.0844  0.6373
    1THF     O1 3211   2.536   1.444   3.091 -0.3175  0.1179 -0.1297
    1THF     C1 3212   0.973   3.416   0.822  0.2449  0.0562 -0.0192
    1THF     H1 3213   0.903   3.482   0.874 -0.9147 -0.8627 -0.3807
    1THF     H2 3214   1.031   3.477   0.752  0.2456  0.7501  0.5815
    1THF     C2 3215   0.890   3.295   0.753  0.0101  0.0928  0.5778
    1THF     H3 3216   0.948   3.257   0.668 -2.5844 -1.4127 -0.5942
    1THF     H4 3217   0.800   3.351   0.726 -0.8232 -1.5062 -0.0489
    1THF     C3 3218   0.876   3.190   0.862  0.6875 -0.0206 -0.0824
    1THF     H5 3219   0.884   3.087   0.826 -1.6695  0.3832 -1.8952
    1THF     H6 3220   0.773   3.194   0.897 -0.3663 -3.7589 -2.4419
    1THF     C4 3221   0.972   3.246   0.976  0.1193 -0.1715  0.1416
    1THF     H7 3222   1.035   3.173   1.028 -0.0859  0.2828  1.0405
    1THF     H8 3223   0.904   3.292   1.049  0.1326 -4.0076  2.7493
    1THF     O1 3224   1.057   3.350   0.916 -0.0015  0.4896 -0.3638
    1THF     C1 3225   0.368   0.956   3.226 -0.1178  0.7982  0.0555
    1THF     H1 3226   0.262   0.947   3.250 -0.0723 -0.1258 -0.0736
    1THF     H2 3227   0.409   0.865   3.182 -1.9496  0.4719 -0.9979
    1THF     C2 3228   0.438   1.007   3.352 -0.3890 -0.5253 -0.0298
    1THF     H3 3229   0.476   0.914   3.396 -0.8731 -0.9142 -0.4375
    1THF     H4 3230   0.367   1.066   3.410  1.8627  3.4573 -1.1227
    1THF     C3 3231   0.542   1.104   3.307 -0.2346  0.4580  0.1597
    1THF     H5 3232   0.642   1.061   3.316 -0.7927 -0.8940 -0.0021
    1THF     H6 3233   0.527   1.200   3.357 -1.3259  1.1604 -1.4672
    1THF     C4 3234   0.518   1.123   3.150  0.2801 -0.0218 -0.3207
    1THF     H7 3235   0.593   1.082   3.082  0.0373  0.5873 -0.9624
    1THF     H8 3236   0.513   1.232   3.143  0.6061 -0.0559 -1.0725
    1THF     O1 3237   0.392   1.063   3.129  0.6881  0.4896 -0.3276
    1THF     C1 3238   3.361   1.154   2.257 -0.3668  0.2372  0.4027
    1THF     H1 3239   3.392   1.050   2.269  0.0026  0.4489  1.4188
    1THF     H2 3240   3.339   1.198   2.355 -0.4730  0.2210  0.3858
    1THF     C2 3241   3.243   1.174   2.155  0.5401 -0.0156 -0.2495
    1THF     H3 3242   3.147   1.201   2.201  0.6902  1.7504 -0.9509
    1THF     H4 3243   3.232   1.082   2.097  1.7127 -1.0839  1.1793
    1THF     C3 3244   3.291   1.290   2.070 -0.4787  0.0021  0.0907
    1THF     H5 3245   3.209   1.363   2.066  0.9417  1.5956 -0.6679
    1THF     H6 3246   3.303   1.254   1.968  2.3345 -0.7013  0.6167
    1THF     C4 3247   3.421   1.343   2.129  1.0574  0.2282 -0.2980
    1THF     H7 3248   3.399   1.418   2.204 -1.7109 -1.3829  0.5624
    1THF     H8 3249   3.491   1.378   2.052  0.2988  1.4653 -0.4286
    1THF     O1 3250   3.471   1.225   2.197 -0.3896  0.0023 -0.3485
    1THF     C1 3251   3.742   2.159   1.621 -0.0753  0.0853  0.7380
    1THF     H1 3252   3.645   2.159   1.671 -0.9792 -1.8634 -0.9318
    1THF     H2 3253   3.775   2.055   1.629  0.9600  0.4879  1.9321
    1THF     C2 3254   3.849   2.255   1.663  0.3298  0.0802 -0.1246
    1THF     H3 3255   3.943   2.200   1.670  1.0653  1.5647  2.5405
    1THF     H4 3256   3.836   2.283   1.768  1.2290 -0.1531  0.0525
    1THF     C3 3257   3.854   2.367   1.558  0.1407  0.5168  0.0674
    1THF     H5 3258   3.940   2.347   1.494 -1.2190 -0.2521 -1.5675
    1THF     H6 3259   3.850   2.469   1.595 -2.8857  0.3787  0.2453
    1THF     C4 3260   3.738   2.337   1.469 -0.6482  0.2602 -0.1163
    1THF     H7 3261   3.748   2.370   1.365 -0.1630  0.9710  0.1538
    1THF     H8 3262   3.641   2.376   1.501 -0.9875 -0.2083 -0.5553
    1THF     O1 3263   3.713   2.198   1.485  0.7149  0.0260 -0.3960
    1THF     C1 3264   1.515   2.717   1.663 -0.2093 -0.1184  0.1586
    1THF     H1 3265   1.464   2.626   1.694 -1.2227  0.4279  0.1234
    1THF     H2 3266   1.484   2.795   1.733  1.1492  2.6930 -2.2472
    1THF     C2 3267   1.471   2.750   1.522  0.0096  0.0009  0.3127
    1THF     H3 3268   1.426   2.848   1.509 -1.6100 -0.6801  0.7368
    1THF     H4 3269   1.402   2.670   1.496 -0.5795  0.5480  0.2007
    1THF     C3 3270   1.601   2.741   1.438 -0.1584  0.2214  0.2800
    1THF     H5 3271   1.634   2.840   1.405  2.6157 -1.3600 -1.8111
    1THF     H6 3272   1.582   2.677   1.352 -0.5839  0.0865  0.4721
    1THF     C4 3273   1.706   2.682   1.533  0.9339  0.2923 -0.3500
    1THF     H7 3274   1.808   2.720   1.531  1.5957 -1.4921 -2.7512
    1THF     H8 3275   1.696   2.578   1.500  0.2899 -0.1015  1.0474
    1THF     O1 3276   1.657   2.697   1.662 -0.0329 -0.3054 -0.0547
    1THF     C1 3277   2.489   3.088   3.127  0.7910  0.6330  0.8106
    1THF     H1 3278   2.512   2.982   3.144  0.1408  0.5065  0.9415
    1THF     H2 3279   2.545   3.155   3.192 -0.2729  1.9034  0.4462
    1THF     C2 3280   2.336   3.103   3.138  0.0910  0.1167 -0.0440
    1THF     H3 3281   2.313   3.141   3.238 -0.6983  1.7244 -0.8106
    1THF     H4 3282   2.286   3.008   3.117  0.0518 -0.0359  0.7507
    1THF     C3 3283   2.306   3.208   3.032  0.3764 -0.4433  0.0116
    1THF     H5 3284   2.304   3.307   3.078  0.3650 -0.9014  1.0293
    1THF     H6 3285   2.214   3.194   2.976 -1.5361 -1.5898  3.2492
    1THF     C4 3286   2.424   3.201   2.939 -0.7918  0.9624  0.1663
    1THF     H7 3287   2.456   3.306   2.931 -2.6016  1.8147  3.0016
    1THF     H8 3288   2.409   3.172   2.835 -1.0653  0.0257  0.4635
    1THF     O1 3289   2.525   3.119   2.997 -0.6758 -0.1453 -0.0639
    1THF     C1 3290   3.135   3.350   1.553 -0.1745 -0.4350 -0.4778
    1THF     H1 3291   3.039   3.378   1.598  0.0913 -1.2577  0.6053
    1THF     H2 3292   3.213   3.427   1.557 -1.1300  0.4310  3.1401
    1THF     C2 3293   3.110   3.294   1.411  0.3911 -1.0671  0.6818
    1THF     H3 3294   3.202   3.313   1.354  0.7077  1.1536  1.8553
    1THF     H4 3295   3.021   3.342   1.370  0.0037 -2.4916 -0.1819
    1THF     C3 3296   3.083   3.138   1.439 -0.0196 -0.1176 -0.7531
    1THF     H5 3297   3.146   3.072   1.379 -0.0412 -2.1169  1.3666
    1THF     H6 3298   2.982   3.107   1.410 -1.0083  2.1084  0.2128
    1THF     C4 3299   3.096   3.122   1.591 -0.2160 -0.4690 -0.4235
    1THF     H7 3300   3.152   3.031   1.613 -0.7352 -0.8458 -0.6558
    1THF     H8 3301   2.996   3.125   1.635 -0.1398 -1.1624 -0.2089
    1THF     O1 3302   3.170   3.236   1.633  0.1736 -0.0366  0.7792
    1THF     C1 3303   2.018   3.721   4.063 -0.3413 -0.1123  0.0812
    1THF     H1 3304   2.020   3.828   4.041 -0.0490 -0.0871  0.2323
    1THF     H2 3305   2.003   3.664   3.971 -2.0058 -3.1843  2.1517
    1THF     C2 3306   1.910   3.680   4.165 -0.2478  0.3901 -0.1524
    1THF     H3 3307   1.860   3.595   4.118  0.9527 -0.0830 -0.5919
    1THF     H4 3308   1.841   3.762   4.187 -0.8007 -0.5517  1.7126
    1THF     C3 3309   1.980   3.645   4.297 -0.4704  0.6084  0.2707
    1THF     H5 3310   1.915   3.580   4.355 -1.0217  1.8028  1.0114
    1THF     H6 3311   1.994   3.738   4.352  0.4674  0.6162  0.0394
    1THF     C4 3312   2.110   3.595   4.241  0.2764 -0.4314  0.2479
    1THF     H7 3313   2.087   3.497   4.198  1.4995 -2.2428  3.4906
    1THF     H8 3314   2.193   3.586   4.311  1.6500 -0.2918 -1.3350
    1THF     O1 3315   2.144   3.683   4.130 -0.1104 -0.2884 -0.0541
    1THF     C1 3316   3.851   2.647   0.013  0.3202 -0.3889 -0.1637
    1THF     H1 3317   3.798   2.559  -0.025 -2.0881  1.2914 -0.8176
    1THF     H2 3318   3.916   2.630   0.099  0.4724 -0.5593 -0.3151
    1THF     C2 3319   3.738   2.740   0.057  0.5442  0.1516  0.1697
    1THF     H3 3320   3.745   2.782   0.157 -0.5810 -3.0187  1.6500
    1THF     H4 3321   3.646   2.682   0.066 -0.0033  0.7828 -1.1657
    1THF     C3 3322   3.717   2.846  -0.046 -0.6392  0.1690  0.2327
    1THF     H5 3323   3.678   2.938  -0.003 -0.5033 -0.1214  0.9787
    1THF     H6 3324   3.638   2.816  -0.115  0.7156 -0.9153 -0.8843
    1THF     C4 3325   3.859   2.857  -0.101  0.0442  0.7690 -0.4117
    1THF     H7 3326   3.925   2.915  -0.037  0.8244 -0.5870  0.0435
    1THF     H8 3327   3.863   2.901  -0.201  0.5572 -0.3117 -0.8788
    1THF     O1 3328   3.913   2.721  -0.104  0.3035 -0.2227 -0.1432
    1THF     C1 3329   2.182   1.853   4.016  0.0981 -0.2307 -0.5047
    1THF     H1 3330   2.081   1.828   4.050  0.5300 -3.5866 -1.5887
    1THF     H2 3331   2.241   1.878   4.105 -3.4857 -0.2519  1.9803
    1THF     C2 3332   2.191   1.972   3.927 -0.4074 -0.1530  0.2723
    1THF     H3 3333   2.256   2.047   3.972 -2.2264  2.6025 -1.5475
    1THF     H4 3334   2.098   2.026   3.912 -0.0666  0.3898  0.0976
    1THF     C3 3335   2.258   1.921   3.798 -0.2721 -0.4305 -0.4280
    1THF     H5 3336   2.334   1.993   3.770  0.0769  0.2452  2.2010
    1THF     H6 3337   2.182   1.901   3.722 -0.3140  1.5372 -0.9146
    1THF     C4 3338   2.319   1.787   3.845 -0.4386  0.3513  1.0162
    1THF     H7 3339   2.420   1.797   3.884  0.3798  0.6792 -1.1269
    1THF     H8 3340   2.314   1.715   3.763  1.8902  0.7626  0.4642
    1THF     O1 3341   2.236   1.742   3.949 -0.6025 -0.0520 -0.0615
    1THF     C1 3342   1.980   1.087   2.628 -0.3024  0.2972  0.1236
    1THF     H1 3343   1.986   1.112   2.734  1.9346  0.0126  0.0913
    1THF     H2 3344   2.000   1.178   2.572 -0.7327  1.3020  1.5767
    1THF     C2 3345   1.853   1.016   2.583 -0.0372 -0.7911  0.1848
    1THF     H3 3346   1.787   1.090   2.538  0.4021  1.4619  3.1420
    1THF     H4 3347   1.800   0.975   2.670  0.8017  1.5523  1.8553
    1THF     C3 3348   1.890   0.901   2.500  0.3908  0.3888  0.3086
    1THF     H5 3349   1.847   0.900   2.400 -2.3720 -2.4865  1.4394
    1THF     H6 3350   1.862   0.805   2.543  0.7643  0.9069  1.7542
    1THF     C4 3351   2.042   0.898   2.504 -0.7386 -1.0501 -0.1600
    1THF     H7 3352   2.080   0.920   2.404  1.5933 -2.5563  0.3554
    1THF     H8 3353   2.078   0.799   2.533  0.4296 -0.3856  0.7306
    1THF     O1 3354   2.075   0.984   2.615  0.0272 -0.8353  0.1469
    1THF     C1 3355   1.237   2.447   0.321 -0.3876  0.0081  0.0027
    1THF     H1 3356   1.233   2.534   0.256  1.1890  0.3988  0.4131
    1THF     H2 3357   1.249   2.487   0.422  0.7601  2.1795 -0.9776
    1THF     C2 3358   1.349   2.359   0.276 -0.1127 -0.3668  0.3597
    1THF     H3 3359   1.425   2.349   0.353 -0.0303 -0.6916  0.2383
    1THF     H4 3360   1.393   2.401   0.185 -0.8688  1.0663  0.6417
    1THF     C3 3361   1.286   2.221   0.254 -0.2016  0.1744  0.1353
    1THF     H5 3362   1.330   2.135   0.305  0.2661 -0.0157 -0.5845
    1THF     H6 3363   1.292   2.200   0.147 -2.3736  2.7031 -0.5317
    1THF     C4 3364   1.136   2.232   0.280  0.8026  0.4784  0.0645
    1THF     H7 3365   1.103   2.160   0.356  0.1820  1.7484  1.0187
    1THF     H8 3366   1.073   2.210   0.194 -2.4883 -0.9498  2.7024
    1THF     O1 3367   1.115   2.367   0.327 -0.3476 -0.0322  0.4252
    1THF     C1 3368   0.593   2.346   0.542 -0.6414  0.2179 -0.3401
    1THF     H1 3369   0.543   2.367   0.637 -2.2838 -1.0019 -0.9130
    1THF     H2 3370   0.519   2.334   0.462 -1.4205  0.9932  0.2601
    1THF     C2 3371   0.668   2.209   0.539  0.5164 -0.0071 -0.1930
    1THF     H3 3372   0.629   2.145   0.460 -1.1557 -0.2655  0.8353
    1THF     H4 3373   0.670   2.152   0.632 -1.9163  0.6181  0.2885
    1THF     C3 3374   0.810   2.247   0.510 -0.0764  0.4000  0.7507
    1THF     H5 3375   0.864   2.182   0.440  0.8552  1.0030  0.8964
    1THF     H6 3376   0.872   2.238   0.599 -1.4728 -1.4939  1.5484
    1THF     C4 3377   0.813   2.390   0.456 -0.4394 -0.4930 -0.3699
    1THF     H7 3378   0.812   2.396   0.347 -1.3533 -0.3672 -0.3564
    1THF     H8 3379   0.900   2.449   0.484 -2.0551  0.8735  1.9598
    1THF     O1 3380   0.689   2.442   0.504  0.4142  0.0525  0.4870
    1THF     C1 3381   1.473   1.530   4.005 -0.5082 -0.5219  0.3204
    1THF     H1 3382   1.489   1.603   3.925  0.8033 -0.4483  0.6298
    1THF     H2 3383   1.563   1.484   4.047 -0.7674 -2.4113 -1.1659
    1THF     C2 3384   1.372   1.422   3.953 -0.9254  0.4466 -0.0834
    1THF     H3 3385   1.426   1.327   3.953  0.5473  1.2583  1.2517
    1THF     H4 3386   1.324   1.443   3.857 -0.6516 -0.6198 -0.4561
    1THF     C3 3387   1.267   1.418   4.062  0.4297 -0.1551  0.1533
    1THF     H5 3388   1.269   1.323   4.117 -1.4233 -0.5724 -0.4648
    1THF     H6 3389   1.168   1.430   4.016  0.1303 -2.0249  0.2627
    1THF     C4 3390   1.291   1.542   4.153  0.1259  0.6364  0.3587
    1THF     H7 3391   1.307   1.504   4.254 -0.9836 -0.4775  0.1391
    1THF     H8 3392   1.213   1.618   4.143 -1.7601 -1.1208  1.2095
    1THF     O1 3393   1.409   1.604   4.109  0.2489 -0.3604 -0.5057
    1THF     C1 3394   0.153   1.265   3.288 -0.6946 -0.1691 -0.2505
    1THF     H1 3395   0.153   1.370   3.256  1.2933 -0.4775 -1.3422
    1THF     H2 3396   0.246   1.218   3.254  0.3214  1.3165  0.3955
    1THF     C2 3397   0.029   1.202   3.231  0.5613  0.0391 -0.4063
    1THF     H3 3398   0.067   1.147   3.144 -0.4656 -0.3175 -0.6425
    1THF     H4 3399  -0.041   1.278   3.194 -0.5723 -0.7218  0.1533
    1THF     C3 3400  -0.033   1.111   3.338 -0.6082  0.6937 -0.5316
    1THF     H5 3401   0.019   1.016   3.329 -3.6119 -0.9545 -1.2421
    1THF     H6 3402  -0.142   1.106   3.345 -0.3865 -0.2223  3.7689
    1THF     C4 3403   0.018   1.177   3.474 -0.4639 -0.2739  0.0355
    1THF     H7 3404   0.053   1.101   3.545  0.1597 -0.3664 -0.3708
    1THF     H8 3405  -0.051   1.243   3.527 -0.3894 -1.8738  2.2228
    1THF     O1 3406   0.130   1.258   3.433 -0.5786 -0.1812 -0.6383
    1THF     C1 3407   2.698   3.119   0.199 -0.2398  0.1676  0.0432
    1THF     H1 3408   2.670   3.068   0.291 -3.7892  1.9284  0.0447
    1THF     H2 3409   2.731   3.039   0.133 -0.4572 -0.0268  0.1687
    1THF     C2 3410   2.794   3.228   0.226 -0.1472  0.0960  0.0670
    1THF     H3 3411   2.901   3.205   0.219 -0.0387 -0.4300  2.6927
    1THF     H4 3412   2.787   3.268   0.328 -2.7652 -2.2294  0.8596
    1THF     C3 3413   2.748   3.344   0.135 -0.4749 -0.2108 -0.2787
    1THF     H5 3414   2.820   3.361   0.054 -0.3152 -0.6075 -0.2183
    1THF     H6 3415   2.747   3.435   0.196  2.8462 -1.2608  1.4283
    1THF     C4 3416   2.611   3.307   0.079  0.3745 -0.4186 -0.3757
    1THF     H7 3417   2.623   3.301  -0.030 -1.8810  1.2054 -0.7399
    1THF     H8 3418   2.542   3.388   0.104  1.2687  0.3014 -0.1986
    1THF     O1 3419   2.580   3.185   0.152 -0.4984 -0.2544 -0.3804
    1THF     C1 3420   2.365   3.531   2.683  0.2937  0.4689  0.6525
    1THF     H1 3421   2.297   3.447   2.702 -2.4910  1.9248 -2.2889
    1THF     H2 3422   2.315   3.626   2.697  2.3358  1.4230  1.7103
    1THF     C2 3423   2.441   3.528   2.545  0.2172 -0.2472 -0.6137
    1THF     H3 3424   2.435   3.628   2.503 -0.9785 -0.5294 -1.1320
    1THF     H4 3425   2.404   3.448   2.480  2.9755 -1.2807 -0.9816
    1THF     C3 3426   2.581   3.493   2.573  0.2323  0.6390 -0.7061
    1THF     H5 3427   2.647   3.579   2.563  1.0529  0.2408  0.9827
    1THF     H6 3428   2.616   3.411   2.510  1.4056  0.7523 -0.2095
    1THF     C4 3429   2.583   3.446   2.723 -0.2333  0.4205 -0.5530
    1THF     H7 3430   2.681   3.463   2.769 -0.0490  1.9515 -1.5011
    1THF     H8 3431   2.542   3.345   2.726  2.7689 -0.8324  3.6827
    1THF     O1 3432   2.477   3.523   2.780  0.6564  0.4120  0.6336
    1THF     C1 3433   1.095   2.826   1.996 -0.8041 -0.6672 -0.4883
    1THF     H1 3434   1.059   2.738   1.942 -0.3850 -0.8460 -0.4783
    1THF     H2 3435   1.098   2.816   2.105  2.9927 -0.1846 -0.4770
    1THF     C2 3436   1.014   2.950   1.948  0.5533  0.3250 -0.3038
    1THF     H3 3437   0.991   3.017   2.031 -2.3888  0.9272 -1.5719
    1THF     H4 3438   0.926   2.926   1.888 -0.7513 -0.6655  1.9482
    1THF     C3 3439   1.106   3.023   1.849  0.2698  0.1029 -0.1724
    1THF     H5 3440   1.145   3.118   1.886 -1.8777  1.3880 -1.1141
    1THF     H6 3441   1.057   3.055   1.757  0.0920  0.7622  0.1526
    1THF     C4 3442   1.234   2.937   1.829 -1.1926  0.0355  0.1214
    1THF     H7 3443   1.322   3.002   1.821 -2.4868  1.5387 -2.6273
    1THF     H8 3444   1.216   2.870   1.745 -2.1671 -0.5956  0.8296
    1THF     O1 3445   1.231   2.855   1.948 -0.0181 -0.1374 -0.2034
    1THF     C1 3446   0.195   3.339   0.399 -0.0294 -0.1988 -0.4486
    1THF     H1 3447   0.296   3.379   0.395  0.3388 -0.8095  1.9122
    1THF     H2 3448   0.146   3.335   0.302  0.3140  1.5481 -0.7202
    1THF     C2 3449   0.102   3.416   0.488  0.0689 -0.5952 -0.5002
    1THF     H3 3450   0.040   3.481   0.425  1.8587  2.5382  0.8523
    1THF     H4 3451   0.137   3.492   0.558  0.4455 -0.8407 -0.4227
    1THF     C3 3452   0.023   3.304   0.561  0.1110  0.4411 -0.3906
    1THF     H5 3453  -0.086   3.313   0.560 -0.0800 -1.6751 -1.2288
    1THF     H6 3454   0.055   3.292   0.664 -0.1646 -0.3323 -0.3941
    1THF     C4 3455   0.066   3.171   0.490 -0.2130  0.1388 -0.9891
    1THF     H7 3456   0.008   3.149   0.401 -1.3049  1.7160 -0.6904
    1THF     H8 3457   0.061   3.105   0.578  0.8720  2.6267  1.0164
    1THF     O1 3458   0.202   3.206   0.454 -0.0997  0.7747  0.1163
    1THF     C1 3459   1.342   0.911   3.590  0.2633  0.3780 -0.2869
    1THF     H1 3460   1.415   0.982   3.631  0.7019 -0.0677 -0.2836
    1THF     H2 3461   1.400   0.818   3.591  0.4862  0.4981  2.0270
    1THF     C2 3462   1.283   0.939   3.454 -0.1893  0.4549  0.6860
    1THF     H3 3463   1.268   0.846   3.399  0.3930  0.2056  0.9362
    1THF     H4 3464   1.346   1.002   3.391  0.4198  0.2234  1.0536
    1THF     C3 3465   1.143   0.999   3.478 -0.6371  0.4093 -0.1592
    1THF     H5 3466   1.064   0.989   3.404  0.3589 -2.1742 -0.9167
    1THF     H6 3467   1.164   1.103   3.504 -1.1577  0.0630  1.7579
    1THF     C4 3468   1.102   0.917   3.600  0.5900 -0.0775  0.7743
    1THF     H7 3469   1.074   0.820   3.560 -0.1076  1.8804 -3.8540
    1THF     H8 3470   1.015   0.965   3.647  0.2238  2.4178 -2.2182
    1THF     O1 3471   1.221   0.904   3.679 -0.2857  0.3292 -0.6171
    1THF     C1 3472   2.237   1.888   1.006  0.1072 -0.5466  0.4248
    1THF     H1 3473   2.194   1.989   1.011  0.7983 -0.2901  1.1899
    1THF     H2 3474   2.237   1.842   1.105  1.6397 -2.4833 -0.4492
    1THF     C2 3475   2.374   1.888   0.944 -0.6514 -0.0470  0.0732
    1THF     H3 3476   2.444   1.851   1.019 -0.9614 -2.3320 -0.7010
    1THF     H4 3477   2.405   1.991   0.924  2.0173 -0.6709  0.8211
    1THF     C3 3478   2.369   1.800   0.816  0.3185 -0.1764 -0.3174
    1THF     H5 3479   2.454   1.732   0.811  2.2115  2.2421 -2.5428
    1THF     H6 3480   2.360   1.853   0.721 -0.8608 -2.2340 -1.3974
    1THF     C4 3481   2.240   1.723   0.833 -0.8148  0.3053  0.2448
    1THF     H7 3482   2.257   1.622   0.873  1.6672 -0.2200 -2.0516
    1THF     H8 3483   2.198   1.717   0.733  0.7948  1.1862 -0.4909
    1THF     O1 3484   2.157   1.813   0.911 -0.2559 -0.3898 -0.1175
    1THF     C1 3485   0.181   3.758   0.635  0.2113 -0.2558  0.2840
    1THF     H1 3486   0.197   3.737   0.529  1.4209  3.0147 -0.2507
    1THF     H2 3487   0.111   3.688   0.681  1.0476  0.3518  2.5622
    1THF     C2 3488   0.141   3.908   0.652 -0.0342  0.3650 -0.5496
    1THF     H3 3489   0.065   3.913   0.730 -0.8255 -1.6957 -1.1465
    1THF     H4 3490   0.098   3.951   0.561  0.0385  0.1373 -0.6914
    1THF     C3 3491   0.262   3.996   0.686  0.5680 -0.1813  0.5646
    1THF     H5 3492   0.255   4.061   0.773  1.0048  1.7446 -0.8293
    1THF     H6 3493   0.307   4.053   0.605 -0.4544  0.6115  0.5517
    1THF     C4 3494   0.377   3.887   0.701  0.1972  0.1836 -0.1097
    1THF     H7 3495   0.452   3.911   0.777  0.3756 -1.7701  0.3765
    1THF     H8 3496   0.427   3.896   0.604 -0.1201  1.2782 -0.1785
    1THF     O1 3497   0.310   3.757   0.711 -0.6365 -0.9685 -0.2840
    1THF     C1 3498   2.838   1.931   2.571  0.1286 -0.1463  0.3778
    1THF     H1 3499   2.755   1.898   2.634  1.2232  0.3152  2.1113
    1THF     H2 3500   2.929   1.908   2.627  0.8573 -0.0442 -0.7432
    1THF     C2 3501   2.838   2.081   2.550  0.4740  0.0798  0.1912
    1THF     H3 3502   2.906   2.126   2.623  0.1245 -0.2868  0.7429
    1THF     H4 3503   2.743   2.134   2.559  0.5761 -0.0060  1.9283
    1THF     C3 3504   2.888   2.110   2.411 -0.1384  1.4556 -0.2378
    1THF     H5 3505   2.981   2.166   2.394  0.7731 -0.0972 -0.5318
    1THF     H6 3506   2.808   2.157   2.355 -1.6278 -1.5602 -0.7316
    1THF     C4 3507   2.913   1.967   2.351 -0.2417  0.3839  0.3738
    1THF     H7 3508   3.020   1.954   2.336  0.2586  2.2671  2.1131
    1THF     H8 3509   2.860   1.963   2.256 -0.3172 -1.0952  0.4666
    1THF     O1 3510   2.852   1.871   2.437  0.2514 -0.1826 -0.3725
    1THF     C1 3511   1.796   3.085   0.317  0.5432 -0.0438  0.1758
    1THF     H1 3512   1.823   3.125   0.415  2.0909 -1.7770  0.4781
    1THF     H2 3513   1.818   2.978   0.309 -0.2553 -0.1457 -0.6615
    1THF     C2 3514   1.880   3.167   0.222 -0.2011  0.1149 -0.3691
    1THF     H3 3515   1.929   3.102   0.149  0.9866 -1.3287  1.6596
    1THF     H4 3516   1.964   3.222   0.266  0.5475 -2.1358  1.1226
    1THF     C3 3517   1.776   3.252   0.145  0.5821  0.0075 -0.6275
    1THF     H5 3518   1.806   3.274   0.042 -0.5714 -0.6918 -1.1280
    1THF     H6 3519   1.758   3.346   0.198  0.3065 -0.3419 -0.1007
    1THF     C4 3520   1.643   3.171   0.150  0.0453 -0.1763 -0.0914
    1THF     H7 3521   1.632   3.098   0.070  0.4958  0.9242 -1.1745
    1THF     H8 3522   1.563   3.246   0.150 -0.6803 -0.9430 -0.0387
    1THF     O1 3523   1.654   3.107   0.279  0.2446  0.0796 -0.4219
    1THF     C1 3524   0.786   0.906   2.250 -0.2051 -0.4286  0.3919
    1THF     H1 3525   0.868   0.947   2.191  0.3704  1.4696  2.4649
    1THF     H2 3526   0.813   0.927   2.354 -0.5612 -0.0419  0.4064
    1THF     C2 3527   0.754   0.756   2.216 -0.3905  0.6610 -1.0410
    1THF     H3 3528   0.748   0.704   2.312 -0.5347 -0.5043 -1.6763
    1THF     H4 3529   0.834   0.716   2.153 -0.6849 -2.1722  0.3188
    1THF     C3 3530   0.621   0.759   2.146 -0.3283  0.9609 -0.5506
    1THF     H5 3531   0.546   0.731   2.221 -0.3524  0.0282 -0.9194
    1THF     H6 3532   0.637   0.687   2.065 -0.3022 -0.1049  0.3841
    1THF     C4 3533   0.602   0.907   2.102  0.1549  0.7474  0.3136
    1THF     H7 3534   0.494   0.922   2.100  0.2049  1.2144  0.8365
    1THF     H8 3535   0.662   0.926   2.013 -0.1591 -0.5008 -0.1828
    1THF     O1 3536   0.667   0.984   2.206 -0.8772 -0.4790  0.0823
    1THF     C1 3537   3.962   2.722   1.356  0.4313  0.0629 -1.0138
    1THF     H1 3538   3.986   2.732   1.462  0.0587  2.0400 -1.0927
    1THF     H2 3539   4.047   2.771   1.308  1.3555 -0.3532  0.1806
    1THF     C2 3540   3.823   2.779   1.314  0.6994 -0.2727  0.0149
    1THF     H3 3541   3.819   2.886   1.294 -0.5867 -0.3312 -0.0709
    1THF     H4 3542   3.748   2.744   1.385  0.3727  0.7690  0.1800
    1THF     C3 3543   3.794   2.706   1.181  0.2656  1.3061 -0.4412
    1THF     H5 3544   3.827   2.765   1.096  0.1806  0.2640 -1.1994
    1THF     H6 3545   3.686   2.688   1.171  0.2350  0.3150  1.3680
    1THF     C4 3546   3.879   2.586   1.190 -1.1444 -0.0508 -0.2051
    1THF     H7 3547   3.962   2.583   1.119 -0.7935 -0.4830  0.2264
    1THF     H8 3548   3.819   2.495   1.190 -2.8591  1.0401  2.0598
    1THF     O1 3549   3.948   2.587   1.316 -0.2414  0.1387  0.1901
    1THF     C1 3550   3.201   0.891   1.629 -0.1002 -0.0020 -0.2021
    1THF     H1 3551   3.116   0.823   1.623  0.0188 -0.1684  0.0018
    1THF     H2 3552   3.183   0.982   1.571 -0.5305 -0.8230 -1.3547
    1THF     C2 3553   3.338   0.844   1.581 -0.6341 -0.8159  0.2079
    1THF     H3 3554   3.341   0.852   1.472 -2.2460  1.8218  0.3057
    1THF     H4 3555   3.359   0.741   1.610  1.0265 -0.4207  0.4528
    1THF     C3 3556   3.441   0.921   1.662  0.2702  0.9010  0.0846
    1THF     H5 3557   3.488   0.999   1.603 -0.9409  1.0100 -0.7612
    1THF     H6 3558   3.529   0.861   1.684 -0.3282 -0.2512 -0.5881
    1THF     C4 3559   3.362   0.982   1.776 -0.2989 -0.2234 -0.1962
    1THF     H7 3560   3.339   1.085   1.747 -1.8723 -0.5420 -0.1223
    1THF     H8 3561   3.412   0.975   1.873 -0.2494 -2.1019 -0.3476
    1THF     O1 3562   3.230   0.921   1.766  0.0411  0.5531 -0.6786
    1THF     C1 3563   3.398   0.677   1.057 -0.2406  0.3574 -0.2173
    1THF     H1 3564   3.415   0.784   1.044 -2.2734  0.7367 -0.0262
    1THF     H2 3565   3.332   0.640   0.978 -1.2572  0.5653  0.5283
    1THF     C2 3566   3.337   0.650   1.197 -0.4752  0.3114 -0.5128
    1THF     H3 3567   3.235   0.611   1.195  0.4751 -2.6549  3.2601
    1THF     H4 3568   3.335   0.741   1.258  0.0845 -0.6446  0.9426
    1THF     C3 3569   3.411   0.541   1.271 -0.5905  0.9256  0.6592
    1THF     H5 3570   3.357   0.448   1.285  0.0917  0.5054  0.5280
    1THF     H6 3571   3.427   0.577   1.373 -2.6792 -1.2344  1.7832
    1THF     C4 3572   3.542   0.536   1.191 -0.6097  0.3363 -1.2153
    1THF     H7 3573   3.579   0.434   1.174  3.4289  0.9778  2.9599
    1THF     H8 3574   3.619   0.574   1.258  0.9203 -1.9954 -1.5876
    1THF     O1 3575   3.521   0.609   1.070  0.4574  0.4839 -0.1261
    1THF     C1 3576   4.089   4.089   1.407 -0.4789 -0.2026  0.0620
    1THF     H1 3577   4.062   4.181   1.356  0.4957 -0.7469 -1.4667
    1THF     H2 3578   4.018   4.016   1.366 -0.6205 -0.3552  0.5698
    1THF     C2 3579   4.095   4.091   1.558  0.7138 -0.4434 -0.1004
    1THF     H3 3580   4.007   4.049   1.606  0.4026  1.5968  1.1578
    1THF     H4 3581   4.126   4.186   1.603  0.1483 -0.0028 -0.6453
    1THF     C3 3582   4.219   4.003   1.590  0.0752 -0.3087 -0.3230
    1THF     H5 3583   4.197   3.923   1.660 -0.2540 -0.4298 -0.5633
    1THF     H6 3584   4.299   4.068   1.627  1.8670 -0.7364 -3.2754
    1THF     C4 3585   4.268   3.948   1.464 -0.1116 -0.1997 -0.2670
    1THF     H7 3586   4.265   3.840   1.454 -1.4502 -0.2281  0.3925
    1THF     H8 3587   4.374   3.971   1.446 -0.5756  2.2744 -0.0904
    1THF     O1 3588   4.207   4.030   1.364 -0.0661  0.0148  0.1055
    1THF     C1 3589   1.678   3.437   2.406 -0.0950 -0.5765 -0.3684
    1THF     H1 3590   1.665   3.531   2.461  1.0018  1.0076 -2.7415
    1THF     H2 3591   1.728   3.367   2.473 -0.2760 -0.3631 -0.0054
    1THF     C2 3592   1.741   3.482   2.271 -1.0386 -0.4376 -0.0807
    1THF     H3 3593   1.799   3.395   2.237 -0.6801  0.1821 -1.0767
    1THF     H4 3594   1.810   3.567   2.278  0.6330 -1.7713  0.0679
    1THF     C3 3595   1.624   3.519   2.188  0.0706 -0.2318 -0.4378
    1THF     H5 3596   1.633   3.486   2.084  0.5360 -0.1688 -0.4191
    1THF     H6 3597   1.608   3.627   2.179 -0.9129 -0.0791  2.6407
    1THF     C4 3598   1.495   3.470   2.258  0.1421 -0.2026  0.0085
    1THF     H7 3599   1.422   3.418   2.195 -0.6254  0.8001  0.0542
    1THF     H8 3600   1.449   3.557   2.305  1.2290  0.9707 -1.0359
    1THF     O1 3601   1.548   3.386   2.363 -0.0854  0.5893  0.1848
    1THF     C1 3602   1.985   3.437   1.346  0.7906  0.5430  0.0393
    1THF     H1 3603   1.949   3.519   1.282 -0.9290 -0.3622 -0.1948
    1THF     H2 3604   1.951   3.346   1.295 -2.3311  0.9912  1.1597
    1THF     C2 3605   1.925   3.441   1.487  0.3000  0.3431 -0.0431
    1THF     H3 3606   1.825   3.398   1.493  0.3074  0.3400  0.0613
    1THF     H4 3607   1.928   3.540   1.533  1.1247  1.3000 -2.1137
    1THF     C3 3608   2.027   3.349   1.558 -0.1008 -0.1555  0.3304
    1THF     H5 3609   1.987   3.247   1.554  0.3702 -0.3403  0.3270
    1THF     H6 3610   2.043   3.369   1.664 -2.1432  0.7230  0.5127
    1THF     C4 3611   2.156   3.360   1.485  0.0755  0.2051  0.0945
    1THF     H7 3612   2.191   3.259   1.461 -1.8049 -0.4374  0.0236
    1THF     H8 3613   2.229   3.413   1.547 -0.9056 -0.5224  1.9194
    1THF     O1 3614   2.125   3.442   1.369  0.3535  0.0886 -0.1170
    1THF     C1 3615   2.037   2.264   3.544  0.3828  1.0778 -0.3622
    1THF     H1 3616   2.112   2.247   3.467  0.8019  0.4239  0.1973
    1THF     H2 3617   2.079   2.276   3.644  1.0758 -0.2356 -0.4936
    1THF     C2 3618   1.924   2.157   3.552 -0.0627  0.6301  0.3299
    1THF     H3 3619   1.957   2.070   3.609 -2.9464 -0.1780  0.8666
    1THF     H4 3620   1.885   2.134   3.453 -0.6603  0.3258  0.6350
    1THF     C3 3621   1.809   2.233   3.623 -0.5363  0.2137  0.2254
    1THF     H5 3622   1.811   2.219   3.731 -0.5137 -0.0798  0.1855
    1THF     H6 3623   1.714   2.200   3.581 -0.4765  1.0278 -0.5654
    1THF     C4 3624   1.830   2.378   3.594  0.1372  0.0297 -0.5241
    1THF     H7 3625   1.836   2.440   3.683 -1.1386 -0.6315  0.0313
    1THF     H8 3626   1.746   2.422   3.540  0.0288 -1.3412 -1.5119
    1THF     O1 3627   1.955   2.385   3.516 -0.2128 -0.0776  0.4838
    1THF     C1 3628   0.071   0.622   2.256  0.1825  0.4832 -0.1435
    1THF     H1 3629  -0.025   0.572   2.241  0.5977 -0.1239 -0.8294
    1THF     H2 3630   0.061   0.727   2.229 -0.4227  0.6429  0.6762
    1THF     C2 3631   0.185   0.548   2.182  0.1156  0.2823 -0.1835
    1THF     H3 3632   0.195   0.560   2.074  0.9754  1.0585 -0.0337
    1THF     H4 3633   0.174   0.441   2.199 -0.9601  0.1293 -1.7888
    1THF     C3 3634   0.307   0.596   2.255 -0.0175  0.3547  0.4974
    1THF     H5 3635   0.355   0.672   2.193 -1.7242  0.0539 -1.2298
    1THF     H6 3636   0.384   0.522   2.275 -1.3055 -1.2189 -0.2513
    1THF     C4 3637   0.262   0.656   2.390 -0.8173  0.7365  0.3728
    1THF     H7 3638   0.265   0.765   2.390 -1.1400  0.7468  0.6928
    1THF     H8 3639   0.296   0.602   2.478  1.8423  0.6864 -0.6522
    1THF     O1 3640   0.120   0.622   2.388  0.5452 -0.0880 -0.7523
    1THF     C1 3641   0.784   2.334   1.308  0.2502 -0.2168  0.1592
    1THF     H1 3642   0.784   2.438   1.277  0.6941 -0.7145 -1.6017
    1THF     H2 3643   0.831   2.267   1.235  1.6883  1.5068 -0.5223
    1THF     C2 3644   0.634   2.302   1.332  0.3439  0.1796  0.0757
    1THF     H3 3645   0.594   2.201   1.324 -1.1325  0.6688  1.0881
    1THF     H4 3646   0.565   2.362   1.272  0.0619 -0.3764 -0.1614
    1THF     C3 3647   0.607   2.351   1.475 -0.1745 -0.2859 -1.2476
    1THF     H5 3648   0.528   2.295   1.525  0.3333 -1.5099 -1.7932
    1THF     H6 3649   0.567   2.452   1.478 -2.0178 -1.0328  0.1400
    1THF     C4 3650   0.740   2.329   1.545  0.0335  0.0402 -0.3123
    1THF     H7 3651   0.735   2.242   1.611  0.7304 -0.5412 -1.0235
    1THF     H8 3652   0.758   2.421   1.601  0.2768 -1.5254  2.3029
    1THF     O1 3653   0.837   2.311   1.439 -0.0333 -0.0327  0.0017
    1THF     C1 3654   2.606   1.947   2.135  0.5494  0.0946 -0.6424
    1THF     H1 3655   2.641   1.844   2.119  0.7631 -0.1191  1.1172
    1THF     H2 3656   2.685   2.018   2.160  0.3654  0.1998 -0.3551
    1THF     C2 3657   2.508   1.952   2.250 -0.5856  0.0993  0.1558
    1THF     H3 3658   2.548   2.020   2.326  0.2751 -0.1579 -0.0586
    1THF     H4 3659   2.480   1.853   2.286 -0.2834  0.0333  0.2121
    1THF     C3 3660   2.383   2.009   2.185  0.6877 -0.7671  0.3426
    1THF     H5 3661   2.356   2.106   2.227 -2.4997 -0.7769 -1.5012
    1THF     H6 3662   2.297   1.944   2.198  2.0797 -2.8862 -0.7141
    1THF     C4 3663   2.409   2.041   2.040 -0.6385 -0.6816  0.8909
    1THF     H7 3664   2.417   2.150   2.047  1.2339 -0.8635  1.7127
    1THF     H8 3665   2.333   2.012   1.967  1.0292  1.1699 -1.6382
    1THF     O1 3666   2.545   1.994   2.013  0.0408  0.1276  0.7326
    1THF     C1 3667   0.488   1.065   0.275 -0.0800  0.5916 -0.1617
    1THF     H1 3668   0.492   1.166   0.235 -0.7584  0.0469 -1.6455
    1THF     H2 3669   0.451   1.060   0.378  1.2339 -0.2271  0.2899
    1THF     C2 3670   0.623   0.999   0.263 -0.7385 -0.0444 -1.2558
    1THF     H3 3671   0.649   0.947   0.356  0.1030  3.0012  0.2862
    1THF     H4 3672   0.693   1.083   0.259 -1.9526  1.1595  1.4445
    1THF     C3 3673   0.619   0.921   0.133 -0.5351  0.5365  0.3649
    1THF     H5 3674   0.632   0.814   0.153  1.7615  0.7311  0.0399
    1THF     H6 3675   0.692   0.948   0.056  0.4989 -1.6799  0.5278
    1THF     C4 3676   0.478   0.938   0.073  0.3135  0.4176 -0.0610
    1THF     H7 3677   0.445   0.850   0.018  1.1745 -0.3096  0.5757
    1THF     H8 3678   0.479   1.024   0.005  1.7119  0.1882 -0.3436
    1THF     O1 3679   0.400   0.982   0.194  0.2560  0.4738  0.6413
    1THF     C1 3680   2.555   2.466   3.603 -0.2148  0.2314 -0.3138
    1THF     H1 3681   2.477   2.472   3.679 -1.1466  0.4044 -1.2827
    1THF     H2 3682   2.555   2.548   3.531 -1.2207  1.2782  0.8530
    1THF     C2 3683   2.548   2.342   3.516 -0.0360 -0.1196 -0.0277
    1THF     H3 3684   2.501   2.371   3.422 -1.7855 -1.8482  0.2924
    1THF     H4 3685   2.493   2.259   3.560 -1.1861  0.2259 -0.8007
    1THF     C3 3686   2.693   2.298   3.490  0.6315  0.7093  1.0358
    1THF     H5 3687   2.709   2.322   3.384 -0.8369 -0.3520  0.5455
    1THF     H6 3688   2.718   2.196   3.519 -0.9933 -0.5674 -1.8436
    1THF     C4 3689   2.782   2.389   3.575  0.3430 -0.2498 -0.5785
    1THF     H7 3690   2.810   2.470   3.507  0.6562 -1.0091 -1.3574
    1THF     H8 3691   2.864   2.342   3.628 -1.0653 -1.7049  0.3476
    1THF     O1 3692   2.688   2.457   3.664  0.0767 -0.2962  0.6372
    1THF     C1 3693   1.445   1.485   3.602  0.1864 -0.1789  0.1532
    1THF     H1 3694   1.356   1.516   3.546  0.0981  0.0183  0.4039
    1THF     H2 3695   1.459   1.526   3.702  0.1417  1.5291 -0.5269
    1THF     C2 3696   1.569   1.506   3.516  0.0278  0.0983  0.5794
    1THF     H3 3697   1.647   1.562   3.569  0.0884  1.5593 -0.9939
    1THF     H4 3698   1.537   1.570   3.434 -0.0118  0.9380  1.2522
    1THF     C3 3699   1.613   1.369   3.477  0.0376 -0.2440 -0.0879
    1THF     H5 3700   1.720   1.352   3.473 -0.0542 -0.7906 -0.2294
    1THF     H6 3701   1.566   1.341   3.382 -0.6487 -1.8423  0.6944
    1THF     C4 3702   1.556   1.283   3.591  0.3547  0.1296  0.8100
    1THF     H7 3703   1.622   1.292   3.678  0.8261  2.1120  0.2642
    1THF     H8 3704   1.539   1.180   3.558 -0.0023  0.9357 -1.6187
    1THF     O1 3705   1.429   1.339   3.619  0.3756 -0.0886 -0.1402
    1THF     C1 3706   2.226   0.986   1.996 -0.5712  0.4318  0.2260
    1THF     H1 3707   2.267   0.890   1.962 -0.7502  0.6194 -0.5341
    1THF     H2 3708   2.119   0.997   1.981 -0.8735 -1.8484  0.5045
    1THF     C2 3709   2.307   1.102   1.941  0.3076  0.1082  0.0333
    1THF     H3 3710   2.251   1.195   1.934 -0.1218 -0.1897 -0.5017
    1THF     H4 3711   2.345   1.068   1.844 -0.9941 -3.6179  0.7610
    1THF     C3 3712   2.425   1.118   2.044  0.3453  0.1530 -0.1456
    1THF     H5 3713   2.434   1.227   2.048 -1.1272  0.2138  1.8655
    1THF     H6 3714   2.513   1.060   2.016  0.5971  0.7963 -0.7143
    1THF     C4 3715   2.378   1.057   2.171  0.3733 -0.1647 -0.1114
    1THF     H7 3716   2.377   1.131   2.251  2.1755  2.5028 -2.4680
    1THF     H8 3717   2.437   0.971   2.205 -0.3438 -0.9302 -0.7720
    1THF     O1 3718   2.246   0.997   2.138 -0.1954 -0.3231 -0.1424
    1THF     C1 3719   3.181   2.842   2.432  0.3238 -0.5854 -0.3497
    1THF     H1 3720   3.247   2.909   2.488  0.4754  0.2035 -1.4416
    1THF     H2 3721   3.122   2.786   2.504  2.4400  0.8518  2.5911
    1THF     C2 3722   3.265   2.780   2.312 -0.2851  0.4922 -0.6218
    1THF     H3 3723   3.265   2.671   2.320  2.5553  0.1350 -4.0106
    1THF     H4 3724   3.366   2.820   2.303  0.6362 -2.2737 -3.2938
    1THF     C3 3725   3.205   2.837   2.187  0.1165 -0.0009 -0.4531
    1THF     H5 3726   3.220   2.767   2.104  1.1913 -0.0550 -0.2141
    1THF     H6 3727   3.247   2.934   2.158  3.1459 -0.2724  2.6994
    1THF     C4 3728   3.064   2.864   2.229 -0.4815  0.0183 -0.2031
    1THF     H7 3729   3.011   2.769   2.237 -0.3533 -0.1141 -0.9487
    1THF     H8 3730   3.010   2.932   2.162 -1.1626 -3.0981 -2.9226
    1THF     O1 3731   3.084   2.924   2.362 -0.3505 -0.7582 -0.1880
    1THF     C1 3732   4.024   0.961   0.637 -0.4794 -0.1676 -0.4419
    1THF     H1 3733   4.113   0.976   0.698  0.1793  1.0904 -1.6885
    1THF     H2 3734   3.928   0.980   0.684 -2.4400 -0.7039 -4.0199
    1THF     C2 3735   4.023   0.826   0.565 -0.8063  0.3054  0.3035
    1THF     H3 3736   3.920   0.791   0.555 -1.1907  1.7878 -1.0832
    1THF     H4 3737   4.094   0.755   0.609 -0.7866 -0.7753 -1.4062
    1THF     C3 3738   4.072   0.856   0.424 -0.0766 -0.1408 -0.2540
    1THF     H5 3739   3.992   0.853   0.350 -0.5810 -1.3655  0.3179
    1THF     H6 3740   4.152   0.792   0.385  1.7312  1.6442  0.4422
    1THF     C4 3741   4.124   1.000   0.428  0.1215  0.1183 -0.2148
    1THF     H7 3742   4.115   1.042   0.328  0.6133 -1.5245 -0.9750
    1THF     H8 3743   4.229   1.002   0.459 -0.7371  0.2778  2.8915
    1THF     O1 3744   4.031   1.055   0.528  0.5300  0.0600  0.2766
    1THF     C1 3745   2.153   2.686   3.434  0.0653  0.4967 -0.4712
    1THF     H1 3746   2.076   2.620   3.392 -0.1461 -0.1069  0.8423
    1THF     H2 3747   2.118   2.720   3.532 -2.6008 -0.2828 -1.0982
    1THF     C2 3748   2.204   2.786   3.336 -0.5429 -0.0369 -0.0909
    1THF     H3 3749   2.261   2.866   3.383 -0.4935  0.3281 -0.7524
    1THF     H4 3750   2.125   2.820   3.269  0.3073  1.3028 -0.4432
    1THF     C3 3751   2.308   2.719   3.252  0.4572 -0.0244  0.4438
    1THF     H5 3752   2.392   2.779   3.217  1.3708 -0.4338  1.8655
    1THF     H6 3753   2.259   2.666   3.171 -1.8174  2.0829  0.3681
    1THF     C4 3754   2.351   2.605   3.342 -0.5947  0.2184 -0.0722
    1THF     H7 3755   2.455   2.624   3.370 -0.8059  0.1684  0.7588
    1THF     H8 3756   2.345   2.513   3.283  1.8317  1.0107 -1.6504
    1THF     O1 3757   2.268   2.602   3.456  0.1425  0.1473  0.3902
    1THF     C1 3758   3.207   1.700   4.009 -0.8049 -0.0714  0.1126
    1THF     H1 3759   3.194   1.658   3.908 -0.4038  0.5648 -0.2082
    1THF     H2 3760   3.125   1.766   4.038 -0.6782  0.4564 -0.7105
    1THF     C2 3761   3.341   1.776   4.009 -0.7583  0.8457  0.2843
    1THF     H3 3762   3.337   1.846   4.093  0.8495 -0.6475  1.6416
    1THF     H4 3763   3.356   1.828   3.915 -0.1013  0.5958  0.2487
    1THF     C3 3764   3.443   1.658   4.040  0.0567  0.1583 -0.4001
    1THF     H5 3765   3.511   1.691   4.119  0.5672 -1.1409 -0.2875
    1THF     H6 3766   3.511   1.628   3.959  2.3127  0.4604  1.3292
    1THF     C4 3767   3.356   1.533   4.069  0.2822 -0.1001 -0.1528
    1THF     H7 3768   3.382   1.472   4.156 -0.7791  1.8404  1.5641
    1THF     H8 3769   3.361   1.472   3.978 -0.4732 -0.5376  0.0886
    1THF     O1 3770   3.218   1.584   4.093  0.6504  0.3659  0.1094
    1THF     C1 3771   0.768   4.007   2.611 -0.1030  0.1996 -0.3551
    1THF     H1 3772   0.831   3.919   2.598 -3.6161 -2.3099 -1.0243
    1THF     H2 3773   0.815   4.076   2.681  0.4172  1.1388 -1.6050
    1THF     C2 3774   0.626   3.971   2.652  0.3352 -0.5003  0.7870
    1THF     H3 3775   0.573   4.062   2.683  0.1660 -0.5994  0.7894
    1THF     H4 3776   0.612   3.900   2.734 -0.2240 -2.7873 -1.2292
    1THF     C3 3777   0.564   3.923   2.524 -0.0611 -0.0613  0.3812
    1THF     H5 3778   0.456   3.942   2.523  0.5059  3.5374 -1.6596
    1THF     H6 3779   0.579   3.815   2.512 -0.6868 -0.3355  1.9729
    1THF     C4 3780   0.635   3.999   2.414  0.0722  0.3165 -0.2864
    1THF     H7 3781   0.576   4.085   2.381 -2.1266 -1.3478 -0.8495
    1THF     H8 3782   0.653   3.931   2.331  0.5858  0.8346 -0.5977
    1THF     O1 3783   0.752   4.060   2.479  0.1313 -0.4257  0.0003
    1THF     C1 3784   3.146   0.950   3.406 -0.5795  0.0948  0.2380
    1THF     H1 3785   3.065   0.959   3.479 -2.1325  1.2121 -1.5608
    1THF     H2 3786   3.160   1.043   3.349 -0.8072  0.8138  1.3402
    1THF     C2 3787   3.123   0.835   3.313 -0.0010  0.1449 -0.5288
    1THF     H3 3788   3.047   0.865   3.241  0.5798  0.4049 -1.0446
    1THF     H4 3789   3.088   0.754   3.378 -0.0940  1.5569  1.2443
    1THF     C3 3790   3.254   0.806   3.252 -0.8416 -0.3530  0.0754
    1THF     H5 3791   3.264   0.848   3.152 -0.4127 -0.9905 -0.1554
    1THF     H6 3792   3.279   0.700   3.244 -0.3550 -0.3511  1.4050
    1THF     C4 3793   3.359   0.857   3.357  0.1253  0.0765  0.4974
    1THF     H7 3794   3.436   0.928   3.325  0.4764 -0.1805  0.7603
    1THF     H8 3795   3.415   0.773   3.399 -0.5439 -0.1281  0.9768
    1THF     O1 3796   3.272   0.914   3.458 -0.5143 -0.4571 -0.6176
    1THF     C1 3797   2.765   2.795   1.523 -0.1602 -0.4617 -0.5797
    1THF     H1 3798   2.676   2.843   1.564  0.5339 -0.8227  1.3945
    1THF     H2 3799   2.853   2.842   1.568  0.2102 -2.5545  0.9125
    1THF     C2 3800   2.768   2.806   1.371  0.0446 -0.4840  0.2256
    1THF     H3 3801   2.862   2.850   1.337 -0.5672  0.8932  0.3156
    1THF     H4 3802   2.688   2.859   1.318 -1.2383 -0.7740  1.8238
    1THF     C3 3803   2.769   2.662   1.318  1.2478 -0.0213 -0.1325
    1THF     H5 3804   2.832   2.651   1.229  0.9678  0.5993 -0.4119
    1THF     H6 3805   2.670   2.632   1.284  0.7613 -0.1957  1.4461
    1THF     C4 3806   2.824   2.582   1.434  0.3089 -0.2755 -0.8628
    1THF     H7 3807   2.933   2.588   1.436  0.2676  0.2723  0.0481
    1THF     H8 3808   2.788   2.479   1.437 -0.8749  0.1802  1.2144
    1THF     O1 3809   2.765   2.652   1.545  0.0544  0.1172  0.3193
    1THF     C1 3810   1.714   2.510   2.360  0.1562  0.0342 -0.1998
    1THF     H1 3811   1.718   2.526   2.251  2.9307  0.0328 -0.1285
    1THF     H2 3812   1.622   2.468   2.401  1.4964 -1.8504  0.9412
    1THF     C2 3813   1.751   2.639   2.434  0.2470  0.1787  0.2657
    1THF     H3 3814   1.667   2.708   2.437  0.5227  0.5188  0.1690
    1THF     H4 3815   1.828   2.694   2.380  0.0746  1.3215  1.1595
    1THF     C3 3816   1.798   2.597   2.577  0.1168  0.1645 -0.8598
    1THF     H5 3817   1.708   2.593   2.639  0.4875  1.9385 -0.1849
    1THF     H6 3818   1.868   2.667   2.623 -0.2192 -1.0473  1.5333
    1THF     C4 3819   1.857   2.456   2.546  0.4319  0.6799  0.1462
    1THF     H7 3820   1.808   2.374   2.598  1.5349 -0.3184 -0.3691
    1THF     H8 3821   1.964   2.469   2.562  0.2418 -1.3882  3.4722
    1THF     O1 3822   1.823   2.425   2.406  0.2164  0.3312 -0.1423
    1THF     C1 3823   3.246   3.469   4.045 -0.6374 -1.0611  0.3686
    1THF     H1 3824   3.232   3.434   3.942  0.6643 -0.1312 -0.1479
    1THF     H2 3825   3.305   3.561   4.044 -1.7971 -0.3131 -0.0290
    1THF     C2 3826   3.312   3.376   4.144  0.2854  0.0929  0.1891
    1THF     H3 3827   3.395   3.427   4.194 -0.0786  0.0328  0.8503
    1THF     H4 3828   3.340   3.281   4.098 -1.2123  0.2825 -1.1762
    1THF     C3 3829   3.211   3.372   4.257  0.5783  0.1511 -0.0909
    1THF     H5 3830   3.266   3.382   4.351 -1.2949  1.8555  0.8404
    1THF     H6 3831   3.152   3.280   4.260  1.2278 -0.2783 -0.2688
    1THF     C4 3832   3.112   3.479   4.233  0.6954 -0.2164 -0.3512
    1THF     H7 3833   3.139   3.579   4.267 -2.5531 -0.0191  1.8874
    1THF     H8 3834   3.014   3.449   4.272 -0.2303  1.8218 -1.0187
    1THF     O1 3835   3.110   3.492   4.094 -0.2384  0.0372  0.0745
    1THF     C1 3836   0.882   3.669   2.808  0.0253 -0.1753 -0.7533
    1THF     H1 3837   0.890   3.649   2.915  2.3295  0.6550 -0.7495
    1THF     H2 3838   0.878   3.776   2.788 -1.1603 -0.2955 -1.2349
    1THF     C2 3839   0.761   3.602   2.760 -0.1627  0.4119  0.8104
    1THF     H3 3840   0.710   3.659   2.682 -0.7837  0.0278  0.9274
    1THF     H4 3841   0.685   3.591   2.838  0.3311  2.6888  1.6367
    1THF     C3 3842   0.793   3.457   2.722 -0.2791 -0.1474  0.5676
    1THF     H5 3843   0.788   3.442   2.614 -1.6151 -1.9631  0.8652
    1THF     H6 3844   0.730   3.383   2.772 -2.4833  0.9651 -0.4531
    1THF     C4 3845   0.943   3.454   2.763 -0.6280 -0.4862 -0.1613
    1THF     H7 3846   1.008   3.396   2.697 -0.2933  1.0236 -1.1863
    1THF     H8 3847   0.962   3.425   2.867  2.5348 -0.6811 -0.7560
    1THF     O1 3848   0.988   3.588   2.748 -0.3613 -0.6539  0.2323
    1THF     C1 3849   1.148   0.966   2.032  0.4084  0.9726 -0.5433
    1THF     H1 3850   1.238   1.003   2.081  0.2976 -0.7837  1.0522
    1THF     H2 3851   1.107   0.885   2.094  0.6044 -0.8254 -2.7112
    1THF     C2 3852   1.185   0.921   1.892 -0.8283  0.1244  0.5920
    1THF     H3 3853   1.226   0.820   1.892  0.2305  0.5433  0.5658
    1THF     H4 3854   1.265   0.981   1.846 -1.7064 -0.2610 -1.4811
    1THF     C3 3855   1.050   0.942   1.814  0.4238  0.0906  0.6895
    1THF     H5 3856   0.984   0.856   1.812  1.4851 -0.7123 -1.1121
    1THF     H6 3857   1.064   0.975   1.711  0.5125  2.9295  1.5659
    1THF     C4 3858   0.987   1.057   1.888  0.8189 -0.6227 -0.3584
    1THF     H7 3859   0.884   1.025   1.910  0.8541 -0.4281  0.0914
    1THF     H8 3860   0.984   1.145   1.822  3.4501 -0.1478  0.1029
    1THF     O1 3861   1.058   1.077   2.006  0.2676 -0.0043 -0.4276
    1THF     C1 3862   3.770   0.803   1.344  0.7445  0.1904 -0.9496
    1THF     H1 3863   3.829   0.793   1.252 -2.8558 -0.0675 -3.3404
    1THF     H2 3864   3.729   0.706   1.374  0.3114  0.7357  0.2604
    1THF     C2 3865   3.661   0.912   1.338  0.3960  0.0983  1.0314
    1THF     H3 3866   3.600   0.894   1.427 -1.1629  0.0313 -0.0457
    1THF     H4 3867   3.597   0.901   1.251 -1.3366 -2.2978  2.5616
    1THF     C3 3868   3.739   1.039   1.362  0.2827  0.6617 -0.2280
    1THF     H5 3869   3.689   1.125   1.407  0.2447  2.1344 -2.9818
    1THF     H6 3870   3.780   1.075   1.267 -0.0183  1.2556 -0.1347
    1THF     C4 3871   3.860   0.997   1.448  0.6871 -0.3201  0.5733
    1THF     H7 3872   3.840   1.021   1.553  1.6921  1.4668  0.3780
    1THF     H8 3873   3.951   1.045   1.411  0.0303  1.6151  1.3644
    1THF     O1 3874   3.863   0.855   1.443 -0.3310 -0.2391  0.0134
    1THF     C1 3875   0.872   3.966   4.021  0.1756 -0.0283  0.1816
    1THF     H1 3876   0.951   3.926   4.087  0.1142  0.2672  0.4335
    1THF     H2 3877   0.886   4.072   4.001 -2.8430  0.5556  0.9438
    1THF     C2 3878   0.752   3.925   4.098 -0.2473 -0.1565  0.1059
    1THF     H3 3879   0.675   3.978   4.041  0.5289  0.6984 -0.1553
    1THF     H4 3880   0.757   3.954   4.203  1.9981 -1.4497  0.3759
    1THF     C3 3881   0.746   3.770   4.059  0.3406  0.0685  0.0158
    1THF     H5 3882   0.648   3.724   4.070  0.0217  0.5596 -0.7344
    1THF     H6 3883   0.807   3.702   4.119 -0.0174  0.0371  0.3467
    1THF     C4 3884   0.786   3.775   3.909 -0.5220 -0.4423  0.0823
    1THF     H7 3885   0.692   3.778   3.853  0.5150 -1.6620 -1.7659
    1THF     H8 3886   0.854   3.691   3.892  3.8751  2.5886  1.8767
    1THF     O1 3887   0.857   3.899   3.889 -0.4438 -0.7577  0.0233
    1THF     C1 3888   3.254   3.328   1.903 -0.0996  0.1008  0.4252
    1THF     H1 3889   3.155   3.372   1.884 -1.0875 -1.8426  0.9635
    1THF     H2 3890   3.322   3.322   1.818 -0.7934 -2.8566  0.0406
    1THF     C2 3891   3.236   3.192   1.977 -0.0849  0.1215 -0.4247
    1THF     H3 3892   3.318   3.124   1.952 -0.2866  0.1928 -1.2957
    1THF     H4 3893   3.146   3.146   1.935 -0.2082  1.4647 -1.6803
    1THF     C3 3894   3.231   3.232   2.123 -0.0747  0.6434  0.1450
    1THF     H5 3895   3.307   3.183   2.185 -0.0412 -1.6248 -1.6174
    1THF     H6 3896   3.132   3.210   2.165  0.4629 -1.7957  0.2516
    1THF     C4 3897   3.260   3.383   2.131  0.1685  0.0229  0.4536
    1THF     H7 3898   3.325   3.400   2.217  2.2273 -0.6255 -0.9269
    1THF     H8 3899   3.168   3.438   2.151 -0.1049 -0.8843  1.7945
    1THF     O1 3900   3.320   3.415   1.993 -0.1349 -0.0620  0.8295
    1THF     C1 3901   1.534   2.702   0.524  0.0394 -0.2735 -0.1032
    1THF     H1 3902   1.641   2.712   0.502 -0.4875  3.0579 -1.4909
    1THF     H2 3903   1.482   2.695   0.428  1.4411  0.9343 -0.9685
    1THF     C2 3904   1.493   2.828   0.609 -0.1377 -0.2288  0.0841
    1THF     H3 3905   1.388   2.854   0.593  0.2732  1.0240 -0.6585
    1THF     H4 3906   1.554   2.914   0.582  2.0041 -1.1669  1.8233
    1THF     C3 3907   1.513   2.785   0.756  0.0477 -0.1151 -0.3801
    1THF     H5 3908   1.424   2.796   0.818  1.1130 -1.4232  1.4427
    1THF     H6 3909   1.592   2.827   0.818  0.4159 -1.4215  0.0696
    1THF     C4 3910   1.536   2.629   0.741  0.0352 -0.3848 -1.4175
    1THF     H7 3911   1.465   2.577   0.806  0.6698 -0.8012 -1.0655
    1THF     H8 3912   1.639   2.601   0.762  0.6942  2.1759 -1.0729
    1THF     O1 3913   1.504   2.589   0.607  0.6731 -0.8062 -0.1786
    1THF     C1 3914   1.763   0.303   1.622  0.6038 -0.0158  0.5843
    1THF     H1 3915   1.839   0.355   1.680  0.4550 -1.4943  2.1465
    1THF     H2 3916   1.785   0.196   1.617 -1.2143 -0.3661 -0.1563
    1THF     C2 3917   1.737   0.377   1.485 -0.5553 -0.5669 -0.0389
    1THF     H3 3918   1.705   0.307   1.407 -0.6836  0.0397 -0.5324
    1THF     H4 3919   1.829   0.426   1.452 -0.2797 -0.9344  0.1725
    1THF     C3 3920   1.630   0.477   1.527  0.4392  0.5902  0.2200
    1THF     H5 3921   1.540   0.455   1.469  0.1821  0.9990  0.4566
    1THF     H6 3922   1.656   0.580   1.501  0.4913  0.2620 -1.0732
    1THF     C4 3923   1.593   0.448   1.679 -0.0064  0.3012  0.8365
    1THF     H7 3924   1.487   0.463   1.697  0.0752  0.8927  0.8360
    1THF     H8 3925   1.646   0.508   1.753  1.5369  0.3887 -0.2987
    1THF     O1 3926   1.640   0.313   1.694 -0.2668  0.8271 -0.6201
    1THF     C1 3927   1.668   2.151   0.561  0.0019 -0.1757 -0.6974
    1THF     H1 3928   1.585   2.080   0.570 -0.0244 -0.0324  0.2877
    1THF     H2 3929   1.726   2.134   0.653 -2.4050 -2.0324  0.5576
    1THF     C2 3930   1.625   2.296   0.575  0.4901  0.9233  0.3548
    1THF     H3 3931   1.664   2.333   0.670  0.4635 -1.7968  1.4621
    1THF     H4 3932   1.516   2.309   0.573  0.4685  1.3691  2.7773
    1THF     C3 3933   1.701   2.365   0.462 -0.8853  0.1451 -0.2078
    1THF     H5 3934   1.761   2.443   0.509 -0.0860 -1.2650  1.1358
    1THF     H6 3935   1.629   2.400   0.387  0.1030 -1.1603 -1.8032
    1THF     C4 3936   1.788   2.261   0.391 -0.5553 -0.0932 -0.1408
    1THF     H7 3937   1.892   2.272   0.421 -1.3016  1.0528  2.1182
    1THF     H8 3938   1.785   2.270   0.282  2.1123  4.2837  0.0322
    1THF     O1 3939   1.738   2.134   0.435 -0.2187  0.6516 -0.0322
    1THF     C1 3940   3.455   3.127   3.760 -0.3592 -0.6209  0.5312
    1THF     H1 3941   3.453   3.161   3.864  2.4495 -2.6820  1.3182
    1THF     H2 3942   3.495   3.026   3.751 -0.7024 -0.7749  0.7600
    1THF     C2 3943   3.546   3.222   3.680  0.4391 -0.1034  0.8585
    1THF     H3 3944   3.620   3.162   3.628 -0.0589  0.0299 -0.0088
    1THF     H4 3945   3.592   3.295   3.747 -0.2246  2.6507 -1.5725
    1THF     C3 3946   3.454   3.296   3.580 -0.0035  0.1565 -0.4375
    1THF     H5 3947   3.500   3.328   3.486 -0.2259  1.8008 -0.0103
    1THF     H6 3948   3.413   3.388   3.623  0.7989  1.0867 -1.6468
    1THF     C4 3949   3.341   3.188   3.559 -0.3832  0.4786  0.0892
    1THF     H7 3950   3.396   3.117   3.496  2.3595  2.1210  0.5371
    1THF     H8 3951   3.250   3.230   3.516  0.1987 -0.0336 -1.6684
    1THF     O1 3952   3.328   3.131   3.699  0.1511 -0.2676  0.2227
    1THF     C1 3953   1.668   2.607   0.190  0.5259  0.5392 -0.3011
    1THF     H1 3954   1.579   2.592   0.252 -0.3995 -2.0393 -2.1572
    1THF     H2 3955   1.729   2.516   0.184  0.3163  0.5462 -3.5547
    1THF     C2 3956   1.750   2.730   0.228 -0.6332 -0.2763  0.0961
    1THF     H3 3957   1.825   2.708   0.304 -0.5273  1.7622  0.5869
    1THF     H4 3958   1.696   2.816   0.266  2.0350  1.9612 -1.0046
    1THF     C3 3959   1.819   2.755   0.095  0.1217 -0.8897  0.1869
    1THF     H5 3960   1.905   2.692   0.073  0.4189 -0.2293 -0.5463
    1THF     H6 3961   1.860   2.855   0.081 -1.9382 -0.4331 -2.8517
    1THF     C4 3962   1.719   2.724  -0.017 -0.1706 -0.7223  0.6391
    1THF     H7 3963   1.777   2.671  -0.093  1.0859 -0.4319  1.3908
    1THF     H8 3964   1.656   2.806  -0.052  1.0106 -0.0720  0.0515
    1THF     O1 3965   1.628   2.633   0.052 -0.2898  0.8182 -0.7593
    1THF     C1 3966   2.114   3.732   1.941 -0.5825 -0.2316  0.7363
    1THF     H1 3967   2.182   3.811   1.974 -0.9376 -0.4889  2.1315
    1THF     H2 3968   2.163   3.644   1.899 -1.0819 -1.5735  2.8619
    1THF     C2 3969   2.023   3.792   1.837  0.4867  0.2262  0.4576
    1THF     H3 3970   2.055   3.777   1.734 -3.2069 -0.8804 -0.6002
    1THF     H4 3971   2.012   3.899   1.859  0.8645  0.1414  1.0439
    1THF     C3 3972   1.892   3.722   1.844 -0.3940 -0.0463 -0.0445
    1THF     H5 3973   1.878   3.645   1.767  0.3122  0.5268 -0.7565
    1THF     H6 3974   1.812   3.794   1.827  0.4277  0.5854 -1.3918
    1THF     C4 3975   1.893   3.653   1.976  0.8039 -0.3901  0.5635
    1THF     H7 3976   1.882   3.545   1.963  2.1325 -0.4644 -0.0368
    1THF     H8 3977   1.816   3.685   2.047  1.2158  1.5960  0.1328
    1THF     O1 3978   2.013   3.687   2.043 -0.1533 -0.4947 -0.5919
    1THF     C1 3979   1.243   1.930   1.530 -0.2088 -0.6043  0.0810
    1THF     H1 3980   1.300   2.023   1.521 -0.7729 -0.1143  1.4904
    1THF     H2 3981   1.313   1.848   1.544 -3.6195 -3.8443 -1.1245
    1THF     C2 3982   1.156   1.920   1.401 -0.1749 -0.4191 -0.3085
    1THF     H3 3983   1.201   1.846   1.335  0.4213  0.1110 -0.4964
    1THF     H4 3984   1.156   2.017   1.352  2.2898  0.5256  1.4569
    1THF     C3 3985   1.014   1.889   1.446 -0.2771 -0.5117 -0.3354
    1THF     H5 3986   0.970   1.801   1.398  1.0256 -0.0131 -2.5117
    1THF     H6 3987   0.944   1.971   1.430 -0.0727 -0.1087  0.8480
    1THF     C4 3988   1.027   1.869   1.593 -0.1952  0.3421 -0.2206
    1THF     H7 3989   1.040   1.761   1.603 -1.9387  0.2075  0.8540
    1THF     H8 3990   0.935   1.902   1.643 -1.0044 -1.9925 -0.0770
    1THF     O1 3991   1.146   1.943   1.630  0.4456  0.5347  0.3464
    1THF     C1 3992   4.000   3.956   2.755 -0.3107 -0.2224  0.4585
    1THF     H1 3993   3.972   4.048   2.703 -1.1764  1.3380  3.6115
    1THF     H2 3994   4.082   3.966   2.826 -0.6735 -1.9241  1.1495
    1THF     C2 3995   4.022   3.841   2.648 -0.3434  0.3234 -0.3022
    1THF     H3 3996   4.112   3.790   2.684 -0.5747  0.7440  0.9055
    1THF     H4 3997   4.032   3.864   2.542 -1.8644  1.4060 -0.2218
    1THF     C3 3998   3.897   3.756   2.658  0.1807 -0.6305  0.3775
    1THF     H5 3999   3.928   3.651   2.659  0.1136 -0.6679 -0.7238
    1THF     H6 4000   3.820   3.779   2.584 -1.4206 -0.9666  1.9070
    1THF     C4 4001   3.841   3.794   2.795 -0.0302  0.6855 -0.5756
    1THF     H7 4002   3.892   3.736   2.872  0.1779  2.5069  0.7063
    1THF     H8 4003   3.733   3.774   2.788  0.0232  0.4259 -0.6438
    1THF     O1 4004   3.878   3.927   2.822  0.4646 -0.8241 -0.1268
    1THF     C1 4005   0.862   1.429   1.122  1.2241 -0.2104  0.7269
    1THF     H1 4006   0.760   1.434   1.083  2.5227  1.8065 -2.6768
    1THF     H2 4007   0.893   1.329   1.152  0.2368 -0.2779  1.5589
    1THF     C2 4008   0.885   1.525   1.238 -0.7221  0.4850 -0.4364
    1THF     H3 4009   0.866   1.475   1.333 -0.4496  0.2997 -0.4810
    1THF     H4 4010   0.823   1.615   1.229  0.3388  1.2294 -0.3657
    1THF     C3 4011   1.036   1.553   1.230  0.2068  0.3243 -0.1462
    1THF     H5 4012   1.081   1.471   1.287  0.2286 -0.2829 -1.0234
    1THF     H6 4013   1.068   1.646   1.277  0.0574  1.1583 -1.6892
    1THF     C4 4014   1.075   1.540   1.082 -0.6842 -0.4439 -0.6376
    1THF     H7 4015   1.172   1.489   1.075 -0.2201  0.3744 -0.3410
    1THF     H8 4016   1.090   1.638   1.037 -2.4576 -0.6492 -1.6929
    1THF     O1 4017   0.966   1.471   1.022  0.2222  0.1807 -0.2388
    1THF     C1 4018   2.623   3.297   2.265  0.2560 -0.2118  0.4792
    1THF     H1 4019   2.679   3.288   2.358  1.1027  0.1432  0.0015
    1THF     H2 4020   2.548   3.218   2.273 -0.0317  0.0109 -0.0200
    1THF     C2 4021   2.703   3.294   2.137 -0.3362  0.5167  0.4059
    1THF     H3 4022   2.634   3.260   2.060  0.2097  0.8398 -0.2262
    1THF     H4 4023   2.788   3.225   2.134 -0.4873  0.3908 -2.5661
    1THF     C3 4024   2.739   3.439   2.098 -0.2751  0.6185 -0.2569
    1THF     H5 4025   2.733   3.459   1.991  2.3779  1.2782 -0.3158
    1THF     H6 4026   2.839   3.456   2.139 -0.4476  2.2255 -0.4922
    1THF     C4 4027   2.645   3.530   2.179  0.8529  0.4038 -0.4376
    1THF     H7 4028   2.590   3.600   2.117  1.5881  2.3003  1.0225
    1THF     H8 4029   2.708   3.581   2.252  2.4214 -0.6255 -1.0219
    1THF     O1 4030   2.557   3.429   2.254 -0.3761  0.8900 -0.1292
    1THF     C1 4031   0.631   0.742   2.984 -0.1866  0.4984 -1.3572
    1THF     H1 4032   0.574   0.833   2.967  1.5333  1.7751 -0.4590
    1THF     H2 4033   0.653   0.698   2.886  0.2709 -2.3190 -0.0270
    1THF     C2 4034   0.563   0.636   3.071  0.1781 -0.1422 -0.5725
    1THF     H3 4035   0.584   0.534   3.040  0.3001  0.3018 -1.9740
    1THF     H4 4036   0.456   0.660   3.068  0.1312 -0.5379 -4.0011
    1THF     C3 4037   0.624   0.660   3.200  0.2975  0.7730  0.1662
    1THF     H5 4038   0.620   0.567   3.258  1.4345  1.3347  1.1680
    1THF     H6 4039   0.561   0.723   3.263  0.0605  0.9075 -0.2061
    1THF     C4 4040   0.762   0.723   3.184  0.6199  0.2930  0.2166
    1THF     H7 4041   0.841   0.648   3.183  0.1984 -0.1565  0.1762
    1THF     H8 4042   0.775   0.802   3.258  1.3032  0.3674  0.0196
    1THF     O1 4043   0.760   0.777   3.047  1.0583 -0.4746  0.0680
    1THF     C1 4044   1.752   3.872   2.964  0.2233 -0.1328  0.4127
    1THF     H1 4045   1.668   3.866   2.895 -0.3232  0.1970  1.0462
    1THF     H2 4046   1.771   3.792   3.037  1.6523  0.9053  1.2164
    1THF     C2 4047   1.740   4.004   3.041 -0.0251  0.1947 -0.0343
    1THF     H3 4048   1.804   4.001   3.130 -1.1547  1.6711  0.8361
    1THF     H4 4049   1.635   4.020   3.066 -0.0726 -1.8377  1.2099
    1THF     C3 4050   1.796   4.114   2.943 -0.2972  0.1034  1.0773
    1THF     H5 4051   1.867   4.178   2.996  0.4724 -0.0259  0.2291
    1THF     H6 4052   1.712   4.174   2.908 -1.4709 -2.4417 -0.6270
    1THF     C4 4053   1.865   4.035   2.832  0.0320 -0.2773 -0.3463
    1THF     H7 4054   1.968   4.072   2.827 -0.7775  1.9115 -1.4808
    1THF     H8 4055   1.813   4.043   2.736 -1.0858  0.2026  0.2979
    1THF     O1 4056   1.871   3.902   2.881 -0.3645  0.1058 -0.0574
    1THF     C1 4057   3.805   3.129   0.991  0.5211 -1.0148  0.5033
    1THF     H1 4058   3.700   3.158   0.986  1.4056  1.9489 -1.6251
    1THF     H2 4059   3.820   3.020   0.988  1.3234 -0.8691 -1.4622
    1THF     C2 4060   3.865   3.201   1.112 -0.2929  0.2051  0.0501
    1THF     H3 4061   3.915   3.128   1.176 -0.5154 -0.7827 -0.8992
    1THF     H4 4062   3.797   3.246   1.185 -0.8314 -1.5257  0.6203
    1THF     C3 4063   3.954   3.310   1.058  0.7922 -0.0831  0.0698
    1THF     H5 4064   4.053   3.263   1.060  1.6585  1.6992  0.4722
    1THF     H6 4065   3.953   3.404   1.113 -1.2066  0.6971 -1.2342
    1THF     C4 4066   3.912   3.322   0.908 -0.2329 -0.2360 -0.0809
    1THF     H7 4067   3.994   3.345   0.839 -0.9049 -1.8285 -1.4309
    1THF     H8 4068   3.825   3.388   0.898 -1.2971 -1.3393  1.7923
    1THF     O1 4069   3.870   3.192   0.872  0.6065 -0.1289  0.0072
    1THF     C1 4070   1.579   3.616   1.421 -0.5097 -0.0001  0.3922
    1THF     H1 4071   1.648   3.582   1.499 -0.1019  2.7252  1.2458
    1THF     H2 4072   1.475   3.596   1.449  0.0925 -1.1132  1.9138
    1THF     C2 4073   1.603   3.558   1.282 -0.0573  1.2364 -0.4064
    1THF     H3 4074   1.509   3.517   1.245 -0.4926  0.6309  1.3574
    1THF     H4 4075   1.669   3.471   1.287 -1.0255  0.4657 -0.9489
    1THF     C3 4076   1.654   3.673   1.194 -0.5068  0.1112  0.1152
    1THF     H5 4077   1.613   3.674   1.093 -0.3238  1.6164  0.0538
    1THF     H6 4078   1.763   3.671   1.187 -0.6225 -0.3791 -1.5429
    1THF     C4 4079   1.627   3.798   1.275  0.4890  0.1714 -0.2372
    1THF     H7 4080   1.532   3.837   1.237  1.4160  1.7950 -0.9312
    1THF     H8 4081   1.702   3.878   1.274  0.3142  0.3309 -1.4211
    1THF     O1 4082   1.603   3.757   1.412  0.4863  0.1248 -0.1360
    1THF     C1 4083   2.581   4.014   0.292 -0.0385 -0.1336  0.4342
    1THF     H1 4084   2.619   4.019   0.394 -1.5686  0.3778  1.0015
    1THF     H2 4085   2.641   4.077   0.226 -1.4991 -2.3829 -3.1637
    1THF     C2 4086   2.434   4.051   0.281  0.5290 -0.6091  0.6697
    1THF     H3 4087   2.412   4.158   0.280  1.5628 -0.3855  1.6733
    1THF     H4 4088   2.385   4.019   0.373 -1.6893  3.2054  0.8946
    1THF     C3 4089   2.377   3.973   0.163  0.5336  0.1918  0.8189
    1THF     H5 4090   2.410   4.023   0.072 -1.0896 -0.8289 -0.3580
    1THF     H6 4091   2.270   3.955   0.161  0.4415  0.8176 -0.0212
    1THF     C4 4092   2.464   3.844   0.172 -1.7443  0.2382  0.1386
    1THF     H7 4093   2.479   3.813   0.068  1.3133  0.4622  0.4436
    1THF     H8 4094   2.408   3.766   0.223  0.6439 -1.4735  0.2368
    1THF     O1 4095   2.580   3.879   0.247  0.0732  0.1093  0.1872
    1THF     C1 4096   0.045   0.255   1.948  0.6586 -0.5370  0.4356
    1THF     H1 4097   0.040   0.266   1.840 -1.9704  1.3698  0.7054
    1THF     H2 4098   0.148   0.248   1.984  1.3003 -0.1848 -1.3075
    1THF     C2 4099  -0.052   0.139   1.998  1.4860  0.3102 -0.6919
    1THF     H3 4100  -0.034   0.116   2.103  1.2934 -1.1996 -0.9659
    1THF     H4 4101  -0.057   0.055   1.928 -0.1772 -0.4463  0.2920
    1THF     C3 4102  -0.189   0.203   1.998  0.7114  0.2453 -0.4278
    1THF     H5 4103  -0.260   0.168   2.073 -2.0461  1.7373 -2.2630
    1THF     H6 4104  -0.224   0.201   1.895  0.0758  0.7231 -0.2224
    1THF     C4 4105  -0.157   0.348   2.040  0.3157  0.4123 -1.3672
    1THF     H7 4106  -0.164   0.362   2.148 -0.7266  1.7392 -1.5815
    1THF     H8 4107  -0.232   0.414   1.995 -1.3240 -0.6266 -0.2300
    1THF     O1 4108  -0.019   0.376   2.005  0.4905  0.3846  0.6055
    1THF     C1 4109   2.895   3.059   3.930 -0.1786  0.3135 -0.5996
    1THF     H1 4110   2.839   3.081   3.839 -1.1193  0.0254 -0.0987
    1THF     H2 4111   2.833   3.094   4.013  1.6355 -1.2889  1.4948
    1THF     C2 4112   3.028   3.127   3.942 -0.5528 -0.4761  0.9479
    1THF     H3 4113   3.036   3.204   4.018  1.2304 -0.8622  1.1684
    1THF     H4 4114   3.061   3.163   3.844 -2.0015 -1.3107  0.1292
    1THF     C3 4115   3.130   3.013   3.975  0.2703 -0.0922 -0.4487
    1THF     H5 4116   3.209   3.037   4.046  2.8008 -0.1644 -3.1477
    1THF     H6 4117   3.169   2.979   3.879  1.1737  0.4266 -0.2659
    1THF     C4 4118   3.041   2.904   4.027 -0.1986 -0.4023  0.2285
    1THF     H7 4119   3.027   2.932   4.131 -0.7471 -2.1582  0.6474
    1THF     H8 4120   3.083   2.803   4.027 -0.7751 -0.6599 -1.4134
    1THF     O1 4121   2.923   2.914   3.949 -0.9124  0.2811 -0.2004
    1THF     C1 4122   2.317   1.260   1.523  0.2833 -0.5390 -0.1385
    1THF     H1 4123   2.311   1.187   1.604  0.6400  1.2824  1.5729
    1THF     H2 4124   2.272   1.352   1.564  2.0185 -0.1531  0.9550
    1THF     C2 4125   2.257   1.216   1.393 -0.0587  0.1412 -0.2871
    1THF     H3 4126   2.202   1.299   1.349 -0.7516 -0.0756  0.1686
    1THF     H4 4127   2.182   1.136   1.386 -0.1056  0.0315  1.3289
    1THF     C3 4128   2.380   1.178   1.304 -0.5530 -0.0919 -0.3596
    1THF     H5 4129   2.389   1.242   1.216 -0.1180 -1.4852 -1.3596
    1THF     H6 4130   2.376   1.072   1.276 -0.8609 -0.6033  1.6101
    1THF     C4 4131   2.504   1.200   1.394 -0.1002 -0.4576 -0.3497
    1THF     H7 4132   2.594   1.229   1.339  0.4587 -0.3743  0.5846
    1THF     H8 4133   2.515   1.099   1.434  1.3499 -0.6888 -1.2671
    1THF     O1 4134   2.456   1.283   1.495 -0.4338  0.8469 -0.2173
    1THF     C1 4135   0.551   3.367   3.160 -0.3425 -0.1652  0.4207
    1THF     H1 4136   0.459   3.349   3.104  0.2261  1.3823 -1.0502
    1THF     H2 4137   0.531   3.459   3.216  0.4985  1.5653 -1.9974
    1THF     C2 4138   0.679   3.389   3.073  0.3422  0.3139  0.4122
    1THF     H3 4139   0.729   3.482   3.103  2.5922 -0.6609 -0.2064
    1THF     H4 4140   0.661   3.389   2.965  0.1049 -1.9270  0.4336
    1THF     C3 4141   0.769   3.266   3.119  0.1243 -0.4028 -0.3099
    1THF     H5 4142   0.878   3.277   3.110  0.0598 -0.6674 -1.5981
    1THF     H6 4143   0.754   3.178   3.055 -2.2513  0.2174 -0.6447
    1THF     C4 4144   0.718   3.230   3.257 -0.0765  0.8301 -0.3778
    1THF     H7 4145   0.771   3.290   3.332  1.4613 -0.2932 -0.5435
    1THF     H8 4146   0.736   3.126   3.285 -0.2311  0.6747 -0.8418
    1THF     O1 4147   0.578   3.261   3.254  0.3880  0.1299 -0.5556
    1THF     C1 4148   0.299   3.870   3.653  0.1792 -0.0690 -0.2775
    1THF     H1 4149   0.265   3.776   3.610  1.8106  0.0850 -1.9645
    1THF     H2 4150   0.223   3.947   3.640  2.1181  1.6695 -1.5773
    1THF     C2 4151   0.421   3.912   3.570  0.5059 -0.1671  0.3708
    1THF     H3 4152   0.417   4.017   3.540  2.2899  0.0800  0.9423
    1THF     H4 4153   0.428   3.863   3.473  0.2910 -0.8316  0.6859
    1THF     C3 4154   0.541   3.901   3.662  0.4525  0.5183  0.7925
    1THF     H5 4155   0.614   3.979   3.641 -0.0048  0.4501 -1.0981
    1THF     H6 4156   0.586   3.802   3.665 -0.8846 -0.0659  1.7260
    1THF     C4 4157   0.469   3.932   3.805  0.6376  0.0203  0.3668
    1THF     H7 4158   0.454   4.039   3.825 -1.6500 -0.9733  4.6103
    1THF     H8 4159   0.512   3.891   3.897 -0.4215  1.7359  1.6559
    1THF     O1 4160   0.340   3.866   3.791 -0.2645  0.0282 -0.6370
    1THF     C1 4161   3.440   2.048   0.663  0.7307 -0.4816 -0.3888
    1THF     H1 4162   3.406   2.002   0.570 -1.2336 -0.1814  0.1569
    1THF     H2 4163   3.492   2.140   0.638 -3.1404  2.3047  1.1609
    1THF     C2 4164   3.514   1.946   0.749 -0.0312 -0.2135 -0.3352
    1THF     H3 4165   3.580   1.999   0.817 -1.9024  0.4838  0.9711
    1THF     H4 4166   3.566   1.871   0.690  0.6778 -0.9250  1.1688
    1THF     C3 4167   3.396   1.878   0.826 -0.1135 -0.2315 -0.1590
    1THF     H5 4168   3.422   1.883   0.932  0.0451  0.6376 -0.2391
    1THF     H6 4169   3.369   1.772   0.816 -0.9098 -0.1344  0.8413
    1THF     C4 4170   3.273   1.961   0.805 -0.0174  0.0257  0.1156
    1THF     H7 4171   3.231   1.999   0.898 -0.7689  1.1726 -0.6862
    1THF     H8 4172   3.198   1.905   0.748  0.4943 -0.4231 -0.1336
    1THF     O1 4173   3.322   2.080   0.742  0.4025 -0.1829 -0.4282
    1THF     C1 4174   3.946   1.424   1.222  0.6569 -0.1553  0.1584
    1THF     H1 4175   3.853   1.478   1.240  2.6166  3.1931  0.7234
    1THF     H2 4176   3.987   1.371   1.309  1.4677 -2.3999 -1.5303
    1THF     C2 4177   4.049   1.522   1.165 -0.1913  0.4313 -0.0965
    1THF     H3 4178   4.121   1.555   1.241  0.6034  0.3950 -0.8282
    1THF     H4 4179   3.993   1.610   1.131 -3.8602 -1.7432  0.0032
    1THF     C3 4180   4.121   1.457   1.044 -0.0307 -0.1984 -0.7267
    1THF     H5 4181   4.229   1.457   1.060 -0.3926  0.9298  2.0356
    1THF     H6 4182   4.097   1.511   0.952 -1.9807 -1.4599 -0.9886
    1THF     C4 4183   4.064   1.315   1.047 -0.2617  0.5710 -0.7807
    1THF     H7 4184   4.132   1.254   1.106  1.5636 -0.0784 -3.4476
    1THF     H8 4185   4.048   1.285   0.943  1.4874  2.5018 -1.6493
    1THF     O1 4186   3.936   1.329   1.119 -0.1107 -0.1897 -0.0662
    1THF     C1 4187   0.507   3.902   1.688  0.8583 -0.1197 -1.2950
    1THF     H1 4188   0.467   3.996   1.648 -1.1253 -0.0676  0.7499
    1THF     H2 4189   0.566   3.926   1.777 -2.5203  1.2317  0.6679
    1THF     C2 4190   0.591   3.841   1.580 -0.2613  0.2836  0.1256
    1THF     H3 4191   0.673   3.783   1.624 -1.1979  0.1009  1.6344
    1THF     H4 4192   0.642   3.909   1.512  3.8283 -2.5227  0.1912
    1THF     C3 4193   0.486   3.755   1.511 -0.0841 -0.5652  0.4209
    1THF     H5 4194   0.519   3.665   1.460  0.2401 -1.1129  1.5922
    1THF     H6 4195   0.431   3.816   1.439 -3.0615 -1.6489  1.7035
    1THF     C4 4196   0.389   3.712   1.618 -0.2707  0.1653  0.5956
    1THF     H7 4197   0.411   3.612   1.659 -2.1080  0.3209  2.0333
    1THF     H8 4198   0.286   3.715   1.582  0.5364  0.3273 -1.7499
    1THF     O1 4199   0.403   3.812   1.718  0.0029  0.2404  0.1513
    1THF     C1 4200   2.017   1.749   3.500 -0.3225  0.1406 -0.2064
    1THF     H1 4201   2.088   1.819   3.455  0.5059 -0.2282  0.5151
    1THF     H2 4202   2.033   1.730   3.606  0.7538  1.3896 -0.1353
    1THF     C2 4203   2.042   1.615   3.433 -0.0768 -0.1844 -0.4115
    1THF     H3 4204   2.011   1.531   3.496 -1.6280 -1.1612 -2.3918
    1THF     H4 4205   2.145   1.598   3.400  0.5275  1.9266  0.3645
    1THF     C3 4206   1.942   1.619   3.314  0.8027 -0.0643  0.3725
    1THF     H5 4207   1.887   1.529   3.285  0.8975  1.3170 -4.4892
    1THF     H6 4208   1.995   1.653   3.225  0.7002 -0.8438  0.0086
    1THF     C4 4209   1.845   1.733   3.342 -0.6806  0.1360  0.4393
    1THF     H7 4210   1.738   1.710   3.337 -0.6189 -0.9351  3.0376
    1THF     H8 4211   1.868   1.801   3.260 -1.3183  0.4547  0.5210
    1THF     O1 4212   1.883   1.798   3.467 -0.0372 -0.0110  0.0053
    1THF     C1 4213   2.155   0.805   3.379 -0.3202  0.2144  0.4745
    1THF     H1 4214   2.239   0.874   3.360 -1.4237  2.0020  1.9075
    1THF     H2 4215   2.114   0.807   3.480 -0.3827 -0.5962  0.4650
    1THF     C2 4216   2.207   0.661   3.350  0.2187 -0.3139 -0.4328
    1THF     H3 4217   2.183   0.585   3.425  0.6386 -0.2436 -0.2270
    1THF     H4 4218   2.316   0.660   3.343  0.1924 -0.9746 -0.8515
    1THF     C3 4219   2.143   0.622   3.219  0.1007  0.2370  0.0622
    1THF     H5 4220   2.069   0.545   3.244  0.1853  0.4969  1.1507
    1THF     H6 4221   2.216   0.579   3.150  1.3334  0.7698  1.0135
    1THF     C4 4222   2.084   0.755   3.164 -0.4533  0.4001 -0.1937
    1THF     H7 4223   1.989   0.741   3.111 -0.2167  0.4097 -0.6241
    1THF     H8 4224   2.161   0.814   3.113  2.2431 -1.4501  1.6264
    1THF     O1 4225   2.053   0.826   3.281 -0.2612  1.0149  0.0761
    1THF     C1 4226   0.364   1.791   3.112  0.3871 -0.6941  0.4806
    1THF     H1 4227   0.334   1.843   3.021  3.8009  0.7892  0.1469
    1THF     H2 4228   0.364   1.863   3.194 -0.4570 -0.2270  0.0726
    1THF     C2 4229   0.507   1.735   3.082  0.2599  0.2159 -0.8510
    1THF     H3 4230   0.582   1.780   3.146  0.4299 -1.1664 -0.0490
    1THF     H4 4231   0.530   1.729   2.975 -0.5908 -2.1537 -0.9491
    1THF     C3 4232   0.486   1.585   3.126  0.2492  0.7887 -1.0528
    1THF     H5 4233   0.495   1.564   3.233  1.3132  3.1444 -0.6307
    1THF     H6 4234   0.550   1.516   3.071 -0.8937  0.9605 -2.6076
    1THF     C4 4235   0.341   1.562   3.088 -0.0627  0.1115 -0.2903
    1THF     H7 4236   0.297   1.478   3.143 -1.2484  2.1406  1.9562
    1THF     H8 4237   0.326   1.550   2.980 -1.8271 -0.4655  0.0049
    1THF     O1 4238   0.272   1.689   3.124  0.6294 -0.3060 -0.6285
    1THF     C1 4239   0.671   2.751   0.158  0.1381  0.0043  0.2351
    1THF     H1 4240   0.603   2.773   0.241 -1.5693  2.2674 -1.6931
    1THF     H2 4241   0.729   2.660   0.175 -1.5661 -0.8830  1.4873
    1THF     C2 4242   0.762   2.872   0.145 -0.3833 -0.0711 -0.3342
    1THF     H3 4243   0.865   2.845   0.170 -0.7343 -0.3301  0.8882
    1THF     H4 4244   0.730   2.955   0.209  1.4498  1.4616 -1.3731
    1THF     C3 4245   0.738   2.920   0.003  1.1191 -0.2173 -0.0680
    1THF     H5 4246   0.811   2.868  -0.061  0.2636  0.2766 -1.4737
    1THF     H6 4247   0.748   3.028  -0.008 -0.5625 -0.0467  0.0100
    1THF     C4 4248   0.599   2.863  -0.028  0.0720 -0.0769  0.1552
    1THF     H7 4249   0.580   2.853  -0.135 -2.0976 -1.5683  0.6594
    1THF     H8 4250   0.518   2.913   0.026  1.0528  0.6603  0.9593
    1THF     O1 4251   0.600   2.735   0.035  0.4359  0.1200  0.0336
    1THF     C1 4252   2.623   0.554   1.882 -0.2912 -0.5521  0.7132
    1THF     H1 4253   2.644   0.604   1.788 -1.2769 -1.6070 -0.0806
    1THF     H2 4254   2.626   0.445   1.874  0.1190 -0.5100  0.3095
    1THF     C2 4255   2.489   0.605   1.935  0.7467  0.0772 -0.1075
    1THF     H3 4256   2.417   0.523   1.936 -0.2427  0.9349 -0.4587
    1THF     H4 4257   2.452   0.688   1.873  0.7356  0.7916  0.8449
    1THF     C3 4258   2.517   0.651   2.072  0.4727 -0.1643 -0.0363
    1THF     H5 4259   2.430   0.625   2.132 -1.5158 -0.1316 -2.7844
    1THF     H6 4260   2.518   0.760   2.071  1.5015 -0.1443  1.6235
    1THF     C4 4261   2.648   0.593   2.114 -0.4348 -0.9619 -0.1056
    1THF     H7 4262   2.641   0.494   2.159  1.8458  0.1279  2.8295
    1THF     H8 4263   2.706   0.658   2.180 -1.5260 -0.8142  0.7108
    1THF     O1 4264   2.715   0.589   1.989  0.1257 -0.2929  0.1013
    1THF     C1 4265   1.821   3.475   0.580 -0.7905 -0.0589  0.7239
    1THF     H1 4266   1.762   3.540   0.645 -0.4047  1.0487 -0.0128
    1THF     H2 4267   1.762   3.429   0.499  0.5380 -1.6251  0.6180
    1THF     C2 4268   1.894   3.362   0.663 -0.2408  0.5373  0.0312
    1THF     H3 4269   1.847   3.267   0.689 -0.3855  0.7631  0.6062
    1THF     H4 4270   1.924   3.411   0.756  1.2728  0.1445 -0.2274
    1THF     C3 4271   2.021   3.328   0.582  0.0895 -0.3827 -0.0066
    1THF     H5 4272   1.997   3.254   0.506  0.7617 -0.5561 -0.0519
    1THF     H6 4273   2.098   3.280   0.644  2.7539  3.2893 -0.3187
    1THF     C4 4274   2.059   3.458   0.507  0.5756 -0.1665 -0.7400
    1THF     H7 4275   2.089   3.445   0.402 -0.2027  2.1792 -1.2890
    1THF     H8 4276   2.133   3.515   0.563  1.1150 -1.3978 -0.1746
    1THF     O1 4277   1.937   3.538   0.515 -0.5208  0.5258  0.0704
    1THF     C1 4278   2.725   0.360   2.452  0.0712 -1.0913  0.1200
    1THF     H1 4279   2.621   0.380   2.479  0.5174  0.3834  0.8346
    1THF     H2 4280   2.772   0.286   2.517  2.6150  3.8418  4.3097
    1THF     C2 4281   2.818   0.488   2.470  0.7029  0.3312 -0.5728
    1THF     H3 4282   2.888   0.471   2.551  1.3695  1.1227 -0.9761
    1THF     H4 4283   2.770   0.586   2.484  0.2068  0.4598 -2.9399
    1THF     C3 4284   2.915   0.493   2.351 -0.6504 -0.2545  0.3561
    1THF     H5 4285   3.019   0.480   2.380 -0.4403 -0.7548 -0.5918
    1THF     H6 4286   2.922   0.585   2.292  2.1104 -1.1919 -0.8526
    1THF     C4 4287   2.867   0.374   2.265 -0.0874 -0.3296  0.9355
    1THF     H7 4288   2.936   0.289   2.265 -0.8509 -0.9938  2.9325
    1THF     H8 4289   2.859   0.404   2.160 -1.0714 -0.5272  0.9493
    1THF     O1 4290   2.739   0.324   2.318 -0.1431  0.3500 -0.1844
    1THF     C1 4291   0.734   0.944   3.699 -0.3023 -0.2547 -0.4684
    1THF     H1 4292   0.769   0.910   3.797 -2.0578  0.6818  0.5091
    1THF     H2 4293   0.792   1.032   3.670 -0.6997 -0.7426 -2.8217
    1THF     C2 4294   0.585   0.965   3.690  0.2474 -0.3276  0.3425
    1THF     H3 4295   0.565   1.050   3.624 -1.2674 -0.0646  1.1189
    1THF     H4 4296   0.542   0.983   3.789  0.1737 -1.1983  0.4705
    1THF     C3 4297   0.540   0.827   3.646  0.0937  0.0533 -0.5179
    1THF     H5 4298   0.441   0.820   3.600  0.0741  1.5871 -0.7390
    1THF     H6 4299   0.526   0.772   3.739 -1.8123  2.6269  0.7828
    1THF     C4 4300   0.655   0.768   3.558 -0.3448  0.1141 -0.6307
    1THF     H7 4301   0.643   0.778   3.450  1.5989  2.4650 -0.6697
    1THF     H8 4302   0.683   0.664   3.576 -2.2138 -0.0049  1.8761
    1THF     O1 4303   0.769   0.843   3.601  0.8916 -0.5344  0.5109
    1THF     C1 4304   0.216   1.398   1.652  0.4078 -0.5669  0.1285
    1THF     H1 4305   0.307   1.401   1.592  0.5046  2.0169  0.3449
    1THF     H2 4306   0.220   1.486   1.717  0.5984 -1.0846  0.8350
    1THF     C2 4307   0.191   1.273   1.728  0.1387  0.2142 -0.5899
    1THF     H3 4308   0.135   1.299   1.818  1.6898  1.9630 -0.1170
    1THF     H4 4309   0.287   1.227   1.749 -0.1440 -0.6868 -1.2292
    1THF     C3 4310   0.114   1.182   1.632 -0.8926 -0.2538  0.1387
    1THF     H5 4311   0.025   1.135   1.673 -0.0308 -1.8631  0.1938
    1THF     H6 4312   0.178   1.098   1.605 -0.2444 -0.0343  0.9848
    1THF     C4 4313   0.087   1.269   1.512 -0.9216  0.4715 -0.1272
    1THF     H7 4314  -0.017   1.261   1.479 -0.4952  1.2171 -1.6616
    1THF     H8 4315   0.153   1.245   1.428 -2.5278 -0.0178 -1.2755
    1THF     O1 4316   0.107   1.403   1.560 -0.0436  0.0731 -0.7104
    1THF     C1 4317   1.286   1.296   1.487 -0.2381 -0.3036  0.5894
    1THF     H1 4318   1.236   1.264   1.395 -0.2344 -3.0113  1.5128
    1THF     H2 4319   1.391   1.270   1.502 -0.6428 -2.6859 -0.4837
    1THF     C2 4320   1.194   1.245   1.596 -0.0868  0.2584  0.6008
    1THF     H3 4321   1.257   1.199   1.673  1.0442  0.7663 -0.0093
    1THF     H4 4322   1.134   1.160   1.565  0.9772  0.6737 -2.6947
    1THF     C3 4323   1.123   1.364   1.667 -0.4733  0.7346  0.4076
    1THF     H5 4324   1.130   1.359   1.776 -2.6952  1.5086  0.6056
    1THF     H6 4325   1.019   1.386   1.641 -0.1548  0.2747 -1.2877
    1THF     C4 4326   1.211   1.484   1.618 -0.1606 -0.1531  0.0962
    1THF     H7 4327   1.305   1.502   1.672 -0.7571 -1.9575  1.7994
    1THF     H8 4328   1.157   1.579   1.618  1.4145  0.7766  0.3614
    1THF     O1 4329   1.259   1.440   1.491  0.7581 -0.0289 -0.4454
    1THF     C1 4330   0.353   0.396   1.327 -0.1617 -0.1057  0.3953
    1THF     H1 4331   0.244   0.399   1.328 -0.1663  0.0179 -0.5735
    1THF     H2 4332   0.400   0.480   1.276 -1.1354 -0.0800 -0.4642
    1THF     C2 4333   0.398   0.263   1.256 -0.4494 -0.1321  0.4809
    1THF     H3 4334   0.497   0.271   1.211 -0.3328 -1.5316  0.4900
    1THF     H4 4335   0.329   0.238   1.175  1.0299 -1.8995 -0.2444
    1THF     C3 4336   0.409   0.162   1.365  0.6180  0.1706 -0.6132
    1THF     H5 4337   0.507   0.114   1.366  0.1425 -0.8189 -0.8855
    1THF     H6 4338   0.335   0.084   1.344 -0.7181  0.8512  1.3820
    1THF     C4 4339   0.367   0.241   1.497  0.5354  0.1921 -0.1004
    1THF     H7 4340   0.426   0.205   1.582 -0.7054  0.1479  0.7554
    1THF     H8 4341   0.260   0.225   1.512  0.6008 -0.6402 -0.4729
    1THF     O1 4342   0.389   0.381   1.463 -0.0388  0.3815  0.7664
    1THF     C1 4343   2.319   3.042   1.034 -0.5918 -0.1850 -0.1190
    1THF     H1 4344   2.311   2.946   0.983 -1.7969 -0.1596  0.0175
    1THF     H2 4345   2.253   3.117   0.990  1.2600  0.8284 -1.2881
    1THF     C2 4346   2.464   3.094   1.013 -0.3771  0.1761 -0.2977
    1THF     H3 4347   2.461   3.175   0.940 -0.1156 -1.2504 -1.9509
    1THF     H4 4348   2.525   3.011   0.976 -0.6765 -1.0017  1.8081
    1THF     C3 4349   2.517   3.121   1.150 -0.5207  0.3925  0.5742
    1THF     H5 4350   2.560   3.221   1.159 -0.5081  0.2632  1.9836
    1THF     H6 4351   2.594   3.053   1.185 -0.0423  0.9525  0.6255
    1THF     C4 4352   2.396   3.108   1.250 -0.3091 -0.5680 -0.0154
    1THF     H7 4353   2.348   3.204   1.268 -0.8764 -0.5206 -1.6420
    1THF     H8 4354   2.420   3.067   1.349 -1.5637 -2.1836 -0.3563
    1THF     O1 4355   2.302   3.025   1.173 -0.1537 -0.0616 -0.3215
    1THF     C1 4356   1.523   2.219   0.939  0.5479 -0.0863 -0.3175
    1THF     H1 4357   1.500   2.283   0.854  0.8225  1.4538  0.7394
    1THF     H2 4358   1.438   2.181   0.995  1.1027  0.3344  0.8322
    1THF     C2 4359   1.628   2.298   1.020  0.2795  0.5049  0.0499
    1THF     H3 4360   1.575   2.352   1.099 -0.6386  0.5745 -0.6042
    1THF     H4 4361   1.689   2.369   0.964 -0.5329  0.1322 -1.3235
    1THF     C3 4362   1.715   2.193   1.085 -0.3068  0.8847  0.0382
    1THF     H5 4363   1.692   2.183   1.191 -0.6589 -0.3756 -0.1483
    1THF     H6 4364   1.822   2.212   1.072  0.0892 -0.6698  0.8229
    1THF     C4 4365   1.689   2.070   0.993  0.8349  0.3238 -0.5338
    1THF     H7 4366   1.649   1.993   1.060 -0.2462  1.4553  0.1325
    1THF     H8 4367   1.787   2.044   0.952  0.0374 -2.6396 -0.6804
    1THF     O1 4368   1.595   2.102   0.900  0.1906 -0.4702  0.2556
    1THF     C1 4369   2.110   2.787   2.946 -0.0568 -0.9964 -0.4212
    1THF     H1 4370   2.092   2.726   3.036  0.9159  1.3260  1.3746
    1THF     H2 4371   2.074   2.889   2.962  2.9672 -0.2227  1.9169
    1THF     C2 4372   2.041   2.732   2.818 -0.8767 -0.2766 -0.2942
    1THF     H3 4373   1.943   2.778   2.806 -0.8557  0.7551  3.0250
    1THF     H4 4374   2.033   2.623   2.826  0.1469 -0.3854 -0.6686
    1THF     C3 4375   2.139   2.772   2.705  0.6727 -0.0012 -0.3866
    1THF     H5 4376   2.094   2.848   2.640 -0.9946  1.3055  2.2061
    1THF     H6 4377   2.169   2.684   2.649 -2.6804 -1.9558  0.7145
    1THF     C4 4378   2.260   2.838   2.786  0.0732 -0.2942 -0.1990
    1THF     H7 4379   2.256   2.947   2.795 -2.8904 -0.3551 -0.5427
    1THF     H8 4380   2.358   2.814   2.742  0.4252  0.9374 -0.1312
    1THF     O1 4381   2.247   2.790   2.918 -0.1028 -0.1475 -0.1628
    1THF     C1 4382   3.251   1.108   0.809 -0.6467  0.8518 -0.2349
    1THF     H1 4383   3.176   1.065   0.741  0.8770 -0.1591 -1.3057
    1THF     H2 4384   3.338   1.142   0.753 -0.4256 -1.5247 -1.4225
    1THF     C2 4385   3.300   1.007   0.915  0.2646 -0.0987  0.2226
    1THF     H3 4386   3.391   0.957   0.881 -1.0838 -4.0393  2.0388
    1THF     H4 4387   3.227   0.928   0.936 -1.1067  1.3327  0.9298
    1THF     C3 4388   3.317   1.101   1.035 -0.8771  0.3399  0.6530
    1THF     H5 4389   3.420   1.136   1.037  0.5132 -3.4885  0.2215
    1THF     H6 4390   3.299   1.047   1.129 -0.5727 -2.7947 -1.0207
    1THF     C4 4391   3.212   1.210   1.010 -1.2030 -0.1114  0.3141
    1THF     H7 4392   3.254   1.296   1.063 -1.0686 -1.4427  2.4500
    1THF     H8 4393   3.110   1.183   1.042 -0.4537 -4.0670 -0.3386
    1THF     O1 4394   3.195   1.219   0.870 -0.1027 -0.7628  0.0350
    1THF     C1 4395   1.341   2.374   2.876  0.6608 -0.5986 -0.6930
    1THF     H1 4396   1.321   2.338   2.977 -1.2708  2.5130  0.0718
    1THF     H2 4397   1.300   2.475   2.868  2.6707  0.4608  1.7581
    1THF     C2 4398   1.276   2.279   2.781  0.7235  0.1247  0.1888
    1THF     H3 4399   1.197   2.330   2.725  0.2233 -0.9570 -0.1129
    1THF     H4 4400   1.226   2.207   2.847  0.1664  2.3307  2.2670
    1THF     C3 4401   1.387   2.217   2.693  0.3830  0.1735 -0.5170
    1THF     H5 4402   1.348   2.200   2.593  1.2683 -0.3126 -0.7853
    1THF     H6 4403   1.419   2.121   2.735 -0.7124 -0.1742 -0.4709
    1THF     C4 4404   1.498   2.323   2.707  0.4312 -0.2303 -0.5839
    1THF     H7 4405   1.480   2.410   2.644 -1.2816 -0.3349 -0.2502
    1THF     H8 4406   1.599   2.282   2.698  0.0046 -1.2395 -0.8152
    1THF     O1 4407   1.480   2.378   2.842  0.4039 -0.4234  0.0173
    1THF     C1 4408   1.238   1.808   1.977  0.2289 -0.3724  0.0620
    1THF     H1 4409   1.315   1.822   2.053 -0.0922  2.0503 -0.0166
    1THF     H2 4410   1.268   1.844   1.878  1.0436  0.8096  0.7276
    1THF     C2 4411   1.109   1.874   2.032  0.1208  0.0849  0.2437
    1THF     H3 4412   1.050   1.910   1.948 -0.6802  2.1711  1.6825
    1THF     H4 4413   1.136   1.952   2.103  0.1124  0.5188 -0.2255
    1THF     C3 4414   1.045   1.754   2.107 -0.1276  0.2083 -0.1293
    1THF     H5 4415   0.948   1.733   2.062 -1.1155  1.9779  1.1585
    1THF     H6 4416   1.017   1.768   2.212  0.1877  0.1770 -0.0388
    1THF     C4 4417   1.139   1.633   2.094 -0.2899 -0.2572 -0.4713
    1THF     H7 4418   1.080   1.542   2.084  0.0241 -0.2293 -2.7881
    1THF     H8 4419   1.211   1.622   2.176 -0.4422 -3.9622 -0.7558
    1THF     O1 4420   1.207   1.663   1.975 -0.2333  0.0699 -0.0565
    1THF     C1 4421   3.374   0.596   2.977  0.0678 -0.3173  0.1570
    1THF     H1 4422   3.279   0.609   3.029 -0.2779 -0.2451 -0.4826
    1THF     H2 4423   3.433   0.684   2.950 -0.2976 -0.2932 -0.5747
    1THF     C2 4424   3.353   0.527   2.840  0.4026 -0.0840  0.8498
    1THF     H3 4425   3.422   0.579   2.774  0.4364 -2.3501 -0.9817
    1THF     H4 4426   3.251   0.522   2.801 -0.6461  0.3697  3.4397
    1THF     C3 4427   3.419   0.390   2.856 -0.1026  0.4717 -0.0755
    1THF     H5 4428   3.475   0.356   2.768  0.7250  2.9642 -0.5513
    1THF     H6 4429   3.359   0.305   2.889  1.4261  0.5080  3.0061
    1THF     C4 4430   3.517   0.413   2.976 -0.5921 -0.3160  0.0449
    1THF     H7 4431   3.612   0.450   2.938 -0.2690  0.5318  1.6398
    1THF     H8 4432   3.535   0.329   3.044 -2.6855 -0.5344  0.3760
    1THF     O1 4433   3.453   0.508   3.057 -0.1013  0.3011 -0.4081
    1THF     C1 4434   3.011   4.037   3.384 -0.0718 -0.2127 -0.0416
    1THF     H1 4435   3.025   4.131   3.437 -1.1410 -0.0068 -0.1258
    1THF     H2 4436   3.105   3.991   3.352 -0.0825 -0.5566  0.4159
    1THF     C2 4437   2.921   4.064   3.260 -0.7533  0.0382  0.1631
    1THF     H3 4438   2.932   3.994   3.178 -2.7507  0.3425 -0.4100
    1THF     H4 4439   2.936   4.169   3.234  1.5564 -0.2204  0.3407
    1THF     C3 4440   2.778   4.038   3.313  0.3752 -0.1840  0.6157
    1THF     H5 4441   2.714   3.989   3.239  0.3823  0.3894  0.2306
    1THF     H6 4442   2.743   4.139   3.336  1.3641  0.0913  0.9243
    1THF     C4 4443   2.798   3.948   3.442  0.1140 -0.6914  0.5186
    1THF     H7 4444   2.750   3.853   3.420  0.4027 -0.5256 -0.9247
    1THF     H8 4445   2.753   3.997   3.528  1.1844  1.4767 -0.1136
    1THF     O1 4446   2.943   3.939   3.465  0.3683  0.0200 -0.2337
    1THF     C1 4447   1.568   1.493   0.365  0.3033  0.4509  0.0571
    1THF     H1 4448   1.504   1.431   0.302  0.0512 -0.3133  1.0344
    1THF     H2 4449   1.566   1.441   0.462  2.0207  0.5717  0.1624
    1THF     C2 4450   1.514   1.636   0.369 -0.9614 -0.0313 -0.2133
    1THF     H3 4451   1.522   1.678   0.470 -0.9160  2.1974 -1.1180
    1THF     H4 4452   1.408   1.638   0.346 -1.5660  0.4346  2.3840
    1THF     C3 4453   1.606   1.707   0.273  0.2221  0.4891 -0.2660
    1THF     H5 4454   1.650   1.791   0.327 -2.6890  0.7245  1.8453
    1THF     H6 4455   1.547   1.745   0.190 -0.7583  1.2225  0.7530
    1THF     C4 4456   1.714   1.601   0.238  0.4800  0.3408 -0.4255
    1THF     H7 4457   1.816   1.637   0.251  1.4247 -1.8441 -1.5377
    1THF     H8 4458   1.704   1.559   0.137 -1.1470 -0.5152  0.0636
    1THF     O1 4459   1.704   1.494   0.332 -0.8209 -0.6015  0.1213
    1THF     C1 4460   1.078   0.339   0.755  0.3626  0.2698 -0.2771
    1THF     H1 4461   1.124   0.267   0.687 -1.6204 -1.0073 -0.3027
    1THF     H2 4462   0.975   0.353   0.719  0.4884 -1.2031 -1.2662
    1THF     C2 4463   1.137   0.482   0.757 -0.8442  0.1493  0.1155
    1THF     H3 4464   1.103   0.556   0.684 -0.2214  0.6118  0.2866
    1THF     H4 4465   1.246   0.483   0.744 -0.7937 -0.2558  0.5187
    1THF     C3 4466   1.101   0.532   0.893 -0.5873 -0.5884 -0.3034
    1THF     H5 4467   1.001   0.573   0.880  0.4267  1.9592 -0.2430
    1THF     H6 4468   1.166   0.614   0.925 -0.6875 -0.9176  0.7732
    1THF     C4 4469   1.106   0.405   0.988 -0.2430  0.8777  0.0744
    1THF     H7 4470   1.044   0.413   1.078 -0.9987  2.8792 -0.5867
    1THF     H8 4471   1.212   0.399   1.014  0.1097 -1.0702 -1.6538
    1THF     O1 4472   1.069   0.303   0.894  0.0792  0.1942  0.0263
    1THF     C1 4473   3.455   1.109   4.081  0.1074  1.2205  0.0138
    1THF     H1 4474   3.507   1.200   4.053 -0.4087  2.2229  2.2086
    1THF     H2 4475   3.402   1.130   4.174 -1.0499 -0.6907 -0.1759
    1THF     C2 4476   3.522   0.976   4.089 -0.4610 -0.0459  0.3158
    1THF     H3 4477   3.522   0.938   4.192  0.6988 -3.0454 -0.7517
    1THF     H4 4478   3.621   0.989   4.043 -1.1484  0.5393 -1.0254
    1THF     C3 4479   3.424   0.876   4.030  0.1557  0.3807  0.3863
    1THF     H5 4480   3.340   0.852   4.095  0.6943 -1.5135  0.4300
    1THF     H6 4481   3.471   0.785   3.990  1.8063  1.0824  0.6661
    1THF     C4 4482   3.351   0.955   3.923  0.5533  0.0386  0.9902
    1THF     H7 4483   3.253   0.911   3.902 -0.0023  1.6279  0.1811
    1THF     H8 4484   3.416   0.965   3.836  1.0928 -1.4672  1.2009
    1THF     O1 4485   3.340   1.087   3.985 -0.2802 -0.1763 -0.3364
    1THF     C1 4486   1.114   3.042   2.975 -0.4206  0.1810 -0.5561
    1THF     H1 4487   1.149   2.939   2.964 -0.6780  0.1002 -0.6430
    1THF     H2 4488   1.013   3.029   3.015 -0.6455  0.2021 -1.1040
    1THF     C2 4489   1.123   3.123   2.848 -0.7043 -0.2055 -0.1110
    1THF     H3 4490   1.057   3.209   2.865 -0.6154 -0.1036 -0.2787
    1THF     H4 4491   1.100   3.069   2.756 -3.2898 -2.5915  1.8455
    1THF     C3 4492   1.268   3.177   2.859 -0.1373 -0.3888  0.1001
    1THF     H5 4493   1.277   3.268   2.799 -0.0836  0.5449  1.5029
    1THF     H6 4494   1.343   3.107   2.820  1.1747  1.4163 -0.7217
    1THF     C4 4495   1.285   3.210   3.008  0.0568  0.3041  0.4824
    1THF     H7 4496   1.249   3.311   3.028 -0.9594 -0.4097  2.4307
    1THF     H8 4497   1.391   3.202   3.033  0.7263  1.9410 -1.6691
    1THF     O1 4498   1.187   3.119   3.072 -0.6944  0.2884 -0.1667
    1THF     C1 4499   1.859   0.142   0.156  0.3115  0.5055  0.4201
    1THF     H1 4500   1.869   0.066   0.234 -0.2718  1.2473  1.2316
    1THF     H2 4501   1.752   0.156   0.138  0.4894  0.3629 -0.8145
    1THF     C2 4502   1.949   0.116   0.039  0.3001 -0.2553 -0.1787
    1THF     H3 4503   1.915   0.167  -0.051 -0.5118 -0.3370  0.0764
    1THF     H4 4504   1.943   0.010   0.017  0.9589  0.0247 -1.7500
    1THF     C3 4505   2.091   0.161   0.074 -0.2739  0.0030  0.0471
    1THF     H5 4506   2.145   0.203  -0.011 -2.9465  1.3664 -1.0414
    1THF     H6 4507   2.143   0.074   0.114 -2.0135 -0.2547  1.8272
    1THF     C4 4508   2.071   0.265   0.181 -0.0011  0.4177  1.0200
    1THF     H7 4509   2.094   0.362   0.135  1.3704  0.6599  2.1899
    1THF     H8 4510   2.129   0.255   0.273 -0.0624 -1.7803  0.8270
    1THF     O1 4511   1.933   0.252   0.222 -0.2606 -0.0398 -0.5503
    1THF     C1 4512   1.732   1.634   2.742  0.0096 -0.4018  0.2248
    1THF     H1 4513   1.809   1.594   2.808  0.5351 -0.4591 -0.4214
    1THF     H2 4514   1.732   1.743   2.742  0.1241 -0.3958  1.2533
    1THF     C2 4515   1.600   1.569   2.792  0.2164 -1.2882 -0.5503
    1THF     H3 4516   1.513   1.633   2.774  3.3149  3.4778  0.3791
    1THF     H4 4517   1.595   1.568   2.901 -0.1161  1.1092 -0.5174
    1THF     C3 4518   1.596   1.429   2.739  0.3515 -0.5582 -0.2617
    1THF     H5 4519   1.493   1.399   2.715  0.0364  1.1979 -1.1602
    1THF     H6 4520   1.629   1.360   2.817 -0.5925  0.1087  0.7603
    1THF     C4 4521   1.684   1.438   2.608 -0.3669  0.5661  0.0804
    1THF     H7 4522   1.629   1.428   2.515  1.7607  0.1125 -1.1521
    1THF     H8 4523   1.766   1.366   2.612 -2.6584 -2.0833  0.2813
    1THF     O1 4524   1.740   1.574   2.612  0.6445  0.1083 -0.4151
    1THF     C1 4525   0.111   1.529   0.121  0.5726 -0.4887  0.5550
    1THF     H1 4526   0.020   1.564   0.071  1.7113  0.6837 -0.7150
    1THF     H2 4527   0.164   1.615   0.163  1.0444 -0.3073 -0.3952
    1THF     C2 4528   0.201   1.440   0.037 -0.2836 -0.2581 -0.5003
    1THF     H3 4529   0.271   1.497  -0.024 -0.5814  2.0607  1.2759
    1THF     H4 4530   0.139   1.376  -0.026 -1.4680 -0.5978  0.9769
    1THF     C3 4531   0.264   1.348   0.142  0.5833  0.0130  0.1522
    1THF     H5 4532   0.369   1.376   0.157  0.2259  1.2530  0.4016
    1THF     H6 4533   0.277   1.245   0.109 -0.2580  0.5741 -2.0237
    1THF     C4 4534   0.193   1.371   0.270 -0.5230 -0.3698  0.0482
    1THF     H7 4535   0.263   1.419   0.339 -2.0254  1.9639  0.0177
    1THF     H8 4536   0.176   1.278   0.323  1.2048  0.8084  2.8024
    1THF     O1 4537   0.082   1.453   0.236  0.1114  0.7921 -0.3096
    1THF     C1 4538   1.561   0.783   2.184  0.0712  0.0599 -0.0471
    1THF     H1 4539   1.629   0.791   2.270 -0.8132 -0.4999  0.7159
    1THF     H2 4540   1.564   0.865   2.112 -1.7062  1.3798  1.3413
    1THF     C2 4541   1.417   0.752   2.224 -0.0741 -0.0526 -0.5512
    1THF     H3 4542   1.349   0.837   2.220  0.2187  0.1729 -0.7450
    1THF     H4 4543   1.415   0.703   2.322  0.3361  1.3555  0.1672
    1THF     C3 4544   1.371   0.648   2.119  0.3595 -0.1441  0.3405
    1THF     H5 4545   1.313   0.698   2.041  1.3270  0.2959 -0.0995
    1THF     H6 4546   1.316   0.566   2.165 -0.1179 -0.4934 -0.8205
    1THF     C4 4547   1.493   0.587   2.061  0.2671 -0.2573  0.1966
    1THF     H7 4548   1.486   0.584   1.951 -2.0041 -0.6266  0.3191
    1THF     H8 4549   1.511   0.487   2.102 -0.9945 -0.3394  0.5724
    1THF     O1 4550   1.602   0.670   2.099  0.3306 -0.3317  0.0931
    1THF     C1 4551   2.916   3.795   2.122  0.9998  0.4237 -0.1916
    1THF     H1 4552   2.858   3.888   2.116 -1.0279 -0.8943 -1.9463
    1THF     H2 4553   2.878   3.722   2.194  0.8169 -2.1081 -2.7561
    1THF     C2 4554   3.067   3.819   2.155  0.6139  0.2774 -0.3889
    1THF     H3 4555   3.099   3.765   2.244 -0.9882  1.5424  0.9774
    1THF     H4 4556   3.098   3.920   2.178  0.6419 -0.2854  2.1400
    1THF     C3 4557   3.150   3.764   2.036  0.4892 -0.6444  0.2993
    1THF     H5 4558   3.236   3.706   2.069  0.4666  0.1485  1.8243
    1THF     H6 4559   3.174   3.852   1.975 -0.7610  0.9233  2.0156
    1THF     C4 4560   3.043   3.685   1.960  0.3962  0.5074  0.5336
    1THF     H7 4561   3.031   3.585   2.002 -0.0182 -1.1876 -3.3851
    1THF     H8 4562   3.063   3.678   1.852  0.1678 -0.2395  0.5384
    1THF     O1 4563   2.915   3.751   1.985 -0.1433 -0.2086  0.6160
    1THF     C1 4564   0.105   0.483   3.434 -0.2056  0.2151 -0.2523
    1THF     H1 4565   0.073   0.431   3.343 -0.4390  2.2165 -1.3477
    1THF     H2 4566   0.047   0.435   3.513 -0.9576 -1.8133 -1.9797
    1THF     C2 4567   0.082   0.631   3.441 -0.1710  0.1432 -0.3153
    1THF     H3 4568   0.055   0.666   3.541  1.5002 -0.1110  0.2320
    1THF     H4 4569  -0.005   0.654   3.378 -0.0920  0.0205 -0.4705
    1THF     C3 4570   0.212   0.699   3.392 -0.0231 -0.2094 -1.0024
    1THF     H5 4571   0.237   0.773   3.468  0.6327 -0.8024 -0.6336
    1THF     H6 4572   0.207   0.744   3.292  0.3194  0.7163 -0.6130
    1THF     C4 4573   0.320   0.584   3.391  0.0660 -0.1948  0.0921
    1THF     H7 4574   0.414   0.597   3.445  1.3179 -3.3979 -1.1384
    1THF     H8 4575   0.349   0.554   3.290  0.7810 -0.9503  0.5168
    1THF     O1 4576   0.252   0.470   3.451 -0.3107 -0.0958  0.0504
    1THF     C1 4577   2.535   0.954   0.892 -0.4719 -0.0351 -1.0639
    1THF     H1 4578   2.613   0.996   0.955  0.4310 -0.4022 -1.9240
    1THF     H2 4579   2.510   1.031   0.817  0.9900  0.7414 -0.7647
    1THF     C2 4580   2.412   0.915   0.972  0.4154 -0.0790 -0.0629
    1THF     H3 4581   2.327   0.967   0.927  1.0663  3.1286  2.2153
    1THF     H4 4582   2.415   0.939   1.078 -1.7223  0.9153 -0.1988
    1THF     C3 4583   2.405   0.759   0.962 -0.1194  0.1196  0.2265
    1THF     H5 4584   2.327   0.738   0.888  0.6723  0.0819 -0.6012
    1THF     H6 4585   2.389   0.709   1.058  0.9870  2.1120  1.4720
    1THF     C4 4586   2.544   0.721   0.906 -0.3340 -0.2622 -0.1942
    1THF     H7 4587   2.531   0.630   0.847  1.3002  0.1944 -1.2881
    1THF     H8 4588   2.622   0.711   0.982 -1.7512 -0.0196  1.3374
    1THF     O1 4589   2.579   0.835   0.829 -0.0089 -0.1267  0.4300
    1THF     C1 4590   2.737   0.080   3.709 -0.0740  0.7501  0.3327
    1THF     H1 4591   2.631   0.092   3.685  0.2614 -2.0913 -3.0227
    1THF     H2 4592   2.756  -0.028   3.716  2.2522  1.0196 -1.2858
    1THF     C2 4593   2.780   0.149   3.840 -0.2989  0.1520  0.3252
    1THF     H3 4594   2.765   0.086   3.927  1.6727  2.6137  2.5445
    1THF     H4 4595   2.722   0.241   3.848  0.0574  0.4640 -0.5981
    1THF     C3 4596   2.926   0.198   3.814  0.0916  0.0262 -0.5333
    1THF     H5 4597   2.999   0.160   3.887  1.0728 -1.1170 -2.0834
    1THF     H6 4598   2.937   0.307   3.809 -0.7534  0.0463 -1.9421
    1THF     C4 4599   2.953   0.149   3.668  0.5693 -0.2076 -0.3637
    1THF     H7 4600   2.998   0.050   3.677 -0.5178 -0.6614  0.2057
    1THF     H8 4601   3.007   0.226   3.613 -1.8424  2.3677  0.7315
    1THF     O1 4602   2.820   0.133   3.607 -0.0835 -0.1082 -0.0136
    1THF     C1 4603   3.872   0.270   0.154  0.3734  0.2259  0.0327
    1THF     H1 4604   3.852   0.304   0.256 -1.8555  2.2995 -1.0583
    1THF     H2 4605   3.885   0.350   0.081  0.9798 -0.2537 -0.3868
    1THF     C2 4606   3.758   0.182   0.093 -0.0578  0.1777  0.6088
    1THF     H3 4607   3.682   0.249   0.053  0.6620  0.9178  0.4815
    1THF     H4 4608   3.714   0.119   0.171 -1.3218 -1.3442 -1.2771
    1THF     C3 4609   3.830   0.084   0.006 -0.0304 -0.2595 -0.0142
    1THF     H5 4610   3.813   0.093  -0.102 -0.5572 -0.3733  0.0568
    1THF     H6 4611   3.809  -0.019   0.037  1.1425 -0.1471  1.2102
    1THF     C4 4612   3.977   0.108   0.025  0.4148 -0.3725  0.1111
    1THF     H7 4613   4.015   0.172  -0.055  1.1820  0.6577  1.2928
    1THF     H8 4614   4.029   0.011   0.026 -1.9786 -1.7111 -0.5391
    1THF     O1 4615   3.982   0.174   0.155  0.1033 -0.1431  0.0464
    1THF     C1 4616   1.901   3.082   3.286  0.6902  0.4786 -1.1558
    1THF     H1 4617   1.992   3.043   3.332 -0.0424  0.1707  0.0507
    1THF     H2 4618   1.847   3.146   3.357  2.5593  0.1326  0.6278
    1THF     C2 4619   1.819   2.968   3.231  1.5115  0.2004 -0.1332
    1THF     H3 4620   1.734   2.944   3.296  0.6513  0.2303 -1.2421
    1THF     H4 4621   1.882   2.879   3.229 -0.4672 -1.4556  3.8569
    1THF     C3 4622   1.765   3.027   3.096  0.3241 -0.5500 -0.9762
    1THF     H5 4623   1.656   3.037   3.104  0.2974 -1.8633  0.7895
    1THF     H6 4624   1.797   2.964   3.013 -1.2292 -0.6976 -1.4844
    1THF     C4 4625   1.838   3.165   3.080  0.0520 -0.2187  0.2551
    1THF     H7 4626   1.767   3.243   3.109  0.3224 -0.3012  1.1601
    1THF     H8 4627   1.878   3.181   2.980  0.7563 -0.7986  0.4428
    1THF     O1 4628   1.949   3.157   3.172 -0.4999 -0.1131 -0.1587
    1THF     C1 4629   3.523   4.017   1.798  0.6495 -0.5064 -0.4766
    1THF     H1 4630   3.564   3.918   1.816 -1.2196 -0.5913  4.0225
    1THF     H2 4631   3.488   4.013   1.694 -0.3483  1.8106 -0.2741
    1THF     C2 4632   3.625   4.131   1.824 -0.2593 -0.8807  0.1461
    1THF     H3 4633   3.640   4.181   1.728 -0.4925 -0.7059  0.1998
    1THF     H4 4634   3.722   4.097   1.861  0.9068  1.6551 -0.4755
    1THF     C3 4635   3.561   4.228   1.925 -0.4966  0.2583 -0.1927
    1THF     H5 4636   3.582   4.328   1.888 -0.9385  0.6373  0.5738
    1THF     H6 4637   3.604   4.201   2.021 -1.8639  0.2973  0.4431
    1THF     C4 4638   3.413   4.190   1.921 -0.4145 -0.4553  0.5419
    1THF     H7 4639   3.357   4.249   1.847  0.9952  0.4083  0.1475
    1THF     H8 4640   3.373   4.195   2.023 -2.3496 -1.8555 -0.1096
    1THF     O1 4641   3.412   4.050   1.880  0.7606 -0.1910 -0.2593
    1THF     C1 4642   1.665   2.159   4.008 -0.7200 -0.0426 -0.4062
    1THF     H1 4643   1.602   2.116   3.929 -1.4699  0.4601 -0.0921
    1THF     H2 4644   1.682   2.265   3.990  0.6868 -0.7389 -3.4986
    1THF     C2 4645   1.797   2.077   4.018 -0.3893 -0.8728 -0.1876
    1THF     H3 4646   1.879   2.149   4.031 -1.6067  0.7027 -1.0344
    1THF     H4 4647   1.807   2.019   3.926 -1.9188 -0.1613 -0.8107
    1THF     C3 4648   1.782   1.981   4.135 -0.3826 -0.4133  0.2439
    1THF     H5 4649   1.847   2.020   4.214  2.9469  0.8900 -2.9845
    1THF     H6 4650   1.812   1.879   4.112  1.1385 -0.3175  1.7059
    1THF     C4 4651   1.635   1.989   4.161 -0.0132 -0.8177  0.2218
    1THF     H7 4652   1.622   1.961   4.266  0.6757 -0.1152  0.4982
    1THF     H8 4653   1.577   1.917   4.102 -1.2211 -1.1371  1.7743
    1THF     O1 4654   1.601   2.124   4.133  0.1086  0.3444 -0.2248
    1THF     C1 4655   3.304   2.257   1.073 -0.5504 -0.2586  0.2072
    1THF     H1 4656   3.300   2.151   1.047  2.0905 -0.2462 -0.3314
    1THF     H2 4657   3.305   2.316   0.981  0.0748  0.2005  0.5046
    1THF     C2 4658   3.432   2.279   1.155  0.8242 -0.3104  0.3260
    1THF     H3 4659   3.462   2.380   1.128  1.0800 -0.6180 -0.5558
    1THF     H4 4660   3.513   2.212   1.124  0.5270 -0.5229  0.0074
    1THF     C3 4661   3.391   2.269   1.301  0.4602  0.2959  0.0070
    1THF     H5 4662   3.430   2.345   1.369 -1.0125  1.3484 -0.2966
    1THF     H6 4663   3.428   2.175   1.342  0.4593 -0.5015 -1.8205
    1THF     C4 4664   3.237   2.270   1.300  0.7734 -0.4617  0.2816
    1THF     H7 4665   3.197   2.340   1.374  0.4724 -0.3508  0.0167
    1THF     H8 4666   3.209   2.167   1.324  1.4151 -0.6458  0.2508
    1THF     O1 4667   3.192   2.295   1.161  0.1279  0.1707 -0.0883
    1THF     C1 4668   2.380   0.249   3.348 -0.1334  0.6894  0.0496
    1THF     H1 4669   2.348   0.251   3.452 -1.5484 -0.0249 -0.3609
    1THF     H2 4670   2.300   0.208   3.285  1.6343 -1.4630 -0.8450
    1THF     C2 4671   2.510   0.174   3.312  0.7039  0.4979 -0.0531
    1THF     H3 4672   2.488   0.088   3.248 -3.4419  0.0146  1.8485
    1THF     H4 4673   2.562   0.135   3.400 -0.8299 -0.7498  0.3243
    1THF     C3 4674   2.588   0.275   3.230 -0.9395  0.0190  0.0604
    1THF     H5 4675   2.622   0.229   3.136  0.5927  0.8794  0.1872
    1THF     H6 4676   2.671   0.308   3.292 -0.6511  0.5302 -0.5916
    1THF     C4 4677   2.495   0.388   3.202  0.0589 -0.1023 -0.1314
    1THF     H7 4678   2.438   0.375   3.110  1.2889 -1.3015 -0.7350
    1THF     H8 4679   2.546   0.484   3.204 -0.2732  0.1060 -1.3164
    1THF     O1 4680   2.402   0.382   3.308  0.7012 -0.1012  0.3161
    1THF     C1 4681   0.339   3.103   3.457  0.0836  0.2554  0.3559
    1THF     H1 4682   0.283   3.137   3.369 -0.8076  0.6134  1.0415
    1THF     H2 4683   0.398   3.182   3.504  0.7522 -0.7263  1.1673
    1THF     C2 4684   0.423   2.968   3.439 -0.6002  0.1900 -0.2216
    1THF     H3 4685   0.530   2.986   3.431 -0.6334 -0.0429 -1.3274
    1THF     H4 4686   0.403   2.913   3.346  0.6226 -0.1623 -0.2888
    1THF     C3 4687   0.390   2.888   3.561 -0.3101 -0.0409 -0.0981
    1THF     H5 4688   0.474   2.862   3.626  0.0016  0.5421 -0.2617
    1THF     H6 4689   0.356   2.789   3.529  0.8020 -0.3413 -0.3820
    1THF     C4 4690   0.281   2.962   3.642 -0.7446  0.4071 -0.1330
    1THF     H7 4691   0.328   3.018   3.724  1.3881 -1.9637  0.3367
    1THF     H8 4692   0.193   2.904   3.669 -0.0119 -0.5128  0.3065
    1THF     O1 4693   0.233   3.056   3.545 -0.4891 -0.3469 -0.2328
    1THF     C1 4694   0.568   2.685   1.951  0.1180  0.3840  0.8620
    1THF     H1 4695   0.527   2.756   2.024 -0.1460  3.8029 -2.4426
    1THF     H2 4696   0.504   2.688   1.863 -1.0884 -0.0960  1.7028
    1THF     C2 4697   0.571   2.538   2.003 -0.9963  0.2126  0.5773
    1THF     H3 4698   0.471   2.497   1.985 -0.8060  0.6569 -1.5699
    1THF     H4 4699   0.589   2.541   2.111 -0.7131  1.1204  0.5083
    1THF     C3 4700   0.676   2.467   1.925 -0.4434 -0.1776  0.5906
    1THF     H5 4701   0.626   2.410   1.845  0.8358 -1.1346  0.4520
    1THF     H6 4702   0.736   2.400   1.987 -0.2266 -0.9501 -0.4344
    1THF     C4 4703   0.767   2.582   1.871 -0.5633  0.7304  0.2574
    1THF     H7 4704   0.773   2.570   1.763 -1.2462 -0.9209  0.3753
    1THF     H8 4705   0.867   2.570   1.914 -0.4001  0.1648 -0.2675
    1THF     O1 4706   0.707   2.703   1.917  0.4066 -0.1686 -0.4664
    1THF     C1 4707   1.196   1.725   3.347 -0.3220 -0.3662 -0.0306
    1THF     H1 4708   1.189   1.652   3.428  0.6417  2.0794  2.3116
    1THF     H2 4709   1.301   1.750   3.332 -0.7292  0.8129 -0.9733
    1THF     C2 4710   1.109   1.852   3.348 -0.8499  0.1394 -0.0825
    1THF     H3 4711   1.167   1.936   3.386  1.1748 -0.6167 -1.4493
    1THF     H4 4712   1.022   1.840   3.412 -0.7581 -3.4522 -0.5521
    1THF     C3 4713   1.069   1.888   3.198 -0.1803 -0.1227 -0.3022
    1THF     H5 4714   1.108   1.986   3.169  0.2884 -0.5992 -1.3310
    1THF     H6 4715   0.961   1.905   3.196  0.0160  1.4441  1.2516
    1THF     C4 4716   1.119   1.766   3.122 -0.3542 -0.2897  0.1615
    1THF     H7 4717   1.209   1.803   3.073 -1.2052  3.0461  1.0233
    1THF     H8 4718   1.053   1.727   3.043 -0.1919  0.9716 -0.6071
    1THF     O1 4719   1.158   1.665   3.221 -0.1917  0.0315  0.7278
    1THF     C1 4720   2.383   1.271   3.514 -0.6774  0.4509  0.3318
    1THF     H1 4721   2.369   1.220   3.419  0.1072 -0.8877  0.9256
    1THF     H2 4722   2.295   1.269   3.579 -0.9461  1.3283  0.0052
    1THF     C2 4723   2.445   1.409   3.502 -0.1064 -0.8053  0.0382
    1THF     H3 4724   2.367   1.485   3.486  1.7502  1.6860  2.3060
    1THF     H4 4725   2.513   1.414   3.417 -0.8348 -1.6631 -0.5983
    1THF     C3 4726   2.517   1.431   3.629  0.9684 -0.0845  0.1968
    1THF     H5 4727   2.453   1.476   3.706  0.7307  0.7151 -0.4621
    1THF     H6 4728   2.600   1.498   3.609  0.1331  1.1330  0.7464
    1THF     C4 4729   2.567   1.295   3.673  0.0732 -0.4010 -0.0113
    1THF     H7 4730   2.539   1.280   3.777  0.7517  3.8741  0.8618
    1THF     H8 4731   2.671   1.290   3.640 -0.0212  0.9057 -0.5158
    1THF     O1 4732   2.495   1.205   3.580 -0.1495 -0.2179  0.3325
    1THF     C1 4733   3.311   1.784   3.403 -0.2195 -0.7669  0.5558
    1THF     H1 4734   3.339   1.817   3.503  1.5750 -1.9403  0.4682
    1THF     H2 4735   3.239   1.702   3.402 -1.2408  0.1271 -0.7794
    1THF     C2 4736   3.429   1.720   3.326 -0.0188 -0.7122  0.1569
    1THF     H3 4737   3.451   1.624   3.374 -0.1978  0.0718  1.8480
    1THF     H4 4738   3.519   1.779   3.346 -0.1849 -0.5989  0.5822
    1THF     C3 4739   3.396   1.743   3.180 -0.1484 -0.2718 -0.5976
    1THF     H5 4740   3.330   1.669   3.133 -1.0414  2.2619 -3.5272
    1THF     H6 4741   3.489   1.738   3.123  1.0708 -1.2173  1.4040
    1THF     C4 4742   3.320   1.877   3.181  0.1561  0.2712  0.6930
    1THF     H7 4743   3.238   1.875   3.108  0.2855 -0.8579  0.5662
    1THF     H8 4744   3.386   1.960   3.155  0.6683 -0.5002 -0.5411
    1THF     O1 4745   3.279   1.894   3.317  0.3987 -0.6290  0.0972
    1THF     C1 4746   2.689   3.141   1.737  0.6583 -0.0691  0.8621
    1THF     H1 4747   2.738   3.044   1.739 -1.8662 -1.4178 -0.3075
    1THF     H2 4748   2.600   3.147   1.801  0.5128 -1.8825  0.8446
    1THF     C2 4749   2.658   3.166   1.587  0.0503  0.6110 -0.0124
    1THF     H3 4750   2.554   3.152   1.557  0.2798  1.8665 -1.4687
    1THF     H4 4751   2.711   3.098   1.520  0.9350 -0.3756  1.6574
    1THF     C3 4752   2.710   3.305   1.562 -0.1045 -0.0084  0.9187
    1THF     H5 4753   2.655   3.365   1.489  0.3918 -2.0865 -1.2055
    1THF     H6 4754   2.808   3.299   1.515 -0.9343 -0.7403 -0.7885
    1THF     C4 4755   2.737   3.364   1.697  0.2822 -0.1343  0.1196
    1THF     H7 4756   2.648   3.404   1.745 -0.2980 -1.8799  0.5108
    1THF     H8 4757   2.811   3.445   1.690  1.6245 -1.2599  1.1667
    1THF     O1 4758   2.779   3.247   1.774  0.0486  0.3975  0.1465
    1THF     C1 4759   1.602   3.537   2.859 -0.0233 -0.5517 -0.1279
    1THF     H1 4760   1.669   3.474   2.919 -0.2767  0.7839  1.6265
    1THF     H2 4761   1.646   3.631   2.826  2.0160 -0.7674  1.8096
    1THF     C2 4762   1.473   3.559   2.938 -0.4547 -0.3844 -0.1430
    1THF     H3 4763   1.481   3.641   3.009 -0.3724 -0.1324 -0.4421
    1THF     H4 4764   1.446   3.474   3.001 -0.1557  1.1507  2.0917
    1THF     C3 4765   1.370   3.587   2.831  0.2231 -0.2885  0.9900
    1THF     H5 4766   1.361   3.695   2.818  1.6327 -0.6101 -3.9123
    1THF     H6 4767   1.276   3.539   2.861 -0.0164 -0.0509  0.6218
    1THF     C4 4768   1.426   3.521   2.704  0.4814 -0.4371 -0.3588
    1THF     H7 4769   1.417   3.599   2.627 -1.3457  1.1603  1.4053
    1THF     H8 4770   1.370   3.429   2.685  0.9857 -0.7288 -0.4515
    1THF     O1 4771   1.561   3.484   2.736 -0.1659 -0.7438  0.3228
    1THF     C1 4772   0.944   1.748   3.871 -0.0680  0.0446 -0.2152
    1THF     H1 4773   0.944   1.648   3.827  1.0424  0.4758 -1.2242
    1THF     H2 4774   0.850   1.763   3.925 -0.9602  0.1978 -1.7804
    1THF     C2 4775   0.970   1.862   3.768 -0.4399  0.5825  0.4210
    1THF     H3 4776   0.882   1.903   3.716 -0.2459  0.5440  0.0570
    1THF     H4 4777   1.055   1.829   3.708 -0.5730  0.8124  0.0979
    1THF     C3 4778   1.016   1.976   3.855 -0.1621  0.4186  0.2596
    1THF     H5 4779   0.941   2.038   3.904 -0.9007  1.0479 -1.6288
    1THF     H6 4780   1.088   2.044   3.809 -0.4429 -0.3312 -1.2822
    1THF     C4 4781   1.087   1.907   3.967  0.2879  0.1274 -1.0076
    1THF     H7 4782   1.061   1.944   4.067 -0.7808  1.2272 -1.6893
    1THF     H8 4783   1.196   1.913   3.955  0.4769 -0.5522  0.2645
    1THF     O1 4784   1.052   1.770   3.958  0.0319  0.7491 -0.7973
    1THF     C1 4785   2.880   0.483   1.587 -0.7120 -0.1425 -0.0999
    1THF     H1 4786   2.821   0.574   1.574  1.2056  0.7195 -3.4169
    1THF     H2 4787   2.815   0.395   1.590  0.0110 -0.7080 -0.8680
    1THF     C2 4788   2.967   0.506   1.718  1.0279 -0.1111  0.4886
    1THF     H3 4789   2.919   0.445   1.794 -1.9756  0.7612 -0.6158
    1THF     H4 4790   2.965   0.611   1.748  0.1099  0.3890 -1.2714
    1THF     C3 4791   3.116   0.472   1.674  0.0550  0.1106  0.5594
    1THF     H5 4792   3.143   0.367   1.688 -2.6815 -0.9779 -1.6414
    1THF     H6 4793   3.194   0.529   1.725  1.4733 -0.9273 -0.3948
    1THF     C4 4794   3.108   0.488   1.519  0.2854 -0.3522  0.2775
    1THF     H7 4795   3.184   0.436   1.460  0.9078  2.3914 -1.4052
    1THF     H8 4796   3.129   0.593   1.500  2.0432 -0.8357 -0.5521
    1THF     O1 4797   2.974   0.463   1.473 -0.0205  0.0777  0.0922
    1THF     C1 4798   3.947   0.395   3.840  0.1354 -0.4641 -0.7257
    1THF     H1 4799   3.991   0.471   3.905 -0.0509  0.2907 -1.4687
    1THF     H2 4800   4.015   0.310   3.831 -0.4117 -0.8839 -0.9080
    1THF     C2 4801   3.917   0.467   3.709 -0.0325 -0.1232  0.1928
    1THF     H3 4802   3.934   0.395   3.629 -0.9557  0.6724 -0.7339
    1THF     H4 4803   3.967   0.562   3.689  2.0932 -0.8349  1.9115
    1THF     C3 4804   3.769   0.478   3.716 -0.1591 -0.3681 -0.1577
    1THF     H5 4805   3.741   0.483   3.610 -0.2968  1.7748 -0.0270
    1THF     H6 4806   3.738   0.569   3.768  1.6561 -0.4024  1.0185
    1THF     C4 4807   3.723   0.351   3.788 -0.1430 -0.3677 -0.0971
    1THF     H7 4808   3.741   0.274   3.713  1.3213 -2.5999  2.4358
    1THF     H8 4809   3.619   0.354   3.820 -1.4121  1.0242 -4.1597
    1THF     O1 4810   3.818   0.352   3.892  0.1338  0.1930 -0.1609
    1THF     C1 4811   0.461   3.318   3.854 -0.3387  0.5443  0.0814
    1THF     H1 4812   0.463   3.220   3.807  1.6818  1.2477 -1.3827
    1THF     H2 4813   0.377   3.321   3.925  0.8318 -3.6809  1.7669
    1THF     C2 4814   0.445   3.440   3.758 -0.7616 -0.3613  0.2152
    1THF     H3 4815   0.349   3.485   3.786  0.5230  1.5935  1.6369
    1THF     H4 4816   0.443   3.407   3.654 -1.3168 -0.5657  0.2901
    1THF     C3 4817   0.550   3.540   3.795 -0.4985  0.4888 -0.2325
    1THF     H5 4818   0.507   3.640   3.809 -1.5244  0.2333 -1.4688
    1THF     H6 4819   0.639   3.532   3.732  1.5180 -2.0940  2.8120
    1THF     C4 4820   0.596   3.488   3.927  0.0334  0.6924  1.3735
    1THF     H7 4821   0.534   3.520   4.011 -3.8604 -0.6566 -0.8922
    1THF     H8 4822   0.703   3.504   3.943  0.9120 -1.6165 -1.6399
    1THF     O1 4823   0.584   3.347   3.924  0.4650 -0.9550 -0.2299
    1THF     C1 4824   3.616   2.613   1.719  0.2274  0.0156 -0.1711
    1THF     H1 4825   3.589   2.539   1.642 -0.0819  0.3395 -0.3738
    1THF     H2 4826   3.723   2.593   1.734 -0.3089 -2.3826  0.6846
    1THF     C2 4827   3.541   2.582   1.852 -0.1206  0.2453 -0.3814
    1THF     H3 4828   3.612   2.541   1.923 -2.1256  0.5166  1.8562
    1THF     H4 4829   3.454   2.517   1.837 -0.9420  1.5329 -1.3299
    1THF     C3 4830   3.482   2.724   1.900  0.1260  0.2800  0.6149
    1THF     H5 4831   3.547   2.774   1.972 -0.3740  0.9254  0.6168
    1THF     H6 4832   3.381   2.709   1.939 -1.4779  2.2140 -2.5741
    1THF     C4 4833   3.481   2.808   1.775  0.2175  0.1762  0.3540
    1THF     H7 4834   3.511   2.910   1.799 -0.6062  0.9182 -1.6531
    1THF     H8 4835   3.381   2.816   1.732 -0.6923  0.4701  2.4754
    1THF     O1 4836   3.583   2.750   1.682 -0.1112  0.2322 -0.0933
    1THF     C1 4837   1.045   0.490   2.044  0.7812 -0.0711 -0.4255
    1THF     H1 4838   0.978   0.432   2.108  1.5614  0.5126  0.9419
    1THF     H2 4839   1.065   0.584   2.096  2.7435 -1.0421  0.6036
    1THF     C2 4840   0.995   0.535   1.903 -0.2709 -0.0049 -1.2958
    1THF     H3 4841   0.952   0.634   1.896  1.1210  0.7350  0.1891
    1THF     H4 4842   0.915   0.464   1.883 -0.5194  0.6331 -2.6432
    1THF     C3 4843   1.110   0.508   1.813  0.0517  0.0020  0.1796
    1THF     H5 4844   1.178   0.593   1.815  1.0093 -0.7261 -0.8320
    1THF     H6 4845   1.083   0.494   1.708 -1.0275 -1.5062  0.6377
    1THF     C4 4846   1.176   0.394   1.887  0.0792  0.4719 -0.3410
    1THF     H7 4847   1.282   0.399   1.860  0.2183 -0.0971  0.0832
    1THF     H8 4848   1.135   0.298   1.855  0.0228  0.6496 -0.8013
    1THF     O1 4849   1.156   0.406   2.025 -0.0275 -0.6538  0.0264
    1THF     C1 4850   3.825   2.136   1.097 -0.0944  0.2276 -0.8804
    1THF     H1 4851   3.913   2.166   1.040  0.3544  0.4485 -0.0873
    1THF     H2 4852   3.761   2.220   1.124 -0.7438 -0.5893  0.1736
    1THF     C2 4853   3.861   2.059   1.222 -0.8473  0.3622 -0.3391
    1THF     H3 4854   3.895   2.127   1.301  0.5688  0.0566 -0.6770
    1THF     H4 4855   3.943   1.990   1.203 -2.0015 -1.1281 -0.0067
    1THF     C3 4856   3.735   1.986   1.257  0.4954 -0.0346  0.2610
    1THF     H5 4857   3.661   2.039   1.317 -0.3462  0.1479 -0.9209
    1THF     H6 4858   3.755   1.892   1.310  2.2509  0.8605  1.2109
    1THF     C4 4859   3.672   1.963   1.120  1.0048 -0.0121 -0.5866
    1THF     H7 4860   3.569   1.999   1.116  1.8523  2.3453 -2.6643
    1THF     H8 4861   3.678   1.859   1.087 -1.4620 -0.5939  0.6557
    1THF     O1 4862   3.743   2.041   1.027 -0.2818  0.4593 -0.8640
    1THF     C1 4863   3.748   3.188   0.490 -0.3539  0.3543 -0.2271
    1THF     H1 4864   3.758   3.130   0.582 -1.7583  1.6877  0.7915
    1THF     H2 4865   3.833   3.248   0.455 -1.0149  1.1496 -0.4896
    1THF     C2 4866   3.634   3.282   0.533  0.1356 -0.6136 -0.5006
    1THF     H3 4867   3.657   3.387   0.551 -0.9489 -0.7160  1.6213
    1THF     H4 4868   3.591   3.246   0.626 -0.1261 -3.8954 -1.8286
    1THF     C3 4869   3.527   3.268   0.428 -0.5761 -0.6752  0.2742
    1THF     H5 4870   3.527   3.343   0.348  1.7383 -0.7317  0.1958
    1THF     H6 4871   3.426   3.250   0.466 -0.7680 -1.5928 -0.6342
    1THF     C4 4872   3.557   3.127   0.361 -0.3399 -0.2152  0.0549
    1THF     H7 4873   3.535   3.134   0.254 -3.4817 -0.1300  0.6443
    1THF     H8 4874   3.515   3.035   0.403  0.8587 -1.8388 -2.2526
    1THF     O1 4875   3.704   3.113   0.375 -0.2757  0.0795  0.2208
    1THF     C1 4876   2.464   3.722   1.823  0.1510  0.6233  0.7721
    1THF     H1 4877   2.431   3.749   1.924  2.9879  2.7999  1.1898
    1THF     H2 4878   2.471   3.613   1.818  2.6019  0.8184 -1.1016
    1THF     C2 4879   2.606   3.776   1.808  0.9917 -0.1918  0.0315
    1THF     H3 4880   2.670   3.698   1.768 -1.0879 -0.9296 -1.9778
    1THF     H4 4881   2.655   3.810   1.899 -0.0328 -0.2635  0.6245
    1THF     C3 4882   2.590   3.897   1.710  0.2966 -0.2782 -0.0706
    1THF     H5 4883   2.647   3.884   1.618 -0.5783  2.0216 -0.9788
    1THF     H6 4884   2.632   3.987   1.758  1.0140  0.3131 -1.7759
    1THF     C4 4885   2.440   3.908   1.684 -0.0580  0.7497  0.2046
    1THF     H7 4886   2.417   3.931   1.579 -1.1135 -0.1278  0.2382
    1THF     H8 4887   2.397   3.989   1.742 -1.7924  0.9795 -1.3373
    1THF     O1 4888   2.379   3.778   1.722 -0.5302 -0.4917 -0.2901
    1THF     C1 4889   1.731   3.193   1.102 -0.4410  0.3408  0.0927
    1THF     H1 4890   1.643   3.132   1.080 -1.1066  0.4148  2.4500
    1THF     H2 4891   1.725   3.298   1.073 -3.3628  0.4798  1.1045
    1THF     C2 4892   1.850   3.138   1.026 -0.0539  0.1960  0.1122
    1THF     H3 4893   1.908   3.214   0.972 -1.7962  1.0609 -0.5624
    1THF     H4 4894   1.818   3.057   0.960  2.0537 -0.2042 -0.4876
    1THF     C3 4895   1.934   3.079   1.144  0.2804 -1.0210  0.5587
    1THF     H5 4896   2.011   3.156   1.157 -1.1987  0.2475  2.0568
    1THF     H6 4897   1.983   2.983   1.128  2.8551  0.3208  0.2335
    1THF     C4 4898   1.839   3.084   1.271 -0.0235  0.9765 -0.0859
    1THF     H7 4899   1.898   3.104   1.361  1.5390  0.9967 -1.0936
    1THF     H8 4900   1.779   2.993   1.278  1.5108 -0.0806 -0.4092
    1THF     O1 4901   1.759   3.192   1.236  0.4264 -0.3559 -0.2154
    1THF     C1 4902   1.438   2.947   3.855 -0.0801  0.0885 -0.0483
    1THF     H1 4903   1.503   2.975   3.771 -1.7526  1.3622 -0.9483
    1THF     H2 4904   1.479   2.871   3.921  0.7077  1.2059  0.7640
    1THF     C2 4905   1.309   2.896   3.780  0.1658  0.1209  0.5108
    1THF     H3 4906   1.292   2.794   3.815  1.0630 -0.1377  0.2102
    1THF     H4 4907   1.321   2.890   3.672  2.3578 -1.0527  0.7783
    1THF     C3 4908   1.204   2.997   3.822 -0.4528 -0.7110  0.3648
    1THF     H5 4909   1.138   2.949   3.895 -2.3847 -0.8949 -1.4727
    1THF     H6 4910   1.148   3.024   3.733  1.1628  0.7516 -0.2209
    1THF     C4 4911   1.273   3.115   3.880  0.4611  0.6449 -0.2713
    1THF     H7 4912   1.212   3.173   3.950  0.8178  0.2123  0.3936
    1THF     H8 4913   1.299   3.190   3.805 -0.7951 -1.0224 -2.4262
    1THF     O1 4914   1.386   3.053   3.936 -0.1585  0.1225 -0.0574
    1THF     C1 4915   3.635   3.651   3.834  0.1865  0.6983  0.5961
    1THF     H1 4916   3.550   3.584   3.850 -0.8645  2.1103  0.9968
    1THF     H2 4917   3.669   3.627   3.733  1.3248  2.8136  0.4635
    1THF     C2 4918   3.731   3.633   3.950 -0.3979 -0.6382 -0.0397
    1THF     H3 4919   3.815   3.569   3.925  2.4925  3.0839 -0.4170
    1THF     H4 4920   3.687   3.589   4.039 -0.5314 -0.6313 -0.1011
    1THF     C3 4921   3.785   3.769   3.991 -0.2451 -0.2316  0.2071
    1THF     H5 4922   3.893   3.782   3.979 -0.2408  0.4864  0.9968
    1THF     H6 4923   3.761   3.795   4.094  0.2554  1.0258  0.0107
    1THF     C4 4924   3.701   3.865   3.897  0.3545 -0.4078  0.3033
    1THF     H7 4925   3.763   3.894   3.811  2.5124 -0.1695  1.9002
    1THF     H8 4926   3.675   3.956   3.952  0.4924 -0.4625  0.4593
    1THF     O1 4927   3.587   3.791   3.847  0.4864  0.4374 -0.4118
    1THF     C1 4928   0.226   0.860   1.068 -0.3456  1.0648  0.4288
    1THF     H1 4929   0.210   0.777   1.000  1.3773  0.4427  0.7587
    1THF     H2 4930   0.222   0.954   1.013  1.2623  1.1320  0.4022
    1THF     C2 4931   0.343   0.848   1.158  0.1638 -0.2820 -0.2825
    1THF     H3 4932   0.424   0.914   1.128 -1.2626  1.1157 -1.1136
    1THF     H4 4933   0.393   0.751   1.156  1.7555  0.4824  1.1245
    1THF     C3 4934   0.298   0.884   1.304  0.0596  0.4345 -0.1909
    1THF     H5 4935   0.349   0.970   1.346 -0.9587 -0.3244  2.7378
    1THF     H6 4936   0.303   0.796   1.368  0.2403  0.9335  0.4752
    1THF     C4 4937   0.154   0.927   1.287  0.2197  0.6781 -0.2803
    1THF     H7 4938   0.131   1.034   1.275 -3.1987 -0.0446 -0.9103
    1THF     H8 4939   0.100   0.887   1.373 -0.6424  0.1966 -1.0371
    1THF     O1 4940   0.116   0.866   1.164  0.0726  0.5422  0.5197
    1THF     C1 4941   3.915   3.227   0.037 -0.4192 -0.7208 -0.1493
    1THF     H1 4942   3.915   3.136   0.098  1.3996 -1.6385 -1.4710
    1THF     H2 4943   4.018   3.263   0.033 -0.2040 -0.5738  4.0428
    1THF     C2 4944   3.831   3.330   0.117 -0.3137  0.0029 -0.4416
    1THF     H3 4945   3.863   3.430   0.087  0.2321 -0.7204 -2.3458
    1THF     H4 4946   3.841   3.321   0.225 -1.4248  1.1428 -0.2276
    1THF     C3 4947   3.691   3.291   0.058 -0.1142  0.4004 -0.3254
    1THF     H5 4948   3.609   3.363   0.060 -0.7949 -0.3755  0.0586
    1THF     H6 4949   3.651   3.196   0.094 -1.6333  0.7689 -1.0056
    1THF     C4 4950   3.714   3.262  -0.089  0.0097 -0.0550  0.2422
    1THF     H7 4951   3.706   3.354  -0.148 -2.2127  0.2011  0.8998
    1THF     H8 4952   3.647   3.185  -0.127 -1.3643  0.2946  1.9147
    1THF     O1 4953   3.849   3.213  -0.096 -0.2129 -0.1967 -0.3929
    1THF     C1 4954   1.549   3.019   2.382  1.2623  0.2900  0.2265
    1THF     H1 4955   1.483   3.105   2.401  0.0892 -0.4908 -0.2770
    1THF     H2 4956   1.606   3.003   2.474  0.4219  0.1581  0.7337
    1THF     C2 4957   1.638   3.036   2.256  0.2590  0.4836 -0.2572
    1THF     H3 4958   1.722   2.970   2.277  0.7419  1.4944  1.0752
    1THF     H4 4959   1.659   3.142   2.241  1.3925  0.6010  1.9308
    1THF     C3 4960   1.545   2.979   2.147  0.0088 -0.1885  0.0438
    1THF     H5 4961   1.609   2.930   2.074  0.5795 -0.1674  0.5244
    1THF     H6 4962   1.498   3.067   2.104 -0.9774 -0.5773  0.3263
    1THF     C4 4963   1.452   2.883   2.217  0.6478  0.1598  0.2484
    1THF     H7 4964   1.479   2.779   2.197  0.3608  0.2899 -0.8291
    1THF     H8 4965   1.346   2.899   2.195  1.1753  1.0153 -1.7956
    1THF     O1 4966   1.472   2.899   2.359  0.2995 -0.2047 -0.0483
    1THF     C1 4967   0.765   3.043   1.180  0.6637 -0.5185  0.7701
    1THF     H1 4968   0.854   3.069   1.122  0.8108  2.5962  2.2889
    1THF     H2 4969   0.800   3.023   1.281 -0.3695  2.2420  1.7499
    1THF     C2 4970   0.697   2.920   1.107  0.0620  0.2075  0.2377
    1THF     H3 4971   0.673   2.837   1.174  0.3180  0.4794  0.6675
    1THF     H4 4972   0.764   2.888   1.027  1.3766  0.3344  1.2736
    1THF     C3 4973   0.554   2.971   1.065  0.0530 -0.1956  0.0274
    1THF     H5 4974   0.478   2.897   1.093 -0.9162  0.6419 -0.3632
    1THF     H6 4975   0.547   3.002   0.961 -0.0804  0.6350  0.2787
    1THF     C4 4976   0.542   3.092   1.160  0.0413 -0.5113  0.2302
    1THF     H7 4977   0.509   3.058   1.258  0.0662  0.6081  0.6331
    1THF     H8 4978   0.474   3.167   1.118  1.1906  0.0258 -0.7160
    1THF     O1 4979   0.669   3.154   1.178 -0.5612  0.1713  0.1336
    1THF     C1 4980   2.736   2.557   2.982 -0.2312 -0.5399  0.8485
    1THF     H1 4981   2.665   2.556   2.899  1.0381 -0.3145 -0.2522
    1THF     H2 4982   2.801   2.470   2.980  0.5094  0.0054  0.8380
    1THF     C2 4983   2.665   2.565   3.118 -0.5997  0.0607 -0.1207
    1THF     H3 4984   2.673   2.471   3.173 -2.6694  0.8493  1.6122
    1THF     H4 4985   2.565   2.606   3.105  0.3103  1.8721 -1.5821
    1THF     C3 4986   2.735   2.680   3.189 -0.2214  0.6094 -0.3393
    1THF     H5 4987   2.825   2.636   3.234  0.1879  0.7496 -1.0153
    1THF     H6 4988   2.680   2.721   3.274 -1.0697  0.6549 -0.9060
    1THF     C4 4989   2.780   2.771   3.084  0.6473 -0.2743 -0.3333
    1THF     H7 4990   2.862   2.834   3.120  0.1438 -0.0249  0.3772
    1THF     H8 4991   2.686   2.823   3.063  1.2130  1.4952  1.3235
    1THF     O1 4992   2.816   2.682   2.970 -0.2298 -0.0130  0.3578
    1THF     C1 4993   4.063   1.982   0.739  0.5287  0.4335 -0.3388
    1THF     H1 4994   4.118   1.892   0.768  0.6084  0.1414 -1.3774
    1THF     H2 4995   4.113   2.058   0.800  1.7416  0.5348 -1.4558
    1THF     C2 4996   3.904   1.970   0.739 -0.6602 -0.1455 -0.6310
    1THF     H3 4997   3.855   2.065   0.760 -0.4252 -0.5196  1.8103
    1THF     H4 4998   3.862   1.904   0.815  0.4652 -0.2135 -0.0516
    1THF     C3 4999   3.875   1.924   0.595  0.1031 -0.4821  0.1922
    1THF     H5 5000   3.780   1.968   0.563  0.5650  0.6779  0.4116
    1THF     H6 5001   3.862   1.815   0.588  0.0168 -0.4048 -0.9003
    1THF     C4 5002   4.004   1.946   0.519  0.3654  0.5130 -0.2065
    1THF     H7 5003   3.979   1.987   0.420  1.4109  0.6291 -0.4302
    1THF     H8 5004   4.049   1.851   0.491 -0.5175 -0.4521  1.5893
    1THF     O1 5005   4.090   2.020   0.606 -0.4092  0.3016  0.5836
    1THF     C1 5006   2.904   2.190   1.504 -0.1195  0.1178 -0.3079
    1THF     H1 5007   2.920   2.288   1.549 -4.3139  0.1661  1.3576
    1THF     H2 5008   2.979   2.115   1.531  1.5025  1.2811 -1.4342
    1THF     C2 5009   2.895   2.207   1.352 -0.8489  0.3990 -0.2189
    1THF     H3 5010   2.976   2.167   1.291 -1.1422 -0.3787 -0.1046
    1THF     H4 5011   2.878   2.312   1.329  0.8223  0.6688 -0.3005
    1THF     C3 5012   2.770   2.138   1.306 -0.3556 -0.3055  0.3801
    1THF     H5 5013   2.788   2.046   1.250 -2.0234  0.1525 -0.9393
    1THF     H6 5014   2.708   2.203   1.244  0.9566  1.3158  0.7252
    1THF     C4 5015   2.697   2.104   1.439 -0.6230 -0.0570 -0.4213
    1THF     H7 5016   2.678   1.997   1.444 -0.7748 -0.0595 -1.0173
    1THF     H8 5017   2.595   2.141   1.451  0.1794  2.6996 -1.5175
    1THF     O1 5018   2.778   2.145   1.548  0.4476  0.5218 -0.4733
    1THF     C1 5019   1.481   3.957   2.073 -0.0363  0.1326 -0.2531
    1THF     H1 5020   1.414   3.904   2.142  0.9443  0.0064  0.6060
    1THF     H2 5021   1.561   4.011   2.124 -1.1912 -0.6848  2.5498
    1THF     C2 5022   1.395   4.049   1.987  0.2610  0.3020 -0.4713
    1THF     H3 5023   1.459   4.137   1.978  1.5097 -0.4653  0.6877
    1THF     H4 5024   1.302   4.072   2.040  0.9222 -0.3582  1.0026
    1THF     C3 5025   1.389   4.000   1.847 -0.2334 -0.4417  0.3684
    1THF     H5 5026   1.435   4.073   1.781 -2.4531  1.6213  1.0413
    1THF     H6 5027   1.294   3.966   1.807  0.9782 -0.5485 -2.5132
    1THF     C4 5028   1.480   3.871   1.860  0.1534  0.7418 -0.3536
    1THF     H7 5029   1.546   3.867   1.773 -0.7840  2.2832 -1.1535
    1THF     H8 5030   1.413   3.784   1.860 -0.1664  0.9823  0.5891
    1THF     O1 5031   1.547   3.868   1.985 -0.5400 -0.8237  0.4154
    1THF     C1 5032   3.882   3.854   2.017 -0.4657  0.1571 -0.0412
    1THF     H1 5033   3.932   3.822   2.109 -0.5106 -1.0144 -0.4201
    1THF     H2 5034   3.828   3.947   2.036 -0.8178  0.0468 -0.4861
    1THF     C2 5035   3.790   3.739   1.966  0.1528  0.5171  0.2163
    1THF     H3 5036   3.685   3.749   1.993  0.7887 -1.5747  3.8076
    1THF     H4 5037   3.815   3.642   2.009  0.1624  1.2620  1.9251
    1THF     C3 5038   3.798   3.742   1.817 -0.1794  0.2709 -0.4253
    1THF     H5 5039   3.724   3.812   1.778 -0.4846 -0.1082 -0.5301
    1THF     H6 5040   3.787   3.643   1.772  1.4308 -0.5760  0.9645
    1THF     C4 5041   3.941   3.794   1.791 -0.1542 -0.4642 -0.0090
    1THF     H7 5042   3.960   3.846   1.697  0.7712 -0.0147  0.4104
    1THF     H8 5043   4.010   3.709   1.789  0.6693  0.1398  1.5309
    1THF     O1 5044   3.977   3.875   1.908 -0.0597 -0.3489  0.0530
    1THF     C1 5045   0.647   0.602   3.976 -0.5665 -0.2950 -0.0499
    1THF     H1 5046   0.631   0.649   4.073  0.9400 -1.7706  0.9530
    1THF     H2 5047   0.612   0.646   3.882  1.9093 -0.0225 -0.8895
    1THF     C2 5048   0.582   0.468   3.994  0.3954  0.2315  0.2298
    1THF     H3 5049   0.480   0.470   3.956  0.9375  0.5389 -1.2524
    1THF     H4 5050   0.578   0.451   4.101 -0.1406 -0.5899  0.0823
    1THF     C3 5051   0.674   0.369   3.928 -0.3874  0.4996  0.2380
    1THF     H5 5052   0.641   0.343   3.827  0.6116 -3.5196  0.8760
    1THF     H6 5053   0.682   0.280   3.990  1.1021  0.4292 -0.0341
    1THF     C4 5054   0.805   0.438   3.897 -0.3284  0.2450 -0.0418
    1THF     H7 5055   0.811   0.443   3.788 -0.1181 -0.0573 -0.0445
    1THF     H8 5056   0.893   0.397   3.947  0.7857  0.1054 -2.0938
    1THF     O1 5057   0.793   0.570   3.960 -0.5078 -0.7456 -0.1278
    1THF     C1 5058   0.858   2.655   2.276 -0.0422  1.2474  0.9554
    1THF     H1 5059   0.961   2.643   2.311 -0.0469 -0.3443  0.4924
    1THF     H2 5060   0.856   2.603   2.180  0.3401  2.4014  0.3096
    1THF     C2 5061   0.818   2.801   2.265  0.3288 -0.4288  0.5502
    1THF     H3 5062   0.783   2.824   2.164  1.7935 -2.4366 -0.4531
    1THF     H4 5063   0.900   2.870   2.286 -0.0981 -0.0628  1.0390
    1THF     C3 5064   0.709   2.823   2.363  0.0540  0.2485  0.7179
    1THF     H5 5065   0.617   2.867   2.324 -0.8228 -1.6481  0.5627
    1THF     H6 5066   0.730   2.884   2.450 -0.5130  0.1449  0.9311
    1THF     C4 5067   0.661   2.684   2.406  0.2074  0.2468 -0.3504
    1THF     H7 5068   0.569   2.658   2.353  0.6398 -0.5653 -0.7117
    1THF     H8 5069   0.639   2.673   2.512 -0.7682  1.8750 -0.3628
    1THF     O1 5070   0.762   2.592   2.367  0.2951  0.3486 -0.3243
    1THF     C1 5071   1.923   0.090   1.885  0.4488 -0.0843 -0.3923
    1THF     H1 5072   1.953   0.038   1.794  4.2699  1.5232 -0.1322
    1THF     H2 5073   2.004   0.059   1.952  1.3611  2.5155 -0.2520
    1THF     C2 5074   1.788   0.058   1.940 -0.0030  0.1824 -0.1253
    1THF     H3 5075   1.804  -0.016   2.018  1.0122 -1.4997 -1.9045
    1THF     H4 5076   1.724   0.015   1.863  0.2909  1.1595 -0.9285
    1THF     C3 5077   1.742   0.190   2.002 -0.0991  0.0057  0.3355
    1THF     H5 5078   1.700   0.187   2.103 -0.6523  0.3568  0.1246
    1THF     H6 5079   1.652   0.232   1.955  0.1698  2.5924  2.0475
    1THF     C4 5080   1.866   0.289   1.982 -0.8111  0.2747  0.8797
    1THF     H7 5081   1.935   0.283   2.067 -0.3590  0.0725  0.5023
    1THF     H8 5082   1.840   0.393   1.962  1.6692  0.5126 -1.4148
    1THF     O1 5083   1.933   0.235   1.872  0.1452 -0.2431  0.0019
    1THF     C1 5084   1.717   1.745   0.841 -0.0612  0.7807 -0.0544
    1THF     H1 5085   1.632   1.795   0.889 -2.5818 -0.8987 -2.5923
    1THF     H2 5086   1.810   1.795   0.870  0.1928  1.7429 -2.4139
    1THF     C2 5087   1.712   1.728   0.691  0.5036  1.3745  0.8963
    1THF     H3 5088   1.798   1.788   0.659 -0.5655  2.2902 -0.2997
    1THF     H4 5089   1.623   1.776   0.650  0.2590  1.4670  1.5262
    1THF     C3 5090   1.722   1.575   0.674 -0.0561  0.1453  0.1730
    1THF     H5 5091   1.768   1.554   0.577 -1.3474  0.7819 -0.5786
    1THF     H6 5092   1.621   1.535   0.664 -0.7516  1.8102  0.3955
    1THF     C4 5093   1.789   1.527   0.810  0.0233  0.0642 -0.0881
    1THF     H7 5094   1.897   1.539   0.823  0.1039  0.0095 -0.7031
    1THF     H8 5095   1.761   1.422   0.827 -1.7931  0.1545 -2.3979
    1THF     O1 5096   1.717   1.608   0.901  0.6138 -0.2772 -0.8058
    1THF     C1 5097   0.807   1.248   2.979 -0.1391  0.1970  0.6106
    1THF     H1 5098   0.752   1.342   2.980 -1.1263 -0.3633 -0.2429
    1THF     H2 5099   0.765   1.186   3.059 -2.0142  0.9273  0.2008
    1THF     C2 5100   0.958   1.277   2.991  0.3941 -0.0117 -0.4445
    1THF     H3 5101   0.993   1.234   3.085 -1.2746 -0.5232 -0.0406
    1THF     H4 5102   0.960   1.386   2.994 -0.0790 -0.0305  1.3851
    1THF     C3 5103   1.023   1.217   2.868  0.9112  0.0273 -0.8660
    1THF     H5 5104   1.055   1.113   2.882 -1.0576 -0.4295  0.4902
    1THF     H6 5105   1.112   1.272   2.839 -1.4447  3.7784 -1.2629
    1THF     C4 5106   0.909   1.212   2.770 -0.2988  0.4004 -0.0503
    1THF     H7 5107   0.918   1.128   2.701 -1.4348 -1.2883  1.8135
    1THF     H8 5108   0.912   1.309   2.720  0.1933  1.1277  1.3510
    1THF     O1 5109   0.794   1.184   2.854  0.1519 -0.1789 -0.3248
    1THF     C1 5110   2.981   1.436   0.204 -0.3724 -0.5486  0.4050
    1THF     H1 5111   2.999   1.523   0.141  0.9636 -0.4935  0.8335
    1THF     H2 5112   2.979   1.474   0.307  1.1343  0.7815 -0.0331
    1THF     C2 5113   3.084   1.327   0.173 -0.2657 -0.1859 -0.1585
    1THF     H3 5114   3.118   1.276   0.263 -0.3473 -2.5242 -1.4146
    1THF     H4 5115   3.179   1.368   0.137  1.5926 -1.4876  3.0165
    1THF     C3 5116   3.013   1.237   0.066 -0.8215 -0.0987 -0.3279
    1THF     H5 5117   3.066   1.142   0.062  1.4495  1.1226 -0.3640
    1THF     H6 5118   3.026   1.282  -0.033 -1.4076  2.1685  0.5978
    1THF     C4 5119   2.866   1.238   0.105  0.8313 -0.4778  0.0230
    1THF     H7 5120   2.842   1.168   0.185 -2.6513  1.1273  0.4989
    1THF     H8 5121   2.803   1.223   0.017 -0.2420  2.3836  0.2549
    1THF     O1 5122   2.853   1.375   0.162  0.0523 -0.2055  0.8164
    1THF     C1 5123   3.283   2.769   2.825  0.6200  0.1953 -0.0353
    1THF     H1 5124   3.294   2.683   2.759  0.5677  0.6861 -0.6924
    1THF     H2 5125   3.325   2.756   2.924 -0.7094 -0.0007  0.5196
    1THF     C2 5126   3.136   2.810   2.828 -0.5963 -0.4250 -0.2884
    1THF     H3 5127   3.105   2.793   2.932 -1.2291  2.3095 -0.0079
    1THF     H4 5128   3.076   2.746   2.763 -0.4382 -1.8851  0.9780
    1THF     C3 5129   3.122   2.958   2.782  0.0559 -1.0820  0.6546
    1THF     H5 5130   3.046   3.010   2.840  0.5960 -0.3338  0.6926
    1THF     H6 5131   3.085   2.965   2.679  0.7090 -1.2346  0.4060
    1THF     C4 5132   3.265   3.006   2.799 -0.0749 -0.3171  0.1704
    1THF     H7 5133   3.281   3.042   2.901  1.6076  1.5698 -0.7275
    1THF     H8 5134   3.288   3.081   2.724 -2.3172 -1.1047 -1.3752
    1THF     O1 5135   3.346   2.886   2.773  0.0589  0.1471  0.6117
    1THF     C1 5136   1.572   1.529   1.212  0.5315 -0.6257 -0.3122
    1THF     H1 5137   1.653   1.470   1.169 -0.5707 -2.0919 -0.4177
    1THF     H2 5138   1.491   1.461   1.240 -1.1100  1.9340  1.2910
    1THF     C2 5139   1.515   1.649   1.139  0.2077  0.1807 -0.0477
    1THF     H3 5140   1.407   1.652   1.152  0.2949  0.3892  0.6570
    1THF     H4 5141   1.539   1.653   1.033 -1.8657  1.0916 -0.4979
    1THF     C3 5142   1.567   1.770   1.225  0.2440  0.5167 -1.4011
    1THF     H5 5143   1.497   1.854   1.218  0.6691  0.7622 -2.6538
    1THF     H6 5144   1.663   1.804   1.186  1.0090  0.3909  0.3319
    1THF     C4 5145   1.568   1.709   1.367 -0.0371  0.0476  0.0691
    1THF     H7 5146   1.463   1.700   1.398 -0.0366  1.7857  0.6161
    1THF     H8 5147   1.634   1.764   1.434  0.2546 -0.8150  0.4964
    1THF     O1 5148   1.626   1.581   1.337  0.2400  0.5747  0.1540
    1THF     C1 5149   1.055   3.458   4.071 -0.0475  0.4105 -0.6450
    1THF     H1 5150   1.022   3.546   4.128 -1.2657 -0.4005 -0.0875
    1THF     H2 5151   0.986   3.439   3.989 -0.5299  1.2858 -0.4526
    1THF     C2 5152   1.080   3.339   4.167 -0.1790 -0.4201 -0.2223
    1THF     H3 5153   1.036   3.248   4.125  0.6796 -1.4873  1.1634
    1THF     H4 5154   1.035   3.351   4.265  1.5649 -1.3067  0.7007
    1THF     C3 5155   1.236   3.345   4.200 -0.9854  0.3716 -0.0695
    1THF     H5 5156   1.276   3.255   4.152 -1.2191  0.0179  0.3982
    1THF     H6 5157   1.254   3.361   4.306  0.4512 -0.0456 -0.2328
    1THF     C4 5158   1.290   3.458   4.112  0.9522 -0.5383  0.0773
    1THF     H7 5159   1.376   3.415   4.060  0.8018  1.1304 -1.6063
    1THF     H8 5160   1.317   3.546   4.170  2.6134 -0.1059 -1.3079
    1THF     O1 5161   1.187   3.478   4.016 -0.2495  0.0596 -0.2582
    1THF     C1 5162   0.901   4.011   1.906 -0.3233  0.4822 -0.1195
    1THF     H1 5163   0.910   3.903   1.918 -0.9798  0.4308 -0.0887
    1THF     H2 5164   0.948   4.032   1.810  0.4559  1.3266  0.4300
    1THF     C2 5165   0.973   4.077   2.023  0.3701 -0.6080 -0.5383
    1THF     H3 5166   1.015   4.171   1.987 -1.2917 -0.0970 -1.1883
    1THF     H4 5167   1.050   4.012   2.066  0.4552 -0.5438 -0.5923
    1THF     C3 5168   0.854   4.102   2.126  0.4458  0.0184 -0.7731
    1THF     H5 5169   0.841   4.206   2.156  2.4257 -1.0677  4.3470
    1THF     H6 5170   0.882   4.039   2.211  0.0089  0.8260 -0.0276
    1THF     C4 5171   0.738   4.033   2.056 -0.1308  0.0482 -0.0101
    1THF     H7 5172   0.641   4.075   2.084  0.0211 -0.0504  0.6848
    1THF     H8 5173   0.745   3.927   2.082  2.8582  0.1995 -0.0507
    1THF     O1 5174   0.766   4.041   1.916  0.1699 -0.1311  0.4316
    1THF     C1 5175   1.717   1.152   1.162 -0.9358  0.0738 -0.1858
    1THF     H1 5176   1.674   1.091   1.242  0.0730  0.3816  0.5949
    1THF     H2 5177   1.705   1.258   1.184 -0.5700 -0.3320  2.0799
    1THF     C2 5178   1.668   1.135   1.018  0.0709  0.6607  0.9130
    1THF     H3 5179   1.615   1.224   0.985  0.7884 -0.0874 -2.4847
    1THF     H4 5180   1.607   1.045   1.006  0.3261  0.1381  3.2985
    1THF     C3 5181   1.799   1.118   0.933  0.2143  0.1119 -0.2978
    1THF     H5 5182   1.803   1.172   0.838 -2.1101  0.6564 -0.1199
    1THF     H6 5183   1.820   1.014   0.907  1.1648  0.7961 -2.4062
    1THF     C4 5184   1.913   1.149   1.038  0.2051 -0.1972  0.7160
    1THF     H7 5185   1.932   1.257   1.037 -1.2551  0.0837  1.6197
    1THF     H8 5186   2.000   1.086   1.021  1.7767  1.9849  0.3587
    1THF     O1 5187   1.861   1.122   1.164 -0.0330 -0.0196  0.5500
    1THF     C1 5188   1.613   3.894   2.434  1.0893 -0.2091  0.0557
    1THF     H1 5189   1.593   3.809   2.369 -0.1428  0.6791 -0.7520
    1THF     H2 5190   1.708   3.941   2.410  1.7074 -1.0228  0.8759
    1THF     C2 5191   1.603   3.859   2.585 -0.0572  0.1929 -0.1030
    1THF     H3 5192   1.694   3.894   2.633 -0.5588 -0.2266  1.1911
    1THF     H4 5193   1.599   3.751   2.606 -0.3096 -0.0802 -1.4788
    1THF     C3 5194   1.485   3.945   2.640 -0.7356  0.1367  0.1271
    1THF     H5 5195   1.521   3.987   2.734 -0.6190  2.6250 -0.9940
    1THF     H6 5196   1.390   3.893   2.657 -0.7230  1.0547  3.4392
    1THF     C4 5197   1.468   4.052   2.533 -0.2936 -0.5073  0.1685
    1THF     H7 5198   1.541   4.130   2.553 -1.4789  0.1593  1.9465
    1THF     H8 5199   1.364   4.087   2.533 -0.1298 -0.0201  0.2309
    1THF     O1 5200   1.497   3.980   2.411 -0.1730 -0.1286  0.2361
    1THF     C1 5201   0.733   1.621   2.561 -0.5220  0.1867  0.9036
    1THF     H1 5202   0.749   1.520   2.522 -1.8258  1.0752 -2.0360
    1THF     H2 5203   0.819   1.659   2.616  0.7242 -0.5877 -0.4467
    1THF     C2 5204   0.601   1.617   2.645 -0.1726 -0.3958  0.1542
    1THF     H3 5205   0.599   1.687   2.729 -0.6763  0.5832 -0.6524
    1THF     H4 5206   0.571   1.516   2.672  0.0540  0.4818  3.8900
    1THF     C3 5207   0.497   1.675   2.547 -0.3254  0.4879 -0.8765
    1THF     H5 5208   0.447   1.767   2.576 -0.1298  0.5264 -0.6592
    1THF     H6 5209   0.421   1.598   2.536 -1.3133  0.7161  3.4455
    1THF     C4 5210   0.572   1.690   2.413  0.0548 -0.0034  0.6061
    1THF     H7 5211   0.539   1.775   2.353 -0.4416 -0.4732  0.1969
    1THF     H8 5212   0.566   1.604   2.345 -0.8100  0.4172  0.1337
    1THF     O1 5213   0.711   1.710   2.449 -0.3039  0.9245 -0.0642
    1THF     C1 5214   2.698   2.265   0.370  0.1025 -0.4419  0.4215
    1THF     H1 5215   2.657   2.366   0.377 -0.4765 -0.5450 -1.3029
    1THF     H2 5216   2.727   2.239   0.268  0.4612 -2.7168  1.0720
    1THF     C2 5217   2.574   2.185   0.418 -0.4471  0.2750 -0.5115
    1THF     H3 5218   2.568   2.101   0.349  0.3418  0.6719 -1.0704
    1THF     H4 5219   2.481   2.243   0.421 -0.5007  0.1471  0.7185
    1THF     C3 5220   2.626   2.131   0.553  0.7778 -0.0083  0.0552
    1THF     H5 5221   2.663   2.029   0.546  2.3176  0.6226 -1.5565
    1THF     H6 5222   2.547   2.135   0.628 -0.4158 -0.9857 -1.1128
    1THF     C4 5223   2.750   2.217   0.595  0.6868 -0.2594  0.7846
    1THF     H7 5224   2.816   2.161   0.663 -1.4755 -1.5661  1.8561
    1THF     H8 5225   2.721   2.313   0.639  2.5019  0.8210 -0.3280
    1THF     O1 5226   2.806   2.238   0.462  0.9048 -0.1866 -0.0461
    1THF     C1 5227   1.613   0.593   3.973 -0.0970 -0.3500  0.1853
    1THF     H1 5228   1.687   0.673   3.966 -0.5977 -0.0211 -1.5571
    1THF     H2 5229   1.514   0.638   3.978  0.0327  0.4287 -3.0017
    1THF     C2 5230   1.620   0.501   4.092 -0.0837 -0.7765  0.3928
    1THF     H3 5231   1.580   0.540   4.185 -1.6015  0.2999 -0.6947
    1THF     H4 5232   1.724   0.480   4.119 -0.2569  0.3732  2.0192
    1THF     C3 5233   1.551   0.382   4.039 -0.1147 -0.5083 -0.1734
    1THF     H5 5234   1.445   0.389   4.064 -0.3901  0.2487 -1.5165
    1THF     H6 5235   1.587   0.289   4.084 -0.3539 -0.9489 -0.8733
    1THF     C4 5236   1.568   0.385   3.889  0.0005 -0.2268 -0.1167
    1THF     H7 5237   1.479   0.363   3.829 -0.1173 -3.3016  1.0941
    1THF     H8 5238   1.644   0.311   3.863  2.0245  2.3722 -1.8849
    1THF     O1 5239   1.610   0.515   3.848 -0.0397 -0.0830  0.5771
    1THF     C1 5240   3.406   2.485   2.578  0.5556  0.6184  0.3256
    1THF     H1 5241   3.345   2.502   2.489  0.6915  2.1414  0.5163
    1THF     H2 5242   3.360   2.540   2.660  1.1843 -1.3346  2.0253
    1THF     C2 5243   3.551   2.531   2.557 -0.0673  0.8562  0.3669
    1THF     H3 5244   3.557   2.629   2.607 -0.1302 -0.3716  2.8686
    1THF     H4 5245   3.564   2.542   2.449 -0.9226  1.2702  0.3015
    1THF     C3 5246   3.632   2.414   2.610 -0.4714 -0.1140 -0.7410
    1THF     H5 5247   3.701   2.445   2.688 -0.2154  0.2605 -1.1143
    1THF     H6 5248   3.687   2.373   2.525  0.8811 -0.8340  0.4617
    1THF     C4 5249   3.530   2.317   2.671  0.2287 -0.2103 -0.6781
    1THF     H7 5250   3.502   2.342   2.773 -0.8964  0.0986 -1.0559
    1THF     H8 5251   3.568   2.214   2.665 -0.6031 -0.4526 -1.9497
    1THF     O1 5252   3.411   2.338   2.598  0.3435 -0.0562 -0.3589
    1THF     C1 5253   2.070   2.730   1.116  0.0282 -0.1698 -0.4025
    1THF     H1 5254   2.105   2.830   1.090 -0.5402  1.0215  3.1488
    1THF     H2 5255   2.053   2.734   1.224 -2.4862  0.1209 -0.7769
    1THF     C2 5256   2.160   2.614   1.081  0.0710  0.4083  0.0350
    1THF     H3 5257   2.234   2.601   1.160 -0.4373 -0.1090  0.4228
    1THF     H4 5258   2.208   2.628   0.984  1.9606  1.6219  1.1165
    1THF     C3 5259   2.067   2.489   1.074 -0.2509 -0.1027 -0.0212
    1THF     H5 5260   2.096   2.415   1.150 -0.6933  1.1762  1.4138
    1THF     H6 5261   2.084   2.434   0.981  0.0148 -1.0809  0.5918
    1THF     C4 5262   1.925   2.544   1.088  0.4388 -0.0691 -0.1757
    1THF     H7 5263   1.892   2.517   1.189 -0.5768  2.3987  0.1797
    1THF     H8 5264   1.860   2.506   1.009  2.0903 -2.2518 -0.5293
    1THF     O1 5265   1.942   2.687   1.077 -0.4162 -0.7711  0.0717
    1THF     C1 5266   1.181   3.903   2.974  0.0113  0.2585 -0.1110
    1THF     H1 5267   1.212   3.895   2.870  0.7517 -1.1140  0.2043
    1THF     H2 5268   1.136   3.810   3.011  0.8225 -0.1555 -0.1519
    1THF     C2 5269   1.081   4.022   2.990 -0.4347  0.4100 -0.0202
    1THF     H3 5270   0.982   3.976   3.003 -0.0873 -0.1133  0.8911
    1THF     H4 5271   1.080   4.074   2.895 -1.8480 -1.4298 -1.0493
    1THF     C3 5272   1.129   4.100   3.113  0.8810 -0.1816 -0.0832
    1THF     H5 5273   1.087   4.051   3.201 -0.9273 -0.2438 -0.9510
    1THF     H6 5274   1.099   4.205   3.101 -1.4167 -0.6534  1.1620
    1THF     C4 5275   1.279   4.078   3.110 -0.0847  0.1919 -0.0378
    1THF     H7 5276   1.327   4.096   3.207 -0.1768  1.4594 -0.2121
    1THF     H8 5277   1.321   4.144   3.033 -1.7215  1.0617 -0.2247
    1THF     O1 5278   1.291   3.941   3.057 -0.1980  0.2798  0.4342
    1THF     C1 5279   0.354   1.860   1.029 -0.2828  0.1494  0.0926
    1THF     H1 5280   0.353   1.851   0.920 -2.5382  0.6972  0.0601
    1THF     H2 5281   0.436   1.802   1.074 -0.8866 -1.3904 -0.7648
    1THF     C2 5282   0.213   1.829   1.087 -0.3569 -0.2629 -0.4329
    1THF     H3 5283   0.213   1.792   1.190  2.8481 -0.2528 -0.3688
    1THF     H4 5284   0.167   1.747   1.031  1.4318 -1.0559 -0.7924
    1THF     C3 5285   0.141   1.961   1.070 -0.0326 -0.0913  0.0906
    1THF     H5 5286   0.104   1.998   1.166  0.3368  0.8691 -0.1269
    1THF     H6 5287   0.062   1.951   0.995  1.4057 -2.6938 -1.1451
    1THF     C4 5288   0.250   2.053   1.024 -0.0449  0.1968 -0.1102
    1THF     H7 5289   0.236   2.156   1.057 -1.3296  0.0025 -0.0311
    1THF     H8 5290   0.247   2.056   0.915 -0.9957 -2.9207 -0.2210
    1THF     O1 5291   0.371   1.997   1.063  0.3093 -0.3303 -0.0324
    1THF     C1 5292   1.334   1.482   0.794  0.3953  0.4723  0.6836
    1THF     H1 5293   1.424   1.529   0.756  0.6906 -0.5353  0.1213
    1THF     H2 5294   1.322   1.513   0.898  1.0326 -0.9354  1.1900
    1THF     C2 5295   1.331   1.333   0.774  0.2526 -0.0081 -0.0046
    1THF     H3 5296   1.259   1.289   0.843  0.8768 -0.2296  0.5110
    1THF     H4 5297   1.432   1.295   0.788 -0.7006 -2.5875  0.2344
    1THF     C3 5298   1.272   1.326   0.629 -0.1542 -0.4381 -0.6334
    1THF     H5 5299   1.193   1.253   0.613 -1.4578  1.2875 -2.3872
    1THF     H6 5300   1.349   1.296   0.558 -0.5428 -0.5316 -1.0159
    1THF     C4 5301   1.217   1.462   0.591  0.4004 -0.0859  0.2058
    1THF     H7 5302   1.119   1.457   0.542  0.8578 -0.1433 -0.7157
    1THF     H8 5303   1.283   1.495   0.510  0.9121 -2.6338 -0.4425
    1THF     O1 5304   1.226   1.534   0.712 -0.7813  0.4146 -0.1162
    1THF     C1 5305   2.723   2.867   3.649 -0.4651  0.0344  0.4186
    1THF     H1 5306   2.720   2.792   3.570 -0.1015  1.6903 -1.2263
    1THF     H2 5307   2.823   2.889   3.685 -1.0863 -0.8726  2.7594
    1THF     C2 5308   2.626   2.810   3.756  0.2191  0.2630 -0.4977
    1THF     H3 5309   2.680   2.769   3.841  1.1747  0.6795 -0.8964
    1THF     H4 5310   2.570   2.727   3.710  1.8413 -1.9174  1.3894
    1THF     C3 5311   2.536   2.930   3.797 -0.0312  0.5572 -0.1200
    1THF     H5 5312   2.583   2.996   3.870  1.3083 -0.6475  0.1387
    1THF     H6 5313   2.440   2.897   3.837 -0.5832  2.8781  0.5018
    1THF     C4 5314   2.526   3.002   3.658  0.0119 -0.0909 -0.6481
    1THF     H7 5315   2.489   3.105   3.652 -0.8131 -0.4104 -1.1731
    1THF     H8 5316   2.453   2.951   3.594 -0.4751 -2.1916  1.5487
    1THF     O1 5317   2.661   2.991   3.594  0.0221  0.4442 -0.0589
    1THF     C1 5318   3.463   4.011   0.589 -0.4921 -0.0415  0.1636
    1THF     H1 5319   3.503   3.910   0.597 -2.5645 -0.6292  4.4782
    1THF     H2 5320   3.356   4.021   0.608 -0.2094  2.9025  0.5045
    1THF     C2 5321   3.496   4.064   0.452  0.3197 -0.1451  0.1251
    1THF     H3 5322   3.404   4.052   0.394  0.5769 -2.1930  0.0873
    1THF     H4 5323   3.576   4.003   0.409  0.5782 -0.6557  1.3082
    1THF     C3 5324   3.530   4.216   0.468 -0.1385 -0.0512 -0.1623
    1THF     H5 5325   3.460   4.285   0.419  0.1787  1.9547  2.1305
    1THF     H6 5326   3.629   4.230   0.424 -0.3839 -0.0044 -0.7067
    1THF     C4 5327   3.519   4.240   0.618  0.1357  0.0406 -0.3022
    1THF     H7 5328   3.422   4.287   0.639  1.4755  2.2281  1.2001
    1THF     H8 5329   3.586   4.317   0.658  1.4370 -0.1088 -2.1407
    1THF     O1 5330   3.528   4.108   0.677 -0.5046 -0.2052  0.0030
    1THF     C1 5331   2.008   3.034   2.458  0.5059 -0.2331 -0.2747
    1THF     H1 5332   2.097   2.977   2.431  1.5648  1.7556 -1.1173
    1THF     H2 5333   1.965   3.086   2.372 -1.4018 -0.7753  0.3364
    1THF     C2 5334   2.055   3.122   2.581 -0.5243  0.3179  0.2770
    1THF     H3 5335   2.075   3.220   2.537 -1.1249  0.5963  0.6185
    1THF     H4 5336   2.144   3.083   2.631 -0.7434  1.8811  1.9392
    1THF     C3 5337   1.939   3.129   2.683 -0.5057 -0.1343  0.6722
    1THF     H5 5338   1.905   3.229   2.709 -0.3345 -0.2260  1.2703
    1THF     H6 5339   1.968   3.072   2.772 -0.8026  1.2216  1.6510
    1THF     C4 5340   1.829   3.042   2.612  0.1885 -0.1582 -0.4177
    1THF     H7 5341   1.755   3.106   2.562  1.0608 -0.2875 -1.9108
    1THF     H8 5342   1.777   2.987   2.691 -0.4069  1.4454  0.3414
    1THF     O1 5343   1.899   2.957   2.518  0.5105  0.4629 -0.5941
    1THF     C1 5344   2.133   0.516   1.745  0.0643  0.1523 -0.1312
    1THF     H1 5345   2.129   0.428   1.679 -0.5895 -2.1327  2.8356
    1THF     H2 5346   2.161   0.500   1.850 -1.4344 -1.0233  0.1141
    1THF     C2 5347   2.002   0.604   1.750  0.3783 -0.3149  0.4748
    1THF     H3 5348   1.944   0.579   1.839 -1.3443 -0.4889 -0.6743
    1THF     H4 5349   1.942   0.574   1.664 -0.4930  1.4674  0.4318
    1THF     C3 5350   2.039   0.756   1.750 -0.3928  0.0079  0.0913
    1THF     H5 5351   2.023   0.801   1.848 -2.8209 -0.1750 -0.1966
    1THF     H6 5352   1.975   0.818   1.686 -0.7796  0.4831  0.9286
    1THF     C4 5353   2.185   0.742   1.699  0.4764 -0.0320  0.0788
    1THF     H7 5354   2.251   0.800   1.764  1.2068 -0.8591  0.0844
    1THF     H8 5355   2.187   0.786   1.598 -2.0419 -0.7460 -0.3042
    1THF     O1 5356   2.233   0.605   1.697 -0.0866 -0.4173  0.1610
    1THF     C1 5357   2.418   1.816   2.650  0.1038 -0.4399  0.0373
    1THF     H1 5358   2.504   1.760   2.612  2.2020  1.1549  2.3456
    1THF     H2 5359   2.331   1.806   2.583 -0.4016  0.3194  0.5729
    1THF     C2 5360   2.451   1.967   2.665  0.3593 -0.4361 -0.3568
    1THF     H3 5361   2.371   2.031   2.627 -1.8286 -1.0861  2.9777
    1THF     H4 5362   2.543   1.992   2.611  0.1582  0.5488 -0.2654
    1THF     C3 5363   2.476   1.992   2.810 -0.1740 -0.0194  0.0622
    1THF     H5 5364   2.395   2.056   2.847  0.8836  0.1129  2.2543
    1THF     H6 5365   2.569   2.047   2.826 -1.3287  1.4411  2.0082
    1THF     C4 5366   2.466   1.854   2.872 -0.3813  0.1777  0.1183
    1THF     H7 5367   2.433   1.855   2.976  0.7204 -0.4925  0.4890
    1THF     H8 5368   2.568   1.814   2.876 -0.3927 -0.0156 -1.3578
    1THF     O1 5369   2.394   1.776   2.781  0.4921  0.2197 -0.2617
    1THF     C1 5370   0.557   3.630   0.215 -0.2653  0.0899  0.0262
    1THF     H1 5371   0.609   3.573   0.137 -0.2545  0.4067 -0.1972
    1THF     H2 5372   0.499   3.711   0.173 -1.9054 -1.0655  0.0172
    1THF     C2 5373   0.648   3.675   0.327  0.1967  0.1648  0.6779
    1THF     H3 5374   0.668   3.782   0.318  0.2350  0.2100  1.3418
    1THF     H4 5375   0.751   3.639   0.318  0.3433  1.0883 -2.0040
    1THF     C3 5376   0.595   3.635   0.461  0.7497 -0.6953  0.1839
    1THF     H5 5377   0.605   3.711   0.539  1.6000  0.1226 -0.7189
    1THF     H6 5378   0.641   3.546   0.503 -3.3467 -3.3728 -0.7038
    1THF     C4 5379   0.448   3.602   0.413  0.4922  0.3840  0.5654
    1THF     H7 5380   0.395   3.697   0.409  0.2949  0.2506  0.0127
    1THF     H8 5381   0.399   3.532   0.481 -1.7160  1.0305 -0.3022
    1THF     O1 5382   0.468   3.549   0.282 -0.8339 -0.9471 -0.3963
    1THF     C1 5383   0.952   2.320   3.959  0.0298  0.4309 -0.3327
    1THF     H1 5384   1.019   2.256   3.901 -0.3344 -0.8781  0.6924
    1THF     H2 5385   0.845   2.304   3.941  0.0192 -1.4725  1.3805
    1THF     C2 5386   1.005   2.462   3.962  0.8299  0.2188 -0.7259
    1THF     H3 5387   0.975   2.513   3.870  1.7081  1.2994 -0.4335
    1THF     H4 5388   1.114   2.456   3.963  0.9440  1.9738 -0.1723
    1THF     C3 5389   0.941   2.522   4.087 -0.1293  0.1347 -0.0933
    1THF     H5 5390   0.857   2.588   4.067  1.9724  3.0625  0.3962
    1THF     H6 5391   1.017   2.580   4.140 -0.3203  0.9231 -0.6640
    1THF     C4 5392   0.899   2.392   4.172 -0.1385 -0.4507 -0.1001
    1THF     H7 5393   0.791   2.383   4.183 -0.3070  1.9763  0.5241
    1THF     H8 5394   0.950   2.381   4.269 -0.4826 -0.3798  0.0888
    1THF     O1 5395   0.954   2.281   4.098 -0.5788 -0.2717 -0.3044
    1THF     C1 5396   2.915   0.871   2.311  0.0312  0.3049 -0.1426
    1THF     H1 5397   2.902   0.830   2.210 -1.1556  0.0255  0.1229
    1THF     H2 5398   2.900   0.791   2.384 -1.6437  1.1270  0.4460
    1THF     C2 5399   2.819   0.985   2.347  0.2882 -0.1430 -0.4589
    1THF     H3 5400   2.717   0.959   2.377 -0.1253  1.1028 -0.7493
    1THF     H4 5401   2.805   1.037   2.252 -0.2524 -0.5223 -0.5912
    1THF     C3 5402   2.899   1.068   2.457  0.0855  0.2930  0.1594
    1THF     H5 5403   2.857   1.054   2.557 -2.4861  0.2654 -0.8851
    1THF     H6 5404   2.883   1.175   2.439  0.5587  0.8101  2.6337
    1THF     C4 5405   3.041   1.025   2.443 -0.4168 -0.2668 -0.1326
    1THF     H7 5406   3.071   0.974   2.535 -0.5114 -0.6251 -0.3039
    1THF     H8 5407   3.109   1.107   2.417  1.2594 -0.6223  2.8890
    1THF     O1 5408   3.044   0.935   2.331  0.1463  0.6240  0.5526
    1THF     C1 5409   2.158   3.558   3.527  0.5564  0.9707  0.0234
    1THF     H1 5410   2.223   3.592   3.446 -0.8180  1.6306 -0.8129
    1THF     H2 5411   2.127   3.632   3.602  0.1240  1.1472 -0.3290
    1THF     C2 5412   2.225   3.444   3.600 -0.4957  0.3559  0.2097
    1THF     H3 5413   2.195   3.453   3.704 -2.0641 -0.3560 -0.1683
    1THF     H4 5414   2.334   3.447   3.603 -0.3521  0.2991 -3.0571
    1THF     C3 5415   2.181   3.314   3.543 -0.8031 -0.9578 -0.3401
    1THF     H5 5416   2.123   3.258   3.616 -1.1910 -0.6087 -0.3766
    1THF     H6 5417   2.268   3.262   3.502 -1.9054 -3.0005 -0.1230
    1THF     C4 5418   2.073   3.360   3.440  0.4829 -0.0276  0.5298
    1THF     H7 5419   1.978   3.307   3.449  0.3392 -0.3936 -2.4900
    1THF     H8 5420   2.116   3.341   3.341  1.0286 -0.8013  0.9085
    1THF     O1 5421   2.042   3.500   3.467  0.7108 -0.1361  0.8194
    1THF     C1 5422   2.801   0.105   2.735  0.5166  0.5803 -0.7320
    1THF     H1 5423   2.703   0.144   2.707 -0.7968 -2.1136 -0.0702
    1THF     H2 5424   2.828   0.010   2.687  0.3193 -0.2274  0.7167
    1THF     C2 5425   2.797   0.080   2.887  0.3609  0.1135  0.3775
    1THF     H3 5426   2.758  -0.017   2.918  2.1098 -0.4866  0.7665
    1THF     H4 5427   2.737   0.156   2.937 -1.7531 -0.1550 -1.6726
    1THF     C3 5428   2.944   0.090   2.919 -0.0406  0.0671  0.1640
    1THF     H5 5429   3.002  -0.003   2.911  0.4954  0.1921  2.2800
    1THF     H6 5430   2.943   0.122   3.024  0.2009  3.7199 -0.8852
    1THF     C4 5431   2.995   0.198   2.830 -0.3302 -0.0650 -0.7729
    1THF     H7 5432   3.090   0.181   2.778  0.4064 -0.4408  0.6665
    1THF     H8 5433   2.990   0.297   2.876 -1.0326  0.2793 -1.5810
    1THF     O1 5434   2.903   0.201   2.716 -0.0516  0.3131 -0.2506
    1THF     C1 5435   2.388   3.690   3.842 -0.6342 -0.0402 -0.3794
    1THF     H1 5436   2.342   3.742   3.925  2.4574 -0.3250  1.5927
    1THF     H2 5437   2.380   3.582   3.859  0.0594 -0.4257 -2.3066
    1THF     C2 5438   2.532   3.738   3.847 -0.0795  0.0936  0.5393
    1THF     H3 5439   2.581   3.667   3.914 -2.0218 -1.4168  0.3957
    1THF     H4 5440   2.547   3.836   3.891 -0.5896  0.0560  0.7975
    1THF     C3 5441   2.573   3.751   3.698 -0.0775  0.4195  0.5867
    1THF     H5 5442   2.641   3.671   3.670 -1.1840  0.4332 -2.2396
    1THF     H6 5443   2.627   3.844   3.678 -1.3137  0.8967 -0.6047
    1THF     C4 5444   2.442   3.739   3.615  0.4676 -0.2656 -0.3663
    1THF     H7 5445   2.442   3.646   3.558  2.2065 -0.2595 -0.3918
    1THF     H8 5446   2.432   3.820   3.543  0.0301  2.5204  2.7185
    1THF     O1 5447   2.331   3.730   3.710  0.0449  0.0781  0.1433
    1THF     C1 5448   0.462   2.127   2.373  0.3018  0.6577  0.0236
    1THF     H1 5449   0.499   2.025   2.378 -0.7947  0.2065 -0.9484
    1THF     H2 5450   0.353   2.114   2.376  0.2551  0.3929 -2.2167
    1THF     C2 5451   0.515   2.214   2.267  0.5762  0.4459  0.4978
    1THF     H3 5452   0.474   2.199   2.167 -1.0729  2.5614  0.8054
    1THF     H4 5453   0.623   2.201   2.256  0.6626  0.6813  1.0331
    1THF     C3 5454   0.485   2.355   2.318  0.6442 -0.2126  0.6795
    1THF     H5 5455   0.398   2.405   2.275  2.4866  1.2515 -1.4922
    1THF     H6 5456   0.569   2.424   2.306  0.8272 -0.2309  1.8703
    1THF     C4 5457   0.461   2.336   2.465  0.1393 -0.3884  0.8027
    1THF     H7 5458   0.352   2.333   2.478 -0.2465  0.0964 -1.9881
    1THF     H8 5459   0.505   2.404   2.538  0.4406  0.2607  0.0305
    1THF     O1 5460   0.490   2.203   2.487 -0.6602  0.2757 -0.0538
    1THF     C1 5461   3.652   0.638   0.601  0.1806 -0.2111  0.0489
    1THF     H1 5462   3.715   0.637   0.690  1.3104  0.5377 -0.7242
    1THF     H2 5463   3.629   0.742   0.574 -1.1573 -0.9876 -1.9216
    1THF     C2 5464   3.517   0.576   0.627 -0.5070  1.1392 -0.2323
    1THF     H3 5465   3.441   0.651   0.648 -1.7228 -0.3637  0.8845
    1THF     H4 5466   3.523   0.496   0.701 -1.2862  1.4553  0.1803
    1THF     C3 5467   3.480   0.515   0.495 -0.3127  0.1195  0.2505
    1THF     H5 5468   3.443   0.597   0.433  2.0412 -1.4861 -3.4365
    1THF     H6 5469   3.403   0.438   0.491  1.7096 -2.1470  2.2062
    1THF     C4 5470   3.613   0.481   0.430 -0.5406  0.0224  0.5463
    1THF     H7 5471   3.606   0.511   0.325 -2.5808 -0.1277  0.6310
    1THF     H8 5472   3.635   0.374   0.424 -1.0210 -0.0421 -0.1769
    1THF     O1 5473   3.713   0.567   0.487  0.3381  0.4114 -1.2301
    1THF     C1 5474   0.588   3.241   0.385  0.0605  0.0733  0.1323
    1THF     H1 5475   0.528   3.333   0.394 -0.1976  0.0330 -1.1526
    1THF     H2 5476   0.556   3.172   0.463 -0.6762  2.2330  1.8254
    1THF     C2 5477   0.741   3.280   0.392  0.2390  0.1559 -0.7456
    1THF     H3 5478   0.798   3.198   0.436  0.9260  1.3320  0.6204
    1THF     H4 5479   0.763   3.370   0.451  1.9909 -1.7181  1.5816
    1THF     C3 5480   0.774   3.298   0.241 -0.3282  0.2299 -0.6423
    1THF     H5 5481   0.850   3.226   0.211  0.5404  0.1059  1.7400
    1THF     H6 5482   0.799   3.403   0.222 -3.4240  1.6589  2.4585
    1THF     C4 5483   0.646   3.258   0.164 -0.4422  0.4206 -0.5754
    1THF     H7 5484   0.668   3.208   0.069  4.4327 -1.2650  1.2622
    1THF     H8 5485   0.588   3.350   0.155 -1.6505 -0.1602  1.0627
    1THF     O1 5486   0.569   3.180   0.254  0.5924  0.0019 -0.3284
    1THF     C1 5487   1.203   0.241   2.596  0.5831 -0.2488 -0.3099
    1THF     H1 5488   1.194   0.310   2.681 -0.5344 -0.2070 -0.4556
    1THF     H2 5489   1.301   0.234   2.548  0.7099 -0.4306 -0.0231
    1THF     C2 5490   1.096   0.281   2.491 -0.2030 -0.5340 -0.0879
    1THF     H3 5491   1.131   0.362   2.426  0.7605  0.7858  1.9994
    1THF     H4 5492   1.006   0.320   2.540  0.2922 -0.1988  0.5548
    1THF     C3 5493   1.074   0.155   2.411  0.2168  0.3680  0.0661
    1THF     H5 5494   1.146   0.157   2.328  0.0305  1.1343 -0.0762
    1THF     H6 5495   0.977   0.152   2.362 -0.1102 -0.3085  0.7342
    1THF     C4 5496   1.097   0.046   2.523 -0.2162 -0.0766  0.2806
    1THF     H7 5497   1.162  -0.034   2.486  0.2715  0.4365  0.0134
    1THF     H8 5498   1.005   0.000   2.558 -1.6433  2.9572  0.6222
    1THF     O1 5499   1.162   0.108   2.635 -0.4060 -0.0737  0.4220
    1THF     C1 5500   1.684   0.334   2.545 -0.2000  0.3013 -0.3292
    1THF     H1 5501   1.781   0.385   2.540  1.1387 -2.0432  0.6103
    1THF     H2 5502   1.675   0.266   2.630 -4.0110  0.3117 -0.6418
    1THF     C2 5503   1.655   0.258   2.408 -0.5822 -0.0070  0.5960
    1THF     H3 5504   1.647   0.150   2.416 -0.5025 -0.1102 -0.6945
    1THF     H4 5505   1.738   0.280   2.341 -0.8057 -0.6345  0.1100
    1THF     C3 5506   1.529   0.317   2.356 -0.3855  0.8033 -0.6403
    1THF     H5 5507   1.449   0.248   2.383 -1.3232  2.1339  0.0076
    1THF     H6 5508   1.528   0.331   2.247  0.9432 -1.3915 -0.9857
    1THF     C4 5509   1.511   0.450   2.426 -0.4783  0.0970 -0.7232
    1THF     H7 5510   1.406   0.474   2.442 -1.0117 -3.2393  1.1491
    1THF     H8 5511   1.579   0.525   2.385 -0.2097 -0.6190 -1.6234
    1THF     O1 5512   1.575   0.427   2.557 -0.1677  0.1761 -0.2513
    1THF     C1 5513   0.731   1.263   2.356 -0.2010  0.0949  0.0633
    1THF     H1 5514   0.662   1.186   2.321 -0.8679 -0.9116  3.4249
    1THF     H2 5515   0.669   1.322   2.424  0.0328 -1.4985  1.6742
    1THF     C2 5516   0.813   1.335   2.244 -0.6339 -0.1622 -0.1216
    1THF     H3 5517   0.767   1.433   2.231  0.6072  0.5271  0.6228
    1THF     H4 5518   0.822   1.283   2.149 -3.7514  2.6596 -2.1037
    1THF     C3 5519   0.956   1.348   2.304 -0.3065 -0.2014  0.1615
    1THF     H5 5520   1.009   1.442   2.291 -0.3555 -0.4827 -2.3581
    1THF     H6 5521   1.027   1.280   2.255  1.7644  1.5799  0.6290
    1THF     C4 5522   0.943   1.299   2.447  0.2639  0.0947  0.0380
    1THF     H7 5523   0.933   1.387   2.511 -1.7673 -0.2105  0.1881
    1THF     H8 5524   1.029   1.245   2.487 -0.6860 -1.4194  0.0916
    1THF     O1 5525   0.830   1.206   2.440 -0.2468  0.1989 -0.1219
    1THF     C1 5526   3.342   4.046   3.046 -0.4221 -0.1608 -0.4847
    1THF     H1 5527   3.262   3.978   3.078 -1.9592  1.6058 -0.4625
    1THF     H2 5528   3.339   4.148   3.086  2.0802 -0.3882  0.3283
    1THF     C2 5529   3.337   4.050   2.895 -0.2105 -0.3978  0.1504
    1THF     H3 5530   3.366   4.152   2.869 -1.2701 -0.4075 -1.1326
    1THF     H4 5531   3.235   4.031   2.860 -0.1174 -1.0579  0.2468
    1THF     C3 5532   3.433   3.939   2.849 -0.2564 -0.3601 -0.3677
    1THF     H5 5533   3.468   3.958   2.747 -2.6163  1.0899 -0.9437
    1THF     H6 5534   3.379   3.845   2.855  1.2292 -1.0828  2.1786
    1THF     C4 5535   3.547   3.936   2.955  0.0660 -0.2542  0.7189
    1THF     H7 5536   3.629   4.006   2.935 -1.8535  1.6167 -0.7244
    1THF     H8 5537   3.591   3.836   2.957 -0.6223 -0.5581  0.6291
    1THF     O1 5538   3.472   3.980   3.069 -0.0083 -0.5392  0.2142
    1THF     C1 5539   3.895   1.456   2.212 -0.1920  0.6807  0.2478
    1THF     H1 5540   3.948   1.370   2.170 -1.5826 -0.3102  0.4786
    1THF     H2 5541   3.966   1.512   2.273  0.6589  2.5074 -2.3768
    1THF     C2 5542   3.770   1.413   2.294 -0.3108  0.4972  0.7115
    1THF     H3 5543   3.798   1.365   2.388 -1.4045 -0.8216  0.3696
    1THF     H4 5544   3.707   1.349   2.232  0.2006  1.5701 -0.9434
    1THF     C3 5545   3.703   1.551   2.311 -0.6477 -0.3292  0.3565
    1THF     H5 5546   3.733   1.598   2.404 -1.2738  1.2313 -0.2070
    1THF     H6 5547   3.595   1.548   2.327 -0.4958  0.2918  1.5336
    1THF     C4 5548   3.749   1.632   2.190 -0.0632 -0.3641 -0.0728
    1THF     H7 5549   3.815   1.712   2.225  2.9893 -2.4023 -1.0414
    1THF     H8 5550   3.679   1.665   2.112  0.0282  2.0383  0.8036
    1THF     O1 5551   3.836   1.545   2.116  0.1082 -0.2740  0.5199
    1THF     C1 5552   2.929   3.821   0.205  1.4588  0.1145  0.1515
    1THF     H1 5553   2.986   3.735   0.240 -0.4564 -0.5950  1.5985
    1THF     H2 5554   2.860   3.851   0.284 -1.6215 -2.9766 -1.2323
    1THF     C2 5555   2.852   3.786   0.071 -0.4139 -0.0949 -0.8518
    1THF     H3 5556   2.755   3.743   0.096  0.1984 -1.6611 -1.1155
    1THF     H4 5557   2.900   3.709   0.011 -0.1812 -0.0476 -0.7280
    1THF     C3 5558   2.850   3.924   0.009 -0.0910  0.5523 -0.4106
    1THF     H5 5559   2.748   3.960  -0.001 -0.9410 -1.7019 -0.0905
    1THF     H6 5560   2.896   3.912  -0.090  0.2838 -0.7698 -0.0809
    1THF     C4 5561   2.929   4.021   0.105 -0.0434 -0.0224  0.3686
    1THF     H7 5562   2.869   4.072   0.180  0.8831  2.9994 -0.8938
    1THF     H8 5563   2.985   4.093   0.045 -0.1063  0.5278  0.9784
    1THF     O1 5564   3.013   3.928   0.179 -0.2732 -0.2675  0.8751
    1THF     C1 5565   1.207   1.935   0.974 -0.4196  0.1779  0.1800
    1THF     H1 5566   1.239   1.984   1.067 -0.1342  1.4821 -0.5870
    1THF     H2 5567   1.118   1.875   0.991 -1.3693  1.4591 -0.1677
    1THF     C2 5568   1.312   1.842   0.919  0.5138  0.0193 -0.5004
    1THF     H3 5569   1.282   1.737   0.923 -0.4860  0.3603  1.1693
    1THF     H4 5570   1.408   1.848   0.971 -0.7049 -0.1872  1.8268
    1THF     C3 5571   1.338   1.887   0.773  0.5149  0.3166  0.0668
    1THF     H5 5572   1.316   1.811   0.698  0.8866  1.1704 -0.8992
    1THF     H6 5573   1.435   1.935   0.758 -0.0792  0.4922 -3.6201
    1THF     C4 5574   1.232   1.987   0.744  0.2357  0.2728  0.3771
    1THF     H7 5575   1.147   1.936   0.697  2.2494 -1.0168 -1.9780
    1THF     H8 5576   1.269   2.061   0.672  0.5566 -0.3577 -0.1115
    1THF     O1 5577   1.195   2.041   0.872 -0.1719  0.3829  0.2002
    1THF     C1 5578   2.751   3.830   0.822 -0.2284  0.0829 -0.1960
    1THF     H1 5579   2.668   3.759   0.821 -0.1996  0.0503 -0.2560
    1THF     H2 5580   2.834   3.803   0.886 -1.0069 -1.4720  0.1953
    1THF     C2 5581   2.701   3.968   0.871 -0.7056  0.7247 -0.5926
    1THF     H3 5582   2.695   3.981   0.980 -0.1479  2.0894 -0.7210
    1THF     H4 5583   2.602   3.984   0.829 -0.1697 -0.0712 -2.1926
    1THF     C3 5584   2.792   4.068   0.811  0.1802  0.1458 -0.0333
    1THF     H5 5585   2.888   4.082   0.861  0.1955 -0.2401  0.0510
    1THF     H6 5586   2.749   4.167   0.795  0.6188  0.4829  0.8178
    1THF     C4 5587   2.835   3.995   0.680  0.4408 -0.2764 -0.2364
    1THF     H7 5588   2.936   4.018   0.646  0.2993  1.5864  0.5075
    1THF     H8 5589   2.760   4.023   0.605 -2.0538  2.3884  3.0613
    1THF     O1 5590   2.816   3.851   0.700  0.4450 -0.2959  0.4364
    1THF     C1 5591   2.543   3.767   3.200 -0.6663  0.7215 -0.6671
    1THF     H1 5592   2.498   3.840   3.267 -1.0553  0.4108 -0.5908
    1THF     H2 5593   2.600   3.799   3.112  0.2185 -1.5799 -0.9845
    1THF     C2 5594   2.440   3.664   3.156  0.1721  0.3925  0.1710
    1THF     H3 5595   2.407   3.662   3.052 -1.6750 -2.4523  0.7501
    1THF     H4 5596   2.344   3.673   3.209 -0.2713 -0.8333 -0.4166
    1THF     C3 5597   2.506   3.524   3.183  0.3157  0.3592  0.6834
    1THF     H5 5598   2.570   3.492   3.100  1.6534  1.0228  1.4436
    1THF     H6 5599   2.431   3.446   3.199 -1.5072  1.1641 -3.4393
    1THF     C4 5600   2.596   3.552   3.300 -0.1689  0.5767  0.2298
    1THF     H7 5601   2.687   3.492   3.314  0.6251  1.4315 -1.1529
    1THF     H8 5602   2.536   3.562   3.391 -0.1714  0.6892  0.2161
    1THF     O1 5603   2.641   3.686   3.269  0.5102  0.2773 -0.0222
    1THF     C1 5604   3.587   2.159   0.001  0.3378  0.2848  0.2819
    1THF     H1 5605   3.673   2.159   0.068  1.6751  2.0207 -1.3657
    1THF     H2 5606   3.560   2.057  -0.027  0.4342  1.0413 -2.7154
    1THF     C2 5607   3.632   2.249  -0.117 -0.0054 -0.4455  0.0136
    1THF     H3 5608   3.629   2.189  -0.208  1.8817 -0.1146 -0.2963
    1THF     H4 5609   3.738   2.270  -0.098  0.3196 -1.8713 -0.1997
    1THF     C3 5610   3.544   2.380  -0.123 -0.3475  0.2667  0.0189
    1THF     H5 5611   3.460   2.366  -0.191  1.9036 -3.1959 -2.2089
    1THF     H6 5612   3.602   2.469  -0.148  0.1747  0.2214  1.0216
    1THF     C4 5613   3.490   2.384   0.021 -0.3983  0.0898 -0.1414
    1THF     H7 5614   3.392   2.434   0.021  0.1023  1.0919 -0.4219
    1THF     H8 5615   3.551   2.442   0.091 -0.5421  0.6863 -0.5057
    1THF     O1 5616   3.485   2.245   0.063  0.6380 -0.1028 -0.2559
    1THF     C1 5617   3.481   2.708   3.569 -0.3498 -0.1434  0.0888
    1THF     H1 5618   3.517   2.608   3.594 -2.2942 -0.6826  0.8835
    1THF     H2 5619   3.372   2.706   3.577 -0.4663  2.4394 -0.3941
    1THF     C2 5620   3.521   2.742   3.424 -0.7366  0.4606  0.6145
    1THF     H3 5621   3.461   2.823   3.381  0.6134  0.9284 -0.4197
    1THF     H4 5622   3.515   2.657   3.356  1.2265 -1.3689  2.6714
    1THF     C3 5623   3.662   2.793   3.447 -0.0629  0.0910 -0.4035
    1THF     H5 5624   3.678   2.885   3.391 -0.1689  0.2239 -0.2199
    1THF     H6 5625   3.735   2.714   3.429  1.0811  1.0962 -0.2149
    1THF     C4 5626   3.675   2.829   3.597  0.8063  0.0292  0.5185
    1THF     H7 5627   3.710   2.931   3.614 -1.4223  1.3206 -2.1824
    1THF     H8 5628   3.740   2.763   3.655  0.0184 -1.1469  0.0849
    1THF     O1 5629   3.540   2.819   3.646  0.0469 -0.1904 -0.6229
    1THF     C1 5630   1.917   2.579   3.194 -0.7939  0.1681  0.0617
    1THF     H1 5631   2.022   2.594   3.168 -1.1903  0.2604 -1.5223
    1THF     H2 5632   1.897   2.618   3.294 -0.6415  1.9785 -0.6045
    1THF     C2 5633   1.889   2.430   3.198 -0.2358 -0.7400 -0.0629
    1THF     H3 5634   1.798   2.414   3.256 -1.5912 -0.8400 -2.1343
    1THF     H4 5635   1.979   2.376   3.227 -1.1258 -1.8630  0.6229
    1THF     C3 5636   1.862   2.403   3.053 -0.0431  0.1605  0.0225
    1THF     H5 5637   1.790   2.324   3.031 -1.0414  1.2438 -0.5844
    1THF     H6 5638   1.959   2.389   3.005 -0.3646  0.3132 -0.6716
    1THF     C4 5639   1.798   2.534   3.003 -0.3656 -0.5115 -1.0074
    1THF     H7 5640   1.691   2.525   3.019 -0.3007  0.2746 -0.0722
    1THF     H8 5641   1.827   2.563   2.902  2.1995  0.6661 -0.0030
    1THF     O1 5642   1.839   2.638   3.089  0.1160  0.2293 -0.1393
    1THF     C1 5643   2.115   2.838   0.286  0.2906  0.4935 -0.1447
    1THF     H1 5644   2.009   2.816   0.275 -0.0473  1.7186  0.5502
    1THF     H2 5645   2.172   2.745   0.300 -1.0510 -0.4298 -0.7405
    1THF     C2 5646   2.142   2.935   0.397  0.4062 -0.4810  0.0854
    1THF     H3 5647   2.175   2.880   0.485  1.0473 -0.4667 -0.1371
    1THF     H4 5648   2.053   2.989   0.429  1.4441  0.2851  1.7489
    1THF     C3 5649   2.252   3.028   0.339  0.7742  0.6442 -0.3702
    1THF     H5 5650   2.343   3.006   0.396 -0.8682 -2.1286  1.2491
    1THF     H6 5651   2.227   3.133   0.359  0.1344  0.0604  2.1516
    1THF     C4 5652   2.270   2.989   0.193  0.2402  0.9888 -1.0148
    1THF     H7 5653   2.365   2.936   0.185 -0.9185 -1.2769 -0.2146
    1THF     H8 5654   2.264   3.082   0.135  0.2215  1.8964  0.4251
    1THF     O1 5655   2.163   2.900   0.169  0.4503  0.1169 -0.6421
    1THF     C1 5656   3.260   1.792   2.770 -0.2215 -0.1825  0.5881
    1THF     H1 5657   3.342   1.813   2.839 -0.8018 -1.6979  1.7641
    1THF     H2 5658   3.204   1.704   2.803 -0.5757 -0.7800 -1.5615
    1THF     C2 5659   3.312   1.766   2.630  0.4454 -0.4527  0.6079
    1THF     H3 5660   3.277   1.667   2.604  0.9261 -0.3243 -0.5405
    1THF     H4 5661   3.421   1.765   2.620  0.6028  0.0033  2.0769
    1THF     C3 5662   3.263   1.887   2.551  0.7846 -0.7923  0.2209
    1THF     H5 5663   3.185   1.853   2.483 -2.5243  1.0024  2.9596
    1THF     H6 5664   3.344   1.923   2.487 -0.1335  0.5737 -0.1978
    1THF     C4 5665   3.212   1.988   2.648 -0.3201  0.0337 -0.5274
    1THF     H7 5666   3.133   2.039   2.591  0.8035  3.0709  0.4884
    1THF     H8 5667   3.287   2.057   2.687  1.3654 -3.1470  2.0099
    1THF     O1 5668   3.176   1.908   2.766 -0.5878 -0.2356  0.1161
    1THF     C1 5669   3.839   1.298   0.323  0.5290  0.3097 -0.4096
    1THF     H1 5670   3.911   1.217   0.333  1.4771  1.0777 -0.9132
    1THF     H2 5671   3.872   1.400   0.303  0.2265  0.2339 -1.3165
    1THF     C2 5672   3.748   1.306   0.446  0.2809 -0.3826  0.1306
    1THF     H3 5673   3.690   1.398   0.440  0.6468  0.0001  2.0276
    1THF     H4 5674   3.807   1.296   0.538 -2.7646  0.6776  2.2922
    1THF     C3 5675   3.654   1.192   0.430  0.5198 -1.1651  0.3413
    1THF     H5 5676   3.553   1.213   0.465 -0.1497 -0.3904 -1.9992
    1THF     H6 5677   3.696   1.106   0.483  0.8490 -0.7937  0.6917
    1THF     C4 5678   3.659   1.156   0.285  0.0214 -0.0806 -0.1934
    1THF     H7 5679   3.560   1.173   0.242  0.0771 -1.6505 -0.9754
    1THF     H8 5680   3.684   1.052   0.262 -0.7300 -0.1626 -0.6676
    1THF     O1 5681   3.749   1.250   0.225 -0.1246  0.1079 -0.1530
    1THF     C1 5682   2.364   1.512   1.779 -0.3349  0.4840 -0.7229
    1THF     H1 5683   2.432   1.429   1.799  1.0670  1.7156 -0.2755
    1THF     H2 5684   2.267   1.481   1.738 -1.2094  2.6698 -0.4168
    1THF     C2 5685   2.427   1.623   1.692 -0.2503 -0.1327 -0.0288
    1THF     H3 5686   2.371   1.630   1.599 -0.1974  1.0433  0.0191
    1THF     H4 5687   2.526   1.581   1.672 -0.6073 -1.0847  0.1728
    1THF     C3 5688   2.439   1.746   1.768  0.6506 -0.6174 -0.2914
    1THF     H5 5689   2.380   1.822   1.717 -0.8683 -1.2905  0.4276
    1THF     H6 5690   2.546   1.766   1.763  0.6409 -1.0257 -2.4419
    1THF     C4 5691   2.378   1.714   1.909 -0.5836 -0.5390  0.4083
    1THF     H7 5692   2.294   1.778   1.937 -0.5964 -0.2748 -0.2160
    1THF     H8 5693   2.446   1.735   1.992  0.2518  2.3418 -0.9487
    1THF     O1 5694   2.339   1.572   1.904 -0.0023 -0.1212 -0.0353
    1THF     C1 5695   2.719   1.014   3.835 -0.1985 -0.2916 -0.3397
    1THF     H1 5696   2.677   0.956   3.753 -1.3466  2.2878 -1.6179
    1THF     H2 5697   2.646   1.092   3.861  0.1820 -0.7192  2.1868
    1THF     C2 5698   2.848   1.081   3.798  0.5320 -0.8262 -0.2996
    1THF     H3 5699   2.867   1.171   3.857  0.8707 -1.5129  0.6660
    1THF     H4 5700   2.839   1.115   3.695 -0.4635  0.7137  0.2779
    1THF     C3 5701   2.951   0.980   3.829 -0.1574  0.1393  0.4655
    1THF     H5 5702   3.044   1.024   3.864  0.0785 -0.2254  0.2928
    1THF     H6 5703   2.971   0.912   3.746  0.4949  3.5340 -2.2272
    1THF     C4 5704   2.889   0.882   3.929 -0.5050  0.1096 -0.0505
    1THF     H7 5705   2.935   0.880   4.028 -0.7102  2.2977  0.1241
    1THF     H8 5706   2.883   0.783   3.883  1.0590  0.0737 -0.2039
    1THF     O1 5707   2.755   0.929   3.948  0.0526  0.8317 -0.0306
    1THF     C1 5708   2.118   3.210   3.942 -0.2348  0.0336  0.1653
    1THF     H1 5709   2.074   3.175   4.035 -0.5655  0.8314  0.3150
    1THF     H2 5710   2.048   3.190   3.861  0.1273  2.1185 -0.7008
    1THF     C2 5711   2.250   3.140   3.905 -0.7869 -0.1116  0.7599
    1THF     H3 5712   2.259   3.135   3.797  0.6515 -1.5459  0.9245
    1THF     H4 5713   2.257   3.040   3.949 -0.2397 -0.0426  0.8341
    1THF     C3 5714   2.357   3.232   3.961 -0.4919 -0.1163 -0.8088
    1THF     H5 5715   2.430   3.257   3.883  1.2580 -1.4022  0.3815
    1THF     H6 5716   2.418   3.178   4.033  0.8531  0.9473 -1.1411
    1THF     C4 5717   2.282   3.355   4.018 -0.0874  0.6945 -0.3595
    1THF     H7 5718   2.333   3.446   3.986 -2.3937  1.9866 -0.4227
    1THF     H8 5719   2.277   3.342   4.127 -2.3187  0.8845 -0.4184
    1THF     O1 5720   2.151   3.351   3.947  0.0586 -0.2393  0.8736
    1THF     C1 5721   3.569   3.702   0.327  0.3776  0.7088  0.4590
    1THF     H1 5722   3.580   3.599   0.294 -1.4308  1.1141 -1.5359
    1THF     H2 5723   3.605   3.720   0.428  0.9596 -1.0710  0.5731
    1THF     C2 5724   3.423   3.731   0.329  0.1542  0.3117 -0.5363
    1THF     H3 5725   3.401   3.801   0.410  3.7331  0.2218  0.6165
    1THF     H4 5726   3.382   3.631   0.342  1.0396  0.2275  1.7394
    1THF     C3 5727   3.392   3.801   0.198 -0.2580  0.1980 -1.0441
    1THF     H5 5728   3.358   3.903   0.215 -0.3874 -0.1363  0.7729
    1THF     H6 5729   3.316   3.745   0.144  1.7657 -1.3444 -2.3600
    1THF     C4 5730   3.524   3.803   0.127 -0.1260  0.0337 -0.0655
    1THF     H7 5731   3.546   3.892   0.067  0.5037 -0.1219 -0.0668
    1THF     H8 5732   3.530   3.712   0.067 -0.7388 -0.3128  0.4027
    1THF     O1 5733   3.621   3.787   0.222  0.5758 -0.5018 -0.4449
    1THF     C1 5734   3.789   1.098   1.782 -0.3058 -0.2240  0.5317
    1THF     H1 5735   3.727   1.051   1.705 -2.2853  0.7117  1.5235
    1THF     H2 5736   3.858   1.020   1.817 -0.4485 -2.1212 -3.2078
    1THF     C2 5737   3.693   1.161   1.886  0.1771 -0.8618  0.0320
    1THF     H3 5738   3.669   1.086   1.961  1.1896 -3.0161 -1.7325
    1THF     H4 5739   3.608   1.198   1.828 -0.8007 -2.5769  0.3437
    1THF     C3 5740   3.784   1.272   1.936  0.3952  0.9284  0.1417
    1THF     H5 5741   3.835   1.242   2.028  0.4005  0.7627  0.0840
    1THF     H6 5742   3.727   1.361   1.962 -0.6513 -0.4940  2.9493
    1THF     C4 5743   3.883   1.308   1.825 -0.1967  0.0878  0.4097
    1THF     H7 5744   3.987   1.305   1.856 -0.6665  1.5479  2.2558
    1THF     H8 5745   3.857   1.410   1.793 -2.9978 -1.2956 -1.9753
    1THF     O1 5746   3.853   1.212   1.717 -0.3642 -0.2939  0.2118
    1THF     C1 5747   3.668   0.043   2.467  0.1703 -0.7751 -0.2066
    1THF     H1 5748   3.601   0.088   2.393  2.3539  3.1904  0.0819
    1THF     H2 5749   3.667   0.090   2.566  2.3406 -0.2500 -0.3912
    1THF     C2 5750   3.814   0.050   2.409  0.0254  0.3562 -0.0782
    1THF     H3 5751   3.891   0.033   2.485  1.0646 -0.3805 -1.2878
    1THF     H4 5752   3.839   0.144   2.360  2.4390 -0.1556  0.1036
    1THF     C3 5753   3.801  -0.062   2.312  0.6457  0.3774  0.2865
    1THF     H5 5754   3.897  -0.109   2.291  0.8803  1.2646 -0.7326
    1THF     H6 5755   3.764  -0.013   2.221  1.1122 -1.5929 -0.9799
    1THF     C4 5756   3.686  -0.156   2.357  1.0091  0.3281 -0.0797
    1THF     H7 5757   3.720  -0.258   2.377  0.0698 -0.2059 -1.1418
    1THF     H8 5758   3.618  -0.157   2.272 -1.2821 -0.4308  1.7204
    1THF     O1 5759   3.638  -0.100   2.478  0.7610 -0.2300 -0.1190
    1THF     C1 5760   3.205   2.521   3.135 -0.0920 -0.8865  0.2106
    1THF     H1 5761   3.220   2.628   3.155 -0.1400 -0.6839 -0.7784
    1THF     H2 5762   3.110   2.480   3.169 -0.2871  0.2897  1.1334
    1THF     C2 5763   3.328   2.435   3.176  0.1106  0.1533  0.5783
    1THF     H3 5764   3.317   2.388   3.274  2.4138 -3.5921 -0.8603
    1THF     H4 5765   3.417   2.497   3.169 -0.1791  0.4056 -1.1177
    1THF     C3 5766   3.339   2.332   3.062  0.0655 -0.5001 -0.1894
    1THF     H5 5767   3.320   2.228   3.089 -0.0393 -0.5570 -0.4852
    1THF     H6 5768   3.442   2.326   3.028  0.0447  3.1306 -1.0744
    1THF     C4 5769   3.246   2.381   2.950 -0.1125 -0.0842 -0.3049
    1THF     H7 5770   3.161   2.312   2.949 -0.6524  0.5792 -0.2211
    1THF     H8 5771   3.289   2.381   2.850  0.1480 -2.4623 -0.2142
    1THF     O1 5772   3.198   2.512   2.988  0.5256 -0.2528 -0.3424
    1THF     C1 5773   3.983   3.717   0.349  0.6578  0.1519  0.2404
    1THF     H1 5774   4.072   3.656   0.361  0.0957 -0.4848  1.2759
    1THF     H2 5775   3.892   3.659   0.330  1.8343 -1.5446 -0.2531
    1THF     C2 5776   3.995   3.843   0.260  0.4214  0.1204  0.0902
    1THF     H3 5777   3.965   3.832   0.156 -0.1272  0.1175  0.2448
    1THF     H4 5778   4.099   3.873   0.273 -0.2029  2.7942 -0.6927
    1THF     C3 5779   3.909   3.951   0.334 -0.4146 -0.4497 -0.8241
    1THF     H5 5780   3.814   3.963   0.282 -0.9003 -2.3214 -0.4125
    1THF     H6 5781   3.962   4.046   0.335 -0.8667 -0.2109  0.8139
    1THF     C4 5782   3.886   3.890   0.478  1.0207 -0.7424 -0.1929
    1THF     H7 5783   3.779   3.883   0.498  0.6988  1.8196 -0.8353
    1THF     H8 5784   3.930   3.961   0.549  0.6932 -0.6593 -0.0717
    1THF     O1 5785   3.956   3.762   0.482 -0.6149  0.1229  0.2842
    1THF     C1 5786   0.649   1.755   1.399  0.8067  0.7576  0.0922
    1THF     H1 5787   0.745   1.704   1.410 -0.5258 -1.7598  0.4618
    1THF     H2 5788   0.626   1.776   1.294 -1.6760 -0.8976  0.2529
    1THF     C2 5789   0.621   1.877   1.491 -0.5896  1.0534  0.1362
    1THF     H3 5790   0.664   1.970   1.453  0.6477  0.5426  0.2656
    1THF     H4 5791   0.656   1.866   1.594  2.6988  0.3082 -0.9991
    1THF     C3 5792   0.475   1.895   1.485  0.7899 -0.0216  0.1039
    1THF     H5 5793   0.436   1.951   1.399  1.6922  1.4997  0.6539
    1THF     H6 5794   0.446   1.939   1.580  0.8167 -1.0572  0.5861
    1THF     C4 5795   0.421   1.755   1.456  0.3411 -0.6132  0.0110
    1THF     H7 5796   0.366   1.751   1.362  1.1208 -1.6193 -0.4165
[truncated: 56,681 more chars]
