# Supplementary material for: Programmable synthesis of organic cages with reduced symmetry
Source: Chem Sci. 2024 Apr 1;15(17):6536–43. doi: 10.1039/d4sc00889h (PMC11062111; doi:10.1039/d4sc00889h)
Supplement: SC-015-D4SC00889H-s002 [file SC-015-D4SC00889H-s002.zip › S.I/S.I.Models.all/molecular.dynamics/conformers.for.md/C7/npt.gro]

Generic title
 6617
    1MOL     H1    1   2.394   1.929   1.939  0.5348 -2.3946  1.2244
    1MOL     O1    2   2.490   1.920   1.935  0.7149 -0.3443  0.6124
    1MOL     C1    3   2.517   1.922   2.063 -0.3455 -0.1030  0.0575
    1MOL     C2    4   2.671   1.918   2.094  0.2609  0.0538 -0.1209
    1MOL     O2    5   2.425   1.923   2.140  1.0066 -0.3721 -0.5520
    1MOL     C3    6   2.757   2.015   2.005 -0.1144  0.1325 -0.2450
    1MOL     C4    7   2.713   1.774   2.058  0.2662 -0.0727  1.0442
    1MOL     C5    8   2.721   1.932   2.239  0.5451 -0.5084 -0.4250
    1MOL     C6    9   2.709   2.127   1.934  0.0109 -0.6546 -0.1871
    1MOL     C7   10   2.895   1.993   2.025  0.1763 -0.3118 -0.2749
    1MOL     C8   11   2.641   1.670   2.003 -0.4351  0.6217 -0.2626
    1MOL     C9   12   2.857   1.756   2.062  0.4756  0.4018  0.5515
    1MOL    C10   13   2.643   1.971   2.353 -0.2070  0.5212  0.1907
    1MOL    C11   14   2.856   1.906   2.250 -0.0350  0.4198  0.7605
    1MOL     H2   15   2.605   2.157   1.943  0.5138  1.0007  0.1582
    1MOL    C12   16   2.799   2.224   1.884  0.0850  0.3376  0.5973
    1MOL    C13   17   2.982   2.089   1.972 -0.1328 -0.2482 -0.5504
    1MOL    C14   18   2.928   1.877   2.118  0.2091  0.4480 -0.1407
    1MOL     H3   19   2.533   1.681   1.994 -0.5750  0.7663  1.3610
    1MOL    C15   20   2.700   1.556   1.947  0.2717  0.0085 -0.5815
    1MOL    C16   21   2.922   1.643   2.011  0.1550 -0.3824  0.3557
    1MOL     H4   22   2.538   1.991   2.337 -0.5101 -0.7793  0.5240
    1MOL    C17   23   2.699   1.979   2.481  0.3040 -0.5005  0.2133
    1MOL    C18   24   2.918   1.926   2.375 -0.0513  0.7489 -0.6697
    1MOL     N1   25   2.765   2.343   1.819  0.1585 -0.1494 -0.5085
    1MOL    C19   26   2.936   2.201   1.902 -0.2783  0.7087  0.3873
    1MOL     H5   27   3.089   2.087   1.992 -0.0035  0.6697 -1.1338
    1MOL     H6   28   3.036   1.865   2.130 -0.0078  0.8815  2.5582
    1MOL     N2   29   2.627   1.461   1.881 -0.2987  0.5338  0.4991
    1MOL    C20   30   2.835   1.546   1.948 -0.3328 -0.0485  0.6340
    1MOL     H7   31   3.029   1.630   2.017  0.3578  1.5161  1.0630
    1MOL     N3   32   2.613   2.019   2.588 -0.2305  0.0652  0.4671
    1MOL    C21   33   2.839   1.967   2.490 -0.1349  0.0366 -0.4310
    1MOL     H8   34   3.025   1.923   2.391 -0.0573 -2.4597 -0.7485
    1MOL     H9   35   2.841   2.402   1.788  0.1317  0.8317  1.2453
    1MOL    C22   36   2.634   2.397   1.800 -0.4445  0.0144 -0.7564
    1MOL    H10   37   3.015   2.269   1.870  2.4930 -2.2883  0.5897
    1MOL    H11   38   2.663   1.439   1.789 -1.2433  0.8273  0.0488
    1MOL    C23   39   2.504   1.415   1.909 -0.0503  0.4503 -0.4570
    1MOL    H12   40   2.884   1.458   1.907 -0.0886  0.8854 -1.1248
    1MOL    H13   41   2.518   2.041   2.559 -1.0354 -2.4005  1.1379
    1MOL    C24   42   2.644   2.068   2.714  0.1542  0.2507  0.4618
    1MOL    H14   43   2.877   1.972   2.591  1.5081  1.8171 -1.1079
    1MOL     O3   44   2.540   2.347   1.859 -0.1378  0.1845 -0.4325
    1MOL    C25   45   2.600   2.522   1.719  0.1151 -0.0833  0.2403
    1MOL     O4   46   2.449   1.436   2.015  0.2049 -0.6901  0.4496
    1MOL    C26   47   2.435   1.327   1.810 -0.1548 -0.4926  0.4684
    1MOL     O5   48   2.756   2.076   2.749 -0.4112 -0.2800  0.2213
    1MOL    C27   49   2.532   2.160   2.762 -0.1548  0.4583 -0.5376
    1MOL    C28   50   2.687   2.593   1.634 -0.5353  1.1325  0.0084
    1MOL    C29   51   2.470   2.570   1.735  0.5782 -0.3646 -0.1128
    1MOL    C30   52   2.491   1.227   1.731 -0.1756 -0.7861  0.3257
    1MOL    C31   53   2.297   1.349   1.806 -1.0363  0.0651 -0.4026
    1MOL    C32   54   2.562   2.280   2.813 -0.6835 -0.1762  0.7356
    1MOL    C33   55   2.398   2.108   2.767 -0.8201 -0.3663 -0.0367
    1MOL    H15   56   2.790   2.560   1.627 -0.0861  3.0833 -3.1709
    1MOL    C34   57   2.649   2.718   1.583 -0.5818  0.5005 -0.7479
    1MOL    H16   58   2.396   2.512   1.790 -0.1999  0.4298 -0.3054
    1MOL    C35   59   2.424   2.695   1.686  0.0996  0.8341 -0.1720
    1MOL    H17   60   2.597   1.205   1.743  0.3507  1.3703 -0.1884
    1MOL    C36   61   2.403   1.138   1.663 -0.4980  0.1877  0.2349
    1MOL    H18   62   2.259   1.433   1.863  0.8367  1.1408 -0.6908
    1MOL    C37   63   2.209   1.276   1.722  0.3705  0.0137 -0.0665
    1MOL    H19   64   2.667   2.309   2.819 -1.2579  2.6342 -1.3013
    1MOL    C38   65   2.458   2.369   2.850  0.9867 -0.0685 -0.7758
    1MOL    H20   66   2.390   2.003   2.743  2.8310 -0.9769  1.0771
    1MOL    C39   67   2.292   2.191   2.820  0.6124  0.7791 -0.2208
    1MOL    H21   68   2.720   2.772   1.521 -0.6177 -0.0503 -1.2714
    1MOL    C40   69   2.519   2.770   1.614  0.9159 -0.3109 -0.7283
    1MOL    C41   70   2.295   2.739   1.705 -0.0668  0.1620  0.1217
    1MOL    H22   71   2.443   1.052   1.610  2.9872  1.0767  1.2782
    1MOL    C42   72   2.269   1.162   1.665  0.0011  0.3270  0.2303
    1MOL    C43   73   2.073   1.304   1.696 -0.0134  0.4642  0.3477
    1MOL    H23   74   2.484   2.473   2.865  0.8545  0.2009 -2.2991
    1MOL    C44   75   2.324   2.323   2.857 -0.2714 -0.4321 -0.2313
    1MOL    C45   76   2.159   2.138   2.826 -0.7170 -0.2609 -0.0367
    1MOL    H24   77   2.489   2.865   1.569 -0.1050 -2.0729 -3.9659
    1MOL    C46   78   2.220   2.684   1.811  0.8929 -0.2521  0.3764
    1MOL    C47   79   2.233   2.830   1.615 -0.0485  0.4134 -0.6443
    1MOL    H25   80   2.205   1.101   1.602 -0.8160  1.6481 -0.2430
    1MOL    C48   81   1.980   1.214   1.645 -0.6309 -0.4570  0.6593
    1MOL    C49   82   2.020   1.428   1.731  0.4918 -0.5052 -0.3091
    1MOL    H26   83   2.247   2.394   2.885  0.3290  1.4170 -3.0137
    1MOL    C50   84   2.047   2.229   2.842 -0.0145 -0.1354 -0.9031
    1MOL    C51   85   2.132   2.002   2.820 -0.1704  0.3368  0.2118
    1MOL    H27   86   2.265   2.633   1.896  1.3213 -0.5501 -0.0247
    1MOL    C52   87   2.083   2.713   1.817  0.1584 -0.7173 -0.0521
    1MOL    H28   88   2.292   2.883   1.540 -0.2007  0.4388 -0.7478
    1MOL    C53   89   2.093   2.847   1.616  0.2717 -0.2123  0.1441
    1MOL    H29   90   2.005   1.113   1.614 -1.4755 -0.6760  0.6843
    1MOL    C54   91   1.844   1.246   1.634  0.0673 -0.5990 -0.1401
    1MOL    H30   92   2.084   1.495   1.787 -1.3234  1.2839 -0.3484
    1MOL    C55   93   1.888   1.461   1.723  0.1083  0.3540 -0.3341
    1MOL    H31   94   2.052   2.336   2.857 -0.9442 -0.3115  0.8759
    1MOL    C56   95   1.918   2.178   2.856 -0.5002 -0.0602 -0.2712
    1MOL    H32   96   2.211   1.933   2.793 -0.4744  0.0930 -0.0633
    1MOL    C57   97   2.002   1.951   2.818  0.9188 -0.5954  0.3490
    1MOL    H33   98   2.028   2.684   1.906 -2.3769 -0.1180 -1.3834
    1MOL    C58   99   2.015   2.782   1.706  0.4721  0.0384  0.1305
    1MOL    H34  100   2.057   2.909   1.535  1.9821 -0.3276 -0.7318
    1MOL    H35  101   1.785   1.163   1.596  1.7345 -0.1236 -4.0153
    1MOL    C59  102   1.790   1.371   1.668 -0.2909 -0.4501  0.3581
    1MOL    H36  103   1.861   1.553   1.774 -0.2628  0.6292 -1.0263
    1MOL    H37  104   1.835   2.244   2.882 -1.9861 -2.2785  0.8005
    1MOL    C60  105   1.893   2.043   2.837  0.0412  0.0160  0.4836
    1MOL    H38  106   1.984   1.848   2.788 -3.3310  0.0053  0.5520
    1MOL    C61  107   1.870   2.784   1.707 -0.6729  0.0051  0.6701
    1MOL    C62  108   1.651   1.405   1.669  0.0861 -0.6451  0.6415
    1MOL    C63  109   1.757   2.004   2.839  0.4103 -0.0733  0.3047
    1MOL    C64  110   1.798   2.861   1.606  0.2662  0.2854 -0.4747
    1MOL    C65  111   1.793   2.718   1.804  0.1935 -0.1775  0.1756
    1MOL    C66  112   1.561   1.314   1.608  0.3981 -0.5416  0.5620
    1MOL    C67  113   1.600   1.529   1.726  0.7325 -0.2163  0.1836
    1MOL    C68  114   1.736   1.869   2.877 -0.3108 -0.2724 -0.1425
    1MOL    C69  115   1.645   2.082   2.795 -1.3195  0.7652  0.3207
    1MOL    H39  116   1.857   2.918   1.535 -1.5170  3.0240  0.1544
    1MOL    C70  117   1.663   2.866   1.609 -0.2104  0.1481  0.7852
    1MOL    H40  118   1.832   2.644   1.872 -1.0737 -1.0885 -0.0682
    1MOL    C71  119   1.650   2.725   1.807 -0.4938 -0.2716  0.7096
    1MOL    H41  120   1.584   1.215   1.570  0.2621 -0.3839  0.0640
    1MOL    C72  121   1.429   1.361   1.593 -0.3554 -0.0936 -0.3738
    1MOL    H42  122   1.659   1.593   1.791  0.8492 -0.4323  0.2925
    1MOL    C73  123   1.469   1.568   1.713 -0.1034 -0.7039 -0.0109
    1MOL    H43  124   1.814   1.811   2.925  0.0120  1.4654  1.5076
    1MOL    C74  125   1.606   1.823   2.878  0.0097  0.0382  0.3694
    1MOL    H44  126   1.659   2.186   2.765 -1.3429  0.5441 -0.4689
    1MOL    C75  127   1.514   2.026   2.780 -0.7073  0.6731  0.1119
    1MOL    H45  128   1.605   2.916   1.532 -0.6842  0.0942  1.0999
    1MOL    C76  129   1.585   2.797   1.707  0.1041  0.0153 -0.0742
    1MOL    C77  130   1.578   2.621   1.886  0.2362 -0.3227  1.3381
    1MOL    H46  131   1.365   1.287   1.545 -0.0160 -1.6498  1.5266
    1MOL    C78  132   1.379   1.479   1.645  0.5074 -0.3176  0.7654
    1MOL    C79  133   1.429   1.702   1.755 -0.1585  0.1863 -0.2527
    1MOL    H47  134   1.588   1.725   2.920 -0.3460  1.1316  2.8628
    1MOL    C80  135   1.495   1.891   2.820 -0.2198  0.5404  0.7714
    1MOL    C81  136   1.399   2.092   2.720 -0.7807 -0.7126 -0.2877
    1MOL    H48  137   1.478   2.792   1.691  0.3168  0.1774 -1.6079
    1MOL     O6  138   1.635   2.555   1.972 -0.5554 -0.3436 -0.6560
    1MOL     N4  139   1.445   2.594   1.865  0.0103 -0.5505 -0.1081
    1MOL    H49  140   1.277   1.511   1.623  1.1060  2.4173  1.7300
    1MOL     O7  141   1.512   1.788   1.751  0.5482 -0.6178 -0.2823
    1MOL     N5  142   1.315   1.723   1.831 -0.0798 -0.3485 -0.1612
    1MOL    H50  143   1.401   1.838   2.807  1.1363 -2.2040  1.5898
    1MOL     O8  144   1.285   2.061   2.747  0.1106  0.4708 -0.0204
    1MOL     N6  145   1.426   2.149   2.599  0.6101  0.3329  0.2455
    1MOL    H51  146   1.389   2.656   1.808  2.0535 -1.3445 -3.0298
    1MOL    C82  147   1.366   2.490   1.916 -0.5310  1.1901  0.6010
    1MOL    H52  148   1.246   1.649   1.835 -0.1074 -0.3154 -0.0148
    1MOL    C83  149   1.260   1.826   1.907 -0.2894  0.1783  0.5950
    1MOL    H53  150   1.521   2.179   2.582  0.1764  1.1003 -0.8539
    1MOL    C84  151   1.341   2.157   2.487 -0.9178  0.5952 -0.9786
    1MOL    C85  152   1.225   2.502   1.905 -0.1051 -0.0953  0.2234
    1MOL    C86  153   1.420   2.381   1.982  0.6381  0.2028  0.8102
    1MOL    C87  154   1.121   1.843   1.931  0.0368 -0.2509  0.3320
    1MOL    C88  155   1.351   1.921   1.962  0.0400 -0.1729  0.3678
    1MOL    C89  156   1.200   2.166   2.488 -0.2997 -0.1213 -0.2735
    1MOL    C90  157   1.411   2.157   2.365  0.8693 -0.4048  0.1113
    1MOL    H54  158   1.190   2.591   1.855 -0.9754 -0.6109 -0.1004
    1MOL    C91  159   1.140   2.416   1.982  0.0664  0.3228  0.3634
    1MOL    H55  160   1.528   2.369   1.988  0.4333 -1.8056  0.9180
    1MOL    C92  161   1.338   2.280   2.035 -0.2755  0.1533 -0.9083
    1MOL    H56  162   1.048   1.773   1.891  0.6852 -2.3449  2.6562
    1MOL    C93  163   1.079   1.962   1.995 -0.4213 -0.8782 -1.1602
    1MOL    H57  164   1.458   1.904   1.963 -0.2759 -2.2007  0.4196
    1MOL    C94  165   1.304   2.036   2.033 -0.1535 -0.6541  0.3145
    1MOL    H58  166   1.148   2.175   2.583 -0.7634  1.2459 -0.6372
    1MOL    C95  167   1.126   2.180   2.374  0.0837  0.3615  0.2559
    1MOL    H59  168   1.519   2.156   2.372  0.8380  0.6712  0.8914
    1MOL    C96  169   1.334   2.152   2.242  0.9262 -0.3496 -0.5029
    1MOL    H60  170   1.032   2.419   1.987  0.1210  0.3114  1.6834
    1MOL    C97  171   1.201   2.307   2.049  0.7267 -0.1134  0.0215
    1MOL    C98  172   1.390   2.145   2.098 -0.6841 -0.0042 -0.4231
    1MOL    H61  173   0.980   1.983   2.033 -0.6048 -0.8168 -1.6730
    1MOL    C99  174   1.163   2.062   2.043 -0.2547 -0.3557 -0.1214
    1MOL    H62  175   1.017   2.184   2.373  0.1418  2.2404 -0.8110
    1MOL   C100  176   1.192   2.173   2.253  0.0823 -0.3800 -0.4772
    1MOL   C101  177   1.124   2.192   2.117  0.4183  0.2016  0.6048
    1MOL   C102  178   1.544   2.126   2.078  0.6452  0.5832  0.2496
    1MOL    H63  179   1.016   2.212   2.124 -0.2927 -2.9243 -0.4637
    1MOL     O9  180   1.589   2.100   1.958 -0.6037  0.4361 -0.5862
    1MOL    O10  181   1.637   2.128   2.159  0.6980 -0.1566 -0.1985
    1MOL    H64  182   1.683   2.119   1.977 -0.3548 -0.4806 -0.8809
    1THF     C1  183   3.363   4.080   2.888  0.3063 -0.2261 -0.1160
    1THF     H1  184   3.282   4.099   2.818  0.8340 -2.6703 -1.4363
    1THF     H2  185   3.339   3.997   2.954  0.5139 -0.1603  0.0473
    1THF     C2  186   3.395   4.198   2.984  0.0872  0.3909  0.0946
    1THF     H3  187   3.373   4.169   3.088 -1.8576 -0.2838 -0.4731
    1THF     H4  188   3.333   4.286   2.968 -1.8025 -1.3474 -2.6198
    1THF     C3  189   3.540   4.237   2.953  0.6252 -0.5136 -0.4971
    1THF     H5  190   3.600   4.239   3.044 -3.4145  0.4667  2.2547
    1THF     H6  191   3.547   4.339   2.914 -1.3947  0.9039  2.6938
    1THF     C4  192   3.586   4.147   2.839  0.0555  0.2677 -0.4271
    1THF     H7  193   3.677   4.095   2.870  0.5200 -0.0389 -2.2268
    1THF     H8  194   3.602   4.202   2.746  1.0852  0.5382 -0.1000
    1THF     O1  195   3.481   4.053   2.812 -0.1828 -0.1180 -0.0825
    1THF     C1  196   4.005   0.413   1.805  0.2876 -0.8547 -0.0001
    1THF     H1  197   4.112   0.398   1.822  0.0657 -2.4209  0.0176
    1THF     H2  198   3.958   0.315   1.803 -0.2484 -0.6101  0.4591
    1THF     C2  199   3.989   0.478   1.661 -0.5236  0.4791 -0.4106
    1THF     H3  200   3.929   0.406   1.606  1.8350 -0.2725 -2.0990
    1THF     H4  201   4.087   0.500   1.618 -0.7890  2.7274  0.0726
    1THF     C3  202   3.926   0.617   1.682  0.3411  0.2220  0.2624
    1THF     H5  203   3.818   0.615   1.665  0.8195 -1.5207 -2.9092
    1THF     H6  204   3.972   0.692   1.618 -1.5367  1.5543  0.4387
    1THF     C4  205   3.955   0.642   1.834 -0.6081 -0.6040  0.1071
    1THF     H7  206   3.883   0.711   1.878 -0.7874 -0.3444 -0.5816
    1THF     H8  207   4.058   0.677   1.835 -0.6607 -0.3436 -1.5069
    1THF     O1  208   3.943   0.515   1.897 -0.3355  0.0822  0.0205
    1THF     C1  209   4.030   1.221   0.027 -0.8248  0.4910 -0.1504
    1THF     H1  210   4.000   1.326   0.025 -0.4707  0.6020  0.2928
    1THF     H2  211   3.950   1.155  -0.006 -0.0164 -0.0765 -1.0094
    1THF     C2  212   4.084   1.190   0.167  0.5842 -0.0104  0.5058
    1THF     H3  213   4.049   1.093   0.205  0.9833 -0.2220  0.3368
    1THF     H4  214   4.067   1.268   0.241 -0.1175 -1.2973  1.7259
    1THF     C3  215   4.240   1.189   0.149  0.1615  0.4673  0.2376
    1THF     H5  216   4.295   1.123   0.215  1.2523  2.2765  1.1696
    1THF     H6  217   4.277   1.292   0.152 -0.7819  0.7776  1.4046
    1THF     C4  218   4.249   1.133   0.003  0.4708 -0.1499 -0.0153
    1THF     H7  219   4.241   1.025  -0.006  3.1717 -0.3311 -0.6498
    1THF     H8  220   4.340   1.157  -0.052 -0.8175 -1.7962 -2.9892
    1THF     O1  221   4.140   1.198  -0.068 -0.3088 -0.1036 -0.0494
    1THF     C1  222   1.890   3.660   1.538 -0.0020 -0.6347 -0.7030
    1THF     H1  223   1.788   3.679   1.573  0.2713  0.8598 -0.6625
    1THF     H2  224   1.906   3.552   1.538 -2.4961 -1.0366  0.3876
    1THF     C2  225   1.987   3.754   1.611 -0.6626  0.4042  1.0306
    1THF     H3  226   2.086   3.709   1.607 -0.9333 -0.1774  0.7748
    1THF     H4  227   1.963   3.756   1.717  0.1099 -2.0631  1.2779
    1THF     C3  228   1.963   3.883   1.536  0.3495  0.3554  0.5886
    1THF     H5  229   2.048   3.951   1.543 -0.6063  1.4065  2.3340
    1THF     H6  230   1.881   3.943   1.576 -0.7708  0.8761 -2.3383
    1THF     C4  231   1.930   3.845   1.395 -0.5741 -0.2157 -0.0376
    1THF     H7  232   2.019   3.858   1.334 -0.4284 -1.5589 -0.1313
    1THF     H8  233   1.850   3.905   1.351 -0.3596 -0.2208 -0.4292
    1THF     O1  234   1.899   3.699   1.405  0.3180 -0.4026  0.1651
    1THF     C1  235   3.047   0.162   0.981 -0.9367  0.2812 -0.5074
    1THF     H1  236   3.146   0.118   0.993 -0.5717  0.2892 -3.1605
    1THF     H2  237   3.032   0.212   0.885 -0.0661 -2.2891 -2.0445
    1THF     C2  238   3.007   0.250   1.103  0.2704  0.0155 -0.9702
    1THF     H3  239   2.962   0.338   1.057 -1.0686 -1.2971 -2.2499
    1THF     H4  240   3.088   0.277   1.171 -1.1018  1.8959 -0.0345
    1THF     C3  241   2.891   0.172   1.173  0.1650 -0.8574 -0.3263
    1THF     H5  242   2.824   0.244   1.220  0.0296 -1.0734 -0.1862
    1THF     H6  243   2.929   0.101   1.247 -1.3084 -0.2939  1.0142
    1THF     C4  244   2.836   0.095   1.049 -0.0900  0.1637 -0.8168
    1THF     H7  245   2.777   0.163   0.987 -3.1356 -0.1794  1.5883
    1THF     H8  246   2.781   0.006   1.080  0.1629  0.2739 -0.0462
    1THF     O1  247   2.959   0.058   0.983  0.7756  0.3604  0.3017
    1THF     C1  248   0.051   0.426   2.179 -0.4717  0.3288 -0.1619
    1THF     H1  249   0.033   0.388   2.079  0.0762  0.6932 -0.4053
    1THF     H2  250  -0.037   0.405   2.241 -0.2332 -1.3662 -0.3880
    1THF     C2  251   0.093   0.571   2.171 -0.0779 -0.2021  0.1289
    1THF     H3  252   0.087   0.620   2.268 -1.5493  1.4048 -0.7395
    1THF     H4  253   0.035   0.623   2.094  2.0719  0.0556 -1.3612
    1THF     C3  254   0.236   0.559   2.118  0.0451  0.3397 -0.8912
    1THF     H5  255   0.299   0.635   2.165 -1.3868 -0.8850  3.1982
    1THF     H6  256   0.238   0.564   2.009 -2.4567  2.6777 -0.9165
    1THF     C4  257   0.284   0.421   2.163  0.0371 -0.7257  0.2289
    1THF     H7  258   0.357   0.422   2.244  2.2483  1.3385 -1.7340
    1THF     H8  259   0.312   0.365   2.073  2.7539 -1.5646  1.5602
    1THF     O1  260   0.172   0.361   2.226  0.3541  0.2910 -0.1367
    1THF     C1  261   1.552   1.563   1.339 -0.6230  0.5565  0.1964
    1THF     H1  262   1.557   1.457   1.367 -2.9047  0.4964  0.4959
    1THF     H2  263   1.604   1.619   1.417  1.5936  1.4624 -1.8680
    1THF     C2  264   1.406   1.592   1.314 -0.5489 -0.4139  0.7939
    1THF     H3  265   1.379   1.694   1.342  1.3147 -0.0490  1.3173
    1THF     H4  266   1.343   1.529   1.377 -0.0501  0.6107  2.3524
    1THF     C3  267   1.366   1.556   1.167 -0.2751  0.0403 -0.6962
    1THF     H5  268   1.302   1.626   1.113 -1.6000 -2.0240 -1.8797
    1THF     H6  269   1.310   1.463   1.183  2.9727 -1.9789 -0.5580
    1THF     C4  270   1.511   1.553   1.099  0.7274 -0.1798  0.2601
    1THF     H7  271   1.508   1.628   1.020  0.7493 -1.1638 -0.6831
    1THF     H8  272   1.529   1.454   1.057 -2.1071 -0.8514  0.5863
    1THF     O1  273   1.609   1.579   1.207  0.1820  0.2463  0.1161
    1THF     C1  274   1.108   1.848   0.043  0.7175  0.2774 -0.1262
    1THF     H1  275   1.137   1.884  -0.057  0.4726 -0.5769 -0.5027
    1THF     H2  276   1.002   1.835   0.066  0.7400  0.7816  0.2589
    1THF     C2  277   1.157   1.956   0.145  1.1495 -0.5657 -0.5996
    1THF     H3  278   1.061   1.999   0.173  0.8395 -0.7840 -1.3344
    1THF     H4  279   1.228   2.027   0.101  0.0559  0.8661 -0.1125
    1THF     C3  280   1.203   1.865   0.257 -0.1476  0.4028 -0.1858
    1THF     H5  281   1.155   1.889   0.353  1.4962 -3.2049  1.6330
    1THF     H6  282   1.310   1.869   0.277 -0.1755 -0.4843  0.1458
    1THF     C4  283   1.173   1.718   0.224  0.1608 -0.2032  1.2684
    1THF     H7  284   1.078   1.703   0.276 -1.0884  1.2585 -0.5345
    1THF     H8  285   1.252   1.647   0.249  2.1221  1.6459  0.4816
    1THF     O1  286   1.166   1.726   0.085  0.5011  0.2469 -0.4023
    1THF     C1  287   0.038   1.142   3.487  0.5906  0.2112  0.2214
    1THF     H1  288   0.088   1.096   3.401  1.2150  1.0530  0.1280
    1THF     H2  289  -0.061   1.180   3.462 -0.0963 -0.7964  1.3743
    1THF     C2  290   0.113   1.253   3.545 -0.1571 -0.0754  0.0005
    1THF     H3  291   0.043   1.331   3.575 -0.5234  0.3228 -1.8141
    1THF     H4  292   0.186   1.291   3.473  1.4728 -0.9113  1.1754
    1THF     C3  293   0.178   1.185   3.666  0.0088  0.0582 -0.3767
    1THF     H5  294   0.211   1.253   3.744  1.1486 -1.4890  0.5254
    1THF     H6  295   0.272   1.134   3.643  0.4648  1.7955 -2.4379
    1THF     C4  296   0.066   1.091   3.717  0.1245 -0.0043 -0.5640
    1THF     H7  297  -0.012   1.142   3.774  0.8266  0.3740  0.0586
    1THF     H8  298   0.108   1.004   3.768 -1.5703  0.3637  1.5335
    1THF     O1  299   0.016   1.041   3.592  0.2377 -0.0087  0.0100
    1THF     C1  300   0.651   4.016   2.373 -0.1056  0.6839  0.0065
    1THF     H1  301   0.616   4.063   2.466 -2.1793  1.8874 -1.3495
    1THF     H2  302   0.758   4.031   2.356  0.1499 -1.9815 -0.9910
    1THF     C2  303   0.577   4.080   2.255 -0.4602  0.1895  0.6432
    1THF     H3  304   0.630   4.173   2.234 -2.2903  0.9526 -0.7634
    1THF     H4  305   0.470   4.096   2.272 -0.5917 -0.3338  0.3442
    1THF     C3  306   0.597   3.964   2.148 -0.3955 -0.7402 -0.2931
    1THF     H5  307   0.680   4.003   2.089 -1.3568  3.2418  0.8090
    1THF     H6  308   0.504   3.957   2.092  0.0846 -1.2718 -1.0276
    1THF     C4  309   0.629   3.838   2.230  0.3028 -0.1848  0.4298
    1THF     H7  310   0.731   3.802   2.214 -0.8681 -2.2885 -2.5746
    1THF     H8  311   0.554   3.760   2.216 -1.3403  1.3192  0.5586
    1THF     O1  312   0.611   3.883   2.366 -0.0395 -0.0012 -0.0366
    1THF     C1  313   0.940   1.627   1.509 -0.2756 -0.2534  0.5144
    1THF     H1  314   0.894   1.630   1.410 -1.3592 -3.0651  0.8775
    1THF     H2  315   0.900   1.544   1.569 -0.0389 -2.1320 -1.8516
    1THF     C2  316   0.923   1.762   1.577 -0.7383 -0.1513  1.3297
    1THF     H3  317   0.894   1.746   1.681  1.6421 -0.2076  2.0268
    1THF     H4  318   0.843   1.819   1.530  2.4673  3.4700 -0.0411
    1THF     C3  319   1.058   1.836   1.560 -0.2939 -0.5321  0.0239
    1THF     H5  320   1.111   1.858   1.652 -1.0810 -0.8688  0.5637
    1THF     H6  321   1.048   1.932   1.509 -0.0912 -0.8138 -0.5492
    1THF     C4  322   1.150   1.736   1.486  0.0984 -0.2768  0.8177
    1THF     H7  323   1.244   1.725   1.542 -0.3659 -1.3074  1.4101
    1THF     H8  324   1.167   1.763   1.382  1.4442 -0.4847  0.9759
    1THF     O1  325   1.078   1.609   1.493 -0.1975  0.2556  0.2152
    1THF     C1  326   0.377   3.523   2.704 -0.4639  0.6253  0.2528
    1THF     H1  327   0.420   3.464   2.622  0.9804 -0.4476  1.7625
    1THF     H2  328   0.403   3.479   2.800 -1.9449  1.6158  1.1206
    1THF     C2  329   0.227   3.539   2.685  0.3777 -1.1241 -0.1149
    1THF     H3  330   0.176   3.525   2.781  1.9120 -1.6996  0.6423
    1THF     H4  331   0.183   3.474   2.609 -0.5131 -0.9077  0.2145
    1THF     C3  332   0.209   3.686   2.642  0.5131 -0.5279 -0.1675
    1THF     H5  333   0.170   3.735   2.732  2.0122 -1.4674  1.0267
    1THF     H6  334   0.152   3.699   2.550  2.9147  1.5608 -1.3991
    1THF     C4  335   0.349   3.732   2.609 -0.0175 -0.1546 -0.0905
    1THF     H7  336   0.355   3.837   2.639 -0.8001 -0.0602 -0.2370
    1THF     H8  337   0.376   3.710   2.505  2.5793  1.3682  0.2112
    1THF     O1  338   0.431   3.656   2.695 -0.0942  0.2997  0.0419
    1THF     C1  339   3.537   1.156   0.605  0.1202 -0.4075 -0.0568
    1THF     H1  340   3.556   1.256   0.645  0.5217  0.2006 -1.7267
    1THF     H2  341   3.463   1.173   0.526  0.2283  0.0227 -0.0659
    1THF     C2  342   3.501   1.067   0.729  0.1685  0.7909  0.2924
    1THF     H3  343   3.435   0.986   0.697  0.5674  1.1191 -1.3928
    1THF     H4  344   3.467   1.127   0.813  0.7168  1.2392  0.1933
    1THF     C3  345   3.634   1.012   0.772 -0.0703  0.3016 -1.1246
    1THF     H5  346   3.624   0.910   0.808  0.4703  0.0655 -1.6392
    1THF     H6  347   3.684   1.079   0.843  0.8892 -2.2315  0.6732
    1THF     C4  348   3.720   1.012   0.643  0.4894  0.5094 -0.2755
    1THF     H7  349   3.727   0.914   0.595  0.8647 -0.0729  0.9458
    1THF     H8  350   3.820   1.046   0.671  0.3915  0.3301  0.3158
    1THF     O1  351   3.655   1.102   0.551  0.1776 -0.0287 -0.3372
    1THF     C1  352   3.462   0.308   1.748 -0.9630 -0.6229 -0.1097
    1THF     H1  353   3.357   0.286   1.731 -1.3911 -0.3414  1.9612
    1THF     H2  354   3.511   0.300   1.651 -2.9373 -2.3745 -0.9945
    1THF     C2  355   3.525   0.224   1.854 -0.5698  0.2803 -0.3953
    1THF     H3  356   3.617   0.175   1.821  1.3137  2.1372  1.8966
    1THF     H4  357   3.457   0.148   1.893  0.1083 -0.1989 -0.1308
    1THF     C3  358   3.576   0.321   1.958  0.1896  0.7737 -0.2985
    1THF     H5  359   3.665   0.288   2.012 -1.4199  1.4756  2.9136
    1THF     H6  360   3.505   0.344   2.038  0.6163  0.2226  0.2431
    1THF     C4  361   3.596   0.449   1.872  1.1552 -0.7927 -0.6026
    1THF     H7  362   3.676   0.428   1.800 -0.2270 -2.7632 -1.6215
    1THF     H8  363   3.607   0.547   1.919  1.7939 -1.4755  0.7078
    1THF     O1  364   3.469   0.445   1.791 -0.5366  0.1573 -0.1439
    1THF     C1  365   2.775   1.526   3.286  0.5385  0.5076  0.0932
    1THF     H1  366   2.701   1.550   3.363 -0.4916 -0.4386 -0.5846
    1THF     H2  367   2.733   1.569   3.195 -0.1925  0.2920  0.3196
    1THF     C2  368   2.795   1.372   3.288  0.0640 -0.2481  0.4522
    1THF     H3  369   2.796   1.329   3.187  1.0368  1.9296 -0.4943
    1THF     H4  370   2.722   1.307   3.337  0.0833 -2.5457 -2.3790
    1THF     C3  371   2.930   1.366   3.361 -0.2349 -0.5083  0.5831
    1THF     H5  372   2.995   1.314   3.291  0.9628  2.6395 -0.7442
    1THF     H6  373   2.907   1.307   3.451  1.7022 -0.6569  0.9942
    1THF     C4  374   2.976   1.509   3.393  0.2171  0.0758 -0.4381
    1THF     H7  375   3.084   1.525   3.381 -0.0105  1.1718 -1.0550
    1THF     H8  376   2.938   1.553   3.485 -0.4821 -1.2354 -0.0996
    1THF     O1  377   2.904   1.585   3.305  0.2931  1.0190  0.0996
    1THF     C1  378   0.714   1.604   3.500 -0.0732  0.2136  0.6106
    1THF     H1  379   0.810   1.584   3.549  0.1032 -1.4095 -0.3728
    1THF     H2  380   0.667   1.507   3.481  0.6637 -0.2790  1.2403
    1THF     C2  381   0.735   1.691   3.375  0.0388 -0.1134 -0.4078
    1THF     H3  382   0.753   1.631   3.285 -1.8046 -1.5631  0.1814
    1THF     H4  383   0.817   1.762   3.387  1.3004 -1.7977  1.2222
    1THF     C3  384   0.601   1.765   3.361 -0.2683  0.1189  0.3923
    1THF     H5  385   0.532   1.699   3.307 -0.0737  1.6605 -1.8211
    1THF     H6  386   0.619   1.850   3.294 -2.7367 -0.5475 -1.2014
    1THF     C4  387   0.570   1.794   3.507 -0.0506 -1.3388  0.6238
    1THF     H7  388   0.462   1.808   3.520 -0.1435 -1.3506 -0.1095
    1THF     H8  389   0.624   1.878   3.551  0.4952 -1.1459 -0.4086
    1THF     O1  390   0.628   1.683   3.587  0.3325  0.9175  0.4521
    1THF     C1  391   3.270   3.110   2.699 -0.2513 -0.0332 -0.3754
    1THF     H1  392   3.336   3.025   2.681 -0.6424 -0.6332  1.0635
    1THF     H2  393   3.318   3.207   2.714 -0.5573 -0.1761  1.5589
    1THF     C2  394   3.183   3.067   2.816  0.3913  0.0945 -0.2264
    1THF     H3  395   3.229   3.101   2.909  4.1462 -1.2116 -1.5131
    1THF     H4  396   3.167   2.959   2.812 -0.5224  0.2436 -0.5417
    1THF     C3  397   3.047   3.141   2.795 -0.2978 -0.4822  0.5571
    1THF     H5  398   3.043   3.227   2.862 -1.2571 -1.0507  1.2326
    1THF     H6  399   2.961   3.084   2.829 -0.2014 -0.1900  1.2862
    1THF     C4  400   3.034   3.178   2.645 -0.3262 -0.1045  0.0868
    1THF     H7  401   3.007   3.284   2.634  0.1416 -0.1745 -1.7683
    1THF     H8  402   2.958   3.118   2.595 -1.3821  1.3491 -0.0816
    1THF     O1  403   3.162   3.130   2.599 -0.2040  0.3969  0.4602
    1THF     C1  404   0.209   2.964   3.058  1.4053  0.3794  0.3948
    1THF     H1  405   0.114   3.016   3.075  0.1329 -2.0565  0.9368
    1THF     H2  406   0.202   2.856   3.071  0.1283  0.4896  0.6960
    1THF     C2  407   0.310   3.018   3.158 -0.5459 -0.0623 -0.8216
    1THF     H3  408   0.390   2.946   3.176  0.2040  0.5199 -1.7626
    1THF     H4  409   0.259   3.052   3.248 -0.2800  1.1866 -1.1374
    1THF     C3  410   0.368   3.140   3.088 -0.0525  0.0005  0.4415
    1THF     H5  411   0.475   3.144   3.110  0.0946 -1.8380  0.1861
    1THF     H6  412   0.315   3.229   3.122  3.5964  1.5808  2.1970
    1THF     C4  413   0.342   3.120   2.936 -0.7402 -0.3836 -0.2831
    1THF     H7  414   0.436   3.100   2.884 -0.1093 -0.4685  0.8815
    1THF     H8  415   0.290   3.203   2.888 -0.6057 -0.0557  0.1375
    1THF     O1  416   0.259   3.001   2.930  0.1754 -0.1838 -0.1825
    1THF     C1  417   3.956   1.694   4.066 -0.3907  0.3074  0.7726
    1THF     H1  418   4.000   1.772   4.003 -1.6570 -0.3457 -0.9520
    1THF     H2  419   3.892   1.629   4.007  1.0565 -1.2331  0.8472
    1THF     C2  420   3.880   1.756   4.184 -0.0917 -0.4294 -0.2957
    1THF     H3  421   3.786   1.702   4.193  1.4485 -3.3771 -1.3843
    1THF     H4  422   3.855   1.861   4.169 -0.5766 -0.2873  1.3883
    1THF     C3  423   3.972   1.733   4.311  0.8524  0.0570 -0.5895
    1THF     H5  424   3.920   1.728   4.406  1.3045 -0.7087 -0.3800
    1THF     H6  425   4.039   1.820   4.308 -1.1043  1.5914 -1.3023
    1THF     C4  426   4.042   1.599   4.268 -0.2720 -0.3698  0.5939
    1THF     H7  427   3.978   1.517   4.301 -0.9104  0.4933  1.5352
    1THF     H8  428   4.134   1.581   4.323  0.3550  3.0733  0.7504
    1THF     O1  429   4.057   1.616   4.123  0.1356  0.1989 -0.5407
    1THF     C1  430   1.635   0.914   1.704  0.8524 -0.1886  0.1204
    1THF     H1  431   1.688   0.890   1.797 -2.5792 -1.4444  1.8523
    1THF     H2  432   1.603   1.019   1.698  0.6898 -0.2834 -0.7289
    1THF     C2  433   1.508   0.826   1.694 -0.7010  0.5881  0.2936
    1THF     H3  434   1.420   0.881   1.660 -0.5132  0.7929  0.1404
    1THF     H4  435   1.491   0.785   1.794 -0.3874 -0.5275 -0.1058
    1THF     C3  436   1.547   0.722   1.586 -0.0997 -0.3681  0.1655
    1THF     H5  437   1.492   0.745   1.495  1.4397  0.3107 -0.6142
    1THF     H6  438   1.516   0.624   1.623 -3.2038  0.2161 -0.7636
    1THF     C4  439   1.695   0.745   1.561 -0.2733 -0.0063 -0.0266
    1THF     H7  440   1.726   0.716   1.460 -1.4751  0.9384 -0.6771
    1THF     H8  441   1.756   0.692   1.635 -0.3953  0.0016  0.0799
    1THF     O1  442   1.719   0.879   1.590 -0.7909  0.0884 -0.2373
    1THF     C1  443   2.991   2.819   1.238  0.2315  0.1776 -0.0856
    1THF     H1  444   2.927   2.746   1.186  0.1298 -0.0669  0.3820
    1THF     H2  445   2.992   2.911   1.180  2.5590  0.3149  0.1088
    1THF     C2  446   3.135   2.772   1.260  0.2014 -0.0653  0.4075
    1THF     H3  447   3.199   2.860   1.251 -1.9437  1.5003 -0.1149
    1THF     H4  448   3.158   2.696   1.185 -0.6446  0.1644 -0.0937
    1THF     C3  449   3.128   2.707   1.397  1.1298 -0.1376 -0.3557
    1THF     H5  450   3.206   2.749   1.461 -1.3910  2.0680  1.3757
    1THF     H6  451   3.137   2.598   1.396 -2.3585 -0.5276  1.9966
    1THF     C4  452   2.989   2.742   1.459 -0.2923 -0.1946 -0.1214
    1THF     H7  453   2.995   2.776   1.563  3.5536  1.2396 -0.7122
    1THF     H8  454   2.912   2.665   1.459 -0.7039  0.2109 -0.4935
    1THF     O1  455   2.941   2.841   1.370  0.3131 -0.1752  0.5845
    1THF     C1  456   2.870   0.657   2.472 -0.1586  0.5055 -0.3117
    1THF     H1  457   2.777   0.698   2.511 -0.4751 -0.7571  0.3045
    1THF     H2  458   2.901   0.707   2.380  2.2072  1.7042  1.0890
    1THF     C2  459   2.862   0.508   2.461  0.3582 -0.2651  0.0690
    1THF     H3  460   2.886   0.472   2.361  1.8330  0.1328  0.2721
    1THF     H4  461   2.755   0.490   2.474 -0.2324  1.6614 -1.8138
    1THF     C3  462   2.951   0.454   2.572  0.5568  0.1264  1.2045
    1THF     H5  463   3.041   0.410   2.528  0.4852  0.5146  0.6744
    1THF     H6  464   2.901   0.384   2.640  0.3946 -0.8750  0.0751
    1THF     C4  465   2.988   0.578   2.655 -0.0454  0.8594 -0.8083
    1THF     H7  466   3.093   0.573   2.685 -1.1144 -0.3925  2.8954
    1THF     H8  467   2.920   0.583   2.740 -1.1166 -1.3518 -1.4829
    1THF     O1  468   2.976   0.689   2.570  0.1443  0.3372  0.0970
    1THF     C1  469   2.427   2.465   3.733  0.6610 -0.3145  0.1932
    1THF     H1  470   2.523   2.413   3.735  0.8984  0.0954 -0.4692
    1THF     H2  471   2.352   2.420   3.799 -0.1219  0.4373 -0.1758
    1THF     C2  472   2.361   2.489   3.594  0.5185 -0.1851  0.5348
    1THF     H3  473   2.300   2.403   3.566 -1.0664  1.3704 -0.9584
    1THF     H4  474   2.444   2.500   3.524  1.8665  1.3183  2.2934
    1THF     C3  475   2.279   2.621   3.604  0.4129  0.7242  0.2096
    1THF     H5  476   2.174   2.598   3.585  1.1791 -1.1348 -2.0672
    1THF     H6  477   2.317   2.690   3.529  1.3543 -0.5495 -0.5217
    1THF     C4  478   2.321   2.668   3.746 -0.2074 -0.0986 -0.3689
    1THF     H7  479   2.261   2.622   3.825  0.1659  0.5719  0.3105
    1THF     H8  480   2.325   2.776   3.763  0.3056 -0.2110  0.2150
    1THF     O1  481   2.441   2.600   3.779  0.2377 -0.5881  0.6331
    1THF     C1  482   3.970   0.821   0.475 -0.1449  1.0342  0.2380
    1THF     H1  483   3.929   0.803   0.574 -0.0825 -0.1156  0.0662
    1THF     H2  484   3.898   0.862   0.404 -1.4709  1.4937  1.8265
    1THF     C2  485   4.028   0.677   0.438 -0.6008 -0.4144  0.1027
    1THF     H3  486   3.984   0.641   0.345  0.4020 -1.3325 -0.0311
    1THF     H4  487   4.024   0.607   0.522  0.4888  1.8758  2.1016
    1THF     C3  488   4.174   0.697   0.410 -0.0420  0.6092  0.1266
    1THF     H5  489   4.211   0.651   0.318 -0.6413 -2.4224  1.3425
    1THF     H6  490   4.235   0.658   0.492 -0.1360 -0.6550 -0.4003
    1THF     C4  491   4.189   0.844   0.386 -0.5066 -1.3125  0.0740
    1THF     H7  492   4.163   0.872   0.283 -0.1123  0.8314  0.5219
    1THF     H8  493   4.287   0.885   0.414 -0.9801 -0.2980  0.2496
    1THF     O1  494   4.091   0.896   0.478 -0.5022  0.7006 -0.0987
    1THF     C1  495   2.378   1.286   2.651  0.4724 -0.6228  0.0312
    1THF     H1  496   2.377   1.395   2.638  0.2677 -0.7998 -1.5102
    1THF     H2  497   2.418   1.257   2.749 -0.2753 -0.4212  0.4056
    1THF     C2  498   2.464   1.228   2.543  0.2466  0.1378  0.6910
    1THF     H3  499   2.486   1.127   2.578 -1.2197  0.4285  2.5186
    1THF     H4  500   2.555   1.288   2.539 -0.2088  1.1766  4.1186
    1THF     C3  501   2.379   1.218   2.412  0.3579  0.2884 -0.8391
    1THF     H5  502   2.396   1.127   2.354 -1.4660 -0.3622 -0.3868
    1THF     H6  503   2.394   1.299   2.339  2.4431  2.9058  2.3149
    1THF     C4  504   2.236   1.228   2.459  0.6266 -0.2014  0.0530
    1THF     H7  505   2.181   1.138   2.433 -1.7694  1.7459 -1.8350
    1THF     H8  506   2.188   1.318   2.419  0.2862  0.8321  2.6738
    1THF     O1  507   2.251   1.235   2.604 -0.2462 -0.4435  0.1049
    1THF     C1  508   0.388   0.098   0.650 -0.1215  0.1583  0.1839
    1THF     H1  509   0.439   0.149   0.732 -0.4210 -0.3968  0.7176
    1THF     H2  510   0.431   0.000   0.627  0.5838  0.7919 -1.2552
    1THF     C2  511   0.358   0.185   0.528 -0.4967  0.0105 -0.1650
    1THF     H3  512   0.339   0.123   0.441  1.2840 -0.7415 -0.0476
    1THF     H4  513   0.449   0.242   0.506 -0.2706 -0.1100  0.4403
    1THF     C3  514   0.243   0.273   0.572 -0.3888 -0.4635 -0.1646
    1THF     H5  515   0.177   0.286   0.486  0.6160  1.3559 -0.6943
    1THF     H6  516   0.271   0.372   0.608  0.0939 -0.1545 -1.3660
    1THF     C4  517   0.182   0.193   0.680 -0.0714 -0.1956 -0.5749
    1THF     H7  518   0.079   0.171   0.649  0.9798 -0.3083 -4.3225
    1THF     H8  519   0.183   0.245   0.776  0.9201 -1.1774 -0.0468
    1THF     O1  520   0.257   0.071   0.699  0.5443  0.2597 -0.2947
    1THF     C1  521   1.356   0.444   1.048  0.2975 -0.2479 -0.0694
    1THF     H1  522   1.337   0.336   1.051  0.0188 -0.2362 -1.0815
    1THF     H2  523   1.462   0.459   1.070  0.1570  0.0437  0.4355
    1THF     C2  524   1.269   0.522   1.148 -0.8544  0.3041 -0.2576
    1THF     H3  525   1.315   0.532   1.247 -3.0259 -2.2814  1.1191
    1THF     H4  526   1.176   0.464   1.157  0.1009 -1.1695  0.3778
    1THF     C3  527   1.246   0.658   1.079  0.1642  0.0608  0.6900
    1THF     H5  528   1.297   0.741   1.129 -1.1667  1.8722 -0.8674
    1THF     H6  529   1.140   0.682   1.090  0.9029  3.6787  0.6835
    1THF     C4  530   1.291   0.635   0.935  0.0637  0.2938 -0.5801
    1THF     H7  531   1.387   0.681   0.909  0.2739  0.8218  1.1084
    1THF     H8  532   1.228   0.667   0.851 -1.5369 -3.1063 -0.7636
    1THF     O1  533   1.317   0.493   0.914  0.5838  0.3890 -0.1386
    1THF     C1  534   2.381   0.237   2.799 -0.1156 -0.3174 -0.4639
    1THF     H1  535   2.353   0.184   2.890  0.2884  2.4763  1.3254
    1THF     H2  536   2.299   0.296   2.757 -0.2809 -0.4763 -0.3679
    1THF     C2  537   2.433   0.135   2.700 -0.1147 -0.5242  0.5282
    1THF     H3  538   2.359   0.062   2.667  1.2514 -2.0687  0.7752
    1THF     H4  539   2.513   0.074   2.744  0.3808 -0.4862 -0.3106
    1THF     C3  540   2.494   0.220   2.589  0.0003 -0.6385 -0.2224
    1THF     H5  541   2.421   0.259   2.518  0.8613 -0.6635 -1.1398
    1THF     H6  542   2.578   0.176   2.534 -0.6748 -1.0884 -0.9105
    1THF     C4  543   2.549   0.341   2.672 -0.1359 -0.1776 -0.2337
    1THF     H7  544   2.524   0.441   2.638 -0.0232  0.0356  0.2932
    1THF     H8  545   2.658   0.326   2.675 -0.2734 -1.2309 -0.0654
    1THF     O1  546   2.500   0.316   2.809 -0.3374  0.1944  0.0636
    1THF     C1  547   3.145   1.152   1.995 -0.0501  0.2959 -0.2639
    1THF     H1  548   3.186   1.068   2.053 -1.5830  1.0903  2.0659
    1THF     H2  549   3.191   1.247   2.025 -0.6278  0.5332 -0.1334
    1THF     C2  550   2.993   1.158   2.008 -0.2678  0.6019 -0.3356
    1THF     H3  551   2.967   1.251   2.058  0.8756  0.1457  1.1295
    1THF     H4  552   2.954   1.081   2.075 -0.0161  0.3169 -0.5111
    1THF     C3  553   2.940   1.126   1.867 -0.0370  0.1952 -0.3649
    1THF     H5  554   2.844   1.172   1.844  0.0755 -0.1126 -1.4401
    1THF     H6  555   2.923   1.018   1.855 -0.3945  0.2740 -0.5730
    1THF     C4  556   3.057   1.158   1.775  0.2204 -0.3232 -0.5236
    1THF     H7  557   3.054   1.262   1.739 -2.2749 -0.6827 -1.4710
    1THF     H8  558   3.065   1.086   1.693  1.8529 -0.2503 -0.4426
    1THF     O1  559   3.169   1.133   1.853 -0.6968 -0.0243  0.0297
    1THF     C1  560   2.884   3.268   2.110 -0.6338 -0.3229 -0.9907
    1THF     H1  561   2.811   3.314   2.042 -0.3883 -0.9089 -1.6584
    1THF     H2  562   2.949   3.331   2.171 -1.4043 -2.4942  2.2098
    1THF     C2  563   2.977   3.174   2.039 -0.1919  0.5906  0.6156
    1THF     H3  564   3.065   3.231   2.008 -0.1812  0.2742  0.0588
    1THF     H4  565   2.928   3.135   1.949  2.3063 -1.1480 -0.0674
    1THF     C3  566   3.007   3.055   2.130  0.3455 -0.1413 -0.3235
    1THF     H5  567   3.113   3.052   2.158  0.4823  3.0798 -0.3414
    1THF     H6  568   2.982   2.960   2.082  0.4775 -1.1308  1.5253
    1THF     C4  569   2.919   3.079   2.254  0.0083 -0.3170  0.3812
    1THF     H7  570   2.986   3.113   2.333 -0.5683  2.4040 -0.2551
    1THF     H8  571   2.865   2.992   2.291 -0.3224 -1.7114 -3.1784
    1THF     O1  572   2.823   3.176   2.207  0.5408  0.0947  0.0972
    1THF     C1  573   0.129   3.367   0.904  0.0056 -0.1246 -0.6980
    1THF     H1  574   0.126   3.474   0.930 -0.1745 -0.6349  1.4723
    1THF     H2  575   0.034   3.317   0.925  0.6239 -0.2847  1.9677
    1THF     C2  576   0.229   3.285   0.985  0.0096  0.1614  0.4270
    1THF     H3  577   0.180   3.188   0.993 -0.8861  0.3720 -1.9621
    1THF     H4  578   0.241   3.330   1.084 -0.1995  2.2939 -0.4918
    1THF     C3  579   0.353   3.271   0.902 -0.2107 -0.9655 -0.1538
    1THF     H5  580   0.416   3.192   0.943  1.0831  1.1008  1.9444
    1THF     H6  581   0.418   3.358   0.906  1.0991 -1.7717 -2.7085
    1THF     C4  582   0.300   3.263   0.759  0.3662 -0.6832  0.5805
    1THF     H7  583   0.255   3.168   0.729 -0.3341  0.0530 -0.7386
    1THF     H8  584   0.364   3.306   0.681 -1.2585  1.1155  0.2213
    1THF     O1  585   0.190   3.358   0.772  0.0305 -0.0828  0.2870
    1THF     C1  586   3.831   1.479   0.924  0.3048 -0.1577 -0.4530
    1THF     H1  587   3.773   1.388   0.908  0.9562 -0.9014  1.2876
    1THF     H2  588   3.878   1.521   0.835  1.6108  0.5372  0.5616
    1THF     C2  589   3.948   1.442   1.017  0.6603  0.0654  0.1764
    1THF     H3  590   4.036   1.499   0.984 -0.8337  2.1959 -0.2075
    1THF     H4  591   3.968   1.334   1.011  2.9673  0.3972  1.3769
    1THF     C3  592   3.895   1.478   1.154 -0.6203  0.6370  0.4203
    1THF     H5  593   3.975   1.492   1.227 -0.2303  0.7065 -0.0167
    1THF     H6  594   3.836   1.393   1.187 -1.0423  0.6243 -0.3754
    1THF     C4  595   3.802   1.592   1.124 -0.3533 -0.0581 -0.3090
    1THF     H7  596   3.868   1.679   1.115 -5.3015  3.7727 -1.9688
    1THF     H8  597   3.713   1.617   1.184 -0.7356  1.2168 -1.3903
    1THF     O1  598   3.755   1.577   0.993 -0.0989  0.0630  0.6729
    1THF     C1  599   3.500   1.165   1.114 -0.0037  0.0345  0.0708
    1THF     H1  600   3.494   1.245   1.188 -0.1511  0.4618 -0.4017
    1THF     H2  601   3.479   1.211   1.017 -0.5259  0.6862  0.4925
    1THF     C2  602   3.399   1.049   1.146 -0.4098  0.9482 -0.0788
    1THF     H3  603   3.320   1.045   1.072  1.4972 -1.0539 -2.0717
    1THF     H4  604   3.339   1.073   1.235 -1.3574 -0.3719 -0.3594
    1THF     C3  605   3.479   0.917   1.161  0.0757 -0.2894  1.0219
    1THF     H5  606   3.478   0.860   1.068  0.0562 -0.1122  0.9143
    1THF     H6  607   3.446   0.851   1.242 -1.4831  0.6577  1.1715
    1THF     C4  608   3.620   0.965   1.194 -0.2451 -0.2642 -0.2331
    1THF     H7  609   3.696   0.902   1.146 -1.5434 -0.4332 -2.1309
    1THF     H8  610   3.624   0.987   1.301  1.8031  0.3771 -0.4227
    1THF     O1  611   3.627   1.092   1.118  0.1963 -0.0896  0.1600
    1THF     C1  612   3.202   2.125   1.519  0.4774 -1.0925 -0.1712
    1THF     H1  613   3.182   2.108   1.625 -0.0481 -2.0726 -0.4245
    1THF     H2  614   3.164   2.046   1.454 -1.7350 -1.2328  1.2469
    1THF     C2  615   3.357   2.134   1.514  0.4483  0.4609  0.3007
    1THF     H3  616   3.403   2.094   1.423  0.6935  1.5952 -0.0800
    1THF     H4  617   3.393   2.075   1.598  0.9702 -1.1955 -1.0387
    1THF     C3  618   3.383   2.284   1.534  0.2334  0.0527 -0.1475
    1THF     H5  619   3.450   2.322   1.456 -0.0507  1.0116  0.0723
    1THF     H6  620   3.432   2.305   1.629 -0.4582  1.0065  0.0083
    1THF     C4  621   3.241   2.349   1.548 -0.7449 -0.1787  0.2234
    1THF     H7  622   3.241   2.446   1.498  3.1465  1.1359  2.4964
    1THF     H8  623   3.214   2.370   1.652 -1.1911 -1.5310  0.3877
    1THF     O1  624   3.158   2.252   1.486  0.2079  0.4435  0.3703
    1THF     C1  625   3.672   0.431   3.999 -0.0424  0.0520 -0.1066
    1THF     H1  626   3.709   0.341   3.949  1.2274 -0.0997  1.0967
    1THF     H2  627   3.710   0.525   3.960 -0.8758  1.2698  1.8994
    1THF     C2  628   3.697   0.421   4.149  0.5695  0.8049  0.5667
    1THF     H3  629   3.786   0.474   4.186  2.3075 -0.6535 -1.4098
    1THF     H4  630   3.715   0.315   4.167  0.6643  0.9821  1.5513
    1THF     C3  631   3.566   0.470   4.215  0.3015 -0.6272 -0.2927
    1THF     H5  632   3.585   0.560   4.274 -0.0967 -0.9046  0.2586
    1THF     H6  633   3.532   0.383   4.271 -0.1196 -1.5400 -1.9478
    1THF     C4  634   3.468   0.499   4.103 -0.3231  0.3523  0.2510
    1THF     H7  635   3.470   0.602   4.068  0.7070  1.0282  2.2568
    1THF     H8  636   3.365   0.472   4.124 -0.2597 -0.5887 -0.5591
    1THF     O1  637   3.527   0.422   3.998 -0.2815 -0.7605 -0.6413
    1THF     C1  638   1.458   3.837   2.854  0.0032  0.7302  0.6565
    1THF     H1  639   1.491   3.929   2.806  0.1747 -0.1015 -0.8545
    1THF     H2  640   1.466   3.754   2.784 -0.3630  0.4667  0.9208
    1THF     C2  641   1.325   3.835   2.938 -1.1279 -0.2521  0.0895
    1THF     H3  642   1.258   3.755   2.904  2.0613 -1.5455 -3.5347
    1THF     H4  643   1.282   3.934   2.924  1.2540  1.0025  1.3124
    1THF     C3  644   1.382   3.805   3.084 -0.0959 -0.3913 -0.2539
    1THF     H5  645   1.308   3.753   3.145 -0.8208  0.9146  0.0187
    1THF     H6  646   1.394   3.903   3.132  0.5241 -1.1329  1.1621
    1THF     C4  647   1.514   3.736   3.058  0.1304  0.1619  0.4989
    1THF     H7  648   1.485   3.632   3.040  0.0674 -0.2096  2.6325
    1THF     H8  649   1.563   3.758   3.153  0.6637 -1.0927  0.5214
    1THF     O1  650   1.564   3.804   2.948 -0.6669  0.5137  0.0360
    1THF     C1  651   3.131   0.575   3.680 -0.6748 -0.7212  0.1429
    1THF     H1  652   3.144   0.684   3.672  0.5170 -0.7754  1.3012
    1THF     H2  653   3.032   0.546   3.716 -0.9906 -1.0231 -0.9538
    1THF     C2  654   3.247   0.514   3.758 -0.1949 -0.4700  0.9874
    1THF     H3  655   3.226   0.430   3.826 -2.3590 -2.2336 -1.7567
    1THF     H4  656   3.308   0.589   3.808 -0.2607  0.8026 -0.8098
    1THF     C3  657   3.331   0.456   3.646 -0.0578  0.0411  0.1227
    1THF     H5  658   3.389   0.366   3.665 -0.0432  0.0721  0.2228
    1THF     H6  659   3.399   0.523   3.591  0.0082 -1.2553 -1.4208
    1THF     C4  660   3.224   0.410   3.548  0.2398  0.5031  0.0376
    1THF     H7  661   3.165   0.333   3.598 -1.9194  0.9066 -1.8179
    1THF     H8  662   3.262   0.373   3.453  0.4599 -2.3490  1.2083
    1THF     O1  663   3.149   0.531   3.538  0.2161  0.8313 -0.7939
    1THF     C1  664   3.616   2.721   1.243 -0.2604  0.3699  0.0110
    1THF     H1  665   3.541   2.792   1.207  1.5302  1.2347 -2.1185
    1THF     H2  666   3.689   2.768   1.310  0.3963 -1.9257  0.9335
    1THF     C2  667   3.687   2.652   1.134 -0.6237  0.2130  0.7355
    1THF     H3  668   3.779   2.613   1.177 -0.0805  1.6232  0.8923
    1THF     H4  669   3.717   2.715   1.049  2.4461 -1.3457  0.5886
    1THF     C3  670   3.593   2.537   1.097  0.4773 -0.3500 -0.9106
    1THF     H5  671   3.651   2.448   1.069 -0.0080 -1.1902  0.6970
    1THF     H6  672   3.521   2.567   1.020  2.2267 -0.0141 -2.4512
    1THF     C4  673   3.528   2.505   1.230  0.3263  0.1070 -0.6380
    1THF     H7  674   3.586   2.421   1.268 -0.3481 -0.9804 -1.9851
    1THF     H8  675   3.423   2.486   1.208  1.0689 -1.1284 -3.2304
    1THF     O1  676   3.540   2.621   1.313 -0.1272 -0.5445 -0.0893
    1THF     C1  677   1.766   3.333   1.168  0.7570  0.0403 -0.2516
    1THF     H1  678   1.872   3.328   1.141  1.0047  0.9245  0.5633
    1THF     H2  679   1.726   3.434   1.173  1.4494  0.2227  1.9250
    1THF     C2  680   1.743   3.279   1.311 -0.4520  0.3534 -0.1794
    1THF     H3  681   1.702   3.358   1.374 -0.6131  1.2969 -1.4482
    1THF     H4  682   1.839   3.259   1.359  0.2993  2.0641 -0.9284
    1THF     C3  683   1.638   3.161   1.300  0.2164 -0.1885  0.0123
    1THF     H5  684   1.557   3.185   1.369  1.9892  1.2248  1.6475
    1THF     H6  685   1.679   3.063   1.325  1.1717 -0.1247 -1.2693
    1THF     C4  686   1.587   3.163   1.153 -0.2316  0.1682  0.1676
    1THF     H7  687   1.496   3.224   1.153  0.1353  0.7109 -0.1682
    1THF     H8  688   1.583   3.061   1.114 -0.2462  1.0478 -2.2281
    1THF     O1  689   1.686   3.237   1.083 -0.1622  0.4306  0.3022
    1THF     C1  690   3.528   2.886   3.096  0.3074 -0.0576 -0.9773
    1THF     H1  691   3.466   2.911   3.182  1.4027  0.9376 -0.4517
    1THF     H2  692   3.538   2.971   3.029  0.5438 -1.4076 -2.6990
    1THF     C2  693   3.478   2.769   3.016 -0.0040  0.2304  0.0952
    1THF     H3  694   3.420   2.802   2.930  0.6433  1.3666  0.0921
    1THF     H4  695   3.417   2.707   3.082 -1.2932  1.3540 -0.0403
    1THF     C3  696   3.606   2.701   2.966 -0.1641 -0.1419  0.1108
    1THF     H5  697   3.618   2.712   2.858  0.2343  1.1721  0.2850
    1THF     H6  698   3.602   2.596   2.995  0.8624 -0.4255 -0.7416
    1THF     C4  699   3.721   2.776   3.032 -0.1777 -0.2217  0.2471
    1THF     H7  700   3.763   2.855   2.969 -1.9323 -0.7583 -1.6540
    1THF     H8  701   3.799   2.714   3.076 -0.8954 -0.2510  1.5073
    1THF     O1  702   3.657   2.844   3.143 -0.4820  0.2969  0.5438
    1THF     C1  703   3.205   1.841   1.032  0.2182 -0.6020  0.0305
    1THF     H1  704   3.281   1.920   1.043 -2.0943  1.8674 -1.2319
    1THF     H2  705   3.246   1.750   1.076  1.0044 -0.2593  0.0168
    1THF     C2  706   3.156   1.828   0.893 -0.3833 -0.2563  0.4295
    1THF     H3  707   3.120   1.729   0.866 -0.3512  0.3638 -2.0288
    1THF     H4  708   3.240   1.851   0.826 -0.8624  1.4261  0.3919
    1THF     C3  709   3.032   1.923   0.898 -0.6637  0.0896 -0.6096
    1THF     H5  710   2.956   1.885   0.829 -0.0081 -2.7383  0.1604
    1THF     H6  711   3.076   2.019   0.869  1.9115 -0.8929 -0.1158
    1THF     C4  712   2.980   1.914   1.043  0.0143  0.1765 -0.2902
    1THF     H7  713   2.917   1.825   1.047 -1.2874  1.0731 -0.5919
    1THF     H8  714   2.938   2.009   1.076 -0.5420  0.1020 -0.7730
    1THF     O1  715   3.100   1.887   1.119  0.1546  0.6883  0.0594
    1THF     C1  716   2.845   3.058   3.422  0.1299  0.1965  0.5487
    1THF     H1  717   2.814   3.152   3.469 -0.1384  1.8224 -2.7756
    1THF     H2  718   2.818   2.969   3.480 -1.7147 -0.2194 -0.9207
    1THF     C2  719   2.992   3.056   3.401  0.1120 -0.1775  0.7267
    1THF     H3  720   3.045   3.018   3.488  0.4940  1.9335  1.4457
    1THF     H4  721   3.021   3.160   3.383  2.6876 -1.1607 -1.1726
    1THF     C3  722   3.007   2.981   3.266 -0.1915  0.3123 -0.2445
    1THF     H5  723   3.065   2.888   3.264  1.0768  1.0845 -0.0988
    1THF     H6  724   3.055   3.041   3.188  0.1703  0.1717 -0.1291
    1THF     C4  725   2.864   2.956   3.212  0.3581  0.3025 -0.2211
    1THF     H7  726   2.831   2.853   3.230  0.5003  0.4182  0.7241
    1THF     H8  727   2.869   2.966   3.104 -2.5241  0.8584 -0.3509
    1THF     O1  728   2.795   3.054   3.287 -0.0815 -0.3058  0.1422
    1THF     C1  729   0.156   3.198   1.693 -0.2073  0.0089  0.1043
    1THF     H1  730   0.220   3.267   1.638 -0.1251  0.4295  0.7225
    1THF     H2  731   0.060   3.207   1.641 -0.8801  0.6646  1.4169
    1THF     C2  732   0.136   3.229   1.840 -0.1122  0.5152  0.1110
    1THF     H3  733   0.036   3.263   1.868 -0.2419 -0.0442  0.3314
    1THF     H4  734   0.196   3.318   1.861  1.5958 -0.5400 -0.1446
    1THF     C3  735   0.179   3.107   1.927  0.5211  0.0315 -0.3517
    1THF     H5  736   0.090   3.059   1.968 -1.0011  0.6931 -2.7582
    1THF     H6  737   0.253   3.132   2.003 -0.2862 -2.2055  1.1884
    1THF     C4  738   0.248   3.015   1.822  0.1434  0.1530 -0.0401
    1THF     H7  739   0.231   2.908   1.839 -1.5180  0.6368  1.5220
    1THF     H8  740   0.356   3.037   1.819 -0.4947  3.7026  0.5720
    1THF     O1  741   0.194   3.057   1.689 -0.7361 -0.1889  0.2653
    1THF     C1  742   1.546   2.468   2.704  0.3055  0.2314 -0.4940
    1THF     H1  743   1.571   2.396   2.626 -0.7559  1.0668 -1.6324
    1THF     H2  744   1.440   2.495   2.705  0.0181 -0.8501  0.9657
    1THF     C2  745   1.641   2.593   2.690  0.0861 -0.5354  0.2873
    1THF     H3  746   1.595   2.668   2.626  0.3902  1.3286  2.1822
    1THF     H4  747   1.735   2.562   2.643 -0.3767 -0.2401 -0.8383
    1THF     C3  748   1.671   2.636   2.838 -0.4049  0.2634 -0.1392
    1THF     H5  749   1.610   2.721   2.869 -1.7076 -0.7661  0.1943
    1THF     H6  750   1.772   2.673   2.853  0.2000 -0.9914 -1.0059
    1THF     C4  751   1.634   2.508   2.923 -0.0583 -0.0045 -0.2277
    1THF     H7  752   1.559   2.537   2.997  0.3405 -0.7477  0.4691
    1THF     H8  753   1.724   2.467   2.967  0.8969 -0.5561 -2.6022
    1THF     O1  754   1.583   2.410   2.829  0.2723 -0.0264  0.2145
    1THF     C1  755   0.289   0.505   2.924  0.1963  0.0362 -0.0239
    1THF     H1  756   0.355   0.445   2.861  0.5598 -0.4529  0.8099
    1THF     H2  757   0.188   0.532   2.892  0.2442  0.2707  0.0233
    1THF     C2  758   0.352   0.635   2.974  0.0109 -0.9039  0.6498
    1THF     H3  759   0.304   0.716   2.918 -1.0437 -1.9730 -0.0321
    1THF     H4  760   0.459   0.632   2.954  0.0372 -0.1872  0.6674
    1THF     C3  761   0.324   0.635   3.125  0.0939  0.4155 -0.1520
    1THF     H5  762   0.282   0.731   3.156  3.1299  1.8180 -0.1956
    1THF     H6  763   0.419   0.612   3.174 -0.7198  3.0264  2.8622
    1THF     C4  764   0.232   0.508   3.142  0.3816 -0.2441  0.2614
    1THF     H7  765   0.126   0.535   3.138 -0.0786 -2.1051 -0.1629
    1THF     H8  766   0.230   0.457   3.239 -2.0349 -0.6138  0.0603
    1THF     O1  767   0.264   0.419   3.034 -0.2242  0.4217 -0.3890
    1THF     C1  768   2.859   2.320   2.474 -0.2983 -0.0236 -0.2299
    1THF     H1  769   2.878   2.376   2.567 -1.0674  0.2192 -0.2203
    1THF     H2  770   2.789   2.241   2.500 -1.6286  0.3430 -2.5633
    1THF     C2  771   2.981   2.286   2.393 -0.0972 -0.5388 -0.4090
    1THF     H3  772   3.016   2.191   2.434 -0.0242  0.4469  1.9117
    1THF     H4  773   3.060   2.358   2.415  0.6181 -1.7256  1.0293
    1THF     C3  774   2.935   2.277   2.252 -0.7683 -0.4739  0.3897
    1THF     H5  775   2.895   2.178   2.227 -0.7544  0.2407 -2.6339
    1THF     H6  776   3.017   2.307   2.185 -1.2630 -3.1306 -1.5074
    1THF     C4  777   2.817   2.377   2.252 -0.3667  0.5544 -0.5582
    1THF     H7  778   2.726   2.338   2.205 -0.1450  1.2257 -1.5716
    1THF     H8  779   2.845   2.473   2.207  0.0771 -0.3254 -2.2008
    1THF     O1  780   2.784   2.414   2.387  0.2490  0.6035  0.3048
    1THF     C1  781   0.780   3.419   2.899 -0.1451 -0.2857 -0.6189
    1THF     H1  782   0.733   3.515   2.922  1.9011  0.9301 -1.3732
    1THF     H2  783   0.882   3.420   2.860  0.1916  0.4344  0.2856
    1THF     C2  784   0.697   3.324   2.818 -0.1679 -0.1613  1.1724
    1THF     H3  785   0.715   3.344   2.712 -1.2980  1.7301  1.2954
    1THF     H4  786   0.595   3.340   2.856 -0.2055  3.1847 -0.1013
    1THF     C3  787   0.740   3.180   2.864 -0.3632  0.3749 -0.3587
    1THF     H5  788   0.804   3.119   2.800 -0.0006  0.0831  0.2774
    1THF     H6  789   0.654   3.120   2.896 -0.5188  1.3135  1.0121
    1THF     C4  790   0.818   3.210   2.992  0.1867  0.1565  1.1232
    1THF     H7  791   0.922   3.191   2.964 -0.1765 -1.9474  1.1212
    1THF     H8  792   0.791   3.145   3.076  0.3504  0.7452  1.6321
    1THF     O1  793   0.795   3.351   3.026  0.0424  0.3649  0.4182
    1THF     C1  794   1.207   0.550   2.151 -0.0389  0.0833 -0.1841
    1THF     H1  795   1.232   0.514   2.251 -0.3877  1.2926  0.3566
    1THF     H2  796   1.240   0.481   2.073  0.6761 -1.0962  1.1424
    1THF     C2  797   1.286   0.682   2.125 -0.1964 -0.0172  0.6739
    1THF     H3  798   1.312   0.686   2.019 -1.4527  0.5677  0.3890
    1THF     H4  799   1.378   0.694   2.184  0.2036  0.1274  0.0320
    1THF     C3  800   1.187   0.796   2.153  0.1930 -0.5793  0.4575
    1THF     H5  801   1.177   0.847   2.057  0.4146  1.9230  1.7296
    1THF     H6  802   1.228   0.863   2.228 -0.5798  0.8722 -0.4012
    1THF     C4  803   1.050   0.725   2.189 -0.6689  0.2742 -0.7482
    1THF     H7  804   0.974   0.765   2.121  0.5258  1.4100 -1.4291
    1THF     H8  805   1.014   0.712   2.292 -1.7616  1.0710 -1.0176
    1THF     O1  806   1.068   0.592   2.145 -0.0175  0.0659 -0.1162
    1THF     C1  807   0.285   0.964   2.093 -0.4555  0.2750  0.2086
    1THF     H1  808   0.318   0.861   2.111  0.4010  0.7460  1.4174
    1THF     H2  809   0.177   0.963   2.077 -0.6157 -1.2040  1.2337
    1THF     C2  810   0.363   1.035   1.986  0.2010  0.0036 -0.2423
    1THF     H3  811   0.294   1.084   1.917 -2.4596  1.7095  3.4848
    1THF     H4  812   0.417   0.955   1.934 -0.9828  0.4620 -2.2333
    1THF     C3  813   0.449   1.140   2.065 -0.2169 -0.6574  0.6189
    1THF     H5  814   0.384   1.228   2.059 -1.6396 -1.7440 -0.2943
    1THF     H6  815   0.552   1.147   2.029 -0.8712 -2.7404 -1.7594
    1THF     C4  816   0.432   1.099   2.208 -0.2049 -0.2542  0.3219
    1THF     H7  817   0.425   1.186   2.273  0.2972 -0.2131  0.3264
    1THF     H8  818   0.509   1.032   2.249  0.5912  1.0339  0.9468
    1THF     O1  819   0.305   1.036   2.211  0.2048  0.0673  0.7809
    1THF     C1  820   2.464   1.638   2.332 -0.8813 -0.2724  0.9046
    1THF     H1  821   2.511   1.734   2.309  1.7698 -1.5855  0.6253
    1THF     H2  822   2.538   1.562   2.307  0.1137  1.8475 -3.1315
    1THF     C2  823   2.327   1.616   2.265  0.3062 -0.2426  0.0534
    1THF     H3  824   2.307   1.509   2.254  1.8959 -0.4630 -0.8411
    1THF     H4  825   2.316   1.656   2.164 -0.2524 -0.2986  0.0921
    1THF     C3  826   2.225   1.680   2.363 -0.2572  0.6149 -0.0540
    1THF     H5  827   2.122   1.643   2.359 -0.5213  1.2623  0.6420
    1THF     H6  828   2.215   1.788   2.352  3.1760  0.9744 -0.0467
    1THF     C4  829   2.292   1.658   2.498  0.0478 -0.5953  0.0500
    1THF     H7  830   2.250   1.567   2.541 -0.3226  0.2376  1.4925
    1THF     H8  831   2.272   1.749   2.556  0.2981 -1.5020  1.5742
    1THF     O1  832   2.436   1.628   2.471  0.0566 -0.4184  0.7305
    1THF     C1  833   2.630   3.976   0.654  0.2603 -0.3011  0.7159
    1THF     H1  834   2.736   3.948   0.660  0.2200 -0.9098 -1.1763
    1THF     H2  835   2.590   3.972   0.756  0.8766 -0.8768  0.9409
    1THF     C2  836   2.536   3.906   0.557  0.2514 -1.0352 -0.2241
    1THF     H3  837   2.488   3.817   0.596 -0.2520  1.1483  4.5813
    1THF     H4  838   2.592   3.878   0.468 -2.8095 -0.5779 -2.3660
    1THF     C3  839   2.430   4.014   0.519  0.1770 -0.3366  0.1747
    1THF     H5  840   2.331   3.977   0.546  0.4932 -1.9970 -0.8975
    1THF     H6  841   2.430   4.045   0.414  0.6146 -0.7777  0.0411
    1THF     C4  842   2.480   4.139   0.592  0.2491 -0.0689  0.0923
    1THF     H7  843   2.440   4.151   0.693 -0.0471  1.0502 -0.1608
    1THF     H8  844   2.476   4.228   0.529  1.5431  0.6345  0.9755
    1THF     O1  845   2.618   4.116   0.625 -0.1776 -0.3046  0.0291
    1THF     C1  846   2.438   2.282   0.940  0.4846  0.2802 -0.3038
    1THF     H1  847   2.434   2.346   0.852  0.0100  1.5450  0.6277
    1THF     H2  848   2.369   2.309   1.020  1.1952 -0.6556  0.6436
    1THF     C2  849   2.573   2.282   1.008  0.1363  0.6927  0.5255
    1THF     H3  850   2.568   2.294   1.117  2.9154  0.0838  0.7578
    1THF     H4  851   2.625   2.370   0.968  0.2748 -0.4429 -1.8506
    1THF     C3  852   2.626   2.139   0.978  0.2291  0.0265 -0.2898
    1THF     H5  853   2.690   2.104   1.060 -2.2945  0.7398  2.0312
    1THF     H6  854   2.679   2.130   0.882  0.3920 -3.2511  0.0599
    1THF     C4  855   2.499   2.061   0.977 -0.0616 -0.7182  0.0739
    1THF     H7  856   2.463   2.049   1.080  1.8698 -1.3056  0.7056
    1THF     H8  857   2.508   1.959   0.939 -0.0977 -0.5890 -0.2790
    1THF     O1  858   2.412   2.148   0.910  0.7136 -0.1493 -0.1654
    1THF     C1  859   2.910   2.953   3.797 -0.2962  0.3571 -0.2608
    1THF     H1  860   2.969   2.928   3.708  1.8872 -3.7254  2.1793
    1THF     H2  861   2.955   3.044   3.838 -1.7044  1.3490 -0.8589
    1THF     C2  862   2.900   2.834   3.893 -0.5899  0.0318 -0.1689
    1THF     H3  863   2.867   2.860   3.994 -1.4521 -1.5797 -0.0115
    1THF     H4  864   2.993   2.777   3.884  1.5474  3.0262  1.8052
    1THF     C3  865   2.788   2.751   3.822  0.9785 -0.2934  0.0219
    1THF     H5  866   2.749   2.679   3.895  2.2629  1.5940  2.6436
    1THF     H6  867   2.829   2.701   3.735  1.8927  0.4163  0.0432
    1THF     C4  868   2.692   2.857   3.777  0.1870 -0.2537 -1.0526
    1THF     H7  869   2.620   2.885   3.855 -1.3659  1.8560 -3.1819
    1THF     H8  870   2.642   2.823   3.686  1.8051  0.8563 -2.3543
    1THF     O1  871   2.774   2.970   3.749 -0.0739  0.4541 -0.0569
    1THF     C1  872   3.248   0.187   2.572  0.7697  1.0201 -0.6711
    1THF     H1  873   3.307   0.098   2.592  2.1098  2.6858  3.2040
    1THF     H2  874   3.152   0.155   2.529  1.5724  0.3207 -1.9822
    1THF     C2  875   3.324   0.290   2.482 -0.0737 -0.3802 -0.3700
    1THF     H3  876   3.259   0.333   2.405  0.7162  2.0155  0.2702
    1THF     H4  877   3.401   0.230   2.432  0.4586 -1.4801  1.7207
    1THF     C3  878   3.399   0.386   2.581  0.3503  0.6141  0.5183
    1THF     H5  879   3.373   0.488   2.552  0.3956  0.9454  1.6416
    1THF     H6  880   3.507   0.380   2.562 -0.1961 -0.8112 -2.4400
    1THF     C4  881   3.347   0.343   2.714 -0.4650  0.1601 -0.2205
    1THF     H7  882   3.325   0.435   2.768  1.6872  0.9843 -0.6826
    1THF     H8  883   3.428   0.291   2.766 -0.6383  0.2554  0.1509
    1THF     O1  884   3.232   0.258   2.690 -0.1133  0.1574 -0.4860
    1THF     C1  885   0.698   2.813   1.816  0.6251  0.5366  0.0802
    1THF     H1  886   0.675   2.816   1.709  3.1405  1.3451 -0.4711
    1THF     H2  887   0.641   2.728   1.855 -0.3317  1.1390  0.0325
    1THF     C2  888   0.656   2.940   1.878  0.1915 -0.2663 -0.9715
    1THF     H3  889   0.559   2.933   1.927  0.5877  1.8375  0.1389
    1THF     H4  890   0.657   3.016   1.799  2.1770  0.4899 -0.2420
    1THF     C3  891   0.771   2.969   1.974  0.2205 -0.1793  0.0872
    1THF     H5  892   0.741   2.924   2.068  2.2776 -2.0341 -0.1068
    1THF     H6  893   0.781   3.078   1.982  1.8337 -0.3498  0.5829
    1THF     C4  894   0.894   2.908   1.912  0.5356  0.4353  0.6210
    1THF     H7  895   0.973   2.883   1.984  0.7085 -3.0766 -0.6793
    1THF     H8  896   0.938   2.979   1.842 -2.0232  0.3834 -1.1049
    1THF     O1  897   0.837   2.792   1.846  0.3602 -0.1283 -0.0021
    1THF     C1  898   0.370   0.291   2.495  0.1149  0.4586 -0.7343
    1THF     H1  899   0.400   0.395   2.479 -2.3350  1.3233  0.0862
    1THF     H2  900   0.356   0.259   2.392  0.8539 -2.3895  0.0060
    1THF     C2  901   0.242   0.271   2.578  0.1200  0.2534  0.6019
    1THF     H3  902   0.172   0.213   2.518 -0.1121 -1.3142  2.3482
    1THF     H4  903   0.192   0.362   2.612 -2.5411 -1.0694  0.3147
    1THF     C3  904   0.291   0.182   2.695  0.1468  1.3018  0.0261
    1THF     H5  905   0.253   0.080   2.680  2.2539  0.4369  0.3739
    1THF     H6  906   0.253   0.223   2.789 -2.7336  1.0088 -0.9639
    1THF     C4  907   0.439   0.180   2.689  0.0294  0.8174 -0.0498
    1THF     H7  908   0.472   0.078   2.712  1.9656  1.5616  0.5611
    1THF     H8  909   0.480   0.251   2.761  0.3149  0.8158 -0.2075
    1THF     O1  910   0.477   0.216   2.557 -0.3289  0.0020 -0.0534
    1THF     C1  911   1.849   0.123   0.558  0.8168  0.1406  0.0098
    1THF     H1  912   1.750   0.105   0.516  1.4627 -0.5023 -1.2508
    1THF     H2  913   1.836   0.149   0.664  1.9782  2.4282 -0.3676
    1THF     C2  914   1.918   0.229   0.483  0.3255  0.0560 -0.0699
    1THF     H3  915   1.903   0.326   0.532 -0.9212  0.1176 -0.5828
    1THF     H4  916   1.880   0.244   0.382  1.6132 -2.4834 -0.9841
    1THF     C3  917   2.066   0.192   0.483  0.4799  0.0266 -0.3285
    1THF     H5  918   2.125   0.272   0.528  1.2014 -0.4984 -0.3384
    1THF     H6  919   2.100   0.182   0.380 -0.7101 -1.0321 -0.6267
    1THF     C4  920   2.074   0.055   0.551  0.1898 -0.1900 -0.6934
    1THF     H7  921   2.086   0.067   0.659 -2.5422 -2.8100 -0.0035
    1THF     H8  922   2.147  -0.015   0.510  1.2645  1.5500 -1.7571
    1THF     O1  923   1.934   0.006   0.534  0.0445  0.7284 -0.2889
    1THF     C1  924   2.483   3.057   0.921 -0.3216  0.0191 -0.3735
    1THF     H1  925   2.396   2.996   0.946 -1.4060  0.8769 -1.9909
    1THF     H2  926   2.515   3.117   1.007  0.0614 -2.9510  1.6176
    1THF     C2  927   2.458   3.143   0.800  0.7372 -0.1099 -0.0858
    1THF     H3  928   2.398   3.232   0.820 -0.1615 -0.4265 -1.3311
    1THF     H4  929   2.393   3.093   0.727  2.0359 -0.8697 -0.7433
    1THF     C3  930   2.598   3.177   0.747  0.1098 -0.1330 -0.0330
    1THF     H5  931   2.622   3.281   0.771 -0.1089  0.0386 -0.5471
    1THF     H6  932   2.593   3.151   0.641  0.6148 -0.0545 -0.0788
    1THF     C4  933   2.685   3.072   0.818 -0.2554  0.7813 -0.4601
    1THF     H7  934   2.749   3.122   0.891  0.9698 -0.4270 -0.6888
    1THF     H8  935   2.749   3.016   0.750  0.5920  0.3623  0.6777
    1THF     O1  936   2.600   2.979   0.884 -0.3881  0.0869 -0.4219
    1THF     C1  937   3.284   4.016   2.088 -0.2681  0.5188 -0.1609
    1THF     H1  938   3.350   4.101   2.074  2.1037 -1.2710 -0.2427
    1THF     H2  939   3.187   4.024   2.039 -1.0158 -0.0630  1.1860
    1THF     C2  940   3.272   3.996   2.241 -0.6620  0.7958  0.0498
    1THF     H3  941   3.172   3.987   2.284  0.5628 -0.0838  2.8582
    1THF     H4  942   3.311   4.081   2.296 -2.7464  0.0224  2.7932
    1THF     C3  943   3.338   3.859   2.261  0.1856 -0.2838 -0.2706
    1THF     H5  944   3.279   3.812   2.339 -1.0704 -0.7137 -1.4752
    1THF     H6  945   3.440   3.883   2.293  0.6107  0.1553 -1.9037
    1THF     C4  946   3.323   3.788   2.130  0.0520 -0.3154  0.4271
    1THF     H7  947   3.230   3.733   2.113  0.8315 -1.3505 -0.5898
    1THF     H8  948   3.403   3.714   2.123  0.1752  0.1404 -4.6276
    1THF     O1  949   3.343   3.893   2.035  0.2284  0.2361 -0.7730
    1THF     C1  950   2.599   2.215   0.622  0.5908 -0.2465  0.3592
    1THF     H1  951   2.523   2.156   0.674 -2.4677  1.3351 -2.0925
    1THF     H2  952   2.653   2.281   0.690  1.3130 -0.7058  0.2311
    1THF     C2  953   2.534   2.305   0.508 -0.9274  0.0917  0.2356
    1THF     H3  954   2.503   2.403   0.543  1.2453  0.9539 -0.1993
    1THF     H4  955   2.446   2.255   0.467  0.3556 -1.3884 -0.7691
    1THF     C3  956   2.647   2.316   0.403 -0.3163 -0.3857 -0.5705
    1THF     H5  957   2.685   2.418   0.390  0.6947 -0.7299 -0.2965
    1THF     H6  958   2.608   2.289   0.305 -1.4749 -0.4103 -0.1081
    1THF     C4  959   2.759   2.218   0.444  0.5595  0.3535  0.2123
    1THF     H7  960   2.842   2.278   0.483  0.4601 -0.0328  1.0183
    1THF     H8  961   2.789   2.151   0.363 -0.2278  0.8613 -0.5096
    1THF     O1  962   2.698   2.137   0.549  0.3512  0.0263  0.0101
    1THF     C1  963   2.137   2.058   1.085 -0.6205 -0.2856 -0.3077
    1THF     H1  964   2.121   1.953   1.061 -1.0491 -0.5028  0.8873
    1THF     H2  965   2.189   2.113   1.005 -0.1881  0.0483  0.1944
    1THF     C2  966   2.214   2.075   1.218 -0.0408 -0.5893 -0.5136
    1THF     H3  967   2.251   2.178   1.227  2.4027 -1.4524 -0.3532
    1THF     H4  968   2.301   2.011   1.235  0.5364  0.1930 -0.5077
    1THF     C3  969   2.109   2.048   1.319  0.6045 -0.1862  1.0361
    1THF     H5  970   2.121   2.098   1.415 -4.0248 -1.0946  2.2595
    1THF     H6  971   2.103   1.940   1.334  2.1770 -0.1489  1.9629
    1THF     C4  972   1.983   2.109   1.257  0.1465 -0.2801  0.8544
    1THF     H7  973   1.959   2.210   1.291  0.4294  0.5812 -1.4394
    1THF     H8  974   1.901   2.038   1.271 -2.7179  1.8146 -3.9524
    1THF     O1  975   2.013   2.122   1.118 -0.2289 -0.1247  0.0207
    1THF     C1  976   1.375   0.822   3.789 -0.1723  0.0150  0.2843
    1THF     H1  977   1.413   0.885   3.708 -0.8136 -0.3208 -0.2777
    1THF     H2  978   1.266   0.812   3.786 -0.0887 -0.6690 -0.7588
    1THF     C2  979   1.432   0.890   3.917 -0.0616  1.0377 -0.0391
    1THF     H3  980   1.356   0.944   3.974  0.1638  1.9688 -0.6127
    1THF     H4  981   1.508   0.963   3.890 -1.1304  1.7805 -1.0820
    1THF     C3  982   1.495   0.784   3.995  0.7111  0.1449  0.0481
    1THF     H5  983   1.424   0.743   4.067  2.2580 -0.7466  1.1051
    1THF     H6  984   1.587   0.819   4.043  0.0194  0.3093  1.2678
    1THF     C4  985   1.528   0.674   3.894  0.4649 -0.0612 -0.1179
    1THF     H7  986   1.547   0.574   3.932 -3.1695 -0.3820  1.0313
    1THF     H8  987   1.619   0.700   3.839 -0.7125  0.3695 -1.9011
    1THF     O1  988   1.425   0.685   3.787 -0.8634  0.0461  0.1094
    1THF     C1  989   1.842   1.112   3.546  0.1464 -0.1764 -0.9877
    1THF     H1  990   1.864   1.044   3.463  1.5652 -1.0368  0.0933
    1THF     H2  991   1.859   1.066   3.643 -1.9907  0.0348 -0.5009
    1THF     C2  992   1.685   1.131   3.552 -0.1393  0.1070 -0.7207
    1THF     H3  993   1.643   1.085   3.642 -2.7312  1.4301 -1.2079
    1THF     H4  994   1.635   1.094   3.462  1.1499 -2.3780 -0.4798
    1THF     C3  995   1.657   1.284   3.561  0.1989 -0.7926  0.3301
    1THF     H5  996   1.573   1.315   3.622  0.7034 -1.7300  1.5146
    1THF     H6  997   1.654   1.316   3.456  2.1286  0.6040  0.6720
    1THF     C4  998   1.793   1.338   3.613  0.2640  0.1562  1.0241
    1THF     H7  999   1.798   1.334   3.722  0.2264 -1.8672  0.9702
    1THF     H8 1000   1.803   1.441   3.578  1.5204  0.0816  1.1709
    1THF     O1 1001   1.890   1.255   3.547  0.1553  0.4035 -0.6045
    1THF     C1 1002   1.321   0.703   0.247  0.4051 -0.1144  0.0498
    1THF     H1 1003   1.426   0.732   0.240 -0.0383  1.5322  0.0592
    1THF     H2 1004   1.271   0.727   0.152 -1.8126 -0.1943  1.1682
    1THF     C2 1005   1.238   0.766   0.367 -0.1896 -0.3121 -0.0986
    1THF     H3 1006   1.200   0.865   0.342  0.2090 -0.1779 -0.1669
    1THF     H4 1007   1.299   0.778   0.456 -0.3834  1.1968 -0.1674
    1THF     C3 1008   1.132   0.657   0.396 -0.4373 -0.1633  0.1756
    1THF     H5 1009   1.027   0.681   0.376 -0.7881 -1.3356  0.6088
    1THF     H6 1010   1.141   0.638   0.503  2.4848  1.5309  0.3034
    1THF     C4 1011   1.170   0.541   0.309 -0.1196 -0.2756 -0.6361
    1THF     H7 1012   1.102   0.517   0.227  0.0347 -0.2219 -0.7794
    1THF     H8 1013   1.180   0.452   0.372  3.3594  2.0355  2.2885
    1THF     O1 1014   1.310   0.562   0.272 -0.0007  0.0630  0.0516
    1THF     C1 1015   3.619   2.933   3.875 -0.3596  0.2644  0.1536
    1THF     H1 1016   3.543   3.009   3.896  1.0363  1.4684  0.9454
    1THF     H2 1017   3.684   2.932   3.963 -0.1135 -1.0542 -0.0426
    1THF     C2 1018   3.685   2.941   3.739 -0.9175 -0.6025 -0.0128
    1THF     H3 1019   3.788   2.904   3.740 -0.4950  0.3946 -2.6154
    1THF     H4 1020   3.694   3.044   3.703 -0.7226 -1.8282 -3.6249
    1THF     C3 1021   3.590   2.855   3.647 -0.4892  0.1120 -0.3548
    1THF     H5 1022   3.646   2.764   3.620 -0.4835 -0.5857  1.9140
    1THF     H6 1023   3.567   2.911   3.556  0.8340  0.6143 -0.3979
    1THF     C4 1024   3.475   2.827   3.730  0.4294  0.5883 -0.6234
    1THF     H7 1025   3.437   2.737   3.681 -1.1974  1.3990 -0.8522
    1THF     H8 1026   3.402   2.907   3.744  2.0568  2.1684 -0.9248
    1THF     O1 1027   3.546   2.812   3.859  1.1118 -0.1735 -0.8861
    1THF     C1 1028   3.408   1.602   2.413 -0.5965 -0.1835  0.6246
    1THF     H1 1029   3.362   1.515   2.367 -0.0880 -0.6298  0.9461
    1THF     H2 1030   3.501   1.561   2.452  1.1518  1.4552 -1.6717
    1THF     C2 1031   3.320   1.665   2.521 -0.4671  0.4246  0.1109
    1THF     H3 1032   3.387   1.720   2.587  0.4954 -1.4648  0.7517
    1THF     H4 1033   3.266   1.598   2.588  0.4353  0.0416  0.4621
    1THF     C3 1034   3.228   1.771   2.453 -0.2290 -0.3282  0.3535
    1THF     H5 1035   3.201   1.855   2.518 -0.1238 -0.3639  0.4445
    1THF     H6 1036   3.137   1.723   2.418  0.5941 -2.5670  1.2144
    1THF     C4 1037   3.321   1.815   2.338  0.3255  0.6003  0.3934
    1THF     H7 1038   3.366   1.909   2.370 -0.1265  0.8387  0.3250
    1THF     H8 1039   3.278   1.840   2.241  1.6457 -2.0350 -0.9342
    1THF     O1 1040   3.431   1.717   2.322  0.3392 -0.6610  0.0429
    1THF     C1 1041   3.835   3.475   0.909 -0.0759  0.2227 -0.1145
    1THF     H1 1042   3.890   3.563   0.944  0.4502  0.4214 -1.4115
    1THF     H2 1043   3.908   3.396   0.886 -1.9558 -1.0139 -2.0159
    1THF     C2 1044   3.750   3.515   0.783 -1.2000 -0.0896  0.3148
    1THF     H3 1045   3.712   3.426   0.732 -1.0306  0.9756 -1.7440
    1THF     H4 1046   3.797   3.585   0.714 -2.0930 -1.1098 -1.3745
    1THF     C3 1047   3.619   3.570   0.843  0.0653  0.2343  0.4910
    1THF     H5 1048   3.537   3.571   0.771 -0.9581  1.8542  1.6563
    1THF     H6 1049   3.638   3.671   0.880 -0.2671  0.5720 -0.2654
    1THF     C4 1050   3.609   3.478   0.960 -0.0936 -0.4014 -0.1520
    1THF     H7 1051   3.547   3.389   0.942  0.7878 -0.9153 -0.6723
    1THF     H8 1052   3.573   3.540   1.042 -0.1353 -0.1805 -0.3375
    1THF     O1 1053   3.739   3.435   1.006  0.0831  0.0380 -0.1922
    1THF     C1 1054   0.607   0.764   2.126  0.9022 -0.7044  0.1698
    1THF     H1 1055   0.685   0.721   2.190  2.9331  1.4368 -0.7907
    1THF     H2 1056   0.517   0.800   2.177  0.9471 -3.5110  2.3437
    1THF     C2 1057   0.575   0.655   2.029 -0.6462 -0.0789  0.7186
    1THF     H3 1058   0.476   0.657   1.982 -1.2674  0.2318  2.0253
    1THF     H4 1059   0.601   0.558   2.071 -1.6822  0.0916  1.7720
    1THF     C3 1060   0.671   0.679   1.914  0.1870 -0.5215  0.7420
    1THF     H5 1061   0.636   0.635   1.820 -0.8098 -0.2005  0.9544
    1THF     H6 1062   0.770   0.639   1.937  1.7021  2.1328 -0.8651
    1THF     C4 1063   0.674   0.832   1.912  1.2269 -0.2409 -0.0023
    1THF     H7 1064   0.583   0.862   1.859  2.0077  1.7539 -0.2536
    1THF     H8 1065   0.761   0.872   1.859  0.9088 -0.4729 -0.7004
    1THF     O1 1066   0.662   0.871   2.048 -0.2042 -0.1435 -0.0696
    1THF     C1 1067   2.675   2.181   3.715  0.0750  0.8489  0.4220
    1THF     H1 1068   2.685   2.080   3.675  3.6632  0.8982  1.0906
    1THF     H2 1069   2.573   2.205   3.746  0.6599  1.8067  1.6655
    1THF     C2 1070   2.723   2.264   3.598 -0.4057  0.0911  0.3625
    1THF     H3 1071   2.636   2.295   3.540 -0.9862  0.5413  1.4619
    1THF     H4 1072   2.789   2.200   3.539  0.2648  1.4589 -0.3914
    1THF     C3 1073   2.810   2.372   3.664  0.5453 -0.3369 -0.1796
    1THF     H5 1074   2.760   2.469   3.652 -0.8034 -0.8793  0.9166
    1THF     H6 1075   2.911   2.374   3.623  1.4619  0.5127  2.0082
    1THF     C4 1076   2.820   2.343   3.812  0.3148  0.5807 -0.1643
    1THF     H7 1077   2.764   2.415   3.873  1.4751  1.1414  0.2581
    1THF     H8 1078   2.922   2.350   3.849  0.1016 -1.7387  0.9319
    1THF     O1 1079   2.773   2.210   3.818 -0.9021  0.8040  0.1171
    1THF     C1 1080   2.180   1.253   3.355 -0.2881  0.0369 -0.9921
    1THF     H1 1081   2.106   1.271   3.276 -1.6147 -3.5416 -0.7064
    1THF     H2 1082   2.140   1.179   3.425  0.9674 -1.3335 -1.7066
    1THF     C2 1083   2.220   1.374   3.438 -0.3765 -0.1266 -1.4208
    1THF     H3 1084   2.246   1.351   3.542 -1.5516 -0.3395 -1.1645
    1THF     H4 1085   2.132   1.439   3.437 -0.6060 -0.4120 -0.4085
    1THF     C3 1086   2.334   1.433   3.351  0.4246 -0.1481 -0.9650
    1THF     H5 1087   2.423   1.458   3.409 -0.6570  1.5850 -0.0057
    1THF     H6 1088   2.307   1.524   3.296  0.7513  1.5574  1.6486
    1THF     C4 1089   2.372   1.331   3.243 -0.2196  0.0578 -0.2678
    1THF     H7 1090   2.474   1.311   3.210  0.4528  0.6942  1.3583
    1THF     H8 1091   2.320   1.370   3.155  0.2956  3.7309  0.9725
    1THF     O1 1092   2.304   1.212   3.287 -0.6933  0.2488  0.9313
    1THF     C1 1093   2.234   3.124   2.305 -0.4623  0.2731  0.3720
    1THF     H1 1094   2.177   3.040   2.346  0.0284 -0.2139  0.0572
    1THF     H2 1095   2.312   3.156   2.373 -0.0256 -0.0628  0.0348
    1THF     C2 1096   2.147   3.239   2.255  0.3534 -0.1150 -0.9717
    1THF     H3 1097   2.171   3.340   2.289 -0.2742 -0.3591  0.2458
    1THF     H4 1098   2.044   3.224   2.287  0.0615 -0.7688 -2.2174
    1THF     C3 1099   2.156   3.249   2.109 -0.2245 -0.8026  0.0806
    1THF     H5 1100   2.230   3.321   2.072 -0.6043 -0.8497 -0.7878
    1THF     H6 1101   2.063   3.272   2.057 -0.5054  0.6681  1.2099
    1THF     C4 1102   2.200   3.110   2.063 -0.7550 -0.1199 -0.6357
    1THF     H7 1103   2.255   3.111   1.969  0.7438 -0.6969  0.2243
    1THF     H8 1104   2.118   3.037   2.064  0.0253 -1.0210 -1.4129
    1THF     O1 1105   2.291   3.082   2.171  0.1638 -0.4775 -0.5273
    1THF     C1 1106   2.321   2.628   1.061 -0.1688 -0.1234 -0.1662
    1THF     H1 1107   2.268   2.706   1.006  1.5223  0.1456 -1.4380
    1THF     H2 1108   2.257   2.540   1.075  0.3487 -0.2584  1.4846
    1THF     C2 1109   2.348   2.679   1.205 -0.4338  0.1817 -0.1756
    1THF     H3 1110   2.299   2.617   1.280  0.5066 -2.3795 -1.6080
    1THF     H4 1111   2.315   2.783   1.206 -0.5298  0.1504 -0.0180
    1THF     C3 1112   2.499   2.674   1.220 -0.2868 -1.0278 -0.1329
    1THF     H5 1113   2.527   2.594   1.289 -0.1663  0.2083  1.2960
    1THF     H6 1114   2.523   2.768   1.272 -1.2607 -1.2574  0.7485
    1THF     C4 1115   2.552   2.670   1.081  0.4457  0.1709 -0.5655
    1THF     H7 1116   2.648   2.617   1.079  0.9438  1.0519 -0.4489
    1THF     H8 1117   2.541   2.769   1.037 -1.9597  1.2915  2.4037
    1THF     O1 1118   2.449   2.599   1.011 -0.1323  0.4169 -0.3578
    1THF     C1 1119   0.754   2.714   1.100  0.4237  1.1307  0.3592
    1THF     H1 1120   0.751   2.783   1.184 -0.4524  0.8637  0.5490
    1THF     H2 1121   0.847   2.747   1.052  0.3660 -2.0239 -2.0771
    1THF     C2 1122   0.632   2.717   1.001  0.4764  0.8895  0.1967
    1THF     H3 1123   0.668   2.748   0.903 -0.7313  0.4257 -0.4047
    1THF     H4 1124   0.544   2.771   1.036 -1.0867 -1.4965  0.0888
    1THF     C3 1125   0.599   2.572   0.983  0.1327  0.3387  0.6571
    1THF     H5 1126   0.563   2.553   0.882 -0.9332 -0.4437  1.1832
    1THF     H6 1127   0.515   2.545   1.047 -1.9885 -2.2185 -3.0717
    1THF     C4 1128   0.715   2.493   1.035  0.3258 -0.2301 -0.0670
    1THF     H7 1129   0.798   2.488   0.964  1.2479  1.5947  0.8439
    1THF     H8 1130   0.698   2.390   1.066 -1.5927  0.4736  1.3575
    1THF     O1 1131   0.765   2.577   1.143 -0.1573 -0.1089  0.1134
    1THF     C1 1132   4.050   4.019   3.365 -0.6066 -0.7686  0.6165
    1THF     H1 1133   4.028   4.126   3.374  0.6679 -0.2703 -1.6131
    1THF     H2 1134   4.119   3.997   3.283 -0.3797 -0.9017  0.8463
    1THF     C2 1135   3.925   3.931   3.362  0.0675 -0.8396 -0.7442
    1THF     H3 1136   3.944   3.864   3.278  3.1594  0.0872 -0.8454
    1THF     H4 1137   3.834   3.989   3.347 -1.3370 -2.1870  2.1078
    1THF     C3 1138   3.930   3.855   3.495  0.3631  0.2539 -0.0583
    1THF     H5 1139   3.890   3.754   3.483  0.9517  0.1391 -1.1676
    1THF     H6 1140   3.872   3.910   3.569 -0.9460 -0.0650 -0.8438
    1THF     C4 1141   4.081   3.846   3.521  0.8439  0.5407 -0.2733
    1THF     H7 1142   4.124   3.772   3.452 -0.4160 -0.5641  0.0980
    1THF     H8 1143   4.107   3.817   3.623 -1.9342  0.9812  0.6042
    1THF     O1 1144   4.121   3.972   3.478 -0.3881 -0.5945 -0.2301
    1THF     C1 1145   2.754   3.708   0.014  0.5188  0.4232  0.0169
    1THF     H1 1146   2.847   3.694   0.068  0.5024 -2.0577 -0.5284
    1THF     H2 1147   2.756   3.779  -0.070 -0.3184  0.7243  0.2402
    1THF     C2 1148   2.639   3.751   0.105  0.5534 -0.0306 -0.4163
    1THF     H3 1149   2.619   3.859   0.106  0.5433  0.0706 -3.7962
    1THF     H4 1150   2.657   3.713   0.205  1.9456 -0.0960 -0.6893
    1THF     C3 1151   2.517   3.681   0.049 -0.4746  0.1189  0.3026
    1THF     H5 1152   2.440   3.748   0.011 -0.8273  0.4035  1.5307
    1THF     H6 1153   2.471   3.620   0.127  0.2122  0.0735  0.6798
    1THF     C4 1154   2.568   3.584  -0.059 -0.3231  0.2085  1.7563
    1THF     H7 1155   2.540   3.633  -0.152 -0.8722 -2.9688  0.2178
    1THF     H8 1156   2.535   3.480  -0.051 -1.8039  0.5541  0.4316
    1THF     O1 1157   2.708   3.586  -0.054 -0.4233 -0.3531  0.5801
    1THF     C1 1158   3.091   0.968   1.250 -0.8508  0.4045  0.3339
    1THF     H1 1159   3.098   0.882   1.183  0.1807  0.7332  0.0132
    1THF     H2 1160   3.133   1.059   1.208 -0.8932 -0.3323 -1.3669
    1THF     C2 1161   3.158   0.939   1.386  0.3554 -0.2666  0.5124
    1THF     H3 1162   3.178   1.035   1.435 -0.4797 -0.0532  0.4457
    1THF     H4 1163   3.251   0.883   1.376  1.3476  1.1476  1.5186
    1THF     C3 1164   3.053   0.870   1.465  0.3634 -0.1710 -0.1632
    1THF     H5 1165   3.061   0.891   1.571 -3.5936  0.8085  0.0191
    1THF     H6 1166   3.075   0.764   1.452 -0.3479 -0.4890  1.1443
    1THF     C4 1167   2.918   0.900   1.393 -0.8162  0.1340  0.2841
    1THF     H7 1168   2.849   0.938   1.469  3.0905  0.2677  3.9311
    1THF     H8 1169   2.877   0.807   1.352  1.6116  0.3982 -2.9351
    1THF     O1 1170   2.954   0.990   1.288 -0.5463 -0.5074  0.3904
    1THF     C1 1171   1.729   1.709   2.256 -0.3414 -0.0505  0.0133
    1THF     H1 1172   1.721   1.713   2.365  0.4779  0.0698  0.0677
    1THF     H2 1173   1.824   1.751   2.223 -0.4188  1.4697  1.5971
    1THF     C2 1174   1.611   1.762   2.182 -0.4296 -0.0632  0.1381
    1THF     H3 1175   1.637   1.852   2.126 -0.8182 -1.7976 -2.8963
    1THF     H4 1176   1.537   1.784   2.260 -1.3167  1.9760 -1.2386
    1THF     C3 1177   1.563   1.645   2.096 -0.4579  1.2831 -0.0553
    1THF     H5 1178   1.534   1.674   1.994  2.9817  1.5166 -1.0116
    1THF     H6 1179   1.489   1.587   2.152 -0.8836  1.7201 -0.1557
    1THF     C4 1180   1.686   1.553   2.087 -0.3165 -0.1296 -0.3984
    1THF     H7 1181   1.763   1.581   2.015  2.5271  0.4709  2.7797
    1THF     H8 1182   1.653   1.452   2.061 -2.6017  0.5949 -0.3932
    1THF     O1 1183   1.738   1.571   2.218 -0.4413 -0.2611  0.5897
    1THF     C1 1184   3.213   0.487   1.494 -0.2704  0.6191  0.7655
    1THF     H1 1185   3.295   0.415   1.502 -0.1058  0.8313  1.0067
    1THF     H2 1186   3.236   0.580   1.440 -1.8272  0.0203 -0.9840
    1THF     C2 1187   3.168   0.512   1.641 -0.0451 -0.3223  0.1050
    1THF     H3 1188   3.155   0.619   1.656  0.1022 -0.0637 -1.5219
    1THF     H4 1189   3.248   0.488   1.712  0.5659 -0.5348 -0.6410
    1THF     C3 1190   3.047   0.415   1.655 -0.0342 -0.2458  0.5940
    1THF     H5 1191   2.970   0.452   1.724  1.4020  2.7180  0.6943
    1THF     H6 1192   3.069   0.314   1.690 -0.2800 -0.4397  0.1902
    1THF     C4 1193   2.992   0.411   1.511  0.1893 -0.5609 -0.0330
    1THF     H7 1194   2.922   0.493   1.493 -0.0323 -1.5084 -4.0095
    1THF     H8 1195   2.946   0.319   1.475 -2.4460  0.8730 -0.4920
    1THF     O1 1196   3.103   0.424   1.426  0.0719 -0.1071 -0.3820
    1THF     C1 1197   1.970   2.274   3.666 -0.2210  0.6382  0.4182
    1THF     H1 1198   1.909   2.298   3.579  0.4248 -2.4746 -0.9416
    1THF     H2 1199   2.069   2.246   3.629  0.4475  2.2670  0.8785
    1THF     C2 1200   1.898   2.172   3.758 -0.7253  0.4174  0.0774
    1THF     H3 1201   1.965   2.130   3.834 -1.2237  0.8061  0.7431
    1THF     H4 1202   1.853   2.091   3.702  2.1199 -0.2086 -1.3810
    1THF     C3 1203   1.795   2.269   3.826  0.2213  0.4147  0.0292
    1THF     H5 1204   1.778   2.227   3.926  1.1006  2.0101  0.8824
    1THF     H6 1205   1.702   2.280   3.771  0.3498 -2.0791 -0.7576
    1THF     C4 1206   1.872   2.401   3.824 -0.4296  0.4166  0.0849
    1THF     H7 1207   1.909   2.418   3.926 -0.7830 -2.1347  0.6769
    1THF     H8 1208   1.807   2.481   3.787 -1.6603 -0.7287 -0.2976
    1THF     O1 1209   1.982   2.393   3.739 -0.3333  0.2605  0.2600
    1THF     C1 1210   1.634   3.804   4.007 -0.6451 -0.2323  0.6895
    1THF     H1 1211   1.546   3.744   3.985 -0.4091 -0.7621  1.1813
    1THF     H2 1212   1.622   3.860   4.100 -3.5937 -0.6445  0.5969
    1THF     C2 1213   1.690   3.867   3.876  0.2439 -0.6338  0.1593
    1THF     H3 1214   1.658   3.971   3.870 -1.5869 -1.2484 -1.2292
    1THF     H4 1215   1.645   3.805   3.798 -1.5845 -0.8510  1.3585
    1THF     C3 1216   1.841   3.844   3.889 -0.4876  0.3506  0.1665
    1THF     H5 1217   1.882   3.941   3.919  1.9047 -0.3915 -0.6278
    1THF     H6 1218   1.880   3.804   3.795 -1.8913  0.0911 -0.3213
    1THF     C4 1219   1.855   3.755   4.020  0.3153 -0.1567  0.1985
    1THF     H7 1220   1.876   3.820   4.105  2.7126  0.6884 -0.9894
    1THF     H8 1221   1.926   3.673   4.008 -0.7665 -1.0408 -0.2467
    1THF     O1 1222   1.725   3.696   4.024 -0.8234  0.6689  0.3795
    1THF     C1 1223   3.285   3.749   2.782 -0.2202  0.0105  0.3847
    1THF     H1 1224   3.204   3.815   2.816  0.4427  0.8712  0.3078
    1THF     H2 1225   3.374   3.811   2.799 -0.3752  0.5509 -0.7589
    1THF     C2 1226   3.275   3.704   2.637  0.4057 -0.1971 -0.4812
    1THF     H3 1227   3.323   3.779   2.574  2.4345 -1.5103 -0.5420
    1THF     H4 1228   3.168   3.706   2.614  0.4566 -0.4056 -0.7425
    1THF     C3 1229   3.327   3.556   2.634  0.4465  0.5263 -0.9584
    1THF     H5 1230   3.414   3.543   2.568  0.7634  3.3431 -1.1841
    1THF     H6 1231   3.242   3.496   2.602 -0.9010  1.6504  0.4656
    1THF     C4 1232   3.348   3.524   2.785  0.0628 -0.3190 -0.4666
    1THF     H7 1233   3.453   3.519   2.817 -0.1320  2.7398  0.9323
    1THF     H8 1234   3.297   3.432   2.812  0.4001  0.1375  1.8508
    1THF     O1 1235   3.299   3.630   2.860  0.3409  0.4454  0.0271
    1THF     C1 1236   3.088   3.912   1.723 -0.2260  0.8013 -0.2422
    1THF     H1 1237   3.074   3.907   1.831  0.7122  0.0789 -0.1537
    1THF     H2 1238   3.012   3.855   1.669 -0.7668  0.5011  0.8303
    1THF     C2 1239   3.231   3.863   1.689  0.3856  0.4838 -0.1789
    1THF     H3 1240   3.222   3.813   1.592  0.4871  1.7465 -0.8549
    1THF     H4 1241   3.264   3.800   1.772 -0.2754 -0.8317 -0.8806
    1THF     C3 1242   3.320   3.989   1.671  0.5425 -0.5412  0.0635
    1THF     H5 1243   3.371   3.994   1.575  3.0546 -1.5317  1.3135
    1THF     H6 1244   3.397   3.988   1.748  2.4385 -2.2243 -1.7999
    1THF     C4 1245   3.219   4.103   1.694 -0.2035  0.0344  0.8815
    1THF     H7 1246   3.236   4.187   1.627 -0.5958 -1.7487 -1.4993
    1THF     H8 1247   3.235   4.137   1.797 -1.6710  1.0716  0.7816
    1THF     O1 1248   3.089   4.049   1.683 -0.6924  0.0843 -0.3169
    1THF     C1 1249   1.218   2.917   2.940  0.4717 -0.3453 -0.2898
    1THF     H1 1250   1.157   3.001   2.975 -1.0246 -2.2306  1.7651
    1THF     H2 1251   1.163   2.824   2.924  0.7551 -0.5162 -0.2557
    1THF     C2 1252   1.328   2.894   3.049  0.1878 -0.0006  0.1218
    1THF     H3 1253   1.371   2.794   3.041 -0.9192 -0.4561 -0.3051
    1THF     H4 1254   1.290   2.909   3.150  1.0192  0.4136  0.3783
    1THF     C3 1255   1.429   3.004   3.009  0.4082 -0.2687  0.3161
    1THF     H5 1256   1.528   2.987   3.052 -0.6544 -2.9468  1.8001
    1THF     H6 1257   1.398   3.096   3.059 -1.7289 -0.9673  0.3024
    1THF     C4 1258   1.419   3.019   2.855  0.0344  0.0707 -0.5976
    1THF     H7 1259   1.489   2.957   2.798 -1.8711 -1.0980 -1.7201
    1THF     H8 1260   1.421   3.123   2.823 -1.0452  0.1163 -0.5476
    1THF     O1 1261   1.287   2.959   2.819 -0.0733 -0.4795  0.2300
    1THF     C1 1262   1.787   0.735   3.338 -0.4526  0.1250 -0.1779
    1THF     H1 1263   1.826   0.832   3.305 -0.0232 -0.6403 -1.9496
    1THF     H2 1264   1.879   0.676   3.344  0.2875  1.4525  2.4368
    1THF     C2 1265   1.681   0.669   3.247 -0.0798 -0.7927  0.4055
    1THF     H3 1266   1.717   0.577   3.199  2.2418  0.6170 -0.6002
    1THF     H4 1267   1.649   0.735   3.167  0.9233  0.1755  0.7965
    1THF     C3 1268   1.559   0.642   3.343 -0.4069 -0.4753 -0.3066
    1THF     H5 1269   1.574   0.541   3.381  0.9688  0.1399  0.8543
    1THF     H6 1270   1.457   0.645   3.305  0.3540 -0.5445 -2.3795
    1THF     C4 1271   1.578   0.735   3.466  0.4881 -1.0206  0.0439
    1THF     H7 1272   1.537   0.696   3.559 -0.9188  0.9096  0.2669
    1THF     H8 1273   1.529   0.831   3.443  1.0504 -1.0984 -1.5098
    1THF     O1 1274   1.720   0.744   3.467 -0.7397 -0.6772  0.6715
    1THF     C1 1275   0.451   0.341   3.403 -0.1415 -0.4116  0.5778
    1THF     H1 1276   0.471   0.356   3.296 -2.1025  1.2454  0.4167
    1THF     H2 1277   0.386   0.420   3.440  0.5134 -0.2879  1.4741
    1THF     C2 1278   0.578   0.338   3.485  0.4466  0.9333 -0.1866
    1THF     H3 1279   0.564   0.378   3.586  0.2704 -1.0686  0.6028
    1THF     H4 1280   0.649   0.400   3.428  2.0971 -0.6502  0.0939
    1THF     C3 1281   0.623   0.190   3.491  0.2582  0.3956 -0.1638
    1THF     H5 1282   0.641   0.148   3.591 -0.7504 -1.4753 -0.7353
    1THF     H6 1283   0.715   0.172   3.434 -0.3525 -0.4360 -0.9074
    1THF     C4 1284   0.500   0.114   3.439  0.0589  0.1215  0.0103
    1THF     H7 1285   0.472   0.030   3.503 -0.4094 -0.2905 -0.7239
    1THF     H8 1286   0.513   0.083   3.335 -1.6415  0.1589 -0.2254
    1THF     O1 1287   0.393   0.211   3.439  0.0232  0.5681 -0.1707
    1THF     C1 1288   1.443   2.290   3.365  0.5913 -0.0538  1.0437
    1THF     H1 1289   1.381   2.379   3.378 -1.2836 -1.1246 -0.1566
    1THF     H2 1290   1.505   2.269   3.452  0.7137 -0.0742  0.9507
    1THF     C2 1291   1.538   2.312   3.244 -0.0014 -0.0982 -0.0136
    1THF     H3 1292   1.624   2.244   3.247  0.7569  0.6943 -2.3790
    1THF     H4 1293   1.559   2.418   3.233 -1.8021  0.2123 -0.6034
    1THF     C3 1294   1.443   2.255   3.134  0.6722  0.3549 -0.7505
    1THF     H5 1295   1.501   2.220   3.047  2.7701  2.3131 -0.1921
    1THF     H6 1296   1.370   2.329   3.100 -0.4513 -0.8690 -1.0377
    1THF     C4 1297   1.367   2.143   3.190 -0.2952  0.3934 -0.4665
    1THF     H7 1298   1.422   2.050   3.169  0.7191  0.7522  0.5317
    1THF     H8 1299   1.267   2.147   3.147 -0.6949 -1.0273  0.2799
    1THF     O1 1300   1.366   2.171   3.331  0.3713  0.3667 -0.6783
    1THF     C1 1301   3.964   1.039   1.025  0.7208  0.4708  0.0625
    1THF     H1 1302   3.900   1.056   1.112 -0.3889 -1.3907 -0.3567
    1THF     H2 1303   3.939   1.119   0.956  2.7416  1.0675  0.0017
    1THF     C2 1304   3.948   0.910   0.945  0.6931 -0.4206 -0.2126
    1THF     H3 1305   3.853   0.896   0.893  1.4820 -3.3082 -0.9679
    1THF     H4 1306   3.961   0.830   1.017 -0.2073 -1.3393 -1.0561
    1THF     C3 1307   4.072   0.914   0.853 -0.4245  0.6854  0.6760
    1THF     H5 1308   4.054   0.945   0.750 -0.3271  0.9088  0.7260
    1THF     H6 1309   4.134   0.824   0.853 -0.4848  0.6226 -1.4607
    1THF     C4 1310   4.159   1.026   0.914  0.0997  0.2270 -0.3230
    1THF     H7 1311   4.142   1.113   0.850  0.9265  0.5617 -0.0965
    1THF     H8 1312   4.266   1.000   0.915  0.0374 -0.0262 -0.2916
    1THF     O1 1313   4.103   1.053   1.041 -0.5429  0.5012 -0.0979
    1THF     C1 1314   0.300   2.085   3.711 -0.5117  0.6639 -0.4187
    1THF     H1 1315   0.389   2.147   3.701 -0.1734  0.2957  0.2683
    1THF     H2 1316   0.333   1.985   3.684 -0.4504  0.8094 -0.8839
    1THF     C2 1317   0.186   2.138   3.623 -0.2665  0.1527 -0.5977
    1THF     H3 1318   0.187   2.089   3.525 -1.8952  0.5564 -0.8321
    1THF     H4 1319   0.180   2.244   3.600 -1.6890  0.0991 -0.5163
    1THF     C3 1320   0.057   2.088   3.702 -1.3939 -0.5702 -0.2667
    1THF     H5 1321   0.030   1.987   3.670  0.1575 -0.9653 -0.3871
    1THF     H6 1322  -0.030   2.149   3.679 -3.4028 -3.3736 -0.3851
    1THF     C4 1323   0.103   2.096   3.849 -0.3298 -0.2351  0.2388
    1THF     H7 1324   0.047   2.018   3.902 -0.3973 -0.4848 -0.1982
    1THF     H8 1325   0.084   2.197   3.885 -0.3697  0.7887 -2.5272
    1THF     O1 1326   0.248   2.063   3.847 -0.1669  0.4671  0.3018
    1THF     C1 1327   0.121   4.041   2.167  0.1616  0.0602 -0.3437
    1THF     H1 1328   0.211   4.092   2.132  0.0580 -0.6635 -1.7042
    1THF     H2 1329   0.040   4.114   2.164  0.2729  0.2899  1.3889
    1THF     C2 1330   0.145   3.976   2.303 -0.1375  0.6317 -0.3403
    1THF     H3 1331   0.048   3.939   2.338  0.2699 -3.7135 -3.3825
    1THF     H4 1332   0.198   4.036   2.377 -0.9498  1.1349 -0.1475
    1THF     C3 1333   0.237   3.857   2.266 -0.4193 -1.0471 -0.2374
    1THF     H5 1334   0.230   3.776   2.339  0.6171  0.0693  1.1030
    1THF     H6 1335   0.344   3.880   2.260 -0.5366  0.2669  2.3630
    1THF     C4 1336   0.185   3.817   2.132 -0.6337  0.2756  0.2628
    1THF     H7 1337   0.116   3.732   2.130 -2.5067  1.6997  2.2418
    1THF     H8 1338   0.268   3.787   2.067  0.1269  1.5118  0.6583
    1THF     O1 1339   0.121   3.929   2.074  0.7431 -0.5534 -0.7041
    1THF     C1 1340   3.932   2.981   0.897  0.5002  0.8398 -0.5890
    1THF     H1 1341   4.001   2.902   0.866 -0.8744 -1.0011  0.9231
    1THF     H2 1342   3.900   2.979   1.002  0.1027  0.2052 -0.7170
    1THF     C2 1343   3.817   2.991   0.797 -0.7949  0.7127  0.1030
    1THF     H3 1344   3.727   3.003   0.858 -0.8555  1.6585 -0.1586
    1THF     H4 1345   3.807   2.904   0.733 -1.7908 -0.2980  1.5984
    1THF     C3 1346   3.834   3.121   0.725 -0.2350 -1.0736 -0.1314
    1THF     H5 1347   3.770   3.201   0.765  3.4543  1.9856 -0.0351
    1THF     H6 1348   3.809   3.113   0.619 -2.4934 -1.0039  0.3641
    1THF     C4 1349   3.977   3.158   0.747  0.3843  0.5339  0.0004
    1THF     H7 1350   3.989   3.266   0.757  0.0130  0.4374  1.7329
    1THF     H8 1351   4.049   3.120   0.674  0.7932  1.2750  0.0146
    1THF     O1 1352   4.009   3.099   0.876 -0.0256 -0.0453  0.5371
    1THF     C1 1353   0.357   1.986   1.457 -0.1234  0.5190 -0.0420
    1THF     H1 1354   0.340   2.055   1.374  1.0466  0.2647 -0.4915
    1THF     H2 1355   0.262   1.963   1.506  0.1313  0.9272  0.6584
    1THF     C2 1356   0.465   2.044   1.548  0.5193 -0.4790 -0.0931
    1THF     H3 1357   0.444   2.025   1.653 -0.3902 -0.7503 -0.3199
    1THF     H4 1358   0.464   2.153   1.541  1.6044 -0.5278 -1.1533
    1THF     C3 1359   0.594   1.990   1.488 -0.4840 -0.2976  0.4683
    1THF     H5 1360   0.655   1.941   1.565  1.0726  0.4870 -0.2439
    1THF     H6 1361   0.650   2.074   1.446  0.3805 -0.7020  0.7827
    1THF     C4 1362   0.553   1.895   1.373  0.5276  0.6111 -0.0824
    1THF     H7 1363   0.615   1.804   1.374 -0.4254 -0.0374  0.3242
    1THF     H8 1364   0.563   1.947   1.277  0.4700 -2.1417 -1.6604
    1THF     O1 1365   0.416   1.866   1.404  0.0725 -0.4017 -0.6087
    1THF     C1 1366   0.446   3.299   3.420  0.2895 -0.0179  0.0142
    1THF     H1 1367   0.419   3.357   3.508  0.6754 -2.1712  1.5851
    1THF     H2 1368   0.383   3.210   3.407  0.2445 -0.0601  0.5106
    1THF     C2 1369   0.599   3.267   3.424 -0.2152 -0.2139  0.6538
    1THF     H3 1370   0.618   3.183   3.357 -3.7320  1.2055 -2.2874
    1THF     H4 1371   0.647   3.246   3.520  1.0818 -0.6362 -0.0875
    1THF     C3 1372   0.657   3.388   3.362 -0.8017  0.3100 -0.2062
    1THF     H5 1373   0.736   3.362   3.291 -0.8348  0.9975 -0.4958
    1THF     H6 1374   0.706   3.453   3.435 -0.0359 -0.4537 -0.0248
    1THF     C4 1375   0.546   3.460   3.291  0.0397  0.3924 -0.0743
    1THF     H7 1376   0.566   3.477   3.185 -3.2632  0.4267 -0.7471
    1THF     H8 1377   0.519   3.553   3.343  2.2496  1.2051 -0.3349
    1THF     O1 1378   0.425   3.386   3.303  0.5613  0.9136 -0.3701
    1THF     C1 1379   2.520   4.032   3.324 -0.0374 -0.1313  0.6628
    1THF     H1 1380   2.584   3.944   3.307  1.2027  0.4167  2.3790
    1THF     H2 1381   2.440   4.014   3.396  1.0722  0.4375  2.0637
    1THF     C2 1382   2.447   4.079   3.198  0.6241  0.7389 -0.2776
    1THF     H3 1383   2.338   4.078   3.209  0.6024  0.4940 -0.5245
    1THF     H4 1384   2.483   4.024   3.111 -0.4570  0.5319 -0.6029
    1THF     C3 1385   2.492   4.217   3.166  0.4215  0.0091 -0.2120
    1THF     H5 1386   2.406   4.274   3.131  0.8424  0.5283 -0.4172
    1THF     H6 1387   2.569   4.218   3.088  0.8604 -0.6931  0.2004
    1THF     C4 1388   2.555   4.267   3.299  0.2177  0.6414 -0.5527
    1THF     H7 1389   2.481   4.305   3.370  0.3363  1.9713 -1.1208
    1THF     H8 1390   2.640   4.336   3.293 -0.7882  1.9079 -0.4347
    1THF     O1 1391   2.608   4.141   3.365  0.5183  0.0034  0.0127
    1THF     C1 1392   0.292   2.643   0.028 -0.5822  0.0514 -0.5279
    1THF     H1 1393   0.319   2.600  -0.068 -0.8843 -2.4209  0.4645
    1THF     H2 1394   0.187   2.672   0.033 -0.0392  1.9012  0.8826
    1THF     C2 1395   0.377   2.764   0.064 -0.5951  0.3328 -0.4289
    1THF     H3 1396   0.338   2.863   0.038 -0.1683  0.1413 -1.8317
    1THF     H4 1397   0.466   2.750   0.003 -0.1448  0.4504  0.1967
    1THF     C3 1398   0.395   2.758   0.218 -0.2846  0.3069  0.1699
    1THF     H5 1399   0.314   2.810   0.269  2.2872  3.4929  1.1605
    1THF     H6 1400   0.488   2.805   0.251 -0.7277  0.7079  0.8529
    1THF     C4 1401   0.394   2.611   0.240  0.4460  0.5829  0.2958
    1THF     H7 1402   0.365   2.585   0.342 -0.9560  1.0272  0.0236
    1THF     H8 1403   0.490   2.565   0.214  0.0069 -0.2611  0.1375
    1THF     O1 1404   0.304   2.556   0.140  0.2789  0.4952  0.1789
    1THF     C1 1405   0.242   2.342   0.559  0.1845 -0.0502  0.7903
    1THF     H1 1406   0.330   2.347   0.494 -0.9904 -0.2937 -0.8269
    1THF     H2 1407   0.204   2.241   0.573 -0.6017  0.1249 -0.0545
    1THF     C2 1408   0.137   2.435   0.494  0.0765  0.7590  0.4008
    1THF     H3 1409   0.032   2.409   0.496  0.6027 -1.8889 -2.8156
    1THF     H4 1410   0.163   2.448   0.389 -1.7087  0.5340 -0.0848
    1THF     C3 1411   0.143   2.566   0.565 -0.2478  0.3737 -0.1190
    1THF     H5 1412   0.054   2.594   0.621 -0.6162  0.3017 -0.6596
    1THF     H6 1413   0.171   2.643   0.493  3.0105 -1.0762 -0.4685
    1THF     C4 1414   0.254   2.548   0.661 -0.9983 -0.2703 -0.2634
    1THF     H7 1415   0.234   2.600   0.755 -0.7855 -0.1733 -0.2719
    1THF     H8 1416   0.342   2.590   0.611 -1.1564 -0.7011 -0.9045
    1THF     O1 1417   0.269   2.405   0.684 -0.3528  0.4580 -0.2669
    1THF     C1 1418   2.741   1.598   0.796 -0.6568  0.5153  0.5528
    1THF     H1 1419   2.818   1.608   0.873 -1.2251  0.6572  1.0998
    1THF     H2 1420   2.680   1.508   0.803 -0.8020  0.4812 -1.0295
    1THF     C2 1421   2.808   1.618   0.656  0.4280  0.7316  0.7219
    1THF     H3 1422   2.762   1.548   0.587 -0.4384  0.7259  1.2989
    1THF     H4 1423   2.915   1.597   0.669  0.9104  0.3715 -3.3829
    1THF     C3 1424   2.794   1.769   0.612  0.6376  0.7000  0.1249
    1THF     H5 1425   2.762   1.792   0.510 -2.0802 -1.0923  0.5521
    1THF     H6 1426   2.888   1.821   0.633  1.4602 -1.0552  0.8766
    1THF     C4 1427   2.694   1.820   0.714 -0.1568  0.2048 -0.2106
    1THF     H7 1428   2.596   1.852   0.677 -0.0703 -0.6501 -1.1868
    1THF     H8 1429   2.738   1.900   0.775 -0.9651 -0.4644  1.2884
    1THF     O1 1430   2.661   1.709   0.811 -0.2405  0.2357  0.0321
    1THF     C1 1431   0.377   1.571   0.315 -0.4926  0.4638 -0.9380
    1THF     H1 1432   0.425   1.616   0.228  1.2168 -2.3695 -1.5134
    1THF     H2 1433   0.278   1.526   0.305 -0.4075 -0.3203  1.5026
    1THF     C2 1434   0.357   1.691   0.414  0.5787  0.0093  0.4427
    1THF     H3 1435   0.258   1.730   0.390  1.2255  1.5054  0.1307
    1THF     H4 1436   0.429   1.772   0.400  1.3894 -0.6462  0.8150
    1THF     C3 1437   0.375   1.628   0.548 -0.2239  0.5146  0.5987
    1THF     H5 1438   0.276   1.604   0.587 -1.8622  3.6960 -1.3772
    1THF     H6 1439   0.428   1.700   0.610 -0.3211  0.3422  0.8816
    1THF     C4 1440   0.448   1.494   0.527  0.1409  0.2141 -0.0284
    1THF     H7 1441   0.378   1.416   0.555  0.4296 -0.3919 -0.9722
    1THF     H8 1442   0.539   1.484   0.587  1.8189  1.3324 -2.2692
    1THF     O1 1443   0.473   1.477   0.387  0.0499 -0.4670  0.4029
    1THF     C1 1444   1.057   3.696   1.062 -0.8222 -0.4856  0.3916
    1THF     H1 1445   1.150   3.649   1.028 -0.6588 -0.2954  0.5784
    1THF     H2 1446   1.046   3.789   1.006  1.9665  0.0885  0.7100
    1THF     C2 1447   1.035   3.709   1.209  0.1634  0.4704  0.0801
    1THF     H3 1448   1.076   3.804   1.245  0.6000 -0.0762  1.0505
    1THF     H4 1449   1.067   3.623   1.268  0.7687  1.5682  1.3646
    1THF     C3 1450   0.891   3.717   1.233 -1.0852  0.5505 -0.1207
    1THF     H5 1451   0.868   3.824   1.233 -0.0726  0.7834  1.6585
    1THF     H6 1452   0.876   3.675   1.333  1.6292  0.4979  0.3071
    1THF     C4 1453   0.826   3.636   1.124 -0.2242  0.4217 -0.2158
    1THF     H7 1454   0.746   3.687   1.070  0.1669  1.2424 -0.0438
    1THF     H8 1455   0.781   3.546   1.166  1.7119  0.3490  1.8302
    1THF     O1 1456   0.936   3.624   1.028  0.2341  0.1894  0.3719
    1THF     C1 1457   1.359   1.606   3.120  0.0385 -0.0100 -0.0743
    1THF     H1 1458   1.338   1.713   3.133  0.4729  0.0949 -0.2291
    1THF     H2 1459   1.328   1.592   3.016  0.2697 -0.0522 -0.1375
    1THF     C2 1460   1.277   1.518   3.213  0.3805  0.3451  0.1990
    1THF     H3 1461   1.254   1.429   3.154  1.6278  0.3049 -0.2540
    1THF     H4 1462   1.182   1.556   3.250  0.3778 -0.1087  0.6699
    1THF     C3 1463   1.377   1.477   3.323 -0.5333  0.4010  0.7479
    1THF     H5 1464   1.394   1.370   3.321 -0.8942  0.3607 -0.9005
    1THF     H6 1465   1.360   1.516   3.424  1.6300  1.5821  0.6869
    1THF     C4 1466   1.514   1.536   3.275 -0.4180  0.1273  0.3923
    1THF     H7 1467   1.593   1.461   3.282  0.2938  0.5229 -2.7178
    1THF     H8 1468   1.535   1.625   3.335  0.0872  0.2291  0.0650
    1THF     O1 1469   1.495   1.563   3.133  0.2860 -0.2209  0.0929
    1THF     C1 1470   3.712   1.809   3.827 -0.5070  0.1816  0.5696
    1THF     H1 1471   3.792   1.823   3.900  0.3469 -0.7924 -0.1682
    1THF     H2 1472   3.661   1.715   3.851  1.2086 -1.3425 -1.5486
    1THF     C2 1473   3.772   1.806   3.684  0.4501  0.4244  0.4472
    1THF     H3 1474   3.722   1.733   3.620 -1.2606  1.6354  0.3685
    1THF     H4 1475   3.873   1.765   3.686  0.6384  0.9081  0.9016
    1THF     C3 1476   3.756   1.950   3.631  0.1486  0.0686  0.0426
    1THF     H5 1477   3.704   1.945   3.535 -0.0012 -0.2864  0.1397
    1THF     H6 1478   3.850   2.002   3.617 -0.3406  0.7527 -0.7129
    1THF     C4 1479   3.665   2.021   3.733  0.6976 -0.9556 -0.0925
    1THF     H7 1480   3.573   2.059   3.688  0.0143 -0.4889  1.6644
    1THF     H8 1481   3.712   2.111   3.772 -0.5241 -0.8258  1.1494
    1THF     O1 1482   3.637   1.928   3.842  0.5762  0.1704  0.7224
    1THF     C1 1483   3.014   3.857   1.129 -0.2733 -0.7293 -0.6459
    1THF     H1 1484   2.989   3.750   1.123  0.7283 -1.0606  0.7653
    1THF     H2 1485   2.981   3.903   1.035 -0.5909 -0.9676 -0.6549
    1THF     C2 1486   3.164   3.866   1.156  0.1018 -0.2975 -0.0054
    1THF     H3 1487   3.214   3.948   1.104  0.4010 -0.2599  0.3353
    1THF     H4 1488   3.202   3.766   1.133  1.5552  0.3954 -0.6913
    1THF     C3 1489   3.167   3.889   1.308 -0.2639 -0.9589 -0.0938
    1THF     H5 1490   3.227   3.973   1.344 -0.0510 -0.9075 -0.5664
    1THF     H6 1491   3.223   3.812   1.360 -1.2299 -0.8400  1.1236
    1THF     C4 1492   3.029   3.895   1.361  0.3850 -0.7065 -0.2325
    1THF     H7 1493   3.015   3.977   1.431 -0.2205  0.3146 -1.5269
    1THF     H8 1494   3.013   3.805   1.421 -2.2642 -1.1726 -1.5378
    1THF     O1 1495   2.939   3.903   1.249 -0.9725 -0.3598 -0.3675
    1THF     C1 1496   2.995   3.432   1.405 -0.0642 -0.1741  0.2615
    1THF     H1 1497   2.927   3.458   1.323  1.2922 -1.1385 -1.1850
    1THF     H2 1498   2.949   3.472   1.496 -0.9355  1.0638 -0.7135
    1THF     C2 1499   3.132   3.485   1.372  0.2614 -0.9302 -0.3640
    1THF     H3 1500   3.170   3.568   1.431 -1.7354  0.6748 -1.2759
    1THF     H4 1501   3.143   3.520   1.269  0.2979  2.1644  0.6348
    1THF     C3 1502   3.221   3.364   1.411  0.0531 -0.5846 -0.5689
    1THF     H5 1503   3.300   3.392   1.482 -1.0044 -0.3193  0.5193
    1THF     H6 1504   3.261   3.324   1.317 -0.7062 -1.2066 -0.6352
    1THF     C4 1505   3.133   3.255   1.467 -0.4449  0.0715  0.0802
    1THF     H7 1506   3.142   3.266   1.575 -0.0862  1.4302 -0.0818
    1THF     H8 1507   3.164   3.160   1.421  0.6401  0.5128 -0.1193
    1THF     O1 1508   3.001   3.290   1.422  0.1262  0.3617 -0.1258
    1THF     C1 1509   3.731   2.527   2.195 -0.2703 -0.9724 -0.1874
    1THF     H1 1510   3.745   2.529   2.087  2.0255  0.1391  0.0873
    1THF     H2 1511   3.679   2.613   2.237  0.3941 -0.2666 -0.8056
    1THF     C2 1512   3.867   2.513   2.263 -0.1660  0.0663 -0.3558
    1THF     H3 1513   3.879   2.588   2.341  0.1829 -2.7310  2.3656
    1THF     H4 1514   3.941   2.517   2.183  0.0396 -0.4411 -0.1889
    1THF     C3 1515   3.868   2.375   2.325  0.0502 -0.4061 -0.2733
    1THF     H5 1516   3.928   2.373   2.416  0.2757  0.1965 -0.4102
    1THF     H6 1517   3.904   2.298   2.257  2.0091  1.1594 -1.0586
    1THF     C4 1518   3.716   2.353   2.348 -0.3284 -0.5199  0.4139
    1THF     H7 1519   3.692   2.406   2.440  0.6204  1.5132 -0.4942
    1THF     H8 1520   3.682   2.251   2.368 -0.3704 -0.5601  0.1414
    1THF     O1 1521   3.643   2.418   2.238  0.5048  0.5302  0.3016
    1THF     C1 1522   1.750   1.955   2.475 -0.1738 -0.4230 -0.0082
    1THF     H1 1523   1.725   1.882   2.552  0.1684 -0.0805  0.4351
    1THF     H2 1524   1.700   1.930   2.381 -1.5079  0.7190  0.3686
    1THF     C2 1525   1.901   1.947   2.454 -0.5804  0.5165 -0.4691
    1THF     H3 1526   1.928   1.916   2.353  0.9108 -0.3394  0.1665
    1THF     H4 1527   1.958   1.883   2.521  0.3099 -0.1029 -1.8006
    1THF     C3 1528   1.949   2.094   2.458  0.4787  0.4086  0.7655
    1THF     H5 1529   2.007   2.129   2.372 -1.9609  0.0871 -1.0361
    1THF     H6 1530   2.013   2.116   2.544 -0.6990  0.7723  1.5640
    1THF     C4 1531   1.823   2.182   2.463  1.1484  0.2298 -0.5065
    1THF     H7 1532   1.789   2.216   2.365 -0.0369 -0.5316 -0.3722
    1THF     H8 1533   1.826   2.261   2.539 -0.9637 -0.1852  0.0444
    1THF     O1 1534   1.719   2.088   2.514  0.4429  0.1187 -0.2725
    1THF     C1 1535   3.401   3.714   4.006  0.1241  0.3437  0.0349
    1THF     H1 1536   3.440   3.656   3.922 -0.5054  0.1257 -0.1131
    1THF     H2 1537   3.421   3.820   3.990  0.9852  0.2703  0.5905
    1THF     C2 1538   3.476   3.664   4.130 -0.7794 -0.0655  0.7267
    1THF     H3 1539   3.527   3.751   4.172 -0.8674 -0.3052  1.3247
    1THF     H4 1540   3.551   3.586   4.115 -0.7623 -0.0364  0.6619
    1THF     C3 1541   3.364   3.632   4.224 -1.0306  0.2715  0.0339
    1THF     H5 1542   3.382   3.656   4.329  1.2613 -1.0211 -0.0395
    1THF     H6 1543   3.348   3.524   4.225 -0.3137  0.1288 -2.0084
    1THF     C4 1544   3.238   3.698   4.168  0.4209 -0.2558  0.2078
    1THF     H7 1545   3.226   3.801   4.202 -0.9513 -0.9326  1.8100
    1THF     H8 1546   3.159   3.634   4.209  1.7453 -0.7139  2.1263
    1THF     O1 1547   3.264   3.681   4.032  0.0712 -0.2967 -0.3394
    1THF     C1 1548   0.387   0.921   0.675  0.0850  0.0139 -0.4964
    1THF     H1 1549   0.306   0.854   0.645 -0.7852  0.8449 -0.0229
    1THF     H2 1550   0.407   0.899   0.780  0.7197  0.0194 -0.6150
    1THF     C2 1551   0.349   1.074   0.640  0.8199  0.5215 -0.7617
    1THF     H3 1552   0.404   1.148   0.699 -0.6909 -0.2478  1.6771
    1THF     H4 1553   0.244   1.094   0.659  1.0359  0.8886  0.0854
    1THF     C3 1554   0.398   1.095   0.495  1.0113  0.3497 -0.0678
    1THF     H5 1555   0.460   1.185   0.498  0.9056  0.4987 -2.0539
    1THF     H6 1556   0.312   1.118   0.432  1.2034 -1.2041 -0.9322
    1THF     C4 1557   0.482   0.971   0.467 -0.6033 -0.0884  0.0808
    1THF     H7 1558   0.578   1.007   0.428 -0.5756  1.4688  1.5075
    1THF     H8 1559   0.439   0.912   0.386 -0.1322  0.3353 -0.4854
    1THF     O1 1560   0.499   0.894   0.587 -0.5239 -0.0945 -0.3113
    1THF     C1 1561   2.664   1.024   3.683 -0.1735 -0.3046  0.1199
    1THF     H1 1562   2.641   1.012   3.577  3.7713 -0.8568 -0.7602
    1THF     H2 1563   2.755   1.083   3.695 -0.1345 -0.2738 -0.3106
    1THF     C2 1564   2.696   0.894   3.762 -0.8321 -0.1999  0.9984
    1THF     H3 1565   2.804   0.875   3.758 -0.2746  2.6228  1.6824
    1THF     H4 1566   2.646   0.811   3.712  0.7915 -0.2904 -0.5193
    1THF     C3 1567   2.643   0.928   3.895  0.5022 -0.0010 -0.1336
    1THF     H5 1568   2.716   0.990   3.948  0.6376  0.5394 -0.9395
    1THF     H6 1569   2.628   0.836   3.951  0.2495 -0.0720 -0.3173
    1THF     C4 1570   2.514   1.013   3.861 -0.6089  0.2589 -0.6361
    1THF     H7 1571   2.507   1.091   3.937 -2.1141 -0.3756 -0.1009
    1THF     H8 1572   2.426   0.951   3.845  1.0209 -1.7101 -2.2112
    1THF     O1 1573   2.550   1.084   3.745  0.8041  0.5653  0.5665
    1THF     C1 1574   3.671   2.326   0.464  0.6840 -0.4298  0.1486
    1THF     H1 1575   3.644   2.225   0.495  0.1572 -0.4691 -0.4217
    1THF     H2 1576   3.665   2.347   0.357 -0.8267 -1.6988 -0.0315
    1THF     C2 1577   3.816   2.361   0.510 -0.0458 -0.1421  0.3100
    1THF     H3 1578   3.860   2.439   0.447 -0.8163 -0.4155 -0.5700
    1THF     H4 1579   3.893   2.283   0.515  1.1061  1.0200  1.1160
    1THF     C3 1580   3.785   2.429   0.650  0.3000  0.0641 -0.6417
    1THF     H5 1581   3.825   2.531   0.654  0.3129  0.0328 -0.0312
    1THF     H6 1582   3.830   2.369   0.728 -0.4698  1.7449  1.1377
    1THF     C4 1583   3.630   2.433   0.666 -0.5327  0.0725  0.0093
    1THF     H7 1584   3.600   2.522   0.723  1.5812  0.0094  1.2803
    1THF     H8 1585   3.610   2.341   0.722  0.1483 -0.7049 -1.0217
    1THF     O1 1586   3.583   2.412   0.535  0.1782  0.0867 -0.0144
    1THF     C1 1587   0.971   4.045   4.008  0.1857  0.0178 -0.2322
    1THF     H1 1588   1.035   3.959   3.985  1.3982  1.0061 -0.6204
    1THF     H2 1589   1.026   4.097   4.087 -1.0995 -1.6436  1.8007
    1THF     C2 1590   0.827   4.001   4.045 -0.2068 -0.2609 -0.1794
    1THF     H3 1591   0.779   4.080   4.104 -1.0821  0.2575 -1.5514
    1THF     H4 1592   0.830   3.909   4.104 -0.3722 -1.0027 -1.3245
    1THF     C3 1593   0.768   3.972   3.907  0.0309  0.6713  0.3800
    1THF     H5 1594   0.659   3.972   3.898  0.2285 -2.0393 -2.9822
    1THF     H6 1595   0.807   3.878   3.866 -2.1263 -0.2301  0.3017
    1THF     C4 1596   0.840   4.074   3.821 -0.3446 -0.4446  0.2976
    1THF     H7 1597   0.768   4.148   3.786 -0.4933 -0.3207  0.8707
    1THF     H8 1598   0.883   4.033   3.729  1.2808 -1.2042  1.3830
    1THF     O1 1599   0.953   4.127   3.894  0.0028  0.3245  0.0364
    1THF     C1 1600   1.259   3.121   1.315 -0.4540 -0.0145 -0.0128
    1THF     H1 1601   1.309   3.217   1.330 -3.2050  1.4638 -0.0012
    1THF     H2 1602   1.244   3.098   1.209 -0.4662 -1.1686  0.2366
    1THF     C2 1603   1.131   3.133   1.396  0.5801  0.4357 -0.5049
    1THF     H3 1604   1.064   3.056   1.357  2.7721 -0.9127 -1.7341
    1THF     H4 1605   1.095   3.236   1.396  0.5164  0.4308 -1.8168
    1THF     C3 1606   1.174   3.097   1.537  0.5011  0.5012 -0.5581
    1THF     H5 1607   1.099   3.034   1.585 -0.3008  1.4573 -0.5582
    1THF     H6 1608   1.177   3.182   1.605 -0.0416 -0.5480  0.7949
    1THF     C4 1609   1.314   3.042   1.533  0.5052  0.0216 -0.1806
    1THF     H7 1610   1.343   2.963   1.603  1.7271  1.2183  0.6831
    1THF     H8 1611   1.379   3.128   1.551  2.3266 -0.8271 -2.4966
    1THF     O1 1612   1.334   3.013   1.391 -0.0145 -0.2869 -0.0385
    1THF     C1 1613   1.997   4.075   1.104  0.4127 -0.4395  0.1520
    1THF     H1 1614   2.034   4.013   1.186  1.0206 -0.1250  0.1130
    1THF     H2 1615   1.904   4.032   1.064  0.7667  1.0429 -2.3984
    1THF     C2 1616   2.104   4.090   0.995 -0.3974 -0.1897  0.4693
    1THF     H3 1617   2.113   4.005   0.927  0.2144 -0.4758  0.8986
    1THF     H4 1618   2.204   4.105   1.035 -0.8089 -0.8258  1.7734
    1THF     C3 1619   2.060   4.217   0.925  0.5964 -0.0057 -0.4671
    1THF     H5 1620   1.989   4.192   0.846 -0.5967  0.5764  0.4034
    1THF     H6 1621   2.141   4.274   0.877 -0.9082  2.0373 -0.6434
    1THF     C4 1622   1.986   4.288   1.032  0.7155 -0.5677  0.2371
    1THF     H7 1623   1.887   4.318   0.997  0.0667 -0.1388  2.4225
    1THF     H8 1624   2.045   4.375   1.062 -0.7099  0.3906  0.3034
    1THF     O1 1625   1.969   4.204   1.151  0.0873  0.5211  0.1303
    1THF     C1 1626   1.699   3.245   1.652  0.2338 -0.4473  0.1950
    1THF     H1 1627   1.734   3.232   1.549 -1.2265  0.3327 -0.4283
    1THF     H2 1628   1.638   3.161   1.687 -1.9489  1.4967  1.2018
    1THF     C2 1629   1.622   3.369   1.685  0.1439  0.3904 -0.0626
    1THF     H3 1630   1.513   3.363   1.694  0.1666  1.6040  1.2084
    1THF     H4 1631   1.640   3.449   1.613  0.8909  0.3404  0.0607
    1THF     C3 1632   1.678   3.422   1.819 -0.3377  0.1785  0.4435
    1THF     H5 1633   1.603   3.445   1.896 -1.4792  1.6313 -1.0705
    1THF     H6 1634   1.737   3.512   1.802  1.4366 -0.7083  1.7325
    1THF     C4 1635   1.778   3.316   1.868 -0.1317 -0.6678 -0.0317
    1THF     H7 1636   1.736   3.255   1.949  0.4148 -0.0027  0.7556
    1THF     H8 1637   1.872   3.359   1.904 -0.1163 -1.3610  0.7803
    1THF     O1 1638   1.807   3.245   1.747 -0.2238 -0.4308 -0.0389
    1THF     C1 1639   2.128   1.196   3.897  0.5795 -0.3253  0.2403
    1THF     H1 1640   2.134   1.087   3.891 -2.5936 -0.6010  0.7959
    1THF     H2 1641   2.137   1.235   3.795  1.1375  0.1844  0.4815
    1THF     C2 1642   2.218   1.264   3.999  0.1330  0.0923  0.3817
    1THF     H3 1643   2.311   1.288   3.945 -0.2712 -1.1586 -0.9159
    1THF     H4 1644   2.240   1.198   4.084  0.6161 -0.7447 -0.3734
    1THF     C3 1645   2.144   1.394   4.029  0.0152 -0.3556 -0.0109
    1THF     H5 1646   2.154   1.466   3.948 -1.2807  0.9214  0.9406
    1THF     H6 1647   2.188   1.446   4.114  0.4001 -0.4026 -0.1769
    1THF     C4 1648   1.998   1.349   4.035  0.4944  0.4689  0.7000
    1THF     H7 1649   1.940   1.435   4.000 -0.7611 -0.5335  0.2776
    1THF     H8 1650   1.961   1.316   4.132 -1.9480 -3.1172 -1.3387
    1THF     O1 1651   1.996   1.234   3.944 -0.2704  0.1299 -0.1898
    1THF     C1 1652   1.670   0.121   2.783  0.3330 -0.3739 -0.2889
    1THF     H1 1653   1.702   0.044   2.713  0.6219  0.7502 -1.4226
    1THF     H2 1654   1.611   0.192   2.724  0.1914  1.6099  2.1333
    1THF     C2 1655   1.770   0.184   2.875 -0.3411 -0.2277 -0.5933
    1THF     H3 1656   1.805   0.284   2.850  0.2952 -0.4008 -0.3978
    1THF     H4 1657   1.848   0.109   2.885 -0.2897 -0.0401  0.4743
    1THF     C3 1658   1.698   0.199   3.007 -0.0684 -0.2403  0.6043
    1THF     H5 1659   1.645   0.293   3.018  2.1670  0.9934  1.2655
    1THF     H6 1660   1.778   0.185   3.081 -0.5338 -1.6250  0.8567
    1THF     C4 1661   1.598   0.075   3.005  0.3249  0.1808 -0.3884
    1THF     H7 1662   1.505   0.086   3.060 -0.1989 -2.5317 -0.6496
    1THF     H8 1663   1.646  -0.020   3.030 -1.1235 -0.1349  1.2266
    1THF     O1 1664   1.562   0.067   2.867  0.1205  0.3513 -0.0514
    1THF     C1 1665   1.403   0.075   0.103 -0.1725  0.7535  0.4885
    1THF     H1 1666   1.317   0.046   0.042  0.9718 -1.0839 -0.2875
    1THF     H2 1667   1.490   0.024   0.062 -1.2047 -0.0223 -0.7936
    1THF     C2 1668   1.390   0.049   0.254 -0.4149  0.0232  0.2963
    1THF     H3 1669   1.403  -0.056   0.283 -0.9820  0.1942  1.1895
    1THF     H4 1670   1.293   0.077   0.295 -1.3521  1.5118 -2.7895
    1THF     C3 1671   1.501   0.138   0.312 -0.3969  0.3606  0.2354
    1THF     H5 1672   1.599   0.091   0.322  0.1878  1.0323 -2.0608
    1THF     H6 1673   1.473   0.179   0.410 -3.1409 -0.7751 -0.0231
    1THF     C4 1674   1.506   0.258   0.213 -0.2208  0.7997 -0.4307
    1THF     H7 1675   1.607   0.281   0.179 -1.5259  2.7242 -3.2240
    1THF     H8 1676   1.454   0.345   0.254 -3.0317 -1.0113 -0.0104
    1THF     O1 1677   1.424   0.215   0.100 -0.1370 -0.6123  0.2770
    1THF     C1 1678   3.891   0.284   3.680  0.1950 -0.4102 -0.6576
    1THF     H1 1679   3.797   0.303   3.628  0.7437  1.1486 -1.0835
    1THF     H2 1680   3.975   0.264   3.613  1.1843  2.0499 -0.2154
    1THF     C2 1681   3.888   0.170   3.796  0.2230 -0.1812  0.0332
    1THF     H3 1682   3.939   0.077   3.771  0.5298  0.5026 -1.9530
    1THF     H4 1683   3.784   0.152   3.826  0.2346  0.3403  0.3979
    1THF     C3 1684   3.963   0.233   3.918  0.7468  0.3458 -0.4103
    1THF     H5 1685   4.062   0.188   3.928  0.3966 -0.9641 -2.4927
    1THF     H6 1686   3.907   0.222   4.011 -0.3944 -0.1444 -1.1464
    1THF     C4 1687   3.994   0.378   3.880  0.1244 -1.3085  0.6616
    1THF     H7 1688   4.101   0.390   3.862  0.1706  1.8026  2.6488
    1THF     H8 1689   3.975   0.452   3.958 -0.7730 -2.9007  1.9731
    1THF     O1 1690   3.924   0.400   3.755  0.3186 -0.0926 -0.0365
    1THF     C1 1691   0.943   1.302   1.320 -0.2019 -0.0349  0.1196
    1THF     H1 1692   0.878   1.389   1.305  1.1774  1.1355  0.7903
    1THF     H2 1693   0.979   1.282   1.422  1.1734  1.5571 -0.0394
    1THF     C2 1694   1.071   1.321   1.240 -0.1715  0.1005 -0.7103
    1THF     H3 1695   1.152   1.280   1.300  0.2172  1.3043 -0.4152
    1THF     H4 1696   1.080   1.427   1.217 -1.8406  0.2828 -0.5961
    1THF     C3 1697   1.054   1.245   1.109  0.1651 -0.0081 -0.3508
    1THF     H5 1698   1.137   1.178   1.086  0.7206  0.7173 -0.4574
    1THF     H6 1699   1.039   1.321   1.032 -0.1001  1.6287  1.2912
    1THF     C4 1700   0.935   1.152   1.130  0.7663  0.0842  0.8502
    1THF     H7 1701   0.966   1.047   1.123 -0.7734 -0.2812 -0.8529
    1THF     H8 1702   0.859   1.154   1.052 -1.1801 -0.8591  2.6825
    1THF     O1 1703   0.874   1.189   1.260 -0.0564  0.0504 -0.3888
    1THF     C1 1704   1.449   1.062   0.485 -0.6573 -0.2283  1.1455
    1THF     H1 1705   1.517   1.006   0.420  0.6007  3.3561 -0.7472
    1THF     H2 1706   1.352   1.039   0.440  0.1715  0.4260 -1.0603
    1THF     C2 1707   1.481   1.212   0.518 -0.2600  0.6011 -0.0025
    1THF     H3 1708   1.423   1.283   0.459 -0.0289  0.8675  0.0888
    1THF     H4 1709   1.589   1.226   0.509 -0.2197 -0.4119 -1.2080
    1THF     C3 1710   1.439   1.220   0.669 -0.3650  0.0339  0.1660
    1THF     H5 1711   1.370   1.304   0.680  0.6260  0.9523 -0.4893
    1THF     H6 1712   1.523   1.242   0.736 -0.5807  3.1566 -0.4940
    1THF     C4 1713   1.382   1.087   0.696  0.2225 -0.2959  0.0409
    1THF     H7 1714   1.274   1.095   0.677  0.5813  1.5296 -1.3859
    1THF     H8 1715   1.404   1.062   0.800 -1.5917  3.2704  1.3703
    1THF     O1 1716   1.447   0.997   0.609 -0.2340 -0.4394 -0.0008
    1THF     C1 1717   1.827   0.764   0.280 -0.7570 -0.2893  0.6007
    1THF     H1 1718   1.757   0.820   0.343 -2.1773  0.6658 -1.7334
    1THF     H2 1719   1.885   0.835   0.221 -2.1170 -0.1571 -0.6063
    1THF     C2 1720   1.763   0.664   0.190 -0.4985 -0.5393  0.0049
    1THF     H3 1721   1.782   0.704   0.090 -0.7025 -0.9283 -0.1915
    1THF     H4 1722   1.657   0.650   0.213 -0.3907  0.1056  0.9224
    1THF     C3 1723   1.831   0.530   0.217 -0.1739  0.2794 -0.2375
    1THF     H5 1724   1.922   0.509   0.160 -0.4953 -2.1172  0.0728
    1THF     H6 1725   1.763   0.447   0.198  0.0437  0.3062 -1.1419
    1THF     C4 1726   1.874   0.550   0.362  0.3333 -0.1896  0.3941
    1THF     H7 1727   1.952   0.479   0.393  1.2479  0.7217  0.1922
    1THF     H8 1728   1.791   0.541   0.432 -0.1557 -0.9542 -0.2801
    1THF     O1 1729   1.926   0.684   0.354 -0.2737 -0.3736  0.4493
    1THF     C1 1730   0.674   3.777   1.531  0.2693  0.5151  0.7834
    1THF     H1 1731   0.728   3.702   1.589  0.5506 -0.6531 -0.9545
    1THF     H2 1732   0.645   3.737   1.433  0.5942 -0.0032  0.9005
    1THF     C2 1733   0.759   3.899   1.494 -0.5588  0.5843  0.0537
    1THF     H3 1734   0.728   3.931   1.394 -1.2428 -0.7885 -0.1770
    1THF     H4 1735   0.862   3.865   1.481 -0.0536  2.6155 -1.5158
    1THF     C3 1736   0.723   4.007   1.598  0.7635  0.4976 -0.6525
    1THF     H5 1737   0.674   4.086   1.542  1.2189  1.4574  0.2752
    1THF     H6 1738   0.818   4.043   1.638  0.2792  0.4563  0.5651
    1THF     C4 1739   0.624   3.939   1.695  0.6154  0.3937 -0.4103
    1THF     H7 1740   0.540   3.998   1.730  0.7788 -0.2838  1.1403
    1THF     H8 1741   0.674   3.886   1.776 -0.4656 -1.1499 -0.7274
    1THF     O1 1742   0.569   3.831   1.610 -0.2383  0.3310  0.1822
    1THF     C1 1743   2.080   3.101   3.294 -0.8605 -0.2214 -0.1852
    1THF     H1 1744   2.179   3.127   3.255 -1.2762  0.8845 -0.5374
    1THF     H2 1745   2.006   3.130   3.218 -0.5485 -1.3111 -0.9069
    1THF     C2 1746   2.048   3.176   3.421  0.2906 -0.0536 -0.1388
    1THF     H3 1747   1.996   3.272   3.408 -0.0160 -0.2654 -0.4743
    1THF     H4 1748   2.136   3.198   3.481 -0.6948 -0.7168  1.5993
    1THF     C3 1749   1.952   3.080   3.491 -0.6603 -0.6676  0.0760
    1THF     H5 1750   1.851   3.110   3.462  0.2500  0.8461 -1.6112
    1THF     H6 1751   1.965   3.074   3.599  0.1546 -0.8784 -0.0300
    1THF     C4 1752   1.979   2.944   3.444  0.3175  0.5157 -0.0973
    1THF     H7 1753   1.889   2.891   3.412 -1.3847  1.7592  2.4796
    1THF     H8 1754   2.034   2.885   3.517 -0.7766 -1.3115 -0.7232
    1THF     O1 1755   2.062   2.960   3.325 -0.2146  0.1479 -0.7327
    1THF     C1 1756   2.249   2.725   2.606  0.8059 -0.3476 -0.8200
    1THF     H1 1757   2.315   2.786   2.669 -0.6096 -0.5824  0.9411
    1THF     H2 1758   2.299   2.687   2.516 -0.6598 -1.1742 -1.3020
    1THF     C2 1759   2.118   2.797   2.564 -1.1445  0.4320 -0.3231
    1THF     H3 1760   2.142   2.848   2.471  1.1708 -1.0635 -0.5768
    1THF     H4 1761   2.081   2.871   2.636 -1.7925  0.2903 -0.5069
    1THF     C3 1762   2.018   2.679   2.558  0.4629 -0.6280 -0.2948
    1THF     H5 1763   2.001   2.653   2.454  1.2320 -0.2166 -0.5299
    1THF     H6 1764   1.923   2.712   2.602 -0.2576  0.1594 -2.3755
    1THF     C4 1765   2.082   2.560   2.633 -0.1858 -0.3499 -0.6206
    1THF     H7 1766   2.118   2.483   2.564 -0.9678 -1.5280  0.2854
    1THF     H8 1767   2.011   2.520   2.705  0.7338  0.2704  0.6512
    1THF     O1 1768   2.201   2.615   2.694  0.1032 -0.4129 -0.2639
    1THF     C1 1769   3.055   3.951   3.882 -0.4796 -0.0387  0.0473
    1THF     H1 1770   3.109   3.884   3.949  1.5834  3.5995  2.1496
    1THF     H2 1771   2.968   3.996   3.928 -0.5529  0.2738 -0.3934
    1THF     C2 1772   3.002   3.865   3.773 -0.2666 -0.3421 -0.0921
    1THF     H3 1773   2.893   3.857   3.781 -0.1907  0.0110  1.4592
    1THF     H4 1774   3.045   3.765   3.769  3.3031  1.1860 -1.8038
    1THF     C3 1775   3.047   3.937   3.644  0.2596 -0.3592  1.0225
    1THF     H5 1776   2.961   3.996   3.611 -0.5292  0.0985  3.7781
    1THF     H6 1777   3.071   3.866   3.564 -0.5719  0.9241 -0.3860
    1THF     C4 1778   3.165   4.012   3.684 -0.3134  1.0878  0.4371
    1THF     H7 1779   3.188   4.095   3.617 -0.6730  1.3237  0.6057
    1THF     H8 1780   3.248   3.943   3.695 -1.2945  0.1567  2.1467
    1THF     O1 1781   3.134   4.046   3.821 -0.7582 -0.1064  0.1611
    1THF     C1 1782   1.869   3.637   2.113  0.2669  0.0535  0.6925
    1THF     H1 1783   1.822   3.733   2.137 -1.8733 -0.8285  0.1409
    1THF     H2 1784   1.802   3.551   2.119  0.0897  0.0572 -0.8598
    1THF     C2 1785   1.990   3.608   2.196 -0.3249 -0.1893 -0.5200
    1THF     H3 1786   1.993   3.503   2.224  1.5586  0.2842  1.2200
    1THF     H4 1787   2.000   3.669   2.286 -0.3680  1.5192 -1.6430
    1THF     C3 1788   2.106   3.633   2.104  0.7410 -0.1605 -0.5064
    1THF     H5 1789   2.188   3.566   2.130 -2.7482 -3.7838  1.6899
    1THF     H6 1790   2.138   3.738   2.102  1.0656 -0.2804 -1.4901
    1THF     C4 1791   2.053   3.593   1.964 -0.5057 -0.1327  0.3024
    1THF     H7 1792   2.069   3.486   1.946  0.6481  0.1694 -0.5087
    1THF     H8 1793   2.106   3.646   1.884  0.1181 -0.1492  0.6966
    1THF     O1 1794   1.912   3.631   1.971  0.1240 -0.2113 -0.3176
    1THF     C1 1795   2.242   3.472   1.075 -0.0683  0.1757 -0.2171
    1THF     H1 1796   2.332   3.417   1.045  0.2084 -0.3211  1.4827
    1THF     H2 1797   2.167   3.477   0.996 -0.4159  0.2437  0.1186
    1THF     C2 1798   2.275   3.618   1.119  0.4174 -0.2878  0.2388
    1THF     H3 1799   2.254   3.687   1.037  0.6972 -1.7039 -1.0664
    1THF     H4 1800   2.381   3.630   1.142  0.1839  0.2540  1.0291
    1THF     C3 1801   2.182   3.636   1.238  0.0368 -0.5723 -0.6803
    1THF     H5 1802   2.081   3.655   1.201 -0.5751 -1.0251  0.7107
    1THF     H6 1803   2.213   3.710   1.313 -0.4507 -1.7882  0.7495
    1THF     C4 1804   2.159   3.496   1.297  0.1454 -0.1213  0.3636
    1THF     H7 1805   2.057   3.473   1.330  0.0276 -0.3598 -0.1534
    1THF     H8 1806   2.240   3.473   1.368  1.1009 -1.9787 -1.2633
    1THF     O1 1807   2.175   3.403   1.180  0.3437  1.0586 -0.0831
    1THF     C1 1808   3.652   0.984   3.124 -0.4212  0.1997  0.1131
    1THF     H1 1809   3.729   1.057   3.153 -1.2405  0.7277  1.0126
    1THF     H2 1810   3.604   1.014   3.031  0.7925  0.9598 -0.2855
    1THF     C2 1811   3.567   0.955   3.247  0.3576  0.1484 -0.2626
    1THF     H3 1812   3.472   0.906   3.223  0.1150 -0.1968  1.2995
    1THF     H4 1813   3.544   1.050   3.297  1.7141  0.2088  0.2777
    1THF     C3 1814   3.656   0.862   3.329 -0.6658  0.1962  0.4099
    1THF     H5 1815   3.599   0.795   3.393  0.8633 -0.3891  1.1837
    1THF     H6 1816   3.711   0.924   3.401 -1.3358  1.1169  0.1461
    1THF     C4 1817   3.745   0.797   3.231 -0.3663 -0.1638  0.1369
    1THF     H7 1818   3.716   0.695   3.205 -0.0047  0.0311 -1.0523
    1THF     H8 1819   3.849   0.791   3.263 -0.0551 -1.1979 -1.0750
    1THF     O1 1820   3.740   0.869   3.108  0.1222 -0.4885 -0.4260
    1THF     C1 1821   1.943   1.077   0.835  0.2917 -0.6005  0.8270
    1THF     H1 1822   1.912   1.179   0.813 -2.2615 -1.6125 -0.5205
    1THF     H2 1823   2.047   1.072   0.869 -0.3724  0.5211  3.0803
    1THF     C2 1824   1.929   0.996   0.704  0.6114  0.0807 -0.5574
    1THF     H3 1825   2.015   0.930   0.687  1.3704  1.4378 -2.1590
    1THF     H4 1826   1.924   1.053   0.611 -0.9005 -0.2680 -0.6886
    1THF     C3 1827   1.796   0.919   0.728 -0.2097 -0.1131  0.2895
    1THF     H5 1828   1.815   0.812   0.738  1.1837  0.3752  3.5670
    1THF     H6 1829   1.723   0.919   0.647 -2.4225  0.4131  2.2241
    1THF     C4 1830   1.735   0.981   0.854  0.0202  0.0912  0.3294
    1THF     H7 1831   1.659   0.916   0.898 -0.3803  1.7793  2.1972
    1THF     H8 1832   1.689   1.077   0.825  0.4564  0.2788  0.2544
    1THF     O1 1833   1.853   1.014   0.932  0.1037 -0.1254 -0.0828
    1THF     C1 1834   1.722   0.494   1.277  0.2674 -0.9894 -0.3511
    1THF     H1 1835   1.780   0.550   1.350  0.6769  0.9178 -2.0721
    1THF     H2 1836   1.665   0.410   1.315 -0.4200 -0.3872 -0.0546
    1THF     C2 1837   1.807   0.440   1.167  0.0038  0.3469 -1.0978
    1THF     H3 1838   1.798   0.333   1.149  2.3163  0.1296 -1.1592
    1THF     H4 1839   1.909   0.449   1.206 -0.4868 -0.1459  0.3160
    1THF     C3 1840   1.793   0.524   1.043 -0.3073  0.7244 -0.4332
    1THF     H5 1841   1.753   0.454   0.970  0.8179 -1.5108  1.0127
    1THF     H6 1842   1.884   0.564   0.998 -0.0850  0.2661 -0.3945
    1THF     C4 1843   1.695   0.637   1.093 -0.3791 -0.0907  0.2976
    1THF     H7 1844   1.625   0.662   1.013  0.5811 -0.4576 -0.6824
    1THF     H8 1845   1.753   0.726   1.118 -2.5579  0.9935  1.6109
    1THF     O1 1846   1.632   0.584   1.207 -0.3515 -0.2738  0.2454
    1THF     C1 1847   0.702   2.160   0.747  0.3282 -0.1578 -0.1720
    1THF     H1 1848   0.750   2.244   0.696  0.4409 -0.3869 -0.4458
    1THF     H2 1849   0.766   2.076   0.777 -0.1968 -0.4884  0.0323
    1THF     C2 1850   0.589   2.102   0.657 -0.0422  0.3027 -0.1528
    1THF     H3 1851   0.631   2.014   0.607  0.4973  0.9380 -0.8274
    1THF     H4 1852   0.557   2.175   0.582 -1.2026  1.0956  1.1106
    1THF     C3 1853   0.473   2.064   0.755 -1.2192 -0.3264 -0.0229
    1THF     H5 1854   0.459   1.957   0.769  0.1548 -0.3209  1.5570
    1THF     H6 1855   0.379   2.107   0.718 -0.3161  0.9454 -0.8806
    1THF     C4 1856   0.519   2.115   0.896 -0.3507  0.5847 -0.0640
    1THF     H7 1857   0.551   2.023   0.945  0.1541  1.2849  0.9209
    1THF     H8 1858   0.451   2.161   0.967  1.7918 -0.8188  3.0341
    1THF     O1 1859   0.631   2.201   0.868 -0.9631 -0.1006 -1.0046
    1THF     C1 1860   1.275   3.879   1.650  0.4190 -0.1415  0.7402
    1THF     H1 1861   1.236   3.930   1.739 -1.2895 -0.0218 -0.0481
    1THF     H2 1862   1.356   3.938   1.607 -0.1966  0.2549  0.1145
    1THF     C2 1863   1.164   3.863   1.546  1.0767 -0.3907 -0.7546
    1THF     H3 1864   1.216   3.863   1.451  2.9594 -1.2481  0.2511
    1THF     H4 1865   1.093   3.945   1.562 -0.2153 -1.6794  0.2689
    1THF     C3 1866   1.110   3.720   1.581  0.6291  0.7361  0.5215
    1THF     H5 1867   1.125   3.659   1.492  0.6410  1.1336  0.2453
    1THF     H6 1868   1.004   3.718   1.608  0.2871 -1.2817 -0.8867
    1THF     C4 1869   1.191   3.669   1.697 -0.2075 -0.3426  0.1816
    1THF     H7 1870   1.219   3.564   1.691 -0.8843 -0.6450  2.0509
    1THF     H8 1871   1.154   3.687   1.798  0.3892 -2.2730  0.7730
    1THF     O1 1872   1.312   3.742   1.683 -0.1496 -0.1114 -0.3024
    1THF     C1 1873   3.386   3.236   3.827  0.6536 -0.1466  0.0978
    1THF     H1 1874   3.472   3.191   3.778  1.4655  2.6711 -1.1808
    1THF     H2 1875   3.361   3.327   3.772  0.3012 -1.5270 -2.0722
    1THF     C2 1876   3.404   3.264   3.976 -0.4775  0.4370 -0.1074
    1THF     H3 1877   3.451   3.362   3.986  0.4842 -0.3200  3.3956
    1THF     H4 1878   3.472   3.188   4.016 -0.6397  1.7977  2.9490
    1THF     C3 1879   3.271   3.258   4.047  0.4894 -0.9784  0.3555
    1THF     H5 1880   3.230   3.349   4.092  0.7540  0.2237 -1.7815
    1THF     H6 1881   3.268   3.185   4.129 -1.6980 -0.9965  0.3063
    1THF     C4 1882   3.181   3.201   3.933 -0.2835  0.0083  0.8394
    1THF     H7 1883   3.121   3.282   3.891  0.1431 -0.8091 -1.4198
    1THF     H8 1884   3.120   3.119   3.971 -0.8085 -0.1898 -0.3965
    1THF     O1 1885   3.277   3.149   3.833  0.0750 -0.4771  0.0521
    1THF     C1 1886   2.897   0.830   3.462 -0.4614  0.6297 -1.1681
    1THF     H1 1887   2.958   0.833   3.553  0.5981 -0.0587 -1.8367
    1THF     H2 1888   2.800   0.781   3.477  0.7948 -1.3027  1.2324
    1THF     C2 1889   2.968   0.752   3.355 -0.0002 -0.5471  0.0194
    1THF     H3 1890   2.946   0.646   3.364  1.2977 -0.7377  1.1559
    1THF     H4 1891   3.074   0.751   3.380 -0.1957  0.0864  0.9077
    1THF     C3 1892   2.937   0.819   3.220 -0.0645 -0.4518 -0.1051
    1THF     H5 1893   2.866   0.761   3.162  1.2193 -0.6717 -1.4760
    1THF     H6 1894   3.028   0.840   3.163  0.3446  1.5988  1.2046
    1THF     C4 1895   2.856   0.948   3.267 -0.4709  0.5043  1.1176
    1THF     H7 1896   2.752   0.913   3.270  0.7354 -3.4060  0.6566
    1THF     H8 1897   2.869   1.046   3.222  0.3733  0.2618  0.8254
    1THF     O1 1898   2.888   0.959   3.405 -0.0739  0.1047 -0.2195
    1THF     C1 1899   3.513   1.774   1.795  0.6961 -0.0640 -0.5954
    1THF     H1 1900   3.565   1.750   1.702  1.0344  0.2677 -0.4923
    1THF     H2 1901   3.591   1.810   1.862 -0.5297  1.4967  0.0258
    1THF     C2 1902   3.431   1.665   1.853 -0.1657 -0.4101 -0.1726
    1THF     H3 1903   3.445   1.671   1.961 -0.9761  0.8608 -0.1133
    1THF     H4 1904   3.468   1.566   1.826 -0.5861 -0.9732  1.2819
    1THF     C3 1905   3.286   1.684   1.823 -0.0936  0.3816  0.1344
    1THF     H5 1906   3.220   1.669   1.909  0.8796 -1.1199  0.6295
    1THF     H6 1907   3.249   1.622   1.741  2.0277  0.5957 -1.0120
    1THF     C4 1908   3.285   1.842   1.803 -0.1931 -0.3236 -0.3369
    1THF     H7 1909   3.254   1.886   1.898 -1.0330 -1.1133 -0.2299
    1THF     H8 1910   3.214   1.865   1.723 -0.7356  1.0070  0.5122
    1THF     O1 1911   3.421   1.894   1.777 -0.3294  0.0597 -0.0829
    1THF     C1 1912   0.705   1.880   1.962 -0.6468  0.1216  0.1426
    1THF     H1 1913   0.690   1.777   1.930 -0.0206  0.6816 -2.0093
    1THF     H2 1914   0.779   1.873   2.042 -0.6714  1.6548  0.3131
    1THF     C2 1915   0.583   1.964   2.002  0.3171 -0.1581  0.9930
    1THF     H3 1916   0.557   1.945   2.106  1.4485  0.2165  1.3537
    1THF     H4 1917   0.498   1.930   1.942  0.1689  1.9053 -0.0111
    1THF     C3 1918   0.636   2.107   1.980 -0.4582  1.1375  0.8296
    1THF     H5 1919   0.700   2.134   2.064  0.1968  0.0760  0.6863
    1THF     H6 1920   0.573   2.193   1.957 -0.3604  0.8026 -0.7612
    1THF     C4 1921   0.733   2.087   1.857  0.5590  0.1885 -0.2392
    1THF     H7 1922   0.813   2.160   1.863  0.4578  0.3670 -1.0681
    1THF     H8 1923   0.686   2.113   1.762  0.6044 -0.1050 -0.3438
    1THF     O1 1924   0.785   1.950   1.862  0.2149 -0.1351  0.4518
    1THF     C1 1925   1.105   1.743   3.588 -0.1765  0.6873  0.0548
    1THF     H1 1926   1.139   1.649   3.633 -0.0913  2.5552  4.1696
    1THF     H2 1927   0.999   1.759   3.609 -0.3821 -1.0546  0.4413
    1THF     C2 1928   1.142   1.748   3.439 -0.4502 -0.7140  0.8124
    1THF     H3 1929   1.062   1.706   3.378  1.9402 -1.8435 -1.6479
    1THF     H4 1930   1.241   1.705   3.425  0.0366  1.2512 -2.0993
    1THF     C3 1931   1.156   1.896   3.416  0.0804 -0.2797  0.4952
    1THF     H5 1932   1.062   1.951   3.416  2.3586  3.7594 -0.2970
    1THF     H6 1933   1.223   1.909   3.331 -3.3881  1.1503 -2.1535
    1THF     C4 1934   1.227   1.941   3.545 -0.1826 -0.3282 -0.0398
    1THF     H7 1935   1.220   2.050   3.554  2.5115 -0.1383  0.0727
    1THF     H8 1936   1.332   1.914   3.540 -0.4372 -1.1385 -1.0254
    1THF     O1 1937   1.172   1.860   3.643  0.5354  0.0652 -0.0327
    1THF     C1 1938   0.633   2.723   2.524  0.1949 -0.1464 -0.0640
    1THF     H1 1939   0.661   2.657   2.442 -0.1201 -0.8511  0.3852
    1THF     H2 1940   0.700   2.703   2.608 -0.1740 -2.8092 -0.3685
    1THF     C2 1941   0.483   2.703   2.580 -0.5194  0.6928  0.3892
    1THF     H3 1942   0.476   2.625   2.656 -1.2443  0.5995  0.2257
    1THF     H4 1943   0.411   2.679   2.502 -0.8076  0.0491  0.8530
    1THF     C3 1944   0.457   2.847   2.632  0.5293 -0.5877 -0.3555
    1THF     H5 1945   0.465   2.837   2.741  0.0691  0.9355 -0.1761
    1THF     H6 1946   0.355   2.885   2.625  1.0143  0.6740 -0.7116
    1THF     C4 1947   0.572   2.933   2.580  0.3568  0.0555  0.6291
    1THF     H7 1948   0.643   2.961   2.658  0.9175 -0.1319  0.1879
    1THF     H8 1949   0.530   3.025   2.537 -3.3390 -2.3759 -1.2604
    1THF     O1 1950   0.643   2.860   2.475 -0.1251  0.3602  0.2231
    1THF     C1 1951   1.453   0.125   2.249 -0.1806 -0.6330 -0.2904
    1THF     H1 1952   1.459   0.105   2.142  2.8111 -0.4383 -0.2150
    1THF     H2 1953   1.415   0.038   2.303  0.0518 -0.4675  0.1447
    1THF     C2 1954   1.363   0.243   2.267 -0.1029  0.9259 -0.0786
    1THF     H3 1955   1.263   0.221   2.304  0.1425  0.2287  0.1855
    1THF     H4 1956   1.352   0.287   2.168  4.4947 -0.2659 -1.2644
    1THF     C3 1957   1.432   0.336   2.365  0.1947  0.2959  0.1887
    1THF     H5 1958   1.366   0.377   2.442  1.3654  2.1187  0.2635
    1THF     H6 1959   1.480   0.420   2.315 -2.7913  0.0094 -3.3839
    1THF     C4 1960   1.529   0.248   2.434  0.7940  0.0162  0.0214
    1THF     H7 1961   1.481   0.185   2.509  1.2592 -0.6968 -0.2774
    1THF     H8 1962   1.611   0.303   2.481  0.7398 -0.9489  1.2481
    1THF     O1 1963   1.569   0.164   2.323 -0.0798  0.0679 -0.1776
    1THF     C1 1964   3.627   0.421   3.169  0.5807 -1.0621  0.6237
    1THF     H1 1965   3.573   0.329   3.149 -1.0398  0.2302 -1.0887
    1THF     H2 1966   3.606   0.504   3.102  0.8827 -2.4487 -1.2166
    1THF     C2 1967   3.777   0.383   3.189 -0.0821  0.1999 -0.3616
    1THF     H3 1968   3.829   0.455   3.124 -1.4267  0.6538 -0.9669
    1THF     H4 1969   3.809   0.288   3.146  1.2279  0.3149  0.3362
    1THF     C3 1970   3.815   0.406   3.329 -0.2060 -0.3543  0.0415
    1THF     H5 1971   3.909   0.458   3.351 -0.1144 -1.5331  2.7376
    1THF     H6 1972   3.817   0.310   3.381 -0.9543  1.4903  3.6693
    1THF     C4 1973   3.691   0.467   3.394  0.3222 -0.2478 -0.7560
    1THF     H7 1974   3.707   0.575   3.401  1.3562 -0.4605  0.2958
    1THF     H8 1975   3.673   0.423   3.492  0.2892 -1.1913 -1.1787
    1THF     O1 1976   3.582   0.455   3.299  0.8135  0.1898  0.2402
    1THF     C1 1977   2.389   3.410   3.042 -0.5669 -1.0352  0.3604
    1THF     H1 1978   2.399   3.302   3.032  0.6165 -0.7946 -1.3222
    1THF     H2 1979   2.431   3.449   2.949  1.9906  0.3038  2.0127
    1THF     C2 1980   2.457   3.469   3.165 -0.1866  0.2604  0.2950
    1THF     H3 1981   2.510   3.558   3.131  0.7041 -1.1665 -2.2145
    1THF     H4 1982   2.527   3.405   3.220  1.1539  0.4026 -1.2009
    1THF     C3 1983   2.347   3.516   3.258 -0.2765  0.5925  0.2964
    1THF     H5 1984   2.349   3.625   3.265 -2.1915  0.4842  3.4842
    1THF     H6 1985   2.355   3.457   3.349 -1.0513 -0.8242 -0.5373
    1THF     C4 1986   2.216   3.488   3.188  0.2979  0.1365  0.8318
    1THF     H7 1987   2.142   3.566   3.205 -0.9045 -0.5933 -0.9039
    1THF     H8 1988   2.181   3.395   3.235 -0.8196  0.7363  1.1898
    1THF     O1 1989   2.248   3.452   3.055  0.1876  0.1636  0.3349
    1THF     C1 1990   1.175   0.085   3.141 -0.0035  0.0986 -0.0864
    1THF     H1 1991   1.070   0.071   3.114  0.5049 -0.1159 -2.0266
    1THF     H2 1992   1.242   0.033   3.072 -1.7018 -0.8763 -1.0461
    1THF     C2 1993   1.193   0.036   3.284 -0.5420  0.2843  0.1059
    1THF     H3 1994   1.191  -0.073   3.297  0.5870 -0.0870 -2.5244
    1THF     H4 1995   1.112   0.067   3.351 -2.0173 -0.0562 -1.4846
    1THF     C3 1996   1.317   0.107   3.335 -0.8959 -0.0655  1.0579
    1THF     H5 1997   1.405   0.046   3.319  0.8594  1.9342  2.7082
    1THF     H6 1998   1.315   0.132   3.442 -0.0434 -0.1388  1.0927
    1THF     C4 1999   1.316   0.240   3.245 -0.0064 -0.2562  0.4352
    1THF     H7 2000   1.412   0.255   3.195  0.4405  1.0690  1.6750
    1THF     H8 2001   1.304   0.325   3.313 -3.6515 -1.4117  1.3594
    1THF     O1 2002   1.204   0.222   3.155  0.1562  0.3275 -0.2823
    1THF     C1 2003   1.920   1.280   2.661  0.5721 -0.4653  0.1067
    1THF     H1 2004   2.014   1.224   2.669 -0.0962 -1.6121  0.1743
    1THF     H2 2005   1.860   1.260   2.571 -0.3464 -1.0993  0.8491
    1THF     C2 2006   1.960   1.431   2.659 -1.0639 -0.3064  1.1487
    1THF     H3 2007   1.949   1.464   2.556 -0.1627 -1.1566  0.7734
    1THF     H4 2008   2.063   1.450   2.691 -0.8175  1.1229 -0.4764
    1THF     C3 2009   1.865   1.491   2.768  0.2541  0.1167  0.1841
    1THF     H5 2010   1.782   1.541   2.717 -0.7247 -1.0999  0.5627
    1THF     H6 2011   1.913   1.571   2.824  0.8848  0.4812 -0.8486
    1THF     C4 2012   1.812   1.382   2.854  0.2290  1.4566 -0.1058
    1THF     H7 2013   1.706   1.396   2.879 -0.5386  0.8151 -2.8742
    1THF     H8 2014   1.875   1.362   2.942  0.5641  1.6512 -0.2995
    1THF     O1 2015   1.830   1.266   2.778 -0.0397 -0.1750 -0.1920
    1THF     C1 2016   0.709   3.080   1.015  0.1663 -0.3964 -0.2351
    1THF     H1 2017   0.607   3.065   1.051  0.0529  0.1591 -0.3174
    1THF     H2 2018   0.746   3.002   0.948 -1.8692 -0.4847 -1.3009
    1THF     C2 2019   0.808   3.087   1.125 -0.2548 -0.5175 -1.0864
    1THF     H3 2020   0.884   3.009   1.129 -0.4761 -0.7781 -1.8920
    1THF     H4 2021   0.763   3.079   1.224 -2.4475  1.6858 -1.8404
    1THF     C3 2022   0.880   3.225   1.119 -0.0043  0.3257  0.1539
    1THF     H5 2023   0.988   3.220   1.133  0.0964  1.2553 -0.2295
    1THF     H6 2024   0.838   3.292   1.194  1.3563  0.1411  1.1125
    1THF     C4 2025   0.840   3.273   0.982 -0.1615 -0.4447 -0.2494
    1THF     H7 2026   0.906   3.229   0.907  1.0338 -0.8413  1.0242
    1THF     H8 2027   0.840   3.382   0.969  0.3235  0.0773  3.5607
    1THF     O1 2028   0.713   3.214   0.954 -0.0844  0.5393  0.5371
    1THF     C1 2029   3.101   2.716   3.483  0.0465 -0.1284  0.0299
    1THF     H1 2030   3.037   2.761   3.559  0.6617  1.6140 -0.4407
    1THF     H2 2031   3.051   2.703   3.387  0.6061  0.8380 -0.4036
    1THF     C2 2032   3.166   2.583   3.521  0.2621 -0.1549 -0.2405
    1THF     H3 2033   3.097   2.502   3.497 -0.8756  0.3296  1.3268
    1THF     H4 2034   3.173   2.575   3.630 -1.6029  0.6743 -0.0395
    1THF     C3 2035   3.312   2.588   3.463 -0.0298  0.6590 -0.0397
    1THF     H5 2036   3.333   2.512   3.388 -1.0148  0.3165  0.0160
    1THF     H6 2037   3.385   2.575   3.543  0.1077 -1.3105 -0.4652
    1THF     C4 2038   3.324   2.727   3.394  0.8649 -0.4692 -0.9257
    1THF     H7 2039   3.289   2.725   3.290 -1.2494  0.1575 -0.2378
    1THF     H8 2040   3.421   2.778   3.396  0.1073  1.0602 -1.8092
    1THF     O1 2041   3.225   2.796   3.466  0.0756 -0.2278 -0.0755
    1THF     C1 2042   1.335   2.702   2.481  0.3044  0.6086 -0.0262
    1THF     H1 2043   1.259   2.727   2.555 -0.6121 -1.1212 -0.3623
    1THF     H2 2044   1.437   2.733   2.507  1.1639 -2.4101  0.3878
    1THF     C2 2045   1.287   2.750   2.348  0.0427  0.0388  0.4685
    1THF     H3 2046   1.327   2.849   2.324  0.7951 -0.3885 -0.0595
    1THF     H4 2047   1.178   2.756   2.352  0.0381 -0.3954  1.0451
    1THF     C3 2048   1.324   2.645   2.244  0.2049 -0.4102 -0.3178
    1THF     H5 2049   1.406   2.677   2.178 -0.8812 -3.7958 -3.4924
    1THF     H6 2050   1.229   2.622   2.196 -0.4285  0.2088  0.6456
    1THF     C4 2051   1.367   2.526   2.335 -0.0548  0.3744 -0.4940
    1THF     H7 2052   1.473   2.502   2.323 -0.3480  0.1907 -2.8798
    1THF     H8 2053   1.313   2.438   2.298  0.7802 -0.2581 -0.2270
    1THF     O1 2054   1.322   2.556   2.466 -0.6749 -0.8557  0.3475
    1THF     C1 2055   0.091   3.706   4.010 -0.4747 -0.1558  0.0333
    1THF     H1 2056   0.048   3.660   3.921 -0.2134  3.4733 -2.0874
    1THF     H2 2057   0.110   3.632   4.088  1.4257  0.7178  0.4334
    1THF     C2 2058  -0.000   3.810   4.069  0.4270  0.2035 -0.1931
    1THF     H3 2059   0.042   3.827   4.168 -1.3053 -0.5188  0.6836
    1THF     H4 2060  -0.104   3.782   4.091 -0.1046  2.2229 -0.0610
    1THF     C3 2061   0.023   3.932   3.981 -0.1651  0.4609  0.3565
    1THF     H5 2062   0.003   4.025   4.035 -0.0705  1.0517 -0.5994
    1THF     H6 2063  -0.048   3.934   3.898 -0.0545 -0.9035  0.2221
    1THF     C4 2064   0.175   3.918   3.924 -0.0915  0.0595 -0.8556
    1THF     H7 2065   0.246   3.987   3.970  0.5191 -1.6889  0.8806
    1THF     H8 2066   0.176   3.931   3.816 -0.6307 -0.7874 -0.9698
    1THF     O1 2067   0.202   3.779   3.959 -0.2245 -0.1432 -0.5968
    1THF     C1 2068   4.024   0.386   0.256 -0.9541  0.3499 -0.5365
    1THF     H1 2069   4.105   0.436   0.311 -0.5952 -0.2468 -0.5161
    1THF     H2 2070   3.955   0.463   0.221 -2.5281 -0.4151  0.7966
    1THF     C2 2071   3.956   0.283   0.331 -0.0500  0.0480 -1.0495
    1THF     H3 2072   3.854   0.263   0.298 -0.8425 -0.8920  1.8336
    1THF     H4 2073   3.958   0.300   0.439 -1.4277  0.7776 -1.1239
    1THF     C3 2074   4.034   0.157   0.291  0.5543  0.4317  0.4024
    1THF     H5 2075   3.968   0.079   0.251  2.0228 -0.5747 -0.1135
    1THF     H6 2076   4.081   0.115   0.381 -1.7884 -0.6194  1.1839
    1THF     C4 2077   4.126   0.200   0.177  0.6003  0.4795  0.4161
    1THF     H7 2078   4.120   0.139   0.086  1.8340 -1.3448  1.5109
    1THF     H8 2079   4.228   0.195   0.216  0.2218  1.8721  1.5957
    1THF     O1 2080   4.077   0.327   0.135  0.4151  0.5656 -0.4858
    1THF     C1 2081   3.260   2.217   0.654 -0.1322  0.4444  0.3368
    1THF     H1 2082   3.220   2.179   0.748  0.6161  1.2486  0.9920
    1THF     H2 2083   3.317   2.309   0.668  0.8347 -0.2964  1.3800
    1THF     C2 2084   3.145   2.232   0.564  0.1913 -0.4186 -0.0794
    1THF     H3 2085   3.181   2.271   0.469  1.4808 -1.0622  0.1438
    1THF     H4 2086   3.061   2.298   0.587  1.5798  1.2833  0.1757
    1THF     C3 2087   3.111   2.090   0.522 -0.0369 -0.2436 -0.5901
    1THF     H5 2088   3.053   2.087   0.429 -0.8838  1.7793 -0.1603
    1THF     H6 2089   3.047   2.035   0.591  2.5825 -0.3368  1.8478
    1THF     C4 2090   3.243   2.016   0.512  0.5683 -0.5619 -0.3428
    1THF     H7 2091   3.270   2.005   0.407 -0.0958 -0.8806 -0.4869
    1THF     H8 2092   3.233   1.920   0.562 -1.6936  0.3352  0.9981
    1THF     O1 2093   3.332   2.101   0.588  0.2947 -0.3882  0.1762
    1THF     C1 2094   2.587   2.226   1.425 -0.3883  0.4490 -0.5218
    1THF     H1 2095   2.679   2.276   1.394 -0.4408  0.8910  0.0183
    1THF     H2 2096   2.569   2.148   1.350 -0.5641  0.0525 -0.0699
    1THF     C2 2097   2.469   2.323   1.427  0.4020  0.6013  0.3615
    1THF     H3 2098   2.431   2.322   1.324  0.1530  1.8304  0.4244
    1THF     H4 2099   2.499   2.423   1.460  0.0123  0.0239  2.5441
    1THF     C3 2100   2.382   2.254   1.532 -0.0774  0.7445  0.1217
    1THF     H5 2101   2.293   2.224   1.476 -0.6592  0.6182  1.1052
    1THF     H6 2102   2.357   2.319   1.616  0.1686  2.4713 -1.1108
    1THF     C4 2103   2.462   2.134   1.583 -0.2706 -0.1003  0.1878
    1THF     H7 2104   2.426   2.041   1.538 -1.4804  0.9141 -0.9901
    1THF     H8 2105   2.458   2.114   1.691  0.3454  0.5388  0.3283
    1THF     O1 2106   2.595   2.165   1.550  0.2380 -0.7693 -0.2194
    1THF     C1 2107   3.907   2.582   2.618  0.0607  0.0966  0.5508
    1THF     H1 2108   3.842   2.549   2.537 -0.8328  0.2168  1.2168
    1THF     H2 2109   3.862   2.542   2.709 -2.2613 -0.3692 -0.7738
    1THF     C2 2110   3.906   2.738   2.630 -0.1506 -0.5237  1.1062
    1THF     H3 2111   3.882   2.765   2.733 -0.9274 -1.0720  1.0719
    1THF     H4 2112   3.847   2.780   2.549  3.5897 -0.7432 -1.8508
    1THF     C3 2113   4.056   2.777   2.610  0.7621 -0.3520 -0.1193
    1THF     H5 2114   4.097   2.782   2.711 -1.6961 -3.9801  1.1760
    1THF     H6 2115   4.069   2.866   2.549  0.7406 -0.5897 -0.4669
    1THF     C4 2116   4.117   2.659   2.539  1.1960  0.1016  0.2058
    1THF     H7 2117   4.225   2.653   2.557  1.5839  3.1254 -0.9067
    1THF     H8 2118   4.093   2.655   2.433  1.9259  0.2168  0.0318
    1THF     O1 2119   4.044   2.544   2.594 -0.1257  0.4158  0.6032
    1THF     C1 2120   2.631   3.135   1.814 -0.8203  0.4580  0.7072
    1THF     H1 2121   2.659   3.151   1.918 -1.5408 -0.2994  1.0208
    1THF     H2 2122   2.527   3.099   1.813 -1.4020  2.1038 -1.2179
    1THF     C2 2123   2.730   3.048   1.734 -0.1866 -0.8621  0.0323
    1THF     H3 2124   2.668   2.975   1.681 -2.2742 -0.8089  2.3378
    1THF     H4 2125   2.782   2.984   1.805 -1.6893 -1.3760  0.6846
    1THF     C3 2126   2.807   3.150   1.658 -0.0678  0.4559 -0.5198
    1THF     H5 2127   2.843   3.119   1.560  0.7642  1.0698 -0.4163
    1THF     H6 2128   2.896   3.188   1.708  0.0619 -1.3754  0.6739
    1THF     C4 2129   2.708   3.272   1.642 -0.0907  0.1375  0.3602
    1THF     H7 2130   2.644   3.247   1.556  0.8614 -0.7572 -0.0980
    1THF     H8 2131   2.754   3.370   1.630 -1.3787  0.8069  0.8019
    1THF     O1 2132   2.635   3.266   1.762 -0.0704 -0.7769 -0.0917
    1THF     C1 2133   3.103   0.312   4.071 -0.0530  0.0522  0.0840
    1THF     H1 2134   3.149   0.275   3.979 -0.9210  0.4906 -0.5391
    1THF     H2 2135   3.029   0.241   4.107  0.9470 -0.4871  1.0935
    1THF     C2 2136   3.051   0.453   4.068 -0.3551  0.2291 -0.6758
    1THF     H3 2137   2.957   0.466   4.013  1.0638 -0.7350 -3.4415
    1THF     H4 2138   3.127   0.521   4.029 -0.3176 -1.4520 -3.7221
    1THF     C3 2139   3.038   0.487   4.220  0.0453  0.2245 -0.6319
    1THF     H5 2140   2.937   0.467   4.256 -0.5010  0.1763 -2.1429
    1THF     H6 2141   3.053   0.595   4.228  1.4501 -0.0990  1.3994
    1THF     C4 2142   3.140   0.397   4.284  0.2905 -0.8118  0.0928
    1THF     H7 2143   3.104   0.323   4.356  0.7881 -1.1863 -0.0350
    1THF     H8 2144   3.219   0.456   4.331 -0.2627  0.3663 -0.4475
    1THF     O1 2145   3.197   0.319   4.173 -0.4166  0.0002 -0.3169
    1THF     C1 2146   3.318   1.123   3.654 -0.5322  0.1070  0.2025
    1THF     H1 2147   3.384   1.097   3.736  2.0733  4.1459 -0.4326
    1THF     H2 2148   3.248   1.195   3.698 -1.2126 -0.6223  0.3141
    1THF     C2 2149   3.247   1.016   3.574 -1.1170 -0.0269  0.0328
    1THF     H3 2150   3.146   1.009   3.616 -1.0953  0.5525  0.1921
    1THF     H4 2151   3.290   0.916   3.576  0.1046  0.4853 -0.7159
    1THF     C3 2152   3.253   1.076   3.431 -0.2527 -0.4143  0.5514
    1THF     H5 2153   3.156   1.093   3.386 -0.7202  0.2336  1.7838
    1THF     H6 2154   3.302   1.005   3.364  1.0237  2.9059 -2.1746
    1THF     C4 2155   3.330   1.207   3.440  0.3410 -0.3575  0.0526
    1THF     H7 2156   3.259   1.286   3.466 -0.9036 -1.4431  0.0029
    1THF     H8 2157   3.395   1.224   3.354  0.7119 -0.8459  0.2315
    1THF     O1 2158   3.404   1.186   3.561 -0.2964 -0.8811 -0.6631
    1THF     C1 2159   1.007   0.912   0.860 -0.4239 -0.6898  0.3482
    1THF     H1 2160   1.103   0.959   0.880 -0.0228 -2.6868  3.4529
    1THF     H2 2161   0.975   0.838   0.933  0.2352 -2.0992 -0.7625
    1THF     C2 2162   1.019   0.855   0.719  0.4293  0.8975  0.6299
    1THF     H3 2163   1.010   0.747   0.718  3.2876  0.6368 -0.7101
    1THF     H4 2164   1.107   0.893   0.667  2.0224 -1.8093  1.2527
    1THF     C3 2165   0.898   0.903   0.635  0.3315  0.4702  0.4275
    1THF     H5 2166   0.846   0.831   0.572  1.7557 -0.2174  0.0278
    1THF     H6 2167   0.914   0.981   0.560 -1.3876 -1.4792 -2.0422
    1THF     C4 2168   0.810   0.980   0.739 -0.7588  0.0279 -0.4837
    1THF     H7 2169   0.742   0.907   0.783 -1.2618  1.1660  0.6810
    1THF     H8 2170   0.762   1.065   0.689  0.6469  0.2346 -1.4796
    1THF     O1 2171   0.904   1.012   0.848  0.1419 -0.0575  0.1764
    1THF     C1 2172   2.841   1.331   2.417  0.2265 -0.4861  0.4873
    1THF     H1 2173   2.823   1.241   2.359  1.8198 -0.4925 -0.0119
    1THF     H2 2174   2.770   1.343   2.499  1.3512 -2.4919  1.7955
    1THF     C2 2175   2.833   1.456   2.331  0.3892  0.3096  0.0406
    1THF     H3 2176   2.798   1.542   2.389  2.9546  2.0275 -0.8737
    1THF     H4 2177   2.757   1.439   2.255 -2.3027  1.3210  2.3778
    1THF     C3 2178   2.978   1.470   2.278 -0.1888  0.1853 -0.7518
    1THF     H5 2179   2.997   1.577   2.265  1.4841  0.0765  0.5205
    1THF     H6 2180   2.992   1.426   2.179 -0.5499 -0.1927 -0.6352
    1THF     C4 2181   3.067   1.402   2.383 -0.4287 -0.4769 -0.2877
    1THF     H7 2182   3.115   1.479   2.444  0.7872 -0.8791 -0.7281
    1THF     H8 2183   3.144   1.336   2.342  0.6445 -0.9049  2.3022
    1THF     O1 2184   2.974   1.325   2.467 -0.4606 -0.2217 -0.0357
    1THF     C1 2185   1.867   0.035   0.113 -0.5782  0.7278  0.3075
    1THF     H1 2186   1.826   0.012   0.212 -2.7619  1.8792 -0.2868
    1THF     H2 2187   1.946  -0.031   0.076 -0.3744 -0.0023  1.9995
    1THF     C2 2188   1.931   0.175   0.106  0.3026  0.0496 -0.1554
    1THF     H3 2189   2.037   0.176   0.132  0.4517 -0.2079 -0.7453
    1THF     H4 2190   1.882   0.241   0.177  1.8453  2.3856 -1.2241
    1THF     C3 2191   1.895   0.222  -0.036 -1.0672 -0.0777  0.5532
    1THF     H5 2192   1.974   0.199  -0.108 -0.9961 -3.1141  1.5202
    1THF     H6 2193   1.871   0.329  -0.037  0.8978  0.3709  0.4251
    1THF     C4 2194   1.769   0.146  -0.076  0.1186  0.2692  0.0935
    1THF     H7 2195   1.777   0.114  -0.180  2.4773  0.0238  0.3224
    1THF     H8 2196   1.682   0.209  -0.055 -0.5413  0.4666 -2.9496
    1THF     O1 2197   1.756   0.033   0.021  0.1588  0.1688 -0.0031
    1THF     C1 2198   1.960   1.963   0.046 -1.2255 -0.3189  0.4297
    1THF     H1 2199   1.945   2.045  -0.024  0.2121  0.1654  0.6635
    1THF     H2 2200   2.040   1.981   0.119  0.5795 -0.9719 -1.3200
    1THF     C2 2201   1.985   1.829  -0.028  0.6286  0.4176  0.0884
    1THF     H3 2202   2.089   1.802  -0.047 -0.0283 -1.2200 -1.2536
    1THF     H4 2203   1.929   1.830  -0.121 -0.6215 -1.6196  0.7922
    1THF     C3 2204   1.925   1.724   0.062 -0.0722  0.3434 -0.2410
    1THF     H5 2205   2.005   1.674   0.116  0.4949  0.3305 -1.0771
    1THF     H6 2206   1.867   1.656  -0.001 -2.7464  1.3000  1.1096
    1THF     C4 2207   1.838   1.796   0.166 -0.1554  0.1229  0.4992
    1THF     H7 2208   1.876   1.768   0.264  3.6575 -0.7149 -1.1422
    1THF     H8 2209   1.735   1.759   0.159  0.4003 -1.8106  2.1709
    1THF     O1 2210   1.846   1.938   0.128  0.3452 -0.5780  0.2109
    1THF     C1 2211   0.010   3.582   2.360  0.2794 -0.4259 -0.1257
    1THF     H1 2212  -0.001   3.691   2.368 -0.0003 -0.3060 -1.9146
    1THF     H2 2213   0.116   3.557   2.354  0.7147  0.6677  2.4851
    1THF     C2 2214  -0.049   3.534   2.225 -1.0109  0.1366 -0.2630
    1THF     H3 2215   0.032   3.482   2.173  0.3980  2.3440 -0.3751
    1THF     H4 2216  -0.079   3.623   2.168  1.5010 -0.8091 -3.2054
    1THF     C3 2217  -0.164   3.446   2.264 -0.5676 -0.2610 -0.3090
    1THF     H5 2218  -0.178   3.364   2.193  0.1228  0.5039 -1.3287
    1THF     H6 2219  -0.248   3.514   2.254 -1.1454 -0.6433  1.6418
    1THF     C4 2220  -0.146   3.404   2.410 -0.2766 -1.1106 -0.2723
    1THF     H7 2221  -0.093   3.308   2.413  1.2303 -0.2280  1.6410
    1THF     H8 2222  -0.239   3.403   2.467  0.3230 -0.5988  0.7247
    1THF     O1 2223  -0.055   3.496   2.464  0.2959 -0.4452 -0.1420
    1THF     C1 2224   2.998   3.204   1.090  0.3056 -0.2603 -0.2608
    1THF     H1 2225   2.889   3.208   1.104  0.4865  2.0484  0.6758
    1THF     H2 2226   3.056   3.195   1.182 -0.2065  0.9536  0.1963
    1THF     C2 2227   3.022   3.334   1.002 -0.0040  0.1665  0.3944
    1THF     H3 2228   3.126   3.363   1.013 -0.5037  1.4925  1.9223
    1THF     H4 2229   2.969   3.426   1.029 -1.2852 -0.2569 -0.6259
    1THF     C3 2230   2.991   3.290   0.858  0.1835  0.8279  0.1972
    1THF     H5 2231   3.040   3.349   0.780 -0.1478 -2.6288 -2.7296
    1THF     H6 2232   2.886   3.314   0.841 -0.6773 -1.1263  2.5164
    1THF     C4 2233   3.022   3.134   0.859 -0.4298 -0.1070 -0.5610
    1THF     H7 2234   3.123   3.106   0.829  0.9412  0.9827  2.7622
    1THF     H8 2235   2.945   3.088   0.797 -1.4054  0.6827  0.0448
    1THF     O1 2236   3.011   3.097   0.999  0.1457  0.3124  0.2467
    1THF     C1 2237   2.517   3.748   2.868  0.0603  0.1302  0.0856
    1THF     H1 2238   2.508   3.826   2.792  3.0464  2.0049  1.5654
    1THF     H2 2239   2.422   3.714   2.909  0.8289 -0.5555  1.3153
    1THF     C2 2240   2.616   3.782   2.973  0.7494  0.0095 -0.4021
    1THF     H3 2241   2.568   3.781   3.071  1.3002  1.8084 -0.0909
    1THF     H4 2242   2.647   3.887   2.963  0.9509 -0.0030  0.0658
    1THF     C3 2243   2.729   3.685   2.967 -0.1646 -0.1453  0.0646
    1THF     H5 2244   2.748   3.644   3.066  0.0608 -1.3108 -0.4437
    1THF     H6 2245   2.814   3.742   2.929 -1.3001  0.8429 -1.0350
    1THF     C4 2246   2.688   3.583   2.857 -0.1285  0.2263 -0.3783
    1THF     H7 2247   2.667   3.482   2.894  1.5486 -0.0460 -0.1476
    1THF     H8 2248   2.772   3.576   2.786  0.5017  2.2992  0.1438
    1THF     O1 2249   2.571   3.638   2.788 -0.3202  0.3333 -0.2337
    1THF     C1 2250   3.147   2.268   1.143  0.3287  0.0812  1.1660
    1THF     H1 2251   3.103   2.171   1.166  1.8508 -0.9338 -0.1045
    1THF     H2 2252   3.239   2.275   1.202  1.5625 -2.7677 -0.2916
    1THF     C2 2253   3.049   2.381   1.169 -0.0618  0.1179 -0.4812
    1THF     H3 2254   3.097   2.445   1.243 -0.5211 -3.2230  2.8571
    1THF     H4 2255   2.954   2.346   1.210  1.2811 -0.0509  2.6203
    1THF     C3 2256   3.036   2.457   1.039 -0.6485 -0.3222  0.0585
    1THF     H5 2257   3.053   2.563   1.058 -2.0477 -0.1393  0.3963
    1THF     H6 2258   2.946   2.440   0.978 -1.3311  1.7399  0.4507
    1THF     C4 2259   3.154   2.413   0.948  0.2503  0.3854 -0.4817
    1THF     H7 2260   3.235   2.483   0.971  1.1372 -0.2166 -1.7363
    1THF     H8 2261   3.140   2.416   0.840  0.5530  1.5423 -0.4926
    1THF     O1 2262   3.179   2.279   0.999  0.2324 -0.1618  0.7827
    1THF     C1 2263   2.313   3.336   1.725  0.2054  0.5647 -0.4154
    1THF     H1 2264   2.415   3.365   1.701 -0.5341  1.8402 -2.1232
    1THF     H2 2265   2.295   3.364   1.829  0.3587  0.0331 -0.2457
    1THF     C2 2266   2.286   3.186   1.686  0.2939  0.4803 -0.6739
    1THF     H3 2267   2.318   3.112   1.760  1.0064  1.5313  0.0862
    1THF     H4 2268   2.326   3.156   1.590  0.9528  3.3357 -1.3410
    1THF     C3 2269   2.136   3.178   1.675 -1.0078 -0.0599  0.3327
    1THF     H5 2270   2.098   3.153   1.775 -2.5268  0.6537 -0.0479
    1THF     H6 2271   2.097   3.102   1.607 -0.1371  0.3254 -0.6094
    1THF     C4 2272   2.091   3.331   1.653 -0.2495  1.0618  0.3024
    1THF     H7 2273   2.023   3.359   1.733 -1.8026  0.0621 -0.6484
    1THF     H8 2274   2.041   3.343   1.556  1.5745 -1.6406 -1.0531
    1THF     O1 2275   2.217   3.407   1.650  0.0792 -0.6843  0.0812
    1THF     C1 2276   4.070   3.886   2.934 -0.1987 -0.0605 -0.1079
    1THF     H1 2277   4.151   3.841   2.992  2.2975 -0.1547 -3.4908
    1THF     H2 2278   4.021   3.810   2.873 -2.0348  0.3633  0.8166
    1THF     C2 2279   4.129   3.987   2.837 -0.4383  0.3102 -0.4713
    1THF     H3 2280   4.113   3.968   2.731  0.6227  0.4983 -0.6729
    1THF     H4 2281   4.236   3.990   2.858 -0.8072  0.0735  1.6023
    1THF     C3 2282   4.064   4.124   2.865  0.0756 -0.2454 -0.2471
    1THF     H5 2283   4.035   4.184   2.779 -3.2784 -0.5316  0.5900
    1THF     H6 2284   4.116   4.195   2.929 -1.1110  1.9049 -1.6085
    1THF     C4 2285   3.932   4.073   2.930  0.0373 -0.6634 -1.0059
    1THF     H7 2286   3.861   4.042   2.852  0.0040  0.0797 -1.2718
    1THF     H8 2287   3.889   4.149   2.996 -0.2819 -1.7536  0.0646
    1THF     O1 2288   3.970   3.963   3.012 -0.0362 -0.1847 -0.6637
    1THF     C1 2289   2.610   3.754   0.998  0.4142  0.6405  0.4486
    1THF     H1 2290   2.647   3.856   0.986  0.8239  0.4635  0.1756
    1THF     H2 2291   2.566   3.737   1.096 -0.1709 -3.3914 -0.4269
    1THF     C2 2292   2.737   3.661   0.966 -0.8996 -0.1244  0.8645
    1THF     H3 2293   2.794   3.640   1.057  0.0981 -2.6694 -0.3094
    1THF     H4 2294   2.810   3.699   0.894 -0.3892 -0.4191  1.2191
    1THF     C3 2295   2.674   3.534   0.903 -0.0988  0.3914 -0.0009
    1THF     H5 2296   2.654   3.457   0.978  2.2412 -0.9035 -0.6419
    1THF     H6 2297   2.738   3.485   0.829 -0.8572 -0.1366 -0.3168
    1THF     C4 2298   2.542   3.579   0.840  0.1910  0.3732  0.0158
    1THF     H7 2299   2.460   3.510   0.860  1.8515 -1.4327  0.6861
    1THF     H8 2300   2.559   3.587   0.732  0.5508  0.0019  0.0469
    1THF     O1 2301   2.515   3.713   0.894  0.4666  0.1070 -0.6831
    1THF     C1 2302   3.247   2.483   3.881 -0.4022  0.2843 -0.3958
    1THF     H1 2303   3.248   2.591   3.897 -0.1897  0.2759 -0.3555
    1THF     H2 2304   3.146   2.453   3.852 -0.3907  0.6911 -0.8791
    1THF     C2 2305   3.293   2.409   4.002 -0.0072 -0.1258 -0.7298
    1THF     H3 2306   3.235   2.316   4.011  1.1063 -0.7964 -0.3205
    1THF     H4 2307   3.284   2.476   4.088  1.3056 -1.4535  0.4670
    1THF     C3 2308   3.435   2.375   3.971  0.0987  0.3123  0.0540
    1THF     H5 2309   3.440   2.267   3.952 -1.3071  0.2207  0.1115
    1THF     H6 2310   3.504   2.398   4.051 -0.7718  1.6679  0.4284
    1THF     C4 2311   3.468   2.447   3.844 -0.4101  0.1064 -0.1636
    1THF     H7 2312   3.547   2.393   3.792 -0.5242  1.0268 -1.3137
    1THF     H8 2313   3.517   2.543   3.863  0.2662 -0.0929 -0.8567
    1THF     O1 2314   3.345   2.457   3.776  0.3922  0.5884  0.0106
    1THF     C1 2315   0.444   1.607   3.852 -0.4236 -0.7497  0.0179
    1THF     H1 2316   0.458   1.696   3.790  0.1516  0.2278  1.5357
    1THF     H2 2317   0.533   1.544   3.855  1.0853  1.2208 -1.7606
    1THF     C2 2318   0.320   1.530   3.820  0.1290  0.3001 -0.0115
    1THF     H3 2319   0.339   1.432   3.866  1.9999  1.5865  2.0479
    1THF     H4 2320   0.306   1.510   3.714  0.6503 -1.7971  0.2869
    1THF     C3 2321   0.207   1.601   3.900  1.0844 -0.1951  0.1523
    1THF     H5 2322   0.158   1.525   3.960  0.0314 -1.7469 -2.5884
    1THF     H6 2323   0.132   1.644   3.834 -0.4399 -3.1806 -0.1477
    1THF     C4 2324   0.285   1.706   3.972 -0.2793  0.0138  0.0670
    1THF     H7 2325   0.243   1.730   4.070 -1.3842 -1.1742 -0.1067
    1THF     H8 2326   0.294   1.793   3.907  2.2291 -0.1672  0.0924
    1THF     O1 2327   0.416   1.646   3.986 -0.5303 -0.4257  0.2504
    1THF     C1 2328   3.014   4.020   3.303  0.6836 -0.4250 -0.6206
    1THF     H1 2329   2.929   4.001   3.370 -0.6913  1.7283 -1.7000
    1THF     H2 2330   3.072   4.099   3.351 -2.5795  0.8796  1.3737
    1THF     C2 2331   2.971   4.040   3.159 -0.5133 -0.3182  0.1392
    1THF     H3 2332   2.926   4.136   3.135  0.8390 -0.1249 -1.6928
    1THF     H4 2333   2.897   3.961   3.145 -2.5529  0.9016  3.4814
    1THF     C3 2334   3.089   3.995   3.076 -0.1915  0.0428  0.0909
    1THF     H5 2335   3.142   4.077   3.026 -0.8616 -0.1480 -0.9531
    1THF     H6 2336   3.060   3.921   3.002  1.0260  1.6428 -2.0585
    1THF     C4 2337   3.183   3.919   3.167 -0.4152  0.0933  0.1720
    1THF     H7 2338   3.277   3.973   3.182 -0.8253  1.7264 -2.6861
    1THF     H8 2339   3.193   3.818   3.127  1.0572 -0.3174  1.5461
    1THF     O1 2340   3.112   3.910   3.291 -0.0389  0.2058 -0.1779
    1THF     C1 2341   0.641   0.512   3.990  0.2237  0.1073  0.1577
    1THF     H1 2342   0.549   0.489   4.044 -0.4321  2.5760  0.1319
    1THF     H2 2343   0.714   0.555   4.059  1.2007  1.7641 -1.8755
    1THF     C2 2344   0.592   0.605   3.878  0.0445  0.1361  0.1155
    1THF     H3 2345   0.585   0.711   3.904  2.6156  0.2936  0.3466
    1THF     H4 2346   0.507   0.561   3.826 -0.3821 -1.6320  2.2313
    1THF     C3 2347   0.710   0.583   3.781 -0.6915 -0.4692 -0.7353
    1THF     H5 2348   0.785   0.662   3.794  0.4720 -1.7421  0.5382
    1THF     H6 2349   0.669   0.583   3.680 -0.9216 -1.6860 -0.6499
    1THF     C4 2350   0.770   0.445   3.804  0.2428 -1.0372  0.2252
    1THF     H7 2351   0.872   0.472   3.834  0.4629 -0.2363 -1.2222
    1THF     H8 2352   0.768   0.364   3.731  0.7677 -1.4728  0.6900
    1THF     O1 2353   0.703   0.399   3.917  0.5946 -0.3196  0.5985
    1THF     C1 2354   0.838   0.652   1.484 -0.2210 -0.6468  0.7692
    1THF     H1 2355   0.888   0.647   1.581  2.6857 -1.2566 -0.7086
    1THF     H2 2356   0.765   0.573   1.468  0.5790 -0.8520 -2.1570
    1THF     C2 2357   0.930   0.650   1.357  0.1310  0.3047  0.1693
    1THF     H3 2358   0.902   0.584   1.275  0.6018 -0.4390  0.5902
    1THF     H4 2359   1.030   0.614   1.384 -0.3849 -0.5869  0.9477
    1THF     C3 2360   0.928   0.798   1.311 -0.2318  0.2658  0.1621
    1THF     H5 2361   0.883   0.809   1.212 -0.3717  2.8022  0.4815
    1THF     H6 2362   1.029   0.838   1.313 -1.0262  2.3101  2.0702
    1THF     C4 2363   0.841   0.869   1.414 -0.8642 -0.3796  0.3536
    1THF     H7 2364   0.774   0.941   1.366 -0.5732 -1.6195 -1.9634
    1THF     H8 2365   0.896   0.913   1.497 -1.5693 -0.4028  0.8395
    1THF     O1 2366   0.762   0.773   1.476  0.6618 -0.1658 -0.1458
    1THF     C1 2367   0.714   3.520   0.492 -0.0467  0.2089  0.7067
    1THF     H1 2368   0.679   3.454   0.412  2.8988 -0.0319 -0.4423
    1THF     H2 2369   0.820   3.505   0.514 -0.1729  1.3741  2.1368
    1THF     C2 2370   0.637   3.497   0.626  0.1161 -0.2159  0.5176
    1THF     H3 2371   0.674   3.408   0.678  2.4010  0.0755 -0.5458
    1THF     H4 2372   0.530   3.485   0.607  0.3449  0.6807 -1.5329
    1THF     C3 2373   0.676   3.634   0.700  0.3080 -0.4407 -0.1534
    1THF     H5 2374   0.772   3.623   0.751 -1.1369 -0.6434  2.6102
    1THF     H6 2375   0.597   3.671   0.766 -0.1953  0.0070 -1.0042
    1THF     C4 2376   0.696   3.731   0.587 -0.5958 -0.8151  0.9506
    1THF     H7 2377   0.792   3.784   0.587  1.5021 -4.4831 -1.3763
    1THF     H8 2378   0.627   3.816   0.599  3.8233  2.8054  2.3454
    1THF     O1 2379   0.684   3.660   0.459 -0.6855  0.2281 -0.8692
    1THF     C1 2380   3.971   1.052   2.414  0.6168 -0.2100 -0.3481
    1THF     H1 2381   3.970   1.047   2.305  0.0411  0.3400 -0.3738
    1THF     H2 2382   3.915   1.141   2.444 -0.4584 -0.7062 -0.8362
    1THF     C2 2383   4.109   1.063   2.467 -0.2335 -0.5718 -0.1321
    1THF     H3 2384   4.104   1.111   2.565  3.1728 -1.9699  0.7976
    1THF     H4 2385   4.176   1.111   2.396 -1.3441  0.4873 -0.4879
    1THF     C3 2386   4.149   0.917   2.492  0.4188  0.6877 -0.0974
    1THF     H5 2387   4.241   0.908   2.550 -1.1431 -0.5847  2.2910
    1THF     H6 2388   4.169   0.863   2.399 -0.8170 -1.7752  1.0107
    1THF     C4 2389   4.021   0.859   2.541  0.4880  0.7870  0.5080
    1THF     H7 2390   4.022   0.881   2.648 -1.4139 -2.5180  1.2788
    1THF     H8 2391   4.013   0.750   2.527  3.4669  0.6996 -0.9022
    1THF     O1 2392   3.917   0.935   2.479 -0.0309 -0.4028  0.1503
    1THF     C1 2393   3.517   1.561   0.806 -0.4869 -0.2266  0.0863
    1THF     H1 2394   3.502   1.613   0.901  0.5483  0.5501 -0.1693
    1THF     H2 2395   3.558   1.460   0.816  0.6537 -0.0392 -2.2755
    1THF     C2 2396   3.590   1.641   0.701  0.3395  0.6626 -0.3756
    1THF     H3 2397   3.698   1.628   0.713  0.4934  0.4428 -1.8731
    1THF     H4 2398   3.553   1.742   0.713 -1.2275 -0.1419  1.8749
    1THF     C3 2399   3.526   1.597   0.566  0.2031 -0.0495 -1.0491
    1THF     H5 2400   3.577   1.517   0.513  0.9291  0.9770 -1.9378
    1THF     H6 2401   3.552   1.673   0.492  1.3351 -1.9106 -2.5770
    1THF     C4 2402   3.380   1.556   0.604  0.4413 -0.2566  0.3714
    1THF     H7 2403   3.366   1.457   0.558  0.2641 -0.5084  0.9585
    1THF     H8 2404   3.307   1.633   0.577  1.2858  0.0268 -1.1513
    1THF     O1 2405   3.384   1.535   0.745  0.1565 -0.3603 -0.4955
    1THF     C1 2406   3.141   0.501   2.101 -0.2032 -0.1426 -0.6824
    1THF     H1 2407   3.124   0.463   2.202 -0.2987 -1.2349 -1.1106
    1THF     H2 2408   3.239   0.467   2.068 -0.5868 -1.5264 -0.4233
    1THF     C2 2409   3.135   0.652   2.103  0.7347  0.2833 -0.0512
    1THF     H3 2410   3.209   0.684   2.029  1.0177  4.2404  1.7767
    1THF     H4 2411   3.163   0.697   2.199  0.0118 -0.3822  0.4783
    1THF     C3 2412   2.994   0.697   2.067  0.4956 -0.1892  0.4157
    1THF     H5 2413   2.993   0.777   1.992 -1.5702  1.1920  1.8728
    1THF     H6 2414   2.935   0.744   2.146  0.6341  1.4823 -0.4384
    1THF     C4 2415   2.933   0.570   2.010 -0.3261  0.2165 -0.3214
    1THF     H7 2416   2.885   0.580   1.912 -0.4215  0.0009 -0.2972
    1THF     H8 2417   2.861   0.537   2.085  2.4867 -0.4705  2.1379
    1THF     O1 2418   3.037   0.466   2.013 -0.3537  0.5455  0.2134
    1THF     C1 2419   0.092   2.032   3.193 -0.4197 -0.4178 -0.0006
    1THF     H1 2420   0.192   1.988   3.188  0.4404  1.6905 -2.3230
    1THF     H2 2421   0.035   1.994   3.109 -0.3368 -0.4333 -0.0496
    1THF     C2 2422   0.094   2.185   3.206  0.2581  0.1774 -0.5172
    1THF     H3 2423   0.071   2.233   3.110 -1.7407  1.5778  0.6313
    1THF     H4 2424   0.190   2.218   3.248 -0.4800  1.7424 -0.0047
    1THF     C3 2425  -0.018   2.230   3.294 -0.0004 -0.3708  0.3978
    1THF     H5 2426  -0.090   2.289   3.237  1.0227  0.1893 -0.3383
    1THF     H6 2427   0.028   2.288   3.375 -0.1255  1.2644 -0.6677
    1THF     C4 2428  -0.075   2.095   3.343  0.0432 -0.1220  0.0693
    1THF     H7 2429  -0.160   2.071   3.278 -1.4621  0.6726  1.7215
    1THF     H8 2430  -0.098   2.093   3.449  1.1652  1.4351  0.3515
    1THF     O1 2431   0.029   1.994   3.319  0.4065 -0.1173 -0.2840
    1THF     C1 2432   3.868   2.013   2.065 -0.2094 -0.8216 -0.0535
    1THF     H1 2433   3.809   2.048   2.151  0.7553 -0.4869  0.4837
    1THF     H2 2434   3.812   2.018   1.971 -0.4175  0.7990  0.1398
    1THF     C2 2435   3.909   1.866   2.082  0.0191 -0.5550 -0.0110
    1THF     H3 2436   3.854   1.792   2.022  1.9574 -2.2210  0.2244
    1THF     H4 2437   3.900   1.832   2.185  1.7861 -1.5424 -0.1683
    1THF     C3 2438   4.049   1.844   2.040 -0.0108 -0.0650 -0.7745
    1THF     H5 2439   4.068   1.766   1.965  1.7931  1.2648 -1.7378
    1THF     H6 2440   4.104   1.821   2.131 -1.4161  0.2913  0.1780
    1THF     C4 2441   4.092   1.979   1.986 -0.3520  0.3376  0.1361
    1THF     H7 2442   4.077   1.996   1.879  1.1498  0.9195  0.0029
    1THF     H8 2443   4.196   2.008   2.004 -0.1377  0.2886 -0.9915
    1THF     O1 2444   3.993   2.077   2.047 -0.0639  0.1865 -0.3013
    1THF     C1 2445   1.931   1.233   1.188  0.5094  0.8363 -0.4433
    1THF     H1 2446   1.932   1.276   1.087 -0.1897  2.7061  0.3315
    1THF     H2 2447   1.902   1.128   1.177  2.9646  0.2249 -1.2305
    1THF     C2 2448   1.844   1.315   1.279 -0.9590  0.4610  0.1769
    1THF     H3 2449   1.814   1.253   1.363 -2.5097  0.4936 -0.3272
    1THF     H4 2450   1.754   1.352   1.229  0.6070  2.0939 -1.5303
    1THF     C3 2451   1.932   1.437   1.313  0.3032 -0.7209 -0.1854
    1THF     H5 2452   1.903   1.468   1.413  0.7631  1.5281 -0.7345
    1THF     H6 2453   1.911   1.522   1.247 -0.1566 -0.1734  0.6665
    1THF     C4 2454   2.073   1.379   1.303  0.3406  0.1061  0.1825
    1THF     H7 2455   2.090   1.344   1.405  1.3508  1.8864  0.6533
    1THF     H8 2456   2.145   1.449   1.258 -0.3331  1.5096  1.2473
    1THF     O1 2457   2.064   1.254   1.230  0.3653  0.1375 -0.6547
    1THF     C1 2458   1.081   1.134   3.409  0.1618  0.2534 -0.2411
    1THF     H1 2459   1.094   1.033   3.368  0.4597 -0.4752  1.5636
    1THF     H2 2460   1.172   1.155   3.466 -0.6971  0.8840  0.9220
    1THF     C2 2461   0.970   1.154   3.513 -0.3928 -0.3392  0.2364
    1THF     H3 2462   1.018   1.196   3.602  1.5545 -0.8098 -0.5919
    1THF     H4 2463   0.927   1.056   3.535 -0.6279 -0.4648 -0.7863
    1THF     C3 2464   0.875   1.255   3.455  0.0124  0.0109  0.5776
    1THF     H5 2465   0.836   1.323   3.531  1.7986  0.7216  0.8672
    1THF     H6 2466   0.784   1.216   3.409 -0.7008  0.5899  1.4617
    1THF     C4 2467   0.956   1.332   3.336  0.6079  0.5001  0.1976
    1THF     H7 2468   1.014   1.406   3.392  2.5138 -1.2789  0.6228
    1THF     H8 2469   0.895   1.366   3.252  0.4958  0.0681  0.1043
    1THF     O1 2470   1.058   1.228   3.302  0.1159 -0.4793  0.3196
    1THF     C1 2471   2.921   2.625   1.938 -0.0815 -0.1496  0.1244
    1THF     H1 2472   2.850   2.707   1.926 -0.1782 -0.0192  1.4369
    1THF     H2 2473   2.856   2.546   1.979 -0.2305  0.3105  0.7823
    1THF     C2 2474   3.037   2.665   2.031 -0.0874 -0.3164  0.1050
    1THF     H3 2475   3.088   2.581   2.079 -1.4138 -1.0907  0.1767
    1THF     H4 2476   2.996   2.724   2.113  1.3573  0.1799  0.4922
    1THF     C3 2477   3.136   2.722   1.926  0.6038 -0.0077 -0.2874
    1THF     H5 2478   3.235   2.740   1.969  1.6330 -0.0589 -2.5561
    1THF     H6 2479   3.109   2.821   1.890  0.2808 -0.0719 -0.2213
    1THF     C4 2480   3.126   2.625   1.811 -0.2100  0.3299 -0.6115
    1THF     H7 2481   3.199   2.546   1.827 -0.4792  0.1843 -0.0869
    1THF     H8 2482   3.154   2.674   1.718  1.7110 -0.2798 -0.3744
    1THF     O1 2483   2.988   2.583   1.812 -0.4478  0.4001  0.1571
    1THF     C1 2484   0.775   1.971   3.759  0.5874 -0.6097 -0.1178
    1THF     H1 2485   0.676   2.015   3.777 -0.8405 -3.7990  0.2386
    1THF     H2 2486   0.761   1.870   3.722 -0.7191 -0.2624 -0.5940
    1THF     C2 2487   0.874   1.966   3.878  0.1584  0.8006  0.0810
    1THF     H3 2488   0.931   1.872   3.878  0.7183  1.1203 -1.2153
    1THF     H4 2489   0.821   1.967   3.973  1.8858 -0.4904  1.0785
    1THF     C3 2490   0.954   2.092   3.872 -0.6932  0.1210 -0.2928
    1THF     H5 2491   1.057   2.078   3.904 -0.7395 -3.2979 -1.4519
    1THF     H6 2492   0.907   2.163   3.941  1.2186  2.4585 -1.3381
    1THF     C4 2493   0.936   2.133   3.723 -0.5168 -0.6654 -0.0294
    1THF     H7 2494   1.037   2.121   3.682  0.0900 -0.6750  1.4280
    1THF     H8 2495   0.896   2.234   3.714 -0.3702 -0.6400 -0.3989
    1THF     O1 2496   0.839   2.049   3.657 -0.2864 -0.0502 -0.0478
    1THF     C1 2497   0.006   2.372   0.858 -0.3564  0.3081 -0.1461
    1THF     H1 2498   0.108   2.387   0.894 -0.4230 -0.4075  0.3555
    1THF     H2 2499  -0.012   2.422   0.762  0.5808 -0.1219 -0.5494
    1THF     C2 2500  -0.089   2.438   0.963  0.4759  0.5073 -0.2032
    1THF     H3 2501  -0.158   2.508   0.915 -1.5019 -1.6735 -0.6087
    1THF     H4 2502  -0.034   2.497   1.036 -2.7881  1.9644  1.1791
    1THF     C3 2503  -0.167   2.319   1.021 -0.2174 -0.3442 -0.6336
    1THF     H5 2504  -0.264   2.300   0.976 -0.7700 -0.4770  0.5858
    1THF     H6 2505  -0.163   2.323   1.130  1.9200 -1.8583 -0.6068
    1THF     C4 2506  -0.079   2.197   0.983 -1.6570 -0.3022  0.0880
    1THF     H7 2507  -0.146   2.111   0.980  1.4192 -2.8701  1.2713
    1THF     H8 2508   0.000   2.178   1.057  0.5768  0.5376 -2.0290
    1THF     O1 2509  -0.027   2.233   0.855  0.4883 -0.0329 -0.2134
    1THF     C1 2510   1.442   1.357   2.389  0.8858 -0.0302 -0.4326
    1THF     H1 2511   1.398   1.322   2.295 -1.2193 -0.0782  0.5327
    1THF     H2 2512   1.453   1.466   2.391 -1.1546  0.1712  1.1946
    1THF     C2 2513   1.577   1.295   2.432  0.2839  0.2307  0.1733
    1THF     H3 2514   1.652   1.372   2.415 -0.4750  1.1167  0.8052
    1THF     H4 2515   1.598   1.198   2.387 -1.1600 -1.4588  2.9873
    1THF     C3 2516   1.559   1.276   2.582  0.0120  0.2254 -0.6777
    1THF     H5 2517   1.635   1.326   2.641 -1.0739  0.1230  0.8496
    1THF     H6 2518   1.574   1.170   2.602  1.4299  0.7358  1.0269
    1THF     C4 2519   1.415   1.312   2.617  0.7529  0.5863 -0.0875
    1THF     H7 2520   1.418   1.407   2.670  1.6673  1.4957 -1.7262
    1THF     H8 2521   1.359   1.230   2.663 -1.1370  1.6064 -0.5317
    1THF     O1 2522   1.345   1.315   2.496  0.3087 -0.0490 -0.2382
    1THF     C1 2523   2.314   0.352   1.121  0.2398 -0.1125 -0.7250
    1THF     H1 2524   2.222   0.341   1.180  1.9183  0.7659  2.1741
    1THF     H2 2525   2.399   0.368   1.188 -1.2659 -1.6733  1.6495
    1THF     C2 2526   2.308   0.460   1.006 -0.2171 -0.2112  0.8319
    1THF     H3 2527   2.318   0.559   1.051 -1.0635 -0.2325  1.0837
    1THF     H4 2528   2.208   0.473   0.962  1.1835  1.1870 -2.0987
    1THF     C3 2529   2.401   0.408   0.891 -0.1155  0.2496  0.1202
    1THF     H5 2530   2.484   0.477   0.880 -0.8700  1.2962  0.9230
    1THF     H6 2531   2.346   0.392   0.798 -1.4717 -0.5647  1.0286
    1THF     C4 2532   2.447   0.273   0.946 -0.0528  0.6989 -0.5631
    1THF     H7 2533   2.543   0.279   0.998 -0.4176  0.6131  0.1257
    1THF     H8 2534   2.439   0.204   0.862  2.9870  2.9939 -2.8809
    1THF     O1 2535   2.346   0.231   1.044  0.2016 -0.2096  0.1927
    1THF     C1 2536   3.427   0.004   0.079 -0.3575 -0.2938  0.4366
    1THF     H1 2537   3.393  -0.100   0.080  1.3069 -0.8466  2.7745
    1THF     H2 2538   3.387   0.063   0.162  0.2543  2.5280 -1.2242
    1THF     C2 2539   3.397   0.077  -0.051 -0.3584 -0.0228  0.3867
    1THF     H3 2540   3.377   0.184  -0.037  0.2896 -0.3185  3.8392
    1THF     H4 2541   3.309   0.033  -0.098 -1.9948  2.6199  0.8305
    1THF     C3 2542   3.520   0.054  -0.132  0.0794 -0.5253  0.7825
    1THF     H5 2543   3.563   0.149  -0.164 -0.0764 -0.4511  0.7923
    1THF     H6 2544   3.500  -0.010  -0.219  0.3244  0.4591 -0.0071
    1THF     C4 2545   3.621  -0.023  -0.049 -0.6449 -0.1527  0.3773
    1THF     H7 2546   3.722   0.018  -0.054 -0.5551 -0.1418  1.9981
    1THF     H8 2547   3.629  -0.130  -0.073 -2.6045 -0.2028 -0.0836
    1THF     O1 2548   3.573  -0.006   0.087  0.9727  0.1807  0.3705
    1THF     C1 2549   3.334   2.174   3.249 -0.0650  0.0682 -0.3146
    1THF     H1 2550   3.341   2.078   3.197 -1.3907  0.6836 -1.6673
    1THF     H2 2551   3.360   2.175   3.355  4.4093 -0.5979 -1.2903
    1THF     C2 2552   3.201   2.249   3.219  0.2155  0.3909  0.8805
    1THF     H3 2553   3.156   2.312   3.297 -2.8391  0.6870 -1.0223
    1THF     H4 2554   3.121   2.183   3.185 -1.0819  1.0872  2.5096
    1THF     C3 2555   3.228   2.338   3.097  0.0104 -0.3073  0.5104
    1THF     H5 2556   3.212   2.444   3.116 -2.8439 -0.5568 -0.3495
    1THF     H6 2557   3.163   2.321   3.011  0.1289 -3.2427  0.9470
    1THF     C4 2558   3.374   2.302   3.058 -0.5578 -0.3916 -0.6233
    1THF     H7 2559   3.431   2.393   3.036  1.3846 -1.8731 -1.8998
    1THF     H8 2560   3.380   2.228   2.978  2.0940  1.2004 -1.9747
    1THF     O1 2561   3.433   2.256   3.181 -0.4985 -0.0021 -0.1816
    1THF     C1 2562   3.647   1.453   2.124  0.9920 -0.6365 -0.1327
    1THF     H1 2563   3.633   1.553   2.081  2.0718  0.1561  1.3153
    1THF     H2 2564   3.719   1.455   2.206 -0.7668 -1.6231  1.4649
    1THF     C2 2565   3.694   1.356   2.015 -0.4406  0.0115 -0.0430
    1THF     H3 2566   3.800   1.375   1.998 -0.2494  0.5219  1.6551
    1THF     H4 2567   3.645   1.373   1.919 -0.2977  0.2116 -0.0798
    1THF     C3 2568   3.654   1.223   2.073 -0.5268 -0.5473  0.0694
    1THF     H5 2569   3.716   1.174   2.148 -0.6943 -1.6355 -0.4778
    1THF     H6 2570   3.646   1.150   1.991 -1.1171  2.1446 -2.3760
    1THF     C4 2571   3.513   1.252   2.130  0.0736  0.1524  0.6100
    1THF     H7 2572   3.500   1.194   2.221 -0.7237 -1.2354 -0.3658
    1THF     H8 2573   3.430   1.231   2.062 -0.3352  2.1699  0.4386
    1THF     O1 2574   3.520   1.393   2.163 -0.0133  0.0627 -0.7199
    1THF     C1 2575   2.184   2.262   4.029  0.6906  0.1625 -0.2802
    1THF     H1 2576   2.179   2.284   3.922  0.7937  0.7406 -0.1703
    1THF     H2 2577   2.085   2.285   4.071  0.1770 -3.3988  0.6144
    1THF     C2 2578   2.299   2.347   4.092  0.4643 -0.0995 -0.0029
    1THF     H3 2579   2.281   2.381   4.195  0.3684 -1.5947  0.4822
    1THF     H4 2580   2.329   2.436   4.037  2.2013  1.5347  3.4055
    1THF     C3 2581   2.413   2.250   4.102 -0.6620  0.1604 -0.3267
    1THF     H5 2582   2.423   2.233   4.209  0.0435 -0.7053 -0.5219
    1THF     H6 2583   2.512   2.283   4.071 -0.5045  1.1827  1.2351
    1THF     C4 2584   2.369   2.116   4.043  0.4998  0.2213  0.4884
    1THF     H7 2585   2.402   2.029   4.100 -0.2937 -0.8376 -0.6308
    1THF     H8 2586   2.397   2.108   3.938  0.2243  1.8108  0.2748
    1THF     O1 2587   2.229   2.122   4.053  0.2089 -0.3317  0.0398
    1THF     C1 2588   0.882   3.207   0.415 -0.6234  0.2279  0.3574
    1THF     H1 2589   0.892   3.139   0.330 -1.5230 -0.5259  0.8430
    1THF     H2 2590   0.930   3.305   0.414  0.8988 -0.4681  1.8818
    1THF     C2 2591   0.919   3.148   0.547 -0.2429  0.2304 -0.4381
    1THF     H3 2592   0.969   3.219   0.613 -1.1374 -0.8306  1.4233
    1THF     H4 2593   0.986   3.063   0.538  0.7078  1.2192 -3.1709
    1THF     C3 2594   0.789   3.116   0.614  0.9407 -0.2730  0.6463
    1THF     H5 2595   0.768   3.188   0.694 -1.1010 -1.4715  1.2177
    1THF     H6 2596   0.793   3.014   0.652 -0.8924 -0.1584  1.2028
    1THF     C4 2597   0.677   3.144   0.514 -0.3323 -0.6071 -0.3613
    1THF     H7 2598   0.591   3.192   0.562  0.1237  0.5837 -0.7302
    1THF     H8 2599   0.652   3.053   0.459 -1.3524 -1.0222  0.7796
    1THF     O1 2600   0.738   3.233   0.420 -0.2313 -0.2429  0.0316
    1THF     C1 2601   1.180   0.719   2.700 -0.2490  0.5081 -0.1466
    1THF     H1 2602   1.280   0.686   2.730 -0.5796  1.7330  2.4176
    1THF     H2 2603   1.087   0.665   2.722 -1.1734  2.4130  0.7130
    1THF     C2 2604   1.205   0.739   2.551  0.1554  0.0665 -0.6569
    1THF     H3 2605   1.107   0.751   2.502  0.1782 -3.0212 -1.5500
    1THF     H4 2606   1.254   0.653   2.505 -0.5876 -2.1290  2.4875
    1THF     C3 2607   1.286   0.870   2.539 -0.2767 -0.0145 -0.3255
    1THF     H5 2608   1.275   0.937   2.453  0.6908  2.4617  1.4087
    1THF     H6 2609   1.394   0.855   2.547 -0.2315  0.6517  0.4280
    1THF     C4 2610   1.256   0.951   2.666  0.0073 -0.0866  0.5391
    1THF     H7 2611   1.192   1.037   2.642  1.2963  0.9131  0.5677
    1THF     H8 2612   1.350   0.984   2.712  0.1150  1.6780 -0.8592
    1THF     O1 2613   1.174   0.857   2.755 -0.1892  0.4990  0.2199
    1THF     C1 2614   1.512   0.321   3.649 -0.2052  0.2713  0.0292
    1THF     H1 2615   1.474   0.420   3.675  0.5949  0.2636  1.2545
    1THF     H2 2616   1.457   0.237   3.693  1.2585  0.4698  2.2841
    1THF     C2 2617   1.656   0.320   3.683 -0.5093  0.8735 -0.2303
    1THF     H3 2618   1.676   0.219   3.719  0.3524  0.0623 -2.8538
    1THF     H4 2619   1.691   0.394   3.755  1.1737  1.1586 -1.2975
    1THF     C3 2620   1.729   0.321   3.542 -0.3020  0.2635  0.0014
    1THF     H5 2621   1.822   0.265   3.553  0.4798  1.2945 -1.2481
    1THF     H6 2622   1.755   0.423   3.512  0.3683  0.1479  0.1812
    1THF     C4 2623   1.624   0.267   3.447 -0.0700  0.2855  0.1620
    1THF     H7 2624   1.626   0.158   3.452 -0.8135  0.2288 -0.6606
    1THF     H8 2625   1.636   0.308   3.346 -0.9121  0.0175 -0.0564
    1THF     O1 2626   1.498   0.313   3.507  0.5741 -0.2533 -0.0520
    1THF     C1 2627   3.533   1.616   1.383  0.4795 -0.4642  0.9703
    1THF     H1 2628   3.622   1.659   1.431 -1.2040  2.8324  1.2616
    1THF     H2 2629   3.557   1.536   1.313 -2.2710 -1.0696  0.6835
    1THF     C2 2630   3.435   1.718   1.328  0.6766  0.3790 -1.0120
    1THF     H3 2631   3.414   1.704   1.222 -3.0139 -0.4283 -0.2421
    1THF     H4 2632   3.480   1.815   1.352  1.8719 -0.7814  1.5691
    1THF     C3 2633   3.304   1.698   1.402 -0.8208  0.3696 -0.5286
    1THF     H5 2634   3.218   1.694   1.334 -0.7601  1.5097 -0.6807
    1THF     H6 2635   3.295   1.771   1.483  1.8192  0.8767 -0.6527
    1THF     C4 2636   3.318   1.559   1.461 -0.4650  0.5460  0.1758
    1THF     H7 2637   3.308   1.478   1.388  0.5980  0.0485  0.5737
    1THF     H8 2638   3.247   1.553   1.544 -1.7751  3.0109 -0.7387
    1THF     O1 2639   3.456   1.559   1.493 -0.2947  0.7217 -0.6495
    1THF     C1 2640   2.841   0.586   0.640  0.6682  1.0997 -0.3964
    1THF     H1 2641   2.887   0.642   0.559  2.3830  1.0698  0.5255
    1THF     H2 2642   2.818   0.654   0.723  0.3503  0.9939 -0.3955
    1THF     C2 2643   2.937   0.480   0.693 -0.1687  0.1808  0.1299
    1THF     H3 2644   2.936   0.483   0.802 -1.9206  1.3754  0.1079
    1THF     H4 2645   3.035   0.498   0.650 -1.4068  0.9603 -2.4412
    1THF     C3 2646   2.883   0.348   0.649  0.4442  0.0895 -0.2530
    1THF     H5 2647   2.884   0.267   0.722 -1.1976 -1.0865 -1.5232
    1THF     H6 2648   2.946   0.306   0.570  1.0335  1.0997 -0.3271
    1THF     C4 2649   2.745   0.378   0.593 -0.3276 -0.2221 -0.0988
    1THF     H7 2650   2.667   0.319   0.642  1.4847 -1.6918  1.0726
    1THF     H8 2651   2.747   0.357   0.486 -0.3534 -0.3745 -0.0692
    1THF     O1 2652   2.713   0.520   0.610  0.2429  0.3477 -0.0222
    1THF     C1 2653   1.298   3.797   0.619 -0.8444  0.0738  0.0120
    1THF     H1 2654   1.353   3.887   0.590 -1.6034 -0.3565 -2.9612
    1THF     H2 2655   1.368   3.731   0.669 -1.3754 -0.0506  0.6023
    1THF     C2 2656   1.241   3.735   0.495  0.6619 -0.2688  0.9073
    1THF     H3 2657   1.292   3.640   0.476 -0.8091 -1.0623  0.8657
    1THF     H4 2658   1.250   3.793   0.403  2.7821 -0.3397  1.0523
    1THF     C3 2659   1.087   3.706   0.525  0.0195 -0.4800  0.6113
    1THF     H5 2660   1.053   3.607   0.491 -0.7004  0.2362 -0.8053
    1THF     H6 2661   1.028   3.777   0.467 -0.1291 -0.0474  1.2919
    1THF     C4 2662   1.078   3.727   0.685 -0.3630  0.2275  0.0254
    1THF     H7 2663   1.091   3.638   0.748  0.2822  0.2531 -0.0704
    1THF     H8 2664   0.988   3.785   0.709 -0.6238  0.9745 -2.6051
    1THF     O1 2665   1.182   3.824   0.709 -0.2976  0.0550  0.2938
    1THF     C1 2666   2.834   0.241   3.682  0.2637  0.4027 -0.6014
    1THF     H1 2667   2.933   0.216   3.721  1.4712  0.7430 -3.3414
    1THF     H2 2668   2.760   0.160   3.678 -1.2059  1.5872  1.5499
    1THF     C2 2669   2.855   0.306   3.551 -0.8290  0.0221  0.2561
    1THF     H3 2670   2.848   0.236   3.467 -0.7502  0.5592 -0.2053
    1THF     H4 2671   2.950   0.359   3.533 -1.4910 -0.0245 -3.7279
    1THF     C3 2672   2.736   0.408   3.543  0.6686  0.3263  0.2800
    1THF     H5 2673   2.656   0.367   3.481  0.1122  2.0426 -0.1773
    1THF     H6 2674   2.764   0.500   3.491  3.2749  0.1213  1.2562
    1THF     C4 2675   2.686   0.431   3.686 -0.0332  0.2199 -0.5482
    1THF     H7 2676   2.591   0.380   3.701  0.1483  0.3177  1.0586
    1THF     H8 2677   2.686   0.536   3.714 -2.8866  0.5355 -1.6793
    1THF     O1 2678   2.780   0.355   3.766  0.4125 -0.6069 -0.1633
    1THF     C1 2679   3.596   0.084   3.329 -0.6498 -0.8645  0.0948
    1THF     H1 2680   3.682   0.063   3.265 -0.4207  0.5609 -0.0870
    1THF     H2 2681   3.563   0.184   3.297  0.0240 -0.9745 -0.9665
    1THF     C2 2682   3.621   0.072   3.486  0.8080 -0.0887  0.5507
    1THF     H3 2683   3.684   0.154   3.520  1.3612  0.0520 -0.7900
    1THF     H4 2684   3.668  -0.023   3.511  1.3403  0.1593  0.4914
    1THF     C3 2685   3.474   0.069   3.540  0.2127 -0.3611  0.4548
    1THF     H5 2686   3.443   0.170   3.567  0.3409 -0.5858  1.4635
    1THF     H6 2687   3.448   0.008   3.627 -1.9471  0.3986  0.3744
    1THF     C4 2688   3.395   0.024   3.413 -0.7648 -0.6632 -0.3044
    1THF     H7 2689   3.331   0.111   3.396  1.0999  1.3704  2.6579
    1THF     H8 2690   3.331  -0.064   3.418  2.1013 -2.7578  1.6025
    1THF     O1 2691   3.489  -0.013   3.310  0.5568 -0.1418 -0.1879
    1THF     C1 2692   0.350   3.776   0.584  0.1619 -1.0478 -0.6421
    1THF     H1 2693   0.417   3.699   0.543  0.4504  0.2899 -2.7737
    1THF     H2 2694   0.373   3.879   0.558 -4.1362  0.9406  2.8329
    1THF     C2 2695   0.339   3.763   0.732  0.0195 -0.4094  0.0975
    1THF     H3 2696   0.402   3.836   0.783 -0.7865  0.4086 -0.0559
    1THF     H4 2697   0.348   3.664   0.777 -0.3548 -1.9903 -3.1910
    1THF     C3 2698   0.198   3.795   0.767  0.0336  0.4108 -0.2991
    1THF     H5 2699   0.183   3.892   0.814 -0.7428 -0.2958  0.9756
    1THF     H6 2700   0.148   3.729   0.839  0.8610  0.9657  0.8059
    1THF     C4 2701   0.115   3.796   0.638 -0.3565  0.1409  0.0077
    1THF     H7 2702   0.088   3.899   0.612 -1.6087 -0.3523 -0.7231
    1THF     H8 2703   0.030   3.728   0.629 -0.2456 -0.1808  1.3501
    1THF     O1 2704   0.213   3.749   0.537  0.8966 -0.5197 -0.7559
    1THF     C1 2705   0.971   2.941   3.418 -0.4758 -0.3858  0.0195
    1THF     H1 2706   0.894   2.888   3.362  0.2527 -3.1049  1.4982
    1THF     H2 2707   1.041   2.871   3.465  1.4392  0.4197 -1.5285
    1THF     C2 2708   0.919   3.032   3.533  1.0014  0.0312 -0.7016
    1THF     H3 2709   0.936   3.008   3.638 -3.2734 -0.6732 -0.0821
    1THF     H4 2710   0.810   3.025   3.538  1.1103 -1.8006 -0.5687
    1THF     C3 2711   0.970   3.172   3.511 -0.4416 -0.0629  0.4139
    1THF     H5 2712   1.063   3.168   3.568  1.9740 -0.4432 -3.3702
    1THF     H6 2713   0.911   3.261   3.534 -2.2585 -0.9331 -0.7805
    1THF     C4 2714   1.016   3.168   3.363  0.5950  0.3018  0.6454
    1THF     H7 2715   1.097   3.238   3.341  1.0539 -0.6102 -0.6689
    1THF     H8 2716   0.925   3.185   3.305  0.4690 -0.1081  0.7202
    1THF     O1 2717   1.044   3.028   3.330 -0.1651  0.8121  0.6760
    1THF     C1 2718   3.479   2.791   0.098 -0.1075 -0.3619  0.4426
    1THF     H1 2719   3.476   2.766  -0.008 -1.2005  0.8280  0.1821
    1THF     H2 2720   3.468   2.899   0.109 -2.5630  0.0162 -4.4660
    1THF     C2 2721   3.607   2.738   0.164 -0.8336 -0.4890 -0.1842
    1THF     H3 2722   3.677   2.819   0.186 -0.6187 -0.4928 -0.8390
    1THF     H4 2723   3.659   2.667   0.098 -1.1039 -0.7608 -0.1019
    1THF     C3 2724   3.559   2.679   0.293  0.0523  0.5310  0.1938
    1THF     H5 2725   3.551   2.750   0.376 -1.3871  1.5211 -0.7639
    1THF     H6 2726   3.625   2.596   0.321  0.9914  0.8204 -1.1301
    1THF     C4 2727   3.422   2.633   0.266  0.2736  0.4098  0.3834
    1THF     H7 2728   3.351   2.629   0.348  0.4659 -2.4499  0.4659
    1THF     H8 2729   3.428   2.536   0.215  0.1974  0.1333  0.8992
    1THF     O1 2730   3.370   2.727   0.165 -0.4487  0.0165  0.3439
    1THF     C1 2731   3.637   1.974   1.126  0.2164  0.3630 -0.6334
    1THF     H1 2732   3.738   1.954   1.162  0.7762 -2.2400 -3.3828
    1THF     H2 2733   3.560   1.925   1.186  0.3429  0.9533  0.0147
    1THF     C2 2734   3.615   1.940   0.978 -0.3020  0.2755 -0.3331
    1THF     H3 2735   3.538   1.864   0.964 -0.7419  0.5400  0.6350
    1THF     H4 2736   3.702   1.896   0.929 -1.2552 -0.6764 -1.2047
    1THF     C3 2737   3.570   2.071   0.918 -0.3440  0.2998  0.1500
    1THF     H5 2738   3.507   2.045   0.833 -0.8020 -1.2910  0.9390
    1THF     H6 2739   3.654   2.126   0.876 -0.5248  0.1710 -0.3866
    1THF     C4 2740   3.499   2.142   1.032  0.2296  0.4936  0.0955
    1THF     H7 2741   3.398   2.106   1.048  0.3745 -0.0571 -0.2288
    1THF     H8 2742   3.497   2.251   1.017  0.2976  0.6046  0.8655
    1THF     O1 2743   3.593   2.113   1.139 -0.1072  0.3563  0.1699
    1THF     C1 2744   0.719   2.763   3.837 -0.5716  0.1150  0.5278
    1THF     H1 2745   0.679   2.863   3.857  0.2183  0.7991 -1.2056
    1THF     H2 2746   0.646   2.691   3.874 -0.3732  0.1399  0.9702
    1THF     C2 2747   0.842   2.725   3.906  0.3878 -0.3749  0.1811
    1THF     H3 2748   0.819   2.680   4.002 -0.7828  0.7826  0.4559
    1THF     H4 2749   0.917   2.804   3.914  0.7044 -0.5768 -0.6755
    1THF     C3 2750   0.903   2.614   3.811  0.3131 -0.1079  0.2564
    1THF     H5 2751   0.873   2.515   3.848 -2.1521 -0.3728 -2.2811
    1THF     H6 2752   1.011   2.617   3.794  0.5150  1.4048  1.6813
    1THF     C4 2753   0.829   2.639   3.677  0.4913  0.3143  0.5457
    1THF     H7 2754   0.774   2.549   3.648 -2.2933  1.4245  2.2281
    1THF     H8 2755   0.897   2.668   3.596  1.4032 -1.9851  0.4436
    1THF     O1 2756   0.746   2.749   3.694 -0.0790 -0.0720  0.4209
    1THF     C1 2757   3.840   3.217   4.039  0.4861  0.1364 -0.3361
    1THF     H1 2758   3.797   3.314   4.065  0.7302 -0.3242  1.8996
    1THF     H2 2759   3.792   3.133   4.089 -0.5381 -0.3462 -2.0984
    1THF     C2 2760   3.994   3.216   4.070 -0.1254 -0.0538  0.2938
    1THF     H3 2761   4.010   3.158   4.161 -1.7960 -0.9761  0.0041
    1THF     H4 2762   4.021   3.321   4.086  3.3082 -1.0759  1.5616
    1THF     C3 2763   4.054   3.151   3.940 -0.3554  0.3947 -0.0306
    1THF     H5 2764   4.072   3.044   3.948  2.4203  0.5117 -3.5675
    1THF     H6 2765   4.147   3.196   3.904  0.4240 -1.3794 -0.3049
    1THF     C4 2766   3.953   3.177   3.829  0.1236 -0.2598  0.5324
    1THF     H7 2767   3.958   3.089   3.765 -0.2534 -0.1274  0.3239
    1THF     H8 2768   3.992   3.267   3.781 -0.1993 -1.2672 -1.6494
    1THF     O1 2769   3.832   3.192   3.902 -0.1964  0.0174 -0.6960
    1THF     C1 2770   2.415   1.170   0.578  0.5069  0.2746 -0.7232
    1THF     H1 2771   2.493   1.094   0.584 -0.3143 -0.5429 -0.1994
    1THF     H2 2772   2.365   1.148   0.483 -0.1713 -0.0569 -0.2909
    1THF     C2 2773   2.476   1.307   0.589  0.1699 -0.2699 -1.0430
    1THF     H3 2774   2.498   1.352   0.493 -0.3531  0.0454 -1.0165
    1THF     H4 2775   2.571   1.300   0.642  0.0192  0.6589 -0.6380
    1THF     C3 2776   2.371   1.393   0.660  0.5374 -0.7797  0.1337
    1THF     H5 2777   2.330   1.457   0.582  3.7219  1.0784 -0.0804
    1THF     H6 2778   2.420   1.458   0.732 -1.6886  0.1190  0.8576
    1THF     C4 2779   2.268   1.288   0.720  0.6778  0.0693 -0.1592
    1THF     H7 2780   2.170   1.289   0.673  0.3691  0.0415  0.4697
    1THF     H8 2781   2.246   1.288   0.827 -0.5784 -3.0713 -0.3659
    1THF     O1 2782   2.321   1.155   0.684 -0.0287 -0.2516 -0.3654
    1THF     C1 2783   3.330   0.440   0.608  0.0401  0.2863 -0.2225
    1THF     H1 2784   3.352   0.511   0.689 -1.5156 -0.7216  1.0870
    1THF     H2 2785   3.249   0.480   0.546 -0.3338 -0.6387 -0.3262
    1THF     C2 2786   3.294   0.297   0.644  0.4503 -0.1384  0.2839
    1THF     H3 2787   3.200   0.275   0.593 -0.1902  0.6281  1.1100
    1THF     H4 2788   3.289   0.286   0.752  0.6058  0.7776  0.3904
    1THF     C3 2789   3.408   0.214   0.583 -0.2215 -0.0628 -0.3515
    1THF     H5 2790   3.381   0.120   0.533  2.5285 -1.8173  1.3565
    1THF     H6 2791   3.491   0.199   0.653 -0.3655  2.6627  0.4660
    1THF     C4 2792   3.465   0.303   0.469  0.4227  0.4459  0.0245
    1THF     H7 2793   3.394   0.299   0.387 -0.7277 -0.1448  1.0410
    1THF     H8 2794   3.564   0.270   0.436  0.0756 -0.6808  0.0890
    1THF     O1 2795   3.457   0.432   0.533  1.1510 -0.2075 -0.1086
    1THF     C1 2796   2.411   2.909   3.204 -0.1071 -0.3979 -0.4728
    1THF     H1 2797   2.328   2.967   3.245  0.0566  1.7158 -2.9683
    1THF     H2 2798   2.510   2.929   3.244 -0.7221  0.1735  0.7770
    1THF     C2 2799   2.411   2.939   3.051 -0.7216 -0.3731 -0.2007
    1THF     H3 2800   2.485   3.013   3.025  2.8260 -3.9602 -0.8175
    1THF     H4 2801   2.319   2.980   3.007 -0.1400  1.7764  0.5347
    1THF     C3 2802   2.438   2.808   2.991 -0.5911  0.1640 -0.4514
    1THF     H5 2803   2.544   2.784   2.984 -0.6069  0.8075 -4.0597
    1THF     H6 2804   2.410   2.795   2.886  0.2814 -3.2504 -0.3180
    1THF     C4 2805   2.366   2.712   3.087 -0.1125 -0.9468  0.0712
    1THF     H7 2806   2.414   2.614   3.089  1.6493 -0.1499 -1.7152
    1THF     H8 2807   2.261   2.699   3.059 -0.1819  0.4204 -0.3509
    1THF     O1 2808   2.376   2.771   3.220  0.2230  0.1450 -0.0799
    1THF     C1 2809   0.729   3.809   2.766 -0.1080 -0.3176  0.3287
    1THF     H1 2810   0.682   3.819   2.668 -0.1987 -2.3720  0.1464
    1THF     H2 2811   0.676   3.755   2.845 -1.3676 -0.4069 -0.5620
    1THF     C2 2812   0.749   3.954   2.821  0.2523  0.8615 -0.5176
    1THF     H3 2813   0.773   3.958   2.927 -1.2839  3.7251 -0.2212
    1THF     H4 2814   0.661   4.018   2.811 -0.2379  0.5481  1.5593
    1THF     C3 2815   0.863   4.001   2.738  0.5285 -0.0662 -0.1668
    1THF     H5 2816   0.935   4.071   2.781  0.3596 -1.1360  1.8961
    1THF     H6 2817   0.835   4.046   2.643 -2.6843 -0.9577  0.3084
    1THF     C4 2818   0.948   3.870   2.696  0.6871 -0.1571 -0.2730
    1THF     H7 2819   1.049   3.873   2.736  0.8713  1.5131 -0.8154
    1THF     H8 2820   0.963   3.866   2.588  3.3880  1.4382 -0.0143
    1THF     O1 2821   0.863   3.758   2.742  0.3242  0.1770  0.0843
    1THF     C1 2822   2.855   2.657   2.738 -0.1196 -0.1277  0.9264
    1THF     H1 2823   2.923   2.572   2.724 -1.0501 -0.3226 -2.9745
    1THF     H2 2824   2.864   2.699   2.839  0.5090 -0.4227  0.9957
    1THF     C2 2825   2.708   2.620   2.709 -0.5654  0.4548 -0.7786
    1THF     H3 2826   2.663   2.641   2.807 -0.9051  2.7395 -1.3870
    1THF     H4 2827   2.686   2.518   2.678  1.2098  0.0771 -0.8268
    1THF     C3 2828   2.662   2.719   2.608  0.3083  0.7659 -0.5524
    1THF     H5 2829   2.605   2.799   2.657 -0.6962  0.9920 -2.0455
    1THF     H6 2830   2.580   2.685   2.544  0.3994 -1.9528  0.6989
    1THF     C4 2831   2.790   2.755   2.535 -0.2902 -0.6427 -0.4479
    1THF     H7 2832   2.791   2.848   2.477  0.0991  0.1300  0.7909
    1THF     H8 2833   2.801   2.673   2.463  3.4988  0.6262 -1.4549
    1THF     O1 2834   2.889   2.755   2.640 -0.2748 -0.1972  0.5291
    1THF     C1 2835   1.293   2.878   3.683  0.3485  0.1783 -0.0979
    1THF     H1 2836   1.327   2.789   3.630  0.1195  0.2201 -0.3126
    1THF     H2 2837   1.258   2.959   3.618 -2.2793  1.3701  2.6961
    1THF     C2 2838   1.392   2.925   3.797 -0.3261 -0.3567  0.2316
    1THF     H3 2839   1.469   2.992   3.759  1.2901 -1.4090  1.5390
    1THF     H4 2840   1.450   2.837   3.829  0.6558 -0.1506 -0.9382
    1THF     C3 2841   1.305   2.989   3.906 -0.2187 -0.8243  0.1985
    1THF     H5 2842   1.309   3.098   3.900  0.1865 -0.7229  1.9236
    1THF     H6 2843   1.331   2.952   4.006  0.9427 -1.0883 -0.1999
    1THF     C4 2844   1.166   2.947   3.866 -0.4732  0.4148 -0.0748
    1THF     H7 2845   1.121   3.035   3.819 -0.4654  0.8627  0.7519
    1THF     H8 2846   1.110   2.909   3.952  2.0116 -3.9449 -0.2164
    1THF     O1 2847   1.175   2.847   3.757  0.0968  0.3881  0.2512
    1THF     C1 2848   2.559   0.846   2.181 -0.0979  0.6699 -0.2298
    1THF     H1 2849   2.539   0.761   2.115 -1.4054  0.0881  0.9034
    1THF     H2 2850   2.485   0.841   2.261  1.5041  2.1255  1.3812
    1THF     C2 2851   2.542   0.985   2.123  0.4895  0.1649 -0.0260
    1THF     H3 2852   2.447   1.031   2.151  0.3607  0.1877 -0.4874
    1THF     H4 2853   2.566   0.978   2.016  1.4783  2.1141  0.0541
    1THF     C3 2854   2.654   1.065   2.193 -0.5673  0.3261  0.4001
    1THF     H5 2855   2.617   1.157   2.237 -1.4142 -0.0001  0.3777
    1THF     H6 2856   2.729   1.095   2.119  0.7187 -2.4741  0.4935
    1THF     C4 2857   2.714   0.959   2.296 -0.2302 -0.1524 -0.7144
    1THF     H7 2858   2.663   0.972   2.392  1.2542  2.0391 -0.1805
    1THF     H8 2859   2.819   0.982   2.313  1.0491 -3.3985 -3.7070
    1THF     O1 2860   2.687   0.829   2.237 -0.2148 -0.3423  0.8242
    1THF     C1 2861   0.522   1.496   2.228 -0.3043  0.1353 -0.1411
    1THF     H1 2862   0.596   1.422   2.197 -1.6159 -0.6083 -1.5661
    1THF     H2 2863   0.436   1.482   2.162 -1.0577  0.4635  0.7591
    1THF     C2 2864   0.585   1.632   2.240  0.6308  0.4971 -0.3218
    1THF     H3 2865   0.504   1.704   2.226 -0.3976 -0.7431 -0.8185
    1THF     H4 2866   0.667   1.650   2.170  0.8339  2.0763  0.3001
    1THF     C3 2867   0.636   1.635   2.381  0.4124 -0.1140 -0.2978
    1THF     H5 2868   0.635   1.737   2.419 -5.0683  0.8989 -2.7675
    1THF     H6 2869   0.742   1.605   2.379  0.0076 -1.5819 -0.9571
    1THF     C4 2870   0.545   1.540   2.463 -0.0807 -0.3935 -0.5626
    1THF     H7 2871   0.466   1.591   2.519  0.8775 -0.8799  1.2820
    1THF     H8 2872   0.596   1.465   2.524  0.3552 -0.0108 -0.4569
    1THF     O1 2873   0.476   1.456   2.359  0.0790 -0.8546 -0.5747
    1THF     C1 2874   1.296   0.289   1.778  0.2692 -0.0028  0.2110
    1THF     H1 2875   1.286   0.290   1.887 -1.9059 -0.7487  0.0465
    1THF     H2 2876   1.397   0.258   1.751  1.0563  2.3079  0.4155
    1THF     C2 2877   1.264   0.418   1.713  0.1365 -0.1995 -0.0017
    1THF     H3 2878   1.357   0.469   1.687 -0.3335  0.7683  0.2183
    1THF     H4 2879   1.207   0.477   1.785 -0.1964  1.7385 -1.8249
    1THF     C3 2880   1.188   0.391   1.591  0.4011  0.3785 -0.1614
    1THF     H5 2881   1.239   0.431   1.503  2.1179  0.6047  0.9376
    1THF     H6 2882   1.092   0.443   1.598 -0.2138 -0.7431 -0.0128
    1THF     C4 2883   1.175   0.240   1.580  0.4404 -0.3119 -0.4568
    1THF     H7 2884   1.247   0.183   1.521  1.3206 -1.0775  1.3349
    1THF     H8 2885   1.073   0.215   1.550  1.1264  0.6000 -3.7017
    1THF     O1 2886   1.190   0.206   1.722  0.0062 -0.2107  0.1828
    1THF     C1 2887   3.657   3.775   2.936 -0.4948  0.3069  0.1100
    1THF     H1 2888   3.754   3.786   2.886 -0.7106 -1.8912 -0.8648
    1THF     H2 2889   3.586   3.821   2.867  1.2848  2.7401 -0.1638
    1THF     C2 2890   3.657   3.845   3.072 -0.7949  0.3880  0.3098
    1THF     H3 2891   3.619   3.947   3.063  1.2091  1.1552  0.3982
    1THF     H4 2892   3.760   3.842   3.106 -0.5243 -1.4485 -0.5803
    1THF     C3 2893   3.590   3.751   3.164 -0.4091 -1.0328 -0.2478
    1THF     H5 2894   3.500   3.800   3.203  0.8404 -0.5084  2.0994
    1THF     H6 2895   3.649   3.734   3.254  0.8367  0.8007 -0.6933
    1THF     C4 2896   3.556   3.625   3.083 -0.1402  0.4849 -0.6312
    1THF     H7 2897   3.451   3.618   3.053 -0.4788  0.1977  0.5870
    1THF     H8 2898   3.587   3.533   3.134 -0.8176  0.6745  0.1262
    1THF     O1 2899   3.640   3.635   2.968  0.1384 -0.3550  0.5364
    1THF     C1 2900   3.388   1.882   2.828 -0.6291 -0.0375  0.1026
    1THF     H1 2901   3.441   1.820   2.756  2.4902  1.2297  1.2392
    1THF     H2 2902   3.452   1.948   2.887 -1.1701  1.1535 -0.6068
    1THF     C2 2903   3.286   1.799   2.914 -0.4119  0.1459 -0.1510
    1THF     H3 2904   3.340   1.756   2.998  0.9101  0.4331 -0.8446
    1THF     H4 2905   3.243   1.722   2.849 -1.1140  1.7328 -1.6125
    1THF     C3 2906   3.170   1.898   2.945  0.3469 -0.4178  0.4482
    1THF     H5 2907   3.181   1.944   3.043 -2.2822 -0.9852  1.0536
    1THF     H6 2908   3.075   1.846   2.929 -0.7438  1.9698 -1.1151
    1THF     C4 2909   3.189   2.008   2.834  1.2469  0.5648 -0.3660
    1THF     H7 2910   3.207   2.107   2.878 -0.7432  0.6290  0.3689
    1THF     H8 2911   3.104   2.019   2.766 -0.1166 -1.8930  0.8908
    1THF     O1 2912   3.303   1.968   2.752 -0.2389  0.0048 -0.4794
    1THF     C1 2913   0.076   3.652   1.629 -0.4893  0.5537 -0.1330
    1THF     H1 2914  -0.032   3.663   1.616 -0.5576  0.9117  0.7155
    1THF     H2 2915   0.116   3.552   1.607 -0.5612  0.5797 -0.3832
    1THF     C2 2916   0.115   3.695   1.772  0.5704  0.2652  0.0443
    1THF     H3 2917   0.133   3.606   1.834 -2.6103 -0.2360  0.3469
    1THF     H4 2918   0.043   3.765   1.814  0.9604 -0.8967  2.7859
    1THF     C3 2919   0.259   3.755   1.751  0.6673 -0.4939 -0.6702
    1THF     H5 2920   0.341   3.684   1.767  0.2523  0.0269  4.6613
    1THF     H6 2921   0.279   3.847   1.807 -1.9503 -0.2633 -0.0345
    1THF     C4 2922   0.258   3.798   1.606 -0.3662 -0.2324 -0.4373
    1THF     H7 2923   0.329   3.748   1.540  1.0436  1.4812 -0.2640
    1THF     H8 2924   0.267   3.906   1.592 -1.0597  0.2345  2.2601
    1THF     O1 2925   0.129   3.762   1.554 -0.3308  0.3790 -0.1547
    1THF     C1 2926   0.982   1.926   3.042  0.4947 -0.1736 -0.5463
    1THF     H1 2927   0.881   1.910   3.081  0.3291  0.2002 -0.8086
    1THF     H2 2928   1.017   2.015   3.095 -0.7189 -0.3785  0.6369
    1THF     C2 2929   0.958   1.933   2.892  0.7845  0.0869  0.0207
    1THF     H3 2930   0.993   2.027   2.850  3.1310  0.1498  1.9652
    1THF     H4 2931   0.854   1.913   2.864  1.2556  0.6097 -2.1719
    1THF     C3 2932   1.050   1.818   2.834  0.1206 -0.2067  0.0324
    1THF     H5 2933   1.147   1.857   2.805  0.0070 -0.3646 -0.5577
    1THF     H6 2934   0.990   1.770   2.756 -0.4790  0.9440 -0.2211
    1THF     C4 2935   1.065   1.718   2.958 -0.1970  0.4418 -0.6124
    1THF     H7 2936   1.161   1.667   2.955 -0.3692  0.0637  0.2696
    1THF     H8 2937   0.981   1.647   2.959 -0.3523  0.5672 -2.6665
    1THF     O1 2938   1.064   1.810   3.072  0.2179  0.2972  0.0692
    1THF     C1 2939   1.596   0.540   1.908 -0.1130 -0.1991 -0.1939
    1THF     H1 2940   1.540   0.578   1.822  0.4589 -3.0715 -1.9038
    1THF     H2 2941   1.614   0.604   1.995  3.7200 -0.5716 -0.6230
    1THF     C2 2942   1.737   0.494   1.857  0.2878  0.1971 -0.1658
    1THF     H3 2943   1.812   0.570   1.878  0.9446 -0.2712 -0.8156
    1THF     H4 2944   1.746   0.475   1.750 -0.3886 -2.1845  0.1642
    1THF     C3 2945   1.761   0.359   1.936  0.5308 -0.5633 -0.0627
    1THF     H5 2946   1.798   0.391   2.034 -1.5276 -3.0241  1.6105
    1THF     H6 2947   1.834   0.284   1.903  1.4564 -0.4524  1.6894
    1THF     C4 2948   1.616   0.310   1.968 -0.3358 -0.1004  0.3802
    1THF     H7 2949   1.612   0.259   2.065 -0.3746  0.9183  0.9174
    1THF     H8 2950   1.573   0.245   1.891 -1.0332  0.1401  0.5604
    1THF     O1 2951   1.528   0.428   1.964 -0.3704  0.7320 -0.7728
    1THF     C1 2952   3.471   2.145   0.226  0.0720  0.0063  0.3983
    1THF     H1 2953   3.505   2.244   0.196 -1.1633  0.7428  1.3578
    1THF     H2 2954   3.398   2.166   0.306 -0.2993  1.0664 -0.2137
    1THF     C2 2955   3.572   2.034   0.264 -0.8279 -0.1322  0.0845
    1THF     H3 2956   3.585   2.029   0.372  1.9783  1.8303 -0.1239
    1THF     H4 2957   3.668   2.050   0.214 -0.0057 -1.9151  1.0474
    1THF     C3 2958   3.517   1.905   0.206 -0.3127 -0.2808  0.1804
    1THF     H5 2959   3.447   1.864   0.280 -3.3157 -0.7954 -2.7919
    1THF     H6 2960   3.600   1.837   0.186  0.1888 -0.1209  1.6542
    1THF     C4 2961   3.449   1.959   0.079 -0.0160 -0.4647  0.2206
    1THF     H7 2962   3.368   1.902   0.031  0.0814  1.1838 -1.9732
    1THF     H8 2963   3.528   1.982   0.007 -2.2837 -1.0992 -2.5641
    1THF     O1 2964   3.397   2.086   0.119  0.3230  0.4099  0.2421
    1THF     C1 2965   0.300   3.310   3.819  1.3424 -0.2383  0.1797
    1THF     H1 2966   0.291   3.255   3.913 -0.7723  1.1864  0.8432
    1THF     H2 2967   0.397   3.306   3.767  2.1440 -3.2245  1.7971
    1THF     C2 2968   0.262   3.464   3.834 -0.3126 -0.0079  0.4711
    1THF     H3 2969   0.355   3.519   3.848 -0.1016 -0.8931  2.6994
    1THF     H4 2970   0.190   3.478   3.915 -2.8526 -1.7113 -1.4098
    1THF     C3 2971   0.194   3.495   3.697  0.0964 -0.4168 -0.6792
    1THF     H5 2972   0.260   3.554   3.632  2.0321 -0.3486  1.2812
    1THF     H6 2973   0.107   3.559   3.716  0.0437 -0.4146 -0.9326
    1THF     C4 2974   0.148   3.358   3.643  0.1376  0.1137 -0.7742
    1THF     H7 2975   0.159   3.335   3.537 -0.6588  1.1141 -1.0767
    1THF     H8 2976   0.040   3.370   3.656  0.2417 -0.3849  0.6807
    1THF     O1 2977   0.203   3.259   3.726  0.0921 -0.4869 -0.4081
    1THF     C1 2978   0.324   2.032   0.319 -0.7466  0.0886  0.1886
    1THF     H1 2979   0.422   1.994   0.350 -0.2937 -0.8064 -2.1981
    1THF     H2 2980   0.235   2.007   0.378 -1.4495  0.5260 -0.6665
    1THF     C2 2981   0.305   1.983   0.174 -0.2405  0.1432 -1.3826
    1THF     H3 2982   0.256   1.886   0.185 -1.3850  0.8956  0.3562
    1THF     H4 2983   0.393   1.956   0.116  1.3619  0.8090  0.6990
    1THF     C3 2984   0.221   2.099   0.121  1.0523 -0.3136 -0.0881
    1THF     H5 2985   0.118   2.083   0.152  1.2796  0.5959  1.1580
    1THF     H6 2986   0.219   2.098   0.011 -2.2748 -0.3641 -0.0699
    1THF     C4 2987   0.276   2.226   0.193 -0.2738 -0.1492  0.3182
    1THF     H7 2988   0.191   2.284   0.231  0.7336  0.3213  1.9088
    1THF     H8 2989   0.345   2.282   0.130  0.5408 -1.6759 -0.1881
    1THF     O1 2990   0.346   2.179   0.309  0.2288  0.2191 -0.0815
    1THF     C1 2991   0.654   2.377   2.791 -0.3617  0.4937 -0.2560
    1THF     H1 2992   0.601   2.408   2.701  0.4770 -0.4035 -1.0681
    1THF     H2 2993   0.728   2.452   2.822 -1.1575  1.9202 -1.7462
    1THF     C2 2994   0.712   2.235   2.771 -0.2868  0.4570 -0.2182
    1THF     H3 2995   0.814   2.241   2.734 -0.2810  0.3825 -0.2156
    1THF     H4 2996   0.657   2.174   2.699  0.9770 -2.6249  1.3135
    1THF     C3 2997   0.707   2.178   2.913 -1.0906 -0.1189 -0.0558
    1THF     H5 2998   0.804   2.164   2.961 -0.6664  2.1731 -0.1469
    1THF     H6 2999   0.655   2.083   2.920  0.1560 -0.7690  0.5101
    1THF     C4 3000   0.632   2.281   2.997  0.7772 -0.5159 -0.0874
    1THF     H7 3001   0.699   2.353   3.044 -0.3080  0.1585  0.4395
    1THF     H8 3002   0.556   2.239   3.063 -0.4822  2.5133  0.4655
    1THF     O1 3003   0.562   2.357   2.900  0.0250  0.0575  0.4267
    1THF     C1 3004   3.700   0.896   0.220 -0.5698  0.4201  0.6308
    1THF     H1 3005   3.674   0.850   0.316  0.2508  2.1085  1.6864
    1THF     H2 3006   3.744   0.994   0.240  1.3675 -0.3691  0.4039
    1THF     C2 3007   3.576   0.904   0.126 -0.1989  0.1063  0.3510
    1THF     H3 3008   3.521   0.997   0.113 -2.0960 -0.8437  1.3340
    1THF     H4 3009   3.504   0.830   0.161  0.8849 -0.2198  1.9598
    1THF     C3 3010   3.630   0.861  -0.014 -0.0488  0.0839  0.8036
    1THF     H5 3011   3.636   0.949  -0.078 -0.7570  0.9062  1.8536
    1THF     H6 3012   3.565   0.790  -0.066  2.1462  0.3367 -2.4555
    1THF     C4 3013   3.766   0.789   0.011 -0.6966 -0.1297 -0.3718
    1THF     H7 3014   3.849   0.824  -0.051 -0.6798  0.7441  0.1400
    1THF     H8 3015   3.760   0.680  -0.003 -1.0335  0.1137 -2.2267
    1THF     O1 3016   3.798   0.815   0.149  0.8813  0.1865  0.0721
    1THF     C1 3017   2.024   0.493   3.174 -0.0492  0.1394 -0.5847
    1THF     H1 3018   1.933   0.463   3.227 -0.9916  1.3977 -1.4598
    1THF     H2 3019   2.058   0.582   3.229 -1.1384  1.7286 -2.4213
    1THF     C2 3020   1.985   0.530   3.034 -0.1398  0.0240  0.1844
    1THF     H3 3021   1.958   0.634   3.019  2.5227  0.4702 -1.9514
    1THF     H4 3022   1.905   0.465   2.997  2.1855 -1.9225 -1.6175
    1THF     C3 3023   2.123   0.502   2.963  0.8627  0.0587 -0.1732
    1THF     H5 3024   2.177   0.596   2.972  1.3688 -0.0533 -1.9348
    1THF     H6 3025   2.119   0.473   2.858  0.9525 -1.4894  0.2326
    1THF     C4 3026   2.193   0.391   3.036  0.5949 -0.5945  0.3814
    1THF     H7 3027   2.299   0.414   3.049  0.3173  0.4204  0.9164
    1THF     H8 3028   2.181   0.291   2.994 -1.0455 -0.8215  1.3258
    1THF     O1 3029   2.120   0.388   3.164 -0.4216 -0.5500  0.1359
    1THF     C1 3030   1.175   2.594   0.351 -0.3603  0.2589 -0.7005
    1THF     H1 3031   1.104   2.578   0.432  0.7098 -1.8089 -0.1158
    1THF     H2 3032   1.212   2.501   0.306  1.6299  0.5575  0.2288
    1THF     C2 3033   1.285   2.681   0.421 -0.0022 -0.0336  0.0155
    1THF     H3 3034   1.380   2.652   0.375 -1.9288 -1.6872 -3.1572
    1THF     H4 3035   1.279   2.661   0.528  0.3831  0.3533  0.1086
    1THF     C3 3036   1.246   2.824   0.392  0.4273  0.1977  0.3627
    1THF     H5 3037   1.333   2.870   0.345 -0.7090 -0.3630 -2.3922
    1THF     H6 3038   1.225   2.874   0.487  2.4498  1.8116  0.0012
    1THF     C4 3039   1.120   2.810   0.302  0.5544 -0.6505  0.0953
    1THF     H7 3040   1.122   2.884   0.222 -0.2442 -0.4421  0.2614
    1THF     H8 3041   1.031   2.831   0.362  1.7217  1.7240  1.0404
    1THF     O1 3042   1.124   2.675   0.248  0.0278 -0.1642  0.2059
    1THF     C1 3043   3.386   2.921   0.835 -0.7535  0.4411  0.5803
    1THF     H1 3044   3.423   2.839   0.898  2.5366  2.2165  1.0816
    1THF     H2 3045   3.347   2.995   0.905 -1.7955  0.1402  0.3242
    1THF     C2 3046   3.285   2.871   0.729 -0.1085 -0.0768  0.3509
    1THF     H3 3047   3.209   2.946   0.704 -0.0377 -0.5589 -1.3750
    1THF     H4 3048   3.237   2.775   0.752 -1.7930  0.4542 -0.7930
    1THF     C3 3049   3.363   2.853   0.595 -0.4635  0.3929 -0.7775
    1THF     H5 3050   3.331   2.923   0.518 -0.0200 -2.7140 -3.8866
    1THF     H6 3051   3.363   2.758   0.541  0.0541  0.7734 -1.4495
    1THF     C4 3052   3.503   2.901   0.636  0.8984 -0.2907 -0.0968
    1THF     H7 3053   3.561   2.951   0.558  2.5826 -1.0687  0.6499
    1THF     H8 3054   3.555   2.810   0.664  0.0749 -0.2225  1.7461
    1THF     O1 3055   3.499   2.977   0.754 -0.3454  0.2553 -0.2482
    1THF     C1 3056   0.912   2.566   2.372 -0.3824  1.0692 -0.6181
    1THF     H1 3057   0.873   2.604   2.466  0.0011  0.3973 -0.1861
    1THF     H2 3058   1.017   2.535   2.367  0.1614  2.7655  0.2176
    1THF     C2 3059   0.911   2.674   2.266  0.5013 -0.4181  1.0970
    1THF     H3 3060   1.004   2.673   2.207  0.9191 -2.2335  1.7411
    1THF     H4 3061   0.897   2.778   2.296  0.5595  0.8064 -2.8088
    1THF     C3 3062   0.804   2.625   2.170  0.1673  0.4673 -0.1956
    1THF     H5 3063   0.839   2.634   2.067  0.0092  0.2308 -0.2703
    1THF     H6 3064   0.715   2.686   2.187  0.8003  1.8574 -1.7310
    1THF     C4 3065   0.760   2.486   2.210 -0.2542  0.5178  0.2405
    1THF     H7 3066   0.792   2.413   2.136  0.0304 -0.6872  1.5210
    1THF     H8 3067   0.653   2.479   2.233 -0.0171 -0.3100  1.1202
    1THF     O1 3068   0.834   2.462   2.327 -0.3865  0.4355 -0.3317
    1THF     C1 3069   2.614   0.698   1.133 -0.8349 -0.0318  0.0186
    1THF     H1 3070   2.562   0.704   1.037 -2.1876 -3.2533  0.5038
    1THF     H2 3071   2.649   0.795   1.168  2.5526 -1.1981  0.1251
    1THF     C2 3072   2.727   0.601   1.127  0.6700 -0.2193  0.5802
    1THF     H3 3073   2.825   0.648   1.129  0.2429  0.7253 -0.3936
    1THF     H4 3074   2.718   0.534   1.042  1.1672 -1.0582  1.1760
    1THF     C3 3075   2.709   0.508   1.245 -0.0280 -0.3149 -0.3048
    1THF     H5 3076   2.797   0.478   1.302  0.1226  0.4538 -0.1222
    1THF     H6 3077   2.674   0.415   1.200 -0.4484 -0.1322 -0.3593
    1THF     C4 3078   2.600   0.578   1.324  0.2536 -0.5083  0.0298
    1THF     H7 3079   2.634   0.655   1.394  0.2848  0.0220 -0.5664
    1THF     H8 3080   2.536   0.506   1.376 -1.0945 -0.0568 -0.9876
    1THF     O1 3081   2.520   0.654   1.236  0.5929  0.0148  0.4049
    1THF     C1 3082   0.662   2.339   0.215  0.3482 -0.3456 -0.1624
    1THF     H1 3083   0.634   2.375   0.314 -0.8125  3.0249 -1.6664
    1THF     H2 3084   0.566   2.300   0.178 -0.9322  0.3713  2.2627
    1THF     C2 3085   0.771   2.232   0.226  0.5316 -0.4677  0.1347
    1THF     H3 3086   0.749   2.153   0.154 -1.2087 -0.7461  0.9477
    1THF     H4 3087   0.783   2.198   0.329  3.0542  1.4488  0.5326
    1THF     C3 3088   0.895   2.303   0.172  0.3716 -0.2632  0.1618
    1THF     H5 3089   0.967   2.230   0.136  0.8005 -1.2534  2.8583
    1THF     H6 3090   0.943   2.369   0.245  0.5388  1.5304 -1.5199
    1THF     C4 3091   0.830   2.393   0.066  0.2238  0.1683  0.0604
    1THF     H7 3092   0.803   2.339  -0.024  1.1403 -2.5432  1.3598
    1THF     H8 3093   0.893   2.479   0.042  0.3670 -0.2813 -1.1622
    1THF     O1 3094   0.715   2.447   0.141  0.0698  0.4026 -0.6369
    1THF     C1 3095   1.413   3.309   0.286  0.1569  0.0444  0.6971
    1THF     H1 3096   1.507   3.252   0.284 -1.4792 -2.7661  0.9674
    1THF     H2 3097   1.428   3.400   0.228 -0.5081  0.5749  1.3517
    1THF     C2 3098   1.359   3.338   0.426 -0.1694 -0.1199 -0.0515
    1THF     H3 3099   1.405   3.429   0.465  0.0749 -0.7370  1.1293
    1THF     H4 3100   1.378   3.265   0.505  2.1714  1.0151  0.4833
    1THF     C3 3101   1.207   3.350   0.397 -0.1235  0.5820 -0.2612
    1THF     H5 3102   1.176   3.453   0.378 -1.5294  0.1797 -0.2415
    1THF     H6 3103   1.157   3.307   0.485  1.6194 -0.6734  0.1392
    1THF     C4 3104   1.180   3.276   0.266 -0.6469 -0.3742 -0.2720
    1THF     H7 3105   1.152   3.349   0.190  0.9685 -0.4905 -0.9965
    1THF     H8 3106   1.108   3.194   0.272 -1.5811  0.5248  1.1434
    1THF     O1 3107   1.308   3.231   0.228  0.0974 -0.4582 -0.2162
    1THF     C1 3108   0.056   3.411   3.216  0.5596  0.5747  0.1543
    1THF     H1 3109   0.142   3.477   3.209  1.5419 -0.5769  1.2451
    1THF     H2 3110   0.084   3.319   3.269  0.7295  0.3989 -0.2357
    1THF     C2 3111   0.002   3.386   3.071  0.3582 -0.7496  0.0308
    1THF     H3 3112  -0.014   3.281   3.043 -1.1266  0.2907 -3.3249
    1THF     H4 3113   0.080   3.412   2.998 -1.4938  0.9867 -1.3758
    1THF     C3 3114  -0.115   3.481   3.060 -0.1229  0.1347 -0.0935
    1THF     H5 3115  -0.204   3.419   3.072 -0.5578  0.7927  0.0611
    1THF     H6 3116  -0.135   3.535   2.967  0.8319 -0.4531 -0.6539
    1THF     C4 3117  -0.107   3.568   3.188  0.1126  0.5095 -0.7998
    1THF     H7 3118  -0.207   3.595   3.222 -0.6557  0.8588 -3.2524
    1THF     H8 3119  -0.043   3.654   3.167  0.5573  0.3718 -0.0288
    1THF     O1 3120  -0.038   3.490   3.280  0.7982  0.3216  0.4308
    1THF     C1 3121   0.784   1.689   0.309 -0.3295 -0.1788 -0.1252
    1THF     H1 3122   0.881   1.655   0.272 -0.7149  0.6613 -1.9552
    1THF     H2 3123   0.704   1.615   0.320  1.5832 -2.0994  1.5453
    1THF     C2 3124   0.744   1.812   0.234  0.5630  0.1417 -0.1211
    1THF     H3 3125   0.637   1.803   0.217  0.6229 -1.9825  0.5175
    1THF     H4 3126   0.793   1.796   0.137  1.3849 -2.0853  0.6345
    1THF     C3 3127   0.798   1.929   0.320 -0.3382 -0.2380  0.0789
    1THF     H5 3128   0.711   1.989   0.349 -0.7938  0.2522 -2.2343
    1THF     H6 3129   0.873   1.989   0.269 -1.9602 -0.8392 -3.1307
    1THF     C4 3130   0.851   1.868   0.445 -0.1217 -0.4549 -0.8489
    1THF     H7 3131   0.814   1.915   0.536  3.2162 -1.1018  0.9233
    1THF     H8 3132   0.960   1.872   0.449 -0.0483 -0.5683 -2.2932
    1THF     O1 3133   0.813   1.728   0.447  0.3783  0.2247 -0.2567
    1THF     C1 3134   3.310   1.707   3.312  0.6442 -0.5330 -0.2564
    1THF     H1 3135   3.201   1.706   3.314  0.5681  2.7501  1.1661
    1THF     H2 3136   3.344   1.653   3.223 -0.3854  0.1753 -1.0987
    1THF     C2 3137   3.356   1.645   3.447  0.5727  0.4142 -0.3458
    1THF     H3 3138   3.448   1.589   3.430  0.3462  0.3782 -1.5372
    1THF     H4 3139   3.283   1.584   3.500  0.8451 -0.5801 -1.1157
    1THF     C3 3140   3.399   1.766   3.532  0.4236 -0.5162  0.3278
    1THF     H5 3141   3.498   1.746   3.572  0.0328 -0.6316  1.2627
    1THF     H6 3142   3.335   1.782   3.620  1.9498 -0.8127  1.5039
    1THF     C4 3143   3.371   1.894   3.448  0.4011 -0.0611 -0.1404
    1THF     H7 3144   3.453   1.967   3.445 -0.5861  1.0920  0.3891
    1THF     H8 3145   3.279   1.946   3.475  1.0383  0.4665  1.0658
    1THF     O1 3146   3.356   1.843   3.314 -0.7472 -0.4691  0.7805
    1THF     C1 3147   2.394   3.199   1.319  0.1956  0.3773  0.2583
    1THF     H1 3148   2.327   3.142   1.253  3.1472  1.7987 -4.1068
    1THF     H2 3149   2.337   3.262   1.388  0.2359  3.2369 -2.2651
    1THF     C2 3150   2.502   3.278   1.245  0.0045 -0.1425 -0.3277
    1THF     H3 3151   2.510   3.380   1.283  1.9159 -0.2329 -0.4470
    1THF     H4 3152   2.467   3.285   1.141  1.9643  1.2329 -0.9261
    1THF     C3 3153   2.637   3.196   1.251 -0.6954  0.1624 -0.3072
    1THF     H5 3154   2.710   3.236   1.321  0.7504  0.8183 -2.1747
    1THF     H6 3155   2.687   3.180   1.156 -0.2514 -0.4097  0.0232
    1THF     C4 3156   2.585   3.062   1.308 -0.6812 -0.3837  0.1127
    1THF     H7 3157   2.666   3.010   1.361  0.5852  1.0826 -0.3509
    1THF     H8 3158   2.558   2.996   1.225  1.8390 -2.7295  1.0682
    1THF     O1 3159   2.470   3.094   1.384 -0.0638 -0.2086  0.2693
    1THF     C1 3160   2.367   2.136   3.362 -0.3469  0.8969 -0.2879
    1THF     H1 3161   2.317   2.079   3.441 -2.4612  1.6854 -1.0356
    1THF     H2 3162   2.469   2.166   3.384  0.1427 -0.6176 -0.3810
    1THF     C2 3163   2.277   2.242   3.304  0.5190 -0.0860  0.2013
    1THF     H3 3164   2.314   2.344   3.315 -1.4504  0.5122  1.4824
    1THF     H4 3165   2.179   2.224   3.348 -1.0748 -1.1938 -3.5354
    1THF     C3 3166   2.258   2.209   3.156 -0.1170 -0.5875  0.5778
    1THF     H5 3167   2.258   2.297   3.092  0.4224 -0.9205  0.1189
    1THF     H6 3168   2.160   2.162   3.143  0.9124 -2.1475 -1.9995
    1THF     C4 3169   2.358   2.105   3.119 -0.1100 -0.5142 -0.0618
    1THF     H7 3170   2.450   2.146   3.078 -1.7992  2.3043 -1.2255
    1THF     H8 3171   2.316   2.028   3.054 -0.9276 -0.4602  0.3924
    1THF     O1 3172   2.383   2.040   3.252  0.4456 -0.2398  0.1795
    1THF     C1 3173   3.434   0.906   1.915 -0.5440 -0.0721  0.0214
    1THF     H1 3174   3.425   0.842   2.004 -2.8457  0.2823  0.0704
    1THF     H2 3175   3.381   1.000   1.928  1.1556  1.0437 -1.0447
    1THF     C2 3176   3.371   0.833   1.793 -0.6335  0.6820 -0.6769
    1THF     H3 3177   3.285   0.888   1.755 -0.0514  1.5868 -0.7082
    1THF     H4 3178   3.338   0.736   1.830 -0.0771  0.3047 -1.1419
    1THF     C3 3179   3.483   0.825   1.692  0.3537  0.2316 -0.6491
    1THF     H5 3180   3.474   0.906   1.620 -0.1645  0.6691 -0.0918
    1THF     H6 3181   3.484   0.729   1.639  2.2353 -2.2470  3.5490
    1THF     C4 3182   3.608   0.840   1.774  0.5211 -0.6428 -0.1734
    1THF     H7 3183   3.701   0.873   1.726  2.2151 -2.0953  1.9732
    1THF     H8 3184   3.627   0.739   1.813  0.3429  0.4268  2.7876
    1THF     O1 3185   3.572   0.935   1.874 -0.4094 -0.2314  0.1844
    1THF     C1 3186   0.906   0.368   1.829 -0.5332  0.2006 -0.7398
    1THF     H1 3187   0.953   0.286   1.774 -1.8779 -1.1198  0.0311
    1THF     H2 3188   0.970   0.453   1.853  0.5549 -0.5552 -0.9333
    1THF     C2 3189   0.835   0.306   1.951  0.4411 -0.0898 -0.0118
    1THF     H3 3190   0.824   0.378   2.032  0.8939 -0.3173  0.2579
    1THF     H4 3191   0.896   0.219   1.978  1.5644 -0.0978 -2.4077
    1THF     C3 3192   0.700   0.267   1.892 -0.0095 -0.4763  0.1813
    1THF     H5 3193   0.617   0.280   1.962  1.0550  1.1536  1.1530
    1THF     H6 3194   0.714   0.165   1.854 -0.2901  0.3226 -2.1972
    1THF     C4 3195   0.681   0.349   1.767 -0.3133 -0.4298  0.2499
    1THF     H7 3196   0.597   0.418   1.782 -0.1542 -0.2275  0.2129
    1THF     H8 3197   0.664   0.281   1.684  1.0111 -1.7673  1.0543
    1THF     O1 3198   0.802   0.415   1.749  0.4979  0.2441 -0.6461
    1THF     C1 3199   0.700   0.872   3.534  0.1945 -0.6892 -0.0250
    1THF     H1 3200   0.747   0.941   3.464 -0.4228 -0.9556 -0.7154
    1THF     H2 3201   0.697   0.767   3.503 -3.4101 -1.1801  1.6897
    1THF     C2 3202   0.547   0.903   3.559 -0.0651 -0.1389 -0.5416
    1THF     H3 3203   0.490   0.816   3.594 -0.4739 -0.6906 -2.4901
    1THF     H4 3204   0.500   0.945   3.470  1.3720  1.0489 -0.7522
    1THF     C3 3205   0.557   1.018   3.662  0.0821  0.7547 -0.7955
    1THF     H5 3206   0.479   1.008   3.739  0.2285  0.1492 -0.7195
    1THF     H6 3207   0.543   1.117   3.618 -0.6073  1.5564  1.1642
    1THF     C4 3208   0.701   1.012   3.718 -0.0561  1.0953 -0.5509
    1THF     H7 3209   0.681   1.001   3.825 -0.5172 -0.9969 -0.8191
    1THF     H8 3210   0.757   1.099   3.683  1.0850 -0.1739 -1.9330
    1THF     O1 3211   0.759   0.889   3.662  0.3656  0.2148 -0.1567
    1THF     C1 3212   3.792   2.224   2.751  0.0743  0.0883  0.1500
    1THF     H1 3213   3.741   2.178   2.667  1.8124 -1.0226 -0.3333
    1THF     H2 3214   3.890   2.249   2.709  0.6234 -0.6071  0.9913
    1THF     C2 3215   3.796   2.118   2.860  0.1537  0.0005 -0.0213
    1THF     H3 3216   3.893   2.070   2.845  0.4559  0.3291  0.8116
    1THF     H4 3217   3.712   2.048   2.862  0.3167 -0.2614 -2.0367
    1THF     C3 3218   3.778   2.195   2.985  0.3926  0.0373 -0.5833
    1THF     H5 3219   3.867   2.211   3.045 -0.7346  2.3524  0.5373
    1THF     H6 3220   3.705   2.148   3.052 -0.1946  1.7505 -0.0010
    1THF     C4 3221   3.736   2.341   2.940  1.0752  0.1996 -0.2610
    1THF     H7 3222   3.813   2.417   2.957  1.4002  0.1900 -1.5870
    1THF     H8 3223   3.637   2.370   2.974  0.8754  0.4621 -1.0656
    1THF     O1 3224   3.728   2.336   2.801 -0.1530  0.4090 -0.1081
    1THF     C1 3225   0.320   3.264   2.383 -0.7910 -0.2724  0.3751
    1THF     H1 3226   0.262   3.337   2.327  3.1233  0.9934 -2.3060
    1THF     H2 3227   0.426   3.284   2.363 -0.5542 -1.4387  0.4060
    1THF     C2 3228   0.276   3.125   2.326 -0.0741  0.1973 -0.1218
    1THF     H3 3229   0.359   3.059   2.300  1.9046  3.0481 -1.2929
    1THF     H4 3230   0.225   3.137   2.231  2.7420  1.9890 -1.4917
    1THF     C3 3231   0.181   3.068   2.424 -0.0567 -0.5174 -0.2129
    1THF     H5 3232   0.222   2.973   2.459 -0.1740 -0.5070 -0.0429
    1THF     H6 3233   0.083   3.057   2.377  0.2689  3.4844 -2.0521
    1THF     C4 3234   0.172   3.178   2.533  0.6400  0.1034  0.3917
    1THF     H7 3235   0.168   3.141   2.636  1.3654 -1.0981  0.0064
    1THF     H8 3236   0.086   3.243   2.520 -0.3800 -1.1204  0.9045
    1THF     O1 3237   0.288   3.258   2.524 -0.4454  0.1920 -0.4883
    1THF     C1 3238   2.773   1.547   2.885 -0.0339  0.5161 -0.5326
    1THF     H1 3239   2.812   1.589   2.979  2.5609 -1.3886 -0.6991
    1THF     H2 3240   2.757   1.439   2.890 -1.3170  0.7759  2.4209
    1THF     C2 3241   2.867   1.574   2.767 -0.7213  0.5661 -0.0150
    1THF     H3 3242   2.884   1.480   2.715 -0.3500  0.0090  1.0906
    1THF     H4 3243   2.964   1.612   2.798 -0.9038 -0.2182  1.6126
    1THF     C3 3244   2.789   1.681   2.690  0.8796  0.1676  0.5908
    1THF     H5 3245   2.809   1.674   2.583 -1.0254 -1.5796  0.3159
    1THF     H6 3246   2.821   1.782   2.715 -1.0274  1.3711 -1.7167
    1THF     C4 3247   2.647   1.674   2.732  0.0839  0.1945  0.9146
    1THF     H7 3248   2.586   1.612   2.665  2.8277  0.4062 -1.8896
    1THF     H8 3249   2.598   1.772   2.729 -2.8872 -1.2553 -1.3284
    1THF     O1 3250   2.651   1.617   2.861  0.3875 -0.1209 -0.7287
    1THF     C1 3251   3.976   1.534   0.547  0.0916  0.2392 -0.5309
    1THF     H1 3252   4.004   1.601   0.466 -0.5653  1.5406  0.3172
    1THF     H2 3253   3.927   1.588   0.628  2.4829 -0.3068  1.3331
    1THF     C2 3254   4.106   1.466   0.596 -0.4690 -0.9569 -0.1053
    1THF     H3 3255   4.141   1.533   0.675  1.2712  0.6978 -2.1938
    1THF     H4 3256   4.176   1.453   0.513 -2.0459  0.6765 -1.7461
    1THF     C3 3257   4.060   1.328   0.652  1.3221 -0.3111 -0.0269
    1THF     H5 3258   4.072   1.319   0.761 -0.0649 -0.6869  0.1000
    1THF     H6 3259   4.118   1.244   0.613 -0.6998 -1.4117 -0.6939
    1THF     C4 3260   3.905   1.322   0.617 -0.0102  0.2485 -0.5290
    1THF     H7 3261   3.836   1.346   0.698  1.5790  2.3958  0.2274
    1THF     H8 3262   3.875   1.230   0.565 -0.3473 -1.2743  2.2732
    1THF     O1 3263   3.885   1.426   0.515 -0.3821 -0.0729 -0.1288
    1THF     C1 3264   3.243   1.974   3.860 -0.0446  0.3255 -0.5321
    1THF     H1 3265   3.207   1.998   3.960 -1.1378  0.3042 -0.9109
    1THF     H2 3266   3.338   1.922   3.871 -1.6210 -2.6027 -0.2898
    1THF     C2 3267   3.235   2.093   3.766  0.5042  0.1776 -0.0464
    1THF     H3 3268   3.304   2.079   3.682 -1.5635 -2.5409 -1.4018
    1THF     H4 3269   3.270   2.184   3.815  1.5525 -0.4384  0.3826
    1THF     C3 3270   3.096   2.086   3.712 -0.1840  0.2757  0.2540
    1THF     H5 3271   3.094   2.123   3.610 -0.6816 -2.5898 -0.8205
    1THF     H6 3272   3.041   2.159   3.773  2.2007  1.8266  0.6276
    1THF     C4 3273   3.041   1.941   3.733 -0.2754  0.8677  0.3169
    1THF     H7 3274   3.013   1.892   3.640  1.1599 -0.9913  0.8355
    1THF     H8 3275   2.960   1.941   3.806 -0.5432  0.9297  0.0175
    1THF     O1 3276   3.152   1.882   3.800  0.5591 -0.1027  0.1029
    1THF     C1 3277   3.988   3.456   0.535  0.6703  0.0057  0.1164
    1THF     H1 3278   3.980   3.510   0.630  0.6026 -1.2214  0.8229
    1THF     H2 3279   4.064   3.378   0.539 -0.3354 -0.9156  2.3085
    1THF     C2 3280   4.005   3.549   0.417 -0.0825 -0.4527  0.8325
    1THF     H3 3281   4.110   3.556   0.388 -0.2320 -0.3007  0.3341
    1THF     H4 3282   3.976   3.651   0.444 -0.0598 -1.0753  3.4157
    1THF     C3 3283   3.919   3.482   0.306 -0.1227  0.3298 -0.2473
    1THF     H5 3284   3.977   3.441   0.224  0.3167 -0.2087  0.3288
    1THF     H6 3285   3.854   3.560   0.265 -0.9997 -0.8525 -1.1383
    1THF     C4 3286   3.840   3.361   0.372  0.2490 -0.1399 -0.3197
    1THF     H7 3287   3.885   3.264   0.353 -0.0019 -0.2007 -0.6082
    1THF     H8 3288   3.738   3.355   0.333 -0.2824 -2.5094  1.3015
    1THF     O1 3289   3.856   3.390   0.514  0.1570  0.0119  0.4074
    1THF     C1 3290   1.843   2.296   0.879 -0.2769 -0.3207  0.0805
    1THF     H1 3291   1.846   2.221   0.957 -1.3524 -0.3283  0.1256
    1THF     H2 3292   1.755   2.292   0.813 -0.3384 -2.3577  0.2621
    1THF     C2 3293   1.976   2.289   0.803  0.0323 -0.2600  0.4366
    1THF     H3 3294   1.957   2.326   0.702  0.4812  0.2721  0.5458
    1THF     H4 3295   2.017   2.188   0.796 -0.1794 -0.4181  1.3447
    1THF     C3 3296   2.068   2.378   0.874 -0.3224  0.1628 -0.3476
    1THF     H5 3297   2.118   2.441   0.800  1.2389  1.0759  1.4678
    1THF     H6 3298   2.149   2.326   0.926 -0.4316 -3.1361 -3.2059
    1THF     C4 3299   1.982   2.461   0.973 -1.0233  0.4350 -0.2958
    1THF     H7 3300   1.984   2.569   0.956  1.6774  0.2988 -1.0349
    1THF     H8 3301   1.986   2.438   1.079  0.0450  0.1132 -0.4036
    1THF     O1 3302   1.847   2.428   0.939 -0.0622  0.3243 -0.0805
    1THF     C1 3303   1.704   3.621   0.453 -0.4191 -0.2357  0.2118
    1THF     H1 3304   1.682   3.584   0.554  1.6604  0.4420  0.9481
    1THF     H2 3305   1.758   3.554   0.386 -0.0239 -0.8043  1.0779
    1THF     C2 3306   1.758   3.766   0.437  0.8332 -0.0230 -0.9122
    1THF     H3 3307   1.866   3.775   0.428  0.9158 -0.3555 -0.2808
    1THF     H4 3308   1.726   3.825   0.523  1.2492  0.5085 -1.1146
    1THF     C3 3309   1.681   3.826   0.318  0.4210  0.1968  0.4603
    1THF     H5 3310   1.744   3.802   0.232  0.2828 -1.0243  0.6809
    1THF     H6 3311   1.657   3.932   0.315  0.9133  0.2658 -2.9181
    1THF     C4 3312   1.561   3.729   0.296 -0.3407 -0.5819 -0.1880
    1THF     H7 3313   1.574   3.669   0.206  1.5247  3.2914 -2.6108
    1THF     H8 3314   1.468   3.787   0.295  0.1065  0.1962  1.5496
    1THF     O1 3315   1.567   3.638   0.403 -0.0348 -0.8027 -0.1653
    1THF     C1 3316   2.231   3.449   2.724 -0.3081  0.5035 -0.2708
    1THF     H1 3317   2.250   3.385   2.810 -0.3190  2.5522  1.2762
    1THF     H2 3318   2.325   3.480   2.676 -0.0293 -0.1230 -0.1383
    1THF     C2 3319   2.158   3.581   2.761  0.2418 -0.1200  1.1688
    1THF     H3 3320   2.233   3.660   2.755  0.2539 -0.2150  0.0009
    1THF     H4 3321   2.125   3.581   2.865  2.4378  1.5984  1.9123
    1THF     C3 3322   2.064   3.607   2.644  0.3705 -0.7149 -0.0510
    1THF     H5 3323   2.079   3.707   2.602  1.5711 -1.9319 -2.6496
    1THF     H6 3324   1.962   3.604   2.682  0.3010  0.0589 -0.1713
    1THF     C4 3325   2.093   3.499   2.540 -0.3661 -0.6204 -0.7869
    1THF     H7 3326   2.163   3.549   2.473 -0.4600  2.3204  1.1965
    1THF     H8 3327   2.003   3.478   2.481  0.0171  2.9557 -2.7706
    1THF     O1 3328   2.151   3.391   2.616  0.1443  0.1252 -0.2842
    1THF     C1 3329   0.609   2.176   3.423 -0.1130  0.3723  1.1136
    1THF     H1 3330   0.575   2.151   3.524 -1.4508  1.1410  0.8578
    1THF     H2 3331   0.669   2.093   3.384 -1.9058 -0.8028  0.8148
    1THF     C2 3332   0.684   2.307   3.433  0.3802  0.3335 -0.1344
    1THF     H3 3333   0.724   2.326   3.333 -0.8404 -0.0192 -0.7002
    1THF     H4 3334   0.757   2.312   3.515  0.3170  0.9942 -0.1140
    1THF     C3 3335   0.574   2.401   3.459 -0.3627  0.5694  0.1852
    1THF     H5 3336   0.603   2.503   3.433 -0.2694  0.0071 -1.9823
    1THF     H6 3337   0.559   2.401   3.568 -0.0472  1.5125  0.2322
    1THF     C4 3338   0.449   2.341   3.394  0.3407  0.9490  0.5188
    1THF     H7 3339   0.419   2.399   3.306 -0.9824  0.3703  0.5813
    1THF     H8 3340   0.376   2.326   3.473 -1.7048  2.0192 -1.1415
    1THF     O1 3341   0.489   2.207   3.348  0.6684  0.6322 -0.0626
    1THF     C1 3342   1.903   2.904   1.225  0.0838  0.3503 -0.2363
    1THF     H1 3343   1.874   2.825   1.295  0.7044 -1.2795 -1.7647
    1THF     H2 3344   1.821   2.952   1.172  0.0340 -0.4386 -0.8946
    1THF     C2 3345   2.015   2.860   1.127 -0.1080  0.2586  0.4651
    1THF     H3 3346   1.973   2.820   1.035  0.2992 -0.4429  0.5796
    1THF     H4 3347   2.061   2.771   1.171 -0.9378 -0.1660  0.4714
    1THF     C3 3348   2.110   2.980   1.115  0.4806  0.3033 -0.0686
    1THF     H5 3349   2.111   3.029   1.017 -0.9502 -1.1933 -0.8586
    1THF     H6 3350   2.214   2.958   1.140 -0.1821 -0.1219  2.4348
    1THF     C4 3351   2.048   3.084   1.218 -0.5987 -0.6004  0.1199
    1THF     H7 3352   1.986   3.161   1.172 -1.3450 -1.5945 -0.5699
    1THF     H8 3353   2.120   3.137   1.281  0.4086  0.9407 -2.2515
    1THF     O1 3354   1.955   3.010   1.303 -0.6975 -0.7052  0.3444
    1THF     C1 3355   0.028   1.916   0.531 -0.3544 -0.0224  0.4229
    1THF     H1 3356   0.120   1.961   0.571 -2.0779  2.8115  1.3328
    1THF     H2 3357   0.049   1.852   0.446  0.3448 -1.4410  1.6341
    1THF     C2 3358  -0.080   2.021   0.492 -0.2476 -0.0704 -0.3771
    1THF     H3 3359  -0.139   1.979   0.411  1.7132  0.2257 -1.9992
    1THF     H4 3360  -0.037   2.121   0.479 -1.3629  0.3372 -1.0025
    1THF     C3 3361  -0.184   2.011   0.605  0.4522 -0.0382 -0.3387
    1THF     H5 3362  -0.277   1.962   0.577 -0.1783  0.5663  0.6746
    1THF     H6 3363  -0.201   2.111   0.645 -2.0538 -0.9375  0.8728
    1THF     C4 3364  -0.115   1.920   0.711  0.1619  0.0104 -0.2403
    1THF     H7 3365  -0.176   1.859   0.778  2.4647 -1.1901  0.7918
    1THF     H8 3366  -0.060   1.998   0.765 -0.6801  1.0097 -0.8095
    1THF     O1 3367  -0.028   1.838   0.638 -0.1892 -0.6304 -0.3041
    1THF     C1 3368   1.758   3.267   2.473  0.3547 -0.2209  1.1986
    1THF     H1 3369   1.859   3.227   2.466  0.9242  0.9692  2.3811
    1THF     H2 3370   1.747   3.367   2.516 -0.1779  0.6987 -0.9996
    1THF     C2 3371   1.646   3.187   2.544  0.0516 -0.8057 -1.0766
    1THF     H3 3372   1.616   3.248   2.629  0.5163 -1.3014 -0.5421
    1THF     H4 3373   1.689   3.091   2.577  2.1903 -0.1404 -1.8354
    1THF     C3 3374   1.537   3.168   2.437 -0.2913 -0.2233 -0.5924
    1THF     H5 3375   1.432   3.161   2.466 -0.4324  1.7226 -0.5678
    1THF     H6 3376   1.558   3.067   2.400  0.4915  0.4916 -2.1430
    1THF     C4 3377   1.564   3.284   2.339  0.3106 -0.1629  0.3460
    1THF     H7 3378   1.518   3.380   2.365 -0.7543  0.1550 -2.5100
    1THF     H8 3379   1.525   3.257   2.241 -0.7486  2.0110  0.1291
    1THF     O1 3380   1.713   3.286   2.338 -0.3635  0.5500  0.2948
    1THF     C1 3381   0.214   1.702   3.440  0.7468  0.1668  0.0697
    1THF     H1 3382   0.304   1.698   3.502  0.5474  0.6428  0.3919
    1THF     H2 3383   0.205   1.798   3.387  1.9797  1.1284  1.5285
    1THF     C2 3384   0.079   1.668   3.510  0.2514 -1.7488 -0.2012
    1THF     H3 3385   0.034   1.766   3.528  1.8659 -1.3360  1.8950
    1THF     H4 3386   0.092   1.617   3.606  0.9928  1.2314  1.3753
    1THF     C3 3387   0.001   1.585   3.406 -0.2067  0.2785  1.3496
    1THF     H5 3388  -0.084   1.644   3.372  0.6966  0.0292 -1.4104
    1THF     H6 3389  -0.033   1.485   3.433 -1.5168  0.2445 -0.3601
    1THF     C4 3390   0.100   1.579   3.284  0.4939  0.1505  0.1860
    1THF     H7 3391   0.089   1.659   3.210  1.2825 -0.7605 -0.9424
    1THF     H8 3392   0.097   1.486   3.226  1.3034  0.9427 -1.1660
    1THF     O1 3393   0.228   1.592   3.338 -0.9616 -0.2740 -0.4529
    1THF     C1 3394   2.295   0.050   1.342 -0.5509  0.2057  0.3571
    1THF     H1 3395   2.241   0.115   1.272  0.8599  0.8277 -0.1649
    1THF     H2 3396   2.254   0.068   1.442  0.4497  1.0316  0.6209
    1THF     C2 3397   2.444   0.080   1.349  0.1452 -0.4107  0.3684
    1THF     H3 3398   2.479   0.083   1.453 -0.7195  0.5336  0.6375
    1THF     H4 3399   2.461   0.178   1.303  0.4084 -0.4087  0.4657
    1THF     C3 3400   2.513  -0.040   1.277  0.4262  0.0541 -0.2741
    1THF     H5 3401   2.603  -0.069   1.330 -0.3993  1.3252  1.9093
    1THF     H6 3402   2.543  -0.011   1.176  1.1034  0.5445  0.0644
    1THF     C4 3403   2.402  -0.150   1.262  0.2235 -0.7429 -0.3738
    1THF     H7 3404   2.439  -0.231   1.326 -0.4418  0.7525  1.9627
    1THF     H8 3405   2.396  -0.193   1.161  0.3659 -2.4391  0.3227
    1THF     O1 3406   2.277  -0.088   1.302 -0.2571 -0.5465 -0.1111
    1THF     C1 3407   2.692   1.999   3.229 -0.0220  0.3409  0.9019
    1THF     H1 3408   2.642   1.908   3.264 -2.1756  0.0442 -2.6078
    1THF     H2 3409   2.640   2.092   3.253  0.2244  1.0899 -1.3716
    1THF     C2 3410   2.700   1.984   3.076 -0.5029  0.1074 -0.4794
    1THF     H3 3411   2.689   2.080   3.024 -0.8473 -0.7152 -1.9421
    1THF     H4 3412   2.617   1.927   3.036 -1.5449  0.9927  0.3699
    1THF     C3 3413   2.842   1.928   3.052  0.0807 -0.2872  0.9581
    1THF     H5 3414   2.889   1.992   2.977 -0.7334 -0.5746  0.1883
    1THF     H6 3415   2.850   1.828   3.009 -1.6358 -0.8018  1.8136
    1THF     C4 3416   2.917   1.938   3.185  0.0954  0.3476  0.1605
    1THF     H7 3417   2.998   2.010   3.175  2.1151 -1.5098  2.4353
    1THF     H8 3418   2.946   1.844   3.231 -2.1827 -0.7095 -0.4762
    1THF     O1 3419   2.831   2.004   3.280 -0.1817 -0.1629 -0.2528
    1THF     C1 3420   3.095   3.849   0.726  0.7289  0.2174 -0.3627
    1THF     H1 3421   3.032   3.805   0.648  1.1137  1.5616 -1.4510
    1THF     H2 3422   3.052   3.944   0.758 -1.4845 -0.7417 -0.4140
    1THF     C2 3423   3.243   3.866   0.670 -0.2553 -0.4520 -0.2381
    1THF     H3 3424   3.266   3.970   0.644  0.2886 -1.1879 -2.7845
    1THF     H4 3425   3.246   3.822   0.570 -1.0535  0.9109 -0.8784
    1THF     C3 3426   3.332   3.788   0.759  0.3870 -1.2966  0.0597
    1THF     H5 3427   3.376   3.856   0.832  0.0773  1.0587 -1.8670
    1THF     H6 3428   3.414   3.737   0.707 -0.7090 -0.4692 -2.5786
    1THF     C4 3429   3.241   3.687   0.832  0.4516 -0.3904 -0.0194
    1THF     H7 3430   3.281   3.668   0.932  1.7520  1.0952 -0.2274
    1THF     H8 3431   3.236   3.593   0.777 -0.9490 -1.1836  1.4182
    1THF     O1 3432   3.109   3.756   0.838 -0.2064 -1.1603 -0.3166
    1THF     C1 3433   2.593   1.066   1.249 -0.5480 -0.2687 -0.7453
    1THF     H1 3434   2.678   1.131   1.226  0.6716 -0.1372  3.7145
    1THF     H2 3435   2.640   0.980   1.298 -0.2570  1.0875  1.4137
    1THF     C2 3436   2.513   1.047   1.123  0.2454  0.2181 -0.2504
    1THF     H3 3437   2.463   0.951   1.121 -0.4399  0.5327  1.2364
    1THF     H4 3438   2.574   1.057   1.033  1.8556 -3.0941  0.4264
    1THF     C3 3439   2.403   1.156   1.133 -0.1593 -0.0782 -0.3056
    1THF     H5 3440   2.308   1.118   1.095 -1.0236  1.5823  0.1381
    1THF     H6 3441   2.435   1.247   1.082  1.2492 -0.4607 -0.1283
    1THF     C4 3442   2.394   1.183   1.283  0.3334 -0.1085 -0.1788
    1THF     H7 3443   2.308   1.134   1.328 -1.0492  1.1707 -1.3911
    1THF     H8 3444   2.392   1.288   1.312 -0.4875 -0.9028  2.8524
    1THF     O1 3445   2.514   1.135   1.347 -0.0247  0.2674  0.2686
    1THF     C1 3446   0.377   2.313   2.262 -0.4091 -0.1304  0.4061
    1THF     H1 3447   0.449   2.233   2.280 -1.7647 -1.0751  1.6725
    1THF     H2 3448   0.410   2.412   2.295 -2.2442 -0.0256  2.0586
    1THF     C2 3449   0.250   2.264   2.324 -0.0900 -0.3220 -0.6767
    1THF     H3 3450   0.217   2.350   2.383 -0.1358 -1.5241  1.1100
    1THF     H4 3451   0.260   2.179   2.393  0.5386 -1.2140 -1.8630
    1THF     C3 3452   0.157   2.238   2.208 -0.5419  1.0912  0.6073
    1THF     H5 3453   0.091   2.325   2.202 -0.0748  1.6464  3.0258
    1THF     H6 3454   0.099   2.145   2.203  0.9156  0.1904  0.1739
    1THF     C4 3455   0.244   2.239   2.088 -0.1784  0.4582  0.0765
    1THF     H7 3456   0.178   2.264   2.005  1.2268 -0.5417 -1.3770
    1THF     H8 3457   0.283   2.137   2.075 -0.9834 -0.1659  2.3333
    1THF     O1 3458   0.352   2.323   2.117  0.6238  0.5690 -0.0470
    1THF     C1 3459   2.981   3.336   3.130  0.5424 -0.1917 -1.0008
    1THF     H1 3460   2.897   3.271   3.105  1.9471 -1.8113 -1.5773
    1THF     H2 3461   3.072   3.276   3.126  0.9134  0.4497 -2.3853
    1THF     C2 3462   2.981   3.418   3.260 -0.2319 -0.0512 -0.0037
    1THF     H3 3463   3.044   3.377   3.340  0.2442 -2.5991 -1.6212
    1THF     H4 3464   2.876   3.426   3.287 -0.1909  0.7707 -0.0842
    1THF     C3 3465   3.035   3.555   3.220 -0.4523 -0.6201  0.3365
    1THF     H5 3466   3.123   3.578   3.281 -0.4326  2.0841 -0.6652
    1THF     H6 3467   2.956   3.626   3.246  1.3145  1.4955  0.0560
    1THF     C4 3468   3.072   3.539   3.076 -0.2741 -0.0038  0.3265
    1THF     H7 3469   3.173   3.504   3.053 -1.0442 -1.3455 -1.1368
    1THF     H8 3470   3.057   3.627   3.013  0.1018 -0.2107 -0.0548
    1THF     O1 3471   2.987   3.437   3.035  0.2062  0.3379  0.9808
    1THF     C1 3472   2.211   0.336   3.978  0.2207 -0.6576 -0.3757
    1THF     H1 3473   2.275   0.265   4.031 -3.8377 -2.9606  1.7377
    1THF     H2 3474   2.136   0.290   3.912  0.5257 -1.5449 -0.1142
    1THF     C2 3475   2.305   0.443   3.914 -0.2366  0.1416  0.2541
    1THF     H3 3476   2.254   0.496   3.833 -2.0673 -1.2784  0.4312
    1THF     H4 3477   2.394   0.390   3.880 -0.4131 -0.4617  0.7205
    1THF     C3 3478   2.332   0.545   4.028  0.1409  0.8367  0.1883
    1THF     H5 3479   2.334   0.648   3.994  1.0653  0.7192 -0.1175
    1THF     H6 3480   2.428   0.527   4.077  0.6846  0.0470 -1.1297
    1THF     C4 3481   2.216   0.528   4.125 -0.2270  0.0434 -0.2534
    1THF     H7 3482   2.161   0.622   4.118  0.0102  0.1363 -0.9099
    1THF     H8 3483   2.253   0.518   4.227  0.8093  0.0922 -0.6138
    1THF     O1 3484   2.139   0.411   4.084  0.0090 -0.6046  0.3586
    1THF     C1 3485   1.100   2.713   0.907 -0.1312  0.5474  0.1748
    1THF     H1 3486   1.049   2.653   0.983  0.7121  0.3511  0.5910
    1THF     H2 3487   1.170   2.655   0.847 -0.5438  1.2670 -1.0398
    1THF     C2 3488   1.158   2.843   0.966  0.0360 -0.2371  0.2604
    1THF     H3 3489   1.253   2.824   1.017 -1.1702 -0.4349  2.5231
    1THF     H4 3490   1.087   2.866   1.046  0.0097 -2.7924  1.0177
    1THF     C3 3491   1.155   2.950   0.864 -0.0076  0.3718  0.2258
    1THF     H5 3492   1.247   2.949   0.804  0.5498 -1.6130  1.0789
    1THF     H6 3493   1.138   3.051   0.904  1.1811  0.9881 -0.7834
    1THF     C4 3494   1.041   2.894   0.771 -0.4410  0.3237 -0.1800
    1THF     H7 3495   1.069   2.876   0.667 -0.7965 -0.5968 -0.1224
    1THF     H8 3496   0.949   2.952   0.783 -1.2341 -1.4468  2.6819
    1THF     O1 3497   1.005   2.766   0.818  0.1425  0.4270 -0.1782
    1THF     C1 3498   0.648   0.783   3.133  0.1510  0.6637 -0.0163
    1THF     H1 3499   0.616   0.702   3.198  1.5288  0.0919 -0.0155
    1THF     H2 3500   0.557   0.834   3.101 -1.4614 -1.4725  1.0814
    1THF     C2 3501   0.723   0.736   3.007 -0.3171 -0.8841  0.1931
    1THF     H3 3502   0.665   0.753   2.916 -1.0730  0.7358  0.9574
    1THF     H4 3503   0.742   0.630   3.022 -2.3788 -1.5043 -1.2541
    1THF     C3 3504   0.844   0.828   3.001 -0.3021 -0.0478  0.4624
    1THF     H5 3505   0.861   0.880   2.907  3.7274 -0.4753  0.8754
    1THF     H6 3506   0.933   0.767   3.019  0.0969 -0.1132 -1.5628
    1THF     C4 3507   0.823   0.941   3.104  0.0190 -0.3094  0.0378
    1THF     H7 3508   0.774   1.029   3.060 -2.0567 -0.7894  1.2810
    1THF     H8 3509   0.915   0.972   3.154 -0.1222  0.3161 -0.0851
    1THF     O1 3510   0.739   0.873   3.202 -0.1979  0.7629  0.0159
    1THF     C1 3511   2.138   0.584   0.692  1.0297 -0.1353  0.0907
    1THF     H1 3512   2.148   0.480   0.723 -0.2261 -0.0186  0.9301
    1THF     H2 3513   2.036   0.596   0.655  1.1566 -3.5347 -1.5366
    1THF     C2 3514   2.240   0.607   0.581  0.2437 -0.0057 -0.6065
    1THF     H3 3515   2.193   0.600   0.482 -1.3692 -1.0058  0.2018
    1THF     H4 3516   2.316   0.529   0.580 -0.9156 -1.1689  0.1298
    1THF     C3 3517   2.295   0.750   0.604 -0.0651  0.8109 -0.1537
    1THF     H5 3518   2.226   0.813   0.548 -2.1566 -0.9910  0.3131
    1THF     H6 3519   2.395   0.765   0.563  0.0181  0.4645 -0.0848
    1THF     C4 3520   2.299   0.749   0.758  0.2667  0.7933  0.0007
    1THF     H7 3521   2.295   0.846   0.806 -0.2690  1.3217 -1.0945
    1THF     H8 3522   2.376   0.678   0.790 -2.1276 -1.9327 -0.0406
    1THF     O1 3523   2.172   0.683   0.793  0.1588  0.3046 -0.4855
    1THF     C1 3524   4.041   1.158   1.978 -0.3751 -0.2027  0.1784
    1THF     H1 3525   4.146   1.183   1.990  0.0076 -0.1534 -2.8103
    1THF     H2 3526   3.967   1.173   2.058 -0.0444  0.6408  0.3336
    1THF     C2 3527   4.038   1.015   1.928 -0.1348  0.5457  0.8353
    1THF     H3 3528   4.010   0.939   2.000 -0.1574  0.4377  0.7125
    1THF     H4 3529   4.134   0.983   1.887 -0.3066  0.6489  0.3463
    1THF     C3 3530   3.922   1.012   1.837 -0.1643 -1.3494  0.0254
    1THF     H5 3531   3.837   0.982   1.898 -0.6420  2.0549  1.1363
    1THF     H6 3532   3.935   0.945   1.752 -0.1155 -0.0082 -1.0487
    1THF     C4 3533   3.897   1.154   1.783  0.3433 -0.6570  0.0952
    1THF     H7 3534   3.796   1.192   1.799  0.0531 -0.9016 -1.1297
    1THF     H8 3535   3.923   1.152   1.677 -0.3605  1.6395 -0.1557
    1THF     O1 3536   3.991   1.239   1.867  0.4679  0.0200  0.5956
    1THF     C1 3537   2.935   3.750   2.478 -0.1981 -0.7682 -0.7553
    1THF     H1 3538   2.986   3.811   2.553 -2.1606  1.6166 -1.2823
    1THF     H2 3539   2.847   3.805   2.442 -0.0232 -1.3918 -2.1730
    1THF     C2 3540   2.899   3.613   2.536 -0.1813  0.2655  0.5677
    1THF     H3 3541   2.791   3.603   2.544 -0.3140  0.2268 -1.0280
    1THF     H4 3542   2.957   3.601   2.627 -0.0736 -0.2141  0.4397
    1THF     C3 3543   2.961   3.516   2.432  0.3255  0.1506  0.5126
    1THF     H5 3544   2.882   3.486   2.363 -2.3309  0.9788  3.1064
    1THF     H6 3545   3.014   3.430   2.475  0.6070 -0.4589 -1.0164
    1THF     C4 3546   3.060   3.598   2.354 -0.6353 -0.2318 -0.1598
    1THF     H7 3547   3.059   3.571   2.248  0.6952 -0.0285 -0.2383
    1THF     H8 3548   3.163   3.582   2.386 -0.1249  2.0297 -0.5637
    1THF     O1 3549   3.023   3.728   2.363  0.1397  0.6043 -0.0768
    1THF     C1 3550   1.137   2.109   0.683  0.0645  0.4481  0.5548
    1THF     H1 3551   1.094   2.028   0.743  0.5056  0.1605  0.4819
    1THF     H2 3552   1.232   2.065   0.653 -0.6381 -1.6410  1.3289
    1THF     C2 3553   1.182   2.239   0.757  0.3912 -0.3020 -0.1953
    1THF     H3 3554   1.289   2.230   0.776  0.0654  0.4945  2.2082
    1THF     H4 3555   1.138   2.247   0.857  2.4146  0.1942  0.6792
    1THF     C3 3556   1.136   2.344   0.657  0.1238 -0.3854  0.8888
    1THF     H5 3557   1.225   2.383   0.607  0.5976  1.1761  2.8863
    1THF     H6 3558   1.093   2.426   0.714  0.7401  0.8984 -0.4453
    1THF     C4 3559   1.041   2.280   0.559  0.3873 -0.0367  0.7217
    1THF     H7 3560   1.049   2.312   0.455  1.4618  1.6366  1.3088
    1THF     H8 3561   0.943   2.292   0.606  0.4646 -0.5290  1.0178
    1THF     O1 3562   1.064   2.139   0.571  0.0402  0.8432  0.5542
    1THF     C1 3563   0.626   0.334   3.064  0.3790 -0.7650 -0.3845
    1THF     H1 3564   0.584   0.247   3.115 -0.0279 -0.5088 -0.2861
    1THF     H2 3565   0.547   0.401   3.030  0.5525  0.1399  0.9243
    1THF     C2 3566   0.705   0.286   2.938  0.0916  0.2635  0.2451
    1THF     H3 3567   0.722   0.370   2.870 -0.5749  0.3767  0.2130
    1THF     H4 3568   0.656   0.205   2.882  0.7851 -0.8820  1.2877
    1THF     C3 3569   0.846   0.241   2.991  0.0512 -0.8282 -0.1346
    1THF     H5 3570   0.929   0.259   2.922  0.3369 -0.0678  0.4115
    1THF     H6 3571   0.838   0.134   3.012 -1.1505 -1.1433 -1.9918
    1THF     C4 3572   0.853   0.315   3.128  0.0613  0.4058 -0.4032
    1THF     H7 3573   0.943   0.377   3.139  0.1088  0.2910 -0.1184
    1THF     H8 3574   0.839   0.247   3.213  0.7643  2.6477  1.5627
    1THF     O1 3575   0.738   0.395   3.139 -0.3870 -0.8691 -0.4388
    1THF     C1 3576   1.436   2.255   0.185 -1.0121  0.2144  0.1578
    1THF     H1 3577   1.460   2.162   0.236  0.6563 -0.3309 -1.5320
    1THF     H2 3578   1.329   2.259   0.163 -1.0010  2.3707  0.4110
    1THF     C2 3579   1.527   2.277   0.067  0.0689  0.3203 -0.2375
    1THF     H3 3580   1.463   2.278  -0.022 -1.1790 -0.0731  0.6450
    1THF     H4 3581   1.597   2.193   0.067 -0.4911 -0.1766 -1.6706
    1THF     C3 3582   1.601   2.408   0.091  0.0993  0.0734 -0.1234
    1THF     H5 3583   1.546   2.493   0.050  0.9002  1.1201  0.9297
    1THF     H6 3584   1.700   2.408   0.045  0.0053  0.9259 -0.3271
    1THF     C4 3585   1.595   2.415   0.241  0.3175  0.4792  0.1218
    1THF     H7 3586   1.603   2.517   0.281 -0.3487  0.1990  0.9858
    1THF     H8 3587   1.668   2.348   0.286 -0.9687 -0.9401  0.1083
    1THF     O1 3588   1.465   2.362   0.273  0.0250  0.5951 -0.2053
    1THF     C1 3589   0.443   3.877   3.667  0.6634 -0.3189 -0.6716
    1THF     H1 3590   0.403   3.876   3.769  0.3861 -1.1599 -0.7794
    1THF     H2 3591   0.378   3.916   3.589 -1.6440  0.1940  1.4456
    1THF     C2 3592   0.476   3.732   3.625 -0.5214  0.4764  0.1305
    1THF     H3 3593   0.404   3.697   3.551  0.3560  0.5019 -0.7346
    1THF     H4 3594   0.484   3.651   3.699 -0.6478 -1.6256 -2.1101
    1THF     C3 3595   0.615   3.744   3.572  0.1518  0.0800 -0.3590
    1THF     H5 3596   0.624   3.678   3.485  0.4736  2.0767 -1.8670
    1THF     H6 3597   0.688   3.702   3.641  1.1799  0.6334 -1.1010
    1THF     C4 3598   0.638   3.894   3.546 -0.1682  0.1529  0.0630
    1THF     H7 3599   0.594   3.925   3.451  1.5019 -0.2871 -0.8724
    1THF     H8 3600   0.741   3.929   3.558  0.7078 -2.3316 -0.0641
    1THF     O1 3601   0.571   3.943   3.659  0.4281  0.2626  0.7725
    1THF     C1 3602   1.198   2.370   3.884 -0.1357  0.3778  0.0027
    1THF     H1 3603   1.238   2.291   3.820  0.6086  0.0728  0.8175
    1THF     H2 3604   1.092   2.391   3.871  0.0140  0.2917 -1.4137
    1THF     C2 3605   1.280   2.496   3.875 -0.0046 -0.0721  0.2621
    1THF     H3 3606   1.247   2.545   3.783  2.9633  0.1182 -0.7453
    1THF     H4 3607   1.386   2.478   3.857 -0.6059 -2.7836 -0.7332
    1THF     C3 3608   1.262   2.576   3.997  0.6197 -0.1360 -0.0900
    1THF     H5 3609   1.185   2.650   3.977 -1.9604 -2.2835  1.6126
    1THF     H6 3610   1.345   2.631   4.043  0.3903  0.3991 -0.3061
    1THF     C4 3611   1.216   2.476   4.093 -0.0740  0.9102  0.2833
    1THF     H7 3612   1.116   2.501   4.129  0.1688  0.7387  1.1055
    1THF     H8 3613   1.292   2.475   4.172 -0.5670 -1.1376  0.7574
    1THF     O1 3614   1.216   2.345   4.024  0.1839 -0.1345  0.0233
    1THF     C1 3615   2.412   0.476   2.025  0.3323  0.2984  0.5291
    1THF     H1 3616   2.376   0.567   2.074 -1.1942  1.0732 -1.9702
    1THF     H2 3617   2.381   0.475   1.920  1.0784  0.4879  0.3068
    1THF     C2 3618   2.369   0.357   2.102 -0.1495 -0.0885 -0.2194
    1THF     H3 3619   2.355   0.274   2.033  1.2812 -0.1588 -0.4212
    1THF     H4 3620   2.281   0.370   2.165 -1.5045 -0.2564 -2.0260
    1THF     C3 3621   2.494   0.315   2.184  0.5392 -0.0124  0.2290
    1THF     H5 3622   2.529   0.216   2.154 -1.1481 -1.6831  3.4926
    1THF     H6 3623   2.470   0.310   2.290  1.1984 -2.1985  0.2994
    1THF     C4 3624   2.600   0.430   2.158  0.0531  0.3065  0.2469
    1THF     H7 3625   2.698   0.383   2.144  0.0977  0.8730 -1.4104
    1THF     H8 3626   2.595   0.493   2.247  2.7190 -1.0714  1.4307
    1THF     O1 3627   2.557   0.493   2.037 -0.3941  0.2035 -0.0039
    1THF     C1 3628   1.908   0.793   2.326  0.0146 -0.2566 -0.4226
    1THF     H1 3629   1.962   0.853   2.400 -0.5337 -1.0379  0.6288
    1THF     H2 3630   1.971   0.791   2.237 -1.7413  0.8235 -1.7464
    1THF     C2 3631   1.767   0.847   2.291  0.4274  0.2563  0.7286
    1THF     H3 3632   1.767   0.928   2.217 -0.1678 -0.7292 -0.3684
    1THF     H4 3633   1.721   0.892   2.379 -1.0277  0.8962 -0.3415
    1THF     C3 3634   1.698   0.714   2.244  0.1665 -0.3768 -0.1916
    1THF     H5 3635   1.686   0.733   2.137 -1.8405  1.2185  0.2712
    1THF     H6 3636   1.597   0.705   2.285 -0.6639  1.7410 -1.6552
    1THF     C4 3637   1.787   0.600   2.288  0.1911 -0.4873 -0.9487
    1THF     H7 3638   1.843   0.555   2.205  3.3782 -1.3409  1.5514
    1THF     H8 3639   1.729   0.529   2.347 -0.1181 -1.1485 -2.0325
    1THF     O1 3640   1.890   0.656   2.371  0.3848 -0.2058  0.0056
    1THF     C1 3641   1.960   3.627   0.827 -0.1768  0.3925  0.8119
    1THF     H1 3642   2.001   3.527   0.842 -0.3803  0.1333 -0.3185
    1THF     H2 3643   2.024   3.672   0.750 -1.3350 -0.5741 -0.7499
    1THF     C2 3644   1.934   3.723   0.944 -0.8846 -0.2618  0.6854
    1THF     H3 3645   2.018   3.787   0.972 -0.9377 -0.5243  1.4570
    1THF     H4 3646   1.898   3.665   1.029 -0.9112 -0.8393  0.2890
    1THF     C3 3647   1.811   3.802   0.898 -0.3630 -0.0440  0.5980
    1THF     H5 3648   1.855   3.885   0.843 -0.8160  0.6324  1.2523
    1THF     H6 3649   1.758   3.847   0.982 -3.3565 -2.2018 -0.0498
    1THF     C4 3650   1.735   3.699   0.817  0.1651 -0.0738  0.0425
    1THF     H7 3651   1.670   3.744   0.742 -0.5162 -1.7137 -0.3870
    1THF     H8 3652   1.684   3.638   0.892 -0.8605  0.3918 -0.2771
    1THF     O1 3653   1.835   3.616   0.759 -0.3390 -0.2202  0.3369
    1THF     C1 3654   3.397   0.176   1.310  0.5620 -1.1154 -0.3022
    1THF     H1 3655   3.324   0.095   1.310 -0.2068 -0.4540 -2.0266
    1THF     H2 3656   3.340   0.269   1.315 -0.6373 -1.7984 -1.1206
    1THF     C2 3657   3.454   0.161   1.166 -0.3745  0.1036 -0.2966
    1THF     H3 3658   3.495   0.253   1.125  0.5988  0.1104  0.6723
    1THF     H4 3659   3.384   0.124   1.090 -0.9338 -1.7551  1.1010
    1THF     C3 3660   3.564   0.051   1.189  0.5535 -0.0461 -0.2241
    1THF     H5 3661   3.656   0.058   1.130  0.1736  1.0379 -0.6983
    1THF     H6 3662   3.519  -0.047   1.172  0.7449 -0.1562 -0.1124
    1THF     C4 3663   3.607   0.068   1.339 -0.3398  0.0622 -0.3509
    1THF     H7 3664   3.709   0.106   1.347 -0.3460 -0.2256  1.0944
    1THF     H8 3665   3.603  -0.021   1.402  1.4268  0.1735 -0.0585
    1THF     O1 3666   3.512   0.169   1.394 -0.3566  0.3429 -0.4766
    1THF     C1 3667   1.955   3.123   2.741 -0.6320  0.6315  0.0710
    1THF     H1 3668   1.992   3.101   2.641  1.5198 -0.5435  1.0926
    1THF     H2 3669   1.918   3.222   2.771  1.9146  1.4846  0.5379
    1THF     C2 3670   2.065   3.091   2.846 -0.6343  0.2260  0.6447
    1THF     H3 3671   2.060   3.182   2.906 -2.8894 -0.0176  0.8772
    1THF     H4 3672   2.165   3.076   2.806 -1.4737 -0.5745 -1.1851
    1THF     C3 3673   2.008   2.979   2.928  0.4490  0.3086  0.1252
    1THF     H5 3674   2.049   2.995   3.028  3.4052 -0.5146 -0.8988
    1THF     H6 3675   2.047   2.886   2.888  1.1414 -0.0844  1.6513
    1THF     C4 3676   1.855   2.978   2.912 -0.0578 -0.3269 -0.4190
    1THF     H7 3677   1.811   3.049   2.982 -2.3696 -0.9060 -1.2674
    1THF     H8 3678   1.823   2.874   2.917  2.8887 -1.2671  0.4579
    1THF     O1 3679   1.845   3.026   2.775 -0.9651 -0.3780  0.3414
    1THF     C1 3680   1.832   2.462   1.520 -0.4689 -0.6706  0.5048
    1THF     H1 3681   1.750   2.418   1.463  0.4299 -1.0295 -0.5291
    1THF     H2 3682   1.803   2.519   1.609 -0.0559  0.3738 -0.0116
    1THF     C2 3683   1.896   2.557   1.418 -0.0645 -0.3203 -0.7901
    1THF     H3 3684   1.871   2.659   1.448 -0.8152 -0.4934 -0.8089
    1THF     H4 3685   1.858   2.539   1.318 -1.8392  0.3628 -0.2680
    1THF     C3 3686   2.047   2.529   1.417  0.1068 -0.7880  0.4362
    1THF     H5 3687   2.112   2.614   1.436 -1.6792  1.2195 -2.1821
    1THF     H6 3688   2.069   2.473   1.326 -0.3021 -0.2069 -0.0113
    1THF     C4 3689   2.067   2.447   1.546  0.1428  0.3512 -0.0925
    1THF     H7 3690   2.092   2.502   1.637 -1.9994  0.0929  0.6951
    1THF     H8 3691   2.143   2.372   1.524 -1.2977 -1.5933  1.3617
    1THF     O1 3692   1.942   2.377   1.558  0.1784  0.4405 -0.1391
    1THF     C1 3693   1.384   1.986   1.027 -0.2985  0.6895 -0.1493
    1THF     H1 3694   1.284   2.025   1.052 -0.4527  0.4430 -0.3800
    1THF     H2 3695   1.374   1.886   0.985  0.3447 -0.3419  2.0779
    1THF     C2 3696   1.474   2.004   1.153 -0.5871 -0.1232  0.1654
    1THF     H3 3697   1.564   1.944   1.140 -0.2521  0.3195  0.4341
    1THF     H4 3698   1.425   1.978   1.247  0.9506  0.1852  1.0685
    1THF     C3 3699   1.522   2.153   1.145  0.5927  0.7922  0.7708
    1THF     H5 3700   1.630   2.154   1.160  0.7574  0.3563 -0.3394
    1THF     H6 3701   1.471   2.206   1.226  0.0879 -0.7411  1.4809
    1THF     C4 3702   1.482   2.202   0.999  0.6088 -0.2649 -0.3986
    1THF     H7 3703   1.562   2.250   0.942  0.5286 -1.7648 -1.8134
    1THF     H8 3704   1.384   2.247   1.011 -0.2408 -2.3019  0.5534
    1THF     O1 3705   1.449   2.072   0.932  0.5640 -0.1221 -0.4508
    1THF     C1 3706   1.430   3.026   1.933 -0.0185 -0.1388  0.6154
    1THF     H1 3707   1.431   2.923   1.897 -1.7107  0.0091  0.1410
    1THF     H2 3708   1.530   3.070   1.925 -1.0652  2.2721  0.6445
    1THF     C2 3709   1.363   3.034   2.067 -0.3503 -0.0547  0.6249
    1THF     H3 3710   1.430   3.098   2.126 -1.0729  1.4527 -0.1494
    1THF     H4 3711   1.351   2.933   2.105  2.4691 -1.1822 -1.3158
    1THF     C3 3712   1.224   3.095   2.043 -0.0328  0.2676  0.1866
    1THF     H5 3713   1.219   3.191   2.096  1.6040  0.6880 -0.3694
    1THF     H6 3714   1.147   3.034   2.091 -0.0666 -0.7368 -1.1338
    1THF     C4 3715   1.207   3.103   1.898 -0.6988  0.1115 -0.3568
    1THF     H7 3716   1.149   3.188   1.862  0.0768  1.0867  0.6533
    1THF     H8 3717   1.168   3.006   1.865 -1.0071 -0.2351  0.9903
    1THF     O1 3718   1.340   3.109   1.850  0.0416  0.1335  0.1331
    1THF     C1 3719   2.211   1.185   2.948 -0.3694  0.0997 -0.1667
    1THF     H1 3720   2.227   1.219   2.846  0.5179  0.6508  0.1490
    1THF     H2 3721   2.297   1.216   3.009 -1.1860  0.7022  0.7098
    1THF     C2 3722   2.204   1.036   2.959  0.2627 -0.1262 -0.1141
    1THF     H3 3723   2.241   0.993   3.052 -0.8772 -0.2014  0.3156
    1THF     H4 3724   2.247   0.986   2.872  0.5749  1.3438 -0.8106
    1THF     C3 3725   2.057   1.005   2.957 -0.8652 -0.9621 -0.7243
    1THF     H5 3726   2.034   0.909   3.003 -3.2589 -0.2281 -0.3474
    1THF     H6 3727   2.014   1.022   2.858  1.8745  2.2561 -1.4574
    1THF     C4 3728   1.991   1.126   3.030 -0.2100  0.4227 -0.1173
    1THF     H7 3729   2.002   1.102   3.136  1.1116 -1.2275 -0.6002
    1THF     H8 3730   1.893   1.144   2.985 -0.5572  0.9876  0.8517
    1THF     O1 3731   2.082   1.235   3.002 -0.5580 -0.3192  0.5799
    1THF     C1 3732   1.141   0.032   1.149 -0.3081 -0.2101 -0.0580
    1THF     H1 3733   1.223  -0.019   1.201  2.0156  1.3408 -2.0595
    1THF     H2 3734   1.163   0.029   1.042  3.3165 -2.2767  0.6396
    1THF     C2 3735   1.131   0.174   1.209 -0.2132 -0.3482  0.4112
    1THF     H3 3736   1.156   0.251   1.136 -1.7412  0.3629  0.6352
    1THF     H4 3737   1.206   0.191   1.287 -1.4873  0.2232  1.5167
    1THF     C3 3738   0.986   0.184   1.247 -0.2619  0.5026 -0.4956
    1THF     H5 3739   0.931   0.207   1.155  0.7032  0.4694 -1.0826
    1THF     H6 3740   0.977   0.263   1.322 -0.6108  0.6847 -0.7272
    1THF     C4 3741   0.953   0.046   1.299 -0.8654  0.6310 -0.2263
    1THF     H7 3742   0.849   0.014   1.309 -0.5349 -0.1132  0.9048
    1THF     H8 3743   0.999   0.023   1.395  0.5285 -0.0804 -1.0475
    1THF     O1 3744   1.018  -0.029   1.190  0.0008 -0.6728 -0.2546
    1THF     C1 3745   3.674   3.085   1.382 -0.0200 -0.3790  0.2077
    1THF     H1 3746   3.758   3.108   1.448 -0.4893 -0.2841  0.7808
    1THF     H2 3747   3.626   2.988   1.400 -1.5931  0.4452  0.6028
    1THF     C2 3748   3.730   3.072   1.241  0.2346  0.3829  0.4099
    1THF     H3 3749   3.777   2.976   1.218 -1.0827 -0.5785  1.6277
    1THF     H4 3750   3.815   3.138   1.218  0.4058  0.4412  1.1989
    1THF     C3 3751   3.607   3.099   1.160 -0.2035 -0.2400 -0.3819
    1THF     H5 3752   3.549   3.008   1.167  3.4411 -2.7208 -0.9910
    1THF     H6 3753   3.628   3.118   1.054 -2.0591 -0.5778 -0.8121
    1THF     C4 3754   3.540   3.216   1.231  0.0311 -0.1100  0.5777
    1THF     H7 3755   3.433   3.207   1.212  0.3440 -0.3108 -1.2156
    1THF     H8 3756   3.587   3.312   1.204  0.6435 -1.1205 -2.1850
    1THF     O1 3757   3.573   3.188   1.370  0.4154 -0.3472  0.5539
    1THF     C1 3758   2.822   4.042   0.263 -0.3232  0.3460 -0.6051
    1THF     H1 3759   2.768   4.106   0.192 -0.1024 -0.1311 -1.2080
    1THF     H2 3760   2.755   3.987   0.330  1.8228  0.1801  1.4403
    1THF     C2 3761   2.926   4.114   0.348  0.7584  0.2606  0.0844
    1THF     H3 3762   2.948   4.053   0.435 -0.6020  1.7991  1.5392
    1THF     H4 3763   2.890   4.214   0.374  1.2321  0.3558  0.3810
    1THF     C3 3764   3.045   4.123   0.254  0.3463  0.3478  0.2278
    1THF     H5 3765   3.133   4.125   0.318  1.3328 -1.4023 -1.0167
    1THF     H6 3766   3.030   4.211   0.192 -0.4662  0.8968  1.1955
    1THF     C4 3767   3.031   3.991   0.168  0.4643  0.0055 -0.1578
    1THF     H7 3768   3.077   3.908   0.223 -1.9137 -0.1650  1.6269
    1THF     H8 3769   3.071   3.997   0.066 -0.2350 -0.1795 -0.4482
    1THF     O1 3770   2.894   3.949   0.181  0.4217  0.1467 -0.0954
    1THF     C1 3771   0.881   0.819   4.074 -0.2042 -0.2210  0.1890
    1THF     H1 3772   0.872   0.713   4.048 -0.7078 -0.4707  1.3407
    1THF     H2 3773   0.784   0.858   4.041 -1.1508 -2.0605  0.7495
    1THF     C2 3774   0.999   0.892   4.014  0.3241  0.5937  0.3272
    1THF     H3 3775   0.968   0.942   3.922 -0.8714 -1.3522 -0.3573
    1THF     H4 3776   1.081   0.824   3.990  0.1238  0.5768 -0.3126
    1THF     C3 3777   1.056   0.984   4.126  0.2700 -0.2862  0.1976
    1THF     H5 3778   1.056   1.092   4.105  0.0924 -0.8914 -3.2364
    1THF     H6 3779   1.156   0.948   4.149 -0.4432 -2.0862  0.5481
    1THF     C4 3780   0.966   0.966   4.244 -0.0836 -0.5299 -0.3598
    1THF     H7 3781   0.878   1.031   4.246 -1.4024 -2.3096  2.2782
    1THF     H8 3782   1.006   0.982   4.344  0.6837 -0.0896 -0.7298
    1THF     O1 3783   0.908   0.837   4.223 -0.3120  0.2896  0.2710
    1THF     C1 3784   3.637   2.642   1.886  0.0307 -0.3116  0.2875
    1THF     H1 3785   3.592   2.579   1.963  1.2881 -0.2652  1.0682
    1THF     H2 3786   3.708   2.705   1.940 -1.4646  2.6490 -1.0937
    1THF     C2 3787   3.526   2.719   1.808 -0.3300 -0.2136 -0.6520
    1THF     H3 3788   3.532   2.824   1.838 -1.9450 -0.7633  1.6993
    1THF     H4 3789   3.428   2.676   1.830 -0.8286  1.5530  0.6840
    1THF     C3 3790   3.565   2.705   1.662  0.3799  0.6144 -0.2706
    1THF     H5 3791   3.574   2.794   1.600  0.8211  0.2418 -0.7399
    1THF     H6 3792   3.488   2.643   1.616  0.3045 -0.3093  1.0605
    1THF     C4 3793   3.697   2.633   1.665  0.3939  0.3864 -0.0568
    1THF     H7 3794   3.790   2.690   1.658 -0.4398  1.4151 -3.5824
    1THF     H8 3795   3.702   2.566   1.580 -2.1486 -0.1478  0.1817
    1THF     O1 3796   3.703   2.563   1.794 -0.0447 -0.5911  0.2182
    1THF     C1 3797   0.787   3.501   0.153  0.3526 -0.3331  0.0344
    1THF     H1 3798   0.835   3.431   0.222  0.2874  0.0591  0.4768
    1THF     H2 3799   0.790   3.607   0.178 -0.6135 -0.8565  2.5286
    1THF     C2 3800   0.637   3.473   0.131  0.1014  0.2441  0.4170
    1THF     H3 3801   0.575   3.537   0.193 -1.5551 -0.8388 -0.0646
    1THF     H4 3802   0.617   3.367   0.150  1.4699 -0.0314  0.3881
    1THF     C3 3803   0.606   3.491  -0.018 -0.2470 -0.3619 -0.7644
    1THF     H5 3804   0.529   3.568  -0.031  1.4415  1.6189  0.5296
    1THF     H6 3805   0.571   3.396  -0.057 -0.9571 -0.5394  0.2663
    1THF     C4 3806   0.737   3.540  -0.079  0.1940 -0.3457 -0.4479
    1THF     H7 3807   0.732   3.648  -0.098 -0.7613 -0.3163 -0.0432
    1THF     H8 3808   0.769   3.502  -0.176  0.2873  1.1914 -1.0441
    1THF     O1 3809   0.837   3.492   0.021 -0.3369 -0.2417 -0.6285
    1THF     C1 3810   1.310   3.428   2.768 -0.0452  0.5612  0.0745
    1THF     H1 3811   1.321   3.322   2.743  0.3099  0.8806 -1.1668
    1THF     H2 3812   1.373   3.448   2.855 -0.1730  0.8698  0.0973
    1THF     C2 3813   1.167   3.447   2.809  0.1009 -0.5895  0.2732
    1THF     H3 3814   1.153   3.519   2.890 -1.6419 -0.8692  0.2532
    1THF     H4 3815   1.109   3.359   2.837 -2.4497  0.1996 -2.2833
    1THF     C3 3816   1.106   3.516   2.678 -0.1671 -0.1610 -0.5361
    1THF     H5 3817   1.013   3.572   2.690 -1.3741 -1.7154 -2.2779
    1THF     H6 3818   1.102   3.443   2.597  0.4061  0.2526 -0.9534
    1THF     C4 3819   1.228   3.612   2.645 -0.2040  0.9018  0.5141
    1THF     H7 3820   1.235   3.705   2.702  0.2596  1.8864 -1.1073
    1THF     H8 3821   1.225   3.647   2.541  1.6587 -0.0984  0.0910
    1THF     O1 3822   1.341   3.519   2.662 -0.4491  0.0822  0.0591
    1THF     C1 3823   1.809   2.849   2.101  0.6463  0.2564  0.0164
    1THF     H1 3824   1.866   2.932   2.058 -0.2722  1.4032  1.0001
    1THF     H2 3825   1.724   2.817   2.040  1.6514 -0.4204 -1.0557
    1THF     C2 3826   1.771   2.880   2.245 -0.7223  0.0373 -0.0503
    1THF     H3 3827   1.676   2.933   2.261 -1.0616 -0.3756 -0.6915
    1THF     H4 3828   1.848   2.938   2.297  0.4808 -0.5553 -1.1479
    1THF     C3 3829   1.745   2.741   2.303  0.2963 -0.1983 -0.5538
    1THF     H5 3830   1.638   2.716   2.300 -0.5045  3.1212 -1.6693
    1THF     H6 3831   1.779   2.742   2.407 -0.1791 -0.3370 -0.3952
    1THF     C4 3832   1.832   2.648   2.219  0.0847  0.5304 -0.2116
    1THF     H7 3833   1.778   2.575   2.159  0.0533  0.3033  0.0910
    1THF     H8 3834   1.906   2.597   2.281 -0.7148  2.3810  2.3515
    1THF     O1 3835   1.894   2.733   2.117  0.4360  0.4760 -0.0718
    1THF     C1 3836   3.700   0.158   2.321  0.0431 -0.0382  0.4034
    1THF     H1 3837   3.684   0.078   2.248  0.3847 -0.7849  1.1354
    1THF     H2 3838   3.617   0.228   2.333 -0.1171 -0.1442 -0.0822
    1THF     C2 3839   3.826   0.239   2.293 -0.4452 -1.1990 -0.1747
    1THF     H3 3840   3.797   0.338   2.254  0.8217  0.1603  2.2646
    1THF     H4 3841   3.892   0.187   2.224 -1.4532 -2.9750  0.1754
    1THF     C3 3842   3.892   0.265   2.433  0.8845 -0.3269 -0.3470
    1THF     H5 3843   3.905   0.372   2.448  1.8502 -0.1565 -2.2415
    1THF     H6 3844   3.994   0.227   2.425  0.3974 -2.3487  2.4424
    1THF     C4 3845   3.798   0.190   2.529  0.2485 -0.0313 -0.4648
    1THF     H7 3846   3.730   0.249   2.591  1.1000  0.0382  0.4198
    1THF     H8 3847   3.846   0.124   2.602  0.0983 -0.8651 -1.1091
    1THF     O1 3848   3.734   0.097   2.443  0.0135 -0.2878  0.3516
    1THF     C1 3849   2.154   1.778   1.882 -0.0162 -0.2377 -0.4998
    1THF     H1 3850   2.092   1.792   1.793 -0.4795  4.3744  0.3812
    1THF     H2 3851   2.226   1.697   1.869  0.4816  0.2197 -0.6205
    1THF     C2 3852   2.061   1.765   2.003  0.6237  0.3222  0.1016
    1THF     H3 3853   2.110   1.698   2.074  1.0846 -2.1356 -2.4375
    1THF     H4 3854   1.958   1.736   1.985  0.2396  1.6215  0.2238
    1THF     C3 3855   2.051   1.904   2.064 -0.1164  0.0950 -0.7973
    1THF     H5 3856   2.077   1.918   2.169 -0.6919 -3.7342 -0.0484
    1THF     H6 3857   1.945   1.926   2.070  0.2482  1.6774  0.0108
    1THF     C4 3858   2.135   1.996   1.965 -0.0038 -0.7628 -0.3790
    1THF     H7 3859   2.194   2.070   2.019  3.3927 -2.3170 -1.7870
    1THF     H8 3860   2.070   2.040   1.890  1.5009  1.2267 -0.5439
    1THF     O1 3861   2.223   1.900   1.900 -0.0421  0.0821  0.1368
    1THF     C1 3862   1.344   3.164   3.385  0.3813 -0.2092  0.4897
    1THF     H1 3863   1.272   3.098   3.433  0.7674 -0.9578  0.0443
    1THF     H2 3864   1.346   3.152   3.276 -0.9736  0.5060  0.3877
    1THF     C2 3865   1.483   3.142   3.445 -0.3402 -0.9329  0.2158
    1THF     H3 3866   1.546   3.100   3.365 -1.1382  0.4768 -1.1762
    1THF     H4 3867   1.476   3.064   3.520  1.6878 -0.2328  1.1795
    1THF     C3 3868   1.530   3.275   3.505  0.3101  0.1885  0.6561
    1THF     H5 3869   1.628   3.304   3.466 -0.6108  0.4747 -1.4845
    1THF     H6 3870   1.539   3.270   3.614 -0.5481  0.6898  0.7588
    1THF     C4 3871   1.419   3.366   3.455  0.1007 -0.3098 -0.5594
    1THF     H7 3872   1.452   3.433   3.375 -0.4921 -0.0678 -0.5992
    1THF     H8 3873   1.387   3.437   3.532 -0.6169 -0.3617 -0.8104
    1THF     O1 3874   1.299   3.291   3.422  0.0052 -0.5371  0.2106
    1THF     C1 3875   2.761   3.976   2.673  0.1818  0.7838 -0.5331
    1THF     H1 3876   2.688   4.040   2.723  0.3406  0.3892  0.2077
    1THF     H2 3877   2.707   3.891   2.631  0.0300 -1.7519  4.5173
    1THF     C2 3878   2.872   3.946   2.773 -0.3687  0.0697  1.5264
    1THF     H3 3879   2.913   3.845   2.766  2.5226  1.2378  0.6750
    1THF     H4 3880   2.839   3.961   2.876 -0.3283 -1.4046  1.7632
    1THF     C3 3881   2.988   4.048   2.730  0.2010  0.2614 -0.0648
    1THF     H5 3882   3.077   3.985   2.725  0.5992  0.8679 -0.6316
    1THF     H6 3883   3.004   4.123   2.808  1.1407 -0.8389  0.8178
    1THF     C4 3884   2.955   4.103   2.592 -0.4491  0.3279  0.1400
    1THF     H7 3885   3.037   4.082   2.523  0.8065 -1.0931  1.9987
    1THF     H8 3886   2.939   4.211   2.597  0.2288  0.4567 -0.4045
    1THF     O1 3887   2.829   4.033   2.559  0.1562  0.0231  0.0841
    1THF     C1 3888   2.299   1.742   1.530  0.5721  0.0297  0.9198
    1THF     H1 3889   2.321   1.791   1.435  1.3317  1.4133  1.7897
    1THF     H2 3890   2.228   1.805   1.584  0.7071  1.3235 -0.3579
    1THF     C2 3891   2.429   1.719   1.598  0.2887  0.9553 -0.2459
    1THF     H3 3892   2.403   1.701   1.702 -0.9462  1.1576 -0.5128
    1THF     H4 3893   2.490   1.810   1.592  2.9955 -0.6738  1.5641
    1THF     C3 3894   2.485   1.593   1.535  0.3267  0.0459 -0.1016
    1THF     H5 3895   2.533   1.521   1.602 -0.2428  0.4708  0.7841
    1THF     H6 3896   2.550   1.624   1.453  0.6110 -1.8030 -0.6002
    1THF     C4 3897   2.364   1.523   1.472 -0.1223 -0.0266  0.4906
    1THF     H7 3898   2.351   1.419   1.501 -1.1344  0.4794  1.9142
    1THF     H8 3899   2.372   1.518   1.363  1.6585 -0.4664  0.6351
    1THF     O1 3900   2.247   1.605   1.510  0.6350  0.4899 -0.3299
    1THF     C1 3901   0.527   1.116   3.215  0.4220 -0.5542 -0.8929
    1THF     H1 3902   0.491   1.013   3.210 -0.6312 -0.3155  1.4726
    1THF     H2 3903   0.618   1.115   3.274 -1.9056 -1.9162  2.8096
    1THF     C2 3904   0.431   1.206   3.291  0.0578  0.7029  0.5955
    1THF     H3 3905   0.452   1.212   3.398 -0.3434  2.0579  0.6033
    1THF     H4 3906   0.330   1.165   3.292  0.1689  0.2836 -1.7406
    1THF     C3 3907   0.426   1.339   3.209 -0.1295 -0.5907 -0.5955
    1THF     H5 3908   0.459   1.426   3.265 -0.9446 -0.1902 -0.7268
    1THF     H6 3909   0.322   1.360   3.183 -0.9560 -1.3939  1.9230
    1THF     C4 3910   0.522   1.312   3.090  0.3543 -0.1854 -0.8164
    1THF     H7 3911   0.621   1.348   3.118 -0.8144  1.4047  1.3636
    1THF     H8 3912   0.502   1.367   2.998 -0.7797 -1.7803 -1.5569
    1THF     O1 3913   0.544   1.172   3.083 -0.0063 -0.1947  0.3070
    1THF     C1 3914   1.295   3.461   3.950  0.4775 -0.9267  0.3253
    1THF     H1 3915   1.338   3.373   3.902 -0.7109 -1.2525 -0.1707
    1THF     H2 3916   1.359   3.502   4.029  0.0023  0.2344  0.1191
    1THF     C2 3917   1.148   3.426   3.983 -1.1741 -0.8547  0.1588
    1THF     H3 3918   1.106   3.507   4.043 -0.3065 -1.0325  1.0168
    1THF     H4 3919   1.137   3.329   4.032 -2.1893 -0.8346 -0.0139
    1THF     C3 3920   1.079   3.438   3.846 -0.3075  0.0867  0.1867
    1THF     H5 3921   0.983   3.486   3.865 -1.0031 -1.1427 -0.1565
    1THF     H6 3922   1.050   3.347   3.794  0.0069 -0.4071  0.8752
    1THF     C4 3923   1.161   3.534   3.763  0.0138 -0.8237  0.2177
    1THF     H7 3924   1.100   3.625   3.759 -0.2903 -0.9191  2.1157
    1THF     H8 3925   1.188   3.486   3.669 -1.6548  1.0529 -1.2603
    1THF     O1 3926   1.283   3.560   3.842  0.7336 -0.4660  0.1741
    1THF     C1 3927   1.350   3.562   2.110  0.0237 -0.1327  0.3437
    1THF     H1 3928   1.452   3.598   2.126 -0.0510  0.6547 -0.8717
    1THF     H2 3929   1.338   3.513   2.013 -0.9002 -0.9992  0.8789
    1THF     C2 3930   1.251   3.688   2.134  0.0197  0.1973  0.8452
    1THF     H3 3931   1.169   3.680   2.063  0.7230 -1.9512  0.2318
    1THF     H4 3932   1.304   3.783   2.123  1.8492 -0.8911 -0.1265
    1THF     C3 3933   1.205   3.680   2.278  0.5576  0.0922 -0.1082
    1THF     H5 3934   1.112   3.736   2.291  1.7300  2.0278  0.1830
    1THF     H6 3935   1.280   3.739   2.332 -0.1915  0.3963  0.6108
    1THF     C4 3936   1.202   3.524   2.296  0.3114  0.4034  0.4206
    1THF     H7 3937   1.111   3.481   2.251  2.0369 -0.6529 -2.2009
    1THF     H8 3938   1.219   3.485   2.396  0.8257 -2.0369 -0.5759
    1THF     O1 3939   1.314   3.479   2.217 -0.8836 -0.0835 -0.0249
    1THF     C1 3940   2.664   3.069   2.619  0.4301 -0.4259 -0.0416
    1THF     H1 3941   2.735   2.998   2.662  0.0261 -0.5191  0.4800
    1THF     H2 3942   2.634   3.048   2.516 -2.3129  0.6907  0.4907
    1THF     C2 3943   2.703   3.213   2.613 -0.4587  0.6544 -0.7558
    1THF     H3 3944   2.765   3.228   2.524  0.0352  0.7277 -0.3969
    1THF     H4 3945   2.758   3.230   2.705 -0.3456 -0.6012 -0.5838
    1THF     C3 3946   2.571   3.281   2.607  0.2765 -0.2096 -0.8568
    1THF     H5 3947   2.545   3.315   2.507 -0.6465  1.1662 -0.1851
    1THF     H6 3948   2.580   3.365   2.676  0.7346 -0.0779 -1.0811
    1THF     C4 3949   2.465   3.184   2.668  0.7754  0.2661 -0.8813
    1THF     H7 3950   2.383   3.160   2.599 -0.2453 -0.4081  0.5312
    1THF     H8 3951   2.431   3.229   2.762  0.8424 -1.0586 -0.2025
    1THF     O1 3952   2.543   3.064   2.693  0.2304  0.0324 -0.2340
    1THF     C1 3953   3.791   4.068   0.887 -0.1894 -0.2958  0.1290
    1THF     H1 3954   3.756   4.152   0.948  1.8816  1.1059 -0.5602
    1THF     H2 3955   3.717   4.039   0.813  0.9194  0.0786 -1.1465
    1THF     C2 3956   3.823   3.939   0.965  0.0640  0.3132 -0.1699
    1THF     H3 3957   3.770   3.852   0.928  3.5956 -1.9000 -0.2363
    1THF     H4 3958   3.803   3.955   1.071 -0.6183 -0.1532 -0.2223
    1THF     C3 3959   3.978   3.920   0.957  0.3664 -0.1064 -0.1561
    1THF     H5 3960   4.024   3.846   0.891 -2.1433 -0.4706 -1.5477
    1THF     H6 3961   4.021   3.905   1.056 -2.4469 -0.3922  1.0807
    1THF     C4 3962   4.020   4.057   0.900  0.4715 -0.3510 -0.1037
    1THF     H7 3963   4.113   4.063   0.844 -0.2095  1.8528 -1.0542
    1THF     H8 3964   4.022   4.125   0.986 -0.5353 -0.8549  0.3309
    1THF     O1 3965   3.907   4.102   0.819  0.1555  0.5573  0.3756
    1THF     C1 3966   2.556   3.524   2.305  0.3397  0.2639 -0.1046
    1THF     H1 3967   2.623   3.449   2.348  2.4402  2.3540  0.3477
    1THF     H2 3968   2.472   3.541   2.372  0.2976  1.3899 -0.4420
    1THF     C2 3969   2.509   3.485   2.164 -0.2269 -0.2051  0.0504
    1THF     H3 3970   2.402   3.507   2.171 -0.1620  0.3296 -0.6118
    1THF     H4 3971   2.524   3.379   2.142  1.5162  0.1922 -0.7420
    1THF     C3 3972   2.594   3.571   2.067 -0.1779 -0.6082 -0.5216
    1THF     H5 3973   2.529   3.617   1.991 -1.6303 -1.7316  0.0206
    1THF     H6 3974   2.673   3.523   2.010 -1.4616 -0.1669 -2.7547
    1THF     C4 3975   2.663   3.671   2.162 -0.2123  0.0728  1.1092
    1THF     H7 3976   2.666   3.775   2.129  0.4573 -0.3306 -0.1731
    1THF     H8 3977   2.767   3.637   2.158  0.1027  1.1352  0.1356
    1THF     O1 3978   2.621   3.651   2.296 -0.3048  0.0764  0.4008
    1THF     C1 3979   2.690   0.839   1.821  0.2411 -0.4914 -0.4628
    1THF     H1 3980   2.731   0.811   1.918 -1.6642 -0.3073  0.4275
    1THF     H2 3981   2.652   0.940   1.840 -0.9022 -0.7741 -1.2170
    1THF     C2 3982   2.578   0.740   1.788  0.8247 -0.2948 -0.2100
    1THF     H3 3983   2.488   0.777   1.738  1.5180  1.7811  0.0386
    1THF     H4 3984   2.543   0.697   1.882  0.7685  1.7089  0.7015
    1THF     C3 3985   2.642   0.641   1.699 -0.3218  0.6631 -0.5496
    1THF     H5 3986   2.580   0.640   1.609 -1.4921  3.2913  0.1885
    1THF     H6 3987   2.650   0.546   1.752  0.2624  0.4498 -1.0073
    1THF     C4 3988   2.781   0.694   1.666 -0.3754 -0.4006 -0.1511
    1THF     H7 3989   2.801   0.692   1.559  2.3791  0.3326  0.3068
    1THF     H8 3990   2.864   0.646   1.720  1.9106  0.3116 -2.8690
    1THF     O1 3991   2.786   0.832   1.712 -0.1289  0.5422 -0.6136
    1THF     C1 3992   0.731   0.605   0.977 -0.3730 -0.1497 -0.3535
    1THF     H1 3993   0.708   0.511   1.027 -2.1525  0.0642 -0.7588
    1THF     H2 3994   0.709   0.696   1.034  1.7598 -0.9502  1.8324
    1THF     C2 3995   0.666   0.597   0.842  0.4761 -0.6232 -0.3906
    1THF     H3 3996   0.631   0.696   0.811  0.0552 -0.5640  0.2399
    1THF     H4 3997   0.578   0.533   0.850 -1.2018  1.7021  0.3243
    1THF     C3 3998   0.775   0.535   0.754  0.4379 -0.3483  0.0703
    1THF     H5 3999   0.808   0.603   0.676  0.9705  0.6444  1.1382
    1THF     H6 4000   0.739   0.442   0.708  3.3975 -0.8637 -1.2821
    1THF     C4 4001   0.890   0.504   0.847  0.0499 -0.0504 -0.3085
    1THF     H7 4002   0.986   0.530   0.800 -0.1395 -0.5633 -0.9938
    1THF     H8 4003   0.872   0.405   0.889 -1.7596  0.3883 -0.0362
    1THF     O1 4004   0.867   0.598   0.955  0.4272  0.4466  0.2693
    1THF     C1 4005   0.887   1.894   2.289 -0.4221 -0.0865 -0.1782
    1THF     H1 4006   0.819   1.811   2.272 -2.3972  1.3139  0.7191
    1THF     H2 4007   0.980   1.890   2.231  0.7401 -1.9492  1.7820
    1THF     C2 4008   0.901   1.903   2.438 -0.6992 -0.4440  0.3419
    1THF     H3 4009   0.997   1.946   2.466 -1.4190  0.2601  1.7510
    1THF     H4 4010   0.877   1.809   2.489 -2.5255 -0.4740 -0.5068
    1THF     C3 4011   0.796   2.002   2.491 -0.1806 -0.2468  0.3016
    1THF     H5 4012   0.841   2.079   2.554 -0.7122  0.3353 -0.0315
    1THF     H6 4013   0.718   1.955   2.551 -0.7078  0.7614  0.4191
    1THF     C4 4014   0.725   2.054   2.363  0.5390  0.5899 -0.5927
    1THF     H7 4015   0.703   2.160   2.379  0.7888  0.4861  0.4775
    1THF     H8 4016   0.636   1.996   2.339  0.5398  0.2989  0.1173
    1THF     O1 4017   0.823   2.026   2.265 -0.4986 -0.0850 -0.2624
    1THF     C1 4018   3.690   3.032   2.397 -0.3925 -0.6739  0.3789
    1THF     H1 4019   3.729   2.979   2.484  1.0387  0.3383  0.3792
    1THF     H2 4020   3.600   3.089   2.420 -1.5697 -2.7415  0.9409
    1THF     C2 4021   3.672   2.930   2.284  0.7542  0.0020  0.5115
    1THF     H3 4022   3.599   2.977   2.218  0.3445  0.4527  1.2768
    1THF     H4 4023   3.633   2.836   2.325  1.2454 -0.7098 -0.6306
    1THF     C3 4024   3.813   2.913   2.223  0.5005 -0.1498  0.3673
    1THF     H5 4025   3.804   2.921   2.114 -1.4639  0.1095  0.5380
    1THF     H6 4026   3.847   2.813   2.251  2.3517  0.3982  0.1826
    1THF     C4 4027   3.897   3.020   2.290  0.3936  0.2085  0.4925
    1THF     H7 4028   3.968   3.064   2.220 -2.1954 -0.4997 -2.6850
    1THF     H8 4029   3.951   2.969   2.371 -1.3340 -0.7357  1.0708
    1THF     O1 4030   3.799   3.111   2.346 -0.5456  0.1076  0.2070
    1THF     C1 4031   3.442   2.340   2.666 -0.4444 -0.6845  0.0677
    1THF     H1 4032   3.532   2.346   2.603 -0.9546  2.3837 -0.4477
    1THF     H2 4033   3.448   2.248   2.725 -0.3912  0.7168  2.3212
    1THF     C2 4034   3.311   2.339   2.591 -0.0200  0.3288  0.9779
    1THF     H3 4035   3.272   2.238   2.573  0.6011  0.4450 -1.2661
    1THF     H4 4036   3.324   2.392   2.496 -0.2266 -2.4894 -0.6957
    1THF     C3 4037   3.217   2.411   2.687 -0.0870 -0.3154 -0.0955
    1THF     H5 4038   3.176   2.336   2.755  1.1984  0.6296  1.7673
    1THF     H6 4039   3.128   2.455   2.643 -0.0870 -1.2160 -1.0159
    1THF     C4 4040   3.300   2.512   2.758  0.5609 -0.0333  0.3125
    1THF     H7 4041   3.261   2.518   2.859 -2.8438 -3.6956 -0.6837
    1THF     H8 4042   3.290   2.610   2.710  1.4669  0.4815  1.1659
    1THF     O1 4043   3.436   2.458   2.753  0.3905 -0.3971 -0.1490
    1THF     C1 4044   1.155   0.540   4.028  0.3272  0.9079 -0.1756
    1THF     H1 4045   1.262   0.561   4.034  0.0431  2.1875  0.4831
    1THF     H2 4046   1.098   0.579   4.113 -0.5510  0.4855 -0.5679
    1THF     C2 4047   1.136   0.390   4.031  0.4288  0.3245 -0.3115
    1THF     H3 4048   1.045   0.365   4.086  0.7610 -1.1160 -0.4053
    1THF     H4 4049   1.226   0.347   4.077  0.9738  0.2845 -1.3920
    1THF     C3 4050   1.130   0.350   3.880  0.2454 -0.6444 -0.6279
    1THF     H5 4051   1.046   0.284   3.858 -0.5343 -0.1563  0.7769
    1THF     H6 4052   1.218   0.290   3.859  1.1475  0.7083 -0.7984
    1THF     C4 4053   1.126   0.483   3.800 -0.7340 -0.3250  0.5554
    1THF     H7 4054   1.044   0.480   3.727 -1.9680 -2.2286  1.9795
    1THF     H8 4055   1.226   0.496   3.758 -1.7271  0.3360 -1.7234
    1THF     O1 4056   1.093   0.579   3.903  0.5043  0.5369 -0.0449
    1THF     C1 4057   1.920   2.247   2.099 -0.1402  0.0157 -0.2712
    1THF     H1 4058   1.855   2.316   2.152 -0.5952 -0.0570 -0.7325
    1THF     H2 4059   1.939   2.160   2.163  1.4091  0.3189 -0.2978
    1THF     C2 4060   2.054   2.312   2.059 -0.0657 -0.1026 -0.8866
    1THF     H3 4061   2.144   2.266   2.102 -0.8099 -1.5337 -0.8177
    1THF     H4 4062   2.049   2.413   2.099  1.9453 -0.2439 -0.1966
    1THF     C3 4063   2.055   2.324   1.902  0.0083 -0.5386 -0.2539
    1THF     H5 4064   2.138   2.264   1.865  0.1263 -0.0549 -0.7913
    1THF     H6 4065   2.058   2.427   1.866  0.3190  0.2791  1.9993
    1THF     C4 4066   1.920   2.264   1.856 -0.0925  0.1335  0.6739
    1THF     H7 4067   1.923   2.189   1.777  1.6676  1.0886 -0.1853
    1THF     H8 4068   1.858   2.350   1.828  1.5137  0.4508 -2.1133
    1THF     O1 4069   1.862   2.197   1.975 -0.2827 -0.0150  0.7093
    1THF     C1 4070   3.036   1.194   4.075 -0.4382  0.5352 -0.0795
    1THF     H1 4071   2.964   1.247   4.138 -1.6943 -1.7845  0.5067
    1THF     H2 4072   3.080   1.262   4.003 -0.0573  2.2575  1.7410
    1THF     C2 4073   2.974   1.074   4.002  0.0646  0.2862 -0.2494
    1THF     H3 4074   2.925   1.107   3.910 -0.3899  0.6114  0.1079
    1THF     H4 4075   2.899   1.020   4.059 -1.4283  0.3250 -2.1268
    1THF     C3 4076   3.088   0.975   3.977 -0.4210 -0.2470 -0.0270
    1THF     H5 4077   3.124   1.012   3.881 -0.9967 -0.7446 -0.4394
    1THF     H6 4078   3.054   0.872   3.968 -0.5155 -0.2206  0.0287
    1THF     C4 4079   3.187   1.002   4.084 -0.1101 -0.4303 -0.5143
    1THF     H7 4080   3.288   1.022   4.046  1.2140  1.3076  3.5619
    1THF     H8 4081   3.203   0.935   4.169  0.7098  1.8633  1.2010
    1THF     O1 4082   3.140   1.128   4.153 -0.3664  0.0844  0.6528
    1THF     C1 4083   4.047   2.968   3.307  0.0667 -0.1671  0.2199
    1THF     H1 4084   4.027   2.902   3.222  1.0597  1.2249 -1.1186
    1THF     H2 4085   4.144   2.939   3.347 -0.1851 -2.4048 -0.6980
    1THF     C2 4086   3.947   2.948   3.422 -0.2979 -1.1348  0.7381
    1THF     H3 4087   3.988   2.905   3.513  1.3997 -0.8237  0.1330
    1THF     H4 4088   3.861   2.890   3.386 -1.6500  0.5683  1.1215
    1THF     C3 4089   3.902   3.087   3.451 -0.3447 -0.0462  0.6989
    1THF     H5 4090   3.967   3.133   3.526  0.9330  2.5082 -1.8656
    1THF     H6 4091   3.798   3.093   3.484 -0.8186  1.2870 -0.9655
    1THF     C4 4092   3.918   3.161   3.320  0.6251 -0.2395  0.6575
    1THF     H7 4093   3.916   3.270   3.330 -2.2322  0.0774 -2.2725
    1THF     H8 4094   3.841   3.140   3.244 -0.3622  0.4570  1.4436
    1THF     O1 4095   4.036   3.104   3.265  0.1270 -0.0112 -0.4163
    1THF     C1 4096   1.104   1.126   2.209 -0.3554  0.0530  0.8711
    1THF     H1 4097   1.145   1.225   2.231 -0.8530  0.0012  2.0585
    1THF     H2 4098   1.187   1.066   2.170  1.6668  1.7447  2.4699
    1THF     C2 4099   0.987   1.124   2.110 -0.1049  0.6837 -0.0715
    1THF     H3 4100   0.975   1.030   2.054 -0.6553  1.9709 -2.1919
    1THF     H4 4101   0.983   1.204   2.036 -0.6490  0.3255 -0.4365
    1THF     C3 4102   0.861   1.149   2.205 -0.2983 -0.2268 -0.0164
    1THF     H5 4103   0.777   1.083   2.181 -0.3742 -0.9769  2.2257
    1THF     H6 4104   0.810   1.246   2.201 -0.0100  0.0149  1.9556
    1THF     C4 4105   0.910   1.113   2.347 -0.2035  0.8039  0.2641
    1THF     H7 4106   0.847   1.035   2.389 -0.0483  0.6142  0.1456
    1THF     H8 4107   0.904   1.196   2.418 -1.5084 -1.0024  2.3344
    1THF     O1 4108   1.052   1.074   2.336  0.0411 -0.3908  0.3087
    1THF     C1 4109   3.534   3.159   1.916 -0.6922 -0.6125 -0.1345
    1THF     H1 4110   3.627   3.165   1.973 -2.4371  2.8312  2.5697
    1THF     H2 4111   3.494   3.259   1.899 -0.8795 -0.6116  0.3133
    1THF     C2 4112   3.423   3.072   1.964  0.4081  0.5155  0.4523
    1THF     H3 4113   3.355   3.120   2.035  1.2662  0.1712  1.5233
    1THF     H4 4114   3.463   2.982   2.012 -0.0612  0.0781  0.0226
    1THF     C3 4115   3.348   3.033   1.834  0.6784 -0.6983 -0.0461
    1THF     H5 4116   3.246   3.070   1.840  0.5465 -1.0850  0.0825
    1THF     H6 4117   3.338   2.924   1.829 -0.0793 -0.5960 -0.9494
    1THF     C4 4118   3.432   3.080   1.717 -0.2277 -0.5081 -0.9024
    1THF     H7 4119   3.392   3.174   1.677 -1.6424 -0.1783  1.2330
    1THF     H8 4120   3.442   3.000   1.643  3.4609 -1.2024  0.2232
    1THF     O1 4121   3.560   3.113   1.776 -0.2824 -0.2225  0.0826
    1THF     C1 4122   2.342   0.581   2.471  0.5434  0.0239  0.5905
    1THF     H1 4123   2.281   0.585   2.381  0.4054  1.5651  0.7280
    1THF     H2 4124   2.410   0.496   2.458 -1.7300 -1.3436 -3.1854
    1THF     C2 4125   2.261   0.581   2.601 -0.0975 -0.1724 -0.2762
    1THF     H3 4126   2.318   0.522   2.674  0.3138 -1.6734 -1.7691
    1THF     H4 4127   2.165   0.538   2.572  0.4436 -2.6677  1.4802
    1THF     C3 4128   2.252   0.729   2.645 -0.7032 -0.9055  0.3087
    1THF     H5 4129   2.284   0.741   2.749  1.2606  0.4638 -0.4390
    1THF     H6 4130   2.146   0.754   2.636 -0.7778 -1.2369  0.2659
    1THF     C4 4131   2.331   0.808   2.534  0.5665  0.3956  0.6354
    1THF     H7 4132   2.387   0.891   2.579  0.5952  0.7338 -0.0190
    1THF     H8 4133   2.251   0.844   2.469  0.7163 -1.0038 -0.3411
    1THF     O1 4134   2.416   0.706   2.478  0.4215 -0.0236  0.1567
    1THF     C1 4135   1.205   1.446   2.014 -0.2837 -0.2211  0.5723
    1THF     H1 4136   1.211   1.345   2.055 -3.7401 -0.8962 -0.4654
    1THF     H2 4137   1.282   1.514   2.051 -0.6246 -0.6810  2.1613
    1THF     C2 4138   1.071   1.499   2.064  0.9752  0.9860  0.0029
    1THF     H3 4139   1.091   1.603   2.091  2.8959  0.6426 -0.0405
    1THF     H4 4140   1.035   1.450   2.155 -2.6481 -0.4846 -2.1082
    1THF     C3 4141   0.972   1.484   1.955  0.0507 -0.4438  0.4963
    1THF     H5 4142   0.914   1.577   1.948  1.6953  0.7088  1.9021
    1THF     H6 4143   0.902   1.406   1.984 -0.1908 -0.3102  0.2797
    1THF     C4 4144   1.052   1.435   1.831  0.0145 -0.4418 -0.4342
    1THF     H7 4145   1.035   1.490   1.738 -0.3828  1.8261  0.9309
    1THF     H8 4146   1.032   1.331   1.806 -3.9230  0.4199 -1.3237
    1THF     O1 4147   1.189   1.445   1.870 -0.7859 -0.2750  0.7771
    1THF     C1 4148   1.773   3.899   3.334 -0.1624 -0.0744  0.1918
    1THF     H1 4149   1.865   3.943   3.374 -0.9840 -0.7010  2.9410
    1THF     H2 4150   1.755   3.934   3.232  4.5071 -2.0605 -1.4578
    1THF     C2 4151   1.655   3.924   3.422 -0.4792  0.3282 -0.3905
    1THF     H3 4152   1.559   3.919   3.369  0.1505 -0.1728 -1.5026
    1THF     H4 4153   1.682   4.011   3.481 -1.5541 -0.6032  1.5234
    1THF     C3 4154   1.646   3.804   3.510 -0.4263  0.0925  0.1285
    1THF     H5 4155   1.546   3.781   3.548 -0.1628 -1.4562 -0.0681
    1THF     H6 4156   1.714   3.807   3.595 -2.1025  1.8454  1.4522
    1THF     C4 4157   1.696   3.695   3.426 -0.2487  0.5636  0.1468
    1THF     H7 4158   1.623   3.667   3.351 -0.3538  0.1033  0.4209
    1THF     H8 4159   1.723   3.611   3.490  1.1870  1.6108  0.9611
    1THF     O1 4160   1.801   3.759   3.349 -0.0015  0.5338 -0.0845
    1THF     C1 4161   4.001   2.103   1.656  0.6791  0.0985 -0.2127
    1THF     H1 4162   4.005   1.997   1.683  0.8668  0.1529 -0.0199
    1THF     H2 4163   4.050   2.165   1.732  0.0274  0.8978 -0.4366
    1THF     C2 4164   3.851   2.139   1.645  0.1535  0.3510 -0.2406
    1THF     H3 4165   3.824   2.172   1.746 -0.9255  0.6064 -0.6060
    1THF     H4 4166   3.799   2.049   1.612 -0.4303  0.1593  1.1797
    1THF     C3 4167   3.864   2.256   1.547 -0.5776 -0.0765 -0.2902
    1THF     H5 4168   3.882   2.350   1.600  1.0619  0.1467 -1.1860
    1THF     H6 4169   3.773   2.268   1.488 -0.4533  0.7180 -0.3240
    1THF     C4 4170   3.982   2.212   1.452 -0.0350  0.3336  0.5263
    1THF     H7 4171   4.046   2.299   1.436  0.6978 -0.1396  0.8337
    1THF     H8 4172   3.939   2.152   1.372  0.1908 -0.3840  0.9258
    1THF     O1 4173   4.060   2.121   1.527 -0.8660  0.6910  0.7324
    1THF     C1 4174   3.661   3.966   2.024 -0.1953 -0.5620 -0.2260
    1THF     H1 4175   3.607   3.962   2.119 -0.9484 -0.2616 -0.6373
    1THF     H2 4176   3.582   3.996   1.955 -1.1190  0.1165  1.0817
    1THF     C2 4177   3.728   3.830   1.994 -0.4363 -0.2567 -0.0855
    1THF     H3 4178   3.737   3.819   1.885 -1.2962  0.3877 -0.2267
    1THF     H4 4179   3.678   3.747   2.044 -1.2008  0.4429  0.3281
    1THF     C3 4180   3.863   3.847   2.060  0.6211  0.3968  0.3445
    1THF     H5 4181   3.941   3.804   1.997  1.9209  0.6203  1.7590
    1THF     H6 4182   3.848   3.786   2.149 -2.1282 -1.6356 -1.4579
    1THF     C4 4183   3.884   3.997   2.089  0.7250 -0.1014 -0.0620
    1THF     H7 4184   3.964   4.030   2.021  1.3199 -0.9662  0.2100
    1THF     H8 4185   3.892   4.017   2.196  0.5552 -1.4810  0.2209
    1THF     O1 4186   3.768   4.058   2.039  0.6625  0.2531 -0.6549
    1THF     C1 4187   0.983   2.144   1.332  0.1348  0.1134  0.1950
    1THF     H1 4188   0.949   2.051   1.378 -1.5020  1.6788  2.2285
    1THF     H2 4189   0.990   2.232   1.396 -0.2809  0.3505 -0.0845
    1THF     C2 4190   0.899   2.177   1.204  0.4449 -0.0221 -0.9968
    1THF     H3 4191   0.816   2.244   1.229  1.5113  1.6871 -1.9381
    1THF     H4 4192   0.853   2.088   1.160  1.9595 -1.6351  0.5790
    1THF     C3 4193   0.996   2.227   1.106 -0.3850 -0.5193  0.4754
    1THF     H5 4194   0.970   2.328   1.073  0.4698 -1.2405 -2.5608
    1THF     H6 4195   0.996   2.156   1.023 -0.5016  0.9445 -0.7977
    1THF     C4 4196   1.129   2.226   1.177  0.2781  0.1823  1.0889
    1THF     H7 4197   1.153   2.316   1.235  0.5678  1.6022 -1.1644
    1THF     H8 4198   1.204   2.202   1.101 -0.7361 -0.9178  0.4250
    1THF     O1 4199   1.119   2.124   1.282  0.3499 -0.0010 -0.4036
    1THF     C1 4200   1.791   2.018   3.183 -0.4018 -0.3889 -1.0327
    1THF     H1 4201   1.732   2.096   3.135  1.1887  0.1464 -2.1603
    1THF     H2 4202   1.843   1.954   3.111  0.4454 -0.7315 -0.1232
    1THF     C2 4203   1.708   1.920   3.259 -0.7170  0.5514  0.8990
    1THF     H3 4204   1.682   1.842   3.187  0.8957 -2.1997  3.2084
    1THF     H4 4205   1.624   1.979   3.297  0.1143  1.1550  1.8200
    1THF     C3 4206   1.796   1.870   3.376 -0.3265  0.1822  0.6828
    1THF     H5 4207   1.861   1.790   3.339 -0.2806  0.4977  0.0815
    1THF     H6 4208   1.739   1.836   3.462 -0.1253 -0.7842  0.4357
    1THF     C4 4209   1.896   1.981   3.400 -0.1851 -0.3312  0.2087
    1THF     H7 4210   1.999   1.944   3.392  0.5917  1.7731  0.1196
    1THF     H8 4211   1.880   2.036   3.493 -0.4681  0.4808 -0.3158
    1THF     O1 4212   1.882   2.070   3.289  0.1949 -0.0290  0.3452
    1THF     C1 4213   1.821   3.359   3.780 -0.0008 -0.1553 -0.1550
    1THF     H1 4214   1.908   3.376   3.844 -0.7093  2.3013  0.2092
    1THF     H2 4215   1.822   3.410   3.684 -0.4555 -1.1361 -0.6903
    1THF     C2 4216   1.704   3.404   3.877 -0.2920  0.0238  0.4501
    1THF     H3 4217   1.629   3.473   3.837  0.0606 -0.0785 -0.3980
    1THF     H4 4218   1.756   3.462   3.954 -0.0792  1.1360 -0.5074
    1THF     C3 4219   1.649   3.277   3.938  0.6260  0.7058 -0.3355
    1THF     H5 4220   1.546   3.261   3.905 -0.0761  1.2223  1.5220
    1THF     H6 4221   1.639   3.274   4.047 -1.7108 -0.6020 -0.5550
    1THF     C4 4222   1.736   3.162   3.881  0.3999 -0.2107  0.2289
    1THF     H7 4223   1.671   3.083   3.842  0.0216  0.9090 -1.4809
    1THF     H8 4224   1.804   3.125   3.957  0.6676 -0.6989 -0.2495
    1THF     O1 4225   1.799   3.218   3.763  0.1001 -0.5564 -0.3128
    1THF     C1 4226   3.934   3.963   1.616  0.1850 -0.3697  0.5125
    1THF     H1 4227   3.908   3.875   1.675  0.2241  0.4217  1.7266
    1THF     H2 4228   4.013   3.940   1.544  0.0476 -0.4031  0.3722
    1THF     C2 4229   3.971   4.070   1.715  0.4599 -0.1124 -0.4843
    1THF     H3 4230   4.054   4.137   1.690 -1.5361  2.5494 -0.1177
    1THF     H4 4231   3.990   4.021   1.811 -1.0176  1.0839  0.4309
    1THF     C3 4232   3.847   4.157   1.720  0.1392  0.5113  0.1093
    1THF     H5 4233   3.866   4.255   1.676  0.9588 -0.4530 -1.7162
    1THF     H6 4234   3.816   4.182   1.822 -2.3453 -1.5677 -0.0860
    1THF     C4 4235   3.742   4.079   1.639 -0.5195  0.1398  0.5095
    1THF     H7 4236   3.657   4.136   1.599  2.0910  3.0917 -1.1258
    1THF     H8 4237   3.698   4.000   1.701 -1.7736 -0.2156 -0.8111
    1THF     O1 4238   3.813   4.002   1.542 -0.7003 -0.0093  0.0058
    1THF     C1 4239   0.466   0.546   0.322  0.1191 -0.3449  0.7218
    1THF     H1 4240   0.358   0.534   0.335 -0.0185  0.6100  0.5285
    1THF     H2 4241   0.508   0.473   0.253 -0.7194  1.7651 -2.1156
    1THF     C2 4242   0.543   0.542   0.457 -0.0772 -0.9198  0.0532
    1THF     H3 4243   0.552   0.442   0.500 -3.7927 -0.7228  1.4554
    1THF     H4 4244   0.477   0.596   0.524 -0.3812 -0.2496 -0.7751
    1THF     C3 4245   0.664   0.635   0.433 -0.3099 -0.3397 -0.4462
    1THF     H5 4246   0.757   0.578   0.430  0.0663  0.3810 -4.1078
    1THF     H6 4247   0.669   0.714   0.509  1.0346  0.2048 -1.0716
    1THF     C4 4248   0.643   0.696   0.288 -0.3066 -0.0851 -0.7569
    1THF     H7 4249   0.709   0.648   0.216 -1.1823  0.3619 -1.8919
    1THF     H8 4250   0.675   0.800   0.299  2.4749 -1.0773  1.0484
    1THF     O1 4251   0.505   0.679   0.263  0.7045  0.1897  0.5826
    1THF     C1 4252   0.473   0.143   3.930 -0.1990 -0.2196 -0.1597
    1THF     H1 4253   0.582   0.136   3.932  0.1052  3.0970 -2.1594
    1THF     H2 4254   0.419   0.047   3.928  0.2636 -0.5216  1.3941
    1THF     C2 4255   0.431   0.235   3.816 -0.4486  0.5422  0.0636
    1THF     H3 4256   0.400   0.183   3.725  0.6433  0.2172 -0.1229
    1THF     H4 4257   0.514   0.299   3.785  0.4893 -0.5270  0.3473
    1THF     C3 4258   0.313   0.326   3.867  0.5663  0.4446 -0.7735
    1THF     H5 4259   0.223   0.290   3.818 -0.4581  1.9802 -0.0556
    1THF     H6 4260   0.324   0.434   3.852 -0.6055  0.3977 -2.0571
    1THF     C4 4261   0.304   0.290   4.016  0.3632  0.2141  0.5360
    1THF     H7 4262   0.224   0.218   4.036 -0.8674  0.9328 -1.6432
    1THF     H8 4263   0.297   0.378   4.081  1.7054  1.7499 -1.3481
    1THF     O1 4264   0.427   0.214   4.042 -0.8077  0.5292 -0.5809
    1THF     C1 4265   0.351   3.921   1.259  0.1172 -0.2975  0.2983
    1THF     H1 4266   0.346   3.936   1.367 -1.9218 -1.7686  0.4253
    1THF     H2 4267   0.367   4.021   1.217  2.4715 -1.1849 -0.9891
    1THF     C2 4268   0.232   3.840   1.207  0.0635  0.3758 -0.1594
    1THF     H3 4269   0.155   3.902   1.161  0.3884  0.8579 -0.0570
    1THF     H4 4270   0.190   3.771   1.280  1.2180  1.1105  1.2179
    1THF     C3 4271   0.288   3.757   1.097  0.5239 -0.2304  0.0790
    1THF     H5 4272   0.280   3.821   1.009  0.1646 -2.1635 -1.3225
    1THF     H6 4273   0.230   3.665   1.090  2.4837 -1.2934 -3.5516
    1THF     C4 4274   0.429   3.729   1.137 -0.5544 -1.1193 -0.4683
    1THF     H7 4275   0.502   3.709   1.058  0.2514 -0.8404  0.1944
    1THF     H8 4276   0.418   3.640   1.200 -0.4620 -1.2601 -0.6509
    1THF     O1 4277   0.465   3.853   1.211 -0.3059 -0.0547 -0.0302
    1THF     C1 4278   2.799   1.623   3.721 -0.4565 -0.7720  0.5251
    1THF     H1 4279   2.846   1.664   3.811  0.1122  1.9550 -0.9652
    1THF     H2 4280   2.832   1.657   3.623  0.6278 -1.5524  0.6137
    1THF     C2 4281   2.646   1.629   3.708  0.6251  0.2327  0.7667
    1THF     H3 4282   2.622   1.678   3.614 -1.5053  0.0401  1.1965
    1THF     H4 4283   2.600   1.698   3.779 -1.9298  0.2037 -0.8014
    1THF     C3 4284   2.594   1.481   3.706  0.2264 -0.3223  0.3531
    1THF     H5 4285   2.512   1.463   3.635 -1.1727  0.0509  1.8357
    1THF     H6 4286   2.566   1.444   3.805  0.0912  1.6427  1.0765
    1THF     C4 4287   2.713   1.406   3.652 -1.3357 -0.5844  0.2735
    1THF     H7 4288   2.721   1.427   3.545 -0.9649  0.8195  0.5716
    1THF     H8 4289   2.713   1.300   3.679  1.5144 -0.9790 -1.1116
    1THF     O1 4290   2.828   1.477   3.718  0.6596 -1.4150 -0.1497
    1THF     C1 4291   3.682   3.726   1.355 -0.1116 -0.2349  0.1257
    1THF     H1 4292   3.778   3.674   1.359  0.1813  0.3057  0.0828
    1THF     H2 4293   3.693   3.834   1.345  0.2458 -0.5642 -3.6307
    1THF     C2 4294   3.600   3.687   1.474  0.7459  0.3437  0.0114
    1THF     H3 4295   3.630   3.746   1.561  3.7146 -1.1202  0.0548
    1THF     H4 4296   3.609   3.581   1.498  3.1329 -0.1773 -2.8551
    1THF     C3 4297   3.461   3.722   1.426  0.0567 -0.1938  0.4767
    1THF     H5 4298   3.437   3.827   1.445  0.7949 -0.0341  0.5405
    1THF     H6 4299   3.382   3.656   1.462  0.0557 -1.6312 -2.0419
    1THF     C4 4300   3.473   3.705   1.275 -0.0646 -0.2534 -0.0038
    1THF     H7 4301   3.428   3.799   1.240 -0.4491  0.7444  3.0594
    1THF     H8 4302   3.420   3.622   1.229  0.6031 -0.9916  0.5539
    1THF     O1 4303   3.603   3.709   1.238 -0.2245 -0.3116  0.7143
    1THF     C1 4304   1.253   2.592   1.547  0.5126  0.1159  0.4163
    1THF     H1 4305   1.357   2.572   1.520  0.5020  1.6064 -0.7798
    1THF     H2 4306   1.210   2.503   1.594 -0.1243  0.8704  1.2830
    1THF     C2 4307   1.168   2.652   1.437  0.3372  0.3357 -0.1518
    1THF     H3 4308   1.106   2.584   1.378 -2.1901  0.6603  2.0096
    1THF     H4 4309   1.227   2.713   1.368  0.7370  0.7421  0.5405
    1THF     C3 4310   1.075   2.751   1.503 -0.7454 -0.2713  0.3827
    1THF     H5 4311   0.969   2.729   1.491 -0.9663  1.2689 -0.6753
    1THF     H6 4312   1.079   2.847   1.451  0.1307  0.1861  1.2709
    1THF     C4 4313   1.112   2.751   1.652 -0.5160 -0.1586  0.1795
    1THF     H7 4314   1.051   2.693   1.722  1.4256 -3.1684 -0.4967
    1THF     H8 4315   1.127   2.850   1.695 -0.1861 -0.1247 -0.0078
    1THF     O1 4316   1.245   2.695   1.646 -0.2145 -0.2370  0.1619
    1THF     C1 4317   3.165   0.928   2.328  0.4942 -0.1566 -0.2682
    1THF     H1 4318   3.194   0.936   2.223 -2.8166  2.9112 -1.0419
    1THF     H2 4319   3.072   0.872   2.328 -0.4108  1.2791 -2.2086
    1THF     C2 4320   3.151   1.073   2.387 -0.1787  1.0207  1.1899
    1THF     H3 4321   3.057   1.085   2.442  0.2578 -0.4538  2.2869
    1THF     H4 4322   3.165   1.143   2.305 -0.9533  0.9320  0.9756
    1THF     C3 4323   3.272   1.086   2.482  0.3384 -0.5237  0.6360
    1THF     H5 4324   3.243   1.080   2.586  0.9419  0.7050  0.8903
    1THF     H6 4325   3.332   1.177   2.470  1.6795 -1.6457 -1.4770
    1THF     C4 4326   3.360   0.962   2.456  0.1041 -0.8671 -0.9479
    1THF     H7 4327   3.397   0.927   2.552  1.9924  0.3051 -1.2269
    1THF     H8 4328   3.440   0.991   2.388 -0.0635 -0.5965 -1.0315
    1THF     O1 4329   3.266   0.862   2.409  0.0062  0.2039 -0.2729
    1THF     C1 4330   3.629   3.305   2.708 -0.3824 -1.3356  0.3372
    1THF     H1 4331   3.638   3.402   2.758  3.0868 -1.7272  0.6004
    1THF     H2 4332   3.540   3.304   2.646  0.0176  0.9695 -0.3389
    1THF     C2 4333   3.634   3.190   2.817 -0.2674 -0.6489 -0.1608
    1THF     H3 4334   3.551   3.120   2.808 -1.5264  0.8319 -0.1545
    1THF     H4 4335   3.638   3.221   2.921  0.3298 -2.6810  0.4484
    1THF     C3 4336   3.766   3.117   2.786 -0.1974  0.2422  0.1425
    1THF     H5 4337   3.750   3.029   2.725  3.9658 -1.3047  1.0987
    1THF     H6 4338   3.806   3.068   2.875  0.7542  2.6055  1.0870
    1THF     C4 4339   3.846   3.222   2.699  0.2217 -0.2301 -0.2645
    1THF     H7 4340   3.914   3.174   2.628 -0.0706 -0.3690 -0.4535
    1THF     H8 4341   3.896   3.299   2.758 -2.2094  0.9325  0.3584
    1THF     O1 4342   3.744   3.289   2.629  0.0599  0.7957  0.0789
    1THF     C1 4343   1.394   0.043   0.960  0.3052 -0.5135  0.1454
    1THF     H1 4344   1.329  -0.044   0.946 -2.3516  1.4824 -0.3167
    1THF     H2 4345   1.337   0.136   0.964 -1.4610 -1.5512 -0.0936
    1THF     C2 4346   1.493   0.055   0.845 -0.4041 -0.2708 -0.4015
    1THF     H3 4347   1.456   0.120   0.765 -0.4553 -0.7709 -0.7872
    1THF     H4 4348   1.519  -0.045   0.810  0.3343 -0.3819  0.4690
    1THF     C3 4349   1.613   0.122   0.916 -0.4438 -0.2934  0.7023
    1THF     H5 4350   1.601   0.230   0.914  1.8292 -0.0309 -0.1734
    1THF     H6 4351   1.708   0.085   0.877  0.0825  1.4607  0.2862
    1THF     C4 4352   1.606   0.063   1.054 -0.1854 -0.1565  0.1132
    1THF     H7 4353   1.638   0.139   1.126 -0.2330 -0.3375  0.3259
    1THF     H8 4354   1.673  -0.023   1.065  2.6953  1.6466 -2.5679
    1THF     O1 4355   1.473   0.029   1.079  0.0113 -0.4414 -0.6086
    1THF     C1 4356   0.678   0.317   1.321  0.5884 -0.5696 -0.2098
    1THF     H1 4357   0.760   0.372   1.366  0.2653 -0.6670  0.5056
    1THF     H2 4358   0.712   0.293   1.220  1.5506  0.6632 -0.1775
    1THF     C2 4359   0.543   0.397   1.322 -0.2372 -0.0955  0.1399
    1THF     H3 4360   0.539   0.483   1.256  0.9207  1.4462  1.9984
    1THF     H4 4361   0.515   0.436   1.420  1.8329  0.3346  0.5939
    1THF     C3 4362   0.438   0.288   1.290  1.1045 -0.0823 -0.3514
    1THF     H5 4363   0.425   0.286   1.181 -0.3784 -0.5954 -0.1791
    1THF     H6 4364   0.345   0.309   1.342  1.2224  0.7275 -0.4678
    1THF     C4 4365   0.514   0.158   1.322  0.3393  0.9158  0.1162
    1THF     H7 4366   0.530   0.098   1.231  0.0917 -0.9183  1.2636
    1THF     H8 4367   0.466   0.092   1.395  0.2202 -1.2086 -1.8029
    1THF     O1 4368   0.636   0.199   1.386 -0.3096  0.1223 -0.1266
    1THF     C1 4369   2.160   0.743   3.415 -0.0613 -0.3962 -0.2717
    1THF     H1 4370   2.155   0.754   3.307  0.7120 -0.1985 -0.2949
    1THF     H2 4371   2.068   0.694   3.449  1.0003 -2.2369 -0.0086
    1THF     C2 4372   2.183   0.884   3.474 -0.0184  0.7888 -0.5465
    1THF     H3 4373   2.100   0.945   3.509 -0.5360  0.7374 -1.6823
    1THF     H4 4374   2.231   0.943   3.395  0.5213 -0.8109 -1.4282
    1THF     C3 4375   2.279   0.859   3.593 -0.7079  0.9501  0.6626
    1THF     H5 4376   2.225   0.827   3.682 -0.2394 -1.0490  0.2475
    1THF     H6 4377   2.340   0.947   3.618  2.0073 -0.5471 -0.4988
    1THF     C4 4378   2.362   0.734   3.548  0.4398 -0.4912  0.4843
    1THF     H7 4379   2.381   0.658   3.624 -0.9154  1.1726  2.5377
    1THF     H8 4380   2.455   0.766   3.500 -0.3670 -0.4151 -1.0700
    1THF     O1 4381   2.278   0.665   3.447  0.6112 -0.3619 -0.6228
    1THF     C1 4382   1.952   2.682   3.157 -0.3834 -0.0579 -0.4281
    1THF     H1 4383   2.006   2.667   3.063  1.7525 -0.3780  0.8033
    1THF     H2 4384   1.931   2.789   3.148  1.3794  0.4287  0.8456
    1THF     C2 4385   2.038   2.631   3.280  0.4889 -0.5544  0.0686
    1THF     H3 4386   2.054   2.695   3.367 -0.8203  0.4353 -0.3966
    1THF     H4 4387   2.140   2.609   3.247  0.5656 -0.2903  0.1315
    1THF     C3 4388   1.971   2.497   3.316 -0.1611 -0.1593 -0.6906
    1THF     H5 4389   1.909   2.504   3.406 -2.4963  0.1095 -2.2862
    1THF     H6 4390   2.052   2.425   3.323 -0.0157 -0.2288 -2.8451
    1THF     C4 4391   1.878   2.465   3.200 -0.1228  0.1068 -0.1429
    1THF     H7 4392   1.799   2.396   3.230 -1.5511  1.6104 -0.3572
    1THF     H8 4393   1.937   2.413   3.123  0.2662 -1.0791  0.9395
    1THF     O1 4394   1.834   2.593   3.156  0.4280  0.0984  0.4248
    1THF     C1 4395   0.730   0.033   0.769  0.4709  0.1839  1.1029
    1THF     H1 4396   0.775  -0.027   0.689 -0.9491  2.3796 -1.4583
    1THF     H2 4397   0.729   0.138   0.738 -1.3880 -0.1383 -0.0134
    1THF     C2 4398   0.810   0.016   0.893  0.1075  0.0642  0.7527
    1THF     H3 4399   0.852   0.111   0.928 -0.6331  1.3525 -1.7077
    1THF     H4 4400   0.898  -0.047   0.878  0.4139  0.5536  0.4925
    1THF     C3 4401   0.721  -0.056   0.997 -0.1251 -0.0680  0.2343
    1THF     H5 4402   0.686   0.020   1.067  0.8669  2.0718 -1.4951
    1THF     H6 4403   0.776  -0.135   1.047  1.8167  1.0711 -0.0375
    1THF     C4 4404   0.605  -0.108   0.912 -0.0965 -0.4305 -0.5736
    1THF     H7 4405   0.507  -0.116   0.960 -0.9417 -1.3599 -2.3971
    1THF     H8 4406   0.641  -0.205   0.876 -0.0829  0.2111 -2.3128
    1THF     O1 4407   0.602  -0.013   0.806  0.2838  0.3747  0.6787
    1THF     C1 4408   0.739   1.704   0.787 -0.3645  0.7209 -0.6927
    1THF     H1 4409   0.652   1.719   0.723 -0.9100  0.2696 -0.0674
    1THF     H2 4410   0.820   1.681   0.718 -1.7895 -1.4397 -1.7031
    1THF     C2 4411   0.711   1.596   0.905 -0.1222  0.4085 -0.3732
    1THF     H3 4412   0.755   1.497   0.892 -2.8902 -0.5984 -2.6493
    1THF     H4 4413   0.602   1.590   0.909 -0.0777 -0.0951  0.2438
    1THF     C3 4414   0.762   1.670   1.032  0.1413  0.5060  0.0292
    1THF     H5 4415   0.870   1.653   1.043  0.0838 -0.0612 -0.2577
    1THF     H6 4416   0.714   1.631   1.122 -1.2495  0.1185 -0.8756
    1THF     C4 4417   0.737   1.819   1.007  0.0635  0.1270 -0.4209
    1THF     H7 4418   0.803   1.884   1.066 -1.0751  1.4251 -0.5526
    1THF     H8 4419   0.634   1.842   1.033 -0.2155 -1.6716  0.1180
    1THF     O1 4420   0.757   1.829   0.860 -0.3654 -0.0803 -0.3870
    1THF     C1 4421   2.016   3.192   0.596  0.4229 -0.4563  0.2555
    1THF     H1 4422   2.100   3.239   0.545 -0.9878  0.3484 -1.3968
    1THF     H2 4423   2.006   3.088   0.561 -0.7090 -0.3138  0.1288
    1THF     C2 4424   1.881   3.273   0.590 -0.1326  0.5380  0.6409
    1THF     H3 4425   1.818   3.230   0.512  2.0469 -0.3288 -0.6940
    1THF     H4 4426   1.902   3.377   0.565  1.2117 -0.0996 -0.9705
    1THF     C3 4427   1.820   3.260   0.729  0.2263 -0.2435 -0.0881
    1THF     H5 4428   1.715   3.230   0.735 -0.4790  1.9180 -1.2641
    1THF     H6 4429   1.828   3.361   0.771 -0.9917 -0.6118  1.0512
    1THF     C4 4430   1.916   3.169   0.805  0.1506  0.2068 -0.0477
    1THF     H7 4431   1.898   3.063   0.786  0.2810  0.2666 -0.4989
    1THF     H8 4432   1.916   3.186   0.913  0.9029 -1.7341  0.2741
    1THF     O1 4433   2.040   3.197   0.740  0.0465  0.5350  0.4606
    1THF     C1 4434   0.505   2.224   3.991  0.3383  0.0452 -0.3285
    1THF     H1 4435   0.435   2.156   3.942 -2.9993  1.3102  2.3828
    1THF     H2 4436   0.514   2.180   4.091  2.3021  2.6731  0.6992
    1THF     C2 4437   0.445   2.367   3.984  0.4437 -0.5018  0.0317
    1THF     H3 4438   0.477   2.438   4.061  2.1997 -1.8473  0.5926
    1THF     H4 4439   0.336   2.373   3.975  0.3303 -1.7358  0.4888
    1THF     C3 4440   0.517   2.422   3.861 -0.0827 -0.7053  0.1836
    1THF     H5 4441   0.573   2.512   3.888  1.4878 -1.9098  1.0098
    1THF     H6 4442   0.452   2.425   3.774  2.1174  2.0156 -1.4532
    1THF     C4 4443   0.623   2.310   3.826 -0.0166 -0.0732 -0.2620
    1THF     H7 4444   0.725   2.348   3.812  0.0099 -0.0143  0.0769
    1THF     H8 4445   0.589   2.259   3.736 -0.6609 -0.4023  0.1670
    1THF     O1 4446   0.628   2.220   3.936 -0.0498  0.9872 -0.6349
    1THF     C1 4447   0.934   0.379   2.338 -0.0929  0.0075 -0.4257
    1THF     H1 4448   1.033   0.379   2.292 -0.2127  2.2157 -0.7348
    1THF     H2 4449   0.861   0.433   2.278 -2.8159 -1.3135  1.5629
    1THF     C2 4450   0.924   0.432   2.475  0.5399  0.1674  0.3436
    1THF     H3 4451   0.926   0.541   2.478 -0.7055  0.1983  0.3691
    1THF     H4 4452   1.000   0.379   2.533  1.6356  0.1989 -1.0277
    1THF     C3 4453   0.787   0.387   2.528 -0.0132  0.3897 -0.4425
    1THF     H5 4454   0.700   0.443   2.493 -1.3961 -1.4682 -0.1064
    1THF     H6 4455   0.792   0.375   2.636 -1.3618 -0.5436 -0.4637
    1THF     C4 4456   0.778   0.248   2.459 -0.8878  0.1626  0.5593
    1THF     H7 4457   0.682   0.228   2.411 -0.5934  1.4726 -0.6003
    1THF     H8 4458   0.791   0.169   2.534  2.1709 -1.5572 -1.6940
    1THF     O1 4459   0.890   0.246   2.359  0.1224 -0.4812  0.0237
    1THF     C1 4460   1.868   0.114   2.459 -0.1073  0.2318  0.0154
    1THF     H1 4461   1.815   0.061   2.380  2.8605 -1.6451 -0.7906
    1THF     H2 4462   1.802   0.184   2.511  0.7130  0.5881  0.5934
    1THF     C2 4463   1.990   0.190   2.415 -0.8264 -0.0900  0.5212
    1THF     H3 4464   1.960   0.294   2.398  0.2285  0.3055  1.0479
    1THF     H4 4465   2.033   0.163   2.319  0.2653 -0.4867  1.1096
    1THF     C3 4466   2.102   0.178   2.512 -0.4071 -0.0049 -0.3574
    1THF     H5 4467   2.123   0.270   2.566 -0.4870  0.5292 -1.2354
    1THF     H6 4468   2.201   0.148   2.477  0.4776 -1.3136  3.0137
    1THF     C4 4469   2.041   0.077   2.614 -0.0935 -0.1780 -0.1048
    1THF     H7 4470   2.000   0.128   2.702  2.4175  0.6894  0.6135
    1THF     H8 4471   2.103  -0.010   2.638 -0.1067 -0.6951 -1.9275
    1THF     O1 4472   1.932   0.021   2.547 -0.1214 -0.4014 -0.3535
    1THF     C1 4473   2.051   3.150   0.209  0.4983 -0.6360 -0.2567
    1THF     H1 4474   1.995   3.077   0.150  0.1243 -0.1206 -0.5469
    1THF     H2 4475   2.086   3.101   0.300  0.9830 -1.1595 -0.7237
    1THF     C2 4476   1.990   3.290   0.235  0.1178 -0.3840  0.4041
    1THF     H3 4477   2.048   3.346   0.309 -0.0154  0.5999 -0.2265
    1THF     H4 4478   1.890   3.283   0.280  0.8672 -0.0315  2.1686
    1THF     C3 4479   2.001   3.372   0.109  0.0493 -0.3984 -0.4153
    1THF     H5 4480   2.051   3.468   0.126 -1.0499  0.2123 -0.5847
    1THF     H6 4481   1.906   3.394   0.060 -1.1283 -1.8728  1.1273
    1THF     C4 4482   2.087   3.281   0.015 -0.0407  0.6786  0.1494
    1THF     H7 4483   2.155   3.341  -0.046  1.0779 -1.5893 -0.8934
    1THF     H8 4484   2.024   3.218  -0.047 -0.4248  1.9443 -0.7605
    1THF     O1 4485   2.155   3.195   0.117 -0.3220  0.2004 -0.0346
    1THF     C1 4486   0.434   3.826   3.061 -0.1496  0.2368  0.0571
    1THF     H1 4487   0.387   3.907   3.005 -0.2180  0.3575  0.2887
    1THF     H2 4488   0.527   3.788   3.018  0.4858  0.9948  0.7329
    1THF     C2 4489   0.333   3.716   3.088  0.3597  0.2877  0.0700
    1THF     H3 4490   0.399   3.632   3.107  0.1687  0.1512  0.1282
    1THF     H4 4491   0.278   3.705   2.995  0.0458  2.4522 -0.0314
    1THF     C3 4492   0.255   3.765   3.215  0.1412  0.0683  0.9447
    1THF     H5 4493   0.250   3.685   3.290 -2.2637  0.0703  0.8489
    1THF     H6 4494   0.151   3.796   3.203  0.4297  0.6999  0.0209
    1THF     C4 4495   0.338   3.889   3.254 -0.3947 -0.4820  0.3063
    1THF     H7 4496   0.360   3.879   3.361 -1.2640 -1.9442  0.3555
    1THF     H8 4497   0.290   3.985   3.234 -0.6441 -0.2385  2.0044
    1THF     O1 4498   0.472   3.883   3.197 -0.5867  0.6565  0.2223
    1THF     C1 4499   1.646   0.495   0.715 -0.0877 -0.2258 -0.2000
    1THF     H1 4500   1.600   0.440   0.798 -0.4340  1.5260  0.7948
    1THF     H2 4501   1.732   0.550   0.754 -1.0313  0.8701  0.3767
    1THF     C2 4502   1.552   0.602   0.643 -0.0236  0.1824 -0.8701
    1THF     H3 4503   1.601   0.691   0.604  0.0496  0.2689 -0.5774
    1THF     H4 4504   1.472   0.630   0.712  1.5219 -2.6132  2.1763
    1THF     C3 4505   1.496   0.513   0.526 -0.6044 -0.1636  0.3768
    1THF     H5 4506   1.525   0.561   0.433  1.3703 -0.7890  0.6333
    1THF     H6 4507   1.388   0.496   0.535 -0.5110 -0.9547  0.0745
    1THF     C4 4508   1.570   0.376   0.539  0.6056  0.8930  0.1572
    1THF     H7 4509   1.589   0.346   0.436  0.3660 -0.3276  0.4587
    1THF     H8 4510   1.521   0.301   0.602  0.7243 -0.0292 -0.8333
    1THF     O1 4511   1.688   0.406   0.619 -0.2069 -0.4885 -0.0704
    1THF     C1 4512   1.710   3.311   3.175 -0.0454 -0.1845 -0.5843
    1THF     H1 4513   1.635   3.378   3.220  2.9687  1.4006  2.3087
    1THF     H2 4514   1.725   3.230   3.247  1.6415 -1.0139 -1.8332
    1THF     C2 4515   1.838   3.384   3.131  0.6279 -0.1015  0.6577
    1THF     H3 4516   1.914   3.308   3.113  1.4784  1.3211 -2.0971
    1THF     H4 4517   1.877   3.466   3.191  0.5749  1.2165 -1.0806
    1THF     C3 4518   1.802   3.434   2.989  0.8673  0.3792  0.4994
    1THF     H5 4519   1.881   3.387   2.930  2.4817  2.1141  1.2328
    1THF     H6 4520   1.802   3.543   2.981  1.0257  0.3590  0.2304
    1THF     C4 4521   1.677   3.355   2.942 -0.1063  0.6073 -0.0094
    1THF     H7 4522   1.689   3.307   2.845 -2.2785 -1.0459  0.4967
    1THF     H8 4523   1.594   3.425   2.942  0.0815  0.8570 -2.9098
    1THF     O1 4524   1.659   3.259   3.043  0.3156  0.2249 -0.3973
    1THF     C1 4525   2.480   2.649   0.260  0.6400  0.0378  0.0790
    1THF     H1 4526   2.531   2.686   0.349 -0.3132  1.0897  0.2044
    1THF     H2 4527   2.420   2.560   0.280  0.3052 -0.0499 -1.2843
    1THF     C2 4528   2.590   2.609   0.157  0.4097  0.3279 -0.8325
    1THF     H3 4529   2.588   2.505   0.123 -0.1977  0.7476 -2.0756
    1THF     H4 4530   2.685   2.641   0.200  0.9903 -0.6175 -1.4006
    1THF     C3 4531   2.569   2.692   0.030 -0.1452 -0.7246 -0.0150
    1THF     H5 4532   2.572   2.640  -0.065 -0.4151  1.9163 -1.5052
    1THF     H6 4533   2.629   2.784   0.028  1.1676 -1.5912 -2.2508
    1THF     C4 4534   2.424   2.757   0.051 -0.9044 -0.3064 -0.2826
    1THF     H7 4535   2.338   2.700   0.015  0.3338 -1.7035 -1.0709
    1THF     H8 4536   2.423   2.855   0.003  1.9947  0.7041  1.6047
    1THF     O1 4537   2.412   2.759   0.195  0.6038  0.1882 -0.0837
    1THF     C1 4538   2.233   1.740   0.713  0.2857 -0.4107  0.1125
    1THF     H1 4539   2.170   1.675   0.774  0.2844  0.2500  0.8384
    1THF     H2 4540   2.337   1.708   0.710  0.0246 -1.1483 -1.4193
    1THF     C2 4541   2.230   1.893   0.750 -0.3334 -0.1155 -0.6147
    1THF     H3 4542   2.332   1.913   0.786 -0.0083 -1.8061 -0.5598
    1THF     H4 4543   2.156   1.927   0.823  1.3389 -1.9461  2.0133
    1THF     C3 4544   2.205   1.968   0.622  0.1587  0.4393  0.0447
    1THF     H5 4545   2.299   2.003   0.578 -1.1152  2.4130 -1.1665
    1THF     H6 4546   2.150   2.060   0.646  0.5231  0.5400  0.5152
    1THF     C4 4547   2.128   1.865   0.543 -0.4291 -0.3966  0.2554
    1THF     H7 4548   2.140   1.879   0.435  0.3308 -1.0745  0.2444
    1THF     H8 4549   2.021   1.861   0.567 -1.0498  0.7429 -2.1322
    1THF     O1 4550   2.187   1.741   0.577  0.3161 -0.1647  0.6472
    1THF     C1 4551   3.751   3.840   0.577 -0.1078 -1.5295 -0.2456
    1THF     H1 4552   3.680   3.848   0.660  0.5079 -0.1915  0.1748
    1THF     H2 4553   3.835   3.782   0.614 -0.7609 -0.6666  2.7308
    1THF     C2 4554   3.802   3.981   0.544 -0.0513  0.2401  0.2908
    1THF     H3 4555   3.899   4.017   0.579 -0.8303  1.4723  1.2054
    1THF     H4 4556   3.727   4.043   0.594 -0.2059  0.2457  0.0541
    1THF     C3 4557   3.796   3.999   0.392 -0.5674 -0.0888 -0.7007
    1THF     H5 4558   3.898   3.974   0.360  0.5195  2.9153  0.2073
    1THF     H6 4559   3.766   4.098   0.356  0.8868  1.1621  1.4066
    1THF     C4 4560   3.697   3.887   0.352 -0.2326 -0.3698  0.1367
    1THF     H7 4561   3.729   3.839   0.259 -1.8891 -0.8937 -0.1753
    1THF     H8 4562   3.593   3.917   0.339  0.1052  0.2836 -1.1801
    1THF     O1 4563   3.695   3.783   0.459  0.0350 -0.5282 -0.3543
    1THF     C1 4564   1.528   2.969   0.084 -0.5918  0.0606  0.3830
    1THF     H1 4565   1.426   2.975   0.125 -1.2223  2.3428 -1.4548
    1THF     H2 4566   1.525   3.012  -0.017 -0.2256 -1.4386 -0.2794
    1THF     C2 4567   1.568   2.824   0.078  0.1510  0.1109  0.1278
    1THF     H3 4568   1.629   2.813  -0.011  1.7543 -0.9615  1.3371
    1THF     H4 4569   1.481   2.760   0.060 -1.2870  1.4200  2.2518
    1THF     C3 4570   1.644   2.808   0.208 -0.0193  0.2951  0.0881
    1THF     H5 4571   1.719   2.729   0.208 -0.2603  0.0636 -1.3432
    1THF     H6 4572   1.581   2.808   0.298  1.1934  3.3859  0.9851
    1THF     C4 4573   1.704   2.944   0.233  0.0915 -0.0334  0.3512
    1THF     H7 4574   1.799   2.932   0.180  2.1373  3.0231  3.1255
    1THF     H8 4575   1.725   2.975   0.336 -0.5899 -1.8689  1.0502
    1THF     O1 4576   1.628   3.042   0.158  0.5081  0.0972  0.4958
    1THF     C1 4577   1.880   1.724   0.800 -0.1888 -0.0624  0.5793
    1THF     H1 4578   1.960   1.694   0.732  0.3997  2.2623  0.2242
    1THF     H2 4579   1.789   1.667   0.779  0.7989 -1.4262 -0.0285
    1THF     C2 4580   1.841   1.871   0.793 -0.5034  0.2212  0.7727
    1THF     H3 4581   1.776   1.885   0.707 -0.4313  2.2088  1.0121
    1THF     H4 4582   1.932   1.931   0.780 -0.7129  0.7037  1.4988
    1THF     C3 4583   1.776   1.895   0.928  0.4871  0.2343 -0.9750
    1THF     H5 4584   1.669   1.875   0.913 -0.5116  2.1390  2.9986
    1THF     H6 4585   1.778   1.996   0.970 -0.0181  0.2348 -0.9437
    1THF     C4 4586   1.847   1.798   1.025  0.5408  0.0282  0.7077
    1THF     H7 4587   1.779   1.762   1.102  0.2145  2.6991  1.7336
    1THF     H8 4588   1.932   1.852   1.068  1.3387 -0.5065 -0.1723
    1THF     O1 4589   1.904   1.699   0.942  0.4282 -0.2570 -0.4594
    1THF     C1 4590   0.247   1.868   2.320  0.6217 -0.0507  0.2907
    1THF     H1 4591   0.195   1.964   2.313  1.2622  0.2101 -0.8858
    1THF     H2 4592   0.263   1.825   2.221  0.6931 -0.4841  0.4866
    1THF     C2 4593   0.177   1.777   2.415  0.0322  0.4321  0.0424
    1THF     H3 4594   0.185   1.673   2.383  0.8020  0.9906 -1.6675
    1THF     H4 4595   0.071   1.806   2.417  0.2099  1.1106 -0.3396
    1THF     C3 4596   0.234   1.790   2.554 -0.1744  0.2916 -0.2702
    1THF     H5 4597   0.275   1.696   2.594  0.8788  1.8119  2.4147
    1THF     H6 4598   0.152   1.831   2.613  0.5397  1.0592  0.2040
    1THF     C4 4599   0.344   1.896   2.537 -0.2953 -0.2753  0.3821
    1THF     H7 4600   0.437   1.880   2.592  0.7682 -0.9752 -1.5797
    1THF     H8 4601   0.311   1.998   2.555 -0.4099 -0.1775 -0.4016
    1THF     O1 4602   0.372   1.887   2.397  0.4977  0.3292 -0.3105
    1THF     C1 4603   3.832   1.376   3.288 -0.1280 -0.4781 -0.2107
    1THF     H1 4604   3.923   1.332   3.331 -0.6738  0.2820  1.7584
    1THF     H2 4605   3.814   1.475   3.330  0.9542 -0.1719 -0.4653
    1THF     C2 4606   3.720   1.299   3.341  0.4053  0.4819 -0.1473
    1THF     H3 4607   3.692   1.327   3.443  1.3218  1.6604 -0.2040
    1THF     H4 4608   3.738   1.192   3.335  0.4461  0.5447 -1.1258
    1THF     C3 4609   3.604   1.338   3.242 -0.3208  0.5795 -0.2505
    1THF     H5 4610   3.547   1.416   3.293 -0.9879 -0.7844  1.1591
    1THF     H6 4611   3.541   1.256   3.206  2.9512 -1.5982 -1.3420
    1THF     C4 4612   3.674   1.413   3.126 -0.2275  0.2913  0.2622
    1THF     H7 4613   3.661   1.520   3.144 -2.2549  0.1000  0.1242
    1THF     H8 4614   3.647   1.385   3.024  0.7497 -0.8613  0.3207
    1THF     O1 4615   3.812   1.383   3.147  0.1224 -0.0546  0.4880
    1THF     C1 4616   3.894   3.876   2.526  0.0254  0.0898 -0.5787
    1THF     H1 4617   3.997   3.842   2.538 -0.8523 -2.9228 -1.0069
    1THF     H2 4618   3.886   3.985   2.524  0.8999  0.1575 -0.4048
    1THF     C2 4619   3.796   3.818   2.624 -0.4570 -0.2344  0.0286
    1THF     H3 4620   3.794   3.881   2.713 -1.0202  1.1674 -0.9557
    1THF     H4 4621   3.829   3.718   2.654 -2.9902 -1.1800 -0.1836
    1THF     C3 4622   3.656   3.826   2.557  0.0583  0.5352  0.5806
    1THF     H5 4623   3.586   3.902   2.593  0.7088  0.9407  0.9864
    1THF     H6 4624   3.607   3.729   2.569  0.8906 -0.0213 -0.4274
    1THF     C4 4625   3.695   3.849   2.406  0.5675 -0.0250  0.0692
    1THF     H7 4626   3.661   3.949   2.377  3.0162  1.2790  1.5631
    1THF     H8 4627   3.642   3.778   2.342 -1.6222  3.0300 -1.6784
    1THF     O1 4628   3.837   3.821   2.405  0.4007  0.0216  0.0293
    1THF     C1 4629   0.250   0.835   1.709  0.8109 -0.3006 -0.3493
    1THF     H1 4630   0.144   0.831   1.684  0.6739 -0.5860  0.2919
    1THF     H2 4631   0.294   0.932   1.732  1.5016 -0.9108  0.9775
    1THF     C2 4632   0.315   0.781   1.573 -0.2796 -0.1728 -0.2204
    1THF     H3 4633   0.390   0.849   1.534  0.7684 -1.0058  0.2950
    1THF     H4 4634   0.244   0.763   1.492 -1.0908 -1.2132  0.7008
    1THF     C3 4635   0.383   0.651   1.622  0.6753 -0.4243  0.0617
    1THF     H5 4636   0.490   0.662   1.639  0.1489 -1.1375  4.3459
    1THF     H6 4637   0.379   0.571   1.547 -0.5807  1.2698 -1.7401
    1THF     C4 4638   0.321   0.618   1.755 -0.6906  0.5358 -0.0733
    1THF     H7 4639   0.394   0.572   1.821 -2.4129  0.9652  2.1827
    1THF     H8 4640   0.232   0.558   1.740 -0.3575 -0.0314  0.2171
    1THF     O1 4641   0.285   0.743   1.809  0.2213  0.4666 -0.3171
    1THF     C1 4642   2.301   2.576   0.676 -0.3137 -0.2888  0.1005
    1THF     H1 4643   2.253   2.487   0.636  0.9909  0.2693 -2.7974
    1THF     H2 4644   2.358   2.549   0.765 -1.8598 -2.0829  0.5953
    1THF     C2 4645   2.200   2.688   0.716 -0.5467  0.2628  0.0257
    1THF     H3 4646   2.183   2.705   0.823 -0.7823  0.3860 -0.0311
    1THF     H4 4647   2.103   2.647   0.685 -2.3458  3.2217  1.5016
    1THF     C3 4648   2.239   2.820   0.655 -0.0151  0.8334  0.0264
    1THF     H5 4649   2.303   2.884   0.715 -0.2346 -0.5696  1.7853
    1THF     H6 4650   2.145   2.867   0.623 -1.2527 -2.0538 -0.7105
    1THF     C4 4651   2.329   2.770   0.542  0.1645  0.3439 -0.8263
    1THF     H7 4652   2.403   2.848   0.523  0.6608  0.0195 -0.2288
    1THF     H8 4653   2.267   2.749   0.454  1.5267 -3.0642 -1.0571
    1THF     O1 4654   2.384   2.643   0.579 -0.2070 -0.1014  0.3021
    1THF     C1 4655   2.943   2.307   0.112 -0.5179 -0.1676  0.3751
    1THF     H1 4656   3.021   2.264   0.049  0.9958  0.5338  1.7335
    1THF     H2 4657   2.845   2.258   0.105 -0.5147  0.0339 -1.2424
    1THF     C2 4658   2.939   2.460   0.069  0.4712 -0.0897 -0.1753
    1THF     H3 4659   2.834   2.489   0.062  0.7003  0.4407 -1.5308
    1THF     H4 4660   3.007   2.479  -0.015  0.0721  1.9035 -0.0818
    1THF     C3 4661   3.001   2.534   0.187 -0.3703 -0.4522 -1.0267
    1THF     H5 4662   2.928   2.577   0.257  2.2523  0.3756  1.3134
    1THF     H6 4663   3.075   2.607   0.153  1.6942 -1.5217  1.0334
    1THF     C4 4664   3.069   2.414   0.260 -0.0086  0.5045  0.0621
    1THF     H7 4665   3.085   2.441   0.364 -1.8610 -0.1678  0.5366
    1THF     H8 4666   3.165   2.384   0.217  0.0616 -0.2608  0.7494
    1THF     O1 4667   2.977   2.304   0.248 -0.0936  0.3449 -0.2057
    1THF     C1 4668   0.929   1.398   0.492  0.1493 -0.9984 -0.4217
    1THF     H1 4669   0.901   1.484   0.553 -1.1381 -1.7108  0.0121
    1THF     H2 4670   0.940   1.320   0.568  1.2728  0.5680  1.0690
    1THF     C2 4671   1.069   1.424   0.425 -0.2506  0.3312  0.3611
    1THF     H3 4672   1.147   1.387   0.492 -0.2553  3.8271  2.4431
    1THF     H4 4673   1.084   1.532   0.421 -2.0049  0.6773  2.1408
    1THF     C3 4674   1.053   1.362   0.289  0.0078  0.4541 -0.7945
    1THF     H5 4675   1.082   1.257   0.297  2.0869  0.8938 -2.0596
    1THF     H6 4676   1.107   1.411   0.208  0.1258 -0.3306 -1.1924
    1THF     C4 4677   0.899   1.361   0.266  0.3224 -0.7937 -0.0902
    1THF     H7 4678   0.858   1.280   0.205 -0.5611 -1.1800  0.9905
    1THF     H8 4679   0.868   1.450   0.210  1.0545 -0.9381 -0.7301
    1THF     O1 4680   0.839   1.354   0.395 -0.4457 -0.5817 -0.0106
    1THF     C1 4681   3.188   0.646   0.944  0.2580  0.2445  0.9861
    1THF     H1 4682   3.146   0.590   0.860  1.7893 -2.2318  1.8129
    1THF     H2 4683   3.240   0.737   0.912 -0.3130  0.2271 -0.0177
    1THF     C2 4684   3.274   0.546   1.020 -0.3713  0.5633 -0.0932
    1THF     H3 4685   3.381   0.559   1.001 -0.4463  0.5170 -0.5529
    1THF     H4 4686   3.253   0.440   1.005  1.8943 -0.0278  0.7488
    1THF     C3 4687   3.238   0.582   1.162  0.0103  0.2830 -0.7150
    1THF     H5 4688   3.292   0.674   1.185 -0.4028  0.3316  0.0500
    1THF     H6 4689   3.264   0.499   1.227  0.2967 -0.2691 -1.5341
    1THF     C4 4690   3.081   0.618   1.158  0.0736 -0.3821  0.1646
    1THF     H7 4691   3.053   0.683   1.241  2.5907  0.8708  0.0801
    1THF     H8 4692   3.025   0.524   1.157  0.4429 -0.6132 -2.5114
    1THF     O1 4693   3.080   0.682   1.029  0.3170  0.0424 -0.6864
    1THF     C1 4694   0.086   1.160   1.459  0.2864 -0.1430  0.9938
    1THF     H1 4695   0.091   1.224   1.547  1.6439  1.0458  0.0611
    1THF     H2 4696   0.167   1.166   1.386 -0.7317 -2.6622 -0.3930
    1THF     C2 4697  -0.055   1.181   1.394  0.3930 -0.1628 -0.4111
    1THF     H3 4698  -0.057   1.198   1.286 -1.8847 -1.4509 -0.6069
    1THF     H4 4699  -0.097   1.270   1.442 -0.5034  0.2058 -1.8478
    1THF     C3 4700  -0.136   1.051   1.412 -0.9809 -0.6286 -0.5113
    1THF     H5 4701  -0.201   1.032   1.326 -3.2406 -0.4455  1.1280
    1THF     H6 4702  -0.199   1.061   1.500  2.2774 -0.8238  1.9541
    1THF     C4 4703  -0.032   0.943   1.443  0.2559  0.0680  0.2780
    1THF     H7 4704   0.012   0.885   1.361  2.9059  3.7935 -1.0831
    1THF     H8 4705  -0.068   0.871   1.517 -1.2515 -1.8652 -2.2471
    1THF     O1 4706   0.079   1.021   1.495 -0.1172  0.5216  0.3460
    1THF     C1 4707   3.356   3.283   0.641 -1.2928  0.2206  0.3803
    1THF     H1 4708   3.457   3.248   0.663 -0.2737  2.9364  0.1979
    1THF     H2 4709   3.283   3.234   0.706 -1.1280  1.6459  1.6427
    1THF     C2 4710   3.325   3.247   0.492  0.3297 -0.2913 -0.8137
    1THF     H3 4711   3.220   3.215   0.490  0.8537 -2.1642  0.9361
    1THF     H4 4712   3.382   3.158   0.464  1.2449 -0.0516  0.2662
    1THF     C3 4713   3.356   3.377   0.410 -0.5301 -0.1873  0.3871
    1THF     H5 4714   3.269   3.408   0.351  1.1075  3.0874 -0.3899
    1THF     H6 4715   3.445   3.375   0.346 -0.5462  0.8972  0.3250
    1THF     C4 4716   3.392   3.476   0.519 -0.0754 -0.4181  0.1874
    1THF     H7 4717   3.359   3.580   0.511 -2.1648 -0.9398  1.4960
    1THF     H8 4718   3.500   3.464   0.527  0.1418  1.5548  0.5017
    1THF     O1 4719   3.351   3.428   0.642 -0.6500 -0.7735  0.1582
    1THF     C1 4720   3.032   1.323   0.585 -0.1039 -0.4533  0.1296
    1THF     H1 4721   3.069   1.412   0.638  0.4064 -0.5038 -0.1427
    1THF     H2 4722   2.940   1.282   0.628 -1.1777  1.1131 -0.6035
    1THF     C2 4723   3.131   1.213   0.571 -0.3446  0.0502  0.2038
    1THF     H3 4724   3.085   1.129   0.624 -2.0623  0.1483 -1.0926
    1THF     H4 4725   3.226   1.243   0.614 -0.0670 -1.6148  0.8052
    1THF     C3 4726   3.132   1.193   0.418 -0.0696  0.8758  0.3252
    1THF     H5 4727   3.070   1.104   0.401  2.6109 -1.5661  2.9406
    1THF     H6 4728   3.236   1.182   0.387 -0.4537 -0.6523 -0.4978
    1THF     C4 4729   3.085   1.327   0.361 -0.1454  0.2642 -0.3295
    1THF     H7 4730   3.041   1.321   0.261  2.3743 -0.1657 -1.4620
    1THF     H8 4731   3.177   1.386   0.358  2.6725 -3.8493  0.2712
    1THF     O1 4732   2.987   1.368   0.458  0.2849 -0.0471  0.4634
    1THF     C1 4733   1.725   2.032   0.446  0.4344 -0.0214  0.4470
    1THF     H1 4734   1.808   1.961   0.447  2.5174  2.3237 -1.1112
    1THF     H2 4735   1.693   2.075   0.351 -1.3523 -0.8034  0.6648
    1THF     C2 4736   1.735   2.144   0.547  0.1381  0.0983  0.6759
    1THF     H3 4737   1.729   2.244   0.503 -0.6507 -0.3083 -0.1458
    1THF     H4 4738   1.830   2.146   0.602  0.1667 -2.0485  0.7333
    1THF     C3 4739   1.621   2.128   0.652 -1.0825  0.0146 -0.2528
    1THF     H5 4740   1.575   2.223   0.682  1.7623  0.4065  3.2079
    1THF     H6 4741   1.657   2.077   0.742  1.3005 -1.0966 -1.8127
    1THF     C4 4742   1.520   2.035   0.574  0.3212 -0.4290 -0.1483
    1THF     H7 4743   1.437   2.078   0.516  0.7739 -1.7543 -1.8205
    1THF     H8 4744   1.465   1.973   0.645 -1.8773  0.7495 -0.7449
    1THF     O1 4745   1.611   1.955   0.488  0.6179 -0.4427 -0.2495
    1THF     C1 4746   0.912   3.894   3.239 -0.6760 -0.1882 -0.2640
    1THF     H1 4747   0.960   3.921   3.334 -0.8837 -1.4995  0.2210
    1THF     H2 4748   0.855   3.980   3.202 -0.2110  0.6665  0.9555
    1THF     C2 4749   0.816   3.782   3.276 -0.0242  1.0149 -0.1214
    1THF     H3 4750   0.714   3.796   3.238 -0.5473  0.2665  0.9542
    1THF     H4 4751   0.807   3.765   3.384  0.0466 -1.4418 -0.4674
    1THF     C3 4752   0.877   3.654   3.218  0.0060  0.3074 -0.1619
    1THF     H5 4753   0.804   3.582   3.180  0.6644  0.7106 -2.2551
    1THF     H6 4754   0.943   3.603   3.288  2.6051  0.3883 -2.4577
    1THF     C4 4755   0.959   3.703   3.103 -0.2438  0.1963 -0.4344
    1THF     H7 4756   0.900   3.709   3.011 -0.7697  1.4312 -0.0348
    1THF     H8 4757   1.048   3.642   3.090 -0.5322 -0.2684 -0.2625
    1THF     O1 4758   1.000   3.835   3.142 -0.2896  0.1336  0.2001
    1THF     C1 4759   1.713   1.934   1.495 -0.0487 -0.1835 -0.5073
    1THF     H1 4760   1.693   2.023   1.435 -0.0370 -0.4296 -0.8786
    1THF     H2 4761   1.616   1.888   1.516  0.9545 -2.0813  0.1714
    1THF     C2 4762   1.784   1.973   1.627 -0.0119 -0.5387 -0.1969
    1THF     H3 4763   1.717   1.986   1.712 -0.9077 -1.5872 -0.7329
    1THF     H4 4764   1.844   2.063   1.612 -3.6494  1.6605 -2.0869
    1THF     C3 4765   1.878   1.853   1.647  0.4008 -0.2061 -0.5879
    1THF     H5 4766   1.859   1.809   1.745  1.8752 -0.7432 -0.5332
    1THF     H6 4767   1.982   1.885   1.641 -0.0391  1.3438 -0.1883
    1THF     C4 4768   1.849   1.753   1.532 -0.0934 -0.1135  0.2495
    1THF     H7 4769   1.771   1.681   1.558 -0.4365 -0.8439 -2.5599
    1THF     H8 4770   1.936   1.693   1.501 -1.6783 -2.9162  1.0626
    1THF     O1 4771   1.804   1.843   1.428  0.2077  0.0772  0.1676
    1THF     C1 4772   1.632   0.236   1.558  0.3253  0.0660 -0.0754
    1THF     H1 4773   1.627   0.193   1.658 -1.7828 -1.8023 -0.9515
    1THF     H2 4774   1.583   0.333   1.562  1.4984  0.6427  0.5366
    1THF     C2 4775   1.578   0.149   1.437 -0.7631 -0.5128 -0.3110
    1THF     H3 4776   1.567   0.201   1.341  1.5871 -2.6763 -1.8318
    1THF     H4 4777   1.486   0.096   1.463 -1.5233  0.2508 -1.3946
    1THF     C3 4778   1.697   0.049   1.411  0.1073  0.1573  0.7456
    1THF     H5 4779   1.713   0.042   1.303 -0.1085  1.0498  0.6569
    1THF     H6 4780   1.675  -0.053   1.445  1.2906  0.6463  3.0129
    1THF     C4 4781   1.815   0.124   1.476 -0.1003  0.5341 -0.3404
    1THF     H7 4782   1.900   0.121   1.409  1.1573 -1.1660  1.2795
    1THF     H8 4783   1.827   0.079   1.575 -0.6713 -0.5914 -0.7676
    1THF     O1 4784   1.763   0.257   1.500  0.0108  0.2252 -0.4178
    1THF     C1 4785   3.663   0.694   1.398 -0.2429 -0.2505  0.1385
    1THF     H1 4786   3.649   0.665   1.503 -0.7231 -1.7356 -0.3193
    1THF     H2 4787   3.590   0.769   1.366  0.7776 -0.0271 -1.7413
    1THF     C2 4788   3.665   0.568   1.307  1.0562 -0.2641  0.1178
    1THF     H3 4789   3.566   0.567   1.260  0.1124  1.5740  1.9674
    1THF     H4 4790   3.681   0.478   1.367  1.4652  0.7656  1.6084
    1THF     C3 4791   3.779   0.601   1.211 -0.4466 -0.3806  0.2820
    1THF     H5 4792   3.741   0.669   1.135 -0.3824 -1.5832 -0.8533
    1THF     H6 4793   3.819   0.513   1.158 -0.3457 -1.0888  1.5209
    1THF     C4 4794   3.873   0.673   1.304  0.1714  0.4675 -0.1710
    1THF     H7 4795   3.950   0.726   1.248  2.2588 -0.8353  1.3877
    1THF     H8 4796   3.926   0.603   1.369 -1.2915  0.6793  1.2576
    1THF     O1 4797   3.792   0.753   1.387  0.3622  0.1663 -0.0870
    1THF     C1 4798   3.796   1.283   2.770 -1.2518 -0.1263  0.3177
    1THF     H1 4799   3.905   1.277   2.758 -1.4843 -1.8565 -0.9988
    1THF     H2 4800   3.756   1.372   2.821  0.6934 -0.3422  2.3455
    1THF     C2 4801   3.728   1.159   2.837 -0.3632 -0.7248 -0.1219
    1THF     H3 4802   3.686   1.190   2.933  2.1999  0.6617  0.5938
    1THF     H4 4803   3.789   1.072   2.867  0.0051  0.0101  1.3074
    1THF     C3 4804   3.625   1.111   2.743  1.2642  0.3609  0.4322
    1THF     H5 4805   3.531   1.102   2.797  1.7525  0.4096  1.2955
    1THF     H6 4806   3.649   1.014   2.700 -1.7070 -1.0727  1.8868
    1THF     C4 4807   3.608   1.224   2.638 -0.2722 -0.3187 -0.3552
    1THF     H7 4808   3.543   1.300   2.681  2.2983  0.9191  1.4600
    1THF     H8 4809   3.578   1.195   2.537 -0.0729  0.8119 -0.7433
    1THF     O1 4810   3.739   1.278   2.635  0.2865 -0.0663 -0.3621
    1THF     C1 4811   0.488   3.380   1.834 -0.7306 -0.2294  0.0176
    1THF     H1 4812   0.584   3.424   1.804 -1.4761 -0.1478 -2.2578
    1THF     H2 4813   0.422   3.377   1.748 -0.5066 -0.0649 -0.1588
    1THF     C2 4814   0.436   3.467   1.947  0.5254 -0.5164 -0.0842
    1THF     H3 4815   0.341   3.515   1.926 -0.4439 -2.2342  0.2814
    1THF     H4 4816   0.499   3.553   1.969  1.7406 -1.3452 -0.2625
    1THF     C3 4817   0.417   3.380   2.072 -0.0110  0.5468  0.4572
    1THF     H5 4818   0.316   3.338   2.080 -0.5503  1.4092 -1.6783
    1THF     H6 4819   0.446   3.441   2.158  0.2662  0.1562  0.6466
    1THF     C4 4820   0.522   3.271   2.042 -0.2608  0.6492 -0.5829
    1THF     H7 4821   0.512   3.176   2.096  0.3993  0.0466 -1.4939
    1THF     H8 4822   0.625   3.302   2.064  0.6974 -0.5012 -3.2469
    1THF     O1 4823   0.521   3.253   1.893 -0.1032 -0.3941  0.2152
    1THF     C1 4824   2.325   0.920   0.108  0.4245  0.1180  0.5725
    1THF     H1 4825   2.343   0.813   0.097  0.2021 -0.2666  3.6078
    1THF     H2 4826   2.410   0.973   0.063  0.0657 -0.5721 -0.9330
    1THF     C2 4827   2.304   0.953   0.260 -0.2712  0.3365 -0.4971
    1THF     H3 4828   2.321   1.060   0.267 -0.3907  0.2392  1.4876
    1THF     H4 4829   2.364   0.896   0.331 -1.1580  0.2102  0.1624
    1THF     C3 4830   2.160   0.907   0.278  0.4572  0.4350  0.0705
    1THF     H5 4831   2.101   0.968   0.347 -0.8157 -2.5089  1.7030
    1THF     H6 4832   2.165   0.805   0.318 -1.8763 -0.6926 -2.4081
    1THF     C4 4833   2.103   0.910   0.128 -0.5033 -0.5070 -0.6267
    1THF     H7 4834   2.022   0.983   0.124  0.3084  0.4257 -0.3448
    1THF     H8 4835   2.075   0.809   0.099 -0.1454 -1.3493  1.8067
    1THF     O1 4836   2.203   0.949   0.043  0.3082  0.3204 -0.3542
    1THF     C1 4837   1.320   3.884   3.813  0.2951 -0.7084  0.9902
    1THF     H1 4838   1.388   3.801   3.796  2.7679  1.4717 -0.0253
    1THF     H2 4839   1.221   3.870   3.857 -0.8586  0.1783 -1.2193
    1THF     C2 4840   1.286   3.951   3.679 -0.1948  0.9057  0.1801
    1THF     H3 4841   1.180   3.948   3.654 -0.1286 -1.6246  0.0349
    1THF     H4 4842   1.332   3.895   3.597  0.8339 -0.7596  1.8194
    1THF     C3 4843   1.323   4.094   3.696  0.2469  0.3762  0.0332
    1THF     H5 4844   1.241   4.159   3.666  1.7148  0.9827 -2.8354
    1THF     H6 4845   1.409   4.124   3.635 -1.6798  0.9857 -2.4368
    1THF     C4 4846   1.354   4.113   3.844 -0.0683  0.1721 -0.4790
    1THF     H7 4847   1.259   4.149   3.886  0.0339 -0.3671  0.2365
    1THF     H8 4848   1.434   4.184   3.871 -0.4921  0.2310  0.6787
    1THF     O1 4849   1.392   3.981   3.885  0.9274  0.0374  0.0555
    1THF     C1 4850   2.044   2.398   0.414 -0.0180  0.0147 -0.4199
    1THF     H1 4851   2.080   2.486   0.359  0.4115 -0.1597 -0.4223
    1THF     H2 4852   2.046   2.429   0.519 -1.2893 -0.3569 -0.2786
    1THF     C2 4853   2.143   2.284   0.384  0.4721 -0.3006 -0.3243
    1THF     H3 4854   2.153   2.243   0.484 -0.6906 -1.3190 -0.6081
    1THF     H4 4855   2.237   2.325   0.347  1.9904 -0.4359  3.2299
    1THF     C3 4856   2.073   2.196   0.287  0.0182 -0.3848  0.1008
    1THF     H5 4857   2.054   2.103   0.342 -0.9644 -0.2021  0.0801
    1THF     H6 4858   2.135   2.179   0.199  0.7006 -0.1939  0.5403
    1THF     C4 4859   1.946   2.265   0.261  0.3342  1.1161 -0.2025
    1THF     H7 4860   1.869   2.190   0.240  0.2203  1.7895 -2.3842
    1THF     H8 4861   1.964   2.330   0.175 -0.9721 -0.2391 -1.5267
    1THF     O1 4862   1.917   2.345   0.372 -0.4640  0.0380 -0.5517
    1THF     C1 4863   0.318   2.784   2.150  0.2213  0.2095 -0.0890
    1THF     H1 4864   0.371   2.798   2.056 -1.4066 -3.1688 -1.6158
    1THF     H2 4865   0.382   2.819   2.231 -0.6795 -1.7480  1.5045
    1THF     C2 4866   0.269   2.640   2.160 -0.0683  0.4464  0.5933
    1THF     H3 4867   0.259   2.625   2.268  1.5774 -1.1602  0.5464
    1THF     H4 4868   0.349   2.578   2.120 -0.0432  0.3877  0.7327
    1THF     C3 4869   0.139   2.639   2.084  0.1363 -0.1865  0.0771
    1THF     H5 4870   0.071   2.560   2.116  1.4483 -0.6166  1.9066
    1THF     H6 4871   0.158   2.615   1.979 -0.2812  1.5806 -0.4232
    1THF     C4 4872   0.085   2.782   2.095  0.1486 -0.0530  0.1243
    1THF     H7 4873  -0.001   2.788   2.162  0.2617  3.1365  0.0844
    1THF     H8 4874   0.041   2.827   2.005  1.1293  1.0687  0.1796
    1THF     O1 4875   0.196   2.863   2.146 -0.3756  0.4904  0.0106
    1THF     C1 4876   2.626   2.942   2.092 -0.7222 -0.5693 -0.7236
    1THF     H1 4877   2.574   3.025   2.141 -1.0011 -1.5690  0.7169
    1THF     H2 4878   2.714   2.985   2.043 -0.5470  0.1166  0.1892
    1THF     C2 4879   2.529   2.852   2.008  0.8073  0.0621  0.3828
    1THF     H3 4880   2.571   2.805   1.918  0.1196 -0.2626  0.2239
    1THF     H4 4881   2.445   2.907   1.965  0.5683  0.4774  1.3785
    1THF     C3 4882   2.493   2.739   2.104  0.1090  0.2239  0.4581
    1THF     H5 4883   2.500   2.643   2.054  0.9961 -0.2905  1.5590
    1THF     H6 4884   2.395   2.758   2.149 -0.0157 -1.1822  0.8106
    1THF     C4 4885   2.606   2.736   2.206  0.1334  0.6245 -0.3357
    1THF     H7 4886   2.686   2.672   2.168  2.3356  2.1799  1.5438
    1THF     H8 4887   2.581   2.697   2.305  2.9786  1.8997  0.9506
    1THF     O1 4888   2.668   2.866   2.206 -0.4165  1.2251 -0.1552
    1THF     C1 4889   3.767   1.237   3.740  0.1393 -0.2298 -0.4203
    1THF     H1 4890   3.866   1.200   3.771  0.2217 -0.7803 -1.3132
    1THF     H2 4891   3.734   1.195   3.645 -1.4696 -1.0517  0.4853
    1THF     C2 4892   3.749   1.387   3.758  0.3720 -1.1708 -0.4814
    1THF     H3 4893   3.652   1.423   3.723  1.0536  1.7224  0.5204
    1THF     H4 4894   3.828   1.440   3.704 -0.1346 -0.1383 -0.2202
    1THF     C3 4895   3.750   1.409   3.909 -0.7625  0.0951  0.0589
    1THF     H5 4896   3.690   1.494   3.943  0.9580  1.2370  0.3448
    1THF     H6 4897   3.853   1.422   3.943  0.0436 -1.6659 -1.6398
    1THF     C4 4898   3.687   1.282   3.958 -0.0345  0.3680  0.0304
    1THF     H7 4899   3.583   1.304   3.984 -0.6799 -1.5911 -0.7964
    1THF     H8 4900   3.750   1.254   4.042  0.9441 -2.4179 -1.5669
    1THF     O1 4901   3.694   1.183   3.855  0.2934  0.1497  0.2961
    1THF     C1 4902   3.634   0.907   3.706 -0.4967 -0.1735 -0.0748
    1THF     H1 4903   3.598   0.981   3.633 -0.3109  1.2676  1.2559
    1THF     H2 4904   3.601   0.926   3.809  3.1117  0.9035  0.9524
    1THF     C2 4905   3.786   0.885   3.725 -0.0608  0.4332  0.6281
    1THF     H3 4906   3.832   0.924   3.816  3.0952 -1.5887 -0.0099
    1THF     H4 4907   3.842   0.925   3.640  1.3565  0.2376  1.4521
    1THF     C3 4908   3.807   0.733   3.718 -0.1975  0.2286  0.0814
    1THF     H5 4909   3.858   0.689   3.803 -0.8823  1.6059  1.2466
    1THF     H6 4910   3.851   0.706   3.622 -3.2922  0.1955 -1.3947
    1THF     C4 4911   3.663   0.678   3.721 -0.0967 -0.0866  0.5674
    1THF     H7 4912   3.647   0.659   3.827  1.9239  4.4014  1.7966
    1THF     H8 4913   3.642   0.590   3.660  0.8045  0.9969 -1.3563
    1THF     O1 4914   3.588   0.783   3.668  0.2843 -0.4468 -0.0890
    1THF     C1 4915   0.054   1.419   2.662 -0.2604  0.1695  0.1406
    1THF     H1 4916   0.097   1.477   2.580  1.8882  2.6888  2.9650
    1THF     H2 4917  -0.005   1.337   2.619  1.0905  0.1794 -1.8111
    1THF     C2 4918  -0.019   1.505   2.766  0.1741 -0.7150 -0.5491
    1THF     H3 4919  -0.128   1.501   2.755  0.3070  1.1733 -2.9343
    1THF     H4 4920   0.021   1.606   2.760 -0.7133 -0.3525 -0.5105
    1THF     C3 4921   0.037   1.441   2.896  0.3329 -0.6508 -0.3343
    1THF     H5 4922  -0.038   1.368   2.928 -1.4346  0.9962 -0.6179
    1THF     H6 4923   0.050   1.523   2.967  0.6062 -0.7315 -0.2910
    1THF     C4 4924   0.158   1.358   2.877 -0.3796 -0.4465 -0.3172
    1THF     H7 4925   0.150   1.255   2.911  2.0234 -0.4682  0.2200
    1THF     H8 4926   0.253   1.400   2.910  0.1156 -0.1837 -2.0289
    1THF     O1 4927   0.164   1.359   2.733  0.1267 -0.1194 -0.0566
    1THF     C1 4928   3.661   1.873   2.508 -0.0770 -0.5670  0.4644
    1THF     H1 4929   3.598   1.916   2.586 -2.1964  0.3551 -1.6685
    1THF     H2 4930   3.620   1.878   2.406  2.9694  0.0378 -0.7787
    1THF     C2 4931   3.718   1.735   2.549 -0.7340 -0.8493 -0.4171
    1THF     H3 4932   3.704   1.681   2.456  0.3209  0.9724 -1.6757
    1THF     H4 4933   3.664   1.678   2.625 -0.3974 -2.1953 -1.1801
    1THF     C3 4934   3.868   1.752   2.582  0.1537  0.9079 -0.3534
    1THF     H5 4935   3.931   1.668   2.551 -2.4197 -2.2995  2.7658
    1THF     H6 4936   3.881   1.768   2.689 -2.7925  2.6898 -0.2165
    1THF     C4 4937   3.909   1.878   2.504 -0.1681 -0.0632  0.0471
    1THF     H7 4938   3.932   1.847   2.401  1.4122  2.1135 -0.2914
    1THF     H8 4939   3.987   1.937   2.551 -0.8786 -0.2763  1.5042
    1THF     O1 4940   3.783   1.955   2.501  0.2488  0.2018 -0.4587
    1THF     C1 4941   0.160   1.840   0.918  0.3860 -0.1208  0.4532
    1THF     H1 4942   0.131   1.904   0.834 -0.2825  1.5879  1.9445
    1THF     H2 4943   0.181   1.737   0.890  2.0079  0.3164  0.0326
    1THF     C2 4944   0.058   1.862   1.033 -0.6021  0.9037  0.1120
    1THF     H3 4945  -0.013   1.780   1.038 -0.8034  0.9884 -1.3383
    1THF     H4 4946   0.003   1.956   1.025  0.2880  1.3879 -0.4604
    1THF     C3 4947   0.147   1.880   1.165 -0.1797  0.0082  0.0735
    1THF     H5 4948   0.130   1.810   1.247 -0.6996 -1.6837 -1.4515
    1THF     H6 4949   0.130   1.983   1.199  0.0567  0.7725 -2.0656
    1THF     C4 4950   0.283   1.850   1.111 -0.0925 -0.1867 -0.9788
    1THF     H7 4951   0.305   1.744   1.124  0.4333 -0.0078 -0.3656
    1THF     H8 4952   0.349   1.915   1.168 -1.9695  2.0206 -1.2479
    1THF     O1 4953   0.280   1.885   0.972 -0.8381 -0.2349  0.2834
    1THF     C1 4954   2.954   3.475   3.852 -0.1560 -0.5638  0.0064
    1THF     H1 4955   3.012   3.459   3.943  1.2770  0.8612 -0.6210
    1THF     H2 4956   2.909   3.574   3.836  0.3543 -0.6818 -2.3659
    1THF     C2 4957   2.844   3.365   3.838  0.1498 -0.1201 -0.4456
    1THF     H3 4958   2.742   3.395   3.860 -0.3179 -0.4105 -2.1572
    1THF     H4 4959   2.867   3.286   3.909 -0.8308  1.5093  1.7144
    1THF     C3 4960   2.860   3.312   3.692  0.5734 -0.0443 -0.0543
    1THF     H5 4961   2.774   3.330   3.627 -1.6955 -2.6298  2.1155
    1THF     H6 4962   2.862   3.204   3.681 -1.1813 -0.3733  2.4296
    1THF     C4 4963   2.973   3.389   3.629  0.2062  0.0459 -1.1075
    1THF     H7 4964   2.929   3.471   3.572 -1.5214 -0.4895 -0.6026
    1THF     H8 4965   3.033   3.326   3.563  2.5540  1.4858 -0.3998
    1THF     O1 4966   3.044   3.457   3.739  0.2997  0.3561 -0.1668
    1THF     C1 4967   2.698   1.371   0.187 -0.5102  0.6352 -0.4230
    1THF     H1 4968   2.672   1.467   0.232 -0.6505  0.1440  0.5396
    1THF     H2 4969   2.789   1.337   0.237  0.0261  1.5625 -0.7409
    1THF     C2 4970   2.703   1.376   0.033  0.5233 -0.7876 -0.4363
    1THF     H3 4971   2.762   1.291  -0.000  1.4431 -0.4688  0.3494
    1THF     H4 4972   2.742   1.470  -0.008  0.8381 -1.2089 -1.1033
    1THF     C3 4973   2.559   1.340  -0.004  0.0196  0.0065  0.1698
    1THF     H5 4974   2.565   1.265  -0.083  0.3080 -1.7309  1.7963
    1THF     H6 4975   2.497   1.425  -0.034 -1.0539  0.2245  2.9100
    1THF     C4 4976   2.498   1.284   0.123  0.1150  0.8227 -0.8771
    1THF     H7 4977   2.461   1.185   0.097  1.9902  0.7340 -3.4723
    1THF     H8 4978   2.425   1.357   0.160 -2.5267 -2.9320  1.6713
    1THF     O1 4979   2.603   1.276   0.229 -0.1721  0.0431 -0.6144
    1THF     C1 4980   0.850   0.339   0.284 -0.3079 -0.2368  0.0663
    1THF     H1 4981   0.847   0.443   0.253  0.5999  0.2722  1.6545
    1THF     H2 4982   0.948   0.302   0.252 -0.9179 -1.0357 -0.9343
    1THF     C2 4983   0.751   0.243   0.222  0.2750  0.6181  0.5713
    1THF     H3 4984   0.787   0.217   0.122  1.3946 -0.2566  1.1856
    1THF     H4 4985   0.652   0.289   0.216 -1.4530 -3.0796 -1.8566
    1THF     C3 4986   0.750   0.118   0.316 -0.1200 -0.4564 -0.0003
    1THF     H5 4987   0.813   0.042   0.269 -0.0204  0.3729 -1.2271
    1THF     H6 4988   0.650   0.075   0.329 -0.4514  0.5974  1.0205
    1THF     C4 4989   0.796   0.163   0.447 -0.0990  0.3452 -0.1904
    1THF     H7 4990   0.879   0.100   0.481  0.1798  1.6420  1.5951
    1THF     H8 4991   0.710   0.167   0.514 -1.7583  0.6277 -2.2765
    1THF     O1 4992   0.848   0.306   0.425 -0.3888  0.0826  0.0289
    1THF     C1 4993   2.174   4.013   2.973  0.3854  0.3373  0.4213
    1THF     H1 4994   2.263   3.985   2.917 -0.1095 -0.3165 -0.0468
    1THF     H2 4995   2.198   4.100   3.035  1.0457  0.3377  0.1658
    1THF     C2 4996   2.125   3.886   3.049 -0.3854 -0.8205 -0.0681
    1THF     H3 4997   2.130   3.906   3.156  1.8288  1.5137 -0.5404
    1THF     H4 4998   2.179   3.797   3.016 -1.1415 -0.4079 -2.5407
    1THF     C3 4999   1.977   3.877   3.011 -1.3039 -0.0993 -0.8069
    1THF     H5 5000   1.917   3.929   3.086 -1.2347 -0.9919 -0.1178
    1THF     H6 5001   1.940   3.774   3.005 -0.7487 -0.3177 -0.4946
    1THF     C4 5002   1.965   3.948   2.876 -0.3742 -0.0977 -0.2913
    1THF     H7 5003   1.861   3.981   2.868 -0.4354  0.2953  1.9712
    1THF     H8 5004   1.990   3.881   2.794  0.3915  0.0565 -0.1846
    1THF     O1 5005   2.064   4.051   2.880  0.4094  0.0219 -0.3579
    1THF     C1 5006   3.743   1.748   2.916  0.1342  0.1098  0.1603
    1THF     H1 5007   3.729   1.645   2.881 -0.5376 -0.1374  1.1312
    1THF     H2 5008   3.729   1.807   2.825  0.4583 -0.3068 -0.1630
    1THF     C2 5009   3.882   1.758   2.985 -0.1335  0.1538  0.8700
    1THF     H3 5010   3.941   1.845   2.956  1.1766 -1.1042 -0.3001
    1THF     H4 5011   3.933   1.664   2.960 -0.0073  0.8353 -1.5773
    1THF     C3 5012   3.856   1.756   3.134  0.0873  0.0333 -0.3586
    1THF     H5 5013   3.926   1.822   3.186  1.0745  0.3752 -2.0525
    1THF     H6 5014   3.863   1.659   3.184 -1.6661 -0.6736 -1.4539
    1THF     C4 5015   3.710   1.801   3.147 -0.0269 -0.0379  0.5153
    1THF     H7 5016   3.706   1.906   3.179  1.0378  0.2122 -0.1618
    1THF     H8 5017   3.656   1.746   3.224  2.2047 -1.8783  0.8124
    1THF     O1 5018   3.647   1.789   3.016  0.3966 -0.7695 -0.5359
    1THF     C1 5019   0.483   1.693   1.713  0.1134  0.3684  0.5813
    1THF     H1 5020   0.535   1.783   1.748  1.7660 -0.4358  0.2588
    1THF     H2 5021   0.532   1.643   1.629  1.2102 -1.7271  2.4340
    1THF     C2 5022   0.333   1.714   1.682  0.3758 -0.3050 -0.8082
    1THF     H3 5023   0.304   1.678   1.583 -2.2254 -1.2594  0.2723
    1THF     H4 5024   0.295   1.814   1.704 -0.3820 -0.7663 -0.0003
    1THF     C3 5025   0.249   1.639   1.792  0.0197  0.2374 -0.0678
    1THF     H5 5026   0.222   1.539   1.759 -0.2102  0.1305  0.4503
    1THF     H6 5027   0.157   1.689   1.823 -0.9691 -0.2556 -2.0778
    1THF     C4 5028   0.357   1.628   1.909  0.4324  0.1229 -0.0599
    1THF     H7 5029   0.340   1.540   1.972 -0.1748 -0.5711 -1.1753
    1THF     H8 5030   0.362   1.720   1.968 -0.1435 -0.4412  0.8706
    1THF     O1 5031   0.473   1.606   1.833  0.0695  0.5899 -0.1908
    1THF     C1 5032   2.212   3.588   3.717 -0.3572  0.0013  0.7698
    1THF     H1 5033   2.158   3.570   3.810 -3.5145 -1.3439 -1.2372
    1THF     H2 5034   2.318   3.566   3.730 -0.2987  0.8326  1.6985
    1THF     C2 5035   2.196   3.734   3.693 -0.4525  0.0636  0.5974
    1THF     H3 5036   2.291   3.781   3.668 -1.8459  2.2884 -0.6972
    1THF     H4 5037   2.145   3.790   3.772 -5.0833 -2.1930 -0.5782
    1THF     C3 5038   2.109   3.745   3.561 -0.0916 -0.2506  0.4226
    1THF     H5 5039   2.163   3.777   3.471  0.5488 -1.1809  0.4663
    1THF     H6 5040   2.019   3.804   3.576 -0.4186 -0.8513  0.8125
    1THF     C4 5041   2.068   3.595   3.530 -0.1529  0.5122 -0.4123
    1THF     H7 5042   2.080   3.569   3.424  3.3344 -1.1627  0.3356
    1THF     H8 5043   1.966   3.582   3.567  0.1994 -0.9546  0.0604
    1THF     O1 5044   2.155   3.511   3.605  0.3902  0.0578  0.3399
    1THF     C1 5045   0.684   1.401   1.632  1.3270 -0.5137 -0.3771
    1THF     H1 5046   0.702   1.451   1.727 -0.0890 -1.9506  0.6677
    1THF     H2 5047   0.690   1.475   1.551 -1.8743  1.1509  0.7859
    1THF     C2 5048   0.555   1.320   1.621 -1.1516  0.5933 -0.2639
    1THF     H3 5049   0.510   1.322   1.521  2.0406 -3.1546 -1.9363
    1THF     H4 5050   0.485   1.342   1.702 -0.4905 -1.9355  1.0756
    1THF     C3 5051   0.592   1.174   1.641  0.2747  0.1526 -0.1291
    1THF     H5 5052   0.534   1.104   1.581  1.2443 -0.2845 -0.5782
    1THF     H6 5053   0.604   1.137   1.743 -1.6747  1.6616  0.6710
    1THF     C4 5054   0.726   1.175   1.573 -0.1579 -0.2334 -0.0532
    1THF     H7 5055   0.715   1.174   1.464  1.5359  0.0119 -0.2401
    1THF     H8 5056   0.795   1.092   1.593 -1.1680 -0.8686  0.8533
    1THF     O1 5057   0.786   1.299   1.615  0.4729 -0.4915 -0.3484
    1THF     C1 5058   0.660   2.653   0.618 -0.1655  0.1543 -0.4551
    1THF     H1 5059   0.720   2.647   0.709 -0.7250  2.1533  0.0684
    1THF     H2 5060   0.561   2.620   0.650 -0.1213  0.4049 -0.0498
    1THF     C2 5061   0.727   2.557   0.512 -0.7450 -0.0363  0.4707
    1THF     H3 5062   0.647   2.526   0.445 -0.8947  3.0141 -0.8410
    1THF     H4 5063   0.779   2.468   0.549 -0.7232  0.0946  0.7592
    1THF     C3 5064   0.821   2.650   0.444  0.1211 -0.0667 -0.2584
    1THF     H5 5065   0.849   2.602   0.350  2.1621  0.6134 -0.0152
    1THF     H6 5066   0.910   2.671   0.503 -0.7731  0.1092  1.0452
    1THF     C4 5067   0.739   2.782   0.433  0.0403 -0.3829 -0.0043
    1THF     H7 5068   0.665   2.776   0.353 -0.4800  0.0074  0.4468
    1THF     H8 5069   0.802   2.871   0.433  0.6984 -0.8420  0.3703
    1THF     O1 5070   0.664   2.784   0.549 -0.3312 -0.1052  0.1261
    1THF     C1 5071   3.106   1.549   3.897 -0.2032 -0.8318  0.2261
    1THF     H1 5072   3.018   1.514   3.951 -0.2578 -1.4565 -0.2708
    1THF     H2 5073   3.093   1.647   3.849  1.9172  0.4386  2.1074
    1THF     C2 5074   3.150   1.450   3.791  0.2613  0.1647  0.1799
    1THF     H3 5075   3.103   1.469   3.694  0.3940  3.6830  0.7296
    1THF     H4 5076   3.132   1.348   3.824  1.0489  0.2299  0.8311
    1THF     C3 5077   3.302   1.477   3.792 -0.1126  0.0967  0.4427
    1THF     H5 5078   3.341   1.505   3.694 -2.0684 -0.6989 -0.6126
    1THF     H6 5079   3.360   1.388   3.819  1.0103  1.0642  1.2078
    1THF     C4 5080   3.338   1.580   3.898  0.5948  0.5007 -0.1215
    1THF     H7 5081   3.352   1.681   3.858 -1.4754  1.0513  0.5020
    1THF     H8 5082   3.425   1.539   3.950  0.1470 -2.6977 -1.7540
    1THF     O1 5083   3.228   1.565   3.979  0.0509 -0.4090  0.6138
    1THF     C1 5084   3.000   0.354   3.236  0.2895  0.3635  0.3826
    1THF     H1 5085   3.000   0.417   3.325 -0.0944  0.6799  0.1562
    1THF     H2 5086   3.032   0.253   3.265  1.0266  0.4804 -0.0072
    1THF     C2 5087   3.089   0.419   3.126 -0.8062 -0.1057 -0.9740
    1THF     H3 5088   3.193   0.383   3.122 -0.1014  1.8069 -0.2740
    1THF     H4 5089   3.082   0.523   3.157  1.6237  0.0815 -0.9455
    1THF     C3 5090   3.022   0.381   3.001 -0.1897 -0.6043  0.3519
    1THF     H5 5091   3.062   0.288   2.962 -0.1303 -0.0441 -0.9321
    1THF     H6 5092   3.042   0.461   2.930  0.5727 -1.4025 -0.3363
    1THF     C4 5093   2.872   0.361   3.038 -0.4364 -0.2464 -0.1068
    1THF     H7 5094   2.831   0.267   2.999  0.2707 -1.2795  1.5583
    1THF     H8 5095   2.807   0.440   3.001  0.9472  0.2983 -1.3927
    1THF     O1 5096   2.863   0.347   3.181 -0.1846 -0.1349  0.0044
    1THF     C1 5097   1.266   3.310   0.970  0.4778  0.3636  0.6358
    1THF     H1 5098   1.211   3.327   1.063 -0.9692 -0.2770 -0.0909
    1THF     H2 5099   1.326   3.218   0.980 -0.0521 -0.1562 -0.8752
    1THF     C2 5100   1.347   3.434   0.922  0.5067  0.6961 -0.8904
    1THF     H3 5101   1.448   3.436   0.963  0.6861 -0.5127 -1.2418
    1THF     H4 5102   1.295   3.523   0.956 -0.7206  0.0718 -1.0896
    1THF     C3 5103   1.350   3.420   0.773 -0.1414  0.2572 -0.5603
    1THF     H5 5104   1.432   3.357   0.736 -2.1671 -2.1267 -1.1165
    1THF     H6 5105   1.362   3.514   0.717 -0.2898 -0.8460 -2.4779
    1THF     C4 5106   1.220   3.347   0.738  0.1233 -0.0957  0.0042
    1THF     H7 5107   1.245   3.266   0.669  0.6372 -0.7712  0.9759
    1THF     H8 5108   1.141   3.411   0.698 -1.0089 -2.1578 -1.1093
    1THF     O1 5109   1.179   3.282   0.858  0.7052 -0.1070  0.3346
    1THF     C1 5110   2.363   1.738   1.116  1.1531 -0.6175  0.6801
    1THF     H1 5111   2.285   1.717   1.190  1.0431 -0.9701  0.4625
    1THF     H2 5112   2.337   1.810   1.039  0.8318  0.9646  2.2268
    1THF     C2 5113   2.421   1.604   1.066 -0.0340  0.4900  0.3105
    1THF     H3 5114   2.432   1.616   0.958  3.7122 -1.2347  0.4057
    1THF     H4 5115   2.357   1.519   1.092  4.2049 -1.6925  4.3196
    1THF     C3 5116   2.557   1.585   1.134 -0.2010 -0.1296  0.3206
    1THF     H5 5117   2.635   1.542   1.072 -0.1828  0.2487  0.0840
    1THF     H6 5118   2.536   1.537   1.230 -1.1541  0.6132  0.4948
    1THF     C4 5119   2.593   1.735   1.151 -0.0171  0.4001 -0.5118
    1THF     H7 5120   2.620   1.777   1.054  0.3121  1.5391  0.0632
    1THF     H8 5121   2.672   1.751   1.224  0.3214 -2.8135 -0.1297
    1THF     O1 5122   2.465   1.795   1.192  0.2189 -0.2938 -0.1947
    1THF     C1 5123   3.526   3.481   2.236 -0.3775  0.4229  0.5561
    1THF     H1 5124   3.526   3.477   2.126  1.3731 -0.7904  0.5738
    1THF     H2 5125   3.591   3.564   2.265  0.0903  0.6657 -1.0834
    1THF     C2 5126   3.573   3.352   2.306 -0.1588  0.4006  0.0082
    1THF     H3 5127   3.616   3.376   2.403 -0.2265  2.7475 -0.5126
    1THF     H4 5128   3.652   3.306   2.246 -1.6894 -0.6295 -1.2913
    1THF     C3 5129   3.442   3.279   2.333  0.9968 -0.1741 -0.6347
    1THF     H5 5130   3.424   3.250   2.436  2.4935  0.4084 -0.2026
    1THF     H6 5131   3.442   3.179   2.288 -0.0107 -0.6976  0.5038
    1THF     C4 5132   3.329   3.375   2.280  0.1593 -0.0286  0.3617
    1THF     H7 5133   3.248   3.373   2.353 -1.1997  0.3812 -1.1089
    1THF     H8 5134   3.302   3.353   2.177  1.2554  0.9812 -0.1593
    1THF     O1 5135   3.393   3.502   2.283 -0.3041  0.7924  0.3514
    1THF     C1 5136   2.595   0.608   3.019 -0.1469 -0.0953 -0.0740
    1THF     H1 5137   2.700   0.616   3.050 -0.1595 -0.5908  0.1008
    1THF     H2 5138   2.578   0.562   2.922  0.9106  1.9284 -1.2535
    1THF     C2 5139   2.517   0.742   3.021 -0.7136  0.2450  1.2814
    1THF     H3 5140   2.468   0.770   2.928  1.4544 -2.0977 -0.6153
    1THF     H4 5141   2.593   0.819   3.040 -0.6389  0.3154  0.6867
    1THF     C3 5142   2.420   0.736   3.139 -0.1801 -0.0908 -0.0727
    1THF     H5 5143   2.320   0.699   3.116 -0.0884  0.1388 -0.8359
    1THF     H6 5144   2.410   0.825   3.201 -1.2282 -0.1733 -0.1203
    1THF     C4 5145   2.487   0.621   3.226 -0.3848 -0.1893 -0.5596
    1THF     H7 5146   2.407   0.574   3.283 -0.9432  0.8648 -0.4488
    1THF     H8 5147   2.572   0.649   3.289 -0.2691 -1.4927 -0.1243
    1THF     O1 5148   2.534   0.531   3.123  0.1708  0.6153  0.1307
    1THF     C1 5149   0.582   0.690   2.653  0.0172  0.5300  0.1460
    1THF     H1 5150   0.586   0.768   2.729 -0.9875  0.8781 -0.1541
    1THF     H2 5151   0.677   0.637   2.668  0.8095  1.2720 -1.9897
    1THF     C2 5152   0.564   0.744   2.512 -0.2123 -0.9129 -0.0409
    1THF     H3 5153   0.646   0.717   2.445  0.4399 -2.2254  1.2640
    1THF     H4 5154   0.558   0.852   2.525  0.2177 -0.8311 -0.4812
    1THF     C3 5155   0.436   0.675   2.460 -0.4317 -0.1368  0.6016
    1THF     H5 5156   0.470   0.594   2.397 -0.9298  0.6994 -0.7543
    1THF     H6 5157   0.377   0.745   2.399  0.0354  0.2630  0.6087
    1THF     C4 5158   0.364   0.637   2.594 -0.8040  0.2876 -0.2509
    1THF     H7 5159   0.288   0.558   2.596 -3.7940  3.0636 -0.9363
    1THF     H8 5160   0.318   0.726   2.638 -0.7172 -1.1631  2.9342
    1THF     O1 5161   0.470   0.603   2.687 -0.1768  0.4914  0.1955
    1THF     C1 5162   3.438   1.461   0.179 -0.0947 -0.2228 -0.3135
    1THF     H1 5163   3.347   1.506   0.218  0.9072  1.7859 -0.2331
    1THF     H2 5164   3.432   1.451   0.070  0.9682  3.0380 -0.7204
    1THF     C2 5165   3.470   1.330   0.244  0.0579 -0.1981 -0.2879
    1THF     H3 5166   3.420   1.245   0.197  0.7179 -1.8366  1.8986
    1THF     H4 5167   3.435   1.327   0.347 -0.5773  0.9274 -0.4619
    1THF     C3 5168   3.618   1.323   0.242  0.2563 -0.5324  0.0160
    1THF     H5 5169   3.653   1.258   0.161  0.5149 -0.1492 -0.1785
    1THF     H6 5170   3.665   1.276   0.329 -0.2652 -1.1827 -0.0414
    1THF     C4 5171   3.668   1.458   0.211 -0.1955 -0.3919  0.5725
    1THF     H7 5172   3.719   1.477   0.116 -2.1088  0.5695 -0.2973
    1THF     H8 5173   3.734   1.505   0.285 -0.4808 -0.9888  1.2058
    1THF     O1 5174   3.555   1.546   0.214  0.0023  0.1733  0.0635
    1THF     C1 5175   1.564   3.704   2.424  0.5801  0.1384  0.8245
    1THF     H1 5176   1.487   3.642   2.469 -0.3971 -0.7334 -1.9717
    1THF     H2 5177   1.560   3.703   2.315 -0.2556  0.3804  0.8472
    1THF     C2 5178   1.705   3.689   2.477 -0.4021 -0.3938  0.0616
    1THF     H3 5179   1.761   3.632   2.404 -0.0051  0.4985 -0.3363
    1THF     H4 5180   1.697   3.635   2.572  0.2947 -2.7311 -1.1824
    1THF     C3 5181   1.760   3.827   2.519  0.4272  0.1503  0.7253
    1THF     H5 5182   1.856   3.849   2.472 -1.4791  3.0029 -2.0661
    1THF     H6 5183   1.764   3.836   2.628 -0.3263 -0.8627  0.8469
    1THF     C4 5184   1.652   3.915   2.459  0.7749  0.0082  1.1217
    1THF     H7 5185   1.679   3.947   2.358  2.5490 -1.4447  1.1156
    1THF     H8 5186   1.643   4.014   2.505  0.8655  0.5625 -0.0314
    1THF     O1 5187   1.525   3.838   2.452 -0.1430  0.1162 -0.0145
    1THF     C1 5188   2.948   1.879   1.470 -0.1256  0.5720 -0.0947
    1THF     H1 5189   2.966   1.986   1.455 -1.0877  0.4483 -2.3598
    1THF     H2 5190   2.990   1.826   1.384 -0.9854 -0.2484 -0.0134
    1THF     C2 5191   2.803   1.834   1.497 -0.6970 -0.1461  0.1090
    1THF     H3 5192   2.778   1.729   1.480  1.3394 -0.7867  0.9913
    1THF     H4 5193   2.739   1.903   1.441 -0.6120  0.4771  0.7669
    1THF     C3 5194   2.785   1.862   1.645  0.2675 -0.4603 -0.7022
    1THF     H5 5195   2.705   1.805   1.694 -0.2060  1.0023  0.2850
    1THF     H6 5196   2.759   1.966   1.669  1.5476 -0.6427  1.6397
    1THF     C4 5197   2.924   1.833   1.708 -0.0939 -1.2648 -0.1692
    1THF     H7 5198   2.911   1.733   1.751 -2.3028 -0.0748  2.0604
    1THF     H8 5199   2.969   1.892   1.788 -2.0611  2.1301 -1.4594
    1THF     O1 5200   3.012   1.834   1.592 -0.3631  0.1312  0.3923
    1THF     C1 5201   2.892   0.975   2.715  0.7280  1.0648 -0.5741
    1THF     H1 5202   2.893   1.004   2.609  2.0145 -0.6253 -1.0413
    1THF     H2 5203   2.980   0.914   2.739 -0.3437 -0.7318 -1.1716
    1THF     C2 5204   2.760   0.900   2.755  0.3601 -0.1500  0.6516
    1THF     H3 5205   2.786   0.818   2.822 -0.6052  0.2572  1.5321
    1THF     H4 5206   2.705   0.858   2.671 -1.9497 -1.7035  2.8531
    1THF     C3 5207   2.680   1.021   2.821  0.2198 -0.4467  0.5487
    1THF     H5 5208   2.670   1.006   2.929  0.8302 -0.3584  0.6208
    1THF     H6 5209   2.588   1.051   2.771 -0.3136 -0.8687  1.2684
    1THF     C4 5210   2.771   1.142   2.810  0.6538 -0.0061 -0.3263
    1THF     H7 5211   2.762   1.224   2.882  2.6442  1.9490 -2.2325
    1THF     H8 5212   2.747   1.192   2.716  2.6946  0.4699 -0.6200
    1THF     O1 5213   2.901   1.094   2.794  0.4055  0.1172  0.6565
    1THF     C1 5214   2.366   3.944   2.263 -0.4511 -0.5652  0.1767
    1THF     H1 5215   2.290   4.005   2.214 -0.7911 -0.1014  1.2770
    1THF     H2 5216   2.433   3.893   2.193 -1.2698  1.0382 -1.8200
    1THF     C2 5217   2.311   3.841   2.352  0.5660  0.3048  0.3597
    1THF     H3 5218   2.326   3.742   2.309 -2.6667 -1.1579  2.3916
    1THF     H4 5219   2.202   3.846   2.366  0.6154 -0.2989  0.9732
    1THF     C3 5220   2.386   3.862   2.487 -0.0257  0.2017 -0.0960
    1THF     H5 5221   2.420   3.765   2.524  3.0904  0.9178 -0.9848
    1THF     H6 5222   2.333   3.924   2.559 -1.0211  1.9801 -2.3186
    1THF     C4 5223   2.511   3.936   2.443 -0.0571 -0.5084  0.1585
    1THF     H7 5224   2.584   3.879   2.385  2.6398  2.5466  0.3681
    1THF     H8 5225   2.565   3.988   2.523 -1.5857 -2.7875  2.7707
    1THF     O1 5226   2.452   4.028   2.347 -0.1115  0.5055 -0.6258
    1THF     C1 5227   0.829   3.616   2.445 -0.6271 -0.0808  0.1316
    1THF     H1 5228   0.899   3.596   2.526 -0.3441  5.8954  1.5707
    1THF     H2 5229   0.846   3.719   2.414  0.0393 -0.7443 -1.7714
    1THF     C2 5230   0.689   3.591   2.494 -0.4209  0.5150 -0.6700
    1THF     H3 5231   0.620   3.675   2.505 -2.7351 -1.2004 -1.7730
    1THF     H4 5232   0.693   3.546   2.593  3.0706  1.4518 -0.3188
    1THF     C3 5233   0.635   3.495   2.390 -0.0911 -0.0672 -0.3669
    1THF     H5 5234   0.605   3.558   2.306  0.4839  0.2652 -0.3310
    1THF     H6 5235   0.547   3.438   2.420 -0.5150  0.5129 -0.5045
    1THF     C4 5236   0.763   3.415   2.359 -0.0021  0.6657 -0.3718
    1THF     H7 5237   0.748   3.356   2.268  0.6987  0.1838 -0.1790
    1THF     H8 5238   0.801   3.361   2.447 -2.1015  2.0068  1.4084
    1THF     O1 5239   0.855   3.524   2.337  0.0995 -0.3372  0.8286
    1THF     C1 5240   0.022   0.727   3.417  0.6904 -0.4779 -0.8790
    1THF     H1 5241   0.082   0.789   3.349  4.0275 -3.2416 -0.6238
    1THF     H2 5242  -0.082   0.760   3.413  1.0723  0.9543  0.4249
    1THF     C2 5243   0.072   0.725   3.558 -0.4292 -0.3518  0.5251
    1THF     H3 5244   0.002   0.720   3.642 -1.4681 -2.2601 -0.4090
    1THF     H4 5245   0.135   0.813   3.566  0.3402 -0.8951  0.4974
    1THF     C3 5246   0.152   0.591   3.565  0.0799 -0.4568  0.3083
    1THF     H5 5247   0.167   0.551   3.666 -1.1138 -0.2134  0.5888
    1THF     H6 5248   0.241   0.605   3.504 -0.5396 -1.2924 -0.7867
    1THF     C4 5249   0.068   0.495   3.482  0.0277  0.5431 -0.2896
    1THF     H7 5250  -0.025   0.465   3.530 -1.4814  3.3317 -1.3718
    1THF     H8 5251   0.134   0.411   3.458  1.5568  1.4273  0.7117
    1THF     O1 5252   0.032   0.584   3.376  0.4424  0.0288 -0.6399
    1THF     C1 5253   2.009   1.136   2.146 -0.1019 -0.1278  0.6575
    1THF     H1 5254   2.091   1.069   2.172  0.5078 -0.2922 -1.5827
    1THF     H2 5255   1.926   1.089   2.092  2.2486  0.1259 -3.2938
    1THF     C2 5256   2.064   1.253   2.052 -0.5214 -0.5102 -0.3113
    1THF     H3 5257   2.008   1.249   1.959 -1.3650  0.1561  0.1522
    1THF     H4 5258   2.172   1.252   2.035 -0.6510 -0.2464 -1.1357
    1THF     C3 5259   2.023   1.378   2.130  0.2442  0.1480 -0.1441
    1THF     H5 5260   1.979   1.448   2.059 -1.9607  0.3890  1.4046
    1THF     H6 5261   2.106   1.417   2.189 -0.7406 -2.2243  2.9849
    1THF     C4 5262   1.919   1.334   2.241 -0.1074 -0.6945  0.4137
    1THF     H7 5263   1.816   1.338   2.205 -1.1040  1.5021  3.3562
    1THF     H8 5264   1.925   1.396   2.331 -3.1464  1.6552 -0.9642
    1THF     O1 5265   1.949   1.195   2.264  0.1537 -0.4661  0.5093
    1THF     C1 5266   1.419   3.579   1.303  0.7992 -0.4903  0.2926
    1THF     H1 5267   1.342   3.581   1.380  0.6657 -0.7159  0.1633
    1THF     H2 5268   1.437   3.475   1.274 -0.7920 -0.4665 -0.8610
    1THF     C2 5269   1.547   3.658   1.348 -0.1639  0.0424 -0.2107
    1THF     H3 5270   1.616   3.585   1.391  0.0042  0.5625  0.4148
    1THF     H4 5271   1.510   3.712   1.436  1.0249 -1.1818  1.0649
    1THF     C3 5272   1.588   3.734   1.223  0.3009  0.4776  0.1405
    1THF     H5 5273   1.637   3.656   1.165 -0.7709 -1.2273  1.4985
    1THF     H6 5274   1.658   3.817   1.239  0.7333  0.0486  0.4924
    1THF     C4 5275   1.456   3.770   1.155  0.3933 -0.7053 -0.3470
    1THF     H7 5276   1.468   3.792   1.049  0.9122  1.1132  0.0824
    1THF     H8 5277   1.406   3.851   1.208  1.4986 -0.4362  0.2972
    1THF     O1 5278   1.367   3.659   1.181 -0.0183 -0.1037 -0.0859
    1THF     C1 5279   2.666   3.869   1.676  0.1739  0.2733  0.0952
    1THF     H1 5280   2.699   3.906   1.773  2.3123 -1.9233  0.2367
    1THF     H2 5281   2.664   3.947   1.599 -0.1788 -1.9791 -2.2533
    1THF     C2 5282   2.536   3.786   1.673 -0.1324  0.3025  0.4861
    1THF     H3 5283   2.467   3.845   1.612 -2.0346  1.4086  3.5871
    1THF     H4 5284   2.499   3.775   1.776  0.1365 -0.0476  0.5458
    1THF     C3 5285   2.570   3.642   1.624  0.0992 -0.3533 -0.1585
    1THF     H5 5286   2.483   3.606   1.569 -1.0576  0.6003  1.0226
    1THF     H6 5287   2.590   3.579   1.710  1.3293  2.3740  1.6108
    1THF     C4 5288   2.704   3.661   1.556 -0.1292 -0.6711 -0.0857
    1THF     H7 5289   2.703   3.704   1.455  2.6050 -0.3736 -0.0245
    1THF     H8 5290   2.776   3.580   1.565  0.7702  0.1905  0.5602
    1THF     O1 5291   2.764   3.764   1.634  0.4311 -0.1360 -0.1854
    1THF     C1 5292   1.206   0.114   0.579  0.1903  0.1726 -0.5064
    1THF     H1 5293   1.171   0.062   0.489 -0.6015  0.9066 -0.6223
    1THF     H2 5294   1.304   0.079   0.614 -0.0662 -0.4047 -0.3661
    1THF     C2 5295   1.099   0.104   0.692 -0.1541  0.3430  0.0060
    1THF     H3 5296   1.126   0.043   0.779  2.1980  0.6825 -0.4305
    1THF     H4 5297   1.011   0.070   0.638  0.8283 -1.8333 -0.2866
    1THF     C3 5298   1.073   0.244   0.743 -0.2616  0.0084  0.0150
    1THF     H5 5299   1.086   0.237   0.852 -1.8150  1.5411  0.3270
    1THF     H6 5300   0.974   0.278   0.711  0.2049  1.5469  0.1771
    1THF     C4 5301   1.177   0.327   0.673 -0.7825  1.0277 -0.0728
    1THF     H7 5302   1.265   0.362   0.728  1.3231 -0.6240 -2.3011
    1THF     H8 5303   1.131   0.423   0.646 -1.7937  0.9401  1.3179
    1THF     O1 5304   1.208   0.253   0.552 -0.3986 -0.0284  0.3225
    1THF     C1 5305   2.476   0.274   0.249  0.4577  0.1956 -0.3166
    1THF     H1 5306   2.433   0.304   0.153 -0.8317 -1.7585 -0.3750
    1THF     H2 5307   2.462   0.172   0.285  0.9360 -0.8553 -3.0677
    1THF     C2 5308   2.405   0.370   0.351  1.0090  0.6467 -0.0309
    1THF     H3 5309   2.409   0.344   0.457 -0.5831  1.3132  0.1989
    1THF     H4 5310   2.299   0.378   0.328  1.1432  2.4094 -0.0994
    1THF     C3 5311   2.472   0.508   0.324 -0.2916 -0.4340  0.5242
    1THF     H5 5312   2.484   0.551   0.424  0.2952  0.8357 -0.0836
    1THF     H6 5313   2.420   0.578   0.258 -1.5226 -3.2571 -1.6060
    1THF     C4 5314   2.606   0.460   0.266  0.7894  0.6555  0.7435
    1THF     H7 5315   2.694   0.505   0.313  0.0560  2.8599  0.0726
    1THF     H8 5316   2.621   0.506   0.167  0.1424 -0.7417 -0.0151
    1THF     O1 5317   2.616   0.321   0.258  0.3401 -0.0272  0.1187
    1THF     C1 5318   2.364   3.607   0.377  0.2755 -0.1001  0.9082
    1THF     H1 5319   2.332   3.594   0.274  3.3125 -0.9909  0.0271
    1THF     H2 5320   2.470   3.635   0.382 -0.1490  1.8434 -0.2736
    1THF     C2 5321   2.340   3.488   0.474  0.3114  0.0108 -0.6625
    1THF     H3 5322   2.432   3.465   0.529  0.0964  0.3851 -0.1403
    1THF     H4 5323   2.306   3.401   0.418 -1.9894 -0.5091  1.4865
    1THF     C3 5324   2.235   3.546   0.564 -0.0824  0.4333 -0.6465
    1THF     H5 5325   2.285   3.580   0.655  0.5300  1.5381 -1.3912
    1THF     H6 5326   2.165   3.469   0.596  3.4833 -3.3032 -1.4174
    1THF     C4 5327   2.166   3.659   0.494 -0.0421 -1.0068 -0.2593
    1THF     H7 5328   2.129   3.739   0.559  2.3066 -0.1768  0.1159
    1THF     H8 5329   2.099   3.618   0.418 -0.9585  1.7807 -1.0185
    1THF     O1 5330   2.276   3.714   0.415 -0.1172 -0.1579 -0.4300
    1THF     C1 5331   3.333   2.378   2.092  0.5650 -0.2864  0.0343
    1THF     H1 5332   3.436   2.413   2.093  0.2063  0.9658 -2.9838
    1THF     H2 5333   3.264   2.460   2.115 -2.5658 -1.8701 -3.3144
    1THF     C2 5334   3.310   2.256   2.185 -0.5847  0.4123 -0.3225
    1THF     H3 5335   3.208   2.268   2.222 -0.1554  0.0176  1.0176
    1THF     H4 5336   3.380   2.259   2.269  2.2038  0.6398 -2.5461
    1THF     C3 5337   3.351   2.139   2.095  0.7107  0.3194  0.0152
    1THF     H5 5338   3.280   2.056   2.097 -2.0897  2.5606 -2.2072
    1THF     H6 5339   3.445   2.095   2.131  0.5520 -0.8135 -0.9373
    1THF     C4 5340   3.379   2.198   1.953  0.2501  0.4571 -0.2219
    1THF     H7 5341   3.333   2.139   1.873  0.7454  0.8732 -0.8134
    1THF     H8 5342   3.486   2.202   1.931  0.5956  0.9263  1.4475
    1THF     O1 5343   3.314   2.326   1.961 -0.5777  0.1517 -0.3887
    1THF     C1 5344   2.119   0.708   2.009  0.6494  0.0106  0.1543
    1THF     H1 5345   2.103   0.688   2.116 -1.0069 -0.1932 -0.1161
    1THF     H2 5346   2.133   0.612   1.958  0.4199  0.0990 -0.0741
    1THF     C2 5347   2.223   0.819   1.982 -0.0722  0.1545  0.2113
    1THF     H3 5348   2.324   0.775   1.984 -0.0327  0.2993  2.2585
    1THF     H4 5349   2.217   0.894   2.061 -0.9153 -0.5703  0.8412
    1THF     C3 5350   2.185   0.877   1.846 -0.5037 -0.2293  0.3378
    1THF     H5 5351   2.236   0.819   1.770  0.4774 -1.4961  1.9381
    1THF     H6 5352   2.192   0.986   1.847  0.0102 -0.2554 -0.2722
    1THF     C4 5353   2.040   0.830   1.837 -0.2327 -0.4257 -0.6034
    1THF     H7 5354   2.031   0.748   1.766 -0.2867 -0.7074 -0.2725
    1THF     H8 5355   1.975   0.911   1.803 -1.5563 -0.9811  0.5457
    1THF     O1 5356   2.005   0.765   1.961  0.0188  0.2691 -0.2979
    1THF     C1 5357   3.124   1.445   3.045 -0.5367 -0.2548  0.3271
    1THF     H1 5358   3.026   1.476   3.082  0.0832  1.7525  0.3653
    1THF     H2 5359   3.184   1.537   3.042 -1.4587  0.3107 -0.9671
    1THF     C2 5360   3.112   1.369   2.914  0.1851 -0.7043  0.6026
    1THF     H3 5361   3.140   1.429   2.826  0.7827 -0.5955  0.8623
    1THF     H4 5362   3.012   1.327   2.901  0.4054 -1.3429  0.9780
    1THF     C3 5363   3.214   1.254   2.927  0.1370 -0.3348  0.0204
    1THF     H5 5364   3.278   1.239   2.840 -0.1052 -2.1342  0.1242
    1THF     H6 5365   3.155   1.162   2.934  0.1398 -0.2185  1.8987
    1THF     C4 5366   3.285   1.270   3.060 -0.6799  0.2861  0.0810
    1THF     H7 5367   3.377   1.328   3.042 -1.4870  0.9645 -2.0705
    1THF     H8 5368   3.313   1.177   3.109  0.7267  2.4228  3.5227
    1THF     O1 5369   3.195   1.356   3.133  0.5206  0.6638  0.6822
    1THF     C1 5370   0.607   1.721   2.989  0.9528 -0.6966  0.0426
    1THF     H1 5371   0.651   1.679   3.080 -0.2899 -0.9315  0.5395
    1THF     H2 5372   0.679   1.790   2.944 -0.2308  0.2735 -0.3682
    1THF     C2 5373   0.465   1.781   3.006 -0.0292  0.2606 -0.5128
    1THF     H3 5374   0.475   1.882   2.964 -2.7044  0.6502 -0.3186
    1THF     H4 5375   0.443   1.787   3.113 -2.1113 -1.2857 -0.8345
    1THF     C3 5376   0.368   1.684   2.930 -0.2724  0.2063  0.0178
    1THF     H5 5377   0.283   1.733   2.883 -0.7277 -2.1112 -1.6423
    1THF     H6 5378   0.331   1.613   3.006  0.7434 -0.7098 -0.3285
    1THF     C4 5379   0.461   1.613   2.830  0.5958 -0.0115 -0.0171
    1THF     H7 5380   0.473   1.668   2.736 -2.2437  0.6416 -0.0474
    1THF     H8 5381   0.440   1.509   2.805 -0.7741 -0.3103  2.3003
    1THF     O1 5382   0.590   1.609   2.897  0.0766 -0.0949  0.0255
    1THF     C1 5383   2.539   0.029   3.767 -0.2064 -0.4574 -0.4740
    1THF     H1 5384   2.466  -0.041   3.725  0.5703 -2.0964  0.8214
    1THF     H2 5385   2.578   0.109   3.704 -0.4233  1.1518  1.3924
    1THF     C2 5386   2.655  -0.049   3.829  0.1993  0.1949  0.3420
    1THF     H3 5387   2.733  -0.061   3.754 -1.8620  2.0143 -2.1874
    1THF     H4 5388   2.614  -0.144   3.865  0.5165 -0.1307 -0.1528
    1THF     C3 5389   2.701   0.028   3.952  0.0259 -0.4085  0.7686
    1THF     H5 5390   2.794   0.084   3.955 -1.4684  2.1378  1.4399
    1THF     H6 5391   2.715  -0.036   4.039 -0.7208 -0.8188  0.5923
    1THF     C4 5392   2.583   0.123   3.991 -0.4317 -0.4632  0.5532
    1THF     H7 5393   2.594   0.231   3.982 -3.2588 -0.2337 -0.5718
    1THF     H8 5394   2.529   0.095   4.082 -3.2294  2.1428 -0.2315
    1THF     O1 5395   2.480   0.095   3.885  0.7536  0.3770  0.3796
    1THF     C1 5396   3.891   3.515   1.848 -0.3698  0.1662 -0.7036
    1THF     H1 5397   3.912   3.490   1.952  1.0398  0.7495 -0.8255
    1THF     H2 5398   3.910   3.623   1.849  0.4051  0.0290  0.5388
    1THF     C2 5399   3.744   3.504   1.802 -0.3558  0.2756 -0.1883
    1THF     H3 5400   3.707   3.598   1.761  0.4837  1.7339  2.2855
    1THF     H4 5401   3.678   3.489   1.888  0.2464  1.2830  0.4496
    1THF     C3 5402   3.735   3.397   1.702 -0.8068  0.2033 -0.0709
    1THF     H5 5403   3.723   3.443   1.604 -1.0349 -0.3317 -0.2918
    1THF     H6 5404   3.651   3.334   1.734 -0.3865 -0.3164  0.0195
    1THF     C4 5405   3.876   3.333   1.702  0.0339  0.2511 -0.4790
    1THF     H7 5406   3.914   3.297   1.606 -1.2574 -0.1104 -0.8625
    1THF     H8 5407   3.884   3.256   1.779 -1.3827  0.8998  0.3282
    1THF     O1 5408   3.963   3.441   1.746  0.2763 -0.8315  0.4268
    1THF     C1 5409   1.475   1.237   0.150  0.1083  0.5123 -0.4007
    1THF     H1 5410   1.427   1.234   0.051  1.2812 -2.1411 -0.9446
    1THF     H2 5411   1.408   1.206   0.231  1.3900 -2.0268 -0.2583
    1THF     C2 5412   1.532   1.376   0.173  0.8446 -0.6424 -0.6115
    1THF     H3 5413   1.532   1.396   0.281 -0.8660 -2.1149 -0.3257
    1THF     H4 5414   1.462   1.452   0.137  0.1487 -1.1198 -0.2745
    1THF     C3 5415   1.673   1.374   0.101  0.0563 -0.2051  0.0480
    1THF     H5 5416   1.740   1.429   0.168  0.9686 -0.2145 -0.8438
    1THF     H6 5417   1.654   1.421   0.004 -1.6318 -0.3679  0.2768
    1THF     C4 5418   1.707   1.230   0.099 -0.4533  0.2403  0.5166
    1THF     H7 5419   1.794   1.200   0.157  0.9918 -1.7490 -2.5862
    1THF     H8 5420   1.733   1.186   0.002 -0.0710  0.5126  0.4957
    1THF     O1 5421   1.594   1.156   0.150  0.3686  0.1788 -0.2507
    1THF     C1 5422   0.356   2.986   3.575 -0.8892  0.2964  0.7584
    1THF     H1 5423   0.289   3.053   3.520 -1.6677  0.5473  2.0118
    1THF     H2 5424   0.399   3.034   3.663  0.0550  2.2283 -0.7235
    1THF     C2 5425   0.471   2.938   3.488 -0.5486  0.7320  0.2424
    1THF     H3 5426   0.568   2.975   3.522  0.5002 -2.8302  1.2970
    1THF     H4 5427   0.462   2.987   3.391 -1.0822  2.2356  1.0374
    1THF     C3 5428   0.455   2.785   3.474 -1.0964 -0.0045 -0.0393
    1THF     H5 5429   0.551   2.733   3.480  0.2813  2.5325  0.8131
    1THF     H6 5430   0.410   2.748   3.382  0.6320 -0.4642 -0.7211
    1THF     C4 5431   0.366   2.745   3.603 -0.1649 -0.4561 -0.8920
    1THF     H7 5432   0.435   2.753   3.687 -1.1631  0.2112 -0.1240
    1THF     H8 5433   0.315   2.648   3.603 -2.9034  0.9421 -1.8036
    1THF     O1 5434   0.278   2.860   3.601 -0.1039 -0.3410 -0.2218
    1THF     C1 5435   1.138   3.187   2.516 -0.2858  0.7095  0.8095
    1THF     H1 5436   1.200   3.272   2.489 -0.0356 -0.3530 -2.2304
    1THF     H2 5437   1.180   3.107   2.577  1.7363  1.5232  0.4953
    1THF     C2 5438   1.111   3.121   2.380  0.7339 -0.3101 -0.0727
    1THF     H3 5439   1.187   3.054   2.341 -1.0118 -0.9633 -2.4900
    1THF     H4 5440   1.080   3.191   2.301  0.6107  0.2108  0.4344
    1THF     C3 5441   0.983   3.038   2.408  0.7406  0.7548 -0.8975
    1THF     H5 5442   1.006   2.932   2.417  1.8235  0.8979 -1.8598
    1THF     H6 5443   0.908   3.031   2.330 -1.6689 -1.3992  1.5220
    1THF     C4 5444   0.926   3.102   2.539 -0.2045 -0.3467  0.3104
    1THF     H7 5445   0.932   3.033   2.623  1.6314 -0.2739  0.2599
    1THF     H8 5446   0.824   3.133   2.517  0.0063  0.2883  0.2335
    1THF     O1 5447   1.012   3.212   2.577 -0.2165  0.4766  0.6895
    1THF     C1 5448   0.027   2.760   3.797 -0.4281  0.0259  0.0539
    1THF     H1 5449  -0.035   2.847   3.818  3.2680  2.6767  0.4320
    1THF     H2 5450   0.125   2.799   3.769 -1.4198  0.7916 -2.5292
    1THF     C2 5451  -0.018   2.679   3.675 -0.3915  0.0047 -0.2910
    1THF     H3 5452   0.023   2.718   3.581  2.0944 -0.6455  0.4720
    1THF     H4 5453  -0.126   2.672   3.665 -0.3080  0.3850 -1.5574
    1THF     C3 5454   0.041   2.544   3.708  0.1570  0.3416 -0.3425
    1THF     H5 5455   0.127   2.526   3.643  1.3608 -1.1452  1.5957
    1THF     H6 5456  -0.030   2.461   3.711  0.8418 -0.2190  1.9202
    1THF     C4 5457   0.092   2.540   3.852  0.4777  0.3467 -0.2201
    1THF     H7 5458   0.200   2.529   3.861  0.5692  1.3396 -0.0536
    1THF     H8 5459   0.046   2.467   3.920  0.1660  0.8536  0.1235
    1THF     O1 5460   0.054   2.669   3.906 -0.5175  0.7249  0.1545
    1THF     C1 5461   0.313   3.104   0.192 -0.5887 -0.4262  0.6429
    1THF     H1 5462   0.406   3.066   0.149 -1.1058  1.6950 -2.5178
    1THF     H2 5463   0.225   3.044   0.167 -1.3267  0.3148  1.4435
    1THF     C2 5464   0.285   3.245   0.145  0.2097 -1.0079 -0.9126
    1THF     H3 5465   0.181   3.249   0.113 -0.4977  0.8757  1.5373
    1THF     H4 5466   0.354   3.273   0.064  1.9815 -2.3360  0.0927
    1THF     C3 5467   0.312   3.334   0.270  0.2820  0.2544  0.0697
    1THF     H5 5468   0.240   3.416   0.264 -0.7634 -0.7387 -1.2638
    1THF     H6 5469   0.418   3.362   0.273  0.3140  0.0936  0.4668
    1THF     C4 5470   0.293   3.244   0.389  0.1976  0.8839 -0.1580
    1THF     H7 5471   0.190   3.253   0.424  0.5077 -1.2209  1.3908
    1THF     H8 5472   0.364   3.270   0.468 -0.6549 -0.2966  1.0112
    1THF     O1 5473   0.321   3.110   0.332  0.5726  0.8521  0.1997
    1THF     C1 5474   0.278   0.578   1.136 -0.5883 -0.2064 -0.3221
    1THF     H1 5475   0.217   0.519   1.206  0.5320 -0.2837  0.6082
    1THF     H2 5476   0.345   0.640   1.196 -1.0560 -0.7908  0.8350
    1THF     C2 5477   0.207   0.664   1.026 -0.5545  0.1444 -0.0146
    1THF     H3 5478   0.245   0.766   1.034 -0.6746  0.1778  0.1335
    1THF     H4 5479   0.100   0.667   1.047 -0.9014 -1.0294 -1.5409
    1THF     C3 5480   0.241   0.594   0.892 -0.7849 -0.5103  0.4638
    1THF     H5 5481   0.323   0.645   0.842 -2.0634 -0.0154 -1.1794
    1THF     H6 5482   0.150   0.593   0.832  1.1928 -1.8135 -2.6759
    1THF     C4 5483   0.289   0.454   0.931 -0.3940  0.0456 -0.1788
    1THF     H7 5484   0.366   0.417   0.864 -0.5877 -1.3383  0.3440
    1THF     H8 5485   0.210   0.385   0.963  1.2652 -2.7909 -1.9718
    1THF     O1 5486   0.355   0.489   1.053 -0.4030 -0.0995 -0.5389
    1THF     C1 5487   1.059   2.435   2.928 -0.1604  0.4029  0.1456
    1THF     H1 5488   1.137   2.449   3.004 -0.1680 -1.5441  0.5297
    1THF     H2 5489   0.968   2.390   2.968 -0.5479  1.0356 -0.0174
    1THF     C2 5490   1.102   2.350   2.807 -0.0478  0.0708 -0.2951
    1THF     H3 5491   1.038   2.262   2.802 -0.2115  0.0604  1.5258
    1THF     H4 5492   1.209   2.340   2.825  0.3970  1.7803 -1.7582
    1THF     C3 5493   1.075   2.442   2.684  0.1291 -0.3097  0.1919
    1THF     H5 5494   0.972   2.425   2.650  0.3351 -0.5678 -0.3095
    1THF     H6 5495   1.147   2.415   2.606 -0.2565  0.1344 -0.3295
    1THF     C4 5496   1.096   2.578   2.744 -0.0348 -0.5066 -0.5922
    1THF     H7 5497   1.052   2.649   2.674  1.5803  0.4956 -0.6154
    1THF     H8 5498   1.204   2.594   2.751 -0.1645  0.1272 -0.0131
    1THF     O1 5499   1.039   2.571   2.877 -0.0258  0.3960 -0.0117
    1THF     C1 5500   0.542   1.000   0.133  0.3568 -0.3043 -0.2744
    1THF     H1 5501   0.628   0.968   0.192 -0.4436 -2.3774 -0.1876
    1THF     H2 5502   0.464   0.925   0.117 -0.6520  1.0330 -1.8706
    1THF     C2 5503   0.582   1.072  -0.003 -0.2953  0.5661  0.1237
    1THF     H3 5504   0.497   1.070  -0.071  0.1570 -1.5966 -0.4199
    1THF     H4 5505   0.671   1.023  -0.044  1.3806  4.5387 -1.1979
    1THF     C3 5506   0.617   1.215   0.051 -0.5475  0.3760 -0.3836
    1THF     H5 5507   0.553   1.282  -0.006  2.4847  1.2815 -2.8958
    1THF     H6 5508   0.721   1.233   0.023  0.3838 -2.2621  1.1875
    1THF     C4 5509   0.577   1.226   0.195 -0.5163 -0.5237  0.8190
    1THF     H7 5510   0.524   1.321   0.210  0.3103  0.0719  0.0527
    1THF     H8 5511   0.663   1.207   0.259  0.7441  0.5118 -0.5179
    1THF     O1 5512   0.488   1.115   0.193  0.9108 -0.1826 -0.0325
    1THF     C1 5513   3.808   3.437   3.582  0.2346  0.1834 -0.0989
    1THF     H1 5514   3.784   3.418   3.477  0.5417  1.1118 -0.3375
    1THF     H2 5515   3.834   3.349   3.641 -1.5215 -0.2768  0.0168
    1THF     C2 5516   3.689   3.497   3.661  0.0211  0.0948  0.0970
    1THF     H3 5517   3.636   3.419   3.715  0.8611 -0.7391 -0.2788
    1THF     H4 5518   3.626   3.550   3.589 -0.9789 -0.3960  0.5948
    1THF     C3 5519   3.746   3.583   3.769 -0.0488 -0.1857 -0.5670
    1THF     H5 5520   3.736   3.534   3.866  2.0109 -2.1889 -1.3583
    1THF     H6 5521   3.700   3.683   3.769  0.6946  0.2195  2.4211
    1THF     C4 5522   3.896   3.595   3.738 -0.0144  0.2558  0.7364
    1THF     H7 5523   3.951   3.525   3.801 -2.1933 -2.8258 -0.6581
    1THF     H8 5524   3.942   3.694   3.742 -0.0245  0.3604 -1.0996
    1THF     O1 5525   3.910   3.530   3.609 -0.2524  0.3716  0.3015
    1THF     C1 5526   3.847   2.230   4.004  0.8255  0.5049 -0.7236
    1THF     H1 5527   3.864   2.184   3.907  3.4334 -0.9390  0.3556
    1THF     H2 5528   3.762   2.181   4.052  1.8723  1.0721  1.8387
    1THF     C2 5529   3.821   2.377   3.998 -0.1535  0.1738 -0.3705
    1THF     H3 5530   3.715   2.384   3.972 -0.0172 -1.5477 -1.5197
    1THF     H4 5531   3.876   2.427   3.918 -0.9440  0.5980 -0.6574
    1THF     C3 5532   3.853   2.422   4.140 -0.0706  0.5356  0.0679
    1THF     H5 5533   3.760   2.420   4.197 -0.6132  1.0411 -0.7930
    1THF     H6 5534   3.884   2.527   4.142  0.6965  0.2828  2.8335
    1THF     C4 5535   3.956   2.324   4.192  1.1548 -0.2708 -0.8138
    1THF     H7 5536   3.933   2.275   4.287  0.4088  2.3884  0.4293
    1THF     H8 5537   4.053   2.374   4.203  0.9419  0.2408 -1.2702
    1THF     O1 5538   3.969   2.226   4.090 -0.0130  0.3436 -0.2464
    1THF     C1 5539   3.357   1.186   1.603 -0.6643 -0.5681  0.1400
    1THF     H1 5540   3.285   1.261   1.571 -1.0522 -1.9050 -2.3332
    1THF     H2 5541   3.312   1.096   1.647 -0.5155 -1.4832 -1.5159
    1THF     C2 5542   3.462   1.257   1.698 -0.3661  0.8509 -0.4224
    1THF     H3 5543   3.473   1.185   1.779  0.5638 -0.4942 -1.7292
    1THF     H4 5544   3.427   1.349   1.746 -1.4394 -1.1482  2.7700
    1THF     C3 5545   3.594   1.268   1.616 -0.1234 -0.3271  0.4574
    1THF     H5 5546   3.664   1.192   1.649  0.6599  1.2347  2.4982
    1THF     H6 5547   3.637   1.366   1.638 -0.6125 -0.0553  0.2124
    1THF     C4 5548   3.545   1.244   1.472 -0.0912 -0.4460 -0.1468
    1THF     H7 5549   3.625   1.210   1.406  0.4287 -1.1000  0.7910
    1THF     H8 5550   3.497   1.332   1.430 -0.4854  0.3992  2.0285
    1THF     O1 5551   3.443   1.146   1.491  0.2203 -0.5794  0.0089
    1THF     C1 5552   4.028   2.753   1.733 -0.5524 -0.4912 -0.3556
    1THF     H1 5553   4.117   2.754   1.797 -0.0217 -0.0743 -1.1003
    1THF     H2 5554   3.991   2.651   1.740  0.2344 -0.7096  0.7720
    1THF     C2 5555   4.056   2.808   1.590 -0.4424 -0.3292 -0.2578
    1THF     H3 5556   4.049   2.743   1.503 -1.6841 -0.9747  0.3091
    1THF     H4 5557   4.152   2.859   1.584 -0.0270 -1.3181 -2.3788
    1THF     C3 5558   3.950   2.928   1.587 -0.2184 -0.1985 -0.2706
    1THF     H5 5559   3.860   2.899   1.533 -1.6071 -1.3411  2.5331
    1THF     H6 5560   3.993   3.013   1.534 -1.7858  0.0283 -1.2014
    1THF     C4 5561   3.913   2.965   1.731  0.9374 -0.7749 -0.1771
    1THF     H7 5562   3.806   2.986   1.728  0.7589 -1.7869 -1.0254
    1THF     H8 5563   3.974   3.037   1.787  0.6368 -1.7582  1.4602
    1THF     O1 5564   3.930   2.839   1.798  0.1979 -0.3015 -0.2380
    1THF     C1 5565   0.689   2.438   1.746 -0.3326  0.0703  0.3123
    1THF     H1 5566   0.655   2.540   1.765  1.5188  0.8117 -0.2588
    1THF     H2 5567   0.633   2.368   1.809 -1.6498 -0.3188 -1.2712
    1THF     C2 5568   0.836   2.440   1.786  0.4130 -0.0406  0.6455
    1THF     H3 5569   0.851   2.363   1.862 -1.7702  0.1397  1.2887
    1THF     H4 5570   0.871   2.524   1.844  0.6091  0.0719  0.3650
    1THF     C3 5571   0.907   2.423   1.648  0.8237  0.4554  0.8185
    1THF     H5 5572   0.954   2.326   1.633 -2.6075 -0.7440 -3.2437
    1THF     H6 5573   0.986   2.496   1.634  0.8187  0.2239 -0.4975
    1THF     C4 5574   0.799   2.455   1.545  0.1549 -0.2404  0.4354
    1THF     H7 5575   0.809   2.399   1.452 -2.7302  0.4313 -0.3411
    1THF     H8 5576   0.802   2.564   1.531 -1.3202 -0.0204  1.6995
    1THF     O1 5577   0.682   2.411   1.608 -0.6421 -0.1426  0.0436
    1THF     C1 5578   0.641   1.086   2.773 -0.2301 -0.4790 -0.0118
    1THF     H1 5579   0.689   1.119   2.866  0.2380 -0.1340 -0.3769
    1THF     H2 5580   0.712   1.035   2.707 -0.5835 -1.9574  0.7398
    1THF     C2 5581   0.548   1.197   2.704 -0.2947 -0.4449 -0.5869
    1THF     H3 5582   0.600   1.250   2.624  1.0418 -1.3365 -0.3172
    1THF     H4 5583   0.515   1.271   2.778  0.4498 -2.5700  1.9343
    1THF     C3 5584   0.428   1.125   2.664  0.1955  0.3241 -0.0706
    1THF     H5 5585   0.449   1.074   2.570 -1.1779 -1.8906  0.7849
    1THF     H6 5586   0.338   1.185   2.652 -0.6380 -0.9450 -0.3228
    1THF     C4 5587   0.405   1.020   2.771 -0.0322 -0.2192  0.1866
    1THF     H7 5588   0.341   0.935   2.745 -2.4524  0.7112  2.8042
    1THF     H8 5589   0.354   1.068   2.855 -1.5382 -0.0885 -0.7817
    1THF     O1 5590   0.541   0.985   2.805  0.7920 -0.3447 -0.2016
    1THF     C1 5591   2.167   1.919   3.718  0.2160 -0.4725  0.2071
    1THF     H1 5592   2.212   2.007   3.671 -1.4111 -0.1785 -0.8489
    1THF     H2 5593   2.106   1.946   3.806  0.6777  0.1961  0.3252
    1THF     C2 5594   2.268   1.810   3.749 -0.1202 -0.2988  0.1523
    1THF     H3 5595   2.219   1.727   3.799 -0.2035 -0.8868 -0.8916
    1THF     H4 5596   2.358   1.845   3.800  1.3413 -0.0263 -2.5205
    1THF     C3 5597   2.304   1.770   3.606 -0.9443 -0.3910 -0.0688
    1THF     H5 5598   2.336   1.666   3.608 -2.0199 -0.6980  1.1487
    1THF     H6 5599   2.382   1.828   3.556 -0.7254 -0.6780 -0.0602
    1THF     C4 5600   2.172   1.770   3.532 -0.2102 -0.2700 -0.3124
    1THF     H7 5601   2.125   1.671   3.530  0.1856 -0.4551 -0.5545
    1THF     H8 5602   2.176   1.804   3.428 -0.0356  0.4020 -0.0876
    1THF     O1 5603   2.086   1.858   3.611  0.1805  0.1290  0.3345
    1THF     C1 5604   2.018   0.028   3.593  0.2874 -0.0754 -0.6515
    1THF     H1 5605   1.916   0.049   3.562 -0.2446  1.0515  1.7618
    1THF     H2 5606   2.013  -0.054   3.664  0.7897  1.1266  0.8169
    1THF     C2 5607   2.084   0.146   3.664 -0.1022  0.0106 -0.6966
    1THF     H3 5608   2.156   0.112   3.739 -1.9696 -1.0911  0.6166
    1THF     H4 5609   2.017   0.224   3.700  1.6980  2.0348 -1.6054
    1THF     C3 5610   2.170   0.214   3.556  0.5929  0.8702 -0.6051
    1THF     H5 5611   2.277   0.217   3.576  0.7312 -0.9781 -0.9640
    1THF     H6 5612   2.134   0.313   3.527 -2.6052 -0.7101 -2.3223
    1THF     C4 5613   2.147   0.132   3.428  0.2210  0.0882  0.1636
    1THF     H7 5614   2.233   0.111   3.363 -0.4614 -2.3966 -0.0003
    1THF     H8 5615   2.062   0.171   3.372  0.1423 -1.3987 -0.8027
    1THF     O1 5616   2.097   0.002   3.476 -0.0119 -0.6260  0.2456
    1THF     C1 5617   1.797   0.596   2.701 -0.6236 -0.7505 -0.3980
    1THF     H1 5618   1.905   0.585   2.713 -0.4862 -0.2078 -1.1087
    1THF     H2 5619   1.760   0.510   2.644  1.9314 -1.7781 -0.5604
    1THF     C2 5620   1.758   0.727   2.642 -0.0016  0.7176  0.5805
    1THF     H3 5621   1.706   0.708   2.547  0.7478  1.2044  0.0667
    1THF     H4 5622   1.846   0.791   2.638 -0.6314  1.6966  2.1289
    1THF     C3 5623   1.653   0.787   2.742  0.5537 -0.5363 -0.1515
    1THF     H5 5624   1.548   0.784   2.712  0.8650  3.5654 -1.9493
    1THF     H6 5625   1.679   0.892   2.755 -0.8055 -0.0023 -1.6028
    1THF     C4 5626   1.681   0.715   2.874  0.0105  0.2690  0.5228
    1THF     H7 5627   1.594   0.716   2.941 -0.1142 -1.2311  0.3917
    1THF     H8 5628   1.762   0.763   2.931 -0.1150  0.0096  0.9231
    1THF     O1 5629   1.734   0.583   2.837 -0.0011 -0.5303 -0.4557
    1THF     C1 5630   1.483   0.982   2.032  0.1076  0.9471 -0.2047
    1THF     H1 5631   1.417   0.976   2.119 -1.5915  1.4796 -1.4391
    1THF     H2 5632   1.531   0.884   2.022  0.6314  0.8799  2.5973
    1THF     C2 5633   1.601   1.084   2.032 -0.2330 -0.1915 -0.2509
    1THF     H3 5634   1.690   1.045   1.983  1.1833  2.5429  0.0511
    1THF     H4 5635   1.634   1.113   2.132 -0.9834  2.4960 -0.7507
    1THF     C3 5636   1.538   1.203   1.962  0.7671  0.0006 -0.2774
    1THF     H5 5637   1.605   1.253   1.892  1.9171  0.4263  1.1092
    1THF     H6 5638   1.504   1.278   2.035  0.9477 -1.2793  1.1384
    1THF     C4 5639   1.403   1.149   1.898  0.0705 -0.7491 -1.1614
    1THF     H7 5640   1.393   1.183   1.795 -1.9933 -2.4408 -1.5674
    1THF     H8 5641   1.316   1.190   1.951  1.2923  0.1849  0.1286
    1THF     O1 5642   1.404   1.010   1.917  0.3612 -0.7118  0.1190
    1THF     C1 5643   1.386   0.438   2.816 -0.3237 -0.3369 -0.1573
    1THF     H1 5644   1.431   0.346   2.854  3.1655  1.1480 -0.5187
    1THF     H2 5645   1.461   0.482   2.750 -1.0574  2.4373  0.8002
    1THF     C2 5646   1.357   0.518   2.941  0.4210  0.0682  0.7683
    1THF     H3 5647   1.396   0.619   2.938  1.9469 -0.5451 -0.5292
    1THF     H4 5648   1.408   0.469   3.024  0.0595  0.8546  1.4674
    1THF     C3 5649   1.205   0.527   2.962 -0.0895  0.6950  1.1035
    1THF     H5 5650   1.163   0.626   2.941 -1.1073  0.0626  0.1404
    1THF     H6 5651   1.185   0.503   3.067  0.2218  1.3122  1.3076
    1THF     C4 5652   1.155   0.425   2.858  0.2260  0.1604  0.0376
    1THF     H7 5653   1.057   0.453   2.819  0.4125 -1.1474 -1.3992
    1THF     H8 5654   1.144   0.324   2.900 -0.4235 -0.0128 -0.5544
    1THF     O1 5655   1.256   0.420   2.757 -0.3443  0.1445  0.5695
    1THF     C1 5656   1.351   1.450   3.730  0.1297  0.0438 -0.1666
    1THF     H1 5657   1.415   1.526   3.684  0.2829 -0.9979 -1.7480
    1THF     H2 5658   1.255   1.493   3.759  1.0573  1.9366  0.1285
    1THF     C2 5659   1.407   1.380   3.858  0.0095 -0.4944 -0.3726
    1THF     H3 5660   1.359   1.421   3.947  0.4944 -0.0883 -0.2962
    1THF     H4 5661   1.515   1.394   3.867  0.1318 -0.4568 -1.7753
    1THF     C3 5662   1.384   1.226   3.830 -0.0118  0.1951 -0.2707
    1THF     H5 5663   1.322   1.175   3.904  0.9040  0.5731  0.7624
    1THF     H6 5664   1.474   1.165   3.827 -0.9947 -1.4150  1.8165
    1THF     C4 5665   1.307   1.214   3.695 -0.0726  0.1676 -0.2941
    1THF     H7 5666   1.204   1.210   3.731 -0.2246 -1.7592 -0.8848
    1THF     H8 5667   1.328   1.128   3.631 -0.2028  1.7084 -2.4454
    1THF     O1 5668   1.322   1.345   3.632  0.3313 -0.0921  0.9048
    1THF     C1 5669   4.016   0.107   1.345  0.2734 -0.4298  0.0687
    1THF     H1 5670   3.911   0.078   1.349  0.4853 -1.1174  0.9147
    1THF     H2 5671   4.075   0.077   1.433 -0.9162 -1.0794  0.6613
    1THF     C2 5672   4.024   0.261   1.326 -0.6000  0.2295 -0.2239
    1THF     H3 5673   4.066   0.311   1.414 -0.6259  0.4816 -0.3530
    1THF     H4 5674   3.922   0.301   1.321  0.0560  2.1823  1.2760
    1THF     C3 5675   4.114   0.282   1.206  0.5318  0.5288 -0.5934
    1THF     H5 5676   4.190   0.359   1.227  1.2171 -0.3625  0.2297
    1THF     H6 5677   4.049   0.303   1.121 -0.7764  0.6385  0.4232
    1THF     C4 5678   4.179   0.144   1.187  0.9117  0.1763  0.7481
    1THF     H7 5679   4.270   0.144   1.248  0.5525 -1.1573  1.2947
    1THF     H8 5680   4.190   0.128   1.079  0.6034  0.0171  0.7420
    1THF     O1 5681   4.087   0.044   1.235 -0.4758  0.3446 -0.3778
    1THF     C1 5682   0.048   2.583   3.207 -0.3530 -0.2580  0.2610
    1THF     H1 5683   0.016   2.685   3.228 -1.4405 -0.7121  0.8694
    1THF     H2 5684   0.046   2.514   3.292 -0.7313 -0.8601 -0.2321
    1THF     C2 5685   0.178   2.566   3.130 -0.7651 -0.2165 -0.0718
    1THF     H3 5686   0.204   2.463   3.154  0.9858  0.8695  2.9372
    1THF     H4 5687   0.254   2.634   3.168 -1.4708  0.7961 -0.4461
    1THF     C3 5688   0.136   2.595   2.982 -0.2907  0.1018 -0.5450
    1THF     H5 5689   0.182   2.524   2.914 -1.7273  0.3080 -1.7406
    1THF     H6 5690   0.168   2.698   2.962  0.8321 -0.4778 -1.7564
    1THF     C4 5691  -0.017   2.581   2.986  0.4900  0.3510  0.1892
    1THF     H7 5692  -0.045   2.504   2.914 -2.1076 -1.0857  2.6223
    1THF     H8 5693  -0.074   2.673   2.968 -1.2751 -0.9266 -0.9534
    1THF     O1 5694  -0.052   2.531   3.115  0.4630  0.5782  0.0180
    1THF     C1 5695   3.690   0.540   0.753  0.2723 -0.0124 -0.0750
    1THF     H1 5696   3.585   0.515   0.772 -0.2436  0.3800 -2.2612
    1THF     H2 5697   3.688   0.618   0.677  0.7972 -0.3981 -0.4849
    1THF     C2 5698   3.755   0.409   0.701  0.2381 -0.6774  0.2095
    1THF     H3 5699   3.775   0.409   0.594  2.5784  0.6852  0.6160
    1THF     H4 5700   3.695   0.323   0.731  2.5921 -2.0999  0.9499
    1THF     C3 5701   3.890   0.412   0.779  0.2325  0.0869 -0.9958
    1THF     H5 5702   3.970   0.418   0.706  1.1590  0.4986  0.0403
    1THF     H6 5703   3.905   0.325   0.843 -0.8109  0.9639  0.4878
    1THF     C4 5704   3.889   0.543   0.869 -0.0283  0.6543  0.2652
    1THF     H7 5705   3.960   0.617   0.829 -0.4382 -0.4954 -2.6727
    1THF     H8 5706   3.923   0.530   0.972 -0.2905  1.1454  0.4158
    1THF     O1 5707   3.751   0.580   0.877  0.2133 -0.1056  0.3577
    1THF     C1 5708   0.677   3.140   3.872  1.0579  0.0893 -0.0472
    1THF     H1 5709   0.678   3.075   3.783 -1.1236  1.2597 -0.9668
    1THF     H2 5710   0.654   3.240   3.834  1.9964 -0.6186 -2.5760
    1THF     C2 5711   0.811   3.135   3.945  0.2159  0.6600  0.7588
    1THF     H3 5712   0.848   3.237   3.941  0.2314  0.6352  0.3051
    1THF     H4 5713   0.876   3.065   3.892 -2.2498 -1.1234 -0.0173
    1THF     C3 5714   0.775   3.088   4.087  0.7837 -0.4973 -0.3064
    1THF     H5 5715   0.764   3.169   4.158 -2.4346 -1.5647  0.5415
    1THF     H6 5716   0.846   3.018   4.130  0.7651 -0.1239  0.3328
    1THF     C4 5717   0.644   3.027   4.071 -0.1224 -0.1394  0.1971
    1THF     H7 5718   0.584   3.022   4.162 -0.0272  3.0538  0.4720
    1THF     H8 5719   0.656   2.927   4.028 -1.5127  0.2370 -1.0985
    1THF     O1 5720   0.583   3.097   3.971  0.1784  0.6617  0.0783
    1THF     C1 5721   3.681   2.425   3.555  0.3532 -0.5709 -0.0901
    1THF     H1 5722   3.730   2.372   3.637  2.5857  2.6427  0.7264
    1THF     H2 5723   3.600   2.488   3.592  2.1585  2.1260 -0.5980
    1THF     C2 5724   3.631   2.333   3.445  0.4773  0.1133  0.5271
    1THF     H3 5725   3.528   2.303   3.465  0.2563  0.1393 -0.5095
    1THF     H4 5726   3.684   2.238   3.453 -0.8005 -0.6775 -0.0785
    1THF     C3 5727   3.662   2.407   3.316 -0.4145 -0.6369 -0.3526
    1THF     H5 5728   3.565   2.446   3.283  0.9071  2.7594 -0.4073
    1THF     H6 5729   3.691   2.332   3.242 -2.0083  0.7670 -2.4789
    1THF     C4 5730   3.767   2.511   3.345  0.8949  0.3815  0.3346
    1THF     H7 5731   3.754   2.613   3.309  1.7945  0.1873 -0.5698
    1THF     H8 5732   3.865   2.470   3.318  0.0844 -0.7590 -0.9176
    1THF     O1 5733   3.783   2.509   3.487  0.4300  0.1729  0.4052
    1THF     C1 5734   2.757   0.135   1.582  0.2050 -0.6948  0.4301
    1THF     H1 5735   2.696   0.053   1.545 -0.6633 -0.1964  0.7250
    1THF     H2 5736   2.863   0.132   1.557  0.5562  0.7434  1.6353
    1THF     C2 5737   2.734   0.151   1.733  0.1829 -0.0756 -0.0561
    1THF     H3 5738   2.833   0.185   1.764  0.7097 -0.4726 -1.2539
    1THF     H4 5739   2.711   0.055   1.779 -1.0235  0.6407  0.8463
    1THF     C3 5740   2.626   0.252   1.757  0.0463 -0.0464  0.6436
    1THF     H5 5741   2.662   0.331   1.823  2.3360 -0.8712  0.4373
    1THF     H6 5742   2.543   0.208   1.811 -0.9426 -0.0771 -0.8589
    1THF     C4 5743   2.591   0.302   1.621  0.6403  0.5557  0.7901
    1THF     H7 5744   2.566   0.406   1.602  0.7083  0.3000 -0.7506
    1THF     H8 5745   2.504   0.248   1.582  1.2980 -0.6549  0.9495
    1THF     O1 5746   2.701   0.261   1.536  0.4971  0.7133 -0.5657
    1THF     C1 5747   0.871   1.438   2.794 -0.2340  0.4068  0.4449
    1THF     H1 5748   0.830   1.540   2.787  0.6539  0.6742 -0.8893
    1THF     H2 5749   0.818   1.372   2.726 -1.0764 -0.3904  1.8398
    1THF     C2 5750   0.856   1.376   2.934  0.1459 -1.1363 -0.5743
    1THF     H3 5751   0.767   1.313   2.942  0.7954 -2.2132 -1.6531
    1THF     H4 5752   0.853   1.451   3.013 -1.0984  0.3153 -1.9410
    1THF     C3 5753   0.981   1.291   2.948  0.4543  0.2829 -0.0800
    1THF     H5 5754   0.969   1.184   2.936 -1.2690  0.3729  0.6617
    1THF     H6 5755   1.036   1.326   3.036 -1.7961  0.0086  1.4548
    1THF     C4 5756   1.077   1.334   2.835  0.3479 -0.5771 -0.6152
    1THF     H7 5757   1.093   1.252   2.765 -0.8006 -1.0817 -0.2884
    1THF     H8 5758   1.168   1.380   2.873 -1.7701  1.2775  2.4668
    1THF     O1 5759   1.011   1.443   2.769 -0.1462 -0.1611 -0.6008
    1THF     C1 5760   3.358   3.261   3.193  0.0198 -0.5755  0.8487
    1THF     H1 5761   3.368   3.256   3.085  0.3883  2.2997  0.7184
    1THF     H2 5762   3.288   3.342   3.215 -0.7132 -1.1031  0.4982
    1THF     C2 5763   3.490   3.287   3.263 -0.5335 -0.4010 -0.2001
    1THF     H3 5764   3.479   3.387   3.308 -0.0238  0.1950 -1.3859
    1THF     H4 5765   3.575   3.292   3.195  0.4572  2.2131  1.1392
    1THF     C3 5766   3.501   3.184   3.374  0.0427  0.4953 -0.2932
    1THF     H5 5767   3.529   3.233   3.467 -0.5024 -1.8391  1.1551
    1THF     H6 5768   3.586   3.120   3.348  1.1836  0.7149  2.7607
    1THF     C4 5769   3.361   3.125   3.384  0.0667 -0.3110  0.4354
    1THF     H7 5770   3.297   3.182   3.452  1.0315  2.5980 -0.9689
    1THF     H8 5771   3.372   3.020   3.410 -0.6066 -0.1519  1.3748
    1THF     O1 5772   3.310   3.134   3.247  0.4646  0.2678  0.4736
    1THF     C1 5773   2.786   0.774   0.140  0.0129 -0.1272 -0.1092
    1THF     H1 5774   2.781   0.665   0.131  1.4826 -0.2067 -0.1395
    1THF     H2 5775   2.814   0.831   0.051  0.2140  1.0949  0.7208
    1THF     C2 5776   2.879   0.821   0.259 -0.4969 -0.0214  0.6413
    1THF     H3 5777   2.984   0.794   0.247 -0.7602 -1.4690  1.4522
    1THF     H4 5778   2.870   0.759   0.349 -0.2796  1.0366  1.4029
    1THF     C3 5779   2.835   0.967   0.276  0.4223  0.2811  0.0405
    1THF     H5 5780   2.905   1.034   0.226  0.8216  1.2026  1.7796
    1THF     H6 5781   2.840   0.995   0.382 -0.0205 -3.9361  1.2981
    1THF     C4 5782   2.693   0.967   0.219  0.1780 -0.1871  0.1964
    1THF     H7 5783   2.685   1.033   0.133  2.4877  0.0315  0.1314
    1THF     H8 5784   2.626   0.996   0.301  1.2469  0.9552  0.6808
    1THF     O1 5785   2.661   0.829   0.175  0.5521 -0.3746 -0.6285
    1THF     C1 5786   1.220   0.728   3.475  0.2248 -0.1448 -0.3601
    1THF     H1 5787   1.311   0.695   3.526  1.5124  1.5498 -1.5058
    1THF     H2 5788   1.159   0.794   3.537  0.4597 -0.6064  0.3738
    1THF     C2 5789   1.127   0.611   3.427  0.4791 -0.4336 -0.0228
    1THF     H3 5790   1.071   0.558   3.504 -0.7730  2.2566  0.9784
    1THF     H4 5791   1.189   0.534   3.381 -0.2233 -0.5346 -0.8239
    1THF     C3 5792   1.043   0.682   3.314 -0.8005 -0.2077 -0.4790
    1THF     H5 5793   0.958   0.736   3.356  0.6447  1.1602  0.7769
    1THF     H6 5794   1.004   0.610   3.241 -0.3386 -1.6605  0.6699
    1THF     C4 5795   1.152   0.771   3.249 -0.5105 -0.8568 -0.3218
    1THF     H7 5796   1.115   0.870   3.223  1.1003 -0.0216  0.5271
[truncated: 56,681 more chars]
