# Supplementary material for: Programmable synthesis of organic cages with reduced symmetry
Source: Chem Sci. 2024 Apr 1;15(17):6536–43. doi: 10.1039/d4sc00889h (PMC11062111; doi:10.1039/d4sc00889h)
Supplement: SC-015-D4SC00889H-s002 [file SC-015-D4SC00889H-s002.zip › S.I/S.I.Models.all/molecular.dynamics/conformers.for.md/C8/npt.gro]

Generic title
 6617
    1MOL     H1    1   2.639   1.333   1.712 -0.6673  0.0118  1.4344
    1MOL     O1    2   2.726   1.324   1.756  0.1877  0.2521 -0.1884
    1MOL     C1    3   2.806   1.413   1.701 -0.6630 -0.1825 -0.2002
    1MOL     C2    4   2.958   1.400   1.741  0.1268 -0.6614 -0.4529
    1MOL     O2    5   2.752   1.488   1.624 -0.2958  0.0593 -0.0264
    1MOL     C3    6   3.065   1.500   1.690  0.1340 -0.2188  0.8491
    1MOL     C4    7   2.977   1.421   1.889 -0.0910 -0.8840 -0.0321
    1MOL     C5    8   3.020   1.263   1.710  0.5806  0.3951  0.6135
    1MOL     C6    9   3.044   1.599   1.594 -0.0853  0.3525 -0.1635
    1MOL     C7   10   3.198   1.473   1.733 -0.7177 -0.4790 -0.4467
    1MOL     C8   11   2.881   1.467   1.984 -0.2387 -0.1383 -0.0799
    1MOL     C9   12   3.105   1.382   1.939 -0.3425 -0.2087  0.2677
    1MOL    C10   13   2.958   1.165   1.624  0.3544  1.1687 -0.6574
    1MOL    C11   14   3.147   1.239   1.762  0.0632  0.0906 -0.2526
    1MOL     H2   15   2.942   1.612   1.559 -1.1366 -0.1614  2.5499
    1MOL    C12   16   3.151   1.677   1.553  0.8691 -0.1504 -0.4702
    1MOL    C13   17   3.311   1.549   1.685  0.0060 -0.1196  0.0168
    1MOL    C14   18   3.207   1.354   1.831  0.2046 -0.4931 -0.3368
    1MOL     H3   19   2.779   1.491   1.954  0.2892  0.4539 -1.4110
    1MOL    C15   20   2.908   1.461   2.119  0.2736 -0.4079 -0.4886
    1MOL    C16   21   3.130   1.383   2.075 -0.3150  0.3595  0.2455
    1MOL     H4   22   2.866   1.183   1.570  1.0440 -1.1527 -2.7293
    1MOL    C17   23   3.022   1.043   1.601 -0.8554 -0.3985 -0.7046
    1MOL    C18   24   3.203   1.105   1.753 -0.5922  0.7231 -0.4680
    1MOL     N1   25   3.124   1.779   1.464 -0.3301 -0.5351 -0.5914
    1MOL    C19   26   3.281   1.657   1.598  0.7153 -0.4580  0.3498
    1MOL     H5   27   3.414   1.526   1.712 -0.7145  0.1235  3.0927
    1MOL     H6   28   3.308   1.327   1.866  0.1351 -1.2010 -0.6681
    1MOL     N2   29   2.815   1.510   2.209  0.3572  0.2633 -0.7710
    1MOL    C20   30   3.031   1.415   2.166  1.0008  0.7054 -0.6017
    1MOL     H7   31   3.222   1.340   2.113 -1.0169 -1.8155 -0.4176
    1MOL     N3   32   2.968   0.952   1.514 -0.1078 -0.1150 -0.3031
    1MOL    C21   33   3.142   1.009   1.674  0.6783 -0.1920 -0.0746
    1MOL     H8   34   3.297   1.076   1.800 -0.4221  1.3087 -0.4457
    1MOL     H9   35   3.043   1.837   1.480 -0.8905 -1.1917 -0.9768
    1MOL    C22   36   3.208   1.830   1.364 -1.3655  0.2149 -0.3738
    1MOL    H10   37   3.363   1.713   1.555  1.2423 -2.3596 -1.2318
    1MOL    H11   38   2.819   1.463   2.298 -1.4959 -1.3310 -1.4970
    1MOL    C23   39   2.699   1.596   2.198  0.4490  0.2668 -1.5644
    1MOL    H12   40   3.055   1.421   2.272 -2.7357  3.1944  0.1763
    1MOL    H13   41   2.999   0.858   1.534  0.0943  0.1147  0.4917
    1MOL    C24   42   2.889   0.967   1.405 -0.5278  0.3107 -0.1006
    1MOL    H14   43   3.181   0.910   1.651  3.4368  0.5815  1.1141
    1MOL     O3   44   3.315   1.779   1.335 -0.0367 -0.4875 -0.0551
    1MOL    C25   45   3.177   1.959   1.301 -1.1902  0.6609 -0.1482
    1MOL     O4   46   2.671   1.653   2.097 -0.2182 -0.4367  0.1057
    1MOL    C26   47   2.627   1.618   2.330 -0.8884  0.4951 -0.1189
    1MOL     O5   48   2.877   1.080   1.365  0.2373 -0.3028  0.0632
    1MOL    C27   49   2.790   0.864   1.366 -0.0472  0.0755  0.1614
    1MOL    C28   50   3.286   2.024   1.237  0.0191 -0.2484  0.0780
    1MOL    C29   51   3.048   2.013   1.306 -0.3365 -0.1675  0.0351
    1MOL    C30   52   2.686   1.606   2.454 -0.3640 -0.1671 -0.2127
    1MOL    C31   53   2.498   1.675   2.317  0.0010  0.2918  0.0904
    1MOL    C32   54   2.817   0.732   1.399 -0.3966 -0.0567 -0.1783
    1MOL    C33   55   2.674   0.897   1.290 -0.1820 -0.1862 -0.7069
    1MOL    H15   56   3.386   1.982   1.228 -0.2329 -0.6545 -1.0192
    1MOL    C34   57   3.266   2.154   1.194  0.9843 -0.1909  0.7517
    1MOL    H16   58   2.977   1.946   1.354  0.6964  0.6764  2.8122
    1MOL    C35   59   3.018   2.138   1.249  0.3640 -0.4419  0.2195
    1MOL    H17   60   2.785   1.563   2.463 -0.9481 -0.9138  3.0708
    1MOL    C36   61   2.610   1.649   2.566 -0.8121  0.7051  0.3840
    1MOL    H18   62   2.454   1.672   2.218  0.4392 -0.3962 -0.0850
    1MOL    C37   63   2.431   1.733   2.425 -0.6064  0.4567 -0.0686
    1MOL    H19   64   2.911   0.709   1.449  0.1523 -0.0468 -1.2031
    1MOL    C38   65   2.722   0.630   1.364  0.3230 -0.7385  0.0462
    1MOL    H20   66   2.662   0.999   1.255 -0.4108  0.3585  0.9005
    1MOL    C39   67   2.573   0.803   1.271 -0.5971  0.5632  0.1397
    1MOL    H21   68   3.344   2.217   1.152 -1.1549  2.2111  0.2265
    1MOL    C40   69   3.133   2.207   1.192  0.8389  0.1278 -0.0962
    1MOL    C41   70   2.886   2.190   1.247 -0.1882  0.2864  0.8020
    1MOL    H22   71   2.650   1.641   2.667 -2.4704 -0.7512  0.9341
    1MOL    C42   72   2.486   1.719   2.551 -0.6877 -0.2489 -0.1744
    1MOL    C43   73   2.306   1.802   2.411 -0.2344  0.0650 -0.2479
    1MOL    H23   74   2.741   0.530   1.401  0.6027 -0.0390  1.8727
    1MOL    C44   75   2.596   0.665   1.308  0.2403 -0.0855 -0.9092
    1MOL    C45   76   2.445   0.845   1.238  0.0169  0.3663  0.1205
    1MOL    H24   77   3.118   2.299   1.135 -0.6039  0.0259  0.0928
    1MOL    C46   78   2.869   2.330   1.220  0.7420 -0.7983 -0.0289
    1MOL    C47   79   2.773   2.111   1.253 -0.1264  0.5839  0.3746
    1MOL    H25   80   2.437   1.763   2.637 -1.6854  1.8077 -1.7559
    1MOL    C48   81   2.254   1.894   2.511  0.0860 -0.0583  0.0251
    1MOL    C49   82   2.225   1.790   2.300 -0.6411  0.4860 -0.6280
    1MOL    H26   83   2.520   0.590   1.289  0.1384 -0.5961  1.2732
    1MOL    C50   84   2.327   0.769   1.280  0.0472  0.0494 -0.6070
    1MOL    C51   85   2.418   0.965   1.169 -0.6256 -0.5420  0.3939
    1MOL    H27   86   2.951   2.400   1.204  0.8463 -1.0691 -0.7281
    1MOL    C52   87   2.738   2.378   1.198  0.1096 -0.5741  0.6406
    1MOL    H28   88   2.787   2.004   1.261 -2.0878  0.2472 -0.2545
    1MOL    C53   89   2.646   2.163   1.225  0.2564  0.1715  1.7798
    1MOL    H29   90   2.315   1.925   2.595 -0.4474 -1.0055  0.7793
    1MOL    C54   91   2.130   1.968   2.492 -0.7427 -0.1973  0.6600
    1MOL    H30   92   2.252   1.728   2.215 -0.7236 -0.5454  0.0877
    1MOL    C55   93   2.099   1.852   2.281  0.3174 -0.3516 -0.4639
    1MOL    H31   94   2.334   0.664   1.308  1.0713  0.1524 -0.4718
    1MOL    C56   95   2.193   0.826   1.267  0.4309  0.2912  0.3015
    1MOL    H32   96   2.502   1.009   1.116 -1.0026 -0.2687  0.0255
    1MOL    C57   97   2.293   1.023   1.173  0.0558  0.5093  0.7382
    1MOL    H33   98   2.737   2.485   1.183  1.6630 -0.5136  0.9090
    1MOL    C58   99   2.624   2.298   1.192  0.4113  0.5603 -0.2961
    1MOL    H34  100   2.565   2.091   1.222  1.3323 -1.0300 -2.8458
    1MOL    H35  101   2.109   2.031   2.577 -0.0475 -0.3158  0.9261
    1MOL    C59  102   2.048   1.944   2.377  0.1798 -0.0722  0.0545
    1MOL    H36  103   2.050   1.829   2.187 -1.3396  1.6856 -0.1386
    1MOL    H37  104   2.114   0.763   1.307  1.1841 -0.7749  0.1421
    1MOL    C60  105   2.177   0.960   1.216  0.9523 -0.5915  0.2779
    1MOL    H38  106   2.284   1.114   1.115 -0.8637 -1.4531 -2.3106
    1MOL    C61  107   2.489   2.354   1.178 -0.1934 -0.3686 -0.0126
    1MOL    C62  108   1.924   2.013   2.359 -0.2086 -0.5286 -0.0956
    1MOL    C63  109   2.050   1.018   1.234  0.3346  0.1743 -0.2534
    1MOL    C64  110   2.482   2.495   1.180  0.2615  0.0558 -0.5616
    1MOL    C65  111   2.363   2.282   1.164  0.8226 -0.3645 -0.3625
    1MOL    C66  112   1.870   2.106   2.452  0.4314 -0.2415  0.2934
    1MOL    C67  113   1.847   2.000   2.239  0.1481 -0.0610 -0.2711
    1MOL    C68  114   1.933   0.947   1.273  0.2050  0.1988  0.3057
    1MOL    C69  115   2.036   1.153   1.207 -0.0652 -0.0146 -0.2066
    1MOL    H39  116   2.566   2.555   1.213 -0.1383 -0.2589  1.0796
    1MOL    C70  117   2.357   2.558   1.172  0.1938 -0.3818  0.0475
    1MOL    H40  118   2.367   2.173   1.166  0.1814 -0.3933 -0.7373
    1MOL    C71  119   2.244   2.341   1.141 -0.6458  0.1838  0.2557
    1MOL    H41  120   1.909   2.125   2.551 -1.1102 -2.7077  1.4182
    1MOL    C72  121   1.741   2.159   2.444  0.5649  0.2250 -0.3869
    1MOL    H42  122   1.878   1.925   2.167 -0.8513  0.3173 -1.1058
    1MOL    C73  123   1.720   2.059   2.224 -0.6792 -0.2167  0.0238
    1MOL    H43  124   1.939   0.844   1.307  1.9805 -0.0963 -0.8486
    1MOL    C74  125   1.817   1.007   1.297  0.6118 -0.1877 -0.4718
    1MOL    H44  126   2.117   1.219   1.178 -0.6204 -0.3167 -2.5273
    1MOL    C75  127   1.914   1.217   1.232  0.0088  0.6745 -0.6029
    1MOL    H45  128   2.353   2.666   1.182  0.1346 -0.2799 -0.9709
    1MOL    C76  129   2.240   2.484   1.154  0.7549 -1.0257  0.4453
    1MOL    C77  130   2.112   2.267   1.127 -0.9000  0.6190  0.2727
    1MOL    H46  131   1.698   2.210   2.529  2.4062  1.7896 -0.3500
    1MOL    C78  132   1.662   2.128   2.332  0.0291 -0.4435  0.0516
    1MOL    C79  133   1.640   2.037   2.094 -0.5799 -0.7737 -0.6354
    1MOL    H47  134   1.730   0.947   1.321  0.3209  0.8233  1.1414
    1MOL    C80  135   1.801   1.144   1.273  0.0673 -0.2916 -0.2506
    1MOL    C81  136   1.904   1.365   1.234 -0.4709 -0.7037  0.1040
    1MOL    H48  137   2.143   2.532   1.163  0.0923 -2.1996 -0.2606
    1MOL     O6  138   2.028   2.307   1.054 -0.1931  0.4680 -0.2401
    1MOL     N4  139   2.074   2.199   1.239  0.2658 -0.5248  0.6887
    1MOL    H49  140   1.561   2.169   2.339  0.4812  0.7631 -0.2847
    1MOL     O7  141   1.520   2.048   2.085  0.0772 -0.4033  0.2260
    1MOL     N5  142   1.708   1.997   1.977 -0.5516  0.1262  0.1585
    1MOL    H50  143   1.711   1.196   1.304  1.2755  0.5450  2.0367
    1MOL     O8  144   1.996   1.438   1.261 -0.2519 -0.2826  0.1569
    1MOL     N6  145   1.780   1.423   1.253 -0.1452  0.4797 -0.0779
    1MOL    H51  146   2.150   2.198   1.305  1.9564 -0.0821 -1.2045
    1MOL    C82  147   1.958   2.126   1.275  0.2606  0.1365 -0.2029
    1MOL    H52  148   1.809   2.001   1.988 -0.6505  3.8603  0.3514
    1MOL    C83  149   1.670   1.983   1.849 -0.0522  1.0846 -0.8150
    1MOL    H53  150   1.705   1.372   1.208 -0.4281  0.1972  0.7001
    1MOL    C84  151   1.733   1.539   1.312  0.0259 -0.6407 -0.1781
    1MOL    C85  152   1.833   2.170   1.225 -0.1500  0.4447  0.0600
    1MOL    C86  153   1.968   2.025   1.376 -0.8714 -0.4701  0.9983
    1MOL    C87  154   1.547   2.023   1.798  0.2483  0.6352 -0.4273
    1MOL    C88  155   1.766   1.932   1.765  0.3949  0.0784  0.6623
    1MOL    C89  156   1.602   1.580   1.274 -0.0274  0.9599 -0.6580
    1MOL    C90  157   1.813   1.621   1.394  0.3163  0.2095  0.0567
    1MOL    H54  158   1.832   2.249   1.151  0.6999 -1.2838 -1.8557
    1MOL    C91  159   1.717   2.113   1.271  0.0112  0.2849 -0.2122
    1MOL    H55  160   2.068   2.015   1.418 -1.3080 -2.4993  1.5784
    1MOL    C92  161   1.851   1.963   1.418 -0.2696 -0.2565  1.1231
    1MOL    H56  162   1.476   2.075   1.862  0.7706  2.8226 -1.5607
    1MOL    C93  163   1.520   2.011   1.660  0.1526  0.5367 -0.4233
    1MOL    H57  164   1.861   1.899   1.807  1.3566  1.3217 -0.4555
    1MOL    C94  165   1.740   1.901   1.624 -0.4771 -0.2240  0.1802
    1MOL    H58  166   1.540   1.507   1.222  1.0446  0.2201 -0.9184
    1MOL    C95  167   1.557   1.707   1.307  0.3886  0.6862 -0.2495
    1MOL    H59  168   1.907   1.580   1.429  1.2187  1.1980 -1.1233
    1MOL    C96  169   1.761   1.745   1.432 -0.4940  0.0876 -0.1398
    1MOL    H60  170   1.619   2.143   1.236 -0.4350 -1.1993 -0.2898
    1MOL    C97  171   1.724   2.014   1.370  0.0110  0.3869 -0.4852
    1MOL    C98  172   1.837   1.848   1.519 -0.1278 -0.2179 -0.5375
    1MOL    H61  173   1.423   2.039   1.623 -0.5579 -1.3222  0.0061
    1MOL    C99  174   1.614   1.944   1.577 -0.3044 -0.6447 -0.5175
    1MOL    H62  175   1.457   1.732   1.272  0.8206  1.7829 -0.7180
    1MOL   C100  176   1.636   1.788   1.390  0.2678 -0.0470  0.0176
    1MOL   C101  177   1.603   1.936   1.428 -0.0418  0.0697  0.0445
    1MOL   C102  178   1.966   1.791   1.584  0.6914  0.1571  0.3442
    1MOL    H63  179   1.504   1.964   1.389 -0.2728 -0.4095  0.2848
    1MOL     O9  180   1.956   1.683   1.661 -0.4378 -0.6042 -0.2073
    1MOL    O10  181   2.078   1.834   1.570  0.5105  0.2800  0.5403
    1MOL    H64  182   2.050   1.671   1.681 -0.9528 -3.0919  0.9033
    1THF     C1  183   0.043   3.689   0.890  0.2356  1.1463  0.2064
    1THF     H1  184   0.023   3.590   0.849  0.3697  0.7901  0.9914
    1THF     H2  185  -0.029   3.759   0.846 -1.6279 -0.1011  1.2169
    1THF     C2  186   0.184   3.725   0.848 -0.3068  0.3602 -0.6058
    1THF     H3  187   0.197   3.833   0.851 -0.3419  0.4450 -2.4698
    1THF     H4  188   0.204   3.682   0.749  2.4065  1.8827 -0.7625
    1THF     C3  189   0.265   3.666   0.962 -0.3172  0.3284 -0.5718
    1THF     H5  190   0.359   3.721   0.968  0.2850 -0.9090  1.6144
    1THF     H6  191   0.280   3.558   0.955  1.2231  0.6809 -3.9355
    1THF     C4  192   0.174   3.686   1.081 -0.7301 -0.3775 -0.6737
    1THF     H7  193   0.185   3.792   1.106  0.3412 -0.1519 -2.0262
    1THF     H8  194   0.202   3.622   1.164  2.6963  1.6773 -0.1668
    1THF     O1  195   0.034   3.676   1.035 -0.5997  0.1579 -0.0430
    1THF     C1  196   1.946   0.516   0.134  0.7517  0.1230 -0.0115
    1THF     H1  197   1.927   0.410   0.115  1.8316 -0.0481 -0.1497
    1THF     H2  198   2.054   0.528   0.131  0.7307  0.4071  0.3583
    1THF     C2  199   1.860   0.544   0.266 -0.4116  0.0215  0.0373
    1THF     H3  200   1.902   0.605   0.347  0.8839 -1.6968  0.6950
    1THF     H4  201   1.822   0.447   0.301  1.0918 -0.6670 -0.1930
    1THF     C3  202   1.743   0.618   0.207 -0.0601  1.3329 -0.5184
    1THF     H5  203   1.759   0.726   0.222 -0.2347  1.1767  0.8858
    1THF     H6  204   1.651   0.578   0.250  0.0717  0.1088 -1.3585
    1THF     C4  205   1.748   0.593   0.054  0.9073 -0.2181 -0.6546
    1THF     H7  206   1.698   0.673  -0.000 -2.0761 -1.8873 -0.4877
    1THF     H8  207   1.694   0.504   0.021  0.0502  0.8627 -2.2367
    1THF     O1  208   1.879   0.577   0.016 -0.1598  0.2377  0.0770
    1THF     C1  209   0.689   3.815   0.828  0.0323  0.2935 -0.4915
    1THF     H1  210   0.606   3.781   0.891 -0.3962  1.3140 -0.4978
    1THF     H2  211   0.654   3.790   0.727 -1.2525  0.9667 -0.2289
    1THF     C2  212   0.826   3.752   0.869 -0.3858  0.0298 -0.5821
    1THF     H3  213   0.845   3.656   0.820 -2.2566 -1.0112  0.6793
    1THF     H4  214   0.822   3.734   0.977  2.0451 -0.4406 -0.5471
    1THF     C3  215   0.917   3.862   0.822 -0.0041  0.2188  0.3526
    1THF     H5  216   0.929   3.849   0.714 -1.5164  2.1206 -0.0762
    1THF     H6  217   1.015   3.862   0.869  0.1921 -1.0012 -0.0394
    1THF     C4  218   0.851   3.988   0.856 -0.2424 -0.3531  0.1826
    1THF     H7  219   0.890   4.071   0.797  1.5777 -1.9344 -0.8720
    1THF     H8  220   0.874   4.007   0.962 -0.4241  0.1661  0.1286
    1THF     O1  221   0.708   3.960   0.838  0.4585 -0.7179 -0.1354
    1THF     C1  222   1.244   2.805   0.175 -0.3046  0.3817 -0.2021
    1THF     H1  223   1.231   2.741   0.262  0.8586  0.6675  0.1906
    1THF     H2  224   1.240   2.908   0.212 -1.3995 -0.3674  1.8398
    1THF     C2  225   1.133   2.772   0.075  0.3385  0.5978  0.1769
    1THF     H3  226   1.057   2.848   0.054  0.3493 -0.2706 -3.4413
    1THF     H4  227   1.090   2.674   0.097  1.2024  0.2360  0.2509
    1THF     C3  228   1.215   2.775  -0.052 -0.0593  0.0184 -0.3282
    1THF     H5  229   1.235   2.872  -0.098  1.0459 -0.0172  0.0742
    1THF     H6  230   1.169   2.718  -0.133 -1.9876 -2.0420  2.1325
    1THF     C4  231   1.348   2.710  -0.007  0.9829  0.1145  0.2601
    1THF     H7  232   1.422   2.729  -0.085  0.9435  0.1526  0.2322
    1THF     H8  233   1.334   2.604   0.016  0.0977  0.2525  0.3544
    1THF     O1  234   1.378   2.775   0.115  0.0559  0.5879 -0.1858
    1THF     C1  235   0.074   1.446   1.103 -0.0159  0.6638  0.2105
    1THF     H1  236   0.090   1.348   1.059 -2.1364 -0.0398  0.9573
    1THF     H2  237   0.144   1.524   1.072  0.4911 -0.4066 -1.3459
    1THF     C2  238   0.081   1.431   1.256 -1.1523 -0.2901 -0.1559
    1THF     H3  239   0.161   1.499   1.287 -0.7377  0.0185 -1.8478
    1THF     H4  240   0.099   1.329   1.289 -0.7314 -0.2635 -0.3040
    1THF     C3  241  -0.050   1.487   1.308 -0.3932  0.6025 -0.4309
    1THF     H5  242  -0.047   1.533   1.407 -0.9973 -0.2161 -0.0275
    1THF     H6  243  -0.121   1.404   1.307  1.2583 -0.8442  0.1138
    1THF     C4  244  -0.100   1.580   1.200  0.3917  0.3266 -0.1453
    1THF     H7  245  -0.050   1.676   1.214  0.1848  0.3968  0.1259
    1THF     H8  246  -0.207   1.596   1.216  0.0023 -0.4677 -1.8825
    1THF     O1  247  -0.059   1.505   1.087  0.5547  0.7279 -0.5196
    1THF     C1  248   3.800   0.930   0.471  0.5417 -0.6341 -0.4287
    1THF     H1  249   3.893   0.881   0.497  0.5237  0.8103  2.5890
    1THF     H2  250   3.795   0.995   0.384 -0.3650 -1.8401 -1.2890
    1THF     C2  251   3.758   1.016   0.593  0.0512  0.1788  0.7681
    1THF     H3  252   3.794   1.117   0.572 -0.3782  0.1654 -0.0587
    1THF     H4  253   3.806   0.976   0.683  1.1967  0.3612  0.2424
    1THF     C3  254   3.602   1.002   0.606  0.2926  0.7319  0.4457
    1THF     H5  255   3.551   1.091   0.567  1.2354  0.9352 -0.3611
    1THF     H6  256   3.578   0.970   0.707  2.3359 -0.0958  0.6865
    1THF     C4  257   3.569   0.891   0.505  0.6593  0.2450 -0.1785
    1THF     H7  258   3.508   0.932   0.423 -0.6204 -0.5225  0.3673
    1THF     H8  259   3.503   0.823   0.561  0.9039 -0.7838 -1.1217
    1THF     O1  260   3.691   0.834   0.459 -0.3787 -0.4209 -0.0838
    1THF     C1  261   1.842   3.000   2.220 -0.3550 -0.1432  1.1077
    1THF     H1  262   1.876   3.056   2.133 -0.2615  1.7203  2.3221
    1THF     H2  263   1.822   2.905   2.171  2.7909 -0.9613  1.2913
    1THF     C2  264   1.732   3.065   2.304  0.0178 -0.0554 -0.4264
    1THF     H3  265   1.675   2.993   2.362 -0.3106 -0.5438 -1.3424
    1THF     H4  266   1.654   3.110   2.241 -2.5235 -1.6169  1.5171
    1THF     C3  267   1.815   3.160   2.391  0.2433  0.2242 -0.7469
    1THF     H5  268   1.791   3.160   2.497 -2.2173 -1.3747 -1.2529
    1THF     H6  269   1.805   3.260   2.347 -0.9429  0.5595  0.2628
    1THF     C4  270   1.961   3.116   2.372 -0.3870  0.0172  0.0451
    1THF     H7  271   2.016   3.108   2.466 -1.6847 -0.1167  0.8075
    1THF     H8  272   2.003   3.175   2.291  2.2919 -0.9430  0.7012
    1THF     O1  273   1.953   2.985   2.312 -0.0083  0.3620 -0.0599
    1THF     C1  274   1.884   4.075   1.652  0.6799 -0.0982  0.2559
    1THF     H1  275   1.828   4.001   1.709  1.7041 -1.1713 -0.1001
    1THF     H2  276   1.973   4.034   1.604  1.9309  2.1148  0.5682
    1THF     C2  277   1.909   4.202   1.740  0.4250 -0.3033  0.1884
    1THF     H3  278   2.014   4.229   1.732  1.0536 -2.4032  0.9705
    1THF     H4  279   1.878   4.182   1.843  1.1020 -1.0651  0.2467
    1THF     C3  280   1.811   4.311   1.690  0.2352  0.5027 -0.0286
    1THF     H5  281   1.859   4.396   1.642 -0.3914  1.9802  1.8998
    1THF     H6  282   1.767   4.355   1.780 -1.7155 -0.3204 -0.5558
    1THF     C4  283   1.711   4.231   1.605  0.2903  0.0156 -0.0851
    1THF     H7  284   1.667   4.290   1.524  1.2890  0.1741 -0.5090
    1THF     H8  285   1.641   4.182   1.673 -0.0635 -0.8406 -1.0458
    1THF     O1  286   1.794   4.123   1.550  0.3640  0.0830  0.3162
    1THF     C1  287   3.685   2.608   4.067  0.0489  0.5171  0.1894
    1THF     H1  288   3.659   2.523   4.003  0.5307  1.2580 -0.9794
    1THF     H2  289   3.705   2.568   4.167 -0.3646 -0.8788 -0.2741
    1THF     C2  290   3.565   2.710   4.052  0.0000 -0.2861  0.4482
    1THF     H3  291   3.570   2.785   4.132  1.1285  0.3628 -0.2183
    1THF     H4  292   3.467   2.664   4.040 -0.9315  2.0377 -1.2687
    1THF     C3  293   3.600   2.785   3.923  0.4768 -0.1679 -0.0262
    1THF     H5  294   3.575   2.891   3.927  2.0624  0.2683 -1.3639
    1THF     H6  295   3.540   2.749   3.838  0.6021  0.6230 -0.4508
    1THF     C4  296   3.744   2.752   3.892  0.8466  0.1201  0.0448
    1THF     H7  297   3.804   2.842   3.872  1.0453  0.5142  2.2843
    1THF     H8  298   3.746   2.690   3.802  3.7867 -0.0812  0.1789
    1THF     O1  299   3.796   2.680   4.012 -0.1130  0.0661  0.2651
    1THF     C1  300   1.428   1.687   1.694 -0.1213  0.2648 -0.4839
    1THF     H1  301   1.478   1.716   1.601 -1.3910  0.4934 -1.0967
    1THF     H2  302   1.404   1.781   1.745 -2.6425  0.1740 -1.4482
    1THF     C2  303   1.531   1.603   1.772 -0.1948  0.2403 -0.5345
    1THF     H3  304   1.553   1.658   1.863 -0.9532  4.0351 -2.5453
    1THF     H4  305   1.618   1.583   1.710  0.2934  0.0534  0.2019
    1THF     C3  306   1.458   1.474   1.782 -0.5847  1.1937 -0.0013
    1THF     H5  307   1.469   1.414   1.873 -1.8291 -0.6152 -1.0033
    1THF     H6  308   1.509   1.412   1.707 -3.0626  0.1916 -0.9032
    1THF     C4  309   1.313   1.499   1.758  0.0224 -0.6239  0.7064
    1THF     H7  310   1.264   1.529   1.852 -2.5402 -1.0996 -0.4178
    1THF     H8  311   1.258   1.423   1.703  1.3388 -1.0271 -0.0611
    1THF     O1  312   1.307   1.614   1.675  0.4007  0.2671 -0.7263
    1THF     C1  313   0.290   4.034   2.210  0.6330  0.6266 -0.8811
    1THF     H1  314   0.384   3.987   2.239 -0.8965 -1.0680  1.4478
    1THF     H2  315   0.205   3.978   2.249  1.5121 -0.1079  0.0053
    1THF     C2  316   0.282   4.075   2.059  0.2276  0.7370  0.3063
    1THF     H3  317   0.178   4.085   2.028 -0.1280 -0.4307  1.0813
    1THF     H4  318   0.318   3.999   1.989  1.5573  0.2072  1.5273
    1THF     C3  319   0.370   4.199   2.059  0.2677  1.1448  0.6650
    1THF     H5  320   0.339   4.267   1.979 -1.4642  0.4369  0.7282
    1THF     H6  321   0.473   4.176   2.032  0.3537  2.1098  0.1305
    1THF     C4  322   0.367   4.257   2.204  0.6851  0.4645  0.4265
    1THF     H7  323   0.328   4.359   2.200  0.8684  0.4633 -2.7657
    1THF     H8  324   0.471   4.248   2.236  0.2123 -1.3737  1.4706
    1THF     O1  325   0.293   4.164   2.280 -0.7049  0.4315  0.3499
    1THF     C1  326   0.359   0.704   2.076 -0.8078  0.6202  0.2215
    1THF     H1  327   0.346   0.602   2.040 -0.5445 -0.3534  2.8130
    1THF     H2  328   0.459   0.706   2.121 -2.0939  0.9644  3.2163
    1THF     C2  329   0.257   0.761   2.173  0.6880  0.5408 -0.6496
    1THF     H3  330   0.272   0.730   2.276 -2.1190  0.8880 -0.0866
    1THF     H4  331   0.157   0.731   2.142  0.7228 -1.0102  0.6931
    1THF     C3  332   0.263   0.915   2.158 -0.0955  1.0626 -0.0616
    1THF     H5  333   0.337   0.950   2.229  1.0275  0.0259 -0.6891
    1THF     H6  334   0.170   0.969   2.178 -0.9686 -0.1987 -0.5745
    1THF     C4  335   0.311   0.933   2.022  1.0845  0.7608  0.6077
    1THF     H7  336   0.398   0.999   2.022  0.4111  1.7562  4.7326
    1THF     H8  337   0.230   0.961   1.953  0.3511 -0.1825  1.0776
    1THF     O1  338   0.345   0.800   1.963 -0.2421  0.4565 -0.7950
    1THF     C1  339   0.721   1.441   0.409  0.1720 -0.5705 -0.1276
    1THF     H1  340   0.661   1.484   0.329 -0.7386 -1.3978  0.0919
    1THF     H2  341   0.715   1.332   0.423  0.4548 -0.8019 -1.7071
    1THF     C2  342   0.681   1.493   0.553  0.2247 -0.5389 -0.6386
    1THF     H3  343   0.665   1.406   0.618 -3.9809 -1.3463 -2.5922
    1THF     H4  344   0.597   1.562   0.558  0.8596  0.2182 -0.4906
    1THF     C3  345   0.810   1.556   0.603 -0.2774  0.2227  0.3715
    1THF     H5  346   0.826   1.550   0.711  1.9924  1.1523  0.1272
    1THF     H6  347   0.811   1.659   0.568 -0.1749  0.2227  0.3744
    1THF     C4  348   0.928   1.482   0.535 -0.4406  0.1976  0.0903
    1THF     H7  349   0.948   1.382   0.575  0.4608 -0.1700 -1.2395
    1THF     H8  350   1.023   1.536   0.527 -0.8307  0.5694 -2.4404
    1THF     O1  351   0.866   1.464   0.404 -0.1469  0.0598 -0.1834
    1THF     C1  352   0.228   1.149   0.530 -0.7884 -0.1691  0.2420
    1THF     H1  353   0.164   1.127   0.444 -0.1194 -0.5280 -0.1675
    1THF     H2  354   0.168   1.195   0.609  2.8549  2.2473  1.7133
    1THF     C2  355   0.339   1.246   0.488  0.8610 -0.7322 -0.5227
    1THF     H3  356   0.309   1.351   0.496  1.6148 -0.5177 -0.4572
    1THF     H4  357   0.350   1.233   0.380  0.3092 -0.2089 -0.6400
    1THF     C3  358   0.467   1.191   0.554  0.2545 -0.1477  0.2126
    1THF     H5  359   0.480   1.243   0.650 -1.7100  0.7987  0.0055
    1THF     H6  360   0.543   1.198   0.476  0.1613 -0.8836  0.0506
    1THF     C4  361   0.434   1.040   0.589 -0.3661  0.2478 -0.3126
    1THF     H7  362   0.465   1.027   0.693  1.1366 -1.6922 -0.9659
    1THF     H8  363   0.496   0.983   0.518 -2.9834 -3.0022 -0.0897
    1THF     O1  364   0.294   1.022   0.571  0.0116  0.5158 -0.4818
    1THF     C1  365   2.981   2.743   0.747 -0.2876  0.8012 -0.7743
    1THF     H1  366   3.088   2.751   0.728  0.0283  1.9671  1.2388
    1THF     H2  367   2.928   2.831   0.709 -0.9472  1.3855  1.3863
    1THF     C2  368   2.949   2.745   0.895  0.0953 -0.5681 -0.1441
    1THF     H3  369   2.954   2.845   0.939  1.3695 -1.2848  1.4378
    1THF     H4  370   3.024   2.683   0.947 -0.1649 -0.3448  0.5062
    1THF     C3  371   2.808   2.685   0.895  0.3078  0.2294 -0.2706
    1THF     H5  372   2.736   2.766   0.884  0.4677  1.0410  3.6581
    1THF     H6  373   2.793   2.618   0.980 -0.7638 -0.5465 -1.0675
    1THF     C4  374   2.799   2.597   0.771  0.1032  0.4179  0.4383
    1THF     H7  375   2.709   2.623   0.713  1.0088 -1.1213 -1.6872
    1THF     H8  376   2.800   2.493   0.803 -1.6104  1.0910  2.8684
    1THF     O1  377   2.922   2.620   0.699 -0.0280  0.5774 -0.0146
    1THF     C1  378   3.505   4.081   0.050 -0.5146 -0.0402 -0.2680
    1THF     H1  379   3.476   3.980   0.021 -0.5439  0.0468 -0.5415
    1THF     H2  380   3.417   4.145   0.049 -1.7695 -1.7491 -0.6131
    1THF     C2  381   3.620   4.149  -0.031 -0.0524 -0.3348  0.3060
    1THF     H3  382   3.580   4.233  -0.088 -3.1921 -2.2213 -0.4286
    1THF     H4  383   3.676   4.079  -0.093  0.9668 -2.6975  3.7239
    1THF     C3  384   3.720   4.200   0.076 -0.3522  0.0926  0.0884
    1THF     H5  385   3.771   4.295   0.062 -1.2355  0.4989 -0.3915
    1THF     H6  386   3.811   4.139   0.079 -0.6213 -0.2581  2.0489
    1THF     C4  387   3.646   4.182   0.209 -0.4071 -0.2699 -0.0502
    1THF     H7  388   3.592   4.272   0.239 -0.5018 -0.3364 -0.0219
    1THF     H8  389   3.716   4.151   0.286  0.6278  2.6599  0.2389
    1THF     O1  390   3.559   4.074   0.182  0.0197  0.0116  0.5035
    1THF     C1  391   3.731   1.019   0.997  0.0617  0.1656 -0.0720
    1THF     H1  392   3.713   0.941   1.072 -1.1028 -1.0467 -1.5813
    1THF     H2  393   3.765   0.978   0.902  0.1915 -0.5069  0.2645
    1THF     C2  394   3.825   1.133   1.038 -0.3754 -0.1342 -0.3477
    1THF     H3  395   3.929   1.101   1.028  0.1897  1.8847 -1.2874
    1THF     H4  396   3.815   1.161   1.143  1.5714 -0.3007 -0.0901
    1THF     C3  397   3.786   1.249   0.948 -0.0286 -0.5983  0.2758
    1THF     H5  398   3.853   1.266   0.864 -0.3702 -1.0159 -0.0845
    1THF     H6  399   3.777   1.339   1.009 -2.0192 -0.3784 -0.2957
    1THF     C4  400   3.656   1.202   0.888 -0.4499  0.1222  0.3062
    1THF     H7  401   3.670   1.170   0.785  1.9041  1.5988  0.1274
    1THF     H8  402   3.583   1.284   0.887  0.7869  1.2368 -1.2665
    1THF     O1  403   3.610   1.097   0.973  0.3428 -0.5181 -0.0285
    1THF     C1  404   3.016   2.251   2.878  0.0698 -0.2284 -0.1825
    1THF     H1  405   2.912   2.281   2.895  0.8536  1.4704  1.8320
    1THF     H2  406   3.036   2.264   2.771  0.9284  0.7279  0.0878
    1THF     C2  407   3.028   2.100   2.913  0.6954 -0.5415 -0.3129
    1THF     H3  408   3.099   2.042   2.853  1.1968 -2.4879  2.1154
    1THF     H4  409   2.931   2.050   2.918  0.4536 -0.1618 -0.9732
    1THF     C3  410   3.080   2.102   3.061  0.8668  0.8265  0.1222
    1THF     H5  411   3.135   2.010   3.078  0.6495  0.7124  0.2072
    1THF     H6  412   2.987   2.116   3.117  0.5327  1.4915 -0.5762
    1THF     C4  413   3.156   2.233   3.077  0.1609  0.5680 -0.5421
    1THF     H7  414   3.259   2.198   3.063  0.2118 -0.9497  3.0134
    1THF     H8  415   3.145   2.288   3.170  0.5155 -0.2187 -0.0255
    1THF     O1  416   3.114   2.317   2.968 -0.2368 -0.4131  0.5846
    1THF     C1  417   1.039   0.886   2.346 -0.0226 -0.6613 -0.1927
    1THF     H1  418   0.974   0.956   2.293 -0.6218 -2.4505 -1.8786
    1THF     H2  419   1.039   0.900   2.455 -0.5158 -2.6013  0.0729
    1THF     C2  420   1.176   0.905   2.285  1.3032 -0.1046  0.0268
    1THF     H3  421   1.256   0.877   2.353  1.1073 -2.0303 -0.4966
    1THF     H4  422   1.202   1.007   2.256  0.9537  0.1293  0.5398
    1THF     C3  423   1.185   0.800   2.175  0.2341 -0.2138 -0.1322
    1THF     H5  424   1.264   0.729   2.200 -0.4801  0.1129  3.3544
    1THF     H6  425   1.220   0.850   2.084  1.4146  1.9806  1.4745
    1THF     C4  426   1.044   0.730   2.174 -0.1332 -0.4120 -0.0785
    1THF     H7  427   1.044   0.624   2.147 -0.7626 -0.3783 -0.2241
    1THF     H8  428   0.982   0.778   2.098 -1.9566 -0.5060  1.3076
    1THF     O1  429   0.985   0.762   2.305 -0.2891  0.2158 -1.0478
    1THF     C1  430   3.344   3.726   1.031 -0.2393 -0.3522  0.5262
    1THF     H1  431   3.425   3.674   0.978  3.2452  2.2810  2.9921
    1THF     H2  432   3.322   3.819   0.978 -0.3219 -0.6579  0.0281
    1THF     C2  433   3.384   3.744   1.176  0.4217  0.2339 -0.5939
    1THF     H3  434   3.402   3.849   1.200  1.9999 -0.7270  2.6199
    1THF     H4  435   3.475   3.687   1.194 -1.0290 -2.4324 -1.5197
    1THF     C3  436   3.263   3.683   1.264 -0.0180  0.4376 -0.1242
    1THF     H5  437   3.263   3.753   1.347 -0.4230 -0.0572  0.2922
    1THF     H6  438   3.288   3.587   1.308  0.8651  0.2767 -0.9533
    1THF     C4  439   3.153   3.689   1.155  0.5728  0.3295  0.5966
    1THF     H7  440   3.105   3.787   1.149  1.5588  0.6674 -2.2764
    1THF     H8  441   3.077   3.615   1.184 -2.7700  1.5154 -4.5392
    1THF     O1  442   3.220   3.652   1.031  0.2394  0.3551  0.1500
    1THF     C1  443   2.210   2.948   1.035  0.4746  0.4011  0.4341
    1THF     H1  444   2.316   2.956   1.056  0.4519 -1.2333  1.2668
    1THF     H2  445   2.151   2.935   1.126 -1.4664 -1.4814 -1.0262
    1THF     C2  446   2.177   2.836   0.935  0.0544 -1.0128  0.0215
    1THF     H3  447   2.138   2.750   0.990  1.0558 -1.5895 -0.1542
    1THF     H4  448   2.271   2.819   0.882  0.6007 -0.4510  0.7836
    1THF     C3  449   2.066   2.888   0.847  0.0617 -0.2146 -0.3148
    1THF     H5  450   1.967   2.867   0.887  0.0187 -1.4337 -1.0402
    1THF     H6  451   2.079   2.852   0.745  1.9583  0.5178 -0.3545
    1THF     C4  452   2.074   3.037   0.856 -0.7030  0.7868 -0.0455
    1THF     H7  453   1.973   3.072   0.879 -0.4013  0.7773  1.3171
    1THF     H8  454   2.107   3.086   0.764 -3.6601  0.5900 -1.2604
    1THF     O1  455   2.174   3.065   0.959  0.0411 -0.0068 -0.0005
    1THF     C1  456   3.615   0.771   2.962 -0.3248  0.2383 -0.1478
    1THF     H1  457   3.543   0.700   3.005  1.3108 -1.2190  0.2435
    1THF     H2  458   3.660   0.821   3.048  0.1462  2.1351 -1.4761
    1THF     C2  459   3.557   0.859   2.850 -1.0747 -0.1532  0.1862
    1THF     H3  460   3.549   0.964   2.879 -1.7455 -0.9393  2.9149
    1THF     H4  461   3.458   0.812   2.846 -1.2792  0.1233  1.6272
    1THF     C3  462   3.642   0.839   2.729 -0.2180 -0.4498 -0.0176
    1THF     H5  463   3.675   0.928   2.675  0.0006 -0.6391 -0.1985
    1THF     H6  464   3.583   0.800   2.646  2.0661 -0.0855 -1.8818
    1THF     C4  465   3.766   0.759   2.773  0.5944  0.2961  0.5654
    1THF     H7  466   3.854   0.817   2.804  0.5573  0.4878  0.3165
    1THF     H8  467   3.792   0.687   2.695  0.2909 -1.5090  2.0961
    1THF     O1  468   3.709   0.696   2.888  0.2861 -0.1195  0.2615
    1THF     C1  469   2.236   0.110   3.391  0.2437  0.1316  0.0703
    1THF     H1  470   2.287   0.163   3.310  0.5728 -0.4497 -0.1043
    1THF     H2  471   2.193   0.188   3.456 -1.2856  0.3996 -1.2353
    1THF     C2  472   2.327   0.009   3.458 -0.2142  0.1395  0.2262
    1THF     H3  473   2.349   0.035   3.562  1.1757 -1.3100  0.3032
    1THF     H4  474   2.424  -0.006   3.411  0.1507  0.3344  0.9151
    1THF     C3  475   2.249  -0.123   3.451 -0.5050  0.0205  0.2393
    1THF     H5  476   2.250  -0.167   3.550  0.7060  0.3281  0.3604
    1THF     H6  477   2.284  -0.194   3.376  1.7177  0.3322  0.9558
    1THF     C4  478   2.111  -0.075   3.408 -0.1208 -0.2241  0.3189
    1THF     H7  479   2.049  -0.052   3.495  1.2583  0.4860  1.1249
    1THF     H8  480   2.063  -0.154   3.350 -0.7410 -0.2883  0.9075
    1THF     O1  481   2.124   0.040   3.330  0.0198 -0.2772  0.2197
    1THF     C1  482   3.367   0.727   3.625 -0.7223 -0.1215  0.3314
    1THF     H1  483   3.276   0.681   3.665  0.1286 -3.1642 -1.1036
    1THF     H2  484   3.347   0.793   3.540  0.9863 -0.0392 -0.0084
    1THF     C2  485   3.455   0.611   3.583  0.9771 -0.2375  0.3538
    1THF     H3  486   3.497   0.634   3.485 -0.3248  1.5922  0.1976
    1THF     H4  487   3.398   0.517   3.581  1.6795 -0.7443  3.0556
    1THF     C3  488   3.564   0.617   3.688  0.7092  0.0839  0.7330
    1THF     H5  489   3.654   0.647   3.635 -0.9343  0.3059 -2.0297
    1THF     H6  490   3.568   0.522   3.743 -0.5265 -0.9865 -0.9772
    1THF     C4  491   3.529   0.714   3.798  0.1145 -0.5633 -0.0624
    1THF     H7  492   3.613   0.766   3.845 -0.5474 -1.0124  1.6465
    1THF     H8  493   3.475   0.656   3.873 -1.8622  0.8079 -0.3836
    1THF     O1  494   3.438   0.803   3.731  0.2281  0.5074  0.7190
    1THF     C1  495   0.750   3.296   2.099  0.7497 -0.1312  0.4946
    1THF     H1  496   0.766   3.191   2.125  0.3015 -0.5878 -0.9896
    1THF     H2  497   0.727   3.305   1.992 -1.2119  2.7426  1.1068
    1THF     C2  498   0.875   3.383   2.124  0.4861  0.3092 -0.2525
    1THF     H3  499   0.907   3.434   2.032  0.2800  0.5728 -0.1775
    1THF     H4  500   0.962   3.323   2.153  0.5738  0.9971  0.9247
    1THF     C3  501   0.832   3.481   2.231 -0.3476 -0.4317 -0.0095
    1THF     H5  502   0.809   3.581   2.194 -0.6714 -1.0064 -1.4043
    1THF     H6  503   0.909   3.501   2.306  0.3281 -0.4905 -0.6910
    1THF     C4  504   0.704   3.416   2.287 -0.1568 -0.3051  0.0829
    1THF     H7  505   0.642   3.493   2.334 -1.8323 -0.7325 -1.3826
    1THF     H8  506   0.745   3.339   2.352 -4.0083 -3.1928 -0.7454
    1THF     O1  507   0.641   3.355   2.175 -0.0303  0.0987  0.1476
    1THF     C1  508   3.746   2.529   0.520  0.0881 -0.3233 -0.0605
    1THF     H1  509   3.700   2.436   0.485 -2.0147  0.3886  0.6906
    1THF     H2  510   3.787   2.594   0.442  1.1565 -2.1094 -1.0013
    1THF     C2  511   3.838   2.503   0.636  0.3663 -0.4656  1.1374
    1THF     H3  512   3.907   2.588   0.639 -0.2011 -0.0000  0.9965
    1THF     H4  513   3.894   2.410   0.633 -0.7282 -1.0910 -3.1160
    1THF     C3  514   3.738   2.510   0.756  0.3639  0.1179  0.0503
    1THF     H5  515   3.782   2.572   0.833 -1.5371  0.3326  0.9848
    1THF     H6  516   3.719   2.407   0.787  3.7184 -0.4635  0.3721
    1THF     C4  517   3.606   2.577   0.709  0.1465  0.7533 -0.4957
    1THF     H7  518   3.590   2.671   0.762 -0.2617  1.0367 -1.1149
    1THF     H8  519   3.516   2.517   0.727  0.6032  0.1845 -0.1186
    1THF     O1  520   3.623   2.596   0.572 -0.0310 -0.2193 -0.6003
    1THF     C1  521   0.952   1.822   1.378 -0.3018 -0.4048  0.4850
    1THF     H1  522   0.863   1.875   1.342  0.3605  0.3405 -0.0779
    1THF     H2  523   0.918   1.745   1.448 -0.7145 -0.9850 -0.3365
    1THF     C2  524   1.051   1.917   1.449  0.0728  0.0568  0.2911
    1THF     H3  525   1.015   1.944   1.548  0.9308 -3.4325  1.6303
    1THF     H4  526   1.075   1.998   1.380  1.2599 -0.5370 -0.0112
    1THF     C3  527   1.175   1.835   1.453  0.5035  0.1195 -0.1758
    1THF     H5  528   1.196   1.792   1.552  0.2129 -0.2716 -0.2833
    1THF     H6  529   1.265   1.888   1.422 -0.7225  2.4974  0.2403
    1THF     C4  530   1.155   1.728   1.350 -0.3437  0.1510 -0.2984
    1THF     H7  531   1.147   1.630   1.397  0.5304 -0.3628 -1.2224
    1THF     H8  532   1.237   1.725   1.278  0.5231 -0.2215  0.6948
    1THF     O1  533   1.035   1.763   1.282  0.0162  0.7723 -0.5592
    1THF     C1  534   3.132   1.692   2.747  0.1183 -0.1179  0.6885
    1THF     H1  535   3.181   1.638   2.829 -2.8563 -0.3474  2.3798
    1THF     H2  536   3.029   1.721   2.767 -0.4611 -0.0524 -2.1790
    1THF     C2  537   3.133   1.611   2.615  0.7068 -0.7290 -0.3387
    1THF     H3  538   3.044   1.549   2.626  0.4036 -0.2007  0.1553
    1THF     H4  539   3.222   1.547   2.609  2.1655  1.1438  0.8175
    1THF     C3  540   3.123   1.711   2.498  0.1289  0.8536 -0.1980
    1THF     H5  541   3.023   1.718   2.456  0.4619  1.0551 -0.9708
    1THF     H6  542   3.198   1.693   2.420  0.7819 -0.6095  0.7500
    1THF     C4  543   3.160   1.845   2.568  0.0012  0.3420 -0.1229
    1THF     H7  544   3.072   1.911   2.573 -0.9686 -0.9201 -0.2200
    1THF     H8  545   3.244   1.899   2.525 -0.1705  0.6554 -0.0729
    1THF     O1  546   3.203   1.813   2.706  0.7886 -0.8585 -0.1388
    1THF     C1  547   1.504   2.297   3.113 -0.2825  0.7816  0.4636
    1THF     H1  548   1.543   2.203   3.075 -0.8750  0.1498  1.3951
    1THF     H2  549   1.552   2.330   3.205 -0.9648  1.8471  0.4516
    1THF     C2  550   1.355   2.273   3.143 -0.5789  0.3949 -0.0489
    1THF     H3  551   1.340   2.339   3.229  0.0471 -0.3966  0.6733
    1THF     H4  552   1.345   2.169   3.174  0.9942 -0.1294 -1.2290
    1THF     C3  553   1.275   2.304   3.020  0.0975  0.1650 -0.1696
    1THF     H5  554   1.187   2.364   3.046 -1.1434 -1.2669 -0.9809
    1THF     H6  555   1.251   2.215   2.963  2.2221  0.9249 -2.3340
    1THF     C4  556   1.369   2.396   2.936  0.2211 -0.1096  0.2024
    1THF     H7  557   1.341   2.502   2.931 -0.7621 -0.3797 -0.0821
    1THF     H8  558   1.378   2.354   2.836 -3.1040  3.0062 -1.5395
    1THF     O1  559   1.501   2.402   3.003 -0.5149 -0.3132 -0.3020
    1THF     C1  560   3.184   3.010   1.315  0.3355 -0.1737 -0.4172
    1THF     H1  561   3.122   2.958   1.388  2.0794  0.4236  1.5494
    1THF     H2  562   3.139   3.031   1.217 -1.1753 -2.2943 -0.1940
    1THF     C2  563   3.323   2.955   1.300 -0.1930 -0.4678 -0.4797
    1THF     H3  564   3.311   2.896   1.209  0.5628  1.0628 -1.5909
    1THF     H4  565   3.353   2.880   1.374 -0.2861 -1.9170 -1.8812
    1THF     C3  566   3.418   3.077   1.294 -0.1023 -0.2985 -0.2645
    1THF     H5  567   3.468   3.094   1.199 -1.1918  0.1432 -0.7670
    1THF     H6  568   3.496   3.057   1.368 -0.6061  0.1352  0.3885
    1THF     C4  569   3.331   3.199   1.330 -0.1665  0.6159  0.0329
    1THF     H7  570   3.318   3.254   1.236 -0.0882 -0.3835 -0.5664
    1THF     H8  571   3.373   3.264   1.407  0.8953  0.3235 -0.2964
    1THF     O1  572   3.205   3.142   1.377  0.1769  0.0459  0.0157
    1THF     C1  573   3.568   0.012   2.439  0.3501 -0.7208 -0.1995
    1THF     H1  574   3.462   0.038   2.444  0.3031 -0.2573 -3.1802
    1THF     H2  575   3.612   0.048   2.346 -0.3627 -1.3612 -0.7907
    1THF     C2  576   3.574  -0.144   2.430 -0.7953  0.7682 -0.2380
    1THF     H3  577   3.570  -0.176   2.326 -2.2758  0.8920 -0.2259
    1THF     H4  578   3.487  -0.178   2.487  0.2395 -0.7193  0.5006
    1THF     C3  579   3.707  -0.178   2.492  0.2335 -0.2924 -0.3819
    1THF     H5  580   3.781  -0.174   2.411 -0.2742 -2.3942 -0.9825
    1THF     H6  581   3.725  -0.271   2.546  0.2704  1.4333  2.7162
    1THF     C4  582   3.733  -0.058   2.587 -0.5916  0.0146 -0.3835
    1THF     H7  583   3.835  -0.019   2.576 -1.1308  1.2324 -1.3551
    1THF     H8  584   3.706  -0.084   2.689 -0.7101  2.5654  0.2853
    1THF     O1  585   3.650   0.056   2.546 -0.1587  0.4781  0.0960
    1THF     C1  586   3.894   1.430   3.725 -0.2909  0.7753 -0.4350
    1THF     H1  587   3.915   1.323   3.721 -2.1181  0.4358 -1.1852
    1THF     H2  588   3.962   1.496   3.670 -0.4616  1.1206 -0.2314
    1THF     C2  589   3.910   1.464   3.876  0.0820  1.0699  0.0267
    1THF     H3  590   4.003   1.518   3.895 -0.0432  1.2898  0.0101
    1THF     H4  591   3.911   1.379   3.945 -1.0490 -0.3870 -1.7105
    1THF     C3  592   3.785   1.541   3.913  0.7044  0.5522 -0.0391
    1THF     H5  593   3.803   1.648   3.898 -1.8572  1.0321  0.0632
    1THF     H6  594   3.753   1.523   4.016  1.3518  1.2574  0.2917
    1THF     C4  595   3.681   1.488   3.809  0.1631 -0.2542  0.0989
    1THF     H7  596   3.608   1.564   3.780  1.7842  1.6063  0.7663
    1THF     H8  597   3.631   1.402   3.855 -1.3865  1.5188  1.8536
    1THF     O1  598   3.757   1.453   3.692  0.3777 -0.3316 -0.1763
    1THF     C1  599   3.228   0.419   0.669 -0.0410 -0.0527  0.8923
    1THF     H1  600   3.277   0.328   0.635  2.2965  1.4345  0.2246
    1THF     H2  601   3.286   0.509   0.687 -2.4936  1.6984  0.3055
    1THF     C2  602   3.122   0.406   0.778 -0.4047 -0.0190  0.2345
    1THF     H3  603   3.158   0.445   0.874  4.0696  0.1359 -1.4263
    1THF     H4  604   3.096   0.300   0.791 -2.3153  0.7710  3.6355
    1THF     C3  605   2.996   0.476   0.724 -0.1816 -0.3025  0.2707
    1THF     H5  606   2.993   0.578   0.763  1.4105  0.4739 -1.5414
    1THF     H6  607   2.915   0.416   0.766 -1.6427  0.1673 -1.8332
    1THF     C4  608   3.008   0.453   0.573 -0.7020 -0.3508  0.0660
    1THF     H7  609   2.955   0.526   0.511 -2.7526 -2.1295 -0.3081
    1THF     H8  610   2.973   0.353   0.547 -2.8638  0.9970 -2.3844
    1THF     O1  611   3.146   0.458   0.557  0.8625  0.6049  0.3186
    1THF     C1  612   1.750   3.278   3.335 -0.1525  0.5339 -0.1176
    1THF     H1  613   1.687   3.333   3.405 -1.0387 -0.2991 -0.2451
    1THF     H2  614   1.844   3.334   3.332  0.6719 -0.8133  0.2853
    1THF     C2  615   1.680   3.258   3.201  0.4124 -0.5775 -0.5486
    1THF     H3  616   1.734   3.304   3.119 -2.1041  2.0985 -0.7655
    1THF     H4  617   1.582   3.306   3.198 -0.0099 -1.1078  2.4200
    1THF     C3  618   1.652   3.109   3.192  0.3981  0.6385 -1.2128
    1THF     H5  619   1.714   3.063   3.115  0.7933  0.3282 -0.7055
    1THF     H6  620   1.549   3.086   3.162  0.4357 -0.1275 -0.7735
    1THF     C4  621   1.674   3.054   3.339 -0.0549  0.0211 -0.1125
    1THF     H7  622   1.708   2.952   3.356  0.0707  0.1194  0.2213
    1THF     H8  623   1.581   3.065   3.394 -0.4270 -0.5312 -0.6302
    1THF     O1  624   1.775   3.143   3.388  0.5749  0.2948  0.2709
    1THF     C1  625   2.170   1.177   2.486 -0.2708 -0.4813 -0.6161
    1THF     H1  626   2.179   1.089   2.421 -0.9574 -0.4610 -0.7373
    1THF     H2  627   2.123   1.147   2.580  2.5270  0.5459  1.1717
    1THF     C2  628   2.081   1.282   2.430  0.3157  0.3326  0.1618
    1THF     H3  629   1.977   1.271   2.460  0.5699 -0.9385  0.6302
    1THF     H4  630   2.075   1.272   2.321  2.3281 -0.9889  0.1359
    1THF     C3  631   2.141   1.413   2.467  0.7801 -0.2441 -0.6305
    1THF     H5  632   2.103   1.441   2.565  1.3358  0.1299 -0.5210
    1THF     H6  633   2.132   1.494   2.395  0.4851  2.9748  2.8479
    1THF     C4  634   2.293   1.386   2.469  0.6253 -1.2710 -0.4369
    1THF     H7  635   2.331   1.457   2.542 -4.7838  1.0438  0.3938
    1THF     H8  636   2.337   1.387   2.369 -1.6583 -2.3337 -1.5204
    1THF     O1  637   2.296   1.248   2.521 -0.2119 -0.7302  0.1650
    1THF     C1  638   0.717   3.843   2.420 -0.3905 -0.2617  0.1406
    1THF     H1  639   0.795   3.795   2.359 -1.0801 -0.3734 -0.6663
    1THF     H2  640   0.663   3.769   2.478 -0.6452 -0.6450 -0.5729
    1THF     C2  641   0.631   3.921   2.322 -0.1784  0.0086  0.0057
    1THF     H3  642   0.542   3.932   2.384  0.3493  0.1392  0.7516
    1THF     H4  643   0.601   3.881   2.225 -3.3516  1.2007  0.4300
    1THF     C3  644   0.708   4.053   2.300 -0.3196 -0.1180  0.2533
    1THF     H5  645   0.649   4.145   2.292  0.3685  0.2749 -0.4870
    1THF     H6  646   0.770   4.047   2.210  0.2483  2.6786  0.3885
    1THF     C4  647   0.813   4.062   2.411  0.4329  0.9964 -0.2815
    1THF     H7  648   0.800   4.148   2.477  3.0371  0.8372  0.5089
    1THF     H8  649   0.915   4.052   2.372  0.5554  2.1016 -0.2590
    1THF     O1  650   0.785   3.947   2.500  0.3578  0.0018 -0.4045
    1THF     C1  651   3.508   0.360   2.924 -0.5315 -0.4126  0.4536
    1THF     H1  652   3.548   0.384   2.825  0.8014  0.7965  1.2749
    1THF     H2  653   3.432   0.433   2.953 -1.3676 -1.1531  0.1701
    1THF     C2  654   3.614   0.361   3.038  0.2993  0.5673  0.3945
    1THF     H3  655   3.614   0.441   3.112  0.6383  0.9458 -0.0103
    1THF     H4  656   3.712   0.358   2.990  0.1453 -0.3074  0.1099
    1THF     C3  657   3.595   0.223   3.110 -0.4219  0.6178 -0.1197
    1THF     H5  658   3.606   0.234   3.218 -0.8506 -0.3554  0.0289
    1THF     H6  659   3.658   0.149   3.060  1.1736  1.4873  0.5704
    1THF     C4  660   3.452   0.190   3.078 -0.2828 -0.3468  0.1772
    1THF     H7  661   3.378   0.252   3.129 -0.4061 -0.7895  0.5393
    1THF     H8  662   3.426   0.083   3.080 -0.0625 -0.3897  0.7504
    1THF     O1  663   3.456   0.228   2.937  0.4163 -0.0594 -0.5297
    1THF     C1  664   3.626   1.143   0.021  0.3444 -0.2549 -0.1645
    1THF     H1  665   3.700   1.222   0.032 -0.4780  0.4492  0.5027
    1THF     H2  666   3.520   1.166   0.038  0.4387 -0.3734  0.6316
    1THF     C2  667   3.677   1.037   0.115  0.1115  0.7952 -0.1169
    1THF     H3  668   3.592   0.985   0.161  2.1250 -2.2274  0.3751
    1THF     H4  669   3.725   1.084   0.201 -1.1131  0.7648  0.6070
    1THF     C3  670   3.770   0.944   0.038 -0.5222 -0.1351  1.1062
    1THF     H5  671   3.719   0.848   0.026  0.0777 -0.0690 -2.8893
    1THF     H6  672   3.868   0.934   0.085  0.3274 -1.7435 -0.9027
    1THF     C4  673   3.774   1.009  -0.094 -0.0778  0.0091 -0.3367
    1THF     H7  674   3.793   0.940  -0.177  1.7726 -1.1642  1.0248
    1THF     H8  675   3.857   1.080  -0.094  0.6018 -0.6912 -3.2943
    1THF     O1  676   3.647   1.079  -0.106  0.1887 -0.5602  0.0324
    1THF     C1  677   2.546   3.162   1.751 -0.4758  0.1833  0.4795
    1THF     H1  678   2.479   3.134   1.669 -1.0142 -0.8013  1.2390
    1THF     H2  679   2.591   3.260   1.734  1.3100 -0.7330 -0.3012
    1THF     C2  680   2.660   3.069   1.763  0.9886 -0.6475 -0.3060
    1THF     H3  681   2.733   3.098   1.687  0.1338  2.7639  0.1205
    1THF     H4  682   2.624   2.967   1.744 -0.8176 -0.0871 -0.0593
    1THF     C3  683   2.702   3.085   1.909 -0.4122 -0.3729  0.0241
    1THF     H5  684   2.761   3.177   1.910 -1.0127  0.0233 -0.3092
    1THF     H6  685   2.752   2.997   1.950 -1.1112 -0.5312  0.5468
    1THF     C4  686   2.566   3.107   1.979  0.4930 -0.6335  0.2305
    1THF     H7  687   2.585   3.168   2.068  3.0512 -1.2941  0.1496
    1THF     H8  688   2.517   3.012   2.001 -0.6875 -0.3437 -1.0462
    1THF     O1  689   2.486   3.175   1.880 -0.1971  0.2920  0.5222
    1THF     C1  690   1.622   2.297   0.794 -0.3018  0.0765 -0.3186
    1THF     H1  691   1.572   2.304   0.697 -1.1232  0.2413  0.1135
    1THF     H2  692   1.563   2.354   0.866 -1.0639  0.9945 -1.6537
    1THF     C2  693   1.777   2.333   0.790 -0.3862 -0.0398 -0.1717
    1THF     H3  694   1.812   2.367   0.887 -0.4950 -0.4006 -0.0058
    1THF     H4  695   1.804   2.404   0.711 -2.3488 -2.2550 -2.9326
    1THF     C3  696   1.846   2.193   0.766 -1.0739  0.4001 -0.2032
    1THF     H5  697   1.939   2.196   0.824 -2.1528  1.5097  1.5028
    1THF     H6  698   1.869   2.161   0.664  4.5302  2.6572  0.1572
    1THF     C4  699   1.751   2.095   0.833  0.7485  0.5197  0.0282
    1THF     H7  700   1.781   2.079   0.937  1.3589 -0.6387 -0.3131
    1THF     H8  701   1.732   1.996   0.791  0.1425  0.1232  1.2091
    1THF     O1  702   1.617   2.155   0.834 -0.4173  0.3349  0.5319
    1THF     C1  703   2.761   4.016   3.992  0.7984  0.3196  0.0742
    1THF     H1  704   2.789   4.117   3.962 -1.5281  0.7439 -0.7652
    1THF     H2  705   2.787   3.941   3.917  2.7184 -0.2148  1.2284
    1THF     C2  706   2.613   4.005   4.042  0.2361 -0.1771 -0.0089
    1THF     H3  707   2.584   3.900   4.045  1.2417 -0.4567 -0.0554
    1THF     H4  708   2.532   4.060   3.992  0.9081 -0.8075 -1.8249
    1THF     C3  709   2.625   4.041   4.187 -0.1194 -0.1080 -0.4206
    1THF     H5  710   2.566   3.979   4.255 -1.2966  1.5148  0.0655
    1THF     H6  711   2.581   4.140   4.202  0.3755  0.1121 -0.4021
    1THF     C4  712   2.769   4.044   4.229  0.3399 -0.2408 -0.0160
    1THF     H7  713   2.787   3.972   4.309  1.4152 -0.9946 -0.9239
    1THF     H8  714   2.801   4.147   4.248  0.2880 -0.1744 -0.2847
    1THF     O1  715   2.831   3.988   4.114  0.4505 -0.1559 -0.1173
    1THF     C1  716   1.108   2.002   0.635 -0.5851  0.1034 -0.1095
    1THF     H1  717   1.076   2.102   0.667  1.0444  0.4117  0.6233
    1THF     H2  718   1.028   1.930   0.656  1.7689 -2.8767 -1.0132
    1THF     C2  719   1.247   1.960   0.698  0.3461  0.5161 -0.2509
    1THF     H3  720   1.222   1.889   0.777  1.3672  0.0538 -0.3379
    1THF     H4  721   1.288   2.054   0.736  0.6229  1.7827 -3.4967
    1THF     C3  722   1.328   1.901   0.587  0.2630  0.5900 -0.5446
    1THF     H5  723   1.379   1.809   0.613 -2.9867 -1.2877 -0.5333
    1THF     H6  724   1.395   1.978   0.548 -0.2157  1.5449  0.4479
    1THF     C4  725   1.225   1.885   0.471  0.2456  0.1784  0.3200
    1THF     H7  726   1.166   1.794   0.475  1.1132 -0.3431  1.7010
    1THF     H8  727   1.257   1.898   0.368  0.0505 -1.0789  0.1019
    1THF     O1  728   1.141   1.998   0.493  0.7887 -0.0799  0.5603
    1THF     C1  729   3.894   2.323   1.390  0.3393 -0.0252 -0.3868
    1THF     H1  730   3.840   2.387   1.461  1.3842  1.4718 -0.9283
    1THF     H2  731   3.995   2.364   1.382  1.2652 -1.7907  1.6699
    1THF     C2  732   3.813   2.311   1.254  0.2980 -0.6388 -0.0314
    1THF     H3  733   3.881   2.275   1.176 -1.9403 -1.9366 -1.4196
    1THF     H4  734   3.754   2.396   1.220 -0.5953  0.2032  3.3934
    1THF     C3  735   3.707   2.202   1.276  0.4779 -0.2481 -0.3061
    1THF     H5  736   3.711   2.139   1.187  1.3197 -0.4567 -0.1299
    1THF     H6  737   3.607   2.237   1.302 -0.0876 -1.6980 -0.4955
    1THF     C4  738   3.760   2.127   1.398  0.0164 -0.0687 -0.4111
    1THF     H7  739   3.777   2.020   1.384 -0.9172  0.1205 -3.2934
    1THF     H8  740   3.680   2.129   1.473 -1.5329 -0.8526 -2.0084
    1THF     O1  741   3.879   2.188   1.446 -0.0827 -0.3327 -0.4773
    1THF     C1  742   3.073   1.994   0.283  0.0199 -0.8125  0.0404
    1THF     H1  743   3.043   2.073   0.352  3.3144 -0.5949  1.3198
    1THF     H2  744   3.061   2.023   0.178 -0.9537  1.7955  0.8353
    1THF     C2  745   2.982   1.874   0.326 -0.2700  0.3742 -0.1279
    1THF     H3  746   2.916   1.835   0.248 -1.2610 -1.7945  1.7404
    1THF     H4  747   2.923   1.892   0.415 -0.3578 -0.0736 -0.0941
    1THF     C3  748   3.090   1.760   0.344  0.4155  0.3276 -0.2497
    1THF     H5  749   3.103   1.701   0.253  0.2241  1.5199 -1.0703
    1THF     H6  750   3.046   1.693   0.418 -2.2085  1.0009 -1.1330
    1THF     C4  751   3.214   1.837   0.381  0.0413  0.6139 -0.8574
    1THF     H7  752   3.309   1.790   0.357 -0.7531 -1.9392  0.8155
    1THF     H8  753   3.219   1.866   0.487  0.6207  0.8115 -0.9393
    1THF     O1  754   3.207   1.950   0.294 -0.2260  0.1956 -0.1026
    1THF     C1  755   2.534   1.709   0.240 -0.4034  0.5138 -0.2155
    1THF     H1  756   2.508   1.807   0.199 -0.2442  0.5051 -0.3385
    1THF     H2  757   2.519   1.722   0.347  1.5163  1.5610 -0.0449
    1THF     C2  758   2.679   1.666   0.221 -0.4134  0.4774 -0.6060
    1THF     H3  759   2.732   1.672   0.316 -0.1824 -1.1948 -0.6152
    1THF     H4  760   2.730   1.726   0.145 -0.6132  2.6598  0.9294
    1THF     C3  761   2.674   1.518   0.166 -0.2452  0.1991  0.6594
    1THF     H5  762   2.749   1.462   0.224 -0.7121 -0.9141  0.2065
    1THF     H6  763   2.688   1.500   0.059  1.6239  0.0557  0.9000
    1THF     C4  764   2.538   1.473   0.191  0.3062  0.2948  0.3115
    1THF     H7  765   2.532   1.430   0.291 -0.0650 -0.1722  0.0885
    1THF     H8  766   2.502   1.403   0.115  0.4908  1.2224 -0.6396
    1THF     O1  767   2.458   1.595   0.184  0.3449 -0.6485 -0.1462
    1THF     C1  768   0.663   3.526   0.626  0.3190  0.7772 -0.1240
    1THF     H1  769   0.710   3.624   0.612  0.2721  1.1558  2.1681
    1THF     H2  770   0.627   3.515   0.728  0.1161 -4.6373 -0.6268
    1THF     C2  771   0.754   3.412   0.588  0.3417 -0.7833 -0.7204
    1THF     H3  772   0.788   3.359   0.677  0.1467 -0.0734 -0.2237
    1THF     H4  773   0.846   3.457   0.550  1.4982  0.0772  2.9644
    1THF     C3  774   0.676   3.317   0.494  0.3154  0.0293 -0.1602
    1THF     H5  775   0.677   3.220   0.543 -1.1800  0.5797  1.0174
    1THF     H6  776   0.720   3.311   0.394 -0.1274 -0.5529 -0.3252
    1THF     C4  777   0.535   3.384   0.485  0.0992 -0.5024  0.7429
    1THF     H7  778   0.469   3.329   0.553 -1.8367 -0.1036 -0.7685
    1THF     H8  779   0.493   3.380   0.384  1.4784  2.1406  0.0206
    1THF     O1  780   0.551   3.521   0.532  0.7765  0.0838 -0.8620
    1THF     C1  781   3.441   1.437   3.361 -0.2537  0.2057  0.3477
    1THF     H1  782   3.405   1.334   3.352 -1.8865  0.6466  1.6867
    1THF     H2  783   3.543   1.434   3.402 -0.1550  1.4945  0.2093
    1THF     C2  784   3.350   1.525   3.445 -0.0838  0.6199 -0.5950
    1THF     H3  785   3.375   1.529   3.551  1.9352  0.9331 -1.0660
    1THF     H4  786   3.251   1.487   3.419 -1.4539  2.1239  2.1803
    1THF     C3  787   3.377   1.670   3.389 -0.0845 -0.6554  0.4220
    1THF     H5  788   3.433   1.727   3.464  1.4166 -0.7810 -0.5769
    1THF     H6  789   3.284   1.721   3.364  0.4974 -0.1837 -0.7978
    1THF     C4  790   3.445   1.646   3.251  0.1857 -0.4813 -0.0781
    1THF     H7  791   3.549   1.674   3.269  0.9939 -3.8067  0.7876
    1THF     H8  792   3.390   1.689   3.167 -0.6837 -0.3915  0.5307
    1THF     O1  793   3.440   1.497   3.235  0.1586  0.1607 -0.5524
    1THF     C1  794   0.002   2.988   3.437  0.0861 -0.1915  0.0485
    1THF     H1  795  -0.036   3.090   3.448  0.8029  0.4502 -2.9276
    1THF     H2  796   0.096   2.974   3.382  1.0772  0.1620  1.6144
    1THF     C2  797  -0.115   2.905   3.384  0.1796 -0.5616 -0.5365
    1THF     H3  798  -0.085   2.806   3.350  1.9345  0.3395 -1.6899
    1THF     H4  799  -0.168   2.948   3.299 -2.6624 -4.0077 -0.6293
    1THF     C3  800  -0.202   2.882   3.502  0.3620  0.4479 -0.9442
    1THF     H5  801  -0.232   2.777   3.509  1.3113  0.2578  0.2312
    1THF     H6  802  -0.293   2.942   3.505 -0.2515 -0.4414 -1.4232
    1THF     C4  803  -0.112   2.918   3.621  1.0292 -0.2295 -0.5965
    1THF     H7  804  -0.118   2.835   3.691 -3.1122  0.3167 -0.2222
    1THF     H8  805  -0.145   3.012   3.665  2.3476  0.9301 -1.9866
    1THF     O1  806   0.021   2.931   3.567  0.4046  0.1362  0.3762
    1THF     C1  807   2.714   3.804   3.477 -0.1023 -0.8969 -0.0031
    1THF     H1  808   2.743   3.704   3.509 -0.5263  0.2583  4.2351
    1THF     H2  809   2.689   3.804   3.371  0.9085  3.8069 -0.3364
    1THF     C2  810   2.827   3.896   3.523 -0.2120 -0.1294 -0.0513
    1THF     H3  811   2.898   3.917   3.442 -0.3472 -1.1776 -0.4497
    1THF     H4  812   2.880   3.843   3.603 -0.2504  1.0601  0.7764
    1THF     C3  813   2.760   4.032   3.559  0.4811 -0.2816 -0.6799
    1THF     H5  814   2.753   4.096   3.471 -0.4447 -1.0166 -1.1414
    1THF     H6  815   2.828   4.077   3.632  0.4033 -1.1495 -0.0629
    1THF     C4  816   2.630   3.983   3.612  0.5057 -0.1195 -0.0327
    1THF     H7  817   2.549   4.056   3.610  1.0039  0.5532  2.3118
    1THF     H8  818   2.648   3.960   3.717 -1.9286 -1.3772  0.1742
    1THF     O1  819   2.603   3.859   3.552 -0.5283 -0.2841 -0.0522
    1THF     C1  820   0.096   3.314   0.684 -0.0104 -0.0456 -0.1054
    1THF     H1  821   0.003   3.290   0.735  0.5608  2.6700  2.3296
    1THF     H2  822   0.087   3.421   0.664 -2.4683 -0.4956 -1.7215
    1THF     C2  823   0.124   3.244   0.551 -0.2796 -0.2297  0.3667
    1THF     H3  824   0.164   3.326   0.490 -2.3661  1.5883  1.3407
    1THF     H4  825   0.026   3.208   0.521  1.2711 -3.4469 -1.0286
    1THF     C3  826   0.231   3.141   0.587  0.3119  0.0026 -0.2302
    1THF     H5  827   0.308   3.143   0.509  0.7861  0.4527  0.2465
    1THF     H6  828   0.175   3.047   0.590 -0.0255  0.1888 -0.6521
    1THF     C4  829   0.284   3.175   0.724  0.0419  0.5002  0.3299
    1THF     H7  830   0.388   3.207   0.730  0.4588 -0.5454 -1.1204
    1THF     H8  831   0.255   3.088   0.783  1.8023  0.0779  0.6030
    1THF     O1  832   0.209   3.290   0.773  0.0944  0.8401 -0.1566
    1THF     C1  833   1.364   1.687   2.391 -0.5364 -0.0483 -0.5948
    1THF     H1  834   1.340   1.702   2.496  0.1342  1.1844 -0.6004
    1THF     H2  835   1.464   1.642   2.387 -0.2460  0.4330  0.8777
    1THF     C2  836   1.372   1.828   2.332  0.2057 -0.5232 -0.3885
    1THF     H3  837   1.450   1.898   2.363 -0.7061 -0.7898  2.6795
    1THF     H4  838   1.281   1.882   2.357 -0.3091 -1.0566 -1.0800
    1THF     C3  839   1.367   1.791   2.186 -0.5409 -0.7631 -0.1831
    1THF     H5  840   1.462   1.771   2.137  0.3823 -0.5781  1.5045
    1THF     H6  841   1.325   1.871   2.123 -0.1521 -0.3407  0.0892
    1THF     C4  842   1.278   1.663   2.174 -0.0972  0.0233  0.4429
    1THF     H7  843   1.338   1.582   2.131  0.1664  0.7787 -0.6330
    1THF     H8  844   1.183   1.683   2.122 -1.3980  0.3516  2.8974
    1THF     O1  845   1.262   1.620   2.310  0.6733 -0.2212  0.0110
    1THF     C1  846   3.611   1.440   1.970  0.0459 -0.1467 -0.1676
    1THF     H1  847   3.558   1.428   1.875 -1.5061  0.0289  0.6783
    1THF     H2  848   3.621   1.544   2.002  1.3872 -0.8644  1.8678
    1THF     C2  849   3.750   1.366   1.982 -0.6254  0.2052  0.4575
    1THF     H3  850   3.831   1.433   2.012 -0.4096 -1.4281  3.8414
    1THF     H4  851   3.782   1.326   1.886 -1.8272  0.3342 -0.0064
    1THF     C3  852   3.728   1.248   2.081 -0.3109 -0.2723 -1.0950
    1THF     H5  853   3.810   1.218   2.148 -1.9490 -3.8615 -0.5855
    1THF     H6  854   3.707   1.164   2.015 -0.8664 -1.0178  0.0228
    1THF     C4  855   3.605   1.289   2.163  0.2386  0.3324  0.6915
    1THF     H7  856   3.629   1.364   2.238 -0.2834  3.0059 -1.6900
    1THF     H8  857   3.536   1.208   2.188 -0.4002  1.1468  1.5782
    1THF     O1  858   3.530   1.373   2.070 -0.3170  0.2133  0.1065
    1THF     C1  859   3.619   0.917   3.369  0.4608 -0.2879 -0.0362
    1THF     H1  860   3.538   0.962   3.426  2.9832  0.6732  2.8912
    1THF     H2  861   3.609   0.817   3.326  1.2496  0.3457 -1.7578
    1THF     C2  862   3.749   0.923   3.456 -0.1948 -0.3277 -0.1356
    1THF     H3  863   3.815   0.837   3.440  0.3096  0.3720 -1.9419
    1THF     H4  864   3.736   0.942   3.563 -0.8307 -2.2805  0.1654
    1THF     C3  865   3.823   1.043   3.389  0.3670  0.0083  0.1288
    1THF     H5  866   3.930   1.029   3.405  0.3855 -1.9994 -1.4408
    1THF     H6  867   3.785   1.134   3.435  1.5894 -0.1742  1.5154
    1THF     C4  868   3.781   1.042   3.242 -0.2229 -0.4111  0.6656
    1THF     H7  869   3.833   0.959   3.193 -0.4909  0.0588 -0.4201
    1THF     H8  870   3.798   1.125   3.173  0.6731 -2.0266 -1.1046
    1THF     O1  871   3.642   1.006   3.250 -0.1105 -0.9170 -0.2926
    1THF     C1  872   0.813   1.134   3.690 -0.1310 -0.3662 -0.3876
    1THF     H1  873   0.914   1.146   3.650  0.5827 -1.1761  1.1455
    1THF     H2  874   0.822   1.106   3.795 -3.1534  1.4337  0.4008
    1THF     C2  875   0.733   1.041   3.597 -0.0005 -0.2225  0.3586
    1THF     H3  876   0.749   0.941   3.635  0.8829  0.3021  1.3929
    1THF     H4  877   0.765   1.043   3.493 -0.2001  0.3271  0.3032
    1THF     C3  878   0.587   1.094   3.585  0.6830  0.3684 -0.3185
    1THF     H5  879   0.519   1.024   3.633 -0.2968  2.2878  1.1580
    1THF     H6  880   0.560   1.113   3.481  0.6761  1.1347 -0.1788
    1THF     C4  881   0.586   1.228   3.673 -0.0540 -0.1091 -0.4840
    1THF     H7  882   0.556   1.184   3.768  0.0561 -2.4395 -1.4716
    1THF     H8  883   0.522   1.308   3.636 -0.7770 -0.7703 -0.6785
    1THF     O1  884   0.736   1.259   3.681 -0.3062 -0.1648  0.2784
    1THF     C1  885   0.958   1.242   3.330  0.1963 -0.5049  0.1195
    1THF     H1  886   1.001   1.260   3.231 -0.3973 -1.3812 -0.3100
    1THF     H2  887   0.849   1.233   3.326  0.2936 -1.3793 -1.0988
    1THF     C2  888   1.005   1.363   3.416  0.7070  0.0202 -0.0279
    1THF     H3  889   0.932   1.397   3.490 -1.1929  1.9790 -2.7524
    1THF     H4  890   1.021   1.447   3.349  1.4690 -1.4017 -1.6460
    1THF     C3  891   1.136   1.319   3.491  0.3526 -0.6101  0.6164
    1THF     H5  892   1.125   1.334   3.599 -2.2047 -0.4530  0.3707
    1THF     H6  893   1.226   1.372   3.460  0.2455 -0.7940 -0.0236
    1THF     C4  894   1.152   1.172   3.441 -0.1691 -0.4014 -0.0195
    1THF     H7  895   1.183   1.108   3.524 -0.4879  0.8688  1.0978
    1THF     H8  896   1.219   1.156   3.356  1.7814  0.7484  1.2598
    1THF     O1  897   1.027   1.129   3.393 -0.1170 -0.2306 -0.1322
    1THF     C1  898   2.768   0.342   0.093 -0.2956 -0.0847 -0.3967
    1THF     H1  899   2.840   0.268   0.059 -0.6172  0.5229 -2.4816
    1THF     H2  900   2.677   0.345   0.032 -0.1914  0.2603 -0.5350
    1THF     C2  901   2.819   0.484   0.081  0.3067 -0.6880 -1.0695
    1THF     H3  902   2.758   0.547   0.015 -0.5957  0.8591  1.1869
    1THF     H4  903   2.922   0.482   0.046  0.4711  2.0342 -0.8796
    1THF     C3  904   2.814   0.546   0.225 -0.1689  0.1701  0.6241
    1THF     H5  905   2.764   0.642   0.233  1.7353  1.4774 -2.2273
    1THF     H6  906   2.909   0.548   0.279 -0.8872 -1.4568  2.0125
    1THF     C4  907   2.722   0.448   0.299  0.5440  0.0550  0.3715
    1THF     H7  908   2.617   0.471   0.279  0.8688  1.0083 -0.3225
    1THF     H8  909   2.742   0.441   0.406  0.4153 -0.3580  0.3666
    1THF     O1  910   2.743   0.326   0.237 -0.3176  0.2011  0.4075
    1THF     C1  911   1.717   3.395   3.898  0.0535  0.6560 -0.2375
    1THF     H1  912   1.792   3.470   3.872  1.3736 -0.5075  0.1131
    1THF     H2  913   1.730   3.367   4.003 -0.2076  0.3997 -0.2735
    1THF     C2  914   1.736   3.271   3.810  0.3193 -0.1828  0.1626
    1THF     H3  915   1.801   3.196   3.855 -0.2415 -0.1217  1.0956
    1THF     H4  916   1.751   3.291   3.704 -0.9755  1.1769  0.2103
    1THF     C3  917   1.586   3.222   3.812 -0.4817  0.1614 -0.0629
    1THF     H5  918   1.570   3.150   3.893 -0.0687  2.3521  2.0091
    1THF     H6  919   1.568   3.173   3.716 -0.0006  1.2509 -0.7117
    1THF     C4  920   1.493   3.341   3.840 -0.8233 -0.7537 -0.1230
    1THF     H7  921   1.432   3.313   3.926  0.5643 -2.1389  0.4327
    1THF     H8  922   1.427   3.374   3.760 -0.6466 -0.8938 -0.3278
    1THF     O1  923   1.583   3.446   3.885  0.2334 -0.4745 -0.0703
    1THF     C1  924   0.393   3.078   2.347  0.2624 -0.4747  0.2067
    1THF     H1  925   0.378   3.086   2.239  0.1929 -0.7157  0.1979
    1THF     H2  926   0.485   3.130   2.377  0.2708 -1.2787  1.5715
    1THF     C2  927   0.389   2.928   2.385  0.4972  0.1804 -0.0868
    1THF     H3  928   0.489   2.897   2.415  1.4633  1.3381 -1.9602
    1THF     H4  929   0.355   2.866   2.301 -0.0236  1.2086 -0.6457
    1THF     C3  930   0.289   2.923   2.505 -0.0503  0.0898 -0.0802
    1THF     H5  931   0.340   2.881   2.592 -0.2384 -2.2080 -1.0494
    1THF     H6  932   0.200   2.868   2.476 -0.1816  0.0939  0.3072
    1THF     C4  933   0.242   3.066   2.531  0.3360  0.2597 -0.7968
    1THF     H7  934   0.298   3.108   2.615  0.4674  0.0350 -0.7726
    1THF     H8  935   0.134   3.080   2.540  0.2654 -1.7293  1.9605
    1THF     O1  936   0.283   3.137   2.415  0.2993  0.6471  0.3253
    1THF     C1  937   3.163   2.440   0.794 -0.4570 -0.3114 -0.1259
    1THF     H1  938   3.064   2.414   0.833 -0.7447  3.3923  1.7491
    1THF     H2  939   3.177   2.548   0.795  1.4645 -0.5491 -0.0052
    1THF     C2  940   3.196   2.371   0.660 -0.7230  0.1183 -0.2481
    1THF     H3  941   3.266   2.434   0.605  1.5557 -1.8447  0.3162
    1THF     H4  942   3.106   2.348   0.602 -0.8468  0.7533 -0.3166
    1THF     C3  943   3.264   2.239   0.703  0.3027 -0.8781  0.0032
    1THF     H5  944   3.336   2.217   0.624 -0.6976  0.1034 -1.2021
    1THF     H6  945   3.190   2.159   0.689 -0.1050 -0.7409  1.3161
    1THF     C4  946   3.311   2.264   0.843  0.5206  1.0357  0.4715
    1THF     H7  947   3.419   2.277   0.848  0.9744 -1.8252 -1.1848
    1THF     H8  948   3.278   2.179   0.902  0.0881  0.4009 -0.6681
    1THF     O1  949   3.251   2.383   0.891 -0.0375  0.1497  0.3073
    1THF     C1  950   0.953   4.060   0.422  0.0942 -0.0590  0.4848
    1THF     H1  951   0.924   3.960   0.455  1.4989 -0.8071 -0.5183
    1THF     H2  952   0.900   4.136   0.480 -0.8961 -1.6887  1.7731
    1THF     C2  953   0.933   4.078   0.267 -0.0810 -0.2278 -0.2190
    1THF     H3  954   0.840   4.120   0.230  0.4987  1.8759  0.6236
    1THF     H4  955   0.955   3.987   0.212  0.2517 -0.0996 -0.2984
    1THF     C3  956   1.052   4.171   0.232 -0.2006 -0.0389 -0.2883
    1THF     H5  957   1.022   4.275   0.226  0.7715  0.3079  0.6624
    1THF     H6  958   1.090   4.143   0.134 -0.5095  1.3473 -0.8078
    1THF     C4  959   1.152   4.154   0.347  0.4597 -0.1845 -0.0391
    1THF     H7  960   1.184   4.253   0.383 -0.9322 -0.4183  1.9132
    1THF     H8  961   1.236   4.094   0.312  0.0594  1.2311 -3.6617
    1THF     O1  962   1.093   4.063   0.447  0.3514 -0.2102 -0.1340
    1THF     C1  963   3.766   2.220   1.757 -0.2038  0.3316  0.0234
    1THF     H1  964   3.785   2.195   1.652  4.2162  1.0084  0.5534
    1THF     H2  965   3.698   2.305   1.757 -2.0713 -1.1321 -0.7687
    1THF     C2  966   3.889   2.263   1.833  0.1306 -0.1728 -0.5878
    1THF     H3  967   3.876   2.364   1.871  2.7475 -0.0308  0.0306
    1THF     H4  968   3.983   2.264   1.778  1.7253 -0.7563  1.9976
    1THF     C3  969   3.901   2.171   1.947  0.0819  0.1575  1.0942
    1THF     H5  970   3.942   2.218   2.037 -1.0851  0.5801  1.4093
    1THF     H6  971   3.978   2.095   1.929  0.4471  0.7473  0.1037
    1THF     C4  972   3.756   2.122   1.962 -0.0839 -0.2461  0.2304
    1THF     H7  973   3.701   2.201   2.014  2.8460  1.3778  0.9258
    1THF     H8  974   3.758   2.027   2.015  0.3714 -0.5207 -0.2758
    1THF     O1  975   3.702   2.112   1.824 -0.3310  0.1991 -0.5123
    1THF     C1  976   1.650   3.721   0.306 -0.0670 -0.3360  0.2831
    1THF     H1  977   1.552   3.690   0.268 -1.6209  3.0983  1.3307
    1THF     H2  978   1.647   3.830   0.315  0.0536 -0.4356  1.6531
    1THF     C2  979   1.768   3.664   0.225  0.0273 -0.0976 -0.0273
    1THF     H3  980   1.824   3.736   0.166 -0.7439 -0.6268 -1.4312
    1THF     H4  981   1.733   3.583   0.161 -2.1469  1.6105 -1.0748
    1THF     C3  982   1.861   3.601   0.327 -0.0258 -0.2134  0.1735
    1THF     H5  983   1.964   3.626   0.303 -0.0595 -1.4827 -1.3354
    1THF     H6  984   1.853   3.492   0.328  0.7730 -0.2977 -1.7954
    1THF     C4  985   1.809   3.658   0.460 -0.4742 -0.5759 -0.1953
    1THF     H7  986   1.834   3.760   0.487 -0.0202 -0.4078 -1.2077
    1THF     H8  987   1.843   3.593   0.541  0.0957  1.9863  1.6704
    1THF     O1  988   1.668   3.659   0.438  0.6016 -0.0735  0.2316
    1THF     C1  989   3.883   2.194   0.076  0.0467 -0.2465 -0.2236
    1THF     H1  990   3.891   2.214   0.183  2.2139 -1.9832 -0.0265
    1THF     H2  991   3.826   2.102   0.059 -0.0909 -0.0572 -0.7883
    1THF     C2  992   4.023   2.179   0.015 -0.7093 -0.9036  1.1332
    1THF     H3  993   4.050   2.074   0.005 -1.8691 -1.0709 -0.5500
    1THF     H4  994   4.096   2.235   0.073  0.9971 -0.9101 -0.9539
    1THF     C3  995   4.009   2.243  -0.130 -0.0232  0.2583  0.3793
    1THF     H5  996   4.000   2.166  -0.208 -3.3030  0.3110  0.6328
    1THF     H6  997   4.092   2.303  -0.165 -0.9332  2.0440  1.2314
    1THF     C4  998   3.877   2.316  -0.131  0.5201 -0.1261 -0.0433
    1THF     H7  999   3.802   2.270  -0.195 -0.8424 -0.2422  1.5986
    1THF     H8 1000   3.880   2.422  -0.156  0.5178 -0.0331  0.3442
    1THF     O1 1001   3.828   2.310   0.011  0.3567  0.4886 -0.3027
    1THF     C1 1002   2.200   3.816   0.524  0.1804 -0.4970  0.0019
    1THF     H1 1003   2.124   3.753   0.475 -0.6851  0.4345  0.1439
    1THF     H2 1004   2.280   3.766   0.579  1.3849  0.7135 -0.6183
    1THF     C2 1005   2.131   3.912   0.626 -0.4071 -0.3953 -0.2184
    1THF     H3 1006   2.128   3.873   0.728  0.3525  1.3079  0.4763
    1THF     H4 1007   2.028   3.934   0.597 -0.7030  0.0171  1.1148
    1THF     C3 1008   2.216   4.046   0.608  0.5622  0.3626 -0.2497
    1THF     H5 1009   2.265   4.072   0.703  0.3805  0.0416 -0.0677
    1THF     H6 1010   2.161   4.135   0.577 -0.9142 -0.6361 -0.5431
    1THF     C4 1011   2.322   4.008   0.501  0.4005  0.2432 -0.5239
    1THF     H7 1012   2.404   3.958   0.553 -0.4948  0.9064  1.5825
    1THF     H8 1013   2.357   4.094   0.445 -0.7786  0.3042 -1.1901
    1THF     O1 1014   2.253   3.903   0.429 -0.0173  0.1827  0.1000
    1THF     C1 1015   3.814   2.434   3.465  0.4453 -0.0569  0.4403
    1THF     H1 1016   3.730   2.500   3.443  1.2205  0.9171  0.4106
    1THF     H2 1017   3.847   2.453   3.567 -0.7355  0.0231  0.8061
    1THF     C2 1018   3.923   2.446   3.354  0.7039 -0.0230 -0.1210
    1THF     H3 1019   3.997   2.523   3.379  0.2699 -0.2400  1.8901
    1THF     H4 1020   3.877   2.465   3.257 -0.9719 -1.1568  0.4312
    1THF     C3 1021   3.973   2.304   3.343 -0.3280  0.3253  0.4287
    1THF     H5 1022   4.080   2.285   3.359 -0.4095  1.3667  2.3773
    1THF     H6 1023   3.956   2.276   3.239  0.1533 -0.5714  0.5818
    1THF     C4 1024   3.878   2.217   3.431  0.3371  0.5657 -0.4713
    1THF     H7 1025   3.919   2.207   3.532  0.6789  0.2678 -0.6378
    1THF     H8 1026   3.852   2.118   3.393  0.4229 -0.3943  1.8451
    1THF     O1 1027   3.762   2.297   3.458 -0.1111 -0.1238 -0.1461
    1THF     C1 1028   3.005   0.766   2.625  0.7029 -0.5026 -0.2979
    1THF     H1 1029   2.910   0.792   2.672 -0.0271 -1.5669 -1.1825
    1THF     H2 1030   3.088   0.838   2.636 -0.3453  0.6132  0.5128
    1THF     C2 1031   3.000   0.746   2.476  0.2747  0.1082  0.0738
    1THF     H3 1032   3.038   0.829   2.417 -1.5953  0.9723  0.0594
    1THF     H4 1033   2.901   0.719   2.440  0.2698  0.8590 -0.4945
    1THF     C3 1034   3.082   0.620   2.464  0.5884  0.1759 -0.4833
    1THF     H5 1035   3.156   0.639   2.386  0.8271  1.2483  0.0026
    1THF     H6 1036   3.027   0.530   2.435 -0.1295  0.5229 -0.2215
    1THF     C4 1037   3.139   0.584   2.603  0.2054 -0.2840 -0.8514
    1THF     H7 1038   3.244   0.612   2.612 -0.3934  1.3120  1.5724
    1THF     H8 1039   3.140   0.476   2.623 -0.3027  0.1039  1.3653
    1THF     O1 1040   3.057   0.651   2.693 -0.0778 -0.3471  0.2620
    1THF     C1 1041   3.981   1.868   0.297  0.3293 -0.2005  0.0023
    1THF     H1 1042   4.031   1.800   0.366 -0.1994  1.2405  1.8398
    1THF     H2 1043   3.955   1.957   0.355  0.3165  0.7373 -1.4380
    1THF     C2 1044   3.866   1.795   0.239  0.0924 -0.6177 -0.5156
    1THF     H3 1045   3.782   1.864   0.252 -0.1897 -1.1730  0.6217
    1THF     H4 1046   3.844   1.700   0.288  1.4044 -0.5955  0.1501
    1THF     C3 1047   3.905   1.770   0.093 -0.3644 -0.5721 -0.2606
    1THF     H5 1048   3.849   1.848   0.042  0.0273  0.2695  0.5906
    1THF     H6 1049   3.885   1.668   0.060 -0.6556 -0.9166  0.9689
    1THF     C4 1050   4.059   1.793   0.087  0.5686  0.7905 -0.1927
    1THF     H7 1051   4.095   1.833  -0.008 -1.4702  1.4576 -0.7173
    1THF     H8 1052   4.116   1.705   0.120 -0.1865  0.0920 -0.7218
    1THF     O1 1053   4.075   1.896   0.187 -0.4348 -0.6164  0.4119
    1THF     C1 1054   2.778   2.202   0.674  0.5160 -0.4839  0.0925
    1THF     H1 1055   2.701   2.279   0.669  0.4268 -0.5663  0.1971
    1THF     H2 1056   2.816   2.191   0.572 -2.3241  0.7679 -1.1377
    1THF     C2 1057   2.716   2.071   0.723 -0.5491  0.4444 -0.3592
    1THF     H3 1058   2.762   1.980   0.683 -1.8645 -0.6673  0.5704
    1THF     H4 1059   2.608   2.067   0.707 -0.5210  0.0193 -0.4538
    1THF     C3 1060   2.720   2.078   0.873  0.6114 -0.1836 -0.2809
    1THF     H5 1061   2.758   1.980   0.906 -1.0305 -1.6150 -2.5198
    1THF     H6 1062   2.624   2.099   0.921  0.7956 -2.0423  0.9958
    1THF     C4 1063   2.830   2.184   0.902 -0.4301  0.6874 -0.0618
    1THF     H7 1064   2.914   2.143   0.959 -0.9231  0.1339  0.2663
    1THF     H8 1065   2.792   2.268   0.963 -0.4197  0.7803 -0.1835
    1THF     O1 1066   2.882   2.224   0.771  0.8712 -0.5616 -0.1420
    1THF     C1 1067   2.528   3.944   3.160  0.0253  0.0911 -0.2765
    1THF     H1 1068   2.578   3.882   3.234  3.5648 -0.4123 -2.9589
    1THF     H2 1069   2.464   4.022   3.202 -0.7212 -0.5493 -0.2118
    1THF     C2 1070   2.451   3.852   3.063 -0.3968  0.0432 -0.5453
    1THF     H3 1071   2.358   3.897   3.028 -1.1606  0.0404  1.4186
    1THF     H4 1072   2.430   3.751   3.098  0.3281 -0.3593 -1.2588
    1THF     C3 1073   2.555   3.833   2.947  0.1730 -0.8465  0.0702
    1THF     H5 1074   2.523   3.883   2.855 -0.2696  0.8212  1.1203
    1THF     H6 1075   2.569   3.727   2.925  0.2540 -0.9549  0.6279
    1THF     C4 1076   2.684   3.906   2.996 -0.1197 -0.8789  0.7729
    1THF     H7 1077   2.727   3.949   2.906 -1.3439  0.5313  0.8544
    1THF     H8 1078   2.756   3.839   3.044  4.8094  3.7218  0.2380
    1THF     O1 1079   2.632   4.011   3.083 -0.2743  0.0652 -0.1453
    1THF     C1 1080   2.922   2.782   2.117  0.7945 -0.7612  0.1171
    1THF     H1 1081   2.880   2.681   2.113 -2.5572  0.4815  1.3373
    1THF     H2 1082   2.846   2.850   2.077  0.1203 -2.0747 -0.8709
    1THF     C2 1083   3.061   2.808   2.066 -0.6381 -0.2443 -0.2064
    1THF     H3 1084   3.062   2.914   2.042 -1.6495  0.2026  1.5905
    1THF     H4 1085   3.091   2.750   1.979  1.5597 -0.4717  0.6692
    1THF     C3 1086   3.154   2.763   2.173 -0.0210 -0.5216  0.7900
    1THF     H5 1087   3.244   2.823   2.183 -0.0931 -0.0063 -1.4011
    1THF     H6 1088   3.193   2.667   2.139  0.4307  0.0747 -0.4033
    1THF     C4 1089   3.060   2.766   2.304 -0.9000 -0.6438 -0.1810
    1THF     H7 1090   3.097   2.833   2.382  1.9950  0.6664 -2.5568
    1THF     H8 1091   3.050   2.667   2.348  3.8593 -0.9447  0.4623
    1THF     O1 1092   2.931   2.806   2.255  0.6672  0.2175  0.2832
    1THF     C1 1093   1.003   1.615   2.765 -0.0260 -0.0067 -0.3381
    1THF     H1 1094   0.967   1.512   2.757 -0.4394 -0.0474  1.7522
    1THF     H2 1095   0.920   1.686   2.754 -0.5113 -0.7541 -1.6217
    1THF     C2 1096   1.104   1.651   2.654 -0.0710 -0.4704 -0.2168
    1THF     H3 1097   1.060   1.729   2.592 -0.6902 -0.7070 -0.0730
    1THF     H4 1098   1.119   1.567   2.587 -2.6617 -0.2682 -1.0776
    1THF     C3 1099   1.230   1.692   2.730 -0.1003 -0.7023  0.1273
    1THF     H5 1100   1.261   1.787   2.687  0.5403 -0.9951 -0.0526
    1THF     H6 1101   1.307   1.616   2.718 -0.2717 -0.9301  0.4405
    1THF     C4 1102   1.201   1.711   2.882 -0.4227 -0.0434 -0.3063
    1THF     H7 1103   1.182   1.813   2.917 -0.3992  0.2963 -1.2675
    1THF     H8 1104   1.278   1.651   2.932 -1.0491 -0.7671 -0.1956
    1THF     O1 1105   1.074   1.636   2.895  0.1642 -0.5230  0.4418
    1THF     C1 1106   0.276   4.028   1.604 -0.0016  0.0967  0.2821
    1THF     H1 1107   0.176   4.073   1.602  0.0061  0.1583  1.0726
    1THF     H2 1108   0.342   4.076   1.677  0.3679 -0.0251  0.0248
    1THF     C2 1109   0.339   4.021   1.468 -0.9875  0.3489 -0.2288
    1THF     H3 1110   0.448   4.020   1.475 -0.9092 -1.2893 -1.3197
    1THF     H4 1111   0.314   4.109   1.408 -1.0826  0.0613 -0.6132
    1THF     C3 1112   0.286   3.885   1.422  0.0990  0.4626 -0.0469
    1THF     H5 1113   0.336   3.831   1.342 -1.6117  0.3735 -1.0808
    1THF     H6 1114   0.182   3.904   1.394  0.7405  0.8919 -2.1867
    1THF     C4 1115   0.289   3.796   1.542  0.1035  0.1526  0.0120
    1THF     H7 1116   0.389   3.759   1.567  1.6167  2.6164 -2.0601
    1THF     H8 1117   0.222   3.710   1.543 -1.0163  1.0242  0.5750
    1THF     O1 1118   0.256   3.888   1.646 -0.3615 -0.0899 -0.6508
    1THF     C1 1119   3.117   4.000   0.833 -0.5677 -0.7565 -0.7250
    1THF     H1 1120   3.148   3.896   0.830  0.4370 -0.4589 -0.8662
    1THF     H2 1121   3.041   4.016   0.756 -1.1599 -0.7061 -0.1362
    1THF     C2 1122   3.230   4.091   0.800 -0.9726  0.3810  0.6986
    1THF     H3 1123   3.204   4.164   0.723  0.5159 -0.3099 -0.4863
    1THF     H4 1124   3.314   4.037   0.757 -0.5293  1.5545  0.0651
    1THF     C3 1125   3.271   4.156   0.931 -0.0636  0.3932 -0.3775
    1THF     H5 1126   3.252   4.263   0.937  1.2869  0.6124  0.1568
    1THF     H6 1127   3.378   4.145   0.945 -0.3180 -1.9838 -0.1089
    1THF     C4 1128   3.191   4.079   1.037 -0.0503  0.1629  0.5781
    1THF     H7 1129   3.159   4.144   1.118  0.3354 -0.1076  0.9518
    1THF     H8 1130   3.246   3.993   1.079  2.8329  1.2860 -0.7559
    1THF     O1 1131   3.076   4.042   0.964  0.0193 -0.2714 -0.0558
    1THF     C1 1132   2.340   1.777   3.489 -0.1632  0.1679  0.4213
    1THF     H1 1133   2.295   1.862   3.439 -1.1242  0.0547  1.0694
    1THF     H2 1134   2.401   1.823   3.568 -2.9874  4.3114  0.3092
    1THF     C2 1135   2.418   1.697   3.388 -0.4442  0.2175  0.2049
    1THF     H3 1136   2.515   1.669   3.430 -0.1814 -0.7257 -1.0047
    1THF     H4 1137   2.431   1.754   3.296 -1.9502 -1.3909 -1.0380
    1THF     C3 1138   2.339   1.576   3.356 -0.0849  0.2413  0.3875
    1THF     H5 1139   2.397   1.484   3.360  0.1503  0.2983 -1.2485
    1THF     H6 1140   2.289   1.582   3.259 -1.2898  3.0723  1.1219
    1THF     C4 1141   2.214   1.587   3.456 -0.1916 -0.1369  0.9508
    1THF     H7 1142   2.195   1.496   3.515  0.7978 -0.6876  0.4247
    1THF     H8 1143   2.129   1.621   3.396  1.7748 -0.9364 -2.3684
    1THF     O1 1144   2.255   1.681   3.552  0.4583  0.5828 -0.2391
    1THF     C1 1145   0.912   1.980   2.929 -0.2477  0.3286  0.7038
    1THF     H1 1146   0.966   1.940   3.016 -1.7965  1.2342  2.1132
    1THF     H2 1147   0.872   1.904   2.862 -1.2242  1.6766 -0.2857
    1THF     C2 1148   0.994   2.077   2.844  0.0959  0.1551 -0.2910
    1THF     H3 1149   1.006   2.025   2.749 -3.1131  0.2209 -0.7586
    1THF     H4 1150   1.093   2.093   2.888 -0.4701 -0.8422  1.4102
    1THF     C3 1151   0.910   2.203   2.815  0.8428 -0.5564 -0.0825
    1THF     H5 1152   0.915   2.238   2.712 -1.4163  0.2819  0.0761
    1THF     H6 1153   0.943   2.284   2.882  1.5355 -1.4307  0.6526
    1THF     C4 1154   0.776   2.157   2.856  0.2333 -0.3722 -0.4991
    1THF     H7 1155   0.720   2.106   2.777 -1.8038 -0.2258  0.8141
    1THF     H8 1156   0.724   2.242   2.901 -0.6327 -0.5624 -1.1376
    1THF     O1 1157   0.793   2.060   2.958  0.1740 -0.4051 -0.3102
    1THF     C1 1158   2.167   3.537   3.078  0.1835 -0.1147 -0.2848
    1THF     H1 1159   2.262   3.525   3.131  0.8711  0.9421 -1.2320
    1THF     H2 1160   2.186   3.526   2.971 -0.5485 -0.2757 -0.4030
    1THF     C2 1161   2.120   3.678   3.099 -0.3312 -0.1929 -0.1275
    1THF     H3 1162   2.149   3.715   3.000 -0.9193  0.0283 -0.2202
    1THF     H4 1163   2.160   3.733   3.184  0.2451 -2.3046  0.9787
    1THF     C3 1164   1.963   3.663   3.117  0.3666  0.7427  0.9422
    1THF     H5 1165   1.907   3.731   3.053  1.3025 -1.3772 -2.2246
    1THF     H6 1166   1.948   3.680   3.224  2.5967 -2.4205  1.8079
    1THF     C4 1167   1.932   3.523   3.091  0.2515  0.9800  0.0257
    1THF     H7 1168   1.904   3.515   2.985  0.5883 -2.0233  0.1281
    1THF     H8 1169   1.847   3.495   3.153 -0.3105  0.9343 -0.7615
    1THF     O1 1170   2.055   3.453   3.121  0.4830  0.0114 -0.3539
    1THF     C1 1171   3.774   1.587   1.684  0.1961  0.2319  0.5009
    1THF     H1 1172   3.841   1.501   1.690  1.8018  1.5836  2.4861
    1THF     H2 1173   3.671   1.558   1.662 -0.6168  2.2097  1.6755
    1THF     C2 1174   3.834   1.670   1.575 -0.0226  0.2764  1.0377
    1THF     H3 1175   3.801   1.645   1.474  0.4650 -0.5084  1.0612
    1THF     H4 1176   3.942   1.650   1.577  0.2947  1.9738  1.2087
    1THF     C3 1177   3.812   1.808   1.609 -0.1802 -0.5430  0.3096
    1THF     H5 1178   3.724   1.845   1.556  0.0713 -0.4496 -0.0466
    1THF     H6 1179   3.896   1.878   1.601  0.8409 -1.8365 -0.4347
    1THF     C4 1180   3.754   1.810   1.756  0.0727  0.3651 -0.6073
    1THF     H7 1181   3.646   1.824   1.765  0.3012  0.9293  1.5173
    1THF     H8 1182   3.809   1.882   1.818 -0.1462  1.1246 -1.2885
    1THF     O1 1183   3.782   1.676   1.798  0.1129 -0.5357 -0.0823
    1THF     C1 1184   0.034   1.644   1.914 -0.6815 -0.2807  0.4334
    1THF     H1 1185  -0.054   1.581   1.895 -0.8962 -0.1198  0.8848
    1THF     H2 1186   0.029   1.669   2.021 -2.8365 -0.1281  0.3363
    1THF     C2 1187   0.058   1.753   1.814  0.9317  0.8949  0.7956
    1THF     H3 1188   0.011   1.841   1.859  0.5500  0.5215  1.1425
    1THF     H4 1189   0.017   1.727   1.716  1.2349 -1.0051  1.1508
    1THF     C3 1190   0.204   1.768   1.822 -0.3541  0.1499 -0.3759
    1THF     H5 1191   0.240   1.840   1.895  0.2934 -1.0131  0.4649
    1THF     H6 1192   0.249   1.796   1.726  0.9496  1.8348  0.6957
    1THF     C4 1193   0.260   1.627   1.850  0.0807 -0.2129  0.4089
    1THF     H7 1194   0.339   1.613   1.924 -1.4750 -1.3873  1.9020
    1THF     H8 1195   0.294   1.579   1.758  2.0123  0.3367  0.8214
    1THF     O1 1196   0.148   1.556   1.897  0.1562  0.5149 -0.9058
    1THF     C1 1197   4.026   0.190   2.860  0.4015 -0.1714 -0.7866
    1THF     H1 1198   3.965   0.137   2.933  1.8574 -1.3093 -0.3726
    1THF     H2 1199   4.131   0.165   2.878  0.1230 -0.8087 -0.0707
    1THF     C2 1200   4.012   0.342   2.889 -0.2966 -0.6151  0.0074
    1THF     H3 1201   4.109   0.392   2.901 -0.7856  0.0742  1.2255
    1THF     H4 1202   3.956   0.366   2.979 -0.6873  0.7315 -0.5891
    1THF     C3 1203   3.948   0.402   2.761  0.5278 -0.0628 -0.8760
    1THF     H5 1204   4.022   0.451   2.698  1.2604  0.7191  0.5639
    1THF     H6 1205   3.873   0.473   2.798 -0.0941 -1.8325  1.3782
    1THF     C4 1206   3.894   0.273   2.696  0.4918 -0.2174 -0.1769
    1THF     H7 1207   3.888   0.281   2.588 -1.2070  0.9028 -0.0234
    1THF     H8 1208   3.799   0.245   2.744  0.7929 -1.2820 -0.1904
    1THF     O1 1209   3.983   0.172   2.726  0.0267 -0.3611 -0.1424
    1THF     C1 1210   1.276   0.832   0.893 -0.3107  0.2214  0.0176
    1THF     H1 1211   1.179   0.881   0.881 -0.0430  0.7729  0.1017
    1THF     H2 1212   1.345   0.891   0.832 -0.8350  1.3606  0.5183
    1THF     C2 1213   1.267   0.685   0.838  0.1370 -0.0257  0.7659
    1THF     H3 1214   1.327   0.665   0.749  0.8065  0.3535  1.1281
    1THF     H4 1215   1.165   0.659   0.809  0.8178  1.6674 -3.6023
    1THF     C3 1216   1.327   0.597   0.948 -0.0609 -0.1835  0.3118
    1THF     H5 1217   1.398   0.522   0.913  1.6494  0.8158  1.5370
    1THF     H6 1218   1.248   0.542   1.000 -0.8466  1.2430  0.6848
    1THF     C4 1219   1.389   0.701   1.045  0.1092  0.3597  0.5909
    1THF     H7 1220   1.484   0.726   0.998 -0.5087  1.8343  0.1058
    1THF     H8 1221   1.395   0.663   1.148 -2.8031 -0.3387  0.5386
    1THF     O1 1222   1.312   0.818   1.029  0.0141 -0.3620 -0.7101
    1THF     C1 1223   3.561   0.483   0.020  0.1664 -0.2104  0.3586
    1THF     H1 1224   3.598   0.393  -0.029 -0.9864 -0.1321 -0.6897
    1THF     H2 1225   3.581   0.564  -0.050 -0.6133  0.4448  0.8800
    1THF     C2 1226   3.617   0.511   0.160 -0.7042  0.1900 -0.0148
    1THF     H3 1227   3.664   0.610   0.155 -0.5846  0.1198 -0.3338
    1THF     H4 1228   3.691   0.439   0.194  0.5833  1.0525 -0.9111
    1THF     C3 1229   3.492   0.511   0.249 -0.1489  0.6609 -0.0973
    1THF     H5 1230   3.457   0.613   0.263 -0.8305  0.4837 -0.4834
    1THF     H6 1231   3.520   0.457   0.339 -3.5164  0.6193  0.9858
    1THF     C4 1232   3.392   0.425   0.166  0.1462  0.5019  0.4623
    1THF     H7 1233   3.289   0.455   0.186 -0.4025 -1.3692  0.4994
    1THF     H8 1234   3.406   0.318   0.179 -1.2187  0.4361  1.5425
    1THF     O1 1235   3.420   0.462   0.028  0.5279 -0.5583  0.0489
    1THF     C1 1236   0.788   2.972   0.865 -0.1701  0.7490 -0.5367
    1THF     H1 1237   0.892   3.006   0.856  0.1690 -0.5721 -1.8432
    1THF     H2 1238   0.762   2.907   0.781 -2.3502  2.3988 -1.1895
    1THF     C2 1239   0.698   3.088   0.882  0.0444 -0.2405  0.4364
    1THF     H3 1240   0.625   3.095   0.801  0.9298 -0.6203 -0.4137
    1THF     H4 1241   0.752   3.182   0.871 -1.0376  0.3023 -0.2995
    1THF     C3 1242   0.628   3.062   1.013  0.0269  0.0875  0.0768
    1THF     H5 1243   0.542   3.000   0.987  0.8222 -0.7694 -0.5848
    1THF     H6 1244   0.606   3.159   1.058 -1.2443  0.0545 -0.4737
    1THF     C4 1245   0.730   2.986   1.095  0.8383 -0.4854 -0.6359
    1THF     H7 1246   0.685   2.924   1.173  0.5810  1.1378  0.5255
    1THF     H8 1247   0.816   3.044   1.129  1.3422 -1.8688  0.4974
    1THF     O1 1248   0.765   2.893   0.984  0.0894  0.1942 -0.1579
    1THF     C1 1249   1.056   3.205   0.190 -0.0430 -0.1731  0.1204
    1THF     H1 1250   0.989   3.268   0.131  0.8797 -1.3631 -2.3050
    1THF     H2 1251   1.079   3.104   0.154 -0.2635 -0.2465  0.1809
    1THF     C2 1252   1.013   3.178   0.333  0.3338 -0.2013  0.6497
    1THF     H3 1253   1.041   3.078   0.365 -1.7290 -1.8060 -2.3226
    1THF     H4 1254   0.908   3.203   0.350  0.6109  0.4151  1.5166
    1THF     C3 1255   1.091   3.274   0.416  0.3081 -1.3514  0.0918
    1THF     H5 1256   1.107   3.222   0.511  0.9423 -2.2736 -0.5064
    1THF     H6 1257   1.037   3.369   0.409  1.9024 -0.4400 -0.0776
    1THF     C4 1258   1.222   3.292   0.336  0.2632 -0.4370  0.2512
    1THF     H7 1259   1.294   3.216   0.367 -1.9038 -1.9708  1.6989
    1THF     H8 1260   1.260   3.393   0.358  3.3223 -1.2741 -0.8654
    1THF     O1 1261   1.182   3.275   0.201 -0.0659 -0.4583  0.1117
    1THF     C1 1262   3.565   0.193   3.567  0.3721  0.0329  0.4376
    1THF     H1 1263   3.458   0.212   3.555 -0.4008 -2.4658  2.6834
    1THF     H2 1264   3.600   0.121   3.492 -3.1800 -1.1431 -0.1877
    1THF     C2 1265   3.596   0.140   3.709  0.3881 -0.1665 -0.3312
    1THF     H3 1266   3.632   0.037   3.699  1.0487  0.0743 -0.4520
    1THF     H4 1267   3.525   0.151   3.792  0.5540  0.7213 -0.3015
    1THF     C3 1268   3.717   0.219   3.751  0.1804  0.0933  0.2158
    1THF     H5 1269   3.796   0.152   3.786  0.2544 -0.1338 -0.3950
    1THF     H6 1270   3.694   0.295   3.827 -2.6058 -0.5585  0.0794
    1THF     C4 1271   3.755   0.297   3.621 -0.1177  0.3612 -0.4446
    1THF     H7 1272   3.839   0.245   3.574  0.8684  0.3261  1.2908
    1THF     H8 1273   3.790   0.400   3.635  1.9353 -0.6571  2.5833
    1THF     O1 1274   3.640   0.313   3.548 -0.4986 -0.4370  0.0984
    1THF     C1 1275   2.928   2.295   1.684 -0.3174 -0.2891  0.4094
    1THF     H1 1276   3.023   2.287   1.631  0.4146 -0.3034  1.6861
    1THF     H2 1277   2.898   2.206   1.740 -0.0497 -1.0999 -0.7253
    1THF     C2 1278   2.817   2.354   1.599  0.1261 -0.5840 -0.2526
    1THF     H3 1279   2.724   2.300   1.618 -1.3281  2.3847  1.4292
    1THF     H4 1280   2.842   2.347   1.493 -1.9025  2.5733 -1.0168
    1THF     C3 1281   2.803   2.502   1.638 -0.7169  0.0751 -0.4715
    1THF     H5 1282   2.698   2.531   1.631 -1.2672 -1.2680  1.8072
    1THF     H6 1283   2.858   2.563   1.566  2.2316 -0.0822  1.5643
    1THF     C4 1284   2.852   2.505   1.780 -0.5365  0.4195  0.3894
    1THF     H7 1285   2.769   2.483   1.847 -1.8758  1.2044 -0.9882
    1THF     H8 1286   2.898   2.601   1.808 -0.4808  0.7507 -0.8148
    1THF     O1 1287   2.952   2.403   1.792  0.0169 -0.2545  0.2614
    1THF     C1 1288   2.529   3.494   3.345  0.1529  0.4233 -0.4995
    1THF     H1 1289   2.563   3.564   3.422  0.3608  0.8244 -0.9539
    1THF     H2 1290   2.422   3.475   3.358 -0.0219  0.9851 -1.1029
    1THF     C2 1291   2.610   3.361   3.337 -0.6375 -0.5775  0.6843
    1THF     H3 1292   2.552   3.287   3.281  0.3585  0.5567 -1.9561
    1THF     H4 1293   2.631   3.332   3.440 -1.8514 -0.7244  0.8924
    1THF     C3 1294   2.730   3.397   3.248 -0.1131 -0.9784 -0.5228
    1THF     H5 1295   2.753   3.317   3.177 -2.4555 -2.4490  0.2981
    1THF     H6 1296   2.821   3.412   3.306 -1.8801 -0.3619  2.2075
    1THF     C4 1297   2.684   3.522   3.167  0.0918 -0.0306  0.0716
    1THF     H7 1298   2.672   3.482   3.066 -0.0350  1.7740 -0.6457
    1THF     H8 1299   2.760   3.601   3.163  1.1158 -1.0945 -2.2410
    1THF     O1 1300   2.561   3.566   3.224  0.3330  0.2817 -0.2179
    1THF     C1 1301   2.066   1.122   3.142 -0.0845 -0.3334  0.5494
    1THF     H1 1302   1.968   1.116   3.191  0.4522  0.1477  1.7057
    1THF     H2 1303   2.040   1.112   3.036  2.4228 -0.8558 -0.0498
    1THF     C2 1304   2.171   1.017   3.176 -0.2851  0.1917  0.1786
    1THF     H3 1305   2.220   0.975   3.088 -1.6807  2.2257 -1.6017
    1THF     H4 1306   2.123   0.941   3.238  1.2235 -0.1420  0.9758
    1THF     C3 1307   2.275   1.101   3.246  0.4329 -0.0638 -0.7092
    1THF     H5 1308   2.375   1.057   3.237  0.4241 -0.3328  0.4320
    1THF     H6 1309   2.247   1.106   3.351  2.6040 -1.3746 -0.0311
    1THF     C4 1310   2.265   1.238   3.180 -0.5587  0.0003 -0.2007
    1THF     H7 1311   2.304   1.231   3.078  0.6457  1.6245  0.1264
    1THF     H8 1312   2.314   1.316   3.238  0.4271  0.0265 -1.0447
    1THF     O1 1313   2.124   1.249   3.178  0.2198  0.3114  0.0130
    1THF     C1 1314   0.670   1.455   2.976  0.0001 -0.9981  1.0864
    1THF     H1 1315   0.658   1.352   3.012  1.3417 -0.7650  2.2359
    1THF     H2 1316   0.698   1.467   2.871  1.2710 -1.1913  1.3971
    1THF     C2 1317   0.765   1.535   3.066 -0.2986 -0.0148  0.1794
    1THF     H3 1318   0.865   1.545   3.023 -0.9330  1.6392 -0.9677
    1THF     H4 1319   0.774   1.494   3.167 -0.7955  2.7759  1.4003
    1THF     C3 1320   0.700   1.674   3.064  0.2746 -0.5660 -0.2989
    1THF     H5 1321   0.756   1.761   3.031 -1.1280 -0.0812 -1.4675
    1THF     H6 1322   0.691   1.700   3.170 -2.4067 -1.2884 -0.2905
    1THF     C4 1323   0.562   1.659   2.999 -0.1874  0.1518  0.1060
    1THF     H7 1324   0.555   1.704   2.900  0.6827 -0.1276 -0.0842
    1THF     H8 1325   0.479   1.692   3.062  1.2429  2.7765  0.6615
    1THF     O1 1326   0.544   1.518   2.995  0.0813  0.3417  0.7084
    1THF     C1 1327   2.568   2.794   2.841  0.5419 -0.6367 -0.2352
    1THF     H1 1328   2.569   2.824   2.735 -1.1327 -0.3262 -0.1733
    1THF     H2 1329   2.631   2.706   2.854  0.0794 -0.6146  2.2299
    1THF     C2 1330   2.427   2.779   2.903  0.1961  0.6509  0.0089
    1THF     H3 1331   2.404   2.674   2.883  3.9046 -0.0830 -0.6890
    1THF     H4 1332   2.352   2.842   2.855  1.3120  1.5776 -0.5232
    1THF     C3 1333   2.443   2.826   3.051  0.3463 -0.2918 -0.1097
    1THF     H5 1334   2.409   2.747   3.119 -2.6101 -1.1891 -2.5226
    1THF     H6 1335   2.385   2.917   3.066 -0.3289 -0.7708  0.1748
    1THF     C4 1336   2.594   2.863   3.060  0.3191  0.2711 -0.2417
    1THF     H7 1337   2.655   2.775   3.083 -1.8283 -1.0178  0.7346
    1THF     H8 1338   2.608   2.951   3.123 -0.6362 -1.5371  2.5822
    1THF     O1 1339   2.627   2.898   2.921  0.7287 -0.3349 -0.4277
    1THF     C1 1340   2.400   1.443   2.804  0.0535 -0.2108 -0.0799
    1THF     H1 1341   2.328   1.363   2.787 -1.1013  0.6996  0.4427
    1THF     H2 1342   2.401   1.528   2.735  0.5885  1.4996  1.9881
    1THF     C2 1343   2.532   1.363   2.797 -0.2896 -0.3137 -0.4562
    1THF     H3 1344   2.585   1.372   2.702 -0.8545 -1.1691 -0.8613
    1THF     H4 1345   2.510   1.260   2.826 -1.1083  0.4013  1.5562
    1THF     C3 1346   2.618   1.431   2.908 -0.3955 -0.4975  0.7457
    1THF     H5 1347   2.673   1.508   2.855  0.8680 -1.8363  0.0645
    1THF     H6 1348   2.704   1.376   2.948  0.3835  0.1668 -0.0268
    1THF     C4 1349   2.511   1.478   3.004  0.1077  0.2469  0.5635
    1THF     H7 1350   2.536   1.574   3.050  1.1348  0.6983 -0.9134
    1THF     H8 1351   2.492   1.402   3.080  0.9487 -0.3617  0.1789
    1THF     O1 1352   2.392   1.498   2.930  0.4642  0.2206  0.1567
    1THF     C1 1353   3.349   2.949   0.822 -0.4189  0.0969 -0.1207
    1THF     H1 1354   3.337   2.944   0.931 -1.3015  0.1968 -0.2071
    1THF     H2 1355   3.301   2.866   0.771 -0.1982 -0.0056 -0.1619
    1THF     C2 1356   3.484   2.990   0.771 -0.4512  0.3309 -0.5378
    1THF     H3 1357   3.546   2.902   0.750  1.8051  1.5325  0.9245
    1THF     H4 1358   3.522   3.056   0.849 -1.1979 -0.5334  0.5765
    1THF     C3 1359   3.458   3.075   0.655  0.3700 -0.0625 -0.2401
    1THF     H5 1360   3.475   3.017   0.565 -0.0526  2.0211 -1.7092
    1THF     H6 1361   3.529   3.158   0.654  1.4264 -0.9682  0.2569
    1THF     C4 1362   3.307   3.122   0.669 -0.2539 -0.7277  0.5945
    1THF     H7 1363   3.248   3.072   0.591 -0.9219 -0.1449  0.7204
    1THF     H8 1364   3.293   3.231   0.673  0.6986 -0.6085  0.6530
    1THF     O1 1365   3.274   3.067   0.791  0.4709  0.1858  0.9670
    1THF     C1 1366   2.663   2.295   3.105 -0.1253  0.9198  0.1092
    1THF     H1 1367   2.765   2.258   3.121 -0.0736  1.4327  1.0291
    1THF     H2 1368   2.652   2.320   2.999 -0.7526  1.0370  0.1995
    1THF     C2 1369   2.644   2.419   3.197  0.2547 -0.1062 -0.5121
    1THF     H3 1370   2.659   2.508   3.135  2.5095 -0.4332 -0.4428
    1THF     H4 1371   2.716   2.425   3.279  2.4444  1.4347 -2.4869
    1THF     C3 1372   2.494   2.401   3.246 -0.5324 -0.2920  0.3986
    1THF     H5 1373   2.429   2.482   3.212  1.1851  1.1353  0.4260
    1THF     H6 1374   2.502   2.389   3.355  1.0118 -0.2306  0.2958
    1THF     C4 1375   2.446   2.267   3.192 -0.1342 -0.4777 -0.2814
    1THF     H7 1376   2.382   2.289   3.106  0.5819 -0.3856 -0.7963
    1THF     H8 1377   2.399   2.200   3.264  0.2199 -0.3063  0.1140
    1THF     O1 1378   2.565   2.203   3.144  0.5916  0.3540  0.1193
    1THF     C1 1379   2.717   1.229   2.431  0.3015 -0.0146  0.0769
    1THF     H1 1380   2.633   1.290   2.466 -0.0032 -0.2121 -0.3093
    1THF     H2 1381   2.692   1.165   2.346  2.4260 -2.7811  1.4655
    1THF     C2 1382   2.755   1.125   2.535  0.6248 -0.1058 -0.3569
    1THF     H3 1383   2.730   1.023   2.506 -0.1275  0.1762 -0.7295
    1THF     H4 1384   2.707   1.152   2.630 -0.9310  1.0672 -1.4488
    1THF     C3 1385   2.910   1.133   2.532 -0.1777 -0.9653 -0.1746
    1THF     H5 1386   2.958   1.074   2.453  0.9461 -1.2495  0.6983
    1THF     H6 1387   2.963   1.105   2.624  0.0340  0.2240  0.0658
    1THF     C4 1388   2.930   1.281   2.516 -1.3830 -0.4006 -0.7138
    1THF     H7 1389   3.035   1.307   2.500 -2.7927  4.4364 -2.8429
    1THF     H8 1390   2.895   1.324   2.609 -2.3334 -0.6713 -0.9367
    1THF     O1 1391   2.838   1.315   2.413 -0.1962 -0.0734 -0.1073
    1THF     C1 1392   2.046   2.894   3.228  0.4820  0.5343  1.0522
    1THF     H1 1393   2.044   2.785   3.238 -0.8104  0.6298  2.0187
    1THF     H2 1394   1.971   2.931   3.298 -1.3477 -0.6305 -0.2374
    1THF     C2 1395   2.013   2.951   3.090 -0.2751  0.3801  0.1612
    1THF     H3 1396   1.905   2.956   3.073 -0.3192 -0.2374  0.2624
    1THF     H4 1397   2.046   2.884   3.010 -0.8945 -0.9137  0.9685
    1THF     C3 1398   2.089   3.082   3.090 -0.4777  0.2796  1.1428
    1THF     H5 1399   2.025   3.170   3.089  1.3317  1.6426  2.5482
    1THF     H6 1400   2.149   3.082   2.998 -3.0126  0.1376 -0.5685
    1THF     C4 1401   2.168   3.089   3.219  0.0921  0.4909  0.2581
    1THF     H7 1402   2.095   3.138   3.284 -2.0158 -3.6168  1.1946
    1THF     H8 1403   2.260   3.146   3.212  0.3411  0.0012 -0.5173
    1THF     O1 1404   2.177   2.953   3.263  0.2579 -0.0232 -0.1257
    1THF     C1 1405   0.625   0.115   3.509 -0.5543  0.2858 -0.8116
    1THF     H1 1406   0.683   0.029   3.472 -0.2202  0.5129 -0.8190
    1THF     H2 1407   0.524   0.083   3.535  0.6401 -2.7479  0.3294
    1THF     C2 1408   0.623   0.245   3.420 -0.2588 -0.2355 -0.4677
    1THF     H3 1409   0.526   0.254   3.370 -0.7724 -1.3048  0.3198
    1THF     H4 1410   0.696   0.232   3.340  1.3415  1.2638  0.7130
    1THF     C3 1411   0.653   0.359   3.519 -0.2046 -0.3008  0.7944
    1THF     H5 1412   0.595   0.450   3.501  0.3905 -0.4587 -2.1508
    1THF     H6 1413   0.755   0.390   3.494  0.1399 -1.3571  0.8700
    1THF     C4 1414   0.651   0.301   3.660 -0.0850 -0.2928  0.0239
    1THF     H7 1415   0.548   0.313   3.697  0.0748 -0.5184  0.5455
    1THF     H8 1416   0.715   0.361   3.726 -1.7922 -0.9402  2.3457
    1THF     O1 1417   0.691   0.163   3.634  0.1480 -0.2013  0.9775
    1THF     C1 1418   3.769   3.937   1.903 -0.2680 -0.2472 -0.4045
    1THF     H1 1419   3.685   4.006   1.892  0.3122  0.4295 -0.5923
    1THF     H2 1420   3.742   3.840   1.860 -2.0711  1.4681 -3.3114
    1THF     C2 1421   3.807   3.916   2.055  0.8746 -0.5910  0.5808
    1THF     H3 1422   3.755   3.829   2.094  0.5239 -0.7425 -0.2078
    1THF     H4 1423   3.770   4.008   2.101 -0.0512 -1.0123  0.6938
    1THF     C3 1424   3.957   3.901   2.060  0.5184  0.4052 -0.5827
    1THF     H5 1425   3.974   3.793   2.067 -1.1685  0.2739  2.5896
    1THF     H6 1426   4.003   3.933   2.154 -1.6174 -0.6295  0.8732
    1THF     C4 1427   4.008   3.973   1.937 -0.0677  0.1577 -0.2568
    1THF     H7 1428   4.084   3.907   1.893  0.3446  0.7574 -0.4450
    1THF     H8 1429   4.049   4.072   1.958 -1.2105 -0.0024  3.0144
    1THF     O1 1430   3.893   3.991   1.846 -0.6638  0.2848  0.2714
    1THF     C1 1431   0.523   1.867   2.011  0.1231  0.1128 -0.3929
    1THF     H1 1432   0.436   1.818   2.055  1.2804 -0.8445  0.8282
    1THF     H2 1433   0.619   1.823   2.036 -0.3598 -0.4736  0.4450
    1THF     C2 1434   0.522   2.019   2.040  0.3598  0.1292 -0.2368
    1THF     H3 1435   0.621   2.047   2.077  0.2472  2.8793 -1.8737
    1THF     H4 1436   0.445   2.053   2.110  0.9813 -0.5398  0.7857
    1THF     C3 1437   0.517   2.087   1.904  0.3388  0.3665 -0.6371
    1THF     H5 1438   0.582   2.172   1.884 -0.2972  0.6177 -1.6811
    1THF     H6 1439   0.416   2.105   1.866  0.8833  3.2508 -0.7882
    1THF     C4 1440   0.564   1.975   1.805  0.1288 -1.1288 -0.0974
    1THF     H7 1441   0.673   1.974   1.802  0.1138 -1.1864 -0.6689
    1THF     H8 1442   0.515   1.986   1.708  1.0063  1.4436 -0.3056
    1THF     O1 1443   0.515   1.854   1.866 -0.4328 -0.4727  0.2906
    1THF     C1 1444   1.922   0.870   3.756  0.5262  0.3117 -0.2619
    1THF     H1 1445   1.875   0.794   3.693  3.2976 -2.2215  0.6378
    1THF     H2 1446   2.029   0.852   3.742  0.0088 -1.0551 -2.7139
    1THF     C2 1447   1.872   0.865   3.902 -0.4633 -1.0361 -0.1352
    1THF     H3 1448   1.942   0.914   3.970 -1.1834 -0.3321  0.1000
    1THF     H4 1449   1.853   0.759   3.919  0.4859 -1.1734  0.1310
    1THF     C3 1450   1.736   0.939   3.890  0.9964  0.0930 -0.0882
    1THF     H5 1451   1.717   0.992   3.984  1.3230 -2.1122  1.2580
    1THF     H6 1452   1.660   0.864   3.868 -1.4701  2.2647  0.7524
    1THF     C4 1453   1.744   1.029   3.768 -0.3485  0.2745 -0.0518
    1THF     H7 1454   1.742   1.132   3.803 -2.5719 -0.1956  1.3356
    1THF     H8 1455   1.661   1.014   3.699 -0.3739 -0.2770  0.0963
    1THF     O1 1456   1.871   1.002   3.699  0.3397 -0.1345 -0.2188
    1THF     C1 1457   3.996   2.972   0.847  0.3561  0.0153 -1.0638
    1THF     H1 1458   3.979   2.932   0.947  0.8875 -0.1753 -1.0484
    1THF     H2 1459   4.074   3.049   0.846  0.5552 -0.0625  3.1858
    1THF     C2 1460   3.869   3.020   0.768  0.2397  0.3645 -0.2792
    1THF     H3 1461   3.886   3.102   0.699  2.5459  1.6348  1.7098
    1THF     H4 1462   3.776   3.031   0.824 -0.0237 -1.2182 -0.3687
    1THF     C3 1463   3.857   2.912   0.662  0.0719  0.5957 -0.1964
    1THF     H5 1464   3.811   2.953   0.573 -2.7318 -1.0503  0.4550
    1THF     H6 1465   3.802   2.826   0.701  0.6925  0.3372  0.1195
    1THF     C4 1466   3.998   2.874   0.634 -0.5215 -0.2019  0.2132
    1THF     H7 1467   4.055   2.952   0.583 -0.6987 -0.3068 -0.1488
    1THF     H8 1468   4.008   2.777   0.584  2.7161 -0.1536  0.6691
    1THF     O1 1469   4.053   2.867   0.765 -0.6098  0.0781  0.9222
    1THF     C1 1470   1.867   0.693   0.954 -0.1770 -0.6429  0.3049
    1THF     H1 1471   1.923   0.678   0.861 -1.3120  0.5191 -0.5946
    1THF     H2 1472   1.884   0.799   0.972  3.1937 -0.6460 -2.4165
    1THF     C2 1473   1.947   0.616   1.065  0.5113  0.0665 -0.5357
    1THF     H3 1474   2.020   0.676   1.120 -0.7405  1.3302 -0.2009
    1THF     H4 1475   2.001   0.527   1.034  1.1325 -0.3899  1.7658
    1THF     C3 1476   1.827   0.578   1.157  0.1387  0.4733 -0.2267
    1THF     H5 1477   1.804   0.669   1.212 -1.0069  0.9317 -1.4559
    1THF     H6 1478   1.854   0.500   1.229  1.2578  1.3503  0.3255
    1THF     C4 1479   1.718   0.545   1.053  0.1467  0.9642 -0.1633
    1THF     H7 1480   1.619   0.540   1.099  0.8987  0.7563  1.4926
    1THF     H8 1481   1.733   0.447   1.007  1.0628  1.1338 -0.2300
    1THF     O1 1482   1.730   0.652   0.956  0.3536 -0.2284  0.4224
    1THF     C1 1483   1.956   3.343   0.651 -0.0301  0.0379  0.6051
    1THF     H1 1484   1.924   3.435   0.700  1.5414  2.1598 -2.2014
    1THF     H2 1485   1.943   3.262   0.723  1.2308  0.4428  1.3162
    1THF     C2 1486   2.103   3.356   0.622 -0.1802  0.2171 -0.0490
    1THF     H3 1487   2.164   3.318   0.705 -0.0642 -0.3015 -0.3662
    1THF     H4 1488   2.137   3.455   0.592 -0.0821 -0.5126 -2.4560
    1THF     C3 1489   2.127   3.259   0.503 -0.0253  0.0453 -0.2096
    1THF     H5 1490   2.173   3.164   0.531 -0.2890 -0.5961 -1.9056
    1THF     H6 1491   2.194   3.307   0.431  0.3798  1.1300  0.8613
    1THF     C4 1492   1.986   3.228   0.447  0.3422  0.1885 -0.2377
    1THF     H7 1493   1.949   3.125   0.455 -0.1750  0.5680  3.0498
    1THF     H8 1494   1.987   3.259   0.342 -0.7671 -0.0035 -0.3168
    1THF     O1 1495   1.901   3.316   0.520  0.1146  0.0113 -0.5545
    1THF     C1 1496   1.861   2.020   3.278  0.2235  0.7221 -0.3507
    1THF     H1 1497   1.788   2.076   3.219  0.4560  0.6327 -0.7207
    1THF     H2 1498   1.814   1.964   3.360  0.6966  0.2793 -0.3749
    1THF     C2 1499   1.982   2.101   3.321 -0.0509  0.5464 -0.6942
    1THF     H3 1500   2.011   2.065   3.420 -3.8896  1.2055  0.7670
    1THF     H4 1501   1.970   2.208   3.306  1.6950  0.9276  0.5024
    1THF     C3 1502   2.097   2.050   3.237  0.2356 -0.3176  0.4869
    1THF     H5 1503   2.195   2.050   3.285 -0.0307  2.7290  1.1056
    1THF     H6 1504   2.106   2.119   3.152 -3.4094 -1.5438 -1.0047
    1THF     C4 1505   2.057   1.908   3.212  0.2979  0.3451  0.2954
    1THF     H7 1506   2.076   1.838   3.294  1.0861  0.7985  0.5001
    1THF     H8 1507   2.093   1.866   3.118 -0.1617  1.6314 -0.4655
    1THF     O1 1508   1.913   1.919   3.195  0.4748 -0.1295  0.5213
    1THF     C1 1509   3.592   0.671   0.854  0.2270  0.4024 -0.3956
    1THF     H1 1510   3.516   0.749   0.856 -1.6944 -1.3457 -2.1837
    1THF     H2 1511   3.664   0.690   0.775  1.6135 -1.6781  0.3198
    1THF     C2 1512   3.518   0.539   0.826 -0.4236 -0.8047 -0.8219
    1THF     H3 1513   3.515   0.518   0.718 -1.5603  0.6400 -1.0900
    1THF     H4 1514   3.420   0.558   0.870  0.8658  1.0759  1.3717
    1THF     C3 1515   3.593   0.430   0.900 -0.1880 -0.3632 -0.4280
    1THF     H5 1516   3.654   0.377   0.826  0.5579  1.5047 -1.2024
    1THF     H6 1517   3.530   0.359   0.954  1.9593 -1.0698  1.1808
    1THF     C4 1518   3.673   0.516   1.005  0.0724 -0.5613 -0.0246
    1THF     H7 1519   3.780   0.496   0.994  0.2471  0.5317 -0.3253
    1THF     H8 1520   3.646   0.494   1.108 -2.7484  1.4327 -0.2892
    1THF     O1 1521   3.637   0.653   0.987 -0.4276 -0.3433 -0.2217
    1THF     C1 1522   1.493   0.089   0.097  0.0569  0.4423  0.3488
    1THF     H1 1523   1.519   0.057   0.198 -0.4721 -3.2299 -0.6309
    1THF     H2 1524   1.388   0.062   0.087 -0.6709  3.3030 -0.2263
    1THF     C2 1525   1.576   0.008  -0.007  0.2343 -0.7072  0.1292
    1THF     H3 1526   1.517  -0.027  -0.092  0.1667 -1.9583  0.6781
    1THF     H4 1527   1.629  -0.072   0.046  3.1709  1.1831  0.1558
    1THF     C3 1528   1.677   0.101  -0.069  0.0410 -0.4977 -1.1766
    1THF     H5 1529   1.697   0.074  -0.173  1.2513 -1.1745 -0.7795
    1THF     H6 1530   1.775   0.098  -0.021  0.3361 -1.1989 -1.8102
    1THF     C4 1531   1.605   0.237  -0.052 -0.2896 -0.2773 -0.1893
    1THF     H7 1532   1.550   0.254  -0.145  0.7018  0.0534 -0.7212
    1THF     H8 1533   1.679   0.314  -0.036 -1.0247  0.5164 -0.5616
    1THF     O1 1534   1.524   0.229   0.071  0.0666  0.4769 -0.1148
    1THF     C1 1535   3.698   1.484   0.471 -0.1686 -0.3310 -0.2674
    1THF     H1 1536   3.791   1.541   0.466 -0.0425 -0.3087  1.7870
    1THF     H2 1537   3.718   1.394   0.411  1.6235 -0.1355 -0.0159
    1THF     C2 1538   3.578   1.566   0.427 -0.4606  0.4309  0.9952
    1THF     H3 1539   3.529   1.521   0.341 -0.5225  0.3703  1.0624
    1THF     H4 1540   3.610   1.667   0.400  0.2832 -0.1256 -0.2720
    1THF     C3 1541   3.488   1.580   0.556 -0.2334  0.0562  0.5417
    1THF     H5 1542   3.419   1.495   0.557  1.9882 -1.8100  0.4230
    1THF     H6 1543   3.431   1.673   0.562 -0.9574 -0.4014  0.8244
    1THF     C4 1544   3.585   1.551   0.671 -0.2362 -0.0576  0.4886
    1THF     H7 1545   3.531   1.510   0.757 -1.0181 -0.6912 -0.2987
    1THF     H8 1546   3.630   1.647   0.698  3.3094 -1.8616  1.3124
    1THF     O1 1547   3.674   1.455   0.610 -0.2195 -0.4116 -0.6632
    1THF     C1 1548   3.429   2.140   2.639 -0.1911 -0.2976 -0.9353
    1THF     H1 1549   3.476   2.229   2.683 -1.4680 -0.0664 -0.0196
    1THF     H2 1550   3.352   2.119   2.713 -0.2502  0.5479 -0.7514
    1THF     C2 1551   3.537   2.030   2.640 -0.0124 -0.0318 -0.4255
    1THF     H3 1552   3.484   1.935   2.646 -0.9374  0.3289 -2.4873
    1THF     H4 1553   3.605   2.053   2.722 -0.4198 -0.6259  0.0842
    1THF     C3 1554   3.592   2.047   2.498 -0.0056  0.2621  0.2030
    1THF     H5 1555   3.591   1.950   2.448 -1.1582  0.5566 -0.3465
    1THF     H6 1556   3.691   2.092   2.511 -0.7119  1.9694 -0.2514
    1THF     C4 1557   3.502   2.154   2.420 -0.5172 -0.0377 -0.1047
    1THF     H7 1558   3.476   2.110   2.324  1.2498  1.8157 -1.4658
    1THF     H8 1559   3.544   2.254   2.407 -0.9831  0.1205 -0.3880
    1THF     O1 1560   3.386   2.161   2.505 -0.1473 -0.3048 -0.0987
    1THF     C1 1561   2.580   0.648   0.914  0.0732 -0.1736  0.0175
    1THF     H1 1562   2.598   0.570   0.988 -0.7949  0.0306  0.4480
    1THF     H2 1563   2.503   0.720   0.942  1.1072  1.1074 -0.3703
    1THF     C2 1564   2.546   0.580   0.786 -0.6973  0.7570 -0.1596
    1THF     H3 1565   2.452   0.616   0.742 -0.5667 -0.3174 -1.3678
    1THF     H4 1566   2.530   0.474   0.802 -0.0632  0.9330  1.6610
    1THF     C3 1567   2.665   0.614   0.695  0.1603 -0.6221 -0.0151
    1THF     H5 1568   2.632   0.637   0.593  2.3896  0.8540 -0.4453
    1THF     H6 1569   2.736   0.532   0.687 -0.8304 -1.1867 -3.9363
    1THF     C4 1570   2.726   0.739   0.762 -0.1941 -1.1419 -0.0904
    1THF     H7 1571   2.694   0.835   0.720  1.4132  0.1444  1.5290
    1THF     H8 1572   2.834   0.730   0.746  0.2274 -0.4893  2.2103
    1THF     O1 1573   2.700   0.719   0.902  0.5060 -0.1992  0.4734
    1THF     C1 1574   1.378   1.950   0.048 -0.2743 -0.1526 -0.6626
    1THF     H1 1575   1.387   1.946  -0.061 -0.9970 -1.0473 -0.6961
    1THF     H2 1576   1.273   1.958   0.076 -0.8214 -4.1906 -1.2762
    1THF     C2 1577   1.459   2.056   0.127  0.2321  0.1293 -0.4010
    1THF     H3 1578   1.402   2.093   0.212 -1.5040 -0.5819 -1.2279
    1THF     H4 1579   1.469   2.145   0.065 -0.3776  1.1334  0.9190
    1THF     C3 1580   1.577   1.992   0.180 -0.6594 -0.2356 -0.2612
    1THF     H5 1581   1.612   2.042   0.270 -0.4035 -0.4970 -0.2169
    1THF     H6 1582   1.652   2.007   0.101  0.3976 -1.1262  0.5740
    1THF     C4 1583   1.543   1.842   0.184  0.5613 -0.5327 -0.7910
    1THF     H7 1584   1.506   1.814   0.283 -1.2355  2.0589 -0.6802
    1THF     H8 1585   1.628   1.781   0.152  0.2537 -0.4836 -1.7147
    1THF     O1 1586   1.440   1.824   0.080 -0.2180 -0.6920 -0.5882
    1THF     C1 1587   3.810   1.944   3.750 -0.0245 -0.3901 -0.0420
    1THF     H1 1588   3.781   1.915   3.851 -2.2193  2.2056  0.1623
    1THF     H2 1589   3.825   2.053   3.744  1.0467 -0.5063  0.4535
    1THF     C2 1590   3.704   1.909   3.644  0.2264  0.5037 -0.1209
    1THF     H3 1591   3.678   1.997   3.585 -2.5542 -0.3689 -0.2802
    1THF     H4 1592   3.608   1.891   3.694 -0.1146  0.8488 -0.6534
    1THF     C3 1593   3.758   1.797   3.561 -0.0402  0.4616 -0.1195
    1THF     H5 1594   3.722   1.802   3.458 -1.2715 -0.7737  0.2414
    1THF     H6 1595   3.733   1.700   3.604  0.3823  1.4779  2.4660
    1THF     C4 1596   3.911   1.820   3.566 -0.7670 -0.1583 -0.7472
    1THF     H7 1597   3.954   1.902   3.508  1.3881  0.3969  1.5266
    1THF     H8 1598   3.965   1.726   3.556  0.6790  0.6109 -0.3233
    1THF     O1 1599   3.919   1.863   3.706 -0.4982  0.3851 -0.6343
    1THF     C1 1600   0.205   3.756   0.329 -0.3709  0.7450 -0.0801
    1THF     H1 1601   0.229   3.859   0.303 -0.7170  1.2025  1.3519
    1THF     H2 1602   0.178   3.741   0.434 -1.9148  1.5621 -0.3559
    1THF     C2 1603   0.324   3.662   0.300 -0.4189  0.1157 -0.1867
    1THF     H3 1604   0.336   3.593   0.384  1.7261 -0.5258 -0.9802
    1THF     H4 1605   0.413   3.722   0.283 -0.6255  0.3030 -0.6111
    1THF     C3 1606   0.283   3.578   0.181  0.8696  0.8541  0.4074
    1THF     H5 1607   0.336   3.483   0.186  0.8442  0.7538 -1.1329
    1THF     H6 1608   0.321   3.615   0.086  1.1113 -0.1032  0.1203
    1THF     C4 1609   0.133   3.570   0.192 -0.1856 -0.2616 -0.3026
    1THF     H7 1610   0.102   3.502   0.273 -1.4129 -0.0416 -0.5801
    1THF     H8 1611   0.072   3.551   0.104 -0.2345  0.6783 -0.4654
    1THF     O1 1612   0.105   3.704   0.233 -0.3517 -0.2182 -0.7871
    1THF     C1 1613   0.089   2.070   3.604 -0.4012 -0.9539 -0.4394
    1THF     H1 1614  -0.003   2.092   3.659  1.0279 -0.3146  1.7700
    1THF     H2 1615   0.064   1.986   3.539 -1.4582  0.0929 -1.4144
    1THF     C2 1616   0.196   2.044   3.712 -0.0901 -0.0755 -0.0564
    1THF     H3 1617   0.203   1.938   3.738  1.4766  0.1537  0.5392
    1THF     H4 1618   0.171   2.105   3.800 -2.7013 -0.0506 -0.7822
    1THF     C3 1619   0.327   2.094   3.647  0.3524 -0.2366 -0.0386
    1THF     H5 1620   0.398   2.014   3.622  0.2893 -1.0860  2.4070
    1THF     H6 1621   0.375   2.160   3.720 -0.6957 -0.8954  1.2600
    1THF     C4 1622   0.285   2.168   3.518 -0.1836 -0.0161  0.2547
    1THF     H7 1623   0.301   2.098   3.436  0.4367  1.3959 -0.8623
    1THF     H8 1624   0.339   2.261   3.499  0.6019 -0.9230 -2.0893
    1THF     O1 1625   0.144   2.183   3.535  0.4813  0.4134  0.0031
    1THF     C1 1626   3.175   3.364   3.684 -0.4696 -0.0744 -0.7136
    1THF     H1 1627   3.152   3.465   3.720 -0.0660 -0.2893  0.1551
    1THF     H2 1628   3.259   3.362   3.615  0.1363  0.5892 -0.0131
    1THF     C2 1629   3.044   3.314   3.623  0.7343  0.4738 -0.1881
    1THF     H3 1630   3.061   3.234   3.550 -0.9705 -2.3941  2.4414
    1THF     H4 1631   2.990   3.394   3.572 -0.5144 -0.4244 -0.3030
    1THF     C3 1632   2.975   3.258   3.747  0.2580 -0.6646 -0.6778
    1THF     H5 1633   2.905   3.178   3.723 -2.0850  1.0072  0.4446
    1THF     H6 1634   2.926   3.332   3.810 -1.9629 -0.8848 -2.0709
    1THF     C4 1635   3.091   3.203   3.840 -0.0770 -0.2071 -0.6949
    1THF     H7 1636   3.099   3.094   3.840 -0.0607 -0.2237  1.3094
    1THF     H8 1637   3.066   3.222   3.945  1.5786  0.1178 -0.3595
    1THF     O1 1638   3.205   3.267   3.793 -0.1762 -0.2067  0.0421
    1THF     C1 1639   3.451   1.136   3.646 -0.6832 -0.9492 -1.1294
    1THF     H1 1640   3.532   1.063   3.636 -0.2388 -0.6095 -0.0366
    1THF     H2 1641   3.466   1.229   3.591 -0.8907 -0.0180  0.3493
    1THF     C2 1642   3.406   1.173   3.787 -0.3686  0.1837  0.5646
    1THF     H3 1643   3.464   1.255   3.829  0.4081 -0.5454  0.9370
    1THF     H4 1644   3.398   1.087   3.854  0.5496  0.2896  0.8121
    1THF     C3 1645   3.257   1.217   3.761 -0.1893  0.4015 -0.5868
    1THF     H5 1646   3.254   1.324   3.742  0.2272  0.6478  0.6412
    1THF     H6 1647   3.185   1.196   3.841 -0.8791  1.2433 -0.9799
    1THF     C4 1648   3.218   1.150   3.628 -0.4261 -0.1861  0.1375
    1THF     H7 1649   3.206   1.228   3.552 -1.1707 -1.1191 -0.7010
    1THF     H8 1650   3.135   1.080   3.641 -2.3165  2.3377  2.3292
    1THF     O1 1651   3.336   1.079   3.590 -0.4041  0.2045 -0.2160
    1THF     C1 1652   1.994   1.339   3.657  0.4453 -0.3656 -0.4855
    1THF     H1 1653   1.893   1.311   3.689  1.3262 -2.3014  0.6973
    1THF     H2 1654   1.998   1.442   3.621 -2.4799 -0.2604 -0.6108
    1THF     C2 1655   2.050   1.253   3.549 -0.2025  0.0650  0.8700
    1THF     H3 1656   2.096   1.318   3.474  0.2726 -3.4617 -2.0477
    1THF     H4 1657   1.973   1.194   3.500  1.6062 -0.2502 -1.6812
    1THF     C3 1658   2.159   1.161   3.614 -0.3780  0.1091 -0.2746
    1THF     H5 1659   2.262   1.178   3.583 -0.2819 -1.5360 -0.8691
    1THF     H6 1660   2.140   1.054   3.604 -1.1376  0.2170 -0.0203
    1THF     C4 1661   2.159   1.206   3.758 -0.6082 -0.3129  0.2119
    1THF     H7 1662   2.254   1.208   3.812 -0.5136  1.9704  0.0093
    1THF     H8 1663   2.087   1.138   3.804 -0.6623  1.1359  2.3212
    1THF     O1 1664   2.081   1.332   3.770  0.4648  0.7806  0.2049
    1THF     C1 1665   2.238   0.737   3.929  0.0786  0.3273 -0.9204
    1THF     H1 1666   2.140   0.755   3.974  0.3508  0.6066 -0.4451
    1THF     H2 1667   2.243   0.657   3.855  2.5501 -1.2078  0.8012
    1THF     C2 1668   2.337   0.704   4.041  0.6168 -0.0218 -0.0779
    1THF     H3 1669   2.363   0.598   4.042 -1.5033 -0.5659  1.2163
    1THF     H4 1670   2.304   0.727   4.143  0.7336 -1.4757  0.3037
    1THF     C3 1671   2.452   0.799   4.021  0.4646 -0.3483  0.0576
    1THF     H5 1672   2.533   0.748   3.969 -0.0645 -2.5816  1.3580
    1THF     H6 1673   2.490   0.830   4.119 -0.7832  2.0728 -0.1960
    1THF     C4 1674   2.391   0.911   3.934 -0.1313 -0.4664 -0.1549
    1THF     H7 1675   2.466   0.949   3.864 -1.6564  0.2256 -1.4602
    1THF     H8 1676   2.347   0.996   3.987  0.0686 -1.2125  1.2230
    1THF     O1 1677   2.285   0.851   3.860 -0.3095  0.3766  0.1192
    1THF     C1 1678   3.981   0.573   3.495 -0.1094  0.1487  1.1454
    1THF     H1 1679   4.002   0.480   3.549 -0.3484 -1.6854 -1.8016
    1THF     H2 1680   3.909   0.636   3.548  0.7032  1.7793  0.3381
    1THF     C2 1681   3.921   0.549   3.351  0.3628 -0.0537 -0.4175
    1THF     H3 1682   3.812   0.540   3.358  0.5258 -2.8514 -0.7485
    1THF     H4 1683   3.952   0.451   3.314  1.3107 -0.8300  2.2675
    1THF     C3 1684   3.981   0.671   3.271 -0.3508 -0.0609  0.7399
    1THF     H5 1685   3.907   0.748   3.247  0.6114  0.4983 -0.4178
    1THF     H6 1686   4.029   0.625   3.185  2.0866 -2.1634  3.1083
    1THF     C4 1687   4.091   0.734   3.363  0.1930  0.3838 -0.3307
    1THF     H7 1688   4.047   0.823   3.409  0.4780  0.2384  0.2322
    1THF     H8 1689   4.188   0.752   3.317  0.8029  0.9958  1.1543
    1THF     O1 1690   4.107   0.641   3.472 -0.0769  0.2033  0.3348
    1THF     C1 1691   3.340   2.234   1.755 -0.9556  0.3053  0.1708
    1THF     H1 1692   3.400   2.304   1.814  0.5938  0.0003 -1.0158
    1THF     H2 1693   3.243   2.277   1.728 -0.2925  1.0042 -1.1584
    1THF     C2 1694   3.326   2.099   1.835 -0.4190  0.3288  0.4244
    1THF     H3 1695   3.229   2.092   1.884  0.5448 -0.9139  2.1988
    1THF     H4 1696   3.397   2.090   1.918 -1.8351  1.9514  1.8383
    1THF     C3 1697   3.343   1.993   1.725  0.1158 -0.0013  0.4898
    1THF     H5 1698   3.252   1.937   1.747  1.1849 -1.6569  0.8604
    1THF     H6 1699   3.431   1.932   1.748  0.0067 -0.3277  0.0371
    1THF     C4 1700   3.346   2.076   1.600  0.3692  0.0577  0.0353
    1THF     H7 1701   3.249   2.108   1.562  0.3576  1.2954  1.0787
    1THF     H8 1702   3.400   2.025   1.519 -1.8569 -0.6172 -1.0690
    1THF     O1 1703   3.410   2.202   1.641 -0.0328  0.2298  0.2685
    1THF     C1 1704   0.394   0.750   3.991  0.3888 -0.7685  0.5645
    1THF     H1 1705   0.477   0.819   3.976 -1.5059  1.0466 -2.1468
    1THF     H2 1706   0.338   0.793   4.074  1.5224 -1.9691  1.9864
    1THF     C2 1707   0.432   0.601   4.006 -0.0477 -0.5566  0.2686
    1THF     H3 1708   0.348   0.559   4.061 -0.1279  1.0581  1.4198
    1THF     H4 1709   0.522   0.602   4.068  0.3626  1.3431 -0.3266
    1THF     C3 1710   0.435   0.552   3.858 -0.1135 -0.0413  0.1421
    1THF     H5 1711   0.369   0.469   3.832  0.2648  0.5682 -2.9615
    1THF     H6 1712   0.537   0.530   3.826 -0.4376 -0.5412 -0.5618
    1THF     C4 1713   0.387   0.668   3.772  0.0594  0.4602 -0.1916
    1THF     H7 1714   0.309   0.633   3.704 -1.6748  0.7501  1.6098
    1THF     H8 1715   0.477   0.711   3.726  1.7657 -1.3384  1.3926
    1THF     O1 1716   0.321   0.756   3.863 -0.3420  0.2982  0.0148
    1THF     C1 1717   0.166   3.342   3.247 -0.3947 -0.1442  0.9676
    1THF     H1 1718   0.088   3.288   3.301 -0.9263 -0.9831 -0.6021
    1THF     H2 1719   0.121   3.429   3.198  1.6239  0.7453  0.6630
    1THF     C2 1720   0.232   3.247   3.149 -0.3999  0.1631  0.4898
    1THF     H3 1721   0.171   3.230   3.060 -0.8606  0.4673  0.7429
    1THF     H4 1722   0.232   3.148   3.194 -2.8361 -0.5435 -0.9522
    1THF     C3 1723   0.373   3.302   3.125 -0.1595  0.0402  0.3518
    1THF     H5 1724   0.367   3.366   3.037 -0.8682  0.3168  0.6030
    1THF     H6 1725   0.441   3.217   3.128 -0.8134 -0.4891  0.2470
    1THF     C4 1726   0.411   3.376   3.259 -0.1453  0.1394  0.2002
    1THF     H7 1727   0.449   3.476   3.235  0.4143 -0.2423 -0.5336
    1THF     H8 1728   0.484   3.319   3.318  1.5424  2.1331  0.0975
    1THF     O1 1729   0.280   3.393   3.328 -0.3051 -0.1970 -0.1164
    1THF     C1 1730   4.081   1.203   0.129  0.6304  0.0196  0.3957
    1THF     H1 1731   4.157   1.146   0.183  0.4353 -1.0225 -0.4145
    1THF     H2 1732   4.042   1.161   0.037 -1.0077  0.1345  1.0154
    1THF     C2 1733   4.122   1.346   0.114  0.5956  0.0124  0.1913
    1THF     H3 1734   4.086   1.375   0.015  2.4562 -0.1004 -0.5332
    1THF     H4 1735   4.231   1.352   0.109  0.6303  0.1853  1.0775
    1THF     C3 1736   4.057   1.424   0.229 -0.3355  0.5061  0.4583
    1THF     H5 1737   3.976   1.490   0.198 -1.9830 -1.9759 -0.5901
    1THF     H6 1738   4.140   1.474   0.282  2.2752 -2.6620 -0.4608
    1THF     C4 1739   3.990   1.311   0.312  0.5261 -0.4904  0.4432
    1THF     H7 1740   3.898   1.338   0.364  2.2608  0.1273  3.3576
    1THF     H8 1741   4.068   1.282   0.384  0.1758  1.5097  1.6691
    1THF     O1 1742   3.966   1.206   0.220  0.6529 -0.4237  0.4692
    1THF     C1 1743   1.111   0.784   1.261  0.3395 -0.1481 -0.4266
    1THF     H1 1744   1.166   0.879   1.258  0.1008  0.0304  0.5769
    1THF     H2 1745   1.182   0.704   1.242  1.2903  0.2935  1.1516
    1THF     C2 1746   0.977   0.790   1.179 -0.1111 -0.2794 -0.0731
    1THF     H3 1747   0.970   0.698   1.121  0.2498  0.7517 -1.7769
    1THF     H4 1748   0.964   0.880   1.118 -0.8504  0.1754  0.7376
    1THF     C3 1749   0.862   0.782   1.281  0.2330 -0.4396 -0.1639
    1THF     H5 1750   0.771   0.732   1.248 -0.6060  0.6980  0.3974
    1THF     H6 1751   0.841   0.879   1.327  1.1610 -1.2784  2.0538
    1THF     C4 1752   0.935   0.700   1.390 -0.0532  0.2551 -0.5198
    1THF     H7 1753   0.935   0.593   1.370  0.3291  0.5424 -2.1231
    1THF     H8 1754   0.880   0.701   1.485  1.1020 -1.3296  0.1925
    1THF     O1 1755   1.069   0.764   1.397  0.4219  0.0611 -0.9794
    1THF     C1 1756   3.010   3.724   2.913  0.5948  0.1067  0.2058
    1THF     H1 1757   3.094   3.793   2.919  1.1424 -0.2900 -2.2531
    1THF     H2 1758   2.923   3.771   2.961 -0.3883 -2.3077  0.8705
    1THF     C2 1759   3.032   3.580   2.955 -0.4967  0.3345 -0.4126
    1THF     H3 1760   3.013   3.575   3.062  1.5196  2.2104  0.0606
    1THF     H4 1761   3.135   3.545   2.948 -0.1285  1.2960  0.0102
    1THF     C3 1762   2.934   3.496   2.866  0.2878 -0.3024 -0.0485
    1THF     H5 1763   2.854   3.454   2.928 -1.4288 -0.3129 -2.1761
    1THF     H6 1764   2.995   3.421   2.815  2.2398 -0.1009  1.9270
    1THF     C4 1765   2.893   3.597   2.761 -0.4232  0.0306 -0.3544
    1THF     H7 1766   2.789   3.625   2.782  0.1917  1.8403  0.3838
    1THF     H8 1767   2.904   3.553   2.661 -0.8992 -0.1140 -0.3448
    1THF     O1 1768   2.978   3.714   2.779  0.3048 -1.1584 -0.1006
    1THF     C1 1769   0.084   1.120   3.783 -0.0184 -0.6667 -0.1905
    1THF     H1 1770  -0.001   1.161   3.729  0.5318  0.8924  0.1165
    1THF     H2 1771   0.100   1.160   3.884 -0.8556 -0.4165 -0.1530
    1THF     C2 1772   0.203   1.122   3.694  0.2699 -0.1653 -0.1408
    1THF     H3 1773   0.292   1.133   3.756 -1.2216  3.9927  1.4522
    1THF     H4 1774   0.213   1.209   3.629 -0.8020  0.1189  0.0671
    1THF     C3 1775   0.211   0.993   3.621  0.0314  0.2013 -0.0239
    1THF     H5 1776   0.305   0.939   3.636 -1.3794 -2.5990 -1.0803
    1THF     H6 1777   0.192   1.013   3.515 -0.2804  0.2739  0.0457
    1THF     C4 1778   0.094   0.907   3.674 -0.2333 -0.1724 -0.2663
    1THF     H7 1779   0.118   0.803   3.695  2.5482  0.2465 -1.2455
    1THF     H8 1780   0.007   0.912   3.608 -0.2943 -0.9968 -0.2525
    1THF     O1 1781   0.062   0.976   3.794  0.2477 -0.0957  0.2004
    1THF     C1 1782   3.452   3.216   2.809 -0.0569  0.2402  0.1208
    1THF     H1 1783   3.549   3.184   2.771  0.7252  3.6279 -0.8104
    1THF     H2 1784   3.394   3.234   2.719 -0.6042  0.9849  0.6206
    1THF     C2 1785   3.450   3.341   2.893 -0.1256 -0.6812 -0.8539
    1THF     H3 1786   3.450   3.429   2.829  0.2604 -0.1596 -0.1377
    1THF     H4 1787   3.532   3.347   2.964 -0.0071  1.9335 -1.1899
    1THF     C3 1788   3.315   3.327   2.970  0.1732 -0.1622  0.3739
    1THF     H5 1789   3.244   3.360   2.894  1.6333  2.4380  0.0964
    1THF     H6 1790   3.308   3.385   3.063 -1.2868 -0.8914  0.7422
    1THF     C4 1791   3.294   3.179   2.983 -0.5968  0.0917 -0.3879
    1THF     H7 1792   3.196   3.152   2.944 -1.9869  1.0706  2.2804
    1THF     H8 1793   3.318   3.138   3.082 -0.9044  0.9643  0.0630
    1THF     O1 1794   3.389   3.118   2.897 -0.1501  0.1517  0.2802
    1THF     C1 1795   3.617   0.457   2.580 -0.5700  1.0664 -0.8943
    1THF     H1 1796   3.652   0.358   2.608  0.8207  1.1284 -2.3321
    1THF     H2 1797   3.630   0.528   2.662  1.6297  1.1721 -1.3135
    1THF     C2 1798   3.478   0.450   2.512 -0.0227  0.1912  0.3875
    1THF     H3 1799   3.395   0.458   2.582 -0.4558 -1.9122  0.1415
    1THF     H4 1800   3.461   0.355   2.461 -0.4425  0.6285 -0.3041
    1THF     C3 1801   3.475   0.562   2.410 -0.0030  0.5616 -0.0511
    1THF     H5 1802   3.429   0.647   2.460 -0.7947  0.1855 -0.1366
    1THF     H6 1803   3.409   0.536   2.326 -0.5326 -0.4653  0.6728
    1THF     C4 1804   3.622   0.563   2.364  0.4025  0.7530 -0.4138
    1THF     H7 1805   3.665   0.661   2.345  0.6975  0.2859 -2.2895
    1THF     H8 1806   3.630   0.506   2.271 -2.3994 -0.1880 -0.1539
    1THF     O1 1807   3.701   0.503   2.471  0.0826 -0.3858  0.2728
    1THF     C1 1808   0.264   0.945   2.952  0.1246 -0.6312  0.5293
    1THF     H1 1809   0.280   1.053   2.951 -1.0461 -0.4519 -0.7108
    1THF     H2 1810   0.354   0.885   2.960 -1.8170 -3.8672 -0.8883
    1THF     C2 1811   0.189   0.919   2.818  0.5270 -0.3034  0.3893
    1THF     H3 1812   0.208   0.821   2.775 -0.3930 -0.3258  0.0345
    1THF     H4 1813   0.209   1.005   2.753 -2.4183  1.7626  2.0913
    1THF     C3 1814   0.038   0.925   2.863  0.4845 -0.0326 -0.8911
    1THF     H5 1815  -0.025   0.864   2.798 -1.1684  0.7758 -0.0752
    1THF     H6 1816  -0.006   1.025   2.864  2.4123  0.8488 -1.1337
    1THF     C4 1817   0.044   0.865   3.004 -0.2655 -0.1623  0.5027
    1THF     H7 1818   0.049   0.756   3.004  4.7391 -0.0773  3.2124
    1THF     H8 1819  -0.034   0.900   3.073  0.9544  0.7007  1.4725
    1THF     O1 1820   0.171   0.895   3.062  0.6572 -0.0832 -0.1947
    1THF     C1 1821   1.256   3.938   2.286 -0.1814  0.2744 -0.2002
    1THF     H1 1822   1.257   3.959   2.393  1.5896 -1.4745  0.1637
    1THF     H2 1823   1.296   4.029   2.241 -1.5750 -1.2916 -4.9176
    1THF     C2 1824   1.131   3.892   2.220  0.9483  0.0261 -0.0148
    1THF     H3 1825   1.101   3.940   2.127 -1.7716 -1.9663 -0.2589
    1THF     H4 1826   1.046   3.895   2.289  0.7472 -2.1079 -0.1261
    1THF     C3 1827   1.155   3.748   2.175 -0.1081  0.5028 -0.0316
    1THF     H5 1828   1.097   3.724   2.086 -0.2052  0.5606  0.0155
    1THF     H6 1829   1.121   3.680   2.254 -1.7015  0.4629 -0.7413
    1THF     C4 1830   1.305   3.740   2.163 -0.5492  0.2235  0.3342
    1THF     H7 1831   1.333   3.760   2.059 -0.9879  0.9973  0.3523
    1THF     H8 1832   1.342   3.644   2.198 -1.2072 -0.2986 -0.4032
    1THF     O1 1833   1.358   3.836   2.253  0.2119 -0.6157  0.6873
    1THF     C1 1834   3.412   2.928   3.577 -0.1712 -0.5357 -0.2489
    1THF     H1 1835   3.418   2.823   3.548 -2.2903 -0.8840  0.4550
    1THF     H2 1836   3.394   2.929   3.685  2.8560 -0.3391  0.2994
    1THF     C2 1837   3.292   2.995   3.509  0.3612 -0.2019 -0.0022
    1THF     H3 1838   3.210   3.001   3.581  0.9357  0.6924  0.5886
    1THF     H4 1839   3.265   2.941   3.418 -1.2112  1.0397 -0.2973
    1THF     C3 1840   3.347   3.132   3.481  1.0657  0.0436  0.2516
    1THF     H5 1841   3.338   3.186   3.576  0.7026  1.2399 -0.4437
    1THF     H6 1842   3.293   3.185   3.403  0.5606 -1.9916 -0.8046
    1THF     C4 1843   3.490   3.113   3.449 -0.1655  0.7430 -0.2495
    1THF     H7 1844   3.550   3.196   3.489  1.2463  0.4449 -1.6909
    1THF     H8 1845   3.505   3.090   3.344  0.1607  0.8970 -0.2366
    1THF     O1 1846   3.531   2.997   3.533  0.0504  0.8368 -0.4131
    1THF     C1 1847   2.250   3.743   1.413 -0.5245 -0.7178  0.0484
    1THF     H1 1848   2.180   3.708   1.337  1.8770 -1.3103 -1.9343
    1THF     H2 1849   2.305   3.827   1.372 -1.7063 -0.2403 -0.6024
    1THF     C2 1850   2.350   3.631   1.452  0.4242 -0.1123 -0.2414
    1THF     H3 1851   2.448   3.668   1.482  0.4278 -0.4174  0.1387
    1THF     H4 1852   2.351   3.563   1.367 -4.6485  0.9450 -1.3291
    1THF     C3 1853   2.285   3.559   1.575  0.8745 -0.3122 -0.5085
    1THF     H5 1854   2.345   3.578   1.664  0.2374  0.4516 -0.2402
    1THF     H6 1855   2.262   3.454   1.555  0.2886 -0.5470  1.3061
    1THF     C4 1856   2.150   3.638   1.594 -0.9524 -0.3334  0.0709
    1THF     H7 1857   2.132   3.642   1.702  1.7460 -0.7742  0.5856
    1THF     H8 1858   2.074   3.577   1.545 -1.4228  0.5646 -0.3365
    1THF     O1 1859   2.173   3.767   1.537 -0.2213 -0.2980 -0.0838
    1THF     C1 1860   1.415   1.018   2.554 -0.0020  0.0114 -0.5482
    1THF     H1 1861   1.352   0.930   2.563  0.4151 -0.2431 -0.0754
    1THF     H2 1862   1.507   1.001   2.610  0.4615  0.8525 -1.0418
    1THF     C2 1863   1.340   1.128   2.624 -0.0198  1.3319 -0.6240
    1THF     H3 1864   1.364   1.122   2.730  2.3110 -0.5374 -1.2033
    1THF     H4 1865   1.233   1.115   2.609  0.0157  0.4218 -0.0767
    1THF     C3 1866   1.398   1.253   2.551 -0.1803 -0.0465 -0.1261
    1THF     H5 1867   1.480   1.288   2.615 -0.2480  0.1594 -0.1506
    1THF     H6 1868   1.318   1.325   2.531 -1.4043 -1.4123 -0.2435
    1THF     C4 1869   1.456   1.197   2.421 -0.2892 -0.0010  0.2974
    1THF     H7 1870   1.559   1.225   2.399 -0.9731  0.6564 -2.2281
    1THF     H8 1871   1.407   1.238   2.332  1.2687  0.5105 -0.3388
    1THF     O1 1872   1.440   1.057   2.424  0.5518 -0.2377  0.0245
    1THF     C1 1873   0.609   0.573   2.850  0.1283  0.3835 -0.0196
    1THF     H1 1874   0.525   0.641   2.832 -0.8341 -1.3249 -2.1704
    1THF     H2 1875   0.566   0.489   2.905 -1.7025  0.1925 -1.7062
    1THF     C2 1876   0.719   0.641   2.929  0.6218 -0.4501 -0.7048
    1THF     H3 1877   0.718   0.608   3.033 -0.9113  0.1227 -0.5197
    1THF     H4 1878   0.716   0.750   2.942 -0.3643 -0.4959 -0.5364
    1THF     C3 1879   0.843   0.583   2.872 -0.2200 -0.1609 -0.3148
    1THF     H5 1880   0.891   0.507   2.934  1.4596 -0.4775 -1.9533
    1THF     H6 1881   0.918   0.659   2.850 -1.3573  0.6427 -1.5009
    1THF     C4 1882   0.812   0.543   2.727  0.2799 -0.3744  0.0304
    1THF     H7 1883   0.860   0.449   2.698  0.9966  0.5878 -2.0042
    1THF     H8 1884   0.821   0.623   2.653  2.8318 -0.1882  0.4670
    1THF     O1 1885   0.672   0.517   2.730  0.6001 -0.5429  0.1787
    1THF     C1 1886   2.642   1.251   1.012  0.2816  0.2319  0.1150
    1THF     H1 1887   2.586   1.344   1.025 -1.0182 -0.7200  1.4786
    1THF     H2 1888   2.646   1.188   1.101 -0.1272  1.5227  1.0691
    1THF     C2 1889   2.779   1.267   0.957  0.3747 -0.2798 -0.4386
    1THF     H3 1890   2.854   1.251   1.035 -0.3884 -2.3805 -0.1097
    1THF     H4 1891   2.797   1.362   0.905 -1.6732 -0.8813 -2.3170
    1THF     C3 1892   2.790   1.158   0.856 -0.0708 -0.0523 -0.4288
    1THF     H5 1893   2.875   1.092   0.874 -0.0570  0.0360 -0.1719
    1THF     H6 1894   2.797   1.199   0.755 -0.3624 -0.4866 -0.6280
    1THF     C4 1895   2.666   1.073   0.860  0.1107  0.2849 -0.2072
    1THF     H7 1896   2.676   0.986   0.925  2.5736 -0.8209 -1.9680
    1THF     H8 1897   2.623   1.048   0.762  1.4915  0.3661 -0.8420
    1THF     O1 1898   2.572   1.168   0.918  0.1914  0.2480 -0.3477
    1THF     C1 1899   2.770   3.748   1.857  0.6699 -0.3812  0.2781
    1THF     H1 1900   2.806   3.838   1.806 -2.0460 -0.8636 -2.6991
    1THF     H2 1901   2.764   3.668   1.782  0.5157  1.8550 -2.1553
    1THF     C2 1902   2.637   3.768   1.932  0.0351  0.4852  0.0745
    1THF     H3 1903   2.568   3.691   1.899  1.7285 -2.3279  2.8818
    1THF     H4 1904   2.588   3.859   1.896 -2.1457 -0.0420  1.6347
    1THF     C3 1905   2.667   3.780   2.077 -0.4881 -0.0595  0.1755
    1THF     H5 1906   2.637   3.683   2.118  1.2702 -1.0961 -0.9480
    1THF     H6 1907   2.615   3.858   2.134 -0.4891 -0.0965  0.2243
    1THF     C4 1908   2.824   3.799   2.083  0.4976  0.1860  0.4974
    1THF     H7 1909   2.861   3.756   2.177 -0.8840  0.8102  1.3552
    1THF     H8 1910   2.856   3.903   2.076  0.2910  0.4899  3.1849
    1THF     O1 1911   2.871   3.721   1.965  0.3296 -0.2468  0.4368
    1THF     C1 1912   0.284   2.141   3.025 -0.3991 -0.2974  0.2523
    1THF     H1 1913   0.227   2.234   3.023 -1.9778 -1.1766  2.6458
    1THF     H2 1914   0.288   2.100   3.126 -2.3100  0.9358  0.8441
    1THF     C2 1915   0.433   2.153   2.971 -0.3585 -0.3983  0.1597
    1THF     H3 1916   0.504   2.166   3.052 -1.1715  1.0252  0.6615
    1THF     H4 1917   0.440   2.236   2.900 -0.8031 -0.6257 -0.1503
    1THF     C3 1918   0.454   2.014   2.903 -0.1812 -0.0258  0.3832
    1THF     H5 1919   0.544   1.968   2.944  0.3315  0.8047  0.1914
    1THF     H6 1920   0.460   2.032   2.795 -0.3636 -0.2291  0.3383
    1THF     C4 1921   0.324   1.938   2.911  0.0342  0.2516  0.0223
    1THF     H7 1922   0.332   1.871   2.997  0.3227  0.6505  0.3125
    1THF     H8 1923   0.296   1.880   2.823  2.5413 -0.4390 -0.3400
    1THF     O1 1924   0.226   2.039   2.940  0.0233 -0.4640  0.1467
    1THF     C1 1925   1.726   2.346   1.725  0.5964  0.3686  1.3748
    1THF     H1 1926   1.735   2.244   1.763  0.5704 -0.1840 -0.0691
    1THF     H2 1927   1.637   2.404   1.751  0.4124  0.4945  0.4821
    1THF     C2 1928   1.731   2.345   1.575  0.4147 -0.8431 -0.2137
    1THF     H3 1929   1.676   2.434   1.543  2.9462  0.0714 -2.2657
    1THF     H4 1930   1.688   2.254   1.533  2.0518  0.1896 -4.4486
    1THF     C3 1931   1.880   2.354   1.545 -0.9673 -0.0837 -0.7154
    1THF     H5 1932   1.906   2.392   1.445 -0.7460 -0.3964 -0.7744
    1THF     H6 1933   1.915   2.252   1.554 -1.6955 -0.3106 -0.4223
    1THF     C4 1934   1.938   2.441   1.660  0.1570  0.0707  0.0048
    1THF     H7 1935   1.937   2.544   1.623 -2.4883 -0.7557 -2.3976
    1THF     H8 1936   2.038   2.407   1.688  0.7860  1.3046 -0.6941
    1THF     O1 1937   1.845   2.422   1.762  0.3995  0.1773 -0.0822
    1THF     C1 1938   1.208   3.656   1.231 -0.3298  0.2847  0.0285
    1THF     H1 1939   1.195   3.548   1.246  2.0289  0.1136  1.0930
    1THF     H2 1940   1.179   3.697   1.328 -0.7986 -1.6085  0.7041
    1THF     C2 1941   1.128   3.712   1.112 -0.4802 -0.0495 -0.0115
    1THF     H3 1942   1.094   3.813   1.136 -0.1352  0.3253 -1.0596
    1THF     H4 1943   1.045   3.644   1.088 -0.9172 -0.4121  2.3917
    1THF     C3 1944   1.234   3.727   0.998  0.5745  0.1436  0.4336
    1THF     H5 1945   1.250   3.831   0.968 -1.1561  0.2911 -0.0331
    1THF     H6 1946   1.215   3.663   0.912 -2.5642  0.0736  1.1355
    1THF     C4 1947   1.363   3.676   1.055 -0.0324  0.6262 -0.4325
    1THF     H7 1948   1.443   3.749   1.039  1.4836 -1.4723 -2.8177
    1THF     H8 1949   1.400   3.582   1.014 -0.4233  0.0778  0.4728
    1THF     O1 1950   1.342   3.676   1.198  0.2024  0.0142 -0.0600
    1THF     C1 1951   2.330   2.862   0.266  0.5126  0.2499 -0.2293
    1THF     H1 1952   2.402   2.926   0.317  0.3210 -0.0475  0.4276
    1THF     H2 1953   2.327   2.876   0.158 -0.2242 -0.8447 -0.3679
    1THF     C2 1954   2.197   2.885   0.327  0.6564 -0.5308  0.0094
    1THF     H3 1955   2.118   2.906   0.255 -1.0363 -2.2071  1.3201
    1THF     H4 1956   2.195   2.983   0.376 -0.0541 -0.9050  0.7399
    1THF     C3 1957   2.170   2.776   0.434  0.2458 -0.6187  0.8823
    1THF     H5 1958   2.093   2.705   0.404  1.5438 -2.5013  1.8889
    1THF     H6 1959   2.136   2.819   0.528  0.5593  0.9350  0.2931
    1THF     C4 1960   2.305   2.703   0.439 -0.2076  0.3422  0.4120
    1THF     H7 1961   2.293   2.598   0.466  0.5009 -0.1235 -1.0617
    1THF     H8 1962   2.374   2.754   0.507  1.6776 -0.2595 -1.0141
    1THF     O1 1963   2.356   2.731   0.309 -0.0304 -0.4487  0.7801
    1THF     C1 1964   3.636   3.872   0.754 -0.4559 -0.2835  0.4065
    1THF     H1 1965   3.553   3.809   0.722 -1.6741  2.8801 -3.0289
    1THF     H2 1966   3.700   3.897   0.669 -0.1578 -2.1686  0.0556
    1THF     C2 1967   3.713   3.806   0.869  0.8797 -0.8136 -0.0300
    1THF     H3 1968   3.792   3.741   0.832  1.1246 -0.8895  0.6225
    1THF     H4 1969   3.645   3.743   0.927  0.3124 -1.5384 -1.4581
    1THF     C3 1970   3.766   3.924   0.953  0.2346  0.1025  0.2224
    1THF     H5 1971   3.874   3.927   0.964  0.2977 -1.1353 -0.0232
    1THF     H6 1972   3.741   3.919   1.059  0.2683 -0.5498  0.2021
    1THF     C4 1973   3.710   4.053   0.885  0.1174  0.6769 -0.4905
    1THF     H7 1974   3.781   4.096   0.813 -0.3649  1.0652 -0.7357
    1THF     H8 1975   3.685   4.128   0.960 -1.7922  0.5252 -0.9582
    1THF     O1 1976   3.598   4.001   0.810  1.1872 -0.5186  0.1977
    1THF     C1 1977   0.824   3.647   0.297 -0.2448 -0.1491  0.1114
    1THF     H1 1978   0.778   3.645   0.396 -0.1713 -1.0861  0.1349
    1THF     H2 1979   0.925   3.689   0.302 -0.7799  1.4685 -2.2460
    1THF     C2 1980   0.739   3.743   0.207  0.2690  0.2609  0.7885
    1THF     H3 1981   0.805   3.818   0.164  0.1832  1.5207  2.7984
    1THF     H4 1982   0.657   3.797   0.255  1.1705  3.0447 -0.6892
    1THF     C3 1983   0.692   3.656   0.093  0.2418 -0.3395 -0.8118
    1THF     H5 1984   0.761   3.667   0.009  0.9393 -0.5759 -0.2740
    1THF     H6 1985   0.586   3.677   0.075 -0.1797  0.1500  1.9164
    1THF     C4 1986   0.708   3.513   0.158  0.6107 -0.4309  0.8134
    1THF     H7 1987   0.711   3.433   0.084  2.4628  0.8742 -0.5689
    1THF     H8 1988   0.630   3.490   0.232 -1.2783 -0.3231 -1.0921
    1THF     O1 1989   0.835   3.520   0.228 -0.6835 -0.2934 -0.2081
    1THF     C1 1990   1.744   0.869   2.929 -0.3584 -0.2111  0.5754
    1THF     H1 1991   1.818   0.790   2.909 -0.3789 -0.0646 -0.0716
    1THF     H2 1992   1.676   0.843   3.011 -0.9910 -0.2966  0.0328
    1THF     C2 1993   1.672   0.895   2.797 -0.2149 -0.0160  0.4253
    1THF     H3 1994   1.564   0.898   2.811 -0.0223 -0.5541  2.0247
    1THF     H4 1995   1.684   0.808   2.732  1.0013  0.6922 -0.3321
    1THF     C3 1996   1.742   1.018   2.742  0.2161  0.1876 -0.6227
    1THF     H5 1997   1.677   1.106   2.748  0.0181 -0.0866  1.9826
    1THF     H6 1998   1.776   1.005   2.639 -0.5356  1.8952 -1.0984
    1THF     C4 1999   1.859   1.055   2.840  0.1596  0.0361 -0.7781
    1THF     H7 2000   1.861   1.162   2.863  0.9081 -0.1985  0.2879
    1THF     H8 2001   1.954   1.012   2.804 -0.6821 -0.9213 -1.8979
    1THF     O1 2002   1.819   0.984   2.963  0.0205 -0.2730  0.3522
    1THF     C1 2003   2.823   1.564   0.613  0.5304 -0.1194 -0.7471
    1THF     H1 2004   2.845   1.569   0.506  1.4492  2.1252 -0.4654
    1THF     H2 2005   2.915   1.535   0.664  0.5510  2.5868  0.8150
    1THF     C2 2006   2.696   1.481   0.643  0.1358  0.2416 -0.0032
    1THF     H3 2007   2.726   1.381   0.674 -0.4403  0.2338  0.5445
    1THF     H4 2008   2.625   1.470   0.560 -2.0629 -0.6378  1.9149
    1THF     C3 2009   2.625   1.563   0.757  0.3837 -1.3459 -0.2113
    1THF     H5 2010   2.610   1.495   0.842 -0.6319  0.2767  0.9299
    1THF     H6 2011   2.532   1.601   0.713  1.1177  1.7827  0.8419
    1THF     C4 2012   2.722   1.679   0.791  0.0410 -0.8150  0.4391
    1THF     H7 2013   2.779   1.647   0.879  0.9642 -0.4906 -0.0356
    1THF     H8 2014   2.661   1.770   0.802 -1.8834 -1.9157 -0.8171
    1THF     O1 2015   2.805   1.694   0.666  0.1370  0.5823 -0.2223
    1THF     C1 2016   3.427   3.613   3.767  0.1250 -0.0563 -0.8916
    1THF     H1 2017   3.346   3.624   3.840  0.3483 -0.8440 -0.5151
    1THF     H2 2018   3.457   3.508   3.762  1.0000  0.1234  0.4574
    1THF     C2 2019   3.552   3.697   3.792  0.3403 -0.7859  0.4083
    1THF     H3 2020   3.627   3.635   3.841  0.3862 -1.7076 -0.8041
    1THF     H4 2021   3.526   3.779   3.860 -1.6737 -0.1010 -1.1378
    1THF     C3 2022   3.600   3.759   3.663  0.8923  0.0277  0.5075
    1THF     H5 2023   3.691   3.711   3.626  0.0503  0.3676 -2.1151
    1THF     H6 2024   3.614   3.866   3.677 -0.2691  0.3174 -0.4376
    1THF     C4 2025   3.498   3.720   3.561  0.6732  0.4971 -0.1296
    1THF     H7 2026   3.536   3.643   3.494  1.6054  0.0636  0.8834
    1THF     H8 2027   3.463   3.809   3.507  0.8648  0.3223 -0.5423
    1THF     O1 2028   3.386   3.660   3.635  0.2861  0.3924 -0.0305
    1THF     C1 2029   0.090   3.341   3.958  0.1424  0.1691 -0.3642
    1THF     H1 2030  -0.003   3.385   3.921  0.3478 -0.9943 -2.3171
    1THF     H2 2031   0.143   3.407   4.027  0.1719 -0.1096 -0.1180
    1THF     C2 2032   0.174   3.291   3.836  0.3953  0.3026 -0.6249
    1THF     H3 2033   0.246   3.366   3.803  1.4469 -0.4700 -0.1257
    1THF     H4 2034   0.101   3.267   3.758 -0.1068  0.4170 -0.1972
    1THF     C3 2035   0.239   3.155   3.875 -0.6673  0.2287  0.9757
    1THF     H5 2036   0.345   3.180   3.880 -0.1980 -1.2392 -0.8768
    1THF     H6 2037   0.223   3.084   3.794  1.6970  1.2851 -0.5008
    1THF     C4 2038   0.176   3.122   4.005  0.1608  0.4079 -0.1767
    1THF     H7 2039   0.266   3.138   4.065 -1.2467  2.1571  1.5152
    1THF     H8 2040   0.146   3.018   4.014 -2.4904  1.1650  0.1496
    1THF     O1 2041   0.069   3.220   4.030 -0.4399 -0.3212  0.3585
    1THF     C1 2042   0.394   0.566   1.278  0.0699 -0.0392  0.6789
    1THF     H1 2043   0.462   0.576   1.362  0.2125 -0.3754  0.6080
    1THF     H2 2044   0.420   0.642   1.204  0.0493  1.0439  1.7716
    1THF     C2 2045   0.249   0.566   1.319  0.1106  0.0079  0.5314
    1THF     H3 2046   0.210   0.652   1.264  0.6773  0.2861  0.5655
    1THF     H4 2047   0.245   0.573   1.427  0.7365 -0.1161  0.5623
    1THF     C3 2048   0.176   0.437   1.270 -0.5462  0.1220  0.5414
    1THF     H5 2049   0.083   0.448   1.213 -0.3990 -0.5088  0.1714
    1THF     H6 2050   0.160   0.370   1.355  1.7773 -1.9130 -0.5493
    1THF     C4 2051   0.286   0.378   1.179  0.2198 -0.2779 -0.2306
    1THF     H7 2052   0.264   0.408   1.076 -3.0650 -0.0847  0.4804
    1THF     H8 2053   0.302   0.270   1.178 -1.6974 -0.6108  1.1718
    1THF     O1 2054   0.414   0.433   1.221  0.3543 -0.0936 -0.6285
    1THF     C1 2055   1.696   1.413   2.176 -0.3522 -0.3022  0.0406
    1THF     H1 2056   1.675   1.313   2.136 -1.7416  0.2034 -0.5327
    1THF     H2 2057   1.621   1.432   2.254 -2.0636  0.3281 -1.7058
    1THF     C2 2058   1.702   1.526   2.069  0.4261  0.3338  0.0577
    1THF     H3 2059   1.625   1.601   2.088  0.7969  0.9075 -0.6624
    1THF     H4 2060   1.690   1.486   1.968 -0.8084 -0.8951  0.6829
    1THF     C3 2061   1.842   1.586   2.084 -0.1964 -0.1031 -0.3688
    1THF     H5 2062   1.827   1.670   2.153 -1.3878 -0.9247  0.3763
    1THF     H6 2063   1.878   1.621   1.987  1.4737  2.4616  1.1088
    1THF     C4 2064   1.928   1.479   2.152  0.0388 -0.1087  0.0163
    1THF     H7 2065   1.994   1.537   2.217  1.4012 -1.7363  0.1039
    1THF     H8 2066   1.983   1.411   2.086  2.5119 -0.1966  2.1043
    1THF     O1 2067   1.832   1.396   2.228 -0.3490 -0.3072  0.9030
    1THF     C1 2068   2.680   2.140   4.049  0.7164  0.6063  0.4949
    1THF     H1 2069   2.592   2.121   4.110  1.1001  1.6804  1.3902
    1THF     H2 2070   2.661   2.166   3.944  0.3798  0.9565  0.6431
    1THF     C2 2071   2.769   2.014   4.038 -0.6448  0.3370  0.5716
    1THF     H3 2072   2.737   1.933   3.973 -1.1046 -0.0330  1.2551
    1THF     H4 2073   2.797   1.978   4.137  1.0392 -0.1465 -0.0650
    1THF     C3 2074   2.899   2.073   3.973 -0.8822  0.1439  0.2316
    1THF     H5 2075   2.901   2.051   3.866  2.2062 -2.1445  0.6859
    1THF     H6 2076   2.984   2.029   4.025  0.7107  2.2047 -0.5388
    1THF     C4 2077   2.899   2.219   4.014  0.3970 -0.0666  0.0175
    1THF     H7 2078   2.895   2.277   3.921 -2.4594 -2.2945 -1.3256
    1THF     H8 2079   2.991   2.241   4.068  0.5940 -2.1847  0.5702
    1THF     O1 2080   2.776   2.241   4.092 -0.4378  0.2258  0.7599
    1THF     C1 2081   2.285   0.749   3.552 -0.3986 -0.0148  0.3709
    1THF     H1 2082   2.214   0.829   3.575 -0.5433 -0.0007 -0.1185
    1THF     H2 2083   2.314   0.699   3.645  0.6628 -1.7374 -0.8582
    1THF     C2 2084   2.404   0.802   3.462 -0.4522  0.4252 -0.0711
    1THF     H3 2085   2.486   0.835   3.526 -0.0183 -1.4199  0.3725
    1THF     H4 2086   2.371   0.882   3.395  0.7456 -1.6380 -3.2270
    1THF     C3 2087   2.439   0.675   3.387  0.1801  0.1211  0.2173
    1THF     H5 2088   2.519   0.622   3.440  2.6505  2.3207 -1.1596
    1THF     H6 2089   2.473   0.699   3.286 -0.9049 -0.7748 -0.3672
    1THF     C4 2090   2.317   0.581   3.389  0.5940  0.1737 -0.5888
    1THF     H7 2091   2.339   0.482   3.429  0.7006  0.5373  0.2508
    1THF     H8 2092   2.270   0.570   3.290 -0.9784  1.0792  0.0423
    1THF     O1 2093   2.218   0.659   3.463 -0.4798  0.1744  0.7615
    1THF     C1 2094   2.955   1.645   4.022  0.0518  0.1890 -0.0223
    1THF     H1 2095   2.877   1.587   4.072  1.5223 -0.4317  1.6021
    1THF     H2 2096   2.959   1.750   4.053  0.4259 -0.0776  0.8633
    1THF     C2 2097   2.962   1.643   3.868 -0.3376 -0.2276  0.7898
    1THF     H3 2098   2.982   1.732   3.808 -0.2740 -0.7532  0.0128
    1THF     H4 2099   2.868   1.606   3.826 -0.4192 -0.6223  1.3189
    1THF     C3 2100   3.060   1.526   3.840 -0.4855 -0.1601  0.3872
    1THF     H5 2101   3.142   1.576   3.787 -1.3264  1.3846  0.5195
    1THF     H6 2102   3.027   1.445   3.774 -0.1017  0.3755 -0.4825
    1THF     C4 2103   3.099   1.469   3.975 -0.2182  0.1185 -0.3645
    1THF     H7 2104   3.201   1.431   3.973  0.5599  2.1247  0.1058
    1THF     H8 2105   3.028   1.388   3.993 -1.0336  0.0534 -3.4995
    1THF     O1 2106   3.076   1.572   4.070 -0.0713 -0.1712 -0.3040
    1THF     C1 2107   1.803   1.740   0.928  0.1366  0.2877  1.0100
    1THF     H1 2108   1.697   1.762   0.916  0.3580  0.0104 -1.7845
    1THF     H2 2109   1.816   1.631   0.930  0.7488  0.2280 -2.9872
    1THF     C2 2110   1.872   1.801   1.054 -0.7723  0.2124  0.6514
    1THF     H3 2111   1.895   1.716   1.118  0.2197  1.0240  1.3877
    1THF     H4 2112   1.811   1.874   1.108 -2.1982 -0.2417 -0.3194
    1THF     C3 2113   2.002   1.862   1.001  0.2609  0.0232  0.0876
    1THF     H5 2114   2.096   1.821   1.038 -1.0543 -0.6340  2.7660
    1THF     H6 2115   2.002   1.971   1.013 -2.3082  0.3271 -2.2312
    1THF     C4 2116   2.003   1.831   0.854 -0.9588  0.1030 -0.2534
    1THF     H7 2117   2.075   1.750   0.838  0.3660  0.9358  1.4298
    1THF     H8 2118   2.042   1.920   0.806  3.3961  1.1321  4.7347
    1THF     O1 2119   1.873   1.793   0.817  0.2013  0.1521  0.3243
    1THF     C1 2120   2.041   1.452   2.901  0.0150  0.1088 -0.3153
    1THF     H1 2121   2.071   1.349   2.918  1.4503  0.6344  0.4326
    1THF     H2 2122   2.078   1.484   2.803 -0.7797  0.8903 -0.3684
    1THF     C2 2123   2.088   1.544   3.009  0.2132  0.3968  0.0194
    1THF     H3 2124   2.118   1.641   2.968  1.7672  0.1167  0.4718
    1THF     H4 2125   2.173   1.501   3.062 -0.2581  0.3053  0.7085
    1THF     C3 2126   1.964   1.565   3.104 -0.0131  0.4557  0.1986
    1THF     H5 2127   1.938   1.671   3.096 -1.3180  0.0331 -1.6425
    1THF     H6 2128   1.996   1.556   3.208  0.5957  3.7884  0.3756
    1THF     C4 2129   1.847   1.478   3.047 -0.2723  0.6184 -0.7043
    1THF     H7 2130   1.751   1.513   3.084  0.9090  2.5741  0.6090
    1THF     H8 2131   1.861   1.381   3.094 -0.9612 -0.4579 -2.6757
    1THF     O1 2132   1.893   1.468   2.908 -0.2749  0.0314  0.8123
    1THF     C1 2133   0.964   3.469   3.940  0.1305  0.4466 -0.1121
    1THF     H1 2134   0.981   3.577   3.931  0.5086  0.3659 -0.3555
    1THF     H2 2135   1.001   3.423   4.031  1.0854  0.3691 -0.5331
    1THF     C2 2136   1.048   3.383   3.836 -0.6562 -0.2299 -0.0824
    1THF     H3 2137   1.133   3.336   3.885 -2.0109 -1.5304  1.1092
    1THF     H4 2138   1.080   3.446   3.753 -1.3900 -1.2059 -1.1206
    1THF     C3 2139   0.938   3.275   3.798  0.4243 -0.0853  0.1305
    1THF     H5 2140   0.963   3.169   3.804  2.4606  0.3636  0.0249
    1THF     H6 2141   0.902   3.298   3.697  1.0283  0.6644  0.0802
    1THF     C4 2142   0.813   3.306   3.880  0.7708 -0.1681  0.1726
    1THF     H7 2143   0.798   3.238   3.964  0.5269 -1.4950 -0.9260
    1THF     H8 2144   0.722   3.301   3.819  0.9567 -1.2498 -0.0124
    1THF     O1 2145   0.828   3.441   3.922  0.0623 -0.0802 -0.9906
    1THF     C1 2146   0.552   2.243   2.415  0.1723  0.1132  0.2378
    1THF     H1 2147   0.508   2.149   2.381  0.8724 -1.4160  3.3835
    1THF     H2 2148   0.485   2.298   2.482  1.7925  0.0740  1.9278
    1THF     C2 2149   0.613   2.330   2.298  0.4155 -0.0729 -0.3247
    1THF     H3 2150   0.591   2.436   2.312  0.0372 -0.3704  1.4656
    1THF     H4 2151   0.570   2.294   2.205  0.2789 -0.4752 -0.1095
    1THF     C3 2152   0.756   2.302   2.298  0.2558 -0.1875 -0.1431
    1THF     H5 2153   0.813   2.392   2.323 -0.4251  0.4086 -0.6785
    1THF     H6 2154   0.791   2.269   2.200  0.7208 -1.4848  0.4576
    1THF     C4 2155   0.777   2.193   2.410 -0.0070  0.4971  0.0815
    1THF     H7 2156   0.869   2.217   2.464  0.2833 -0.4532  0.0108
    1THF     H8 2157   0.764   2.088   2.383 -2.2359  1.1666 -1.6170
    1THF     O1 2158   0.665   2.212   2.496  0.0234 -0.0340 -0.4317
    1THF     C1 2159   1.124   2.212   1.114 -0.0324  0.3317  0.0266
    1THF     H1 2160   1.061   2.239   1.199  0.6789 -0.3751  0.7888
    1THF     H2 2161   1.090   2.275   1.031  0.3561 -0.8749 -1.0528
    1THF     C2 2162   1.115   2.060   1.081 -0.2883  0.3571  0.4365
    1THF     H3 2163   1.081   2.054   0.978  0.9177  1.6949 -0.0527
    1THF     H4 2164   1.045   2.013   1.151  1.1975  0.5421  2.0871
    1THF     C3 2165   1.259   2.003   1.084 -0.2959 -0.9340 -0.3169
    1THF     H5 2166   1.276   1.936   0.999 -0.2605 -1.3298  0.0037
    1THF     H6 2167   1.276   1.961   1.183  1.7553 -0.9321 -0.6600
    1THF     C4 2168   1.337   2.131   1.071  0.0447  0.3292 -0.4716
    1THF     H7 2169   1.340   2.161   0.966  0.9380 -0.0044 -0.5440
    1THF     H8 2170   1.438   2.114   1.109 -0.9009 -4.1180  0.3192
    1THF     O1 2171   1.262   2.227   1.141 -0.4668 -0.1431 -0.9157
    1THF     C1 2172   3.302   3.074   2.332 -0.9020  0.5331 -0.0815
    1THF     H1 2173   3.271   3.179   2.321  0.2268  0.8575 -0.3236
    1THF     H2 2174   3.220   3.016   2.290 -1.2976  1.1874 -0.2341
    1THF     C2 2175   3.337   3.058   2.480  0.9534 -0.2175  0.6274
    1THF     H3 2176   3.327   2.955   2.514  0.4707 -0.3966 -0.0451
    1THF     H4 2177   3.278   3.125   2.542  1.0198 -1.7025  2.3364
    1THF     C3 2178   3.487   3.091   2.489 -0.5593  0.2049 -0.1224
    1THF     H5 2179   3.545   3.067   2.579 -0.3622 -0.9216 -0.5370
    1THF     H6 2180   3.493   3.199   2.480  0.0009  0.3261  1.4599
    1THF     C4 2181   3.539   3.023   2.358 -0.2788  0.7285 -0.0207
    1THF     H7 2182   3.541   2.915   2.376  0.3044  0.7864  0.2679
    1THF     H8 2183   3.631   3.076   2.331  0.0428 -0.5318 -1.4451
    1THF     O1 2184   3.432   3.058   2.263 -0.1515  0.9299  0.6813
    1THF     C1 2185   0.148   2.637   2.920 -0.0084 -0.0369  0.1178
    1THF     H1 2186   0.245   2.655   2.966  1.3275  1.4973 -3.0977
    1THF     H2 2187   0.158   2.597   2.818  0.7813 -1.5451  0.7736
    1THF     C2 2188   0.074   2.768   2.908  0.0030  0.8350  0.2565
    1THF     H3 2189   0.047   2.769   2.802  0.1851 -0.0295  0.1975
    1THF     H4 2190   0.149   2.842   2.935 -0.3661  0.2246  3.1580
    1THF     C3 2191  -0.044   2.761   3.008  0.0719  0.9178  0.1098
    1THF     H5 2192  -0.136   2.733   2.957 -1.9658  2.9360  2.5241
    1THF     H6 2193  -0.073   2.851   3.062 -2.9532 -0.2602  0.5438
    1THF     C4 2194  -0.007   2.634   3.098 -0.5759  0.1159  0.0869
    1THF     H7 2195  -0.096   2.578   3.126 -0.8726  1.1020  1.1696
    1THF     H8 2196   0.051   2.661   3.187  0.1204  1.2780 -0.6988
    1THF     O1 2197   0.073   2.553   3.010  0.1288 -0.5297 -0.1609
    1THF     C1 2198   2.658   2.774   1.345  0.0742  0.0126 -0.7529
    1THF     H1 2199   2.553   2.754   1.322  0.4453 -0.5753 -1.9387
    1THF     H2 2200   2.703   2.696   1.407 -0.8436  0.5790  0.6447
    1THF     C2 2201   2.682   2.916   1.403 -0.2016  0.1835 -0.5141
    1THF     H3 2202   2.694   2.912   1.511  2.0532 -2.0638 -0.8013
    1THF     H4 2203   2.605   2.991   1.385 -0.5729  0.2594  1.3240
    1THF     C3 2204   2.821   2.961   1.346 -0.0638  0.2613  0.1292
    1THF     H5 2205   2.896   2.957   1.425 -0.6142  1.5911  0.7234
    1THF     H6 2206   2.823   3.064   1.310  0.8931 -0.2842 -1.4444
    1THF     C4 2207   2.853   2.852   1.241 -0.2164 -0.1054  0.3491
    1THF     H7 2208   2.926   2.787   1.291 -2.4885 -1.8186  1.5213
    1THF     H8 2209   2.892   2.899   1.150 -0.0639 -2.0575 -0.6313
    1THF     O1 2210   2.728   2.786   1.223 -0.8493 -0.3155  0.1793
    1THF     C1 2211   0.874   1.427   1.201  0.6032  0.1023 -0.3977
    1THF     H1 2212   0.859   1.503   1.277 -3.1012  1.2786 -2.1954
    1THF     H2 2213   0.873   1.458   1.096 -0.0858  1.4121 -0.0084
    1THF     C2 2214   0.753   1.336   1.199  0.6619 -0.3429 -0.4434
    1THF     H3 2215   0.700   1.339   1.103  0.3054  0.6425 -0.2244
    1THF     H4 2216   0.686   1.365   1.281  0.9883 -1.8380  0.3740
    1THF     C3 2217   0.810   1.194   1.219  0.2906  0.3681  0.0276
    1THF     H5 2218   0.819   1.146   1.121 -1.6435 -3.4225  1.6013
    1THF     H6 2219   0.748   1.126   1.278  0.1688 -2.0126 -2.7440
    1THF     C4 2220   0.948   1.213   1.279 -0.0404 -0.6362  0.4999
    1THF     H7 2221   1.024   1.142   1.247 -0.3406 -0.7127 -0.0525
    1THF     H8 2222   0.937   1.222   1.388 -0.3892 -1.4754  0.5391
    1THF     O1 2223   0.991   1.347   1.238  0.1585 -0.4077 -0.0643
    1THF     C1 2224   1.778   0.019   2.358 -0.9808 -0.2393 -0.0823
    1THF     H1 2225   1.767  -0.055   2.438  2.2805  0.7702  1.3737
    1THF     H2 2226   1.836   0.102   2.397 -0.9022 -0.6711  0.7421
    1THF     C2 2227   1.642   0.086   2.335 -0.1735 -0.0993 -0.1148
    1THF     H3 2228   1.652   0.194   2.322  0.0909 -0.2180 -0.9483
    1THF     H4 2229   1.569   0.068   2.413  0.9352 -0.3550  0.8799
    1THF     C3 2230   1.595   0.028   2.206 -0.0221  0.1425  0.6350
    1THF     H5 2231   1.546   0.105   2.146 -0.9705 -1.0263 -0.1065
    1THF     H6 2232   1.508  -0.035   2.226 -1.3647  1.5163 -0.7343
    1THF     C4 2233   1.716  -0.037   2.136  0.5123 -0.2045  0.0633
    1THF     H7 2234   1.742   0.022   2.048 -2.7189 -0.2009 -0.9648
    1THF     H8 2235   1.694  -0.143   2.118  1.1280 -0.1234 -1.1676
    1THF     O1 2236   1.829  -0.022   2.224  0.2681  0.4649 -0.0383
    1THF     C1 2237   1.754   1.549   3.405 -0.2501  0.3762  0.3738
    1THF     H1 2238   1.812   1.465   3.365  0.2828  0.3660  1.1561
    1THF     H2 2239   1.829   1.613   3.452  0.1293  0.0201  0.2681
    1THF     C2 2240   1.645   1.505   3.503 -0.3761 -0.4001 -0.5523
    1THF     H3 2241   1.666   1.548   3.601  0.2505 -1.0540 -0.3971
    1THF     H4 2242   1.648   1.396   3.510 -0.1663 -0.4158 -0.8773
    1THF     C3 2243   1.513   1.554   3.449  0.3100  0.7783  0.2572
    1THF     H5 2244   1.453   1.572   3.538  0.4459 -0.9210  0.7141
    1THF     H6 2245   1.463   1.481   3.385  1.0136  1.0363 -0.5930
    1THF     C4 2246   1.558   1.673   3.365 -0.0803  0.2418 -0.6713
    1THF     H7 2247   1.575   1.755   3.434  0.6851 -0.3679 -0.1239
    1THF     H8 2248   1.488   1.688   3.282 -0.6475  1.6858  0.0519
    1THF     O1 2249   1.682   1.623   3.308  0.7943 -0.1859  0.9108
    1THF     C1 2250   1.196   0.693   3.576  0.0780 -0.5315 -1.0360
    1THF     H1 2251   1.243   0.675   3.673  2.2868  2.8823 -1.3745
    1THF     H2 2252   1.265   0.754   3.517  1.0379  0.3609  0.9441
    1THF     C2 2253   1.061   0.773   3.589  0.2240 -0.6952  0.2973
    1THF     H3 2254   1.070   0.869   3.537  0.6137  0.3144  2.2146
    1THF     H4 2255   1.039   0.788   3.695  0.9836 -0.6648  0.4496
    1THF     C3 2256   0.956   0.687   3.518  0.1893  0.0041  0.6232
    1THF     H5 2257   0.916   0.732   3.427  1.8188 -1.8903 -1.0682
    1THF     H6 2258   0.866   0.680   3.578 -0.1681  0.8764  0.2009
    1THF     C4 2259   1.024   0.550   3.498 -0.3964  0.4495 -0.2223
    1THF     H7 2260   0.986   0.507   3.405  0.6039 -0.1670 -0.3553
    1THF     H8 2261   0.989   0.482   3.576  0.6233 -0.0086 -0.1541
    1THF     O1 2262   1.165   0.572   3.508 -0.8070  0.0124  0.0150
    1THF     C1 2263   0.821   1.311   2.324 -0.1408 -0.0574 -0.5734
    1THF     H1 2264   0.790   1.216   2.280 -1.5415  1.6909 -3.5221
    1THF     H2 2265   0.740   1.385   2.334  1.4902  1.6999 -0.1397
    1THF     C2 2266   0.923   1.382   2.236  0.1444 -0.1642 -0.3197
    1THF     H3 2267   0.883   1.475   2.194 -0.8994  0.6056  2.3095
    1THF     H4 2268   0.949   1.309   2.159  0.6594  2.3015 -2.5745
    1THF     C3 2269   1.032   1.401   2.328 -0.4339 -0.3432  0.3479
    1THF     H5 2270   1.012   1.504   2.359 -2.2743  0.0905 -2.1583
    1THF     H6 2271   1.133   1.409   2.287 -0.6103  0.3018  0.0280
    1THF     C4 2272   1.014   1.296   2.443  0.0782  0.0775 -0.6782
    1THF     H7 2273   1.054   1.322   2.542  0.0558  1.3665 -0.9891
    1THF     H8 2274   1.053   1.198   2.414  0.6257  0.0680  0.0854
    1THF     O1 2275   0.875   1.273   2.449  0.1130  0.5239 -0.9191
    1THF     C1 2276   0.169   4.053   2.653  0.1973  0.3376 -0.5322
    1THF     H1 2277   0.067   4.013   2.662 -0.1590  1.5595  1.0064
    1THF     H2 2278   0.180   4.150   2.604 -0.9926  2.1416  2.6537
    1THF     C2 2279   0.267   3.951   2.597 -0.1468  0.1135 -0.1206
    1THF     H3 2280   0.276   3.972   2.490  1.2502 -1.6558 -0.3665
    1THF     H4 2281   0.233   3.850   2.621 -0.4532  0.2918  0.1925
    1THF     C3 2282   0.400   3.981   2.668 -0.0387 -0.1449 -0.3560
    1THF     H5 2283   0.454   4.069   2.634  0.1765 -0.5706 -1.1406
    1THF     H6 2284   0.466   3.893   2.663  1.9021  1.1742  1.3571
    1THF     C4 2285   0.339   4.000   2.811 -0.1563 -0.0300  0.0999
    1THF     H7 2286   0.417   4.042   2.876 -0.7739 -0.9918  1.4936
    1THF     H8 2287   0.319   3.896   2.837  1.5904 -0.7858 -1.4596
    1THF     O1 2288   0.219   4.079   2.787 -1.0237 -0.0647 -0.4578
    1THF     C1 2289   3.033   0.250   2.219 -0.0996 -0.4198 -0.3960
    1THF     H1 2290   3.078   0.157   2.184  2.6170  0.5238  0.4405
    1THF     H2 2291   3.040   0.253   2.328  2.8521  1.8041 -0.5706
    1THF     C2 2292   2.890   0.274   2.163  0.3728  0.1764  0.0583
    1THF     H3 2293   2.818   0.292   2.243  2.1286 -1.5665  2.0879
    1THF     H4 2294   2.866   0.189   2.099  2.5256  0.9350 -1.8303
    1THF     C3 2295   2.903   0.405   2.081  0.1297 -0.0166 -0.4756
    1THF     H5 2296   2.812   0.464   2.088  0.2529  0.4422 -2.5363
    1THF     H6 2297   2.923   0.381   1.977  0.8695 -0.8931 -0.1426
    1THF     C4 2298   3.024   0.471   2.137  0.0443 -0.0022 -0.0780
    1THF     H7 2299   3.012   0.533   2.226 -0.2623 -0.4799  0.2134
    1THF     H8 2300   3.069   0.538   2.063  1.8263 -2.8097 -1.6408
    1THF     O1 2301   3.108   0.362   2.167  0.1094 -0.2991  0.5288
    1THF     C1 2302   0.858   1.082   0.860  0.4548  0.1901  0.6709
    1THF     H1 2303   0.825   1.002   0.793  1.2385 -0.6365  1.2507
    1THF     H2 2304   0.778   1.088   0.934  0.2409  1.2066  0.3539
    1THF     C2 2305   0.869   1.214   0.788  0.5009  1.0156  0.1657
    1THF     H3 2306   0.799   1.288   0.828  0.5480  1.2978 -0.2696
    1THF     H4 2307   0.859   1.199   0.680 -1.7260 -0.5196  0.5576
    1THF     C3 2308   1.011   1.261   0.820  0.9390  0.7900 -0.5030
    1THF     H5 2309   1.007   1.356   0.873  1.6531  0.5141  0.0440
    1THF     H6 2310   1.072   1.273   0.731 -1.8287 -0.4658 -2.6550
    1THF     C4 2311   1.076   1.162   0.908 -0.3890 -0.2968 -0.5638
    1THF     H7 2312   1.142   1.189   0.991  0.4985 -1.5153 -0.8553
    1THF     H8 2313   1.156   1.125   0.843 -0.6709  0.6716 -1.4645
    1THF     O1 2314   0.979   1.052   0.933  0.2081  0.1896 -0.2096
    1THF     C1 2315   3.766   3.508   2.000 -0.2048 -0.2989 -0.3050
    1THF     H1 2316   3.868   3.483   2.030  0.0531 -0.7841 -1.5163
    1THF     H2 2317   3.756   3.595   1.935  3.0217 -1.0648 -1.9399
    1THF     C2 2318   3.683   3.538   2.125  0.1242  0.4848  0.8880
    1THF     H3 2319   3.600   3.601   2.095 -0.1340  0.4717  1.5585
    1THF     H4 2320   3.746   3.587   2.199  2.1723  0.8665 -1.0714
    1THF     C3 2321   3.633   3.404   2.169 -0.2382 -0.1170 -0.4394
    1THF     H5 2322   3.534   3.417   2.211  0.6941  1.8335  1.2329
    1THF     H6 2323   3.704   3.360   2.239  1.4231 -1.8315 -3.1067
    1THF     C4 2324   3.640   3.307   2.051  0.3557  0.1207 -0.2027
    1THF     H7 2325   3.539   3.271   2.028 -0.7343  1.1506  2.6704
    1THF     H8 2326   3.706   3.226   2.085  0.1181  0.7605  1.8801
    1THF     O1 2327   3.697   3.390   1.944  0.5710  0.5283  0.0780
    1THF     C1 2328   1.236   3.821   0.058 -0.1352  0.8649  0.5121
    1THF     H1 2329   1.182   3.818   0.152 -0.6197  1.6090  0.2613
    1THF     H2 2330   1.184   3.884  -0.015 -0.6200  0.3237  0.3860
    1THF     C2 2331   1.253   3.683   0.003 -0.1700 -0.1247  0.2235
    1THF     H3 2332   1.181   3.659  -0.076  0.0369  1.1600 -0.3612
    1THF     H4 2333   1.235   3.618   0.089 -1.1113  0.5948  0.5783
    1THF     C3 2334   1.397   3.660  -0.033  0.9733 -0.3324  0.3326
    1THF     H5 2335   1.416   3.629  -0.136 -0.4550 -0.6420  0.1447
    1THF     H6 2336   1.446   3.595   0.039  2.1921  0.2126 -0.0012
    1THF     C4 2337   1.463   3.796  -0.010 -0.6463 -0.1792 -0.1331
    1THF     H7 2338   1.444   3.853  -0.101 -0.8406 -0.3741 -0.2180
    1THF     H8 2339   1.568   3.786   0.017 -0.0866  2.0691 -1.3420
    1THF     O1 2340   1.375   3.864   0.087  0.2662  0.1264 -0.1858
    1THF     C1 2341   0.116   0.785   0.198  0.3936 -0.3248 -0.6088
    1THF     H1 2342   0.114   0.895   0.193 -0.0485 -0.2497  0.8030
    1THF     H2 2343   0.088   0.750   0.099 -0.8762  0.3164 -0.4878
    1THF     C2 2344   0.005   0.757   0.296  0.5209  0.0125  0.3190
    1THF     H3 2345  -0.044   0.667   0.257 -0.5723  0.5984  0.3104
    1THF     H4 2346  -0.065   0.841   0.290  0.8611  0.1936 -1.3534
    1THF     C3 2347   0.085   0.740   0.427  0.4555  0.2830  0.6579
    1THF     H5 2348   0.049   0.650   0.476 -0.9800  1.3568  1.6136
    1THF     H6 2349   0.062   0.815   0.503 -1.7408  1.4889 -1.1487
    1THF     C4 2350   0.236   0.743   0.391 -0.2028 -0.1927 -0.3320
    1THF     H7 2351   0.292   0.665   0.444 -1.6605 -0.1525  1.3459
    1THF     H8 2352   0.278   0.838   0.425  0.9727 -0.4710 -0.9813
    1THF     O1 2353   0.243   0.732   0.244  0.1772  0.1065  0.2632
    1THF     C1 2354   0.980   2.637   3.092 -0.3384  0.0240 -0.3053
    1THF     H1 2355   0.992   2.636   2.984  1.5567 -0.4676 -0.0949
    1THF     H2 2356   0.939   2.538   3.114  0.0166  0.1776  1.0969
    1THF     C2 2357   0.872   2.730   3.144 -0.0960  0.5865 -0.3508
    1THF     H3 2358   0.816   2.692   3.229 -0.8760 -0.8609 -1.4905
    1THF     H4 2359   0.798   2.733   3.064  1.3668  2.2565 -1.6961
    1THF     C3 2360   0.942   2.867   3.159 -0.0787  0.7645 -0.4978
    1THF     H5 2361   0.915   2.927   3.246 -1.1694  2.0550 -1.7006
    1THF     H6 2362   0.934   2.940   3.078 -0.4165  2.3288  0.9199
    1THF     C4 2363   1.087   2.822   3.171  0.1816 -0.1030  0.0530
    1THF     H7 2364   1.125   2.862   3.265 -0.7847  1.1538 -0.0694
    1THF     H8 2365   1.156   2.862   3.096 -0.6233  2.4977  0.6590
    1THF     O1 2366   1.097   2.673   3.159  0.0915 -0.5609  0.2520
    1THF     C1 2367   1.573   0.068   1.266 -0.8359  0.0188 -0.3353
    1THF     H1 2368   1.610  -0.031   1.239 -2.8731 -1.5487  2.4314
    1THF     H2 2369   1.636   0.113   1.344  1.1962 -0.8504 -1.4158
    1THF     C2 2370   1.426   0.057   1.311 -0.0449 -0.1326 -0.0964
    1THF     H3 2371   1.394   0.144   1.369  0.6086  0.1108 -0.0949
    1THF     H4 2372   1.399  -0.037   1.359 -0.7861  0.6212  0.9938
    1THF     C3 2373   1.345   0.064   1.184 -0.1411 -0.6206  0.1214
    1THF     H5 2374   1.246   0.106   1.202  0.3481  0.8340 -0.5444
    1THF     H6 2375   1.328  -0.032   1.135 -0.3383 -0.7886  0.5167
    1THF     C4 2376   1.436   0.154   1.100 -0.0511 -0.4603 -0.0301
    1THF     H7 2377   1.405   0.259   1.095 -0.5950 -0.5106  1.8331
    1THF     H8 2378   1.444   0.112   1.000  1.4740  1.9820 -0.9724
    1THF     O1 2379   1.568   0.156   1.158 -0.5574  0.0749  0.4159
    1THF     C1 2380   0.059   0.099   0.090  1.0579 -0.1844 -0.6173
    1THF     H1 2381   0.074   0.101  -0.018  1.9223 -0.0731 -0.4962
    1THF     H2 2382   0.018  -0.001   0.104 -1.0870  0.8894  1.0986
    1THF     C2 2383  -0.024   0.218   0.144  0.4686 -0.1395  0.9638
    1THF     H3 2384  -0.085   0.180   0.226 -1.7936  0.7522 -0.2561
    1THF     H4 2385  -0.081   0.268   0.065  2.2135 -0.6386 -0.6367
    1THF     C3 2386   0.082   0.311   0.201 -0.3040 -0.1951  0.2016
    1THF     H5 2387   0.088   0.314   0.310  2.9714  0.4789  0.0572
    1THF     H6 2388   0.067   0.413   0.163 -1.4211 -1.1208 -1.8898
    1THF     C4 2389   0.220   0.262   0.159 -0.0340 -0.3937  0.2181
    1THF     H7 2390   0.297   0.275   0.236  0.1588 -1.6139  0.2324
    1THF     H8 2391   0.252   0.302   0.063 -0.4341 -2.0200 -0.6005
    1THF     O1 2392   0.187   0.122   0.153 -0.1388 -0.2835  0.0133
    1THF     C1 2393   0.428   3.000   2.863  0.3538  0.3763  0.3232
    1THF     H1 2394   0.327   2.961   2.876  0.7487 -1.7560 -2.4362
    1THF     H2 2395   0.423   3.083   2.792  0.1853 -0.7426 -0.9837
    1THF     C2 2396   0.512   2.896   2.799 -0.4217 -0.0574  1.0190
    1THF     H3 2397   0.545   2.925   2.699  4.4733 -1.8475  1.9420
    1THF     H4 2398   0.461   2.799   2.791  2.0669 -1.4215  1.0221
    1THF     C3 2399   0.639   2.904   2.885  0.5791  0.3090 -0.3824
    1THF     H5 2400   0.722   2.942   2.825  1.0960  0.9945  0.7411
    1THF     H6 2401   0.672   2.807   2.923  0.8412 -0.3899 -2.3593
    1THF     C4 2402   0.623   3.005   3.001  0.2202  0.4208  0.7220
    1THF     H7 2403   0.668   3.100   2.970 -2.7006  1.1860 -1.5088
    1THF     H8 2404   0.646   2.964   3.100  0.6731 -0.5032  0.2354
    1THF     O1 2405   0.482   3.017   3.000  0.1756  0.0751 -0.1284
    1THF     C1 2406   0.873   2.419   1.560  0.0255  0.3300  0.3224
    1THF     H1 2407   0.796   2.470   1.501  0.4479  3.0319  2.0391
    1THF     H2 2408   0.971   2.467   1.547  0.1878  0.8782  3.2580
    1THF     C2 2409   0.875   2.271   1.531 -0.3702  0.3098  0.0412
    1THF     H3 2410   0.971   2.221   1.545 -0.4293  0.7426  2.1219
    1THF     H4 2411   0.844   2.243   1.430 -0.2886  0.1654  0.0555
    1THF     C3 2412   0.780   2.201   1.630 -0.6539  1.1312 -0.1409
    1THF     H5 2413   0.829   2.109   1.663  0.2450  0.9843 -1.8357
    1THF     H6 2414   0.682   2.178   1.588  0.7046 -3.4997 -1.1124
    1THF     C4 2415   0.763   2.309   1.746  0.0098 -0.4614 -0.2698
    1THF     H7 2416   0.808   2.268   1.837 -0.8387 -0.5668  0.1093
    1THF     H8 2417   0.658   2.338   1.753  0.3168  0.5457  0.3502
    1THF     O1 2418   0.839   2.425   1.696 -0.7354 -0.8392 -0.2829
    1THF     C1 2419   2.599   0.312   1.913  0.1130  0.1790  0.6118
    1THF     H1 2420   2.598   0.405   1.857  0.5379 -0.7391 -0.9524
    1THF     H2 2421   2.691   0.254   1.907 -0.9271 -1.4686  0.0574
    1THF     C2 2422   2.480   0.219   1.877  0.4585 -1.1720 -0.0111
    1THF     H3 2423   2.521   0.145   1.807 -1.7918 -1.4803 -1.0575
    1THF     H4 2424   2.391   0.269   1.839  0.1492 -1.6758  0.0383
    1THF     C3 2425   2.462   0.133   2.007  0.0889  0.7397  0.0767
    1THF     H5 2426   2.514   0.040   1.984 -0.2242  0.7770 -0.7922
    1THF     H6 2427   2.356   0.115   2.027  0.4732 -3.2911 -1.0046
    1THF     C4 2428   2.529   0.214   2.120  0.3196  0.0582  0.6754
    1THF     H7 2429   2.607   0.158   2.173 -1.1269 -1.1339  1.5986
    1THF     H8 2430   2.455   0.249   2.193  0.6295  0.4425  0.8074
    1THF     O1 2431   2.589   0.333   2.059  0.5520  0.0702 -0.4921
    1THF     C1 2432   2.277   0.004   2.590  0.0545 -0.5390  0.5240
    1THF     H1 2433   2.207   0.063   2.650  0.7244  0.2325  0.5575
    1THF     H2 2434   2.357  -0.030   2.657  0.4627 -0.6767 -0.0309
    1THF     C2 2435   2.327   0.083   2.470  0.2424  0.0869  0.7294
    1THF     H3 2436   2.432   0.110   2.483  1.2755 -2.1560 -2.3628
    1THF     H4 2437   2.271   0.177   2.469  0.0492 -0.0315  0.1960
    1THF     C3 2438   2.297  -0.004   2.336  0.2814  0.0852  0.4670
    1THF     H5 2439   2.382  -0.066   2.307  1.0548 -0.1455  3.0563
    1THF     H6 2440   2.277   0.067   2.256  2.5247 -2.3954 -2.3955
    1THF     C4 2441   2.176  -0.084   2.385 -0.5828 -0.1280  0.0589
    1THF     H7 2442   2.160  -0.185   2.348 -2.3486 -0.0901  0.6245
    1THF     H8 2443   2.084  -0.025   2.378  0.4445  1.5062  0.0127
    1THF     O1 2444   2.206  -0.107   2.526 -0.1227  0.3970  0.1541
    1THF     C1 2445   0.700   1.848   3.718 -0.2839  0.2494 -0.1666
    1THF     H1 2446   0.678   1.955   3.714 -2.0499 -0.1216 -0.6487
    1THF     H2 2447   0.809   1.846   3.714 -0.3088  0.2526 -0.9977
    1THF     C2 2448   0.649   1.759   3.609  0.0524 -0.3474 -0.2566
    1THF     H3 2449   0.700   1.773   3.513  1.0277 -0.2633  0.2593
    1THF     H4 2450   0.546   1.785   3.587  0.2261  1.0032  0.4428
    1THF     C3 2451   0.664   1.612   3.668  0.1555 -0.0948  0.4645
    1THF     H5 2452   0.757   1.572   3.628  0.1689  1.5612 -1.2557
    1THF     H6 2453   0.580   1.546   3.645  2.3820 -2.7504 -0.3073
    1THF     C4 2454   0.663   1.638   3.817  0.3443 -0.9521 -0.9582
    1THF     H7 2455   0.749   1.596   3.869 -0.0290  0.2774  0.6922
    1THF     H8 2456   0.574   1.587   3.855  0.1741 -1.4044 -1.9410
    1THF     O1 2457   0.648   1.782   3.835  0.1095 -0.1225 -0.0153
    1THF     C1 2458   0.481   1.626   1.351 -0.1975 -0.4692  0.2326
    1THF     H1 2459   0.411   1.627   1.267 -0.3597 -0.0057  0.3695
    1THF     H2 2460   0.539   1.534   1.341 -1.4658 -1.0833 -1.6819
    1THF     C2 2461   0.416   1.622   1.486  0.0852  0.7221  0.7812
    1THF     H3 2462   0.405   1.520   1.526 -0.7231  0.8207  0.8196
    1THF     H4 2463   0.318   1.668   1.478 -0.1249  0.6737  2.7805
    1THF     C3 2464   0.506   1.709   1.572  0.1907 -0.9622 -0.2131
    1THF     H5 2465   0.567   1.669   1.653 -0.5232 -0.7272  0.4594
    1THF     H6 2466   0.439   1.781   1.620  1.0818 -0.6507  0.5719
    1THF     C4 2467   0.604   1.774   1.470 -0.3657  0.3301  0.2970
    1THF     H7 2468   0.699   1.721   1.477  0.0851  1.0496 -0.3733
    1THF     H8 2469   0.623   1.880   1.486  0.7656  0.2238 -0.3187
    1THF     O1 2470   0.556   1.746   1.344 -0.3826  0.6215 -0.0384
    1THF     C1 2471   2.041   3.508   3.499 -0.2969 -0.1592 -0.2932
    1THF     H1 2472   2.071   3.428   3.431  2.6735  1.6222 -1.2178
    1THF     H2 2473   1.956   3.559   3.454 -0.4097 -1.3190 -1.4319
    1THF     C2 2474   2.154   3.615   3.514  0.3368  0.2434  0.5656
    1THF     H3 2475   2.116   3.715   3.534 -1.3574  0.9201 -5.2791
    1THF     H4 2476   2.215   3.627   3.425 -2.1575  1.5632 -1.0247
    1THF     C3 2477   2.231   3.573   3.645  0.3793 -0.0041 -0.4903
    1THF     H5 2478   2.230   3.658   3.713 -1.1283 -0.9397  0.7101
    1THF     H6 2479   2.335   3.547   3.627  0.0782 -1.4707 -0.2189
    1THF     C4 2480   2.139   3.458   3.703  0.2757  0.8193 -0.7679
    1THF     H7 2481   2.118   3.473   3.809  0.1728 -0.3177 -0.6300
    1THF     H8 2482   2.188   3.361   3.695  0.3859  0.9128 -1.2191
    1THF     O1 2483   2.010   3.457   3.627 -0.3667 -0.2931  0.0146
    1THF     C1 2484   3.653   2.522   2.789 -0.5911  0.1131 -0.2650
    1THF     H1 2485   3.744   2.582   2.802 -1.1799  0.8170  0.6957
    1THF     H2 2486   3.559   2.577   2.800  0.5108  2.1002 -0.4389
    1THF     C2 2487   3.660   2.411   2.889  0.3869  0.2438 -0.9021
    1THF     H3 2488   3.558   2.372   2.896  1.2087 -2.1442 -1.7745
    1THF     H4 2489   3.698   2.440   2.988 -0.6807 -1.8127  0.1538
    1THF     C3 2490   3.763   2.315   2.834 -0.7629  0.0253  0.2040
    1THF     H5 2491   3.721   2.214   2.834  2.4573 -1.3999 -0.4507
    1THF     H6 2492   3.850   2.310   2.901 -0.2645 -0.4223 -0.4676
    1THF     C4 2493   3.779   2.356   2.691 -0.5466  0.4740 -0.4940
    1THF     H7 2494   3.781   2.266   2.628 -1.0670 -0.9464  1.4633
    1THF     H8 2495   3.876   2.404   2.685 -0.4004  0.1651 -0.6322
    1THF     O1 2496   3.675   2.455   2.661  0.7983 -0.0957 -0.4034
    1THF     C1 2497   2.265   1.515   1.835 -0.4817 -0.1738 -0.0969
    1THF     H1 2498   2.225   1.534   1.934  0.4561 -2.0039  0.6648
    1THF     H2 2499   2.248   1.410   1.807  3.1467 -0.3883 -1.9071
    1THF     C2 2500   2.412   1.552   1.836 -0.0957 -0.1236  0.1233
    1THF     H3 2501   2.464   1.456   1.835  0.7411  0.3242 -0.4301
    1THF     H4 2502   2.436   1.610   1.925 -0.5474 -0.1185  0.2427
    1THF     C3 2503   2.437   1.635   1.711  0.2752 -0.0689 -0.2080
    1THF     H5 2504   2.520   1.597   1.652 -0.0888 -0.8521 -0.2188
    1THF     H6 2505   2.446   1.739   1.742  2.3561 -0.5708  0.9187
    1THF     C4 2506   2.312   1.615   1.626 -0.1642  0.0080 -0.4491
    1THF     H7 2507   2.310   1.524   1.565 -2.5249 -0.9749  1.0208
    1THF     H8 2508   2.290   1.705   1.568  0.3115 -1.0781 -2.3432
    1THF     O1 2509   2.204   1.593   1.730  0.1363  0.2095 -0.4012
    1THF     C1 2510   1.136   3.622   0.544 -0.0974 -0.2862 -0.3103
    1THF     H1 2511   1.207   3.538   0.545  1.1994  0.7941 -0.6908
    1THF     H2 2512   1.035   3.584   0.559  0.0411  0.8008  4.1881
    1THF     C2 2513   1.177   3.715   0.423  0.3308 -0.3843  0.1206
    1THF     H3 2514   1.099   3.790   0.413 -0.4881 -1.2914 -0.3802
    1THF     H4 2515   1.186   3.656   0.331  1.8267  0.4771 -0.3094
    1THF     C3 2516   1.303   3.778   0.486 -0.6410  0.0922  0.0907
    1THF     H5 2517   1.317   3.882   0.456  0.6107 -0.3856 -1.0036
    1THF     H6 2518   1.391   3.718   0.464 -2.7574 -3.2609  0.3422
    1THF     C4 2519   1.276   3.778   0.637 -0.5061  0.1268 -0.8793
    1THF     H7 2520   1.259   3.881   0.669 -0.6850 -0.1004 -0.2389
    1THF     H8 2521   1.358   3.737   0.697 -1.2228  1.3326  0.9537
    1THF     O1 2522   1.164   3.699   0.661 -0.6215 -0.2190 -0.2610
    1THF     C1 2523   0.943   0.203   3.831 -0.0315  0.5046 -0.3168
    1THF     H1 2524   0.885   0.128   3.887 -1.1611  2.2503  0.9105
    1THF     H2 2525   0.913   0.202   3.726  1.2028  0.0409 -0.6671
    1THF     C2 2526   1.083   0.145   3.825 -0.6547 -0.6303 -0.7694
    1THF     H3 2527   1.102   0.093   3.731  0.3328 -1.0320 -0.3538
    1THF     H4 2528   1.098   0.077   3.909 -1.0944 -2.3388 -2.0579
    1THF     C3 2529   1.178   0.264   3.822  0.4724  0.6522  0.2858
    1THF     H5 2530   1.201   0.295   3.720 -0.8401  1.7850  0.3285
    1THF     H6 2531   1.267   0.246   3.883 -0.3706  1.0393  1.6430
    1THF     C4 2532   1.097   0.374   3.894  0.0213 -0.0782  0.6870
    1THF     H7 2533   1.106   0.473   3.849 -1.5971 -1.4459 -2.8310
    1THF     H8 2534   1.132   0.382   3.997  0.3417  0.9687  0.4961
    1THF     O1 2535   0.954   0.333   3.894  0.4056  0.9700  0.3393
    1THF     C1 2536   3.536   2.808   3.101 -1.2675 -0.3352  0.6283
    1THF     H1 2537   3.629   2.840   3.052  0.5743 -0.1087  4.0773
    1THF     H2 2538   3.460   2.886   3.109  0.0644  0.8197  2.6324
    1THF     C2 2539   3.558   2.745   3.238  0.0752  0.2212  0.5244
    1THF     H3 2540   3.485   2.795   3.302  0.7806  0.4185  1.1783
    1THF     H4 2541   3.655   2.761   3.286 -0.6111  0.3358  1.8994
    1THF     C3 2542   3.524   2.599   3.221  0.5032 -0.9640  0.1793
    1THF     H5 2543   3.471   2.556   3.306 -0.4594 -0.4304 -0.1470
    1THF     H6 2544   3.614   2.542   3.199  0.6908 -0.5540 -0.1158
    1THF     C4 2545   3.430   2.594   3.102 -0.2859  0.3007  0.3231
    1THF     H7 2546   3.329   2.618   3.138 -0.6806 -0.9086  0.0586
    1THF     H8 2547   3.427   2.493   3.060  1.8297  1.2587 -2.2454
    1THF     O1 2548   3.486   2.700   3.023 -0.1857  0.4921  0.1113
    1THF     C1 2549   0.210   0.548   2.540  0.0128 -0.1697 -0.2994
    1THF     H1 2550   0.253   0.639   2.495  0.8377 -0.0426  0.7373
    1THF     H2 2551   0.109   0.569   2.577  0.3778 -0.4333  0.8503
    1THF     C2 2552   0.283   0.489   2.669  0.0315  0.3008  0.2386
    1THF     H3 2553   0.234   0.522   2.760 -1.3393  1.9671 -1.0602
    1THF     H4 2554   0.386   0.522   2.665  0.2728 -0.6010 -2.8311
    1THF     C3 2555   0.267   0.335   2.651  0.4833 -0.4698 -0.1776
    1THF     H5 2556   0.210   0.286   2.731 -2.6448 -4.4886 -4.5562
    1THF     H6 2557   0.355   0.277   2.625  1.2135 -0.2915  1.8252
    1THF     C4 2558   0.181   0.325   2.521  0.1040 -0.4535  0.6468
    1THF     H7 2559   0.075   0.315   2.543 -0.3084 -1.5951 -1.7247
    1THF     H8 2560   0.220   0.233   2.476 -0.3201 -0.5974  0.5762
    1THF     O1 2561   0.213   0.442   2.441 -0.3166  0.2048 -0.2636
    1THF     C1 2562   2.823   0.432   1.067  0.5415 -0.5541  0.3931
    1THF     H1 2563   2.858   0.457   0.966 -0.4610  0.4989  0.3117
    1THF     H2 2564   2.745   0.497   1.106  2.3661  0.3085  2.7414
    1THF     C2 2565   2.941   0.416   1.160  0.2362  0.3938  0.6967
    1THF     H3 2566   2.933   0.479   1.249 -1.7999 -1.2487  1.7105
    1THF     H4 2567   3.036   0.441   1.111 -0.5726  0.7082 -0.7256
    1THF     C3 2568   2.930   0.270   1.206  0.2470 -0.3308 -0.1311
    1THF     H5 2569   2.889   0.260   1.306 -0.9000 -1.2986 -0.6788
    1THF     H6 2570   3.025   0.217   1.213 -0.9881 -2.4719  0.9711
    1THF     C4 2571   2.837   0.202   1.112  0.0096 -0.3673  0.1049
    1THF     H7 2572   2.773   0.137   1.172  0.2556 -1.0652 -0.3937
    1THF     H8 2573   2.891   0.145   1.036  0.8166  0.1925  0.2534
    1THF     O1 2574   2.755   0.306   1.062 -0.1254  0.6892  0.7236
    1THF     C1 2575   4.070   0.275   0.796 -0.6485 -0.5521 -0.3756
    1THF     H1 2576   3.981   0.246   0.739 -1.6651 -0.1934  1.0124
    1THF     H2 2577   4.032   0.319   0.889 -0.8147  0.4469 -0.9073
    1THF     C2 2578   4.162   0.372   0.718 -0.1817  0.0638 -0.0995
    1THF     H3 2579   4.179   0.459   0.781  0.0055 -0.7186  0.9319
    1THF     H4 2580   4.121   0.406   0.622  2.6656 -1.5632 -1.9491
    1THF     C3 2581   4.289   0.295   0.703 -0.6166  0.3642 -0.2871
    1THF     H5 2582   4.377   0.359   0.706  0.2061 -0.8469  1.9962
    1THF     H6 2583   4.292   0.233   0.613  1.6419 -0.2488  0.1774
    1THF     C4 2584   4.283   0.193   0.811  0.1717 -0.1984 -0.4491
    1THF     H7 2585   4.301   0.242   0.907  3.5853  0.2778 -1.2822
    1THF     H8 2586   4.350   0.108   0.798 -0.7015 -1.0505  0.4985
    1THF     O1 2587   4.142   0.149   0.818 -0.9453 -0.0125 -0.2511
    1THF     C1 2588   0.150   1.223   1.824  0.1980 -0.2158  0.5246
    1THF     H1 2589   0.167   1.331   1.828 -0.1047 -0.1649  0.4337
    1THF     H2 2590   0.208   1.166   1.897 -1.0586 -2.2031  0.0015
    1THF     C2 2591   0.150   1.175   1.674 -0.0236  0.3597  0.0310
    1THF     H3 2592   0.227   1.098   1.669 -0.4023 -0.0415  0.3397
    1THF     H4 2593   0.182   1.256   1.608 -1.5467  0.5249 -0.5210
    1THF     C3 2594   0.004   1.137   1.643 -0.8046  0.0847  0.1171
    1THF     H5 2595   0.012   1.056   1.570  1.4426  0.4179 -0.0478
    1THF     H6 2596  -0.045   1.228   1.606  1.8112  1.4068 -0.2222
    1THF     C4 2597  -0.048   1.104   1.781 -0.5610  0.0697  0.7794
    1THF     H7 2598  -0.027   1.001   1.809  0.4888  0.2006  0.4788
    1THF     H8 2599  -0.156   1.119   1.786 -0.2767  1.9021  2.0813
    1THF     O1 2600   0.017   1.194   1.874 -0.2617  0.4204  0.0791
    1THF     C1 2601   2.420   0.858   2.311 -0.6137 -0.3145  0.4235
    1THF     H1 2602   2.383   0.943   2.253 -1.7787 -1.4008 -0.4485
    1THF     H2 2603   2.395   0.867   2.417 -0.8282  1.9585  0.2102
    1THF     C2 2604   2.573   0.828   2.306  0.3640 -0.0267 -0.0602
    1THF     H3 2605   2.608   0.791   2.403  2.5923 -1.5431 -1.4040
    1THF     H4 2606   2.637   0.910   2.274  0.4655 -0.7017 -1.6452
    1THF     C3 2607   2.584   0.704   2.216  0.3133 -1.0953 -0.2255
    1THF     H5 2608   2.661   0.637   2.255  2.2092  0.6084 -0.9051
    1THF     H6 2609   2.582   0.727   2.109 -2.1854  0.3635  0.0882
    1THF     C4 2610   2.450   0.634   2.239 -0.8377 -0.6853 -0.1636
    1THF     H7 2611   2.455   0.580   2.334  1.9764  2.0529  1.3577
    1THF     H8 2612   2.413   0.566   2.161  1.3879 -1.3114 -0.7160
    1THF     O1 2613   2.358   0.742   2.258  0.5326 -0.2614 -0.0412
    1THF     C1 2614   2.036   1.709   0.202 -0.1312 -0.0265  0.4988
    1THF     H1 2615   2.083   1.699   0.300  0.1447  0.0905  0.3794
    1THF     H2 2616   1.954   1.638   0.186 -1.1713  1.3410 -0.4216
    1THF     C2 2617   2.143   1.705   0.092 -0.3791  0.3996 -0.1599
    1THF     H3 2618   2.114   1.625   0.024 -1.7398  1.8568 -1.3379
    1THF     H4 2619   2.240   1.671   0.129  0.7912  3.7383  0.0125
    1THF     C3 2620   2.134   1.838   0.021  0.2183  0.1016  1.0803
    1THF     H5 2621   2.147   1.829  -0.087  1.0069 -0.1602  1.1893
    1THF     H6 2622   2.216   1.904   0.052  1.1312 -0.6402  0.2860
    1THF     C4 2623   2.001   1.899   0.059 -0.3486  0.7711 -0.6256
    1THF     H7 2624   1.912   1.866   0.005  0.3168  1.8330 -2.4095
    1THF     H8 2625   2.011   2.007   0.064  1.8024  0.5777 -0.1932
    1THF     O1 2626   1.987   1.843   0.192  0.4813 -0.6123  0.4674
    1THF     C1 2627   0.533   3.504   3.816  0.0248 -0.0302 -0.7342
    1THF     H1 2628   0.545   3.430   3.896  0.3541  1.4482  0.6035
    1THF     H2 2629   0.623   3.564   3.805 -0.9336  1.2091 -1.9197
    1THF     C2 2630   0.426   3.603   3.856  0.5061 -0.7669 -0.6736
    1THF     H3 2631   0.473   3.687   3.908  0.6133 -0.4629 -1.2545
    1THF     H4 2632   0.359   3.539   3.914  0.9011 -1.5690 -1.0902
    1THF     C3 2633   0.376   3.649   3.712 -0.2355  0.3507 -0.1965
    1THF     H5 2634   0.430   3.739   3.682 -1.1969  1.5998  1.7828
    1THF     H6 2635   0.270   3.674   3.703 -0.1873  0.3465 -0.7823
    1THF     C4 2636   0.408   3.528   3.618 -0.3838  1.2229  0.7107
    1THF     H7 2637   0.459   3.565   3.529 -0.8673 -0.0025 -0.1004
    1THF     H8 2638   0.314   3.480   3.586 -0.3730  1.4770  0.2925
    1THF     O1 2639   0.494   3.442   3.693 -0.6153 -0.0960  0.0812
    1THF     C1 2640   0.111   0.711   1.656  0.9029  0.1046  0.2303
    1THF     H1 2641   0.178   0.630   1.629  1.2782  0.1958  0.8698
    1THF     H2 2642   0.161   0.806   1.638  1.3579  0.2951  2.3602
    1THF     C2 2643   0.048   0.721   1.805  0.2065  0.7445  0.2554
    1THF     H3 2644   0.090   0.806   1.859 -1.1175  0.4209  1.8064
    1THF     H4 2645   0.077   0.634   1.865  0.8119  0.5030 -0.3715
    1THF     C3 2646  -0.101   0.742   1.787 -0.2212 -0.2475 -0.5208
    1THF     H5 2647  -0.139   0.826   1.846  1.0272  0.0737 -0.1653
    1THF     H6 2648  -0.144   0.643   1.806 -1.8421  0.4912 -0.2482
    1THF     C4 2649  -0.117   0.766   1.634  0.4325  0.4024  0.1081
    1THF     H7 2650  -0.122   0.875   1.622 -1.3941  0.0892 -2.5418
    1THF     H8 2651  -0.209   0.717   1.600 -0.4805  3.1061 -1.5298
    1THF     O1 2652  -0.007   0.705   1.573  0.1275  0.5536  0.5399
    1THF     C1 2653   1.639   0.455   3.033 -0.3123  0.1014 -0.1005
    1THF     H1 2654   1.618   0.477   2.928  0.0788  0.5597 -0.0852
    1THF     H2 2655   1.730   0.397   3.051  0.1294  0.9015  0.2400
    1THF     C2 2656   1.520   0.370   3.089  0.6719  0.2695 -0.0830
    1THF     H3 2657   1.555   0.305   3.169 -0.7316  1.2484  1.3697
    1THF     H4 2658   1.453   0.316   3.021  0.7019  0.8642 -0.5917
    1THF     C3 2659   1.423   0.463   3.152 -0.1807  0.0773  0.8745
    1THF     H5 2660   1.387   0.418   3.244 -0.1210 -3.0691 -0.5612
    1THF     H6 2661   1.345   0.480   3.078  0.2788 -2.9764 -0.3906
    1THF     C4 2662   1.507   0.582   3.186 -0.5683 -0.2868  0.6080
    1THF     H7 2663   1.545   0.575   3.288 -1.3053  0.2654  0.9269
    1THF     H8 2664   1.455   0.678   3.176 -0.3634 -0.2572 -0.2661
    1THF     O1 2665   1.625   0.584   3.100 -0.0911  0.7104 -0.1341
    1THF     C1 2666   0.223   3.013   1.255 -0.2667 -0.2444  0.2003
    1THF     H1 2667   0.230   2.909   1.223 -1.2108  0.0528 -0.9988
    1THF     H2 2668   0.208   3.030   1.362  0.5704 -1.5189  0.5411
    1THF     C2 2669   0.108   3.075   1.176 -0.4172 -0.0345  0.1090
    1THF     H3 2670   0.033   3.112   1.245 -0.0129 -0.5466  0.8392
    1THF     H4 2671   0.072   3.004   1.101 -3.0165  1.0091  0.3287
    1THF     C3 2672   0.176   3.189   1.104 -0.5784  0.0849  0.2812
    1THF     H5 2673   0.124   3.284   1.121  0.2374  0.6974 -0.6362
    1THF     H6 2674   0.189   3.178   0.997  0.9293  1.9448  0.2350
    1THF     C4 2675   0.317   3.202   1.163 -0.0934 -0.0701  0.2135
    1THF     H7 2676   0.320   3.268   1.250  0.7930 -2.5272  2.1059
    1THF     H8 2677   0.393   3.225   1.088 -1.9408  0.3512 -1.5634
    1THF     O1 2678   0.345   3.073   1.215 -0.4570 -0.6426  0.2799
    1THF     C1 2679   1.755   3.606   1.515  0.1848 -0.7479 -0.3311
    1THF     H1 2680   1.845   3.651   1.557 -0.0815 -3.9971  4.0827
    1THF     H2 2681   1.772   3.499   1.498 -0.1169 -0.7631 -0.5422
    1THF     C2 2682   1.721   3.674   1.385  0.0844  0.2174 -0.1449
    1THF     H3 2683   1.676   3.603   1.315  1.4878 -2.4032  1.5442
    1THF     H4 2684   1.810   3.706   1.331  1.5581 -3.2162  0.1616
    1THF     C3 2685   1.630   3.796   1.418 -0.0085 -0.0014  0.6222
    1THF     H5 2686   1.556   3.816   1.340  2.8559  2.7226 -1.5280
    1THF     H6 2687   1.690   3.887   1.418  2.6610 -1.6816  1.4536
    1THF     C4 2688   1.574   3.756   1.556 -0.2716  0.0264  0.5035
    1THF     H7 2689   1.465   3.760   1.556 -0.2638  1.3805  3.1163
    1THF     H8 2690   1.615   3.825   1.630  2.1163  0.5432 -1.2517
    1THF     O1 2691   1.630   3.624   1.589  0.2044 -0.2414  0.2004
    1THF     C1 2692   2.353   0.573   0.377 -0.1216  0.0525 -0.6225
    1THF     H1 2693   2.453   0.555   0.417  0.1014 -0.0945 -1.2439
    1THF     H2 2694   2.321   0.677   0.369 -0.1015  0.0564 -0.6514
    1THF     C2 2695   2.250   0.501   0.461  0.1329  1.1283 -0.9585
    1THF     H3 2696   2.154   0.555   0.457 -0.8277 -0.5712 -1.1363
    1THF     H4 2697   2.291   0.486   0.561 -3.0756 -1.5535  0.0645
    1THF     C3 2698   2.242   0.361   0.397 -0.7340 -1.0830 -0.7232
    1THF     H5 2699   2.136   0.347   0.374 -1.2542 -1.1159  1.5695
    1THF     H6 2700   2.279   0.282   0.462  0.1424 -1.5086 -1.7253
    1THF     C4 2701   2.329   0.353   0.272 -0.2887 -0.1988 -0.5546
    1THF     H7 2702   2.263   0.320   0.191 -0.2950 -0.3155 -0.5011
    1THF     H8 2703   2.428   0.310   0.291 -0.2522  0.6971  1.4742
    1THF     O1 2704   2.345   0.496   0.252 -0.5752 -0.3355 -0.0497
    1THF     C1 2705   2.671   3.027   3.901  0.4565 -0.7626 -0.2785
    1THF     H1 2706   2.665   3.120   3.845 -2.9388 -1.4415 -1.1493
    1THF     H2 2707   2.655   2.941   3.836 -0.3857 -1.1111  0.3830
    1THF     C2 2708   2.576   3.029   4.021  0.5230  0.1309 -0.4617
    1THF     H3 2709   2.556   2.927   4.055  0.7413 -0.2246 -1.3926
    1THF     H4 2710   2.481   3.080   4.001  0.4613 -0.1681 -0.9476
    1THF     C3 2711   2.650   3.113   4.124 -0.0120  0.4226  0.4374
    1THF     H5 2712   2.621   3.106   4.229  0.8371  1.3862  0.7496
    1THF     H6 2713   2.642   3.219   4.097 -1.4965 -0.2106 -1.7802
    1THF     C4 2714   2.795   3.079   4.097  0.3905 -0.6051  0.4222
    1THF     H7 2715   2.824   2.995   4.162  1.8676  0.4977  1.2273
    1THF     H8 2716   2.864   3.164   4.101  0.5936 -0.7131 -0.7319
    1THF     O1 2717   2.807   3.018   3.965 -0.0131 -0.0139  0.3709
    1THF     C1 2718   0.053   3.625   1.846  0.2900 -0.1201  0.1654
    1THF     H1 2719  -0.014   3.712   1.844  1.7705  1.2047  3.7649
    1THF     H2 2720   0.154   3.666   1.850  0.2366  0.3786 -2.5748
    1THF     C2 2721   0.030   3.513   1.742  0.2895 -1.4561  0.2941
    1THF     H3 2722   0.118   3.513   1.677 -0.3562 -0.1763 -0.6080
    1THF     H4 2723  -0.059   3.531   1.682  1.3405  0.3031 -0.7964
    1THF     C3 2724   0.021   3.384   1.823  0.4804 -0.4916 -0.1655
    1THF     H5 2725   0.080   3.303   1.780  1.3568  0.6860 -1.2467
    1THF     H6 2726  -0.084   3.358   1.832  0.3650 -0.9648 -2.5342
    1THF     C4 2727   0.068   3.414   1.959 -0.4270 -0.3531  1.2333
    1THF     H7 2728   0.177   3.404   1.961 -0.4245 -0.6740 -0.0213
    1THF     H8 2729   0.018   3.362   2.041  0.6395 -0.4331  1.8480
    1THF     O1 2730   0.039   3.556   1.978  0.2795  0.3299 -0.5904
    1THF     C1 2731   3.463   0.057   1.433  0.8074  0.3990  0.6087
    1THF     H1 2732   3.413   0.003   1.514 -1.3631 -0.0280 -0.9876
    1THF     H2 2733   3.560   0.011   1.411  0.7749 -0.3884  2.0524
    1THF     C2 2734   3.490   0.203   1.460  0.0474 -0.2873  0.5426
    1THF     H3 2735   3.575   0.222   1.527 -0.2654 -0.7698  1.0805
    1THF     H4 2736   3.402   0.246   1.509 -0.5874 -1.3841  0.3783
    1THF     C3 2737   3.503   0.271   1.318  0.2695 -0.0585  0.0049
    1THF     H5 2738   3.604   0.255   1.278  0.5296  0.2476  0.5407
    1THF     H6 2739   3.474   0.376   1.316  0.7269  0.0808  0.5440
    1THF     C4 2740   3.402   0.192   1.237  0.0987 -0.5486 -0.7393
    1THF     H7 2741   3.439   0.175   1.135  1.6769  1.6771 -0.5764
    1THF     H8 2742   3.308   0.248   1.238 -0.2419 -1.0483  2.6437
    1THF     O1 2743   3.386   0.061   1.302  0.4905  0.3938  0.2217
    1THF     C1 2744   3.484   0.143   1.828 -0.3981  0.4844 -0.3068
    1THF     H1 2745   3.439   0.050   1.864  1.2358  0.9789  3.1790
    1THF     H2 2746   3.551   0.121   1.745 -0.3227 -1.2161  0.1963
    1THF     C2 2747   3.550   0.213   1.948  0.2135 -0.3639 -0.4572
    1THF     H3 2748   3.645   0.263   1.927 -0.0487  1.4397  2.3432
    1THF     H4 2749   3.570   0.140   2.027 -3.1515 -0.5231  0.3159
    1THF     C3 2750   3.440   0.311   2.001 -0.3465  0.5283  0.0278
    1THF     H5 2751   3.470   0.413   1.975  1.8239 -0.4265 -1.3869
    1THF     H6 2752   3.406   0.297   2.104 -3.4830 -0.4037 -1.0699
    1THF     C4 2753   3.333   0.278   1.906  0.0539 -0.1240 -0.2946
    1THF     H7 2754   3.280   0.371   1.886  0.0805  0.0434  0.3957
    1THF     H8 2755   3.253   0.216   1.945 -0.7266  0.0292 -1.6148
    1THF     O1 2756   3.392   0.236   1.785 -0.5428 -0.1241 -0.2753
    1THF     C1 2757   0.807   1.776   0.258  0.1149  0.4300 -0.2128
    1THF     H1 2758   0.801   1.672   0.291 -2.3151  0.8428  0.7237
    1THF     H2 2759   0.747   1.836   0.327  1.3612  1.5979 -0.1307
    1THF     C2 2760   0.744   1.786   0.113  0.2206 -0.8134 -0.0550
    1THF     H3 2761   0.669   1.862   0.090 -0.6285 -2.2576 -2.2778
    1THF     H4 2762   0.717   1.684   0.088 -2.8784 -0.2510  0.8565
    1THF     C3 2763   0.869   1.817   0.023  0.0660 -0.1242 -0.3157
    1THF     H5 2764   0.875   1.922  -0.008  3.5450  0.2839  1.5158
    1THF     H6 2765   0.872   1.768  -0.075 -1.1614  1.7921 -1.3545
    1THF     C4 2766   0.988   1.797   0.118  0.2950  0.3358 -0.5035
    1THF     H7 2767   1.067   1.868   0.092 -1.1692  1.3069 -2.4796
    1THF     H8 2768   1.018   1.692   0.104 -1.2313 -0.1921  0.0670
    1THF     O1 2769   0.944   1.821   0.257  0.1146  0.0363 -0.2004
    1THF     C1 2770   3.008   0.772   3.569 -0.6683  0.1255  0.6097
    1THF     H1 2771   3.041   0.675   3.608 -1.7294 -0.9268 -1.0179
    1THF     H2 2772   3.102   0.826   3.559  0.8342 -1.6171  4.2642
    1THF     C2 2773   2.902   0.850   3.641  0.8394 -0.2457  0.6050
    1THF     H3 2774   2.935   0.944   3.685 -0.6422  2.1517 -3.1519
    1THF     H4 2775   2.855   0.783   3.714 -1.4947  1.3723  0.6596
    1THF     C3 2776   2.797   0.879   3.529  0.2018 -0.1878 -0.0688
    1THF     H5 2777   2.744   0.974   3.526  2.2489  0.9759 -1.0820
    1THF     H6 2778   2.725   0.798   3.540 -1.0148  1.2229  2.9499
    1THF     C4 2779   2.872   0.859   3.404 -0.0017 -0.1088 -0.6844
    1THF     H7 2780   2.924   0.952   3.378  1.0953 -1.3169 -2.9487
    1THF     H8 2781   2.809   0.828   3.320 -0.1928 -1.5805 -0.0082
    1THF     O1 2782   2.956   0.748   3.433  0.1117 -0.2339 -0.0976
    1THF     C1 2783   2.750   3.732   1.131  0.2975  0.0145  0.0313
    1THF     H1 2784   2.853   3.712   1.098 -0.1932  0.8860 -2.0756
    1THF     H2 2785   2.685   3.645   1.143  0.1950  0.1588  0.5100
    1THF     C2 2786   2.694   3.831   1.030  0.3373 -0.3212  0.2851
    1THF     H3 2787   2.586   3.837   1.027  0.4791  3.7841  0.9974
    1THF     H4 2788   2.726   3.819   0.926 -1.8364  0.6623 -0.5071
    1THF     C3 2789   2.746   3.961   1.084  0.1507 -0.3101 -0.3278
    1THF     H5 2790   2.662   4.030   1.090 -1.2886 -1.9379 -1.2571
    1THF     H6 2791   2.828   4.001   1.025  0.2343  0.8500  0.5549
    1THF     C4 2792   2.798   3.936   1.223  0.5616 -0.1445 -0.4322
    1THF     H7 2793   2.776   4.011   1.299 -1.7142 -1.9565  0.7362
    1THF     H8 2794   2.904   3.910   1.213  0.4139 -0.9540  0.0532
    1THF     O1 2795   2.750   3.812   1.255  0.1108  0.0509  0.8424
    1THF     C1 2796   2.499   2.454   2.049  0.4111 -0.9869 -0.2032
    1THF     H1 2797   2.436   2.407   2.124  1.7758 -1.1816  0.8428
    1THF     H2 2798   2.526   2.388   1.965 -0.7011 -0.7537 -0.7471
    1THF     C2 2799   2.620   2.517   2.131  0.7026 -0.2718 -0.1907
    1THF     H3 2800   2.715   2.483   2.089  0.8978  0.7769 -0.6125
    1THF     H4 2801   2.615   2.510   2.240 -0.7958  0.9880 -0.1611
    1THF     C3 2802   2.617   2.667   2.095  0.5712  0.3252  0.4346
    1THF     H5 2803   2.682   2.680   2.008  0.0186 -0.7942 -0.1527
    1THF     H6 2804   2.653   2.732   2.175  1.3303  2.2535 -1.4259
    1THF     C4 2805   2.465   2.685   2.061  0.3436  0.6606  0.4001
    1THF     H7 2806   2.443   2.772   1.999 -0.1931 -0.8456 -1.5546
    1THF     H8 2807   2.401   2.685   2.150  0.7479  0.6408  0.6943
    1THF     O1 2808   2.431   2.559   1.985 -0.6576  0.8967 -0.4624
    1THF     C1 2809   0.225   1.312   3.322 -1.0967 -0.2934 -0.2474
    1THF     H1 2810   0.154   1.303   3.405 -1.0585 -2.4915 -0.4103
    1THF     H2 2811   0.194   1.383   3.244  0.0541  1.4567  0.8594
    1THF     C2 2812   0.245   1.182   3.240 -0.7346 -0.6605  0.6675
    1THF     H3 2813   0.173   1.164   3.160 -0.7121  1.3807  0.1591
    1THF     H4 2814   0.244   1.109   3.321 -1.3831 -1.5285 -0.1235
    1THF     C3 2815   0.382   1.203   3.178  0.6093 -0.4401  0.1003
    1THF     H5 2816   0.388   1.229   3.072  1.2935  0.8554  0.4425
    1THF     H6 2817   0.433   1.107   3.185  0.3685 -0.5545  0.3077
    1THF     C4 2818   0.450   1.318   3.258  0.2722 -0.6990  0.5356
    1THF     H7 2819   0.445   1.404   3.190  2.9276  0.0333  1.2306
    1THF     H8 2820   0.552   1.299   3.289  0.5652  0.8773  0.5868
    1THF     O1 2821   0.365   1.341   3.365  0.4879  0.0278  0.3068
    1THF     C1 2822   1.607   0.861   3.418 -0.5012  0.0140 -0.1939
    1THF     H1 2823   1.663   0.839   3.509  1.0515 -1.4885 -1.4754
    1THF     H2 2824   1.558   0.776   3.372  1.4345 -0.6223 -1.1504
    1THF     C2 2825   1.701   0.927   3.321 -0.0737  0.0430 -0.1254
    1THF     H3 2826   1.658   0.921   3.221 -1.9869 -1.6137  0.7466
    1THF     H4 2827   1.805   0.892   3.316 -0.1849 -0.5771  1.6980
    1THF     C3 2828   1.701   1.070   3.365 -0.0065 -0.2277  0.3190
    1THF     H5 2829   1.719   1.134   3.278 -1.2034  0.6124  0.6761
    1THF     H6 2830   1.774   1.093   3.444  1.1199  1.1917 -1.0934
    1THF     C4 2831   1.560   1.096   3.417 -0.1921 -0.4413  1.2574
    1THF     H7 2832   1.493   1.129   3.337  2.1465  0.4057 -0.4074
    1THF     H8 2833   1.563   1.171   3.496  1.7477  0.5509  0.2895
    1THF     O1 2834   1.511   0.964   3.464 -0.4551 -0.2814 -0.0844
    1THF     C1 2835   3.749   1.881   1.077 -0.4130  0.0610  0.0723
    1THF     H1 2836   3.768   1.974   1.024 -0.8781 -0.3139 -0.7657
    1THF     H2 2837   3.813   1.870   1.165  2.3104  1.5116 -1.6764
    1THF     C2 2838   3.772   1.759   0.995  0.1690  0.0735 -0.1570
    1THF     H3 2839   3.877   1.732   1.007  0.2052 -0.1839 -1.0329
    1THF     H4 2840   3.757   1.786   0.890 -0.8219 -1.3512 -0.4028
    1THF     C3 2841   3.667   1.656   1.037 -0.1447  0.7381  0.0946
    1THF     H5 2842   3.716   1.576   1.092 -0.9274  1.7452  2.3568
    1THF     H6 2843   3.617   1.606   0.954 -2.8400  0.5426  1.7712
    1THF     C4 2844   3.565   1.721   1.133 -0.3419  0.8097 -0.0249
    1THF     H7 2845   3.576   1.687   1.237 -2.2143  1.4754  0.3992
    1THF     H8 2846   3.459   1.713   1.107 -0.0777  0.3962 -1.0002
    1THF     O1 2847   3.612   1.858   1.128 -0.0169  0.0980 -0.2351
    1THF     C1 2848   3.301   2.376   0.122  0.3328 -0.1194  0.1166
    1THF     H1 2849   3.254   2.446   0.191 -1.2739 -0.1560 -0.9085
    1THF     H2 2850   3.255   2.380   0.023 -0.7580  0.0014  0.6193
    1THF     C2 2851   3.311   2.229   0.170 -0.3938 -0.1294  0.3215
    1THF     H3 2852   3.333   2.161   0.087 -0.6085  1.7407 -1.2911
    1THF     H4 2853   3.225   2.197   0.229  2.9142 -2.2552  4.2394
    1THF     C3 2854   3.436   2.247   0.258 -0.5211  0.0480  0.2267
    1THF     H5 2855   3.489   2.156   0.286  1.0539  0.4998 -1.2245
    1THF     H6 2856   3.419   2.291   0.357 -1.2760 -0.7098  0.4426
    1THF     C4 2857   3.534   2.344   0.186 -0.0521 -0.6784  0.4288
    1THF     H7 2858   3.598   2.290   0.116  0.3604  0.0924  0.2017
    1THF     H8 2859   3.587   2.404   0.261  0.5876 -1.9127  0.9818
    1THF     O1 2860   3.436   2.422   0.112 -0.4079 -0.8335  0.1128
    1THF     C1 2861   3.132   4.080   0.184 -0.4021  0.4398 -0.6557
    1THF     H1 2862   3.233   4.056   0.150 -0.2921 -0.2228  0.1006
    1THF     H2 2863   3.059   4.042   0.112 -0.3869  0.3249 -0.6113
    1THF     C2 2864   3.122   4.228   0.218  0.4658  0.0364 -0.8767
    1THF     H3 2865   3.019   4.264   0.214  0.5005  0.0677 -1.5628
    1THF     H4 2866   3.179   4.291   0.150  0.9280  0.5556 -0.0228
    1THF     C3 2867   3.166   4.240   0.362  0.0794 -0.1152 -0.5681
    1THF     H5 2868   3.112   4.317   0.417  0.0236 -0.1995 -0.5063
    1THF     H6 2869   3.273   4.262   0.368  0.3402 -1.5287  0.0019
    1THF     C4 2870   3.135   4.101   0.420 -0.3352 -0.2785  0.3347
    1THF     H7 2871   3.056   4.100   0.495 -0.2262 -0.1702  0.4510
    1THF     H8 2872   3.228   4.061   0.461 -0.0224  1.7004  1.5982
    1THF     O1 2873   3.107   4.009   0.308 -0.3725  0.0650 -0.0619
    1THF     C1 2874   0.042   2.188   0.660 -0.4269  0.0677 -0.4975
    1THF     H1 2875   0.115   2.211   0.582 -0.4291  0.6550 -0.3220
    1THF     H2 2876  -0.058   2.194   0.616 -0.2225  0.8622 -0.8503
    1THF     C2 2877   0.082   2.267   0.787 -1.0295 -0.5326 -0.8180
    1THF     H3 2878   0.009   2.344   0.812 -0.3637  0.4963 -1.9578
    1THF     H4 2879   0.177   2.318   0.769 -0.5684 -0.6035  1.3562
    1THF     C3 2880   0.108   2.159   0.899 -0.1744 -0.4859 -0.1673
    1THF     H5 2881   0.019   2.148   0.960 -0.6710 -0.1856 -0.8281
    1THF     H6 2882   0.191   2.188   0.964  0.6415 -0.8667 -1.0268
    1THF     C4 2883   0.135   2.034   0.815  0.1972 -0.0262  0.7743
    1THF     H7 2884   0.109   1.938   0.862  0.3716 -0.7260 -0.5075
    1THF     H8 2885   0.238   2.030   0.778 -0.2580 -0.3448 -0.5004
    1THF     O1 2886   0.049   2.052   0.703 -0.1439 -0.1629  0.7112
    1THF     C1 2887   2.361   2.069   3.826 -0.4087 -0.1667 -0.3818
    1THF     H1 2888   2.359   1.960   3.839 -0.0886  0.0557  1.6864
    1THF     H2 2889   2.443   2.121   3.875 -0.8682 -0.8954  1.2020
    1THF     C2 2890   2.221   2.120   3.855 -0.3613  0.4087  0.1172
    1THF     H3 2891   2.217   2.180   3.946  1.0352 -0.7037  0.9362
    1THF     H4 2892   2.152   2.038   3.874 -0.2795  0.6247  1.3961
    1THF     C3 2893   2.193   2.203   3.724 -0.0301 -0.4472 -1.2938
    1THF     H5 2894   2.234   2.303   3.744  1.7895 -1.4350  0.0551
    1THF     H6 2895   2.087   2.203   3.698 -0.5807  0.8026  0.8864
    1THF     C4 2896   2.283   2.134   3.621  0.4984  1.0223 -0.2642
    1THF     H7 2897   2.311   2.210   3.548  1.6073 -2.4987 -3.6642
    1THF     H8 2898   2.237   2.057   3.559  2.1377  1.5984 -2.2423
    1THF     O1 2899   2.394   2.094   3.688 -0.3089  0.4990 -0.3035
    1THF     C1 2900   3.254   1.040   2.457  0.7677 -0.1947 -0.2625
    1THF     H1 2901   3.320   0.956   2.481  0.5189  0.5127  3.1610
    1THF     H2 2902   3.160   1.004   2.416 -0.7942  2.1540  1.0743
    1THF     C2 2903   3.329   1.142   2.367  0.2933 -0.5838  0.4905
    1THF     H3 2904   3.277   1.173   2.276  2.4731 -0.8079 -0.8697
    1THF     H4 2905   3.417   1.100   2.319  0.8255 -2.1072  2.7405
    1THF     C3 2906   3.360   1.265   2.460 -0.1620  1.0187 -0.0054
    1THF     H5 2907   3.290   1.341   2.426 -0.1594  0.9325 -0.2077
    1THF     H6 2908   3.464   1.298   2.463 -0.4637  1.8721  1.6045
    1THF     C4 2909   3.312   1.222   2.597  0.4148  0.8560  0.0314
    1THF     H7 2910   3.256   1.305   2.641 -1.0233  0.4856 -1.0607
    1THF     H8 2911   3.390   1.183   2.663 -1.6086 -0.3183  1.7878
    1THF     O1 2912   3.223   1.108   2.576  0.3997  0.4274 -0.1738
    1THF     C1 2913   2.688   0.176   0.767  0.1194 -0.1091  0.4109
    1THF     H1 2914   2.709   0.095   0.838 -1.5964  0.7284  1.9229
    1THF     H2 2915   2.665   0.261   0.833 -1.9118  0.1768 -0.6156
    1THF     C2 2916   2.576   0.127   0.669 -0.3015 -0.2827 -0.3911
    1THF     H3 2917   2.486   0.188   0.672 -0.3551 -0.3236 -0.9607
    1THF     H4 2918   2.550   0.025   0.697  3.5400 -1.0096  0.8664
    1THF     C3 2919   2.648   0.128   0.529 -0.5014  0.4277  0.0921
    1THF     H5 2920   2.608   0.210   0.470  0.4726  0.8680  0.0425
    1THF     H6 2921   2.631   0.036   0.473 -0.6023  0.5715 -0.1136
    1THF     C4 2922   2.801   0.129   0.564  0.2118 -0.2335 -0.0063
    1THF     H7 2923   2.872   0.167   0.491 -1.5602  1.9999 -0.6349
    1THF     H8 2924   2.826   0.028   0.597 -0.9467  0.1987  2.3385
    1THF     O1 2925   2.797   0.215   0.677 -0.8913  0.0559 -0.4499
    1THF     C1 2926   1.578   1.575   0.514  1.2606  0.8103  0.0575
    1THF     H1 2927   1.498   1.554   0.585  2.1929 -0.6206  0.6992
    1THF     H2 2928   1.530   1.608   0.422  2.4115  1.0173 -0.4798
    1THF     C2 2929   1.680   1.463   0.500 -0.8272 -0.5699 -0.4726
    1THF     H3 2930   1.630   1.394   0.432 -1.8328  0.6421 -0.9846
    1THF     H4 2931   1.691   1.410   0.595 -0.6467  0.7909  0.2695
    1THF     C3 2932   1.810   1.531   0.457  0.1729  0.5529  0.0953
    1THF     H5 2933   1.820   1.530   0.348  1.6272 -0.2985  0.2286
    1THF     H6 2934   1.898   1.482   0.500  1.3082  0.6973 -1.9969
    1THF     C4 2935   1.803   1.680   0.509 -0.2035  0.2523 -0.0854
    1THF     H7 2936   1.817   1.762   0.438  2.6435  2.4775  2.8979
    1THF     H8 2937   1.879   1.693   0.587  0.4754 -1.6644 -0.3962
    1THF     O1 2938   1.666   1.687   0.566  0.6227  0.2664  0.4693
    1THF     C1 2939   2.373   0.326   2.841 -0.1176 -0.0200  0.2126
    1THF     H1 2940   2.466   0.384   2.837 -0.1839  0.0285 -0.7883
    1THF     H2 2941   2.309   0.366   2.762  1.4051 -1.4626 -1.8047
    1THF     C2 2942   2.300   0.332   2.975  0.4139 -0.2959 -0.0161
    1THF     H3 2943   2.193   0.346   2.961  0.7422  2.4056 -0.1650
    1THF     H4 2944   2.342   0.416   3.032 -2.1227  1.4134 -0.6015
    1THF     C3 2945   2.335   0.197   3.040  0.3574  0.1128  0.1953
    1THF     H5 2946   2.249   0.132   3.026  1.0747 -0.5806 -1.0332
    1THF     H6 2947   2.384   0.194   3.137 -0.9029 -1.1699  0.7937
    1THF     C4 2948   2.447   0.143   2.946 -0.6550 -0.8186 -0.3466
    1THF     H7 2949   2.451   0.034   2.955 -0.9348 -0.6241  2.5390
    1THF     H8 2950   2.540   0.195   2.971 -0.6829 -1.5186  1.2714
    1THF     O1 2951   2.402   0.194   2.816  0.0132 -0.2206  0.3440
    1THF     C1 2952   3.164   1.661   0.798 -0.2458  0.6056  0.5542
    1THF     H1 2953   3.139   1.614   0.703 -1.3495  0.3879  0.9440
    1THF     H2 2954   3.156   1.585   0.876  0.5476 -2.0012 -1.8284
    1THF     C2 2955   3.076   1.786   0.811  0.8589 -0.1511  0.1159
    1THF     H3 2956   2.983   1.755   0.860  1.4438  0.5264  1.6868
    1THF     H4 2957   3.058   1.826   0.711  1.9610 -2.9838 -1.2717
    1THF     C3 2958   3.158   1.882   0.891 -0.6999  0.1427  0.4595
    1THF     H5 2959   3.149   1.862   0.998 -1.0657 -2.0044  0.0448
    1THF     H6 2960   3.129   1.986   0.872  1.2166  0.7140  0.5306
    1THF     C4 2961   3.305   1.848   0.849 -0.1790 -0.6263 -0.3648
    1THF     H7 2962   3.360   1.854   0.943 -0.6601 -2.1233  0.0131
    1THF     H8 2963   3.340   1.918   0.772 -2.2697  0.7192 -0.1621
    1THF     O1 2964   3.301   1.714   0.795  0.2117 -0.2758  0.4563
    1THF     C1 2965   0.207   2.638   0.055 -1.0045 -0.5518  0.0844
    1THF     H1 2966   0.251   2.642  -0.045 -1.9479 -1.7007 -0.3890
    1THF     H2 2967   0.288   2.633   0.128 -0.1209 -0.5274 -0.8774
    1THF     C2 2968   0.115   2.516   0.064  0.4443  0.0416  0.4985
    1THF     H3 2969   0.129   2.452   0.152  2.0525  0.5253  0.6094
    1THF     H4 2970   0.125   2.458  -0.028 -2.9683  0.1105  0.0195
    1THF     C3 2971  -0.026   2.575   0.060  0.5857  0.4686  0.7455
    1THF     H5 2972  -0.074   2.563   0.157 -2.0931 -1.5927 -0.7583
    1THF     H6 2973  -0.090   2.537  -0.020  0.8743 -0.2656  0.8593
    1THF     C4 2974  -0.010   2.722   0.026 -0.5139 -0.8667 -0.5759
    1THF     H7 2975  -0.096   2.771   0.071 -0.4152 -0.3383 -0.9583
    1THF     H8 2976   0.004   2.728  -0.082  0.5413 -0.9846 -0.4516
    1THF     O1 2977   0.120   2.752   0.078  0.1650  0.4066  0.6331
    1THF     C1 2978   2.116   2.407   2.936  0.0823  1.0555 -0.4126
    1THF     H1 2979   2.080   2.492   2.877 -3.4098  0.6965  1.0994
    1THF     H2 2980   2.224   2.388   2.925 -0.1724  0.6255 -2.4324
    1THF     C2 2981   2.030   2.284   2.896  0.2319  0.2210  0.1786
    1THF     H3 2982   2.100   2.201   2.910  0.7597  0.9075  1.6364
    1THF     H4 2983   1.993   2.296   2.794 -0.2672  3.6263  0.6816
    1THF     C3 2984   1.908   2.280   2.983 -0.7411  0.6957 -0.4026
    1THF     H5 2985   1.911   2.184   3.034 -0.4954  1.0959  0.3526
    1THF     H6 2986   1.816   2.300   2.927 -0.6869  1.3521 -0.2621
    1THF     C4 2987   1.928   2.397   3.081  0.1218  0.9108  0.5158
    1THF     H7 2988   1.907   2.361   3.182  2.3417 -0.9675  0.3296
    1THF     H8 2989   1.863   2.483   3.063 -2.0241 -0.8363 -0.2858
    1THF     O1 2990   2.070   2.428   3.063 -0.0606 -0.1784 -0.5473
    1THF     C1 2991   1.011   1.887   3.321  0.3189 -0.1016  0.0460
    1THF     H1 2992   0.939   1.873   3.402  2.1968 -0.8762  1.6198
    1THF     H2 2993   0.959   1.954   3.251 -2.1296 -0.7194  1.2187
    1THF     C2 2994   1.057   1.746   3.269  0.1507  0.2558  0.0060
    1THF     H3 2995   1.022   1.723   3.168 -0.9106 -1.9514  0.8666
    1THF     H4 2996   1.032   1.664   3.336 -3.4979  1.1532 -0.1558
    1THF     C3 2997   1.209   1.768   3.259  0.2756 -0.3148 -0.0572
    1THF     H5 2998   1.238   1.806   3.161  1.7018  1.9481  1.2071
    1THF     H6 2999   1.274   1.680   3.262  1.5898  0.6309 -0.0374
    1THF     C4 3000   1.251   1.879   3.356  0.8952 -0.1169 -0.4863
    1THF     H7 3001   1.321   1.950   3.312 -1.0745  0.7674 -2.2533
    1THF     H8 3002   1.283   1.838   3.452 -1.1147 -0.4336  0.0684
    1THF     O1 3003   1.129   1.953   3.380  0.8987 -0.8898 -0.0454
    1THF     C1 3004   1.290   1.664   3.863  0.5778  0.4523 -0.0204
    1THF     H1 3005   1.275   1.678   3.971  0.4031 -2.0250  0.3176
    1THF     H2 3006   1.389   1.620   3.852 -0.6749 -2.1125 -1.3535
    1THF     C2 3007   1.272   1.794   3.792  0.5342  0.1185  0.7209
    1THF     H3 3008   1.356   1.820   3.727  1.0845 -0.6968  1.0969
    1THF     H4 3009   1.271   1.880   3.860 -0.5421  0.5060  0.2254
    1THF     C3 3010   1.135   1.790   3.717 -0.0277  0.4348  0.3691
    1THF     H5 3011   1.158   1.789   3.610  0.0139  1.1796  0.3688
    1THF     H6 3012   1.070   1.871   3.750 -0.5721 -0.0594  0.5136
    1THF     C4 3013   1.072   1.657   3.765  0.3626 -0.0004 -0.1972
    1THF     H7 3014   1.015   1.611   3.683  3.2639 -0.2214 -2.1660
    1THF     H8 3015   1.009   1.674   3.852  0.5396  1.0829 -0.2735
    1THF     O1 3016   1.185   1.577   3.813 -0.0823  0.4548 -0.3396
    1THF     C1 3017   3.072   1.478   3.012 -0.4600 -0.0645  1.2219
    1THF     H1 3018   3.047   1.382   3.057 -0.6209 -0.5100  0.1888
    1THF     H2 3019   3.153   1.467   2.940 -2.2612 -0.7040 -0.7477
    1THF     C2 3020   3.117   1.568   3.120  0.3604 -1.1132  0.0044
    1THF     H3 3021   3.205   1.620   3.083 -0.6934 -0.2361 -1.2977
    1THF     H4 3022   3.139   1.511   3.211 -1.1081 -1.6047  0.0706
    1THF     C3 3023   3.000   1.672   3.139  0.9340 -0.0274  0.1457
    1THF     H5 3024   3.026   1.770   3.100 -1.6471  1.6165  2.4317
    1THF     H6 3025   2.970   1.684   3.243  0.5664  0.7529 -0.0502
    1THF     C4 3026   2.881   1.613   3.061 -0.7894 -0.2564  0.3401
    1THF     H7 3027   2.824   1.696   3.019 -2.0769 -1.8166 -1.0333
    1THF     H8 3028   2.812   1.542   3.108  0.4356 -3.9497 -3.1470
    1THF     O1 3029   2.953   1.539   2.955  0.0130  0.4923 -0.5542
    1THF     C1 3030   0.658   0.373   2.427 -0.5622  0.1073  0.5132
    1THF     H1 3031   0.559   0.327   2.432  0.0003 -1.0095  1.5146
    1THF     H2 3032   0.717   0.354   2.516 -0.1143  1.9137  0.6297
    1THF     C2 3033   0.650   0.520   2.384 -0.4766  0.0508  0.1838
    1THF     H3 3034   0.727   0.589   2.420 -1.8578  0.8610  1.6515
    1THF     H4 3035   0.564   0.564   2.435  0.2239  0.7502  0.7935
    1THF     C3 3036   0.621   0.520   2.232 -0.1185 -0.3598 -0.0311
    1THF     H5 3037   0.670   0.604   2.184 -2.9421  0.6652 -1.2250
    1THF     H6 3038   0.514   0.519   2.208  0.1821  0.8152 -1.4283
    1THF     C4 3039   0.698   0.394   2.191 -0.9924 -0.0046  0.3065
    1THF     H7 3040   0.804   0.415   2.175 -1.3475  0.7729 -1.1018
    1THF     H8 3041   0.645   0.339   2.113 -1.2371  1.1640 -0.3548
    1THF     O1 3042   0.708   0.309   2.308 -0.1822 -0.3643  0.1556
    1THF     C1 3043   0.052   2.656   1.180 -0.0709  0.8050 -0.7591
    1THF     H1 3044  -0.026   2.677   1.253  0.8621 -0.5368  0.6493
    1THF     H2 3045   0.068   2.747   1.120 -1.8793  1.7406  0.1532
    1THF     C2 3046   0.025   2.541   1.087 -0.0345 -0.1361 -0.2936
    1THF     H3 3047   0.062   2.570   0.988  1.5331  0.0037  0.3188
    1THF     H4 3048  -0.080   2.511   1.086  0.5588 -2.3255  0.5964
    1THF     C3 3049   0.099   2.422   1.146 -0.0594  0.1563 -0.2745
    1THF     H5 3050   0.174   2.385   1.075 -0.3144  0.8516 -0.9099
    1THF     H6 3051   0.039   2.335   1.172 -0.1687  0.4149  0.3399
    1THF     C4 3052   0.169   2.478   1.265  0.4708  0.2364 -0.2712
    1THF     H7 3053   0.270   2.435   1.271  0.1434 -0.4531  0.2896
    1THF     H8 3054   0.122   2.452   1.360  2.0495  1.3264  0.8429
    1THF     O1 3055   0.176   2.622   1.240  0.1145 -0.4608 -0.2706
    1THF     C1 3056   3.851   3.475   2.570 -0.3247 -0.0804 -0.1102
    1THF     H1 3057   3.841   3.502   2.676 -3.2011  0.7304 -0.5492
    1THF     H2 3058   3.837   3.562   2.506  0.4637 -0.4333 -0.7669
    1THF     C2 3059   3.754   3.366   2.533  0.6628 -0.8593 -0.3918
    1THF     H3 3060   3.695   3.405   2.450  1.1205  0.1144 -0.2755
    1THF     H4 3061   3.681   3.340   2.610  0.8805 -1.6366 -0.4409
    1THF     C3 3062   3.831   3.256   2.476 -0.7327  0.1570 -0.0355
    1THF     H5 3063   3.780   3.228   2.384 -1.2495 -0.3727  0.4091
    1THF     H6 3064   3.831   3.172   2.546  0.6991  0.2947  0.1329
    1THF     C4 3065   3.970   3.310   2.455 -0.8238 -0.8755  1.1828
    1THF     H7 3066   3.981   3.351   2.355 -0.3313 -0.3735  1.4391
    1THF     H8 3067   4.051   3.238   2.472  1.4977  1.6123  0.9517
    1THF     O1 3068   3.980   3.418   2.547  0.0728  0.4395 -0.2883
    1THF     C1 3069   1.857   3.492   1.055  0.1538 -0.2614  1.0624
    1THF     H1 3070   1.758   3.479   1.099 -0.5151 -1.5416 -0.7525
    1THF     H2 3071   1.840   3.533   0.955  1.9697 -0.2747  0.7371
    1THF     C2 3072   1.933   3.360   1.066  0.5962 -0.3781  0.5848
    1THF     H3 3073   2.003   3.358   0.982 -2.8361 -2.6152 -2.3769
    1THF     H4 3074   1.885   3.262   1.061  1.9120 -1.0294  0.4944
    1THF     C3 3075   2.018   3.365   1.193 -0.3164  0.1705 -0.6507
    1THF     H5 3076   2.120   3.350   1.156  0.4375 -1.2668  1.9130
    1THF     H6 3077   1.988   3.283   1.259 -0.0685 -0.5239 -1.3851
    1THF     C4 3078   1.987   3.508   1.241 -0.3202  1.2137 -0.2854
    1THF     H7 3079   2.082   3.551   1.274  0.9644 -1.2025 -0.6856
    1THF     H8 3080   1.911   3.500   1.320  1.4174 -0.8560  1.2641
    1THF     O1 3081   1.932   3.581   1.128 -0.5828 -0.1589  0.0538
    1THF     C1 3082   2.378   3.227   1.388 -0.1575 -0.1003  0.5065
    1THF     H1 3083   2.363   3.177   1.484  1.9920 -1.0186  0.4015
    1THF     H2 3084   2.315   3.315   1.380  0.7293  0.5192  0.2596
    1THF     C2 3085   2.343   3.132   1.272 -0.1906  0.0056  0.3545
    1THF     H3 3086   2.238   3.146   1.246 -1.1674 -2.2777  2.8633
    1THF     H4 3087   2.343   3.029   1.309 -0.7180 -0.2999 -0.4637
    1THF     C3 3088   2.443   3.167   1.162 -0.1623 -0.2200 -0.1623
    1THF     H5 3089   2.397   3.199   1.069 -0.8299 -1.2835 -0.1964
    1THF     H6 3090   2.499   3.074   1.151 -1.5291 -1.1787  0.8698
    1THF     C4 3091   2.534   3.279   1.219  0.1678  0.5981  0.0245
    1THF     H7 3092   2.501   3.377   1.183 -1.4575  0.3081  0.6850
    1THF     H8 3093   2.640   3.258   1.201 -0.0911  0.3096 -1.1773
    1THF     O1 3094   2.517   3.260   1.361  0.0443  0.7899 -0.2507
    1THF     C1 3095   3.261   0.493   3.238  0.9683 -0.1444 -0.0022
    1THF     H1 3096   3.180   0.536   3.297  2.0579 -0.0343  1.4528
    1THF     H2 3097   3.323   0.429   3.302  0.4727 -1.0725 -0.4485
    1THF     C2 3098   3.332   0.611   3.172 -0.6730  0.4738  0.1735
    1THF     H3 3099   3.428   0.575   3.132 -0.3931  0.2873  1.0074
    1THF     H4 3100   3.339   0.694   3.242  1.3317  0.3343  0.1792
    1THF     C3 3101   3.243   0.641   3.054 -0.3583 -0.1870 -0.6234
    1THF     H5 3102   3.300   0.663   2.963  0.4135  1.5730  0.2719
    1THF     H6 3103   3.190   0.734   3.076 -0.8987 -0.8790  1.0943
    1THF     C4 3104   3.158   0.522   3.027  0.0595  1.3277  0.6966
    1THF     H7 3105   3.171   0.478   2.928  1.8261  0.5382  1.2671
    1THF     H8 3106   3.054   0.545   3.051  0.2205  2.5013  0.2758
    1THF     O1 3107   3.200   0.424   3.121  0.2982  0.2267  0.3996
    1THF     C1 3108   2.164   2.619   3.933  0.4888 -0.0041 -0.5523
    1THF     H1 3109   2.262   2.646   3.892  0.5094 -0.8002 -1.0321
    1THF     H2 3110   2.083   2.642   3.863 -1.1577 -2.0152  0.6545
    1THF     C2 3111   2.142   2.673   4.072  0.0942  0.0896  0.1086
    1THF     H3 3112   2.039   2.659   4.105  0.5920 -1.8034  0.9708
    1THF     H4 3113   2.181   2.775   4.078 -3.1173  1.2606  1.8732
    1THF     C3 3114   2.220   2.574   4.158  1.3038 -0.0013 -0.2683
    1THF     H5 3115   2.178   2.562   4.258 -0.2629  3.5697 -0.4249
    1THF     H6 3116   2.327   2.598   4.167  1.1637  0.0916  1.1867
    1THF     C4 3117   2.223   2.448   4.071 -0.1209  0.2851  0.1356
    1THF     H7 3118   2.167   2.363   4.110 -1.0641  1.3974  1.2849
    1THF     H8 3119   2.325   2.418   4.045 -0.0633  0.3702  0.2616
    1THF     O1 3120   2.148   2.479   3.957 -0.1672 -0.2378 -0.1494
    1THF     C1 3121   2.861   3.669   0.724  0.5538 -0.4868 -0.1580
    1THF     H1 3122   2.945   3.622   0.673 -0.6235 -2.4026 -0.3614
    1THF     H2 3123   2.877   3.678   0.832  1.3742  0.5431 -0.3541
    1THF     C2 3124   2.738   3.576   0.712 -0.1549  0.1288 -0.9235
    1THF     H3 3125   2.718   3.547   0.816 -0.2681  1.2392 -0.6309
    1THF     H4 3126   2.755   3.490   0.646 -2.0223 -0.8216 -0.2096
    1THF     C3 3127   2.625   3.663   0.659 -0.0536  0.0593 -0.1866
    1THF     H5 3128   2.559   3.688   0.743 -0.1207  0.5868 -0.3979
    1THF     H6 3129   2.571   3.618   0.576 -0.3005 -1.7598  0.9320
    1THF     C4 3130   2.697   3.793   0.609 -0.4848  0.4041 -0.4079
    1THF     H7 3131   2.652   3.893   0.612 -2.5712 -0.5151 -0.1352
    1THF     H8 3132   2.712   3.786   0.501 -0.4285  4.3079 -0.7158
    1THF     O1 3133   2.831   3.792   0.659  0.2964 -0.1308  0.0300
    1THF     C1 3134   3.141   0.695   3.973  0.4286 -0.0700  0.0430
    1THF     H1 3135   3.065   0.621   3.999  0.1973 -0.1406 -0.8256
    1THF     H2 3136   3.228   0.645   3.928  2.0375  0.1874  2.7431
    1THF     C2 3137   3.173   0.777   4.099 -0.6089  0.1076  0.2645
    1THF     H3 3138   3.281   0.793   4.101 -0.2412 -1.7237 -2.6083
    1THF     H4 3139   3.134   0.732   4.191 -1.1635 -1.4599 -0.7366
    1THF     C3 3140   3.096   0.911   4.080  0.0636 -0.3971  0.0209
    1THF     H5 3141   3.149   0.995   4.124 -0.1568 -0.4261  0.3391
    1THF     H6 3142   2.996   0.901   4.123 -0.0431  1.1581  0.1652
    1THF     C4 3143   3.100   0.929   3.925  0.3663  0.0422  0.4541
    1THF     H7 3144   3.195   0.973   3.894 -0.1182  0.6074 -0.2507
    1THF     H8 3145   3.016   0.989   3.889  1.3678  0.8216 -0.6508
    1THF     O1 3146   3.091   0.789   3.881 -0.2296  0.2157 -0.4053
    1THF     C1 3147   3.370   3.697   1.646 -0.0977  0.7936  0.1412
    1THF     H1 3148   3.299   3.717   1.727 -1.7043 -1.9866 -0.5168
    1THF     H2 3149   3.337   3.751   1.557 -2.6639 -2.0645 -0.7228
    1THF     C2 3150   3.360   3.549   1.621 -0.0816  0.1972  0.1707
    1THF     H3 3151   3.364   3.532   1.513 -2.4410  1.5856 -0.1787
    1THF     H4 3152   3.268   3.512   1.667 -0.2068  1.9499  1.3668
    1THF     C3 3153   3.486   3.487   1.680  0.1333 -0.7008  0.3220
    1THF     H5 3154   3.548   3.434   1.607  2.4940  1.9513  0.3385
    1THF     H6 3155   3.446   3.424   1.761  0.3340 -0.9296  0.2444
    1THF     C4 3156   3.570   3.610   1.727  0.3060  0.7722  0.1989
    1THF     H7 3157   3.676   3.609   1.697  0.5390 -2.0042  1.0261
    1THF     H8 3158   3.548   3.615   1.834 -2.9020 -2.1325 -0.2560
    1THF     O1 3159   3.513   3.724   1.665  0.0132  0.0555 -0.0170
    1THF     C1 3160   3.495   0.763   1.561 -0.1430 -0.0081 -0.4302
    1THF     H1 3161   3.418   0.830   1.523 -1.7719 -1.2188  0.6613
    1THF     H2 3162   3.589   0.816   1.548 -0.1771  0.3739  0.8558
    1THF     C2 3163   3.490   0.621   1.493  0.5201  0.1181  0.2267
    1THF     H3 3164   3.569   0.608   1.418 -0.1274  1.8834 -0.7803
    1THF     H4 3165   3.393   0.603   1.447  0.4607  0.0290  0.3871
    1THF     C3 3166   3.513   0.521   1.613  0.6909 -1.2708 -0.2478
    1THF     H5 3167   3.603   0.462   1.594  1.1790 -0.0768 -1.7043
    1THF     H6 3168   3.424   0.459   1.626 -2.1126  2.6757  0.3606
    1THF     C4 3169   3.534   0.615   1.742  0.0403 -0.7796  0.5660
    1THF     H7 3170   3.638   0.627   1.772  0.8823  0.2930 -2.5918
    1THF     H8 3171   3.475   0.585   1.829 -0.0478 -2.0411  0.0826
    1THF     O1 3172   3.478   0.742   1.706 -0.2935  0.3005  0.1508
    1THF     C1 3173   3.942   3.803   1.560 -0.7513  0.9432 -0.2204
    1THF     H1 3174   3.925   3.732   1.641  0.7322  0.4312 -0.3358
    1THF     H2 3175   3.996   3.892   1.592 -1.6103  1.0651  0.9189
    1THF     C2 3176   3.813   3.848   1.493  0.0926  0.0889 -0.2276
    1THF     H3 3177   3.840   3.944   1.447  0.7457 -0.2615 -0.5859
    1THF     H4 3178   3.724   3.860   1.555  0.9344  1.0738  0.8262
    1THF     C3 3179   3.792   3.736   1.395 -0.8212 -0.4463 -0.1384
    1THF     H5 3180   3.745   3.783   1.308  0.6895 -1.4575 -1.5274
    1THF     H6 3181   3.721   3.660   1.428  0.4994 -1.4475  0.4306
    1THF     C4 3182   3.928   3.686   1.349  0.2420 -0.5792 -0.0719
    1THF     H7 3183   3.948   3.718   1.247  0.4891 -0.4389  0.0198
    1THF     H8 3184   3.927   3.577   1.347 -0.3754 -0.5500 -2.4085
    1THF     O1 3185   4.017   3.736   1.455 -0.1201 -0.0663  0.3478
    1THF     C1 3186   1.201   2.638   1.224  0.0003 -0.1276  0.4152
    1THF     H1 3187   1.306   2.618   1.247 -0.0126  0.4118  0.9591
    1THF     H2 3188   1.164   2.564   1.153  0.1530 -0.0971  0.3016
    1THF     C2 3189   1.171   2.789   1.196 -0.1066  0.4513 -0.3346
    1THF     H3 3190   1.173   2.813   1.089 -2.2337  1.5808 -0.1605
    1THF     H4 3191   1.260   2.836   1.240  0.7036 -1.3075 -0.0711
    1THF     C3 3192   1.036   2.813   1.264 -0.5791  0.7593  0.2922
    1THF     H5 3193   0.970   2.861   1.191 -0.4245  0.8407  0.2052
    1THF     H6 3194   1.053   2.889   1.341  1.1144  0.9822 -0.2936
    1THF     C4 3195   0.994   2.679   1.321  0.1226  0.1476 -0.8607
    1THF     H7 3196   0.933   2.623   1.250  0.9991 -2.4657  0.3754
    1THF     H8 3197   0.942   2.682   1.416 -0.4781  0.6829 -1.2060
    1THF     O1 3198   1.119   2.608   1.343  0.5929 -0.0462  0.1930
    1THF     C1 3199   0.214   3.478   2.299  0.9336  0.3679  0.6176
    1THF     H1 3200   0.267   3.437   2.385 -1.8028 -0.0307  2.1784
    1THF     H2 3201   0.170   3.396   2.241 -1.8336 -0.0125  3.1078
    1THF     C2 3202   0.314   3.557   2.225  0.0327 -0.0142 -0.4027
    1THF     H3 3203   0.298   3.550   2.118 -1.9713 -1.9641 -0.0025
    1THF     H4 3204   0.407   3.510   2.260 -1.4264 -0.8295  2.5385
    1THF     C3 3205   0.304   3.693   2.290  0.1622 -0.1777  0.3658
    1THF     H5 3206   0.350   3.768   2.224  0.1206 -0.9712 -0.5824
    1THF     H6 3207   0.351   3.694   2.388  1.8872 -1.9286 -0.3968
    1THF     C4 3208   0.153   3.707   2.305  0.2880 -0.1113  0.6568
    1THF     H7 3209   0.111   3.755   2.216  1.9659  1.0245  0.4399
    1THF     H8 3210   0.120   3.769   2.389 -2.2353 -0.1211 -0.2772
    1THF     O1 3211   0.106   3.575   2.333  0.3907 -0.4993 -0.1117
    1THF     C1 3212   2.256   3.872   1.889  0.3120  0.0173 -0.9308
    1THF     H1 3213   2.335   3.946   1.870  1.1489 -1.4744 -3.5313
    1THF     H2 3214   2.279   3.773   1.848  1.5023 -0.1310  0.0518
    1THF     C2 3215   2.127   3.933   1.832  0.1927  0.0459 -0.4333
    1THF     H3 3216   2.106   3.911   1.727 -0.3545  0.2110 -0.3578
    1THF     H4 3217   2.131   4.042   1.842 -2.4479  0.2119 -0.8795
    1THF     C3 3218   2.012   3.878   1.929 -0.4925 -0.5561  0.2404
    1THF     H5 3219   1.983   3.782   1.886 -0.1206 -0.1124 -1.0399
    1THF     H6 3220   1.925   3.944   1.936 -0.9552 -0.9791 -1.2615
    1THF     C4 3221   2.084   3.865   2.063 -0.3306 -0.3996  0.0597
    1THF     H7 3222   2.054   3.771   2.110 -0.9771  0.6915  1.8877
    1THF     H8 3223   2.051   3.947   2.128  1.7022 -0.2273  0.9269
    1THF     O1 3224   2.225   3.866   2.032  0.4186 -0.2380 -0.6369
    1THF     C1 3225   3.080   1.066   3.052 -0.2184 -0.7420  0.1475
    1THF     H1 3226   3.058   0.960   3.066  1.9790 -1.0702  1.3384
    1THF     H2 3227   3.008   1.127   2.997  0.2915  1.2083  1.5971
    1THF     C2 3228   3.212   1.073   2.984  0.3038  1.1737 -1.0365
    1THF     H3 3229   3.239   1.176   2.961  0.7039  1.3311  0.0644
    1THF     H4 3230   3.216   1.010   2.895  1.8505  0.8759 -0.7778
    1THF     C3 3231   3.309   1.027   3.098  0.3309 -0.1660 -0.3147
    1THF     H5 3232   3.408   1.074   3.090 -0.9825  2.9757  0.9378
    1THF     H6 3233   3.318   0.918   3.101  0.0506 -0.1783  0.2911
    1THF     C4 3234   3.233   1.072   3.223 -0.2291  0.3836  0.0757
    1THF     H7 3235   3.280   1.153   3.278  2.5128  0.1353 -1.7935
    1THF     H8 3236   3.218   0.984   3.286  2.6096  0.0048  0.2649
    1THF     O1 3237   3.104   1.115   3.178 -0.0868  0.3675 -0.2097
    1THF     C1 3238   4.066   0.838   1.066  0.4717 -0.4721 -0.9406
    1THF     H1 3239   4.133   0.825   1.151  0.0095 -2.6493 -0.8898
    1THF     H2 3240   3.991   0.910   1.102 -0.9328 -0.6473 -3.4083
    1THF     C2 3241   4.002   0.706   1.024 -0.0103  0.1409 -0.1710
    1THF     H3 3242   3.907   0.696   1.077  0.7120 -2.6155  0.6746
    1THF     H4 3243   4.054   0.615   1.054 -0.4417 -0.4470 -1.1913
    1THF     C3 3244   3.971   0.724   0.873 -0.3965  0.6513 -0.1783
    1THF     H5 3245   3.865   0.723   0.847  0.0078 -1.4856 -1.9138
    1THF     H6 3246   4.011   0.639   0.817  0.3036 -0.3488  1.7846
    1THF     C4 3247   4.050   0.849   0.837 -0.1998  0.3215  0.5854
    1THF     H7 3248   3.980   0.923   0.796 -1.8405 -1.5786 -0.0711
    1THF     H8 3249   4.119   0.831   0.755 -1.2238 -0.4383 -0.1154
    1THF     O1 3250   4.128   0.892   0.954 -0.2074 -0.7312  0.1556
    1THF     C1 3251   2.720   1.057   0.273  0.0809 -0.3323 -0.7607
    1THF     H1 3252   2.822   1.098   0.275  0.3679 -1.0748  0.6417
    1THF     H2 3253   2.694   1.027   0.171 -1.3402 -1.3812 -0.0954
    1THF     C2 3254   2.614   1.156   0.326  0.0955 -0.0584 -0.0357
    1THF     H3 3255   2.554   1.188   0.241 -0.2213 -3.9986 -1.3998
    1THF     H4 3256   2.674   1.236   0.369 -0.6683 -0.2230  1.3692
    1THF     C3 3257   2.539   1.079   0.434  0.0241  0.1276 -0.1509
    1THF     H5 3258   2.433   1.084   0.410  0.0546  0.9587 -0.1158
    1THF     H6 3259   2.558   1.126   0.530  0.4707  0.6193 -0.4776
    1THF     C4 3260   2.582   0.937   0.422 -0.1860 -0.2150  0.5997
    1THF     H7 3261   2.520   0.882   0.351 -0.9611  0.5601  0.6726
    1THF     H8 3262   2.583   0.876   0.512  0.1660  0.7238  1.2432
    1THF     O1 3263   2.714   0.946   0.359  0.7637 -0.3498 -0.6703
    1THF     C1 3264   0.673   3.546   1.722 -0.0335 -0.7298 -0.6373
    1THF     H1 3265   0.709   3.533   1.620  0.3489  0.0935 -0.6186
    1THF     H2 3266   0.756   3.537   1.793  0.2090 -2.5082 -1.1185
    1THF     C2 3267   0.555   3.457   1.763  0.3422 -0.1848 -0.6374
    1THF     H3 3268   0.586   3.358   1.799 -0.8667 -0.9891 -1.7569
    1THF     H4 3269   0.482   3.441   1.683  0.4094  1.8295 -1.1393
    1THF     C3 3270   0.485   3.539   1.875  0.0007 -0.0338  0.1341
    1THF     H5 3271   0.533   3.528   1.972 -0.4586 -0.5490  0.3061
    1THF     H6 3272   0.379   3.513   1.869 -0.1871 -0.2065  3.4331
    1THF     C4 3273   0.507   3.687   1.841  0.1497 -0.6485  0.4045
    1THF     H7 3274   0.533   3.751   1.925  1.0011  1.7871 -1.6403
    1THF     H8 3275   0.418   3.733   1.796  0.6680 -0.0832 -0.0571
    1THF     O1 3276   0.614   3.685   1.744 -0.0637 -0.5029 -0.2453
    1THF     C1 3277   1.634   2.476   2.303 -0.3008 -0.0780  0.1395
    1THF     H1 3278   1.612   2.579   2.334 -2.4976 -0.4679 -0.0169
    1THF     H2 3279   1.626   2.414   2.393 -1.5387 -0.7475 -0.4222
    1THF     C2 3280   1.773   2.455   2.241  0.0698 -0.3582  0.0019
    1THF     H3 3281   1.821   2.379   2.302  0.5159  0.5747  0.8229
    1THF     H4 3282   1.826   2.549   2.227 -1.0399  0.3243  0.3208
    1THF     C3 3283   1.745   2.404   2.103 -0.0127 -0.8918 -0.3998
    1THF     H5 3284   1.755   2.295   2.099  0.2976 -0.7859 -3.6707
    1THF     H6 3285   1.815   2.452   2.034  0.8523  0.6962  1.5406
    1THF     C4 3286   1.594   2.438   2.078 -0.8295 -0.3164 -0.1141
    1THF     H7 3287   1.544   2.371   2.008  0.4080 -0.8492 -0.4920
    1THF     H8 3288   1.576   2.541   2.048  1.6147 -0.3152 -1.6790
    1THF     O1 3289   1.544   2.417   2.215  0.6608  0.8214 -0.4250
    1THF     C1 3290   1.143   2.713   2.075  0.2834 -0.5009  0.1780
    1THF     H1 3291   1.080   2.746   1.991 -0.3521  1.5969  1.4161
    1THF     H2 3292   1.199   2.803   2.103 -0.5389  1.1899 -3.2750
    1THF     C2 3293   1.239   2.602   2.037 -0.5540 -0.3845 -0.1722
    1THF     H3 3294   1.340   2.635   2.062 -0.0942 -0.1082 -2.2852
    1THF     H4 3295   1.230   2.593   1.929  3.3231  0.8276 -0.6757
    1THF     C3 3296   1.198   2.485   2.126 -0.0764 -0.4523 -0.1484
    1THF     H5 3297   1.255   2.474   2.218 -2.0064 -0.3196  1.0831
    1THF     H6 3298   1.185   2.391   2.071  2.5137  0.2352 -2.0205
    1THF     C4 3299   1.056   2.518   2.174  0.4732  0.5013 -0.2409
    1THF     H7 3300   1.044   2.467   2.270  1.0798  0.6558 -0.0768
    1THF     H8 3301   0.984   2.478   2.102  0.2853 -0.5984  0.5337
    1THF     O1 3302   1.054   2.661   2.184 -0.8839  0.5527 -0.1870
    1THF     C1 3303   4.040   1.970   1.265 -0.0062  0.1202  0.2606
    1THF     H1 3304   3.974   2.052   1.238 -1.5256 -1.2283 -0.1767
    1THF     H2 3305   3.984   1.893   1.319 -0.2120  0.9495  1.2309
    1THF     C2 3306   4.157   2.019   1.353 -0.4557 -0.0613 -0.5496
    1THF     H3 3307   4.167   1.963   1.447 -0.0079  2.5634  1.0182
    1THF     H4 3308   4.144   2.126   1.373  1.9639  0.1257  0.1580
    1THF     C3 3309   4.289   2.000   1.280  0.9776 -0.1640 -0.1274
    1THF     H5 3310   4.367   1.964   1.349  0.2288  0.7050  1.1789
    1THF     H6 3311   4.325   2.089   1.229 -0.6156  0.3623 -0.3289
    1THF     C4 3312   4.246   1.901   1.174 -0.4164 -0.1175  0.3853
    1THF     H7 3313   4.266   1.798   1.203 -0.1732  0.0672  0.8996
    1THF     H8 3314   4.295   1.918   1.078 -1.7247  0.7173 -0.1524
    1THF     O1 3315   4.106   1.926   1.147  0.4067  0.2332 -0.2968
    1THF     C1 3316   2.554   0.882   1.881 -0.1191  0.4380 -0.7418
    1THF     H1 3317   2.472   0.952   1.897 -0.7816 -0.2591 -1.0429
    1THF     H2 3318   2.632   0.879   1.958 -0.1594  2.7883 -0.5853
    1THF     C2 3319   2.624   0.909   1.753 -1.2298 -0.6319 -0.4107
    1THF     H3 3320   2.733   0.911   1.762 -1.2644  1.3720 -0.2649
    1THF     H4 3321   2.603   1.010   1.716  1.2496  0.0191 -0.1661
    1THF     C3 3322   2.578   0.799   1.661  0.0878  0.3165 -0.2838
    1THF     H5 3323   2.652   0.727   1.625  0.1827  0.3287 -0.1143
    1THF     H6 3324   2.524   0.851   1.581 -0.4150 -0.2649 -0.3261
    1THF     C4 3325   2.467   0.722   1.738 -0.2544  0.7466  0.5915
    1THF     H7 3326   2.466   0.616   1.713  0.4496  0.7443  0.5544
    1THF     H8 3327   2.374   0.771   1.709  0.0718  1.1199  0.1598
    1THF     O1 3328   2.504   0.746   1.875  0.2214 -0.9804 -0.7816
    1THF     C1 3329   2.019   3.509   2.706 -0.0301 -0.3359  0.6393
    1THF     H1 3330   2.015   3.441   2.791 -2.1527 -0.0555  0.7894
    1THF     H2 3331   1.915   3.534   2.682  0.4800 -0.6171 -2.0457
    1THF     C2 3332   2.077   3.447   2.578 -0.1792  0.4452  0.3025
    1THF     H3 3333   1.996   3.434   2.507 -0.1324  2.3543 -0.1484
    1THF     H4 3334   2.136   3.356   2.592  0.4836  0.7556 -0.4360
    1THF     C3 3335   2.170   3.554   2.517  0.6285  0.0597  0.6406
    1THF     H5 3336   2.148   3.576   2.412  3.3739  0.7034  0.1557
    1THF     H6 3337   2.267   3.504   2.523 -0.0760 -1.5434 -0.9229
    1THF     C4 3338   2.145   3.679   2.606 -0.4125  0.1452  0.1992
    1THF     H7 3339   2.066   3.747   2.574 -1.7143 -1.5830 -0.3100
    1THF     H8 3340   2.237   3.733   2.632  0.7586 -1.2854 -0.8779
    1THF     O1 3341   2.095   3.626   2.727 -0.1759 -0.4711  0.2228
    1THF     C1 3342   1.367   1.133   3.785  0.7314 -0.1362  0.0535
    1THF     H1 3343   1.452   1.098   3.726  1.6754  1.9527  0.1448
    1THF     H2 3344   1.265   1.099   3.761  0.8798  0.3708 -1.3635
    1THF     C2 3345   1.370   1.291   3.779 -0.0666  0.1450  0.2254
    1THF     H3 3346   1.275   1.341   3.760 -1.2142 -1.5221  1.4664
    1THF     H4 3347   1.439   1.319   3.700  0.2813  1.6500  1.0565
    1THF     C3 3348   1.415   1.341   3.917  0.2127 -0.0287  0.1839
    1THF     H5 3349   1.329   1.390   3.964 -0.0757  0.4208 -0.7811
    1THF     H6 3350   1.507   1.400   3.927  0.3863 -0.2609 -0.0451
    1THF     C4 3351   1.442   1.213   3.994  0.2493  0.4689  0.0043
    1THF     H7 3352   1.402   1.229   4.095 -0.7893  1.2326 -0.5158
    1THF     H8 3353   1.548   1.191   4.004  0.7628  3.0967  0.7245
    1THF     O1 3354   1.377   1.104   3.923 -0.5251 -0.0338  0.6702
    1THF     C1 3355   0.593   1.973   0.504 -0.2168  0.1534 -0.0169
    1THF     H1 3356   0.560   1.871   0.486 -1.2079  0.4120  0.2896
    1THF     H2 3357   0.598   2.025   0.408  0.4904  0.5549  0.2369
    1THF     C2 3358   0.724   1.982   0.582 -0.2789 -0.4295 -0.9721
    1THF     H3 3359   0.809   1.983   0.514  1.1554  3.9858  0.7281
    1THF     H4 3360   0.721   1.896   0.649  0.1269 -1.7038 -2.5710
    1THF     C3 3361   0.712   2.118   0.657 -0.1430 -0.1546 -0.1379
    1THF     H5 3362   0.778   2.196   0.618  1.2358 -0.1364  2.1070
    1THF     H6 3363   0.741   2.109   0.762  0.3034  3.2340  0.1026
    1THF     C4 3364   0.566   2.162   0.633 -0.3424  0.0260 -0.8184
    1THF     H7 3365   0.563   2.240   0.556  3.4747  0.5281 -0.5606
    1THF     H8 3366   0.524   2.203   0.725 -0.2381  0.4939 -0.9783
    1THF     O1 3367   0.504   2.045   0.591  0.7893  0.1221  0.9181
    1THF     C1 3368   0.255   1.115   0.932  0.1964  0.2356 -0.3744
    1THF     H1 3369   0.147   1.129   0.926 -0.4020 -2.6564  2.0902
    1THF     H2 3370   0.279   1.020   0.885  0.1348  0.0277  0.0124
    1THF     C2 3371   0.296   1.108   1.084 -0.1796 -0.3817  0.1700
    1THF     H3 3372   0.342   1.014   1.115 -1.4063 -1.5399 -1.4565
    1THF     H4 3373   0.218   1.131   1.157  0.3774 -0.5145  0.8117
    1THF     C3 3374   0.413   1.204   1.091 -0.3251 -0.7622 -0.2237
    1THF     H5 3375   0.509   1.154   1.078  0.5886  0.5264  1.4117
    1THF     H6 3376   0.408   1.278   1.171  2.8925 -0.9118  0.1682
    1THF     C4 3377   0.400   1.302   0.973 -0.3780 -0.5013 -0.3242
    1THF     H7 3378   0.500   1.330   0.942  0.8352 -1.9200  2.1243
    1THF     H8 3379   0.338   1.385   1.008 -2.1125 -1.8980  0.0502
    1THF     O1 3380   0.325   1.232   0.872  0.1947 -0.0904  0.0359
    1THF     C1 3381   2.733   1.705   1.316  0.4148  0.3465 -0.3053
    1THF     H1 3382   2.771   1.702   1.419  0.3594  1.2485 -0.2536
    1THF     H2 3383   2.641   1.762   1.326  0.3023  0.1589 -0.2823
    1THF     C2 3384   2.709   1.573   1.259  0.1664 -0.7430 -0.5026
    1THF     H3 3385   2.617   1.563   1.200 -1.0262 -1.6934  1.4727
    1THF     H4 3386   2.689   1.512   1.347 -1.9102  0.6392  0.0449
    1THF     C3 3387   2.830   1.538   1.174  0.0119 -0.0520  0.1917
    1THF     H5 3388   2.788   1.523   1.074 -1.5821 -1.6435  1.0673
    1THF     H6 3389   2.878   1.443   1.196  0.1133  0.0124  0.2469
    1THF     C4 3390   2.924   1.664   1.187  0.0906 -0.6326 -0.3857
    1THF     H7 3391   2.957   1.690   1.086 -0.3195 -1.0145 -0.6211
    1THF     H8 3392   3.007   1.652   1.257  0.2902 -0.7738 -0.6491
    1THF     O1 3393   2.833   1.772   1.229 -0.4815 -0.2272  0.1523
    1THF     C1 3394   1.143   1.631   0.940  0.0712  0.4680 -0.3172
    1THF     H1 3395   1.098   1.731   0.938 -3.2807 -0.9716 -1.4136
    1THF     H2 3396   1.067   1.571   0.990  0.2901  0.2094 -0.2966
    1THF     C2 3397   1.283   1.600   1.015  0.0455 -0.1388 -0.1852
    1THF     H3 3398   1.271   1.578   1.122 -1.1100 -0.2573 -0.3363
    1THF     H4 3399   1.344   1.691   1.013 -0.8168  0.6279  3.7533
    1THF     C3 3400   1.332   1.476   0.938  0.0759  0.7505 -0.5867
    1THF     H5 3401   1.279   1.389   0.979  1.4173 -1.0692 -2.5752
    1THF     H6 3402   1.440   1.465   0.948 -0.2323 -1.5122  0.5407
    1THF     C4 3403   1.292   1.517   0.791 -0.6434  0.1483  0.3915
    1THF     H7 3404   1.271   1.432   0.725  1.4969  0.1143 -0.2929
    1THF     H8 3405   1.369   1.577   0.742  0.3045 -0.5543  1.0040
    1THF     O1 3406   1.167   1.586   0.804  0.1713 -0.1026 -0.1617
    1THF     C1 3407   2.590   3.441   2.389 -0.9995 -0.2386  0.4999
    1THF     H1 3408   2.545   3.538   2.366 -0.8376  0.2988  2.3237
    1THF     H2 3409   2.534   3.389   2.468 -2.8821  0.1662 -0.5572
    1THF     C2 3410   2.741   3.450   2.431  0.0758  0.0493 -0.1688
    1THF     H3 3411   2.778   3.354   2.467  1.0095 -1.0543 -3.9011
    1THF     H4 3412   2.758   3.532   2.501  0.1105  0.0580 -0.1870
    1THF     C3 3413   2.808   3.475   2.299  0.1078 -0.1126 -0.4762
    1THF     H5 3414   2.910   3.438   2.294  0.4367  0.2553  2.6619
    1THF     H6 3415   2.814   3.582   2.279  0.3902 -0.1830 -0.7640
    1THF     C4 3416   2.722   3.394   2.203 -0.1391 -0.4259  0.4309
    1THF     H7 3417   2.762   3.297   2.174 -3.3061 -0.5869 -3.8740
    1THF     H8 3418   2.721   3.449   2.109 -0.4410  0.2075  0.7947
    1THF     O1 3419   2.592   3.370   2.267 -0.1832  0.6807 -0.8035
    1THF     C1 3420   0.111   2.074   2.188  0.4692 -1.6827 -0.2821
    1THF     H1 3421   0.154   2.087   2.088 -0.6308 -1.3986 -0.7176
    1THF     H2 3422   0.024   2.140   2.193  2.0462  0.3709  1.2225
    1THF     C2 3423   0.211   2.087   2.305 -0.4000  0.0822  0.5746
    1THF     H3 3424   0.169   2.132   2.395 -1.5682  0.3472 -0.0927
    1THF     H4 3425   0.294   2.146   2.265  0.0547 -1.7861 -1.3490
    1THF     C3 3426   0.254   1.942   2.327 -0.3465  0.0996  0.6769
    1THF     H5 3427   0.220   1.921   2.428 -1.9825  4.9933  1.2530
    1THF     H6 3428   0.360   1.920   2.314 -1.0029 -1.3804 -3.2326
    1THF     C4 3429   0.179   1.848   2.225  0.3505  0.4181  0.0455
    1THF     H7 3430   0.140   1.754   2.263  3.5404 -1.6195 -1.5398
    1THF     H8 3431   0.248   1.839   2.141 -0.5672  1.5615 -0.8482
    1THF     O1 3432   0.070   1.941   2.185 -0.3992  0.3041  0.6780
    1THF     C1 3433   0.125   2.815   1.560 -0.5327 -0.2107  0.1754
    1THF     H1 3434   0.103   2.915   1.522  1.1496 -0.7419 -2.3385
    1THF     H2 3435   0.201   2.771   1.495 -2.6007 -0.2270 -2.2964
    1THF     C2 3436  -0.003   2.733   1.555  0.0112  0.2433 -0.0008
    1THF     H3 3437   0.009   2.629   1.523  0.2428  0.1722  0.3209
    1THF     H4 3438  -0.069   2.780   1.481  0.5831  0.2123 -0.5399
    1THF     C3 3439  -0.063   2.744   1.696 -0.6186 -0.3056  0.6177
    1THF     H5 3440  -0.114   2.651   1.718 -3.4822  1.5393  2.0940
    1THF     H6 3441  -0.133   2.828   1.696 -1.8161 -1.2697 -1.1325
    1THF     C4 3442   0.055   2.770   1.792 -0.3973 -0.1413  0.0358
    1THF     H7 3443   0.079   2.678   1.846 -0.9329 -0.2006  0.1725
    1THF     H8 3444   0.024   2.851   1.859 -1.3347  1.4616 -2.2557
    1THF     O1 3445   0.163   2.817   1.707  1.0399  0.7055 -0.2100
    1THF     C1 3446   0.618   3.889   3.068  0.2656  0.6617  0.6267
    1THF     H1 3447   0.711   3.874   3.013  0.6993  1.1460  1.2244
    1THF     H2 3448   0.562   3.967   3.014  1.5992  0.7669 -0.6337
    1THF     C2 3449   0.635   3.927   3.218  0.0723  0.1016 -0.0441
    1THF     H3 3450   0.639   4.035   3.235  0.8857  0.1041 -0.2230
    1THF     H4 3451   0.734   3.902   3.259  0.0804 -0.0345 -0.1479
    1THF     C3 3452   0.529   3.849   3.285 -1.0061 -0.1938 -0.1463
    1THF     H5 3453   0.473   3.904   3.361  0.4341  0.0935  0.7211
    1THF     H6 3454   0.587   3.783   3.349 -0.1295 -0.1851 -0.9258
    1THF     C4 3455   0.447   3.767   3.175  0.0718 -0.1016 -0.0330
    1THF     H7 3456   0.356   3.824   3.151  0.7140  0.3841 -1.3510
    1THF     H8 3457   0.416   3.666   3.201 -0.9564  0.4701  1.0371
    1THF     O1 3458   0.534   3.772   3.062  0.7755 -0.0776 -0.5816
    1THF     C1 3459   3.052   0.111   1.735 -0.1074  0.5826  0.7343
    1THF     H1 3460   2.998   0.199   1.698  1.2437  1.1859  0.1898
    1THF     H2 3461   3.104   0.130   1.829  0.9515  0.2297  0.2196
    1THF     C2 3462   3.144   0.060   1.624 -0.7477  0.4083  0.2247
    1THF     H3 3463   3.243   0.103   1.639  0.0470 -1.7734  1.5015
    1THF     H4 3464   3.097   0.068   1.525 -0.8314  0.0614  0.2348
    1THF     C3 3465   3.159  -0.093   1.652 -0.8037 -0.3650  0.6087
    1THF     H5 3466   3.241  -0.096   1.724  0.9069 -2.2863 -1.3672
    1THF     H6 3467   3.199  -0.142   1.563 -1.2899  0.5371 -0.1170
    1THF     C4 3468   3.022  -0.130   1.707  0.1153 -1.0189  0.0450
    1THF     H7 3469   3.036  -0.205   1.786 -0.2347  0.9415  2.0331
    1THF     H8 3470   2.964  -0.171   1.624  0.5811  1.1516 -1.3809
    1THF     O1 3471   2.966  -0.007   1.758  0.0554 -0.4723  0.0831
    1THF     C1 3472   0.001   3.731   3.020  0.3068  0.1160 -0.3791
    1THF     H1 3473   0.105   3.728   2.988 -0.1969 -2.0196 -1.9463
    1THF     H2 3474  -0.004   3.671   3.110 -0.4918  3.9269  2.2531
    1THF     C2 3475  -0.078   3.675   2.909  0.0554 -0.3471 -0.0573
    1THF     H3 3476  -0.168   3.633   2.955  0.4900 -1.5817 -0.3226
    1THF     H4 3477  -0.025   3.600   2.850 -0.8627 -1.0668  0.0129
    1THF     C3 3478  -0.122   3.797   2.825 -0.0394 -0.5229  0.0897
    1THF     H5 3479  -0.231   3.793   2.821 -0.0872 -0.2840  0.9933
    1THF     H6 3480  -0.083   3.781   2.725 -2.4964  1.9850 -1.3221
    1THF     C4 3481  -0.072   3.916   2.903 -0.0532  0.0676  0.3100
    1THF     H7 3482  -0.140   4.002   2.904 -1.1849 -0.8200  1.1575
    1THF     H8 3483   0.020   3.953   2.857 -0.6348  0.7520 -0.3199
    1THF     O1 3484  -0.053   3.862   3.035 -0.1397 -0.2728 -0.6146
    1THF     C1 3485   1.236   2.304   1.705  0.4146  0.3564 -0.3830
    1THF     H1 3486   1.160   2.382   1.704 -2.1351 -2.0227 -1.7907
    1THF     H2 3487   1.217   2.246   1.796 -1.1121  0.4278 -0.6410
    1THF     C2 3488   1.375   2.363   1.682 -0.4344  1.3011  0.1732
    1THF     H3 3489   1.449   2.302   1.734  0.1473  0.6821 -1.3365
    1THF     H4 3490   1.384   2.466   1.717  1.6090  0.7168  1.4687
    1THF     C3 3491   1.389   2.356   1.533 -0.1229 -0.2721 -0.2474
    1THF     H5 3492   1.475   2.292   1.508  0.5414 -0.3597  2.0605
    1THF     H6 3493   1.409   2.459   1.502 -1.9842  0.3998  0.7426
    1THF     C4 3494   1.257   2.303   1.483  0.2782 -0.3062  0.0449
    1THF     H7 3495   1.278   2.245   1.393  0.8872  0.8658 -0.5807
    1THF     H8 3496   1.190   2.383   1.451  0.6575  1.1711  2.7706
    1THF     O1 3497   1.207   2.223   1.589  0.1548  0.7327  0.2539
    1THF     C1 3498   1.537   4.080   3.227  1.0432  0.6994  0.4167
    1THF     H1 3499   1.464   4.154   3.194 -0.8611 -1.0808  0.5297
    1THF     H2 3500   1.488   3.994   3.274  1.4066 -0.8736 -1.9458
    1THF     C2 3501   1.638   4.121   3.336  0.2693 -0.0378  0.1900
    1THF     H3 3502   1.588   4.123   3.432  0.2699 -0.3339  0.1955
    1THF     H4 3503   1.673   4.222   3.313 -1.3438  1.6422  4.5576
    1THF     C3 3504   1.761   4.029   3.315  0.3893  0.1910 -1.1663
    1THF     H5 3505   1.782   3.947   3.384  0.0446 -1.0098 -2.4591
    1THF     H6 3506   1.850   4.091   3.308  0.3901  0.4073  0.6513
    1THF     C4 3507   1.736   3.978   3.171 -0.8760  0.2587 -0.1456
    1THF     H7 3508   1.713   3.871   3.180  1.5165 -0.3514 -0.8882
    1THF     H8 3509   1.824   3.988   3.107 -0.1946 -0.4568  0.6737
    1THF     O1 3510   1.616   4.037   3.116 -0.5569 -0.0500  0.4166
    1THF     C1 3511   1.439   3.137   2.029 -0.6396  0.3905  0.7778
    1THF     H1 3512   1.517   3.163   2.101  2.3571  1.0744 -2.5459
    1THF     H2 3513   1.359   3.211   2.012 -1.1864 -0.6344 -1.3235
    1THF     C2 3514   1.366   3.010   2.077  0.4480  0.5046  0.5961
    1THF     H3 3515   1.268   3.026   2.031  0.7175  2.7394  0.7840
    1THF     H4 3516   1.386   3.006   2.184 -1.7235  1.4275  1.0573
    1THF     C3 3517   1.441   2.890   2.004  0.4107  0.0120  0.1206
    1THF     H5 3518   1.369   2.845   1.935 -0.5544 -1.8987  2.3026
    1THF     H6 3519   1.476   2.813   2.073 -1.1950 -1.4119 -0.6229
    1THF     C4 3520   1.549   2.959   1.921 -0.2248  0.1552  0.3231
    1THF     H7 3521   1.561   2.905   1.827  1.9812  0.5909  0.3294
    1THF     H8 3522   1.646   2.960   1.971  0.2406 -1.1240 -0.5481
    1THF     O1 3523   1.500   3.089   1.903  0.5371 -0.3435 -0.1202
    1THF     C1 3524   1.726   0.489   1.945  0.5142 -0.9229 -0.2523
    1THF     H1 3525   1.669   0.494   1.852  0.0486 -1.1111  0.0226
    1THF     H2 3526   1.835   0.494   1.932  0.7307  0.2585  1.8091
    1THF     C2 3527   1.675   0.376   2.027 -0.0679 -0.6384  0.2024
    1THF     H3 3528   1.736   0.286   2.025  0.7509 -0.1024  0.8014
    1THF     H4 3529   1.576   0.353   1.987 -0.9566  3.3680 -0.1062
    1THF     C3 3530   1.669   0.428   2.168  0.1457 -0.0017  0.4931
    1THF     H5 3531   1.767   0.430   2.218  0.8537  0.4191 -0.8949
    1THF     H6 3532   1.595   0.391   2.239  0.2906 -1.4113 -0.0900
    1THF     C4 3533   1.638   0.575   2.153 -0.3619 -0.2721  0.3749
    1THF     H7 3534   1.690   0.642   2.223 -0.3762  1.7720 -1.5198
    1THF     H8 3535   1.531   0.593   2.159 -0.6040 -2.0952  1.9141
    1THF     O1 3536   1.682   0.608   2.022 -0.1591  0.1762  0.0661
    1THF     C1 3537   2.288   2.337   1.495  0.3214 -0.3075  0.1121
    1THF     H1 3538   2.326   2.377   1.400 -0.8678 -1.6899 -0.9717
    1THF     H2 3539   2.203   2.398   1.526 -0.0922 -1.1524  0.6615
    1THF     C2 3540   2.397   2.329   1.598  0.0787 -0.0050 -0.1933
    1THF     H3 3541   2.349   2.317   1.695  1.9147  0.0834  0.7562
    1THF     H4 3542   2.459   2.419   1.601  0.5614 -0.3873  1.4694
    1THF     C3 3543   2.467   2.195   1.572 -0.4579  0.7601  0.4182
    1THF     H5 3544   2.487   2.131   1.658 -1.1073 -0.9730 -0.6718
    1THF     H6 3545   2.561   2.211   1.519 -0.7781 -0.3033 -0.5100
    1THF     C4 3546   2.363   2.114   1.497 -0.1087 -0.6073 -0.0593
    1THF     H7 3547   2.338   2.016   1.539 -2.3671  0.4570  1.1642
    1THF     H8 3548   2.400   2.091   1.397 -2.0423  2.0203 -1.4642
    1THF     O1 3549   2.247   2.201   1.472  0.1914 -0.4745  0.1491
    1THF     C1 3550   3.771   1.923   0.608 -0.2563 -0.4955  0.4277
    1THF     H1 3551   3.744   1.897   0.710  2.2050 -1.3019  0.9053
    1THF     H2 3552   3.868   1.874   0.594  0.6889  1.1948  0.8532
    1THF     C2 3553   3.761   2.076   0.598  0.8393 -0.2462 -0.2596
    1THF     H3 3554   3.813   2.108   0.507 -0.0979  1.2865 -0.2805
    1THF     H4 3555   3.793   2.138   0.682 -2.1574 -1.1443  1.6351
    1THF     C3 3556   3.604   2.092   0.577 -0.0798  0.0797 -0.1786
    1THF     H5 3557   3.583   2.182   0.519  1.0084 -0.5382 -1.5768
    1THF     H6 3558   3.561   2.103   0.676  1.3218  0.7390  0.3627
    1THF     C4 3559   3.560   1.960   0.513 -0.3216  0.0748 -0.2621
    1THF     H7 3560   3.533   1.971   0.407  1.3788  0.7173 -0.6394
    1THF     H8 3561   3.484   1.909   0.573 -0.1878  1.1966  0.8875
    1THF     O1 3562   3.669   1.867   0.518 -0.3651  0.0376  0.3899
    1THF     C1 3563   2.670   3.043   3.544 -0.0186 -0.0197  0.1480
    1THF     H1 3564   2.739   3.074   3.623  0.1851  0.0219 -0.0458
    1THF     H2 3565   2.699   3.091   3.450 -1.9266 -1.3042 -1.1148
    1THF     C2 3566   2.524   3.074   3.572 -0.5659 -0.3592 -0.2032
    1THF     H3 3567   2.504   3.179   3.592  1.6563  0.4860 -2.1407
    1THF     H4 3568   2.495   3.013   3.658 -0.6790 -1.9189 -1.3213
    1THF     C3 3569   2.462   3.012   3.444 -0.5825  0.2883  0.1697
    1THF     H5 3570   2.478   3.072   3.354  0.8808 -2.1610 -1.2615
    1THF     H6 3571   2.357   2.989   3.464 -0.4967  0.2547  0.5721
    1THF     C4 3572   2.542   2.884   3.426  0.3248 -0.3344  0.5846
    1THF     H7 3573   2.587   2.880   3.327  0.3877  1.3038  0.5231
    1THF     H8 3574   2.495   2.789   3.450  0.2615 -0.6380 -0.7151
    1THF     O1 3575   2.657   2.901   3.516 -0.2218 -0.4233 -0.5514
    1THF     C1 3576   3.206   3.502   3.353 -0.4930 -0.1932  0.0004
    1THF     H1 3577   3.179   3.396   3.348 -2.1182  0.2166 -0.1630
    1THF     H2 3578   3.272   3.528   3.436 -0.6537 -2.6770  0.9375
    1THF     C2 3579   3.082   3.596   3.370 -1.2496  0.0888  0.3682
    1THF     H3 3580   3.052   3.612   3.473 -0.8677  0.3266  0.4434
    1THF     H4 3581   3.001   3.558   3.308 -2.2024 -0.5051  1.9503
    1THF     C3 3582   3.137   3.729   3.311  1.0677 -0.4190  0.5181
    1THF     H5 3583   3.136   3.804   3.390  1.3418 -1.8587  1.9176
    1THF     H6 3584   3.063   3.767   3.240  1.7888  1.5172  0.7989
    1THF     C4 3585   3.275   3.702   3.250 -0.1595  0.4227 -0.7437
    1THF     H7 3586   3.362   3.727   3.311 -0.0370 -0.8049 -0.3969
    1THF     H8 3587   3.286   3.746   3.151  0.7013 -0.0664 -0.8759
    1THF     O1 3588   3.267   3.557   3.237 -0.5130 -0.1013 -0.4433
    1THF     C1 3589   0.476   1.047   2.634 -0.1474  0.4235 -0.1820
    1THF     H1 3590   0.378   1.007   2.604  0.4067  0.2667 -1.8680
    1THF     H2 3591   0.450   1.131   2.698  1.8039  2.0668 -1.5030
    1THF     C2 3592   0.556   1.092   2.509 -0.1460  0.3577 -0.2252
    1THF     H3 3593   0.612   1.184   2.529 -0.0416 -0.1318  1.9099
    1THF     H4 3594   0.489   1.104   2.424 -2.7211  0.4651  1.7783
    1THF     C3 3595   0.644   0.971   2.481  0.1389 -1.3156 -0.0299
    1THF     H5 3596   0.749   0.999   2.496  0.6282 -1.6804 -2.4494
    1THF     H6 3597   0.634   0.956   2.373  1.8995 -0.1297 -0.3970
    1THF     C4 3598   0.612   0.863   2.581 -0.1064  0.1854  0.0629
    1THF     H7 3599   0.699   0.814   2.625  0.4789  1.1635  0.0062
    1THF     H8 3600   0.540   0.793   2.537 -0.3143  0.7052 -0.4314
    1THF     O1 3601   0.556   0.943   2.696 -0.7294 -0.3427  0.0706
    1THF     C1 3602   4.018   0.681   2.406  0.2299  0.8667  0.2827
    1THF     H1 3603   4.099   0.645   2.342  1.4894  2.0858  1.1521
    1THF     H2 3604   3.954   0.597   2.436  1.1200 -1.1306 -3.1272
    1THF     C2 3605   3.941   0.781   2.334  0.3663  0.1416  0.1984
    1THF     H3 3606   3.840   0.778   2.375  0.4454  1.6749  0.5364
    1THF     H4 3607   3.948   0.779   2.225 -0.2327  1.4308  0.1255
    1THF     C3 3608   4.004   0.921   2.359  0.4523  0.0003  0.2361
    1THF     H5 3609   3.924   0.981   2.402 -1.8501 -2.4620 -0.4528
    1THF     H6 3610   4.055   0.953   2.268  2.1825  0.2311  1.2692
    1THF     C4 3611   4.112   0.884   2.461 -0.1458  0.3781  0.4205
    1THF     H7 3612   4.100   0.955   2.544 -1.4454 -1.7592  2.0981
    1THF     H8 3613   4.210   0.890   2.413 -1.3674  0.5605 -2.1452
    1THF     O1 3614   4.081   0.755   2.513  0.2694  0.2498  0.3735
    1THF     C1 3615   3.604   2.937   1.590  0.1423  0.0493  0.2011
    1THF     H1 3616   3.639   2.961   1.490 -0.4173  1.0752  0.2481
    1THF     H2 3617   3.508   2.884   1.588 -0.0802  0.4676 -3.9290
    1THF     C2 3618   3.590   3.055   1.686  0.3486 -0.5015 -0.3201
    1THF     H3 3619   3.492   3.098   1.668  0.4388  0.1911  0.7648
    1THF     H4 3620   3.665   3.134   1.687 -1.2148  1.0431  1.9324
    1THF     C3 3621   3.586   2.986   1.822 -0.0860 -0.4504  0.2748
    1THF     H5 3622   3.496   2.931   1.852  0.2646 -0.1677  1.8823
    1THF     H6 3623   3.619   3.053   1.901  0.0171  0.2116 -0.3171
    1THF     C4 3624   3.697   2.878   1.801 -0.2881 -0.1778  0.2341
    1THF     H7 3625   3.678   2.783   1.853 -0.0859  0.7411  2.0405
    1THF     H8 3626   3.795   2.917   1.828 -1.3661  2.2802  0.8201
    1THF     O1 3627   3.705   2.859   1.654  0.8479  0.0287  0.0269
    1THF     C1 3628   1.994   1.311   1.713  0.0849 -0.0717  0.0890
    1THF     H1 3629   2.032   1.408   1.680  2.6976 -0.2384  2.3719
    1THF     H2 3630   2.063   1.229   1.735 -1.7021 -1.4251  0.7221
    1THF     C2 3631   1.890   1.246   1.621 -0.5679  0.3467 -0.8038
    1THF     H3 3632   1.949   1.166   1.574 -0.3118  0.3054 -0.4147
    1THF     H4 3633   1.849   1.326   1.559  3.1534  1.7824 -1.5834
    1THF     C3 3634   1.793   1.185   1.725  0.1063 -0.0681  0.2360
    1THF     H5 3635   1.791   1.076   1.732  0.5686 -0.1640 -1.1625
    1THF     H6 3636   1.692   1.214   1.694  1.1059  2.7829 -0.5765
    1THF     C4 3637   1.835   1.237   1.863  0.3969 -0.0292  0.5648
    1THF     H7 3638   1.868   1.161   1.934  0.9584 -0.3233 -0.0095
    1THF     H8 3639   1.747   1.278   1.915 -1.3807 -0.2460 -2.1591
    1THF     O1 3640   1.923   1.349   1.833  0.3408  0.4644  0.3477
    1THF     C1 3641   1.149   3.666   3.199  0.4991  0.1151 -0.8658
    1THF     H1 3642   1.055   3.622   3.232  1.7031 -3.0965 -1.4854
    1THF     H2 3643   1.235   3.603   3.224  0.5916  0.1891 -0.9985
    1THF     C2 3644   1.154   3.815   3.246 -0.5716  0.3815  0.1658
    1THF     H3 3645   1.252   3.864   3.238  0.6737 -1.9708  0.4401
    1THF     H4 3646   1.113   3.816   3.347  0.6652  0.9140  0.6779
    1THF     C3 3647   1.066   3.884   3.142 -0.0909 -0.7655 -0.6083
    1THF     H5 3648   1.105   3.983   3.115 -1.4605 -0.1026 -0.2018
    1THF     H6 3649   0.965   3.888   3.182  0.1812 -0.7004  0.0717
    1THF     C4 3650   1.062   3.790   3.020  0.2611 -0.0111 -0.5027
    1THF     H7 3651   1.092   3.837   2.926 -0.8806  3.5626  0.8153
    1THF     H8 3652   0.961   3.751   3.015  0.0343  0.5676 -0.4951
    1THF     O1 3653   1.140   3.683   3.056  0.0446 -0.3581  0.2306
    1THF     C1 3654   2.257   1.221   2.112 -0.1417 -0.8836 -0.4110
    1THF     H1 3655   2.247   1.163   2.204  1.6979  0.7039  0.8390
    1THF     H2 3656   2.157   1.226   2.068 -0.5902 -2.0221  0.4802
    1THF     C2 3657   2.345   1.140   2.029 -0.4230  0.2477 -0.3492
    1THF     H3 3658   2.318   1.162   1.926 -2.1349  1.8748  0.4274
    1THF     H4 3659   2.323   1.034   2.043  2.9423 -0.6184 -0.9655
    1THF     C3 3660   2.491   1.191   2.070  0.9928  0.0470 -0.2774
    1THF     H5 3661   2.551   1.203   1.980  0.5078  1.1110 -0.4720
    1THF     H6 3662   2.545   1.131   2.144 -0.2632  0.4071  0.9446
    1THF     C4 3663   2.468   1.321   2.154  0.2031  0.5574  0.5147
    1THF     H7 3664   2.522   1.409   2.117  0.5658 -0.8532 -2.4444
    1THF     H8 3665   2.486   1.308   2.261  0.8044  2.9102  0.7283
    1THF     O1 3666   2.327   1.348   2.130  0.0555 -0.1905 -0.2628
    1THF     C1 3667   3.679   3.296   1.019 -0.5659 -0.0354  0.0389
    1THF     H1 3668   3.665   3.293   0.911 -0.4700  0.7432  0.0015
    1THF     H2 3669   3.598   3.265   1.087 -1.2977 -0.2140 -0.9096
    1THF     C2 3670   3.704   3.442   1.071  0.1071  0.0032 -0.2928
    1THF     H3 3671   3.677   3.452   1.176  0.4343 -3.8769  0.2631
    1THF     H4 3672   3.645   3.509   1.009  1.4686 -0.1171 -1.7357
    1THF     C3 3673   3.850   3.459   1.053 -0.0106 -0.6540 -0.2892
    1THF     H5 3674   3.902   3.467   1.148  0.6611 -1.5058 -0.5764
    1THF     H6 3675   3.870   3.552   0.999  1.0531  0.2152  1.5738
    1THF     C4 3676   3.896   3.335   0.980 -0.1772 -0.1667 -0.2308
    1THF     H7 3677   4.000   3.313   1.006 -0.1590  0.6362  0.3825
    1THF     H8 3678   3.886   3.349   0.872  1.6080 -0.4354 -0.4529
    1THF     O1 3679   3.803   3.235   1.032  0.2179  0.7235 -0.8373
    1THF     C1 3680   3.504   2.318   3.644  0.0591 -0.8292  0.9753
    1THF     H1 3681   3.528   2.267   3.551  0.0066 -0.0619  0.5347
    1THF     H2 3682   3.570   2.400   3.674 -1.2070  0.4088  0.4539
    1THF     C2 3683   3.528   2.213   3.756 -0.3309 -0.2928 -0.2241
    1THF     H3 3684   3.630   2.202   3.793  0.1130 -1.4015 -1.7446
    1THF     H4 3685   3.496   2.114   3.724 -0.7911  0.5797 -2.5638
    1THF     C3 3686   3.446   2.276   3.867  0.5177 -0.5610 -0.2124
    1THF     H5 3687   3.515   2.330   3.933 -0.9073 -0.0118  0.8439
    1THF     H6 3688   3.407   2.198   3.932 -1.5813 -0.0793 -0.8665
    1THF     C4 3689   3.337   2.361   3.798 -0.2573  0.7206  0.3739
    1THF     H7 3690   3.357   2.466   3.824  0.3871  0.6051  0.3451
    1THF     H8 3691   3.241   2.328   3.838  1.8860 -2.6846  2.9422
    1THF     O1 3692   3.362   2.354   3.657 -0.3561  0.2223 -0.8241
    1THF     C1 3693   0.540   2.554   3.406  0.5068  0.1231  0.8203
    1THF     H1 3694   0.534   2.574   3.513 -1.4777 -2.3844  1.2146
    1THF     H2 3695   0.642   2.570   3.369 -0.0467  1.6161 -0.0957
    1THF     C2 3696   0.429   2.625   3.318 -0.0553 -0.1671 -0.0071
    1THF     H3 3697   0.477   2.679   3.237 -0.3730 -1.8350 -1.3358
    1THF     H4 3698   0.375   2.702   3.374 -0.8217  1.4356 -2.8339
    1THF     C3 3699   0.344   2.507   3.265 -0.6908  0.4133  0.5706
    1THF     H5 3700   0.315   2.505   3.160 -2.4380 -1.2533  1.0549
    1THF     H6 3701   0.258   2.498   3.332  0.4922 -1.2034  1.9081
    1THF     C4 3702   0.434   2.385   3.283  0.0644  0.2695  0.3722
    1THF     H7 3703   0.496   2.379   3.193 -0.4026 -2.2880  0.1862
    1THF     H8 3704   0.372   2.298   3.303  1.9171 -1.1156  0.2151
    1THF     O1 3705   0.521   2.409   3.391  0.9323 -0.3351  0.1146
    1THF     C1 3706   0.917   0.965   0.455  0.7246  0.6556  0.7033
    1THF     H1 3707   0.862   0.925   0.370  1.5106 -0.8353  0.8815
    1THF     H2 3708   0.904   1.073   0.469  0.2937  0.9202 -1.5267
    1THF     C2 3709   1.063   0.928   0.427  0.2942  0.1935  0.0017
    1THF     H3 3710   1.124   1.000   0.483  0.7672 -0.6876  0.6509
    1THF     H4 3711   1.081   0.923   0.320  1.2494  0.8071  0.1299
    1THF     C3 3712   1.082   0.791   0.494  0.1644  0.0370 -0.1139
    1THF     H5 3713   1.181   0.789   0.540  0.3847 -0.4159 -0.6106
    1THF     H6 3714   1.072   0.712   0.419 -0.6494  0.3080 -0.3027
    1THF     C4 3715   0.973   0.785   0.598  0.2367 -0.2898 -0.1247
    1THF     H7 3716   1.024   0.799   0.694  0.6656  1.6309 -0.6084
    1THF     H8 3717   0.921   0.689   0.594  0.8773 -0.6938  0.8139
    1THF     O1 3718   0.881   0.888   0.574  0.3755  0.4142  0.2624
    1THF     C1 3719   1.706   2.549   2.787  0.6441  0.4146  0.4174
    1THF     H1 3720   1.723   2.456   2.842 -0.9099  0.1683  0.5229
    1THF     H2 3721   1.599   2.565   2.805  0.8888  1.5143  0.8853
    1THF     C2 3722   1.717   2.528   2.640 -0.0456  0.8689  0.1383
    1THF     H3 3723   1.620   2.509   2.592  0.5021  1.0731 -1.0489
    1THF     H4 3724   1.780   2.441   2.620 -1.2221 -0.3404  1.5787
    1THF     C3 3725   1.793   2.656   2.595 -0.0258 -0.4350  1.1424
    1THF     H5 3726   1.713   2.724   2.567 -1.8755 -2.7610  0.5798
    1THF     H6 3727   1.868   2.631   2.519 -0.9476  3.1450 -1.0481
    1THF     C4 3728   1.865   2.700   2.727 -0.2478 -0.9248 -0.6516
    1THF     H7 3729   1.889   2.807   2.721  0.3715 -0.9362  1.3966
    1THF     H8 3730   1.958   2.648   2.747  0.4997 -0.1079 -1.9264
    1THF     O1 3731   1.779   2.657   2.834  0.3464 -0.3563 -0.0851
    1THF     C1 3732   2.308   2.511   2.556  0.2712  0.8124  0.1445
    1THF     H1 3733   2.259   2.609   2.562 -0.2398  0.5630  0.0690
    1THF     H2 3734   2.399   2.517   2.617 -0.0919  0.0561  0.7606
    1THF     C2 3735   2.346   2.486   2.405 -0.5612  0.4453 -1.0701
    1THF     H3 3736   2.454   2.499   2.405 -0.4552 -0.1020  1.5768
    1THF     H4 3737   2.304   2.550   2.327 -3.6650  0.1392  0.2536
    1THF     C3 3738   2.297   2.340   2.391  0.5672  0.1611  0.2199
    1THF     H5 3739   2.366   2.272   2.342  1.7557  0.1352  1.8748
    1THF     H6 3740   2.199   2.343   2.342  0.1915 -3.6300  0.5877
    1THF     C4 3741   2.289   2.284   2.536  0.6361 -0.6861  0.2420
    1THF     H7 3742   2.384   2.270   2.588  0.4731 -0.5266  0.5822
    1THF     H8 3743   2.218   2.204   2.553 -1.0923  1.0837  1.5812
    1THF     O1 3744   2.229   2.400   2.600 -0.1425 -0.4285 -0.5317
    1THF     C1 3745   3.880   0.090   1.312  0.4222 -0.4372  0.0159
    1THF     H1 3746   3.841   0.154   1.392 -0.7262 -0.3419 -0.6167
    1THF     H2 3747   3.813   0.007   1.287  1.2040 -1.4438  1.2122
    1THF     C2 3748   4.021   0.047   1.342 -0.1985 -0.3708 -0.1400
    1THF     H3 3749   4.034  -0.046   1.398  0.5012 -1.4684 -2.0670
    1THF     H4 3750   4.079   0.127   1.388  0.6903 -0.6075 -0.8465
    1THF     C3 3751   4.082   0.028   1.209  0.1405  0.0444 -0.2448
    1THF     H5 3752   4.050  -0.071   1.176 -0.0269 -0.6925  2.0425
    1THF     H6 3753   4.191   0.033   1.202  0.1202 -0.4347 -0.9322
    1THF     C4 3754   4.011   0.132   1.120  0.2727 -0.6381 -0.1891
    1THF     H7 3755   3.990   0.111   1.015 -0.2242 -0.1411 -0.1917
    1THF     H8 3756   4.074   0.222   1.120 -1.0349  0.2953 -0.2839
    1THF     O1 3757   3.889   0.171   1.197 -0.3321 -0.6308  0.6191
    1THF     C1 3758   1.507   2.715   3.691  0.2527  0.0135 -0.2689
    1THF     H1 3759   1.532   2.687   3.588  1.8916 -0.7470  0.3176
    1THF     H2 3760   1.410   2.677   3.724 -0.2890 -0.3861 -2.2274
    1THF     C2 3761   1.509   2.862   3.728 -0.3075 -0.0107  0.5019
    1THF     H3 3762   1.428   2.883   3.799 -2.2364  0.5630 -1.7938
    1THF     H4 3763   1.491   2.938   3.652  2.2963 -0.4835 -0.6031
    1THF     C3 3764   1.643   2.885   3.797  0.4689  0.0428  0.7174
    1THF     H5 3765   1.654   2.920   3.899  1.5241 -1.0562  0.9911
    1THF     H6 3766   1.689   2.962   3.736  1.4109 -2.7264 -2.2431
    1THF     C4 3767   1.711   2.743   3.793 -0.2572 -0.4022 -0.5530
    1THF     H7 3768   1.769   2.722   3.884  1.2422  1.8682 -0.9573
    1THF     H8 3769   1.779   2.726   3.710 -2.1224 -0.1874 -2.1528
    1THF     O1 3770   1.605   2.642   3.774 -0.1448  0.1944  0.2034
    1THF     C1 3771   0.694   0.984   1.893  0.4821  1.0388 -0.2667
    1THF     H1 3772   0.603   1.025   1.939  1.7138  1.3593  1.9748
    1THF     H2 3773   0.680   0.880   1.865  1.9186  1.2144 -1.6410
    1THF     C2 3774   0.802   0.983   2.000 -0.0802  0.3539 -0.6826
    1THF     H3 3775   0.792   0.897   2.066  2.5607  1.0571  0.6767
    1THF     H4 3776   0.804   1.084   2.042  0.2684 -0.0446  0.2471
    1THF     C3 3777   0.929   0.968   1.914 -0.3231  0.4292  0.3872
    1THF     H5 3778   0.936   0.860   1.899  0.0834  0.4045  0.7595
    1THF     H6 3779   1.024   1.015   1.940  0.9323 -0.8380 -1.7734
    1THF     C4 3780   0.891   1.025   1.774 -0.3372  0.0045 -0.3047
    1THF     H7 3781   0.905   0.941   1.705 -0.5543 -0.2639 -0.0221
    1THF     H8 3782   0.940   1.118   1.744 -0.9287 -0.1031 -1.6035
    1THF     O1 3783   0.753   1.055   1.781  0.1642  0.8792 -0.3839
    1THF     C1 3784   3.150   1.880   2.148 -0.2323  0.2112 -0.3169
    1THF     H1 3785   3.093   1.888   2.241  0.4062 -2.1060  0.3183
    1THF     H2 3786   3.096   1.942   2.077 -1.5166 -0.1263  0.3533
    1THF     C2 3787   3.167   1.741   2.104 -0.2056  0.1430  0.1409
    1THF     H3 3788   3.088   1.714   2.033 -0.7736  0.3614  0.6906
    1THF     H4 3789   3.165   1.680   2.194  1.1151 -1.1316 -0.6868
    1THF     C3 3790   3.307   1.745   2.037  0.2185 -0.3257 -0.4070
    1THF     H5 3791   3.301   1.772   1.932  0.7392 -2.0675 -0.9089
    1THF     H6 3792   3.355   1.647   2.042  1.4758  0.3311  0.8253
    1THF     C4 3793   3.383   1.849   2.126  0.0341 -0.3022  0.9907
    1THF     H7 3794   3.462   1.900   2.071  0.2241 -0.9701  0.6481
    1THF     H8 3795   3.418   1.796   2.215 -1.0579  0.2771  1.7808
    1THF     O1 3796   3.282   1.937   2.174  0.2590 -0.6500  0.2925
    1THF     C1 3797   1.220   0.479   2.778  0.6000  0.7391  0.2334
    1THF     H1 3798   1.224   0.485   2.887 -0.1164 -0.3313  0.3350
    1THF     H2 3799   1.158   0.389   2.765 -2.3670  2.4277  1.9436
    1THF     C2 3800   1.367   0.495   2.731  0.3147 -0.2342 -0.2595
    1THF     H3 3801   1.376   0.440   2.637  0.3249  1.4126 -1.2529
    1THF     H4 3802   1.445   0.464   2.801 -0.2199 -2.2759 -0.5468
    1THF     C3 3803   1.373   0.646   2.691  0.8098 -0.6723  0.1243
    1THF     H5 3804   1.423   0.660   2.595  0.3939 -0.2827 -0.0336
    1THF     H6 3805   1.428   0.706   2.764 -1.8054  1.0220  0.7408
    1THF     C4 3806   1.224   0.696   2.687 -0.1256 -0.2179 -0.2867
    1THF     H7 3807   1.197   0.718   2.583 -1.0725  0.0344  0.0060
    1THF     H8 3808   1.204   0.779   2.755  0.7949  1.1070 -1.5789
    1THF     O1 3809   1.142   0.579   2.724 -0.0353 -0.0575 -0.2402
    1THF     C1 3810   3.965   2.882   2.604  0.1656 -0.1107  0.0399
    1THF     H1 3811   3.979   2.930   2.701 -1.3837 -2.6947  1.6251
    1THF     H2 3812   4.021   2.931   2.524 -0.2035  0.3639  0.0669
    1THF     C2 3813   3.816   2.873   2.574  0.4742 -0.2079  0.1757
    1THF     H3 3814   3.781   2.955   2.511 -1.9009 -0.7899  0.7032
    1THF     H4 3815   3.764   2.887   2.669 -0.3219 -1.3714 -0.0720
    1THF     C3 3816   3.789   2.735   2.505 -0.3414  0.0638 -0.0595
    1THF     H5 3817   3.750   2.732   2.402  0.6714 -0.0963 -0.4438
    1THF     H6 3818   3.718   2.677   2.563  0.5114 -3.0750 -2.0169
    1THF     C4 3819   3.924   2.656   2.518  0.0211  0.3998 -0.1238
    1THF     H7 3820   3.974   2.656   2.421 -0.9154 -0.3486 -0.6161
    1THF     H8 3821   3.915   2.551   2.547  1.9580  0.4817  0.8186
    1THF     O1 3822   3.999   2.735   2.615  0.3895  0.0455  0.0210
    1THF     C1 3823   2.329   2.525   0.770  0.6028  0.5228  0.5049
    1THF     H1 3824   2.400   2.569   0.700  0.2189 -1.9050 -1.5013
    1THF     H2 3825   2.354   2.543   0.875 -1.7195 -3.0309  1.7607
    1THF     C2 3826   2.319   2.370   0.740 -0.3631 -0.4791  0.0666
    1THF     H3 3827   2.345   2.318   0.833  2.5553 -0.1077 -0.4835
    1THF     H4 3828   2.379   2.337   0.655 -0.4190 -1.5694  0.4458
    1THF     C3 3829   2.175   2.347   0.709 -0.6786 -0.3414  0.2420
    1THF     H5 3830   2.140   2.263   0.770  0.6971 -2.5975 -2.0183
    1THF     H6 3831   2.164   2.341   0.601  0.7928  0.5086  0.0419
    1THF     C4 3832   2.106   2.466   0.760  0.1462  0.9910 -0.6219
    1THF     H7 3833   2.101   2.443   0.866 -1.0919  0.8722 -0.6930
    1THF     H8 3834   2.005   2.487   0.723 -1.1840 -4.6761 -0.7494
    1THF     O1 3835   2.199   2.575   0.743  0.5166  0.2703 -0.4853
    1THF     C1 3836   0.615   1.526   2.046 -0.4694  0.0411  0.4294
    1THF     H1 3837   0.546   1.596   1.996 -1.2015 -0.1867  1.1202
    1THF     H2 3838   0.719   1.552   2.027 -1.3720  2.6621 -1.2482
    1THF     C2 3839   0.590   1.378   2.002 -0.1543  0.3671  0.2052
    1THF     H3 3840   0.678   1.322   2.033 -1.0092 -0.7321  0.7097
    1THF     H4 3841   0.561   1.365   1.898  0.3065  0.6923  0.0365
    1THF     C3 3842   0.467   1.344   2.087 -0.0614 -0.2159 -0.7250
    1THF     H5 3843   0.457   1.238   2.111 -0.1325 -0.0046  0.1880
    1THF     H6 3844   0.378   1.382   2.037 -0.9304 -0.9384  0.2570
    1THF     C4 3845   0.477   1.431   2.209  0.6540 -0.2105 -0.0856
    1THF     H7 3846   0.489   1.379   2.304 -0.7221 -0.1416  0.1425
    1THF     H8 3847   0.383   1.487   2.210  0.7618 -0.0314  0.1002
    1THF     O1 3848   0.584   1.528   2.179  0.0695  0.0394  0.1582
    1THF     C1 3849   3.203   4.002   3.893  0.0497 -0.0306 -0.4042
    1THF     H1 3850   3.234   3.904   3.929  1.9797  0.7165  0.0018
    1THF     H2 3851   3.179   4.065   3.979 -1.0788  0.4492 -1.0540
    1THF     C2 3852   3.096   4.013   3.783 -0.0767 -0.3843 -1.1311
    1THF     H3 3853   3.056   4.114   3.777 -0.8477 -0.5736  0.4170
    1THF     H4 3854   3.006   3.953   3.800 -2.8942  3.5397 -1.3288
    1THF     C3 3855   3.167   3.979   3.652  0.3154 -0.3549  0.6507
    1THF     H5 3856   3.122   4.021   3.562  0.3917 -0.1144  0.7238
    1THF     H6 3857   3.172   3.871   3.644  2.6958 -0.1145 -1.8444
    1THF     C4 3858   3.302   4.046   3.674 -0.2317 -0.0476 -0.0663
    1THF     H7 3859   3.308   4.144   3.627  1.9943 -0.7164 -1.2564
    1THF     H8 3860   3.383   3.986   3.634 -0.0720 -0.5193  0.9310
    1THF     O1 3861   3.318   4.055   3.818  0.4437 -0.1305 -0.0528
    1THF     C1 3862   1.111   3.170   0.954 -0.3133  0.9507 -0.5394
    1THF     H1 3863   1.217   3.185   0.974 -0.6660  2.1346  0.5539
    1THF     H2 3864   1.086   3.064   0.961  3.1193  0.1594  0.7911
    1THF     C2 3865   1.080   3.245   0.826 -0.9787 -0.0772  0.2058
    1THF     H3 3866   0.997   3.202   0.770 -2.0206  0.4055  1.3691
    1THF     H4 3867   1.175   3.242   0.771 -2.2402  1.1345 -2.0883
    1THF     C3 3868   1.047   3.389   0.861 -0.2508 -0.1969  0.0894
    1THF     H5 3869   0.975   3.439   0.796  2.3544  0.3470 -2.4852
    1THF     H6 3870   1.129   3.458   0.841  0.3862 -1.2422 -0.9833
    1THF     C4 3871   1.014   3.377   1.016  0.0109  0.0396 -0.1850
    1THF     H7 3872   0.918   3.419   1.044 -0.6184 -0.8272 -0.9710
    1THF     H8 3873   1.098   3.424   1.067  0.3063 -0.1964 -0.4497
    1THF     O1 3874   1.024   3.249   1.039 -0.1255  0.0819  0.6822
    1THF     C1 3875   0.372   3.587   2.754  0.0645 -0.0428 -0.8367
    1THF     H1 3876   0.429   3.577   2.846 -0.0814 -1.3471 -0.8671
    1THF     H2 3877   0.357   3.693   2.734 -0.1405  0.1930  0.5835
    1THF     C2 3878   0.240   3.516   2.777  0.3195 -0.2318  0.2091
    1THF     H3 3879   0.154   3.570   2.735 -1.5497 -2.3630  1.1800
    1THF     H4 3880   0.218   3.487   2.880  0.4643 -2.3789 -0.3222
    1THF     C3 3881   0.255   3.388   2.688 -0.2763  0.3605 -0.1055
    1THF     H5 3882   0.191   3.385   2.600  0.1019  0.5366 -0.3906
    1THF     H6 3883   0.227   3.309   2.757 -1.8694  2.0520  1.2118
    1THF     C4 3884   0.398   3.385   2.649 -0.4664  0.2489  0.4786
    1THF     H7 3885   0.404   3.338   2.550  1.3009  1.2262  0.1077
    1THF     H8 3886   0.458   3.332   2.723  0.5687  0.7844  0.0304
    1THF     O1 3887   0.440   3.518   2.646 -0.7193  0.4318 -0.0115
    1THF     C1 3888   3.806   3.276   3.901  0.6238 -0.0663  0.7732
    1THF     H1 3889   3.894   3.288   3.837  2.8662 -2.3285  3.2825
    1THF     H2 3890   3.826   3.298   4.006  0.5077  0.6157  0.6534
    1THF     C2 3891   3.744   3.134   3.882 -0.3969 -0.1416  0.3055
    1THF     H3 3892   3.678   3.112   3.965 -0.7030 -0.8976 -0.1259
    1THF     H4 3893   3.819   3.055   3.866 -0.7187 -0.2697 -0.6166
    1THF     C3 3894   3.657   3.142   3.755  0.4242 -0.0304 -0.1198
    1THF     H5 3895   3.578   3.067   3.758 -0.5292  0.8372 -2.2727
    1THF     H6 3896   3.715   3.124   3.664  0.5040  1.3869 -0.3598
    1THF     C4 3897   3.612   3.284   3.744 -0.3409 -0.7404 -0.0502
    1THF     H7 3898   3.504   3.288   3.763 -0.1444  1.2156  0.8292
    1THF     H8 3899   3.641   3.317   3.644 -0.3034  1.5432  0.6892
    1THF     O1 3900   3.693   3.358   3.847 -0.2614  0.6408 -0.1677
    1THF     C1 3901   1.750   0.877   2.319  1.0195 -0.1908 -0.2569
    1THF     H1 3902   1.655   0.863   2.267  0.3905 -0.6749  0.9998
    1THF     H2 3903   1.752   0.980   2.355  0.6821 -0.0487 -0.6409
    1THF     C2 3904   1.878   0.841   2.238 -0.0112  0.3161 -0.7536
    1THF     H3 3905   1.918   0.924   2.179 -0.0653  0.9557  0.1124
    1THF     H4 3906   1.858   0.748   2.183  0.4065 -0.2892  0.1049
    1THF     C3 3907   1.981   0.803   2.347  0.0668  0.2532 -0.9181
    1THF     H5 3908   2.073   0.861   2.357  1.7295 -1.9136 -3.1662
    1THF     H6 3909   2.009   0.698   2.338  2.9195  0.8416  0.6297
    1THF     C4 3910   1.911   0.791   2.480 -0.0907  0.6868 -0.8462
    1THF     H7 3911   1.942   0.867   2.551  0.5639 -0.3313 -0.0222
    1THF     H8 3912   1.929   0.689   2.516  0.1533  0.4376 -1.6578
    1THF     O1 3913   1.767   0.797   2.440  0.0159 -0.1133 -0.0942
    1THF     C1 3914   0.404   0.764   3.259 -0.4039  0.2309  0.7282
    1THF     H1 3915   0.332   0.821   3.318 -1.8371 -2.4131  1.6090
    1THF     H2 3916   0.358   0.708   3.178 -0.4164  1.4663 -0.1404
    1THF     C2 3917   0.477   0.671   3.355 -0.4038 -0.2867  0.3834
    1THF     H3 3918   0.499   0.583   3.293  0.0786 -0.4218  0.7362
    1THF     H4 3919   0.414   0.645   3.440 -0.4702  0.5285  0.5821
    1THF     C3 3920   0.608   0.748   3.394 -0.2310 -0.3245  0.2925
    1THF     H5 3921   0.693   0.679   3.394 -0.5170 -0.6843  1.6796
    1THF     H6 3922   0.604   0.791   3.494  0.2407 -1.9394  1.0272
    1THF     C4 3923   0.624   0.863   3.290  0.1592  1.1993 -0.4418
    1THF     H7 3924   0.720   0.864   3.237 -0.0236  0.6594 -0.7919
    1THF     H8 3925   0.596   0.954   3.342  3.5162  0.5588  2.6427
    1THF     O1 3926   0.512   0.840   3.200  0.3385  0.3587  0.6498
    1THF     C1 3927   1.100   0.380   1.145 -0.2016  0.0932 -0.0585
    1THF     H1 3928   1.066   0.480   1.117  0.8916  0.3471 -0.5153
    1THF     H2 3929   1.123   0.321   1.055 -0.9348  2.6147 -1.9589
    1THF     C2 3930   0.982   0.327   1.230  0.1243 -0.0206 -0.2967
    1THF     H3 3931   0.940   0.230   1.203 -1.5907  0.8613 -0.8591
    1THF     H4 3932   0.903   0.403   1.240 -2.8649 -3.0572 -0.0656
    1THF     C3 3933   1.036   0.317   1.369 -0.7686  0.3169 -0.7134
    1THF     H5 3934   1.058   0.213   1.396 -0.2175  0.2646 -1.3588
    1THF     H6 3935   0.967   0.369   1.435 -1.0042  1.9740 -2.2415
    1THF     C4 3936   1.162   0.395   1.370 -0.1843 -0.2338 -0.6890
    1THF     H7 3937   1.232   0.363   1.448 -1.9965  0.6015  1.3630
    1THF     H8 3938   1.144   0.502   1.386 -2.5638 -0.7449  0.3179
    1THF     O1 3939   1.211   0.375   1.240 -0.3577  0.2970  0.1970
    1THF     C1 3940   1.264   2.927   0.722  0.1488  0.4111  0.3156
    1THF     H1 3941   1.175   2.955   0.778 -1.4589  0.7392 -2.2912
    1THF     H2 3942   1.338   3.001   0.753  1.9917 -1.1717 -0.2284
    1THF     C2 3943   1.249   2.920   0.568  0.4008  0.0930 -0.8575
    1THF     H3 3944   1.301   3.004   0.523 -3.2461  2.3461 -1.0558
    1THF     H4 3945   1.141   2.918   0.551 -0.0232  0.6699  1.6125
    1THF     C3 3946   1.311   2.790   0.517  0.3333  0.4160  0.2200
    1THF     H5 3947   1.368   2.806   0.426 -1.9759  1.8487 -1.0343
    1THF     H6 3948   1.232   2.715   0.507 -1.5816  2.1692  1.7519
    1THF     C4 3949   1.394   2.742   0.636 -0.0482  0.3330 -0.1728
    1THF     H7 3950   1.491   2.792   0.646 -1.0417  2.2859 -0.0387
    1THF     H8 3951   1.407   2.634   0.643 -1.8732  0.1496  0.5429
    1THF     O1 3952   1.324   2.802   0.753  0.0958 -0.0710  0.1152
    1THF     C1 3953   2.200   0.870   0.620 -0.7555 -0.1101  0.5377
    1THF     H1 3954   2.159   0.969   0.600  0.4968  0.0219 -1.5714
    1THF     H2 3955   2.220   0.818   0.526 -0.5711 -3.4520  2.3648
    1THF     C2 3956   2.117   0.797   0.733  0.0621 -0.5933  0.3742
    1THF     H3 3957   2.119   0.689   0.722 -0.7703 -0.6334  0.5817
    1THF     H4 3958   2.015   0.830   0.713  0.1538  0.8526  2.1614
    1THF     C3 3959   2.180   0.845   0.861 -0.0743  0.5964 -0.8297
    1THF     H5 3960   2.184   0.761   0.931 -1.9583  1.6898  0.6225
    1THF     H6 3961   2.115   0.919   0.908 -1.8575 -1.9954  0.9164
    1THF     C4 3962   2.320   0.913   0.824 -0.1342  0.4045  0.2245
    1THF     H7 3963   2.404   0.868   0.877  1.0593  1.0183 -1.1117
    1THF     H8 3964   2.307   1.022   0.830 -0.5036  0.4276 -0.8498
    1THF     O1 3965   2.324   0.885   0.680 -0.2705 -0.1380 -0.0804
    1THF     C1 3966   1.912   0.319   2.537  0.5526 -1.1121 -0.1217
    1THF     H1 3967   1.865   0.223   2.561 -0.7750 -0.3827  0.2307
    1THF     H2 3968   1.986   0.299   2.460 -0.6346 -0.6509 -1.4037
    1THF     C2 3969   1.959   0.390   2.660  0.0699  0.3038 -0.2080
    1THF     H3 3970   2.031   0.468   2.635  2.1806 -1.7140 -0.6358
    1THF     H4 3971   2.007   0.318   2.726 -0.0201  0.7102  0.3041
    1THF     C3 3972   1.830   0.456   2.712  0.2548  0.2746 -0.1231
    1THF     H5 3973   1.852   0.557   2.746  1.7572 -0.3198  0.7216
    1THF     H6 3974   1.778   0.402   2.792  1.0499  0.3321  0.4373
    1THF     C4 3975   1.734   0.468   2.586  0.1075 -0.3857 -0.7005
    1THF     H7 3976   1.733   0.575   2.561 -1.1218 -0.1652  0.2837
    1THF     H8 3977   1.628   0.445   2.598 -0.1071  0.9464  0.1225
    1THF     O1 3978   1.801   0.401   2.479  0.0310  0.0248  0.5125
    1THF     C1 3979   0.408   0.070   0.460 -0.1853  0.4660  0.9182
    1THF     H1 3980   0.343   0.070   0.373 -0.4449 -2.2569  1.0729
    1THF     H2 3981   0.403   0.172   0.500 -1.5093  0.8627 -0.2234
    1THF     C2 3982   0.555   0.044   0.427  0.6771 -0.0170  0.2443
    1THF     H3 3983   0.606   0.127   0.476 -0.4724  0.8238  0.0258
    1THF     H4 3984   0.578   0.038   0.320 -1.2706 -1.9741 -0.0924
    1THF     C3 3985   0.595  -0.082   0.503 -0.3059 -0.1272  0.1532
    1THF     H5 3986   0.697  -0.063   0.536 -0.0276 -0.9453 -0.2257
    1THF     H6 3987   0.599  -0.165   0.432 -1.4365 -0.5894  0.6097
    1THF     C4 3988   0.479  -0.102   0.602  0.3074  0.5875 -0.0459
    1THF     H7 3989   0.504  -0.055   0.697  3.0097  1.4301 -1.1303
    1THF     H8 3990   0.462  -0.208   0.620  0.6252  0.2992 -1.3627
    1THF     O1 3991   0.369  -0.033   0.551  0.0839 -0.0013  0.7564
    1THF     C1 3992   2.678   2.607   3.660  0.3550 -0.4642  0.4535
    1THF     H1 3993   2.786   2.619   3.661  0.4070 -0.9003  1.1353
    1THF     H2 3994   2.629   2.660   3.578  0.0309 -1.7815 -0.2303
    1THF     C2 3995   2.626   2.638   3.794 -0.3404  0.0317 -1.3338
    1THF     H3 3996   2.537   2.702   3.786  0.2166  1.1408  0.8013
    1THF     H4 3997   2.698   2.692   3.856 -1.3825 -1.9772  1.7656
    1THF     C3 3998   2.591   2.508   3.866  0.2010 -0.5079 -0.1384
    1THF     H5 3999   2.515   2.522   3.943 -0.3087 -2.4341 -0.2788
    1THF     H6 4000   2.686   2.473   3.906  0.3885 -1.1359 -1.1177
    1THF     C4 4001   2.541   2.429   3.745 -0.4683  0.0874 -0.1399
    1THF     H7 4002   2.435   2.454   3.727 -0.7389  0.6542  2.1176
    1THF     H8 4003   2.544   2.322   3.766  0.0390  0.1975  0.3282
    1THF     O1 4004   2.628   2.467   3.633 -0.2092 -0.0971  0.6155
    1THF     C1 4005   1.198   0.863   0.037 -0.4156  0.9197 -0.0907
    1THF     H1 4006   1.189   0.944  -0.036  0.6975  1.7480  0.6591
    1THF     H2 4007   1.104   0.849   0.090 -0.1235  0.5001  0.3273
    1THF     C2 4008   1.308   0.896   0.138  0.0811  0.0591 -0.2321
    1THF     H3 4009   1.279   0.828   0.217 -1.6113  0.5114 -0.4408
    1THF     H4 4010   1.303   0.997   0.179 -1.6252 -0.8859  1.9747
    1THF     C3 4011   1.435   0.848   0.068 -0.0821 -0.5403 -0.9367
    1THF     H5 4012   1.497   0.795   0.140  0.0598  0.2743 -0.4584
    1THF     H6 4013   1.492   0.932   0.029 -0.1258  0.1232  0.4059
    1THF     C4 4014   1.381   0.755  -0.047 -0.2729 -0.1844  0.2444
    1THF     H7 4015   1.423   0.655  -0.032  0.1556 -0.0601 -0.1092
    1THF     H8 4016   1.399   0.790  -0.149  1.3189 -0.9186  0.2450
    1THF     O1 4017   1.246   0.738  -0.022 -0.0638 -0.5241 -0.3755
    1THF     C1 4018   0.891   2.614   3.519 -1.5343 -0.1232 -0.2518
    1THF     H1 4019   0.924   2.598   3.416  1.0047 -1.0707  0.6866
    1THF     H2 4020   0.798   2.563   3.547  0.0335 -3.2577 -0.5487
    1THF     C2 4021   0.881   2.758   3.559  0.2210 -0.2295  0.0353
    1THF     H3 4022   0.783   2.770   3.606 -0.5009  0.7401 -1.6913
    1THF     H4 4023   0.887   2.823   3.472 -1.4208  0.9147  0.7313
    1THF     C3 4024   0.996   2.779   3.661 -0.2106  0.1321 -0.2327
    1THF     H5 4025   0.942   2.797   3.755 -0.0386 -2.6697  0.4517
    1THF     H6 4026   1.054   2.870   3.642 -1.2179  0.5665 -1.2578
    1THF     C4 4027   1.083   2.653   3.666 -0.5167 -0.3287 -0.4500
    1THF     H7 4028   1.112   2.612   3.763  1.6127 -1.3860 -1.5002
    1THF     H8 4029   1.177   2.658   3.609  0.1405  1.0139  0.7318
    1THF     O1 4030   0.995   2.558   3.605  0.0303  0.4312 -0.1485
    1THF     C1 4031   4.011   3.278   2.905  0.3610  0.0375 -0.1898
    1THF     H1 4032   4.111   3.322   2.918  0.8204 -1.0160 -0.0924
    1THF     H2 4033   3.975   3.287   2.803  1.5795 -0.7520 -0.7125
    1THF     C2 4034   3.901   3.336   2.996  0.0147 -0.6289  0.0441
    1THF     H3 4035   3.854   3.420   2.944  0.3131 -1.4028 -1.5097
    1THF     H4 4036   3.949   3.377   3.086 -0.0438 -0.4881  0.0109
    1THF     C3 4037   3.804   3.218   3.032 -0.1706 -0.3855  0.2763
    1THF     H5 4038   3.709   3.220   2.979 -0.5081 -1.6397  0.8119
    1THF     H6 4039   3.795   3.215   3.141  1.9562  0.0299  0.4735
    1THF     C4 4040   3.877   3.095   2.968 -0.0270 -0.2087  0.2314
    1THF     H7 4041   3.831   3.076   2.870  3.1038  2.1198 -1.7926
    1THF     H8 4042   3.867   3.006   3.030 -1.8017  0.4257  0.8737
    1THF     O1 4043   4.015   3.138   2.947 -0.5392  0.4282  0.3155
    1THF     C1 4044   0.656   2.499   2.739  0.6926  0.0062  0.6998
    1THF     H1 4045   0.626   2.395   2.718 -0.7913  0.1178  2.1687
    1THF     H2 4046   0.580   2.558   2.791  0.7429  1.5137 -0.8937
    1THF     C2 4047   0.682   2.582   2.612  0.5020  0.1873 -0.1615
    1THF     H3 4048   0.639   2.681   2.628  1.0372  0.1657  1.5745
    1THF     H4 4049   0.642   2.538   2.521  1.9784  1.8670 -1.6480
    1THF     C3 4050   0.831   2.586   2.609  0.2867 -0.3147  0.3544
    1THF     H5 4051   0.861   2.678   2.559  1.9444  0.3341  2.4283
    1THF     H6 4052   0.866   2.498   2.555 -0.4997 -0.2227 -0.2962
    1THF     C4 4053   0.874   2.577   2.756  0.6993 -0.1102 -0.4370
    1THF     H7 4054   0.881   2.680   2.794 -0.2396 -0.3547  0.4402
    1THF     H8 4055   0.965   2.518   2.767 -1.1297 -3.1487 -1.0756
    1THF     O1 4056   0.771   2.496   2.821  0.2397  0.1720  0.0857
    1THF     C1 4057   3.085   0.351   3.634  0.1832  0.0437  0.6608
    1THF     H1 4058   3.085   0.421   3.550 -3.8131  1.6910  1.9259
    1THF     H2 4059   3.015   0.268   3.619  0.2503  0.0601  0.2418
    1THF     C2 4060   3.053   0.421   3.764  0.3809  0.0706 -0.2534
    1THF     H3 4061   2.947   0.432   3.786  0.6992  2.4430  0.2278
    1THF     H4 4062   3.088   0.524   3.762 -0.1520  0.3499  3.1480
    1THF     C3 4063   3.134   0.336   3.868  0.9688 -0.5075 -0.1554
    1THF     H5 4064   3.086   0.239   3.881  0.9641 -0.6679 -1.3639
    1THF     H6 4065   3.151   0.377   3.968  0.9111  1.1767 -0.8125
    1THF     C4 4066   3.266   0.312   3.788 -0.2312  0.0400 -0.5073
    1THF     H7 4067   3.317   0.219   3.816  1.4524  1.5627  1.6799
    1THF     H8 4068   3.326   0.404   3.792 -1.0288  0.5672 -0.5491
    1THF     O1 4069   3.218   0.297   3.655 -0.2153 -0.4652 -0.2082
    1THF     C1 4070   3.899   2.940   2.215  0.7155  0.5194 -0.1554
    1THF     H1 4071   3.939   2.838   2.213  1.0973  0.6562  0.5910
    1THF     H2 4072   3.796   2.944   2.250  0.3905 -0.0581 -1.0279
    1THF     C2 4073   3.920   3.000   2.074  0.5688 -0.4900 -0.5097
    1THF     H3 4074   3.850   3.083   2.063 -0.3193 -0.5679  3.7024
    1THF     H4 4075   3.908   2.923   1.998  0.5069  0.0667 -1.0605
    1THF     C3 4076   4.060   3.057   2.077  0.3995  1.0323  0.3078
    1THF     H5 4077   4.072   3.141   2.008  0.7425  0.7629  0.0392
    1THF     H6 4078   4.130   2.981   2.044  1.3753  2.2587 -0.4944
    1THF     C4 4079   4.087   3.089   2.226  0.1760 -0.0326 -0.0913
    1THF     H7 4080   4.086   3.197   2.247  1.0465 -0.0781  0.1927
    1THF     H8 4081   4.181   3.053   2.268  0.1628 -0.0418 -0.0694
    1THF     O1 4082   3.985   3.024   2.298  0.1116 -0.0878 -0.4698
    1THF     C1 4083   0.353   2.727   0.786 -0.2649  0.1815 -0.0312
    1THF     H1 4084   0.400   2.792   0.712 -0.0991  0.0816 -0.0132
    1THF     H2 4085   0.256   2.686   0.756  0.2821 -0.7578 -0.5208
    1THF     C2 4086   0.334   2.798   0.920 -0.6931  0.3544  0.3931
    1THF     H3 4087   0.231   2.793   0.958  0.0916 -2.4710  2.2864
    1THF     H4 4088   0.360   2.903   0.921 -1.1247  0.4616  0.8048
    1THF     C3 4089   0.425   2.722   1.019  0.3629  0.0388  0.1665
    1THF     H5 4090   0.359   2.651   1.068  1.8023 -0.1877  1.8375
    1THF     H6 4091   0.463   2.793   1.093 -0.9661 -0.5869  1.4786
    1THF     C4 4092   0.519   2.651   0.929  0.7473  0.5632 -0.4699
    1THF     H7 4093   0.555   2.557   0.970 -0.9666 -0.6944 -1.7678
    1THF     H8 4094   0.599   2.723   0.910  0.1489  1.9614  2.0890
    1THF     O1 4095   0.446   2.623   0.808  0.2269  0.2903  0.0891
    1THF     C1 4096   2.436   0.366   1.189  0.5883 -0.0136  0.6315
    1THF     H1 4097   2.523   0.406   1.137  0.0654  0.5671  0.1986
    1THF     H2 4098   2.455   0.349   1.295  1.2218 -1.9688  0.2377
    1THF     C2 4099   2.415   0.230   1.115  0.0213  0.1151  0.8157
    1THF     H3 4100   2.353   0.153   1.161  1.0880 -1.3451 -0.1352
    1THF     H4 4101   2.507   0.179   1.085 -1.4145 -1.7789 -0.4572
    1THF     C3 4102   2.327   0.280   0.997 -0.6544  0.0911  0.0436
    1THF     H5 4103   2.266   0.203   0.949  0.5769 -0.6354 -0.3698
    1THF     H6 4104   2.393   0.327   0.924 -0.5470 -0.9260 -0.5213
    1THF     C4 4105   2.242   0.394   1.059  0.5634  0.3690 -0.0392
    1THF     H7 4106   2.148   0.352   1.095  0.6409  1.3354  1.3385
    1THF     H8 4107   2.221   0.475   0.989 -0.9382  0.4251  0.4687
    1THF     O1 4108   2.321   0.444   1.169  0.3116 -0.4396 -0.2998
    1THF     C1 4109   2.597   3.422   0.358 -0.1409  0.3047  0.2503
    1THF     H1 4110   2.620   3.398   0.461  1.6345 -1.1362 -0.4620
    1THF     H2 4111   2.614   3.339   0.289  0.1278  0.5284  0.0464
    1THF     C2 4112   2.666   3.549   0.303 -0.7427 -0.2540 -0.1795
    1THF     H3 4113   2.715   3.522   0.209  0.2450  0.4681  0.1178
    1THF     H4 4114   2.733   3.587   0.380  0.0724 -1.7857 -0.1177
    1THF     C3 4115   2.561   3.653   0.275  0.5984 -0.3547  0.5597
    1THF     H5 4116   2.556   3.671   0.168  1.3828 -1.4759  0.3201
    1THF     H6 4117   2.568   3.744   0.334 -3.2662  0.5898 -0.2891
    1THF     C4 4118   2.429   3.596   0.325 -0.1763 -0.0769  0.3330
    1THF     H7 4119   2.348   3.612   0.253 -1.4005 -0.1827  1.6842
    1THF     H8 4120   2.405   3.650   0.416 -0.8169  1.2560 -0.6171
    1THF     O1 4121   2.450   3.455   0.347 -0.2827  0.2046  0.4589
    1THF     C1 4122   2.920   0.952   2.219  0.3981 -0.0188  0.2751
    1THF     H1 4123   3.017   0.989   2.250  0.1288  0.4763  0.5345
    1THF     H2 4124   2.870   0.884   2.289 -0.6836  0.8962  0.4065
    1THF     C2 4125   2.937   0.875   2.084 -0.9409  0.1224  0.3184
    1THF     H3 4126   2.847   0.814   2.074 -2.0553  1.1753  3.3964
    1THF     H4 4127   3.023   0.808   2.090 -0.7775  0.1408 -1.5281
    1THF     C3 4128   2.951   0.987   1.985 -0.0905 -0.2672 -0.2527
    1THF     H5 4129   2.927   0.958   1.882 -2.8186 -0.6118  0.4344
    1THF     H6 4130   3.056   1.015   1.979 -0.0977 -0.2155 -0.1421
    1THF     C4 4131   2.864   1.101   2.046  0.0227 -0.1035  0.9910
    1THF     H7 4132   2.769   1.117   1.994  0.1469 -1.0504  0.4667
    1THF     H8 4133   2.920   1.194   2.053  3.0312 -1.8223  0.3050
    1THF     O1 4134   2.833   1.057   2.177 -0.6506  0.0437  0.1999
    1THF     C1 4135   2.317   2.001   0.644  0.2038  0.2217 -0.2579
    1THF     H1 4136   2.295   2.011   0.750  0.9278 -1.2567  0.0419
    1THF     H2 4137   2.372   2.094   0.625  0.0414  0.5669  0.9191
    1THF     C2 4138   2.190   1.971   0.552  0.0874 -0.2225 -0.1095
    1THF     H3 4139   2.185   2.036   0.464 -0.3600  0.1685  0.2044
    1THF     H4 4140   2.092   1.976   0.598  0.7727 -1.9281  1.6095
    1THF     C3 4141   2.219   1.829   0.498 -0.2244  0.3144 -0.2540
    1THF     H5 4142   2.253   1.828   0.394  1.2155 -3.2997  0.1945
    1THF     H6 4143   2.132   1.764   0.509  0.5066 -0.3443  1.7921
    1THF     C4 4144   2.332   1.776   0.590  0.3030 -0.5654  0.5089
    1THF     H7 4145   2.400   1.698   0.555  0.9049 -0.0934  0.6257
    1THF     H8 4146   2.287   1.727   0.677  0.6226 -1.0892  0.3757
    1THF     O1 4147   2.409   1.893   0.623  0.2022 -0.3866 -0.0818
    1THF     C1 4148   1.318   2.502   0.334 -0.0433  0.6525  0.3930
    1THF     H1 4149   1.252   2.531   0.252 -0.3515 -1.2337 -0.0469
    1THF     H2 4150   1.367   2.585   0.386  1.6046 -0.5817  0.8416
    1THF     C2 4151   1.424   2.396   0.300 -0.1522 -0.5861 -0.2801
    1THF     H3 4152   1.517   2.442   0.268 -0.3033 -0.0881 -0.0001
    1THF     H4 4153   1.389   2.333   0.218 -0.6924  1.4759 -1.6611
    1THF     C3 4154   1.445   2.323   0.434 -0.4599 -0.1159  0.6070
    1THF     H5 4155   1.527   2.378   0.480 -0.7196  0.2502  0.6299
    1THF     H6 4156   1.472   2.218   0.423  2.0769  0.4063  1.6092
    1THF     C4 4157   1.314   2.338   0.512  1.2261  0.5352  0.3154
    1THF     H7 4158   1.335   2.396   0.603 -0.7117 -1.6489  2.2400
    1THF     H8 4159   1.259   2.249   0.544 -1.1347  1.2497 -1.6904
    1THF     O1 4160   1.233   2.438   0.434  0.0784  0.6799 -1.2088
    1THF     C1 4161   0.945   1.972   1.988 -0.2056 -0.4861  0.3040
    1THF     H1 4162   0.866   1.900   2.011 -1.3868  1.1195  1.3940
    1THF     H2 4163   0.956   1.971   1.879 -0.2891 -4.5432  0.2582
    1THF     C2 4164   1.078   1.953   2.061 -0.4723  0.0765  1.0307
    1THF     H3 4165   1.148   1.913   1.987 -0.9680 -0.0708  0.6377
    1THF     H4 4166   1.059   1.892   2.149 -2.1257  0.7693  1.1788
    1THF     C3 4167   1.132   2.094   2.100 -0.4125  0.1387 -0.3274
    1THF     H5 4168   1.218   2.114   2.035  0.4765  0.6698  0.9859
    1THF     H6 4169   1.162   2.110   2.204  0.0703 -0.2220 -0.4088
    1THF     C4 4170   1.021   2.184   2.045  0.4877 -0.3984 -0.2019
    1THF     H7 4171   1.036   2.227   1.946 -2.4487  1.0309 -0.1054
    1THF     H8 4172   1.000   2.270   2.110  1.5270 -0.2582 -0.0383
    1THF     O1 4173   0.901   2.098   2.038  0.1832  0.3694 -0.0719
    1THF     C1 4174   2.326   3.133   2.382  0.0871 -0.4471 -0.0024
    1THF     H1 4175   2.237   3.146   2.319 -1.3972 -1.3909  1.8501
    1THF     H2 4176   2.390   3.221   2.369 -0.4101 -0.3396 -1.9853
    1THF     C2 4177   2.388   3.001   2.336 -0.2324 -0.0979 -0.3074
    1THF     H3 4178   2.496   3.015   2.335 -0.1279 -0.6755  1.7097
    1THF     H4 4179   2.343   2.965   2.243 -0.3086  1.5344 -0.9176
    1THF     C3 4180   2.364   2.908   2.452  0.2285  0.0906 -0.2602
    1THF     H5 4181   2.458   2.855   2.464  1.4711  2.4129  0.6531
    1THF     H6 4182   2.271   2.852   2.442  0.1986  0.0060  0.4505
    1THF     C4 4183   2.341   2.997   2.577 -0.1414 -0.1149  0.0016
    1THF     H7 4184   2.442   3.009   2.617  0.0181  2.6582 -1.1388
    1THF     H8 4185   2.270   2.956   2.649 -0.3513  0.0849 -0.0927
    1THF     O1 4186   2.290   3.120   2.523 -0.7695  0.1337  0.6376
    1THF     C1 4187   2.664   2.465   2.682  0.7971  0.5563 -0.5107
    1THF     H1 4188   2.737   2.497   2.757 -2.0400  0.9170  2.2177
    1THF     H2 4189   2.562   2.458   2.723  0.8381 -1.4041 -0.7127
    1THF     C2 4190   2.728   2.354   2.597  0.7324  0.2570  0.5323
    1THF     H3 4191   2.655   2.312   2.528 -0.1568 -0.3951  1.8287
    1THF     H4 4192   2.775   2.275   2.656  0.7754 -0.5208 -0.5414
    1THF     C3 4193   2.825   2.423   2.502  0.5610 -0.2795 -0.3010
    1THF     H5 4194   2.818   2.372   2.406  3.3266  1.1071 -1.2854
    1THF     H6 4195   2.929   2.426   2.534 -0.7302  1.6134  4.1176
    1THF     C4 4196   2.772   2.563   2.505  0.6196  0.4717  0.0592
    1THF     H7 4197   2.747   2.589   2.401 -0.1260  1.7743  0.5436
    1THF     H8 4198   2.848   2.629   2.547 -0.0644  0.4347  1.3646
    1THF     O1 4199   2.658   2.569   2.587 -0.1034  0.1948 -0.7412
    1THF     C1 4200   3.806   0.519   0.570  0.0089 -0.1122  0.3355
    1THF     H1 4201   3.722   0.587   0.552 -1.5198 -1.1213  3.3003
    1THF     H2 4202   3.873   0.558   0.647  2.3996  0.0663 -1.7808
    1THF     C2 4203   3.872   0.483   0.443  0.2040  0.1390  0.4492
    1THF     H3 4204   3.974   0.524   0.447  0.6583 -0.7942 -1.1893
    1THF     H4 4205   3.822   0.533   0.360  2.0190  3.1905  1.0744
    1THF     C3 4206   3.873   0.332   0.432 -1.0281 -0.0580  0.0043
    1THF     H5 4207   3.968   0.293   0.470  0.1423  2.0658 -0.6990
    1THF     H6 4208   3.846   0.303   0.330 -2.4246  1.1448  0.0204
    1THF     C4 4209   3.759   0.290   0.522 -0.3091 -0.3514  0.6950
    1THF     H7 4210   3.777   0.196   0.574  0.4438  0.7593  2.4928
    1THF     H8 4211   3.666   0.285   0.465  1.7070 -0.6894 -2.7189
    1THF     O1 4212   3.756   0.388   0.621 -0.2230 -0.0015 -0.1044
    1THF     C1 4213   0.314   2.112   0.036 -0.0869 -0.2935  0.6610
    1THF     H1 4214   0.279   2.121   0.139 -2.2794 -0.0326 -0.0950
    1THF     H2 4215   0.232   2.075  -0.026 -2.3839  1.9562  2.2560
    1THF     C2 4216   0.451   2.033   0.014  0.5883 -0.0668 -1.0529
    1THF     H3 4217   0.429   1.927  -0.007 -1.3898  0.2101 -0.5346
    1THF     H4 4218   0.504   2.027   0.109  1.0503 -2.5810 -1.4268
    1THF     C3 4219   0.529   2.110  -0.087 -0.2786 -0.4390 -0.1764
    1THF     H5 4220   0.517   2.051  -0.178  0.5014 -4.1512  2.0420
    1THF     H6 4221   0.637   2.110  -0.074  0.3617  1.7317 -4.2653
    1THF     C4 4222   0.467   2.250  -0.089 -0.2770  0.2214  0.2760
    1THF     H7 4223   0.459   2.299  -0.187 -2.9600 -1.1880 -0.2690
    1THF     H8 4224   0.516   2.322  -0.023  0.1852 -1.2850  1.6028
    1THF     O1 4225   0.335   2.242  -0.031  0.3727  0.1358  0.3063
    1THF     C1 4226   1.365   2.965   1.619  0.1276  0.5433 -0.2067
    1THF     H1 4227   1.361   3.029   1.707  1.4826  1.7071 -0.9710
    1THF     H2 4228   1.365   3.031   1.531  1.7165 -1.8267 -2.0622
    1THF     C2 4229   1.249   2.863   1.610  0.1797  0.0185  0.1800
    1THF     H3 4230   1.196   2.868   1.515  1.0824  0.1316 -0.3224
    1THF     H4 4231   1.188   2.902   1.692 -0.3071  3.0264 -1.5482
    1THF     C3 4232   1.315   2.726   1.621 -0.4654 -0.4910  0.4054
    1THF     H5 4233   1.257   2.644   1.578  1.2150 -0.5684 -1.8361
    1THF     H6 4234   1.334   2.706   1.727  0.1895 -2.4372 -0.0434
    1THF     C4 4235   1.451   2.748   1.555  0.1391 -0.2578  0.3709
    1THF     H7 4236   1.452   2.731   1.447 -0.4513 -0.8935  0.4618
    1THF     H8 4237   1.528   2.687   1.603 -0.9970  1.3139  4.3904
    1THF     O1 4238   1.485   2.882   1.591  0.6086 -0.2360  0.4748
    1THF     C1 4239   2.767   0.427   3.422 -0.0858  0.0547 -0.9047
    1THF     H1 4240   2.701   0.494   3.479  0.5952  0.8377 -1.0150
    1THF     H2 4241   2.868   0.431   3.465 -0.7660 -0.2329  0.7684
    1THF     C2 4242   2.763   0.445   3.273 -0.1753 -1.3145 -0.6156
    1THF     H3 4243   2.846   0.390   3.228  2.4442  2.8913 -1.1850
    1THF     H4 4244   2.781   0.549   3.244  0.6755 -1.7134 -1.5353
    1THF     C3 4245   2.642   0.374   3.220 -0.2562  0.0311 -0.1419
    1THF     H5 4246   2.660   0.325   3.124 -2.7353 -0.4789 -0.3903
    1THF     H6 4247   2.571   0.457   3.216  1.2386  1.3447  0.5943
    1THF     C4 4248   2.611   0.279   3.344  0.1449  0.4073 -0.0423
    1THF     H7 4249   2.612   0.174   3.315 -1.8445  0.3876 -0.0777
    1THF     H8 4250   2.516   0.297   3.395  0.4520 -0.3693  0.8311
    1THF     O1 4251   2.715   0.296   3.438  0.1426 -0.0133  1.0902
    1THF     C1 4252   1.248   0.267   2.312  0.4752 -0.6888  0.4841
    1THF     H1 4253   1.349   0.236   2.339  1.0290  0.2520 -0.4691
    1THF     H2 4254   1.217   0.237   2.211 -2.0317  1.2124  0.6131
    1THF     C2 4255   1.228   0.413   2.347  0.0738  0.8160 -0.0445
    1THF     H3 4256   1.241   0.472   2.256 -1.0770  0.4353 -0.4605
    1THF     H4 4257   1.295   0.446   2.427 -1.4813  1.8338  0.8609
    1THF     C3 4258   1.080   0.412   2.399  0.1188  0.7373 -0.2155
    1THF     H5 4259   1.019   0.440   2.313  0.4807  1.6454 -0.1860
    1THF     H6 4260   1.075   0.496   2.468 -0.6715  0.9223 -0.4954
    1THF     C4 4261   1.048   0.266   2.446 -0.3040  0.0949 -0.1473
    1THF     H7 4262   0.953   0.235   2.401  0.7124 -1.1369 -1.4867
    1THF     H8 4263   1.046   0.262   2.555 -3.1577  1.7266 -0.0949
    1THF     O1 4264   1.162   0.191   2.402 -0.6199  0.1569 -0.1291
    1THF     C1 4265   3.967   3.715   3.792  0.5529  1.2320  0.4144
    1THF     H1 4266   3.952   3.676   3.691  0.9104 -0.7271  1.0884
    1THF     H2 4267   3.894   3.673   3.862  1.7507 -1.3225  0.1795
    1THF     C2 4268   3.972   3.865   3.816  0.4305  0.1899  0.4867
    1THF     H3 4269   3.875   3.902   3.849 -0.3426 -1.0612 -0.3410
    1THF     H4 4270   4.005   3.910   3.722  0.9083 -0.5079  0.3111
    1THF     C3 4271   4.080   3.887   3.923  0.0662  0.9480  0.5479
    1THF     H5 4272   4.039   3.902   4.023 -0.1923 -0.1655  0.6138
    1THF     H6 4273   4.150   3.969   3.901  0.7198  0.4032  0.5950
    1THF     C4 4274   4.145   3.741   3.941  0.2691  0.0690 -0.1253
    1THF     H7 4275   4.109   3.686   4.029  0.8124 -1.3872 -0.7984
    1THF     H8 4276   4.254   3.740   3.939  0.2543 -2.2336 -0.7269
    1THF     O1 4277   4.094   3.663   3.831  0.2187 -0.3666 -0.6272
    1THF     C1 4278   1.281   0.879   3.040 -0.2970  0.1875  0.6388
    1THF     H1 4279   1.387   0.904   3.036 -0.1479 -0.6138 -0.7081
    1THF     H2 4280   1.226   0.913   2.952 -0.3551 -2.2473 -0.3170
    1THF     C2 4281   1.216   0.928   3.169  1.0926 -0.4554 -0.7047
    1THF     H3 4282   1.168   1.023   3.144 -0.8883 -1.1479  0.3161
    1THF     H4 4283   1.287   0.946   3.250  0.1457  0.6117 -0.0888
    1THF     C3 4284   1.113   0.816   3.217  0.2623  0.5583 -1.0880
    1THF     H5 4285   1.011   0.848   3.197 -0.2758  0.2885  1.1103
    1THF     H6 4286   1.125   0.786   3.321  0.7001 -0.7883 -1.5203
    1THF     C4 4287   1.155   0.704   3.127 -0.2735 -0.8773 -0.0331
    1THF     H7 4288   1.065   0.672   3.073 -1.0222 -0.1996  0.7814
    1THF     H8 4289   1.195   0.617   3.179  0.7135 -1.1665 -1.2570
    1THF     O1 4290   1.265   0.739   3.044 -0.4433  0.0656 -0.6235
    1THF     C1 4291   0.458   1.673   0.296  0.1349  0.0623 -0.3440
    1THF     H1 4292   0.484   1.572   0.263  2.0456  0.9423 -1.6290
    1THF     H2 4293   0.547   1.720   0.339  0.8829  0.6236 -2.4701
    1THF     C2 4294   0.354   1.667   0.408  0.2043 -0.5944  0.5256
    1THF     H3 4295   0.393   1.717   0.497 -2.8099  1.3227  0.8499
    1THF     H4 4296   0.318   1.565   0.426 -1.6593  0.3608  2.4497
    1THF     C3 4297   0.246   1.762   0.358  0.7904 -0.1078  0.3228
    1THF     H5 4298   0.207   1.831   0.433 -2.3304 -2.2203  0.7449
    1THF     H6 4299   0.163   1.705   0.314  1.9914 -1.1677 -0.6074
    1THF     C4 4300   0.310   1.848   0.245 -0.0288  0.1410  0.3093
    1THF     H7 4301   0.359   1.936   0.287 -2.9142  1.8454  0.1875
    1THF     H8 4302   0.242   1.885   0.168  0.0374 -0.4603 -0.0379
    1THF     O1 4303   0.412   1.763   0.193  0.0036  0.8772 -0.3010
    1THF     C1 4304   3.749   3.540   0.100 -0.0129 -0.1871 -0.1289
    1THF     H1 4305   3.763   3.447   0.155 -4.7515 -0.1819  1.3031
    1THF     H2 4306   3.706   3.512   0.003 -4.1493  2.2583  0.8857
    1THF     C2 4307   3.873   3.627   0.085 -0.4988  0.2115  0.3604
    1THF     H3 4308   3.929   3.590  -0.001  0.1701  1.4020  0.2756
    1THF     H4 4309   3.931   3.622   0.177 -2.1342  2.9678  1.6007
    1THF     C3 4310   3.802   3.771   0.069  1.0144 -0.4896 -0.0451
    1THF     H5 4311   3.792   3.813  -0.032  1.3191  0.1084  0.1717
    1THF     H6 4312   3.861   3.835   0.135  0.6222  0.8302 -0.9522
    1THF     C4 4313   3.660   3.758   0.136  0.3791  0.9192  0.7614
    1THF     H7 4314   3.576   3.776   0.068  0.8983 -1.4241 -0.5661
    1THF     H8 4315   3.663   3.813   0.230 -0.5227 -0.4273  1.6061
    1THF     O1 4316   3.651   3.619   0.168 -0.5232  0.2741 -0.3685
    1THF     C1 4317   3.465   1.958   3.083 -0.1450  0.0019 -0.2653
    1THF     H1 4318   3.549   1.891   3.060  0.5053  0.5524  0.4656
    1THF     H2 4319   3.376   1.942   3.022  0.0346 -0.5730 -0.3807
    1THF     C2 4320   3.507   2.109   3.063 -0.3450  0.6054  0.4294
    1THF     H3 4321   3.445   2.163   2.990 -0.6433 -1.3380 -0.7911
    1THF     H4 4322   3.607   2.113   3.020  0.7716 -1.3785  2.7217
    1THF     C3 4323   3.518   2.170   3.198  0.4441  0.1714 -1.6610
    1THF     H5 4324   3.438   2.242   3.218  0.3644 -0.5860  0.9684
    1THF     H6 4325   3.609   2.226   3.223  0.0587  0.8292 -1.7053
    1THF     C4 4326   3.522   2.051   3.297 -0.4115 -0.4169  0.2492
    1THF     H7 4327   3.472   2.077   3.391 -0.1790  0.7559  0.0585
    1THF     H8 4328   3.623   2.012   3.312 -0.3701  0.2433  1.8153
    1THF     O1 4329   3.446   1.950   3.231 -0.7731 -0.0178 -0.2442
    1THF     C1 4330   0.771   0.870   3.956  0.0535 -0.0694  0.4896
    1THF     H1 4331   0.855   0.932   3.926 -0.5335  1.1576  1.3518
    1THF     H2 4332   0.687   0.932   3.990 -1.8815 -2.4270  0.1618
    1THF     C2 4333   0.805   0.800   4.088 -0.5148  0.3789 -0.9043
    1THF     H3 4334   0.726   0.801   4.163  0.5364 -0.0161  0.2118
    1THF     H4 4335   0.885   0.849   4.144 -0.8493 -1.3423  1.1466
    1THF     C3 4336   0.827   0.656   4.048 -0.8179  0.3145  0.8769
    1THF     H5 4337   0.756   0.593   4.102 -0.8368  0.6878  1.2878
    1THF     H6 4338   0.928   0.621   4.068 -0.6607  1.2442  1.6890
    1THF     C4 4339   0.800   0.638   3.896 -0.1568  0.7313  0.2511
    1THF     H7 4340   0.746   0.546   3.870  1.0346 -0.4732  1.9324
    1THF     H8 4341   0.893   0.633   3.840  1.0610 -0.2472  2.3030
    1THF     O1 4342   0.737   0.766   3.863 -0.2863  0.1340  0.4745
    1THF     C1 4343   2.832   3.056   2.434 -0.2984  0.0000 -0.1287
    1THF     H1 4344   2.777   3.149   2.419  4.4450  3.1557  0.8953
    1THF     H2 4345   2.878   3.015   2.344  0.5259  2.2936 -0.7836
    1THF     C2 4346   2.738   2.952   2.517 -0.5812  0.3564  0.7471
    1THF     H3 4347   2.743   2.850   2.479 -0.5430  1.0249 -1.1122
    1THF     H4 4348   2.636   2.993   2.520 -0.2568  1.2318  0.1255
    1THF     C3 4349   2.808   2.944   2.653  0.3980  0.5614 -0.0446
    1THF     H5 4350   2.808   2.844   2.697 -0.5685  1.4641  2.0439
    1THF     H6 4351   2.769   3.015   2.726 -0.2568  0.8867 -0.7066
    1THF     C4 4352   2.952   2.985   2.619 -0.2178  0.3102 -0.8917
    1THF     H7 4353   3.018   2.915   2.567  1.3045  0.8095  0.3350
    1THF     H8 4354   2.998   3.026   2.709 -1.1089  0.1525 -0.3501
    1THF     O1 4355   2.942   3.090   2.527 -0.5456  0.0554 -0.3509
    1THF     C1 4356   2.653   3.956   2.407 -0.3596 -0.3529  0.4235
    1THF     H1 4357   2.646   4.032   2.329  0.2365  0.0038  0.7095
    1THF     H2 4358   2.574   3.888   2.376  0.5145 -0.7841 -0.8806
    1THF     C2 4359   2.657   3.992   2.551  1.0004  0.6572 -0.1876
    1THF     H3 4360   2.626   3.902   2.606  2.3388 -0.0199 -0.5163
    1THF     H4 4361   2.605   4.086   2.571 -0.5038 -0.4449  1.2784
    1THF     C3 4362   2.804   4.013   2.586 -0.3601  0.1837 -0.2309
    1THF     H5 4363   2.826   3.985   2.689 -0.0817 -1.9156 -0.8190
    1THF     H6 4364   2.811   4.118   2.560  1.8276  0.1050 -0.0384
    1THF     C4 4365   2.870   3.914   2.489 -0.5039 -0.5051 -0.5542
    1THF     H7 4366   2.888   3.814   2.528  1.3235 -1.3068 -3.2582
    1THF     H8 4367   2.960   3.953   2.440 -1.8817  2.2691 -0.9892
    1THF     O1 4368   2.774   3.891   2.385  0.0331 -0.8483 -0.0726
    1THF     C1 4369   2.491   0.022   1.524 -0.3192 -0.5825 -0.3859
    1THF     H1 4370   2.434   0.072   1.603 -1.5914 -0.3115 -1.4717
    1THF     H2 4371   2.428  -0.002   1.439 -1.9767  2.4928 -0.0856
    1THF     C2 4372   2.562  -0.101   1.581  0.2497 -0.9635  0.0634
    1THF     H3 4373   2.543  -0.173   1.501 -0.4617 -1.0966  0.3490
    1THF     H4 4374   2.515  -0.141   1.671 -2.0664  0.8934 -0.2776
    1THF     C3 4375   2.704  -0.053   1.613  0.1137  0.1553  0.9863
    1THF     H5 4376   2.773  -0.131   1.581 -1.4834 -1.4426  1.3525
    1THF     H6 4377   2.719  -0.037   1.720 -0.0580 -0.8755  1.1609
    1THF     C4 4378   2.724   0.077   1.540  0.2153 -0.6001  0.2142
    1THF     H7 4379   2.797   0.067   1.460  0.5422 -1.9176  0.6687
    1THF     H8 4380   2.754   0.162   1.602 -0.9091  0.1149 -0.1983
    1THF     O1 4381   2.600   0.111   1.487  0.1582  0.0329  0.0676
    1THF     C1 4382   0.673   2.092   3.389 -0.4622  0.1326  0.3591
    1THF     H1 4383   0.648   1.992   3.352  0.1495  0.5285 -1.1199
    1THF     H2 4384   0.588   2.146   3.432 -0.4894  0.3292  0.0578
    1THF     C2 4385   0.742   2.173   3.278 -0.0674  0.1056  0.6796
    1THF     H3 4386   0.666   2.232   3.227 -1.6534 -2.5246 -0.1395
    1THF     H4 4387   0.800   2.123   3.200 -0.6991  1.1306 -0.4659
    1THF     C3 4388   0.835   2.268   3.364  0.6327 -0.0894 -0.3378
    1THF     H5 4389   0.785   2.365   3.361  1.4946  0.3297 -1.2716
    1THF     H6 4390   0.934   2.277   3.318  0.2891  1.0564 -0.8842
    1THF     C4 4391   0.836   2.213   3.508  0.3290 -0.9845  0.2982
    1THF     H7 4392   0.787   2.287   3.572 -0.4008 -0.9063 -0.3561
    1THF     H8 4393   0.941   2.194   3.531  0.4267 -2.5242 -1.3092
    1THF     O1 4394   0.767   2.085   3.494 -0.0251  0.4021  0.2524
    1THF     C1 4395   1.449   3.943   1.845 -0.8757 -0.4773 -0.4409
    1THF     H1 4396   1.514   3.863   1.808  1.2917  1.1819 -0.3850
    1THF     H2 4397   1.442   3.931   1.953  0.7443  0.4242 -0.2107
    1THF     C2 4398   1.315   3.933   1.778 -0.5655 -0.2887 -0.3706
    1THF     H3 4399   1.247   3.868   1.834 -0.9454  0.0463 -0.4436
    1THF     H4 4400   1.324   3.897   1.676 -0.4200 -1.7150  0.1436
    1THF     C3 4401   1.263   4.079   1.787  0.0596 -0.0289 -0.1738
    1THF     H5 4402   1.180   4.084   1.857 -0.0339 -0.1166 -0.2787
    1THF     H6 4403   1.229   4.108   1.687 -2.1182  0.6431  0.7457
    1THF     C4 4404   1.382   4.163   1.836 -0.3392  0.3211 -0.0380
    1THF     H7 4405   1.366   4.189   1.941  1.6549  0.0050  0.3598
    1THF     H8 4406   1.399   4.249   1.771  0.7328  0.5783  0.5650
    1THF     O1 4407   1.495   4.072   1.826 -0.3124  0.0522 -0.2671
    1THF     C1 4408   1.441   3.450   0.758  0.0184  0.4028  0.1948
    1THF     H1 4409   1.508   3.523   0.713 -1.4636  0.0552 -2.6963
    1THF     H2 4410   1.360   3.512   0.797  0.7505  1.6984 -0.3293
    1THF     C2 4411   1.512   3.350   0.845 -0.0628  0.5408 -0.2616
    1THF     H3 4412   1.441   3.300   0.911 -1.1272  0.6575 -1.3010
    1THF     H4 4413   1.595   3.389   0.904  0.6963  0.2218 -1.0970
    1THF     C3 4414   1.550   3.239   0.754  0.3138 -0.3219 -0.2046
    1THF     H5 4415   1.507   3.146   0.790 -1.3875 -0.0088 -1.3813
    1THF     H6 4416   1.658   3.227   0.748  0.6974  3.1440 -1.5853
    1THF     C4 4417   1.492   3.277   0.619 -1.0384  0.6225 -0.1312
    1THF     H7 4418   1.447   3.196   0.560 -0.7716  0.0852  0.3966
    1THF     H8 4419   1.574   3.320   0.562  0.1433  2.8148  3.1399
    1THF     O1 4420   1.387   3.373   0.649  0.0977 -0.8268  0.0918
    1THF     C1 4421   3.837   1.206   2.749  0.4532 -0.2397 -0.3791
    1THF     H1 4422   3.759   1.239   2.819 -1.5905 -0.5996 -2.4366
    1THF     H2 4423   3.896   1.126   2.794 -0.5006 -1.0026 -0.4670
    1THF     C2 4424   3.918   1.338   2.724 -0.0501  0.4372 -0.2133
    1THF     H3 4425   4.017   1.299   2.698 -0.3148 -1.0435  0.9065
    1THF     H4 4426   3.922   1.413   2.803 -4.4259  2.3606 -1.6608
    1THF     C3 4427   3.846   1.405   2.600 -0.0874 -0.2884 -0.4523
    1THF     H5 4428   3.923   1.440   2.532 -0.6515  0.1449 -0.8689
    1THF     H6 4429   3.774   1.480   2.631  0.7452 -1.1882  4.0565
    1THF     C4 4430   3.775   1.289   2.531  0.8455  0.1516  0.1730
    1THF     H7 4431   3.817   1.267   2.432  0.7970 -1.3649  0.4768
    1THF     H8 4432   3.670   1.318   2.520  1.0615  0.3621 -1.3988
    1THF     O1 4433   3.778   1.177   2.626 -0.5916 -0.4759  0.3104
    1THF     C1 4434   1.726   3.192   0.176  0.8056 -0.4732  0.0919
    1THF     H1 4435   1.795   3.150   0.250 -0.3183 -0.5451  1.1070
    1THF     H2 4436   1.737   3.292   0.134 -1.0228  0.8153  2.5709
    1THF     C2 4437   1.590   3.201   0.248 -0.1833 -0.4462 -0.1034
    1THF     H3 4438   1.544   3.299   0.234  0.2627 -0.3678 -1.1257
    1THF     H4 4439   1.591   3.177   0.354 -1.6304 -1.5749 -0.3326
    1THF     C3 4440   1.500   3.103   0.172  0.0862  0.2483 -0.6970
    1THF     H5 4441   1.437   3.161   0.104  0.5331  0.7788 -0.6662
    1THF     H6 4442   1.434   3.055   0.244  2.2890  1.9587  2.5862
    1THF     C4 4443   1.598   3.012   0.094  0.0022 -0.3595 -0.6434
    1THF     H7 4444   1.544   2.974   0.007 -2.8699 -1.5157  1.5530
    1THF     H8 4445   1.625   2.925   0.153  0.8969 -0.0244 -0.5419
    1THF     O1 4446   1.709   3.099   0.062 -0.2328  0.3518 -0.4129
    1THF     C1 4447   2.349   1.323   0.678 -0.4816  0.4354 -0.2445
    1THF     H1 4448   2.367   1.225   0.633 -0.0604  1.2546 -1.9251
    1THF     H2 4449   2.433   1.341   0.746  0.4588 -0.5226 -1.1276
    1THF     C2 4450   2.222   1.331   0.765  0.0290  0.8686  0.0327
    1THF     H3 4451   2.242   1.404   0.843 -0.0215 -0.9060  1.7623
    1THF     H4 4452   2.200   1.235   0.813  0.2520  0.5761 -0.4452
    1THF     C3 4453   2.123   1.401   0.671  0.2429 -0.1290 -0.2306
    1THF     H5 4454   2.086   1.493   0.717 -1.3405 -0.8578 -0.0159
    1THF     H6 4455   2.043   1.329   0.652  0.6160 -1.3696  2.5187
    1THF     C4 4456   2.195   1.433   0.545  0.4357  0.4783  0.4827
    1THF     H7 4457   2.163   1.529   0.502  0.1484  0.3216  0.3426
    1THF     H8 4458   2.174   1.349   0.478 -3.6031  0.2924  1.8105
    1THF     O1 4459   2.336   1.429   0.574  0.6490 -0.1659  0.3380
    1THF     C1 4460   3.515   3.930   2.868  0.7028 -0.6866 -0.1543
    1THF     H1 4461   3.568   4.024   2.854 -1.6525  0.9003  1.2226
    1THF     H2 4462   3.409   3.953   2.878  0.3995 -2.3484  0.7518
    1THF     C2 4463   3.549   3.860   2.996 -0.2257 -0.0479 -0.5773
    1THF     H3 4464   3.475   3.882   3.073 -0.3723  1.7513 -1.2011
    1THF     H4 4465   3.643   3.894   3.041 -1.8935  0.9075  2.2947
    1THF     C3 4466   3.545   3.713   2.960  0.2647 -0.6178  0.7417
    1THF     H5 4467   3.476   3.659   3.025 -1.0276  0.5694  0.3860
    1THF     H6 4468   3.645   3.671   2.966  0.2442 -1.0177 -1.4050
    1THF     C4 4469   3.490   3.701   2.816 -0.2076 -0.5791 -0.3162
    1THF     H7 4470   3.381   3.688   2.821 -0.0688 -1.1134  1.2761
    1THF     H8 4471   3.538   3.618   2.764 -2.3881 -1.3642 -1.1202
    1THF     O1 4472   3.531   3.833   2.761  0.0639  0.2719  0.4671
    1THF     C1 4473   3.296   2.711   2.689  0.1579  0.8284  0.6809
    1THF     H1 4474   3.382   2.727   2.754 -0.8486 -1.9962  2.7918
    1THF     H2 4475   3.232   2.799   2.699 -0.8375  0.4148 -1.6297
    1THF     C2 4476   3.232   2.581   2.726 -0.7984  0.2613  0.3391
    1THF     H3 4477   3.124   2.579   2.707 -0.7578 -3.3205 -0.0282
    1THF     H4 4478   3.253   2.551   2.829 -2.2559 -1.2235  0.2299
    1THF     C3 4479   3.295   2.478   2.640 -0.7976  0.4842  0.8554
    1THF     H5 4480   3.237   2.388   2.619 -3.1962  2.3025 -0.5103
    1THF     H6 4481   3.375   2.436   2.702 -1.0648 -1.3118  0.0164
    1THF     C4 4482   3.341   2.557   2.518  0.0316  0.1077 -0.1824
    1THF     H7 4483   3.278   2.547   2.430 -3.0446  0.0896  1.9537
    1THF     H8 4484   3.447   2.544   2.493  0.0697  1.1450 -0.6274
    1THF     O1 4485   3.343   2.697   2.552  0.0309  0.1137  0.1125
    1THF     C1 4486   3.145   0.005   3.134 -0.2329 -0.1812  0.4894
    1THF     H1 4487   3.196  -0.090   3.121 -1.1275 -0.5490 -0.4023
    1THF     H2 4488   3.187   0.080   3.067 -1.9315  0.3431 -0.0287
    1THF     C2 4489   3.159   0.057   3.282  0.1808  0.1968 -0.2570
    1THF     H3 4490   3.238   0.130   3.297 -0.1298  0.3602  0.6173
    1THF     H4 4491   3.190  -0.028   3.344  0.0240 -0.2502 -0.7845
    1THF     C3 4492   3.022   0.125   3.302  0.7989  0.4618  0.2743
    1THF     H5 4493   3.035   0.233   3.314 -0.1973  0.4973  1.1176
    1THF     H6 4494   2.983   0.088   3.398  0.2550  2.2782  0.7718
    1THF     C4 4495   2.928   0.098   3.180 -0.9067  0.0409  0.0240
    1THF     H7 4496   2.915   0.190   3.123 -0.1238 -1.1806 -2.1995
    1THF     H8 4497   2.829   0.054   3.197 -0.7316 -1.1267 -1.8040
    1THF     O1 4498   3.002  -0.001   3.112 -0.4985  0.5461  0.6416
    1THF     C1 4499   0.664   1.755   0.996  0.1903  0.3640  0.1293
    1THF     H1 4500   0.696   1.735   1.098 -0.6998 -1.9623 -0.0282
    1THF     H2 4501   0.737   1.789   0.922  1.1338  0.3725  1.0554
    1THF     C2 4502   0.550   1.858   0.990 -0.6902  0.6058 -0.0279
    1THF     H3 4503   0.585   1.938   0.923 -0.8524  0.5244 -0.2098
    1THF     H4 4504   0.530   1.898   1.090  0.0450 -1.0104  0.7853
    1THF     C3 4505   0.430   1.796   0.924 -0.0147  0.9971 -0.4817
    1THF     H5 4506   0.388   1.863   0.848 -3.8885  0.1189  0.7894
    1THF     H6 4507   0.353   1.781   1.000 -0.3695 -1.5283 -1.2967
    1THF     C4 4508   0.485   1.666   0.861  0.3388 -0.6480  0.4353
    1THF     H7 4509   0.532   1.683   0.763 -0.2492 -0.2842  0.2145
    1THF     H8 4510   0.411   1.587   0.858  0.7585 -1.0041 -0.9904
    1THF     O1 4511   0.595   1.637   0.954  0.0158  0.6082 -0.0948
    1THF     C1 4512   0.226   1.771   3.492 -0.1296  0.0584 -0.1079
    1THF     H1 4513   0.275   1.815   3.580  0.0400  0.8087 -0.5756
    1THF     H2 4514   0.121   1.790   3.513  0.1062  1.8373 -0.4291
    1THF     C2 4515   0.268   1.629   3.457 -0.5492  0.1896 -0.1885
    1THF     H3 4516   0.186   1.564   3.424 -0.8302  0.2290  0.4187
    1THF     H4 4517   0.315   1.591   3.547  1.1184  0.9509 -0.7170
    1THF     C3 4518   0.362   1.642   3.338  0.2362 -0.1381 -0.6367
    1THF     H5 4519   0.304   1.614   3.250 -1.9249 -1.1438  1.0900
    1THF     H6 4520   0.455   1.585   3.339 -0.1530 -0.8273 -2.1175
    1THF     C4 4521   0.383   1.792   3.321  0.3639 -0.4175 -0.3237
    1THF     H7 4522   0.406   1.831   3.222  1.6775  0.6503  0.3894
    1THF     H8 4523   0.461   1.826   3.389  0.4557  1.2171 -1.2310
    1THF     O1 4524   0.262   1.851   3.375 -0.3527  0.7819 -0.1998
    1THF     C1 4525   2.793   1.213   3.725 -0.3566 -0.0272 -0.1480
    1THF     H1 4526   2.788   1.320   3.706  1.3559 -0.1549 -1.5464
    1THF     H2 4527   2.824   1.160   3.634  2.9333  0.8056  0.3940
    1THF     C2 4528   2.655   1.159   3.779 -0.4878 -0.2225 -0.2007
    1THF     H3 4529   2.612   1.079   3.718 -0.6381 -0.5284  0.3060
    1THF     H4 4530   2.576   1.234   3.779 -0.8795 -0.5825 -2.9513
    1THF     C3 4531   2.695   1.125   3.924  0.0099  0.1288  0.1090
    1THF     H5 4532   2.702   1.019   3.949  0.6384  0.4475  1.3207
    1THF     H6 4533   2.616   1.168   3.986 -0.1921 -0.8994  0.5715
    1THF     C4 4534   2.827   1.195   3.952  0.0062  0.7282  0.0422
    1THF     H7 4535   2.891   1.147   4.027 -0.7834 -0.1153  0.1838
    1THF     H8 4536   2.803   1.301   3.961  1.3987  1.1333 -0.8483
    1THF     O1 4537   2.886   1.191   3.822 -0.9461  0.2286 -0.6405
    1THF     C1 4538   1.850   3.801   0.923 -0.2160 -0.4571  0.1399
    1THF     H1 4539   1.902   3.717   0.876 -1.1933 -1.2657  0.4994
    1THF     H2 4540   1.884   3.837   1.020  1.2917  0.8620 -0.8462
    1THF     C2 4541   1.699   3.786   0.913 -0.0655 -0.2146  0.2758
    1THF     H3 4542   1.649   3.851   0.985 -1.7174 -0.9863 -0.1647
    1THF     H4 4543   1.671   3.683   0.935  2.4400 -1.1214 -0.6052
    1THF     C3 4544   1.665   3.823   0.763  0.5006  0.3839 -0.9819
    1THF     H5 4545   1.565   3.863   0.748  0.5810  1.1087  0.2619
    1THF     H6 4546   1.671   3.734   0.701  0.5971  0.9505 -1.7860
    1THF     C4 4547   1.768   3.929   0.743 -0.3301  0.3531  0.2285
    1THF     H7 4548   1.730   4.030   0.762 -0.1149  0.2029  1.4639
    1THF     H8 4549   1.812   3.935   0.643  1.3804 -2.4966  0.7467
    1THF     O1 4550   1.873   3.917   0.841  0.0751 -0.5736  0.1474
    1THF     C1 4551   2.503   3.443   2.794 -0.2267  0.0086  0.3818
    1THF     H1 4552   2.492   3.527   2.864 -1.1474 -1.0603  1.5502
    1THF     H2 4553   2.516   3.479   2.692  2.3744  0.7849  0.9523
    1THF     C2 4554   2.381   3.350   2.808  0.2872 -0.4487 -0.8566
    1THF     H3 4555   2.368   3.303   2.710 -2.6604 -0.2489 -0.5979
    1THF     H4 4556   2.287   3.395   2.840  1.4413  0.8169  0.8419
    1THF     C3 4557   2.434   3.246   2.916  0.3897  0.7890 -0.1271
    1THF     H5 4558   2.378   3.153   2.914  1.0402  0.3668  0.9584
    1THF     H6 4559   2.440   3.289   3.016  0.1747 -0.3733  0.3966
    1THF     C4 4560   2.578   3.228   2.871  0.2809  0.1836  0.9364
    1THF     H7 4561   2.569   3.160   2.786 -2.8901  2.0890 -0.3303
    1THF     H8 4562   2.633   3.190   2.958 -1.1650  0.9841  2.2436
    1THF     O1 4563   2.624   3.360   2.824 -0.1476  0.2721 -0.7511
    1THF     C1 4564   3.687   1.681   2.344 -0.2584 -0.0281 -0.2829
    1THF     H1 4565   3.610   1.605   2.330 -0.2259 -0.2353  0.6465
    1THF     H2 4566   3.663   1.736   2.436 -0.0159 -0.7096  0.1902
    1THF     C2 4567   3.705   1.770   2.215 -0.0202  0.0740 -0.5077
    1THF     H3 4568   3.684   1.876   2.231  0.7499 -0.0950  1.8430
    1THF     H4 4569   3.643   1.737   2.131 -0.6886 -2.2674  0.8549
    1THF     C3 4570   3.856   1.763   2.184 -0.0886  0.1147  0.3224
    1THF     H5 4571   3.898   1.858   2.218  0.8681  0.0290 -0.6047
    1THF     H6 4572   3.880   1.750   2.078  0.8326 -0.0030  0.5339
    1THF     C4 4573   3.908   1.638   2.265 -0.5409  0.5345  0.6972
    1THF     H7 4574   4.011   1.657   2.298 -0.6749  2.2147  0.1673
    1THF     H8 4575   3.901   1.543   2.210  0.4604  0.0345  1.3941
    1THF     O1 4576   3.819   1.629   2.373 -0.4336  0.2510  0.0875
    1THF     C1 4577   2.510   3.441   3.916  0.6493  0.2555  0.0414
    1THF     H1 4578   2.412   3.454   3.868  0.2878  0.5601  0.8628
    1THF     H2 4579   2.520   3.368   3.997  1.6955  0.7126  0.3298
    1THF     C2 4580   2.565   3.577   3.955  0.2772  0.1945  0.8492
    1THF     H3 4581   2.648   3.572   4.026  0.8201  0.8120  0.2564
    1THF     H4 4582   2.479   3.633   3.992 -1.0725 -1.2485 -0.0520
    1THF     C3 4583   2.607   3.631   3.819 -1.3644  0.4873  0.2428
    1THF     H5 4584   2.692   3.699   3.822 -1.9875  1.2560  0.4587
    1THF     H6 4585   2.531   3.687   3.764 -0.2912  0.6653 -1.0728
    1THF     C4 4586   2.645   3.505   3.728 -0.5183 -0.0349  0.5974
    1THF     H7 4587   2.754   3.497   3.720 -0.3082  1.3769  1.7724
    1THF     H8 4588   2.592   3.519   3.633 -1.1539  2.9812  1.3432
    1THF     O1 4589   2.602   3.400   3.816 -0.3447 -0.0371  0.2479
    1THF     C1 4590   0.561   2.986   3.391 -0.0923 -0.1556  0.3399
    1THF     H1 4591   0.594   3.035   3.300  1.5180 -1.5844  0.1354
    1THF     H2 4592   0.564   2.881   3.360  0.0299 -0.1417  0.3045
    1THF     C2 4593   0.427   3.035   3.441 -0.3111 -0.0935  0.9411
    1THF     H3 4594   0.347   2.961   3.448  0.4776 -0.9571  0.8144
    1THF     H4 4595   0.388   3.114   3.376 -1.2092  0.2899  1.9169
    1THF     C3 4596   0.462   3.086   3.577  0.3669  0.4864 -0.3724
    1THF     H5 4597   0.438   3.014   3.655  0.9357  1.5800  0.8321
    1THF     H6 4598   0.403   3.176   3.598  1.6432  1.3025 -0.2061
    1THF     C4 4599   0.612   3.107   3.581 -0.6450  0.1918  0.0506
    1THF     H7 4600   0.666   3.103   3.676  1.5734  3.4719 -1.0009
    1THF     H8 4601   0.624   3.204   3.532 -0.7458  1.0682  1.7335
    1THF     O1 4602   0.659   2.999   3.502  0.1859 -0.5607  0.5404
    1THF     C1 4603   3.648   2.653   2.094 -0.3880 -0.7500 -0.2113
    1THF     H1 4604   3.645   2.762   2.103  2.5229 -0.6325 -0.1413
    1THF     H2 4605   3.634   2.632   1.988  0.0018  0.2716 -0.4766
    1THF     C2 4606   3.535   2.584   2.171 -0.3210 -0.3424  0.0569
    1THF     H3 4607   3.464   2.553   2.095  0.8573 -0.9998 -0.8052
    1THF     H4 4608   3.481   2.641   2.246  0.3032 -1.5026  1.4310
    1THF     C3 4609   3.614   2.457   2.224  0.1124  0.1331 -0.6071
    1THF     H5 4610   3.562   2.368   2.188 -0.6888 -0.2908  1.5404
    1THF     H6 4611   3.609   2.463   2.333 -0.0561  0.7144 -0.6464
    1THF     C4 4612   3.759   2.463   2.173 -0.8734  0.3996 -0.3001
    1THF     H7 4613   3.776   2.397   2.087  0.2045 -0.9006  0.8898
    1THF     H8 4614   3.826   2.446   2.257 -1.1150 -0.6936 -0.3203
    1THF     O1 4615   3.777   2.601   2.133  0.2807 -0.3149 -0.3389
    1THF     C1 4616   1.786   0.086   0.370 -0.7596 -0.1921 -0.0829
    1THF     H1 4617   1.684   0.080   0.331 -0.4998 -1.8769 -0.5622
    1THF     H2 4618   1.785   0.141   0.465  0.8345  0.7433 -0.5991
    1THF     C2 4619   1.898   0.141   0.276  0.3407  0.0101 -0.0602
    1THF     H3 4620   1.942   0.229   0.323  0.0951 -0.4928  1.1314
    1THF     H4 4621   1.858   0.168   0.178  5.1663  1.6013 -1.7330
    1THF     C3 4622   2.013   0.034   0.261  0.1439  0.2280 -0.5534
    1THF     H5 4623   2.102   0.063   0.318 -0.0938  2.4861 -1.2672
    1THF     H6 4624   2.036   0.020   0.155  1.4778 -0.3459 -0.1957
    1THF     C4 4625   1.937  -0.092   0.303 -1.0953  0.0077 -0.5768
    1THF     H7 4626   2.003  -0.172   0.339  2.7305  2.3982 -1.9214
    1THF     H8 4627   1.883  -0.127   0.215 -0.7995 -1.3078 -0.2589
    1THF     O1 4628   1.839  -0.045   0.395 -0.0217  0.5067  0.1433
    1THF     C1 4629   1.513   0.526   1.443  0.3693  0.1964 -0.1000
    1THF     H1 4630   1.553   0.437   1.493  1.1552 -0.7085 -2.3000
    1THF     H2 4631   1.485   0.495   1.342 -0.5976  0.5875  0.0464
    1THF     C2 4632   1.608   0.653   1.442  0.0070 -0.2477  0.0087
    1THF     H3 4633   1.627   0.675   1.337 -1.9033 -0.0204 -0.2946
    1THF     H4 4634   1.705   0.623   1.483  1.3767  0.8713 -2.2736
    1THF     C3 4635   1.534   0.757   1.517  0.4779  0.0208 -0.7415
    1THF     H5 4636   1.537   0.853   1.466 -2.0542  0.4096 -0.2112
    1THF     H6 4637   1.567   0.757   1.621  0.5451  1.3632 -0.7597
    1THF     C4 4638   1.389   0.710   1.503  0.3133 -0.3842 -0.1823
    1THF     H7 4639   1.349   0.755   1.411  1.1072 -0.4913 -0.5880
    1THF     H8 4640   1.332   0.741   1.591 -0.8581 -0.6047 -0.8526
    1THF     O1 4641   1.398   0.567   1.513  0.2647 -0.4348 -0.1312
    1THF     C1 4642   1.874   4.023   2.712 -0.7591  0.7787  0.1652
    1THF     H1 4643   1.846   3.922   2.744  1.8784 -0.2756 -0.7500
    1THF     H2 4644   1.919   4.016   2.612  1.7561  0.4637  1.2974
    1THF     C2 4645   1.942   4.114   2.814  0.0497  0.5763  0.6338
    1THF     H3 4646   2.008   4.177   2.755 -0.8732 -1.1165 -2.3399
    1THF     H4 4647   2.006   4.053   2.880  0.3243 -0.2156 -0.3516
    1THF     C3 4648   1.837   4.194   2.892 -0.0398  0.0998  0.4539
    1THF     H5 4649   1.847   4.302   2.898 -1.0655  0.0792  3.3115
    1THF     H6 4650   1.840   4.180   3.000 -0.0601 -0.3442  0.3984
    1THF     C4 4651   1.705   4.146   2.826 -0.0829  0.5018 -0.4757
    1THF     H7 4652   1.639   4.231   2.806  0.6306  1.1771 -0.0380
    1THF     H8 4653   1.656   4.067   2.883  0.7009  0.5572  0.2892
    1THF     O1 4654   1.747   4.090   2.701 -0.0719  0.1188  0.2027
    1THF     C1 4655   2.561   2.076   0.331  0.4578 -0.8220 -0.0900
    1THF     H1 4656   2.536   2.041   0.431  1.4226  0.8562  0.7593
    1THF     H2 4657   2.637   2.011   0.288 -0.7877 -1.4241 -1.4263
    1THF     C2 4658   2.593   2.233   0.344 -0.2397  0.1483 -0.2440
    1THF     H3 4659   2.659   2.264   0.263 -1.6121 -0.0452 -1.4632
    1THF     H4 4660   2.645   2.254   0.438 -0.0296 -2.1495  0.1858
    1THF     C3 4661   2.457   2.300   0.342 -0.4404  1.0449 -0.3174
    1THF     H5 4662   2.456   2.386   0.274  1.1161  1.1636 -0.1958
    1THF     H6 4663   2.435   2.328   0.445 -0.1674 -4.2843  1.3016
    1THF     C4 4664   2.363   2.192   0.296  0.2624 -0.5409  0.0805
    1THF     H7 4665   2.299   2.212   0.210 -2.0993 -0.4362  1.8203
    1THF     H8 4666   2.306   2.172   0.387 -1.1242  1.0121 -0.4231
    1THF     O1 4667   2.436   2.073   0.259  0.2676  0.0555 -0.5334
    1THF     C1 4668   3.246   0.147   2.615  0.4589 -0.6444 -0.3823
    1THF     H1 4669   3.255   0.166   2.508  0.8176 -2.4129 -0.6711
    1THF     H2 4670   3.347   0.164   2.654 -0.2112 -2.4346  2.2296
    1THF     C2 4671   3.204   0.005   2.659  0.1294  0.0277 -0.3993
    1THF     H3 4672   3.284  -0.070   2.662 -1.9941 -2.2653  0.8135
    1THF     H4 4673   3.135  -0.040   2.587  0.0135 -3.1632  1.5743
    1THF     C3 4674   3.142   0.025   2.795 -0.4483  0.5617  0.3012
    1THF     H5 4675   3.210  -0.006   2.874 -3.5992  0.4588  3.0482
    1THF     H6 4676   3.046  -0.025   2.807 -0.0120 -0.5111 -0.5870
    1THF     C4 4677   3.117   0.178   2.809  0.2094  0.1188  0.1924
    1THF     H7 4678   3.184   0.225   2.882  1.2734 -2.1090  0.7218
    1THF     H8 4679   3.014   0.192   2.841  1.1320  0.5432  3.1249
    1THF     O1 4680   3.137   0.230   2.676 -0.6146  0.0145 -0.0265
    1THF     C1 4681   2.081   0.445   3.650  0.2523  0.4162 -0.1068
    1THF     H1 4682   2.145   0.513   3.706  0.4763 -1.2972  1.7557
    1THF     H2 4683   2.132   0.448   3.553  0.8220  0.4511  0.1938
    1THF     C2 4684   1.931   0.487   3.634  0.0602 -0.5028 -0.0638
    1THF     H3 4685   1.893   0.441   3.542  0.2387 -0.5039 -0.1372
    1THF     H4 4686   1.931   0.597   3.637  1.5090 -0.5097  0.7258
    1THF     C3 4687   1.868   0.427   3.762 -0.2362 -0.0792 -0.1836
    1THF     H5 4688   1.771   0.385   3.739 -0.9143  1.2341  0.1977
    1THF     H6 4689   1.846   0.510   3.830 -0.1285 -0.7577  0.6826
    1THF     C4 4690   1.970   0.334   3.829  0.1553 -0.7765  0.4952
    1THF     H7 4691   1.930   0.241   3.872 -2.0526  0.6927  1.6847
    1THF     H8 4692   2.015   0.388   3.912  1.6827  1.3707 -1.6910
    1THF     O1 4693   2.072   0.319   3.723  0.2888  0.3098  0.3798
    1THF     C1 4694   0.412   2.549   0.513 -0.0805  0.0890 -0.0345
    1THF     H1 4695   0.463   2.504   0.599 -0.1130 -0.1455 -0.1380
    1THF     H2 4696   0.418   2.659   0.515 -3.0220  0.2684  1.2112
    1THF     C2 4697   0.268   2.499   0.501 -0.4919  1.3252 -0.7317
    1THF     H3 4698   0.203   2.574   0.457 -0.1667  1.1962 -1.4272
    1THF     H4 4699   0.224   2.485   0.600 -1.8635 -0.4490 -1.5482
    1THF     C3 4700   0.279   2.365   0.423 -0.4698  1.0305  0.2102
    1THF     H5 4701   0.188   2.339   0.370  0.6204 -0.5693 -0.9124
    1THF     H6 4702   0.290   2.285   0.496 -1.8543 -0.0196 -0.7141
    1THF     C4 4703   0.399   2.389   0.329 -0.0471  0.1180  0.7530
    1THF     H7 4704   0.359   2.413   0.230 -3.0709  0.0218  1.8846
    1THF     H8 4705   0.449   2.292   0.337 -0.3640  0.0114  1.4120
    1THF     O1 4706   0.476   2.499   0.393  0.4783  0.5967  0.4378
    1THF     C1 4707   2.092   2.832   2.063  0.8029 -0.7388  0.0939
    1THF     H1 4708   2.182   2.892   2.077 -0.4559  0.9362  1.3047
    1THF     H2 4709   1.999   2.891   2.063  0.2047 -1.6613 -0.5878
    1THF     C2 4710   2.067   2.726   2.169  0.7768 -0.1215 -0.3427
    1THF     H3 4711   1.962   2.724   2.201  0.4985 -1.6573 -1.2940
    1THF     H4 4712   2.120   2.737   2.264 -0.0111  3.7487 -0.2911
    1THF     C3 4713   2.095   2.589   2.101  0.4571 -0.1396 -0.0624
    1THF     H5 4714   2.031   2.513   2.146 -1.8372  1.5384 -0.4135
    1THF     H6 4715   2.200   2.560   2.114  0.5506 -0.3116 -1.1911
    1THF     C4 4716   2.059   2.617   1.953 -0.3879  0.1808 -0.1181
    1THF     H7 4717   1.952   2.615   1.932 -0.1154  0.2019 -1.5427
    1THF     H8 4718   2.115   2.556   1.882 -0.5004  0.9871 -0.9090
    1THF     O1 4719   2.096   2.758   1.934  0.6904  0.6034 -0.2302
    1THF     C1 4720   2.657   3.086   0.823 -0.1067  0.2548  0.0125
    1THF     H1 4721   2.645   3.054   0.926 -0.8260  1.0549  0.1791
    1THF     H2 4722   2.758   3.128   0.816 -0.4071  0.7479 -1.7518
    1THF     C2 4723   2.559   3.193   0.774 -0.3228 -0.0805  0.5102
    1THF     H3 4724   2.612   3.262   0.707 -1.4339 -1.8616 -2.3107
    1THF     H4 4725   2.509   3.240   0.859 -2.0597 -1.4198  0.2626
    1THF     C3 4726   2.458   3.120   0.686  0.6423  0.1006 -0.5401
    1THF     H5 4727   2.408   3.188   0.618  1.4502 -0.7228 -1.9682
    1THF     H6 4728   2.377   3.070   0.740 -0.3154  0.4655 -1.6219
    1THF     C4 4729   2.541   3.004   0.629  0.0307 -0.5708  0.4575
    1THF     H7 4730   2.573   3.037   0.530 -1.9526  0.6756  0.1908
    1THF     H8 4731   2.480   2.913   0.622  0.8308 -1.0685 -0.0702
    1THF     O1 4732   2.642   2.976   0.728  0.0187  0.0787  0.6678
    1THF     C1 4733   3.312   2.736   0.199  0.5854  0.5907  0.1501
    1THF     H1 4734   3.315   2.668   0.114 -1.3016  2.6841 -1.6727
    1THF     H2 4735   3.334   2.837   0.162 -0.8867  0.7085 -0.4297
    1THF     C2 4736   3.399   2.709   0.320  0.3407 -0.5706  0.1083
    1THF     H3 4737   3.497   2.757   0.316 -0.7982  1.6894 -1.6343
    1THF     H4 4738   3.403   2.600   0.332 -0.3840 -0.6391 -0.2411
    1THF     C3 4739   3.326   2.778   0.434  0.1362  0.1363  0.0942
    1THF     H5 4740   3.369   2.877   0.451 -1.1391  0.3875  1.9392
    1THF     H6 4741   3.342   2.726   0.529  1.3108 -0.7527 -0.5722
    1THF     C4 4742   3.178   2.787   0.389 -0.6317  0.1309 -0.1074
    1THF     H7 4743   3.134   2.887   0.393 -0.2555  0.3182 -0.6276
    1THF     H8 4744   3.115   2.721   0.450 -0.6932  0.8582  0.6163
    1THF     O1 4745   3.183   2.738   0.259  0.3396  0.0332 -0.2113
    1THF     C1 4746   2.750   2.716   0.386  0.1448 -0.4911  1.1312
    1THF     H1 4747   2.837   2.705   0.452  0.1592 -0.9362  1.0376
    1THF     H2 4748   2.652   2.738   0.429 -1.6632 -1.6937 -2.2321
    1THF     C2 4749   2.732   2.575   0.329 -0.3152 -0.0853  0.1414
    1THF     H3 4750   2.688   2.506   0.400 -1.2995 -1.8664 -2.1111
    1THF     H4 4751   2.830   2.526   0.317 -0.0748  0.4107  0.0702
    1THF     C3 4752   2.673   2.595   0.193  0.9095  0.5546 -0.3039
    1THF     H5 4753   2.569   2.566   0.200  0.5354  1.5401 -1.4957
    1THF     H6 4754   2.719   2.531   0.117  2.4447  0.2823  0.8287
    1THF     C4 4755   2.684   2.743   0.157 -0.6095 -0.3064  0.2185
    1THF     H7 4756   2.586   2.789   0.150 -2.5481 -4.4868 -1.9862
    1THF     H8 4757   2.733   2.741   0.059 -1.9920 -0.3663 -0.4780
    1THF     O1 4758   2.765   2.797   0.268 -0.7367  0.4042 -0.4207
    1THF     C1 4759   3.097   2.130   3.662 -0.3277 -0.5745  0.2659
    1THF     H1 4760   3.023   2.196   3.709  0.8024 -0.5318  2.0354
    1THF     H2 4761   3.179   2.145   3.733 -0.7308 -0.0115  0.6130
    1THF     C2 4762   3.126   2.173   3.514 -0.2907 -0.1547  0.0877
    1THF     H3 4763   3.209   2.244   3.515 -0.1309 -0.2149 -3.3219
    1THF     H4 4764   3.034   2.221   3.481  0.4194  1.8603  0.9354
    1THF     C3 4765   3.161   2.040   3.449 -0.3461 -0.2388 -0.1797
    1THF     H5 4766   3.258   2.048   3.401  0.1678 -1.1490  0.6889
    1THF     H6 4767   3.098   2.016   3.363 -3.3620  3.3014  0.9203
    1THF     C4 4768   3.144   1.933   3.554 -0.0580  0.1059  0.0507
    1THF     H7 4769   3.243   1.911   3.595  0.8097  0.4970 -1.7542
    1THF     H8 4770   3.093   1.839   3.528  0.8288 -0.5126  0.5397
    1THF     O1 4771   3.057   1.995   3.650 -0.4327  0.3691 -0.0202
    1THF     C1 4772   2.750   1.890   3.567 -0.3055 -0.3782 -0.1304
    1THF     H1 4773   2.657   1.832   3.571 -0.4656 -0.2411 -1.5799
    1THF     H2 4774   2.815   1.865   3.652  0.9091  0.1667 -0.8851
    1THF     C2 4775   2.726   2.038   3.568 -0.3234 -0.2895 -0.0042
    1THF     H3 4776   2.819   2.090   3.591  0.7044 -1.8569 -0.5951
    1THF     H4 4777   2.649   2.055   3.644 -0.1421 -0.9233  0.3184
    1THF     C3 4778   2.678   2.058   3.422 -0.2709  0.0141  0.3462
    1THF     H5 4779   2.699   2.163   3.399 -0.5656 -0.2667 -1.2346
    1THF     H6 4780   2.573   2.034   3.402 -0.1075  0.6083 -1.3341
    1THF     C4 4781   2.777   1.965   3.349  0.1245  0.0952 -0.3808
    1THF     H7 4782   2.868   2.016   3.316 -0.6901  0.6878 -1.7433
    1THF     H8 4783   2.734   1.924   3.258 -0.2786  0.1737 -0.2275
    1THF     O1 4784   2.812   1.863   3.445  0.2887 -0.5147  0.0943
    1THF     C1 4785   1.711   2.268   3.460  0.1359  0.2148 -0.2131
    1THF     H1 4786   1.817   2.254   3.484  0.3340 -1.1350 -1.7407
    1THF     H2 4787   1.702   2.265   3.351  0.7051 -0.0606 -0.2560
    1THF     C2 4788   1.640   2.393   3.529  0.2940 -0.3987  0.2271
    1THF     H3 4789   1.654   2.485   3.471  1.0722 -1.1268 -0.7651
    1THF     H4 4790   1.682   2.400   3.629  2.1850  1.7151 -0.6572
    1THF     C3 4791   1.490   2.367   3.524 -0.0903 -0.1058 -0.2308
    1THF     H5 4792   1.446   2.423   3.442 -0.2385  1.8985  1.1987
    1THF     H6 4793   1.450   2.389   3.623 -1.6721  0.1556 -0.9098
    1THF     C4 4794   1.482   2.215   3.499 -0.0980  0.0994  0.1712
    1THF     H7 4795   1.439   2.197   3.400 -2.6589  0.2087  1.2156
    1THF     H8 4796   1.423   2.168   3.578  4.0242 -2.0476  2.1581
    1THF     O1 4797   1.621   2.173   3.515 -0.3879  0.2950 -0.4241
    1THF     C1 4798   1.397   1.116   2.002  0.5676  0.2631 -0.4439
    1THF     H1 4799   1.408   1.214   2.049  0.6075 -0.1210  0.3673
    1THF     H2 4800   1.296   1.079   1.987 -0.0370  1.5959  0.2915
    1THF     C2 4801   1.493   1.009   2.070  0.3938 -0.3358 -0.3407
    1THF     H3 4802   1.436   0.950   2.142  0.2931  0.5346  0.2974
    1THF     H4 4803   1.573   1.053   2.129  0.5684 -1.4124  0.2384
    1THF     C3 4804   1.543   0.925   1.950  0.4610 -0.7303  0.2218
    1THF     H5 4805   1.521   0.818   1.957 -2.4189 -0.1324  0.9304
    1THF     H6 4806   1.652   0.929   1.950  0.5083 -1.5539  1.0343
    1THF     C4 4807   1.491   0.998   1.827 -0.4212 -0.2991  0.2129
    1THF     H7 4808   1.398   0.950   1.795  0.2555 -1.9267  0.6002
    1THF     H8 4809   1.568   0.997   1.749 -0.0375  1.5310  0.5566
    1THF     O1 4810   1.457   1.129   1.874  0.0997  0.3265  0.1092
    1THF     C1 4811   2.252   0.841   2.671 -0.3671  0.1126 -0.1611
    1THF     H1 4812   2.293   0.806   2.576  1.0274  1.7320 -0.1833
    1THF     H2 4813   2.218   0.945   2.662 -0.1151  0.0687 -1.7413
    1THF     C2 4814   2.357   0.832   2.777 -0.8752  0.0293 -0.4899
    1THF     H3 4815   2.353   0.921   2.841 -0.0287 -0.7443  0.6452
    1THF     H4 4816   2.454   0.813   2.732 -0.3005 -1.3696  1.2816
    1THF     C3 4817   2.317   0.706   2.859  1.1353  0.1463 -0.2333
    1THF     H5 4818   2.343   0.701   2.965 -0.9265  0.3133  0.2875
    1THF     H6 4819   2.359   0.617   2.811  0.8978  0.4392 -0.9836
    1THF     C4 4820   2.166   0.703   2.854 -0.2812 -0.1874 -0.0944
    1THF     H7 4821   2.117   0.768   2.926  1.8879  2.7946 -1.1638
    1THF     H8 4822   2.127   0.604   2.875  0.8800 -0.2421  1.8700
    1THF     O1 4823   2.139   0.752   2.714 -0.2216  0.1587 -0.1956
    1THF     C1 4824   2.318   3.520   0.915  0.3198  1.0933 -0.0368
    1THF     H1 4825   2.374   3.497   0.824 -0.3345 -1.2000  0.0965
    1THF     H2 4826   2.288   3.420   0.947  1.5675  0.5838 -0.4175
    1THF     C2 4827   2.198   3.611   0.898 -0.0280  0.7955  0.3639
    1THF     H3 4828   2.107   3.556   0.922  1.5557 -1.7477  0.8220
    1THF     H4 4829   2.209   3.654   0.798 -1.1378 -1.6987 -0.8767
    1THF     C3 4830   2.223   3.719   1.004  0.2783  0.0034 -0.0512
    1THF     H5 4831   2.137   3.737   1.069  0.1193  0.0295 -0.2663
    1THF     H6 4832   2.262   3.814   0.967 -0.2469  0.7028  1.1798
    1THF     C4 4833   2.327   3.660   1.093  0.5646  0.2522  0.2838
    1THF     H7 4834   2.287   3.585   1.162 -0.6782 -1.7612 -2.5436
    1THF     H8 4835   2.398   3.728   1.141  1.7410 -1.5428  1.1271
    1THF     O1 4836   2.405   3.585   1.003  0.0978  0.0891  0.0382
    1THF     C1 4837   2.946   3.103   3.005 -0.2138  0.4075  0.8473
    1THF     H1 4838   2.841   3.110   2.979 -0.6587 -2.3627  1.6670
    1THF     H2 4839   2.995   3.166   2.930  1.1382 -2.4884 -0.7898
    1THF     C2 4840   2.976   2.948   3.006  0.1255 -0.4320  0.0610
    1THF     H3 4841   3.077   2.928   2.971 -0.1102 -0.8411 -0.3979
    1THF     H4 4842   2.905   2.906   2.934 -0.5057 -0.2091  0.5457
    1THF     C3 4843   2.955   2.896   3.154  0.2484 -0.2775  0.5763
    1THF     H5 4844   3.041   2.845   3.197  0.7511  2.0081  2.3753
    1THF     H6 4845   2.874   2.826   3.172  1.5953 -1.5413  1.8286
    1THF     C4 4846   2.931   3.028   3.234  0.2624  0.1592 -0.3930
    1THF     H7 4847   2.994   3.035   3.323  2.6316  0.7683 -2.0654
    1THF     H8 4848   2.824   3.041   3.247  0.4595  1.5103 -0.0241
    1THF     O1 4849   2.969   3.132   3.143 -0.0870 -0.1626 -0.2031
    1THF     C1 4850   2.819   1.963   2.487 -0.5764 -0.1187  0.8686
    1THF     H1 4851   2.825   1.854   2.493 -3.0085 -0.2445  1.6276
    1THF     H2 4852   2.838   2.006   2.586 -4.7597  0.1866  1.6176
    1THF     C2 4853   2.676   2.003   2.442  0.6380 -0.1792  0.7237
    1THF     H3 4854   2.668   2.102   2.488  0.8617  1.4667 -2.5667
    1THF     H4 4855   2.596   1.940   2.481  0.4438  0.2461  1.0138
    1THF     C3 4856   2.683   2.024   2.291 -0.1131 -0.1597  0.0917
    1THF     H5 4857   2.652   2.123   2.259  2.2148  1.5258  2.8331
    1THF     H6 4858   2.625   1.940   2.252  0.1048  0.8215 -2.4163
    1THF     C4 4859   2.836   2.031   2.261  0.1198 -0.6196 -0.3738
    1THF     H7 4860   2.857   2.129   2.218  1.5336 -1.3501 -1.3933
    1THF     H8 4861   2.880   1.956   2.196  1.1941  0.7396 -1.2490
    1THF     O1 4862   2.905   2.023   2.390 -0.7684  0.2487  0.2139
    1THF     C1 4863   3.783   3.311   0.530 -0.1605  0.0024 -0.5638
    1THF     H1 4864   3.814   3.255   0.442 -0.3283  0.5547 -0.9787
    1THF     H2 4865   3.724   3.245   0.594  1.5326  1.0166  2.1840
    1THF     C2 4866   3.699   3.433   0.483 -0.0653  0.0012 -0.6825
    1THF     H3 4867   3.592   3.428   0.498 -0.0636 -0.6942 -0.8717
    1THF     H4 4868   3.724   3.453   0.378 -1.9992 -0.4027 -1.2331
    1THF     C3 4869   3.741   3.536   0.592 -0.0750  0.3396 -0.2217
    1THF     H5 4870   3.699   3.510   0.690  1.2837  2.3165  0.9189
    1THF     H6 4871   3.714   3.638   0.566  0.5583  0.4819 -0.3309
    1THF     C4 4872   3.892   3.503   0.598 -0.2005 -0.4214  0.0944
    1THF     H7 4873   3.938   3.543   0.689  0.0422  0.5182 -0.4354
    1THF     H8 4874   3.929   3.539   0.502  1.3813 -0.3984  0.6951
    1THF     O1 4875   3.895   3.361   0.601 -0.0539  0.5236  0.0830
    1THF     C1 4876   0.505   0.054   1.056 -1.2049 -0.9760  0.3124
    1THF     H1 4877   0.568   0.065   0.968 -0.5362 -2.1484  0.6309
    1THF     H2 4878   0.412   0.112   1.051 -0.2300  0.6293  0.4224
    1THF     C2 4879   0.597   0.097   1.179  0.8449 -0.2505  0.7766
    1THF     H3 4880   0.532   0.114   1.265  0.7954  0.9407  0.5126
    1THF     H4 4881   0.649   0.190   1.157 -2.2991  1.6608  1.1142
    1THF     C3 4882   0.686  -0.023   1.209 -0.5363  0.8232  0.6544
    1THF     H5 4883   0.716  -0.028   1.314 -1.0316  2.5288  0.9051
    1THF     H6 4884   0.777  -0.018   1.149 -0.1780 -0.1602  1.0982
    1THF     C4 4885   0.601  -0.143   1.159 -0.0724 -0.1296  0.4585
    1THF     H7 4886   0.559  -0.204   1.239 -1.0914 -0.7091 -0.5043
    1THF     H8 4887   0.657  -0.205   1.088  2.0002  0.2354  1.7352
    1THF     O1 4888   0.485  -0.088   1.083 -0.4736 -0.5533 -0.3496
    1THF     C1 4889   0.874   0.390   0.803 -0.1053  0.3026 -0.0641
    1THF     H1 4890   0.917   0.290   0.813  2.0666  1.2079 -0.0915
    1THF     H2 4891   0.951   0.467   0.815  0.6138 -0.2418 -1.0313
    1THF     C2 4892   0.755   0.413   0.898 -0.4850 -0.0744  0.4131
    1THF     H3 4893   0.756   0.520   0.918  2.4777 -0.2569  1.5269
    1THF     H4 4894   0.750   0.372   0.999 -1.4430  0.9194  0.7831
    1THF     C3 4895   0.631   0.367   0.824  0.4508 -0.3314 -0.0578
    1THF     H5 4896   0.570   0.458   0.813  1.5722  0.4780  0.3314
    1THF     H6 4897   0.578   0.280   0.863  0.9599 -0.7378 -0.2736
    1THF     C4 4898   0.683   0.333   0.689  0.1983  1.5075 -0.3991
    1THF     H7 4899   0.619   0.379   0.613  1.8341  0.2887 -2.5724
    1THF     H8 4900   0.689   0.225   0.677 -1.6684  1.5248 -1.5609
    1THF     O1 4901   0.808   0.393   0.675  0.0816 -0.2724  0.2531
    1THF     C1 4902   2.031   3.005   3.856  0.2832 -0.1752 -0.0595
    1THF     H1 4903   1.976   3.090   3.897  0.6358  0.0046  0.0465
    1THF     H2 4904   2.079   2.938   3.927  2.9184 -0.6839 -2.2268
    1THF     C2 4905   2.153   3.055   3.774 -1.1724 -0.3605  0.5111
    1THF     H3 4906   2.239   2.995   3.804 -1.2190 -1.0909 -0.7870
    1THF     H4 4907   2.173   3.160   3.798 -1.0897 -0.0964 -0.6743
    1THF     C3 4908   2.121   3.022   3.628  0.1847  0.0229 -0.3327
    1THF     H5 4909   2.183   2.948   3.576 -0.5124  0.4020 -1.7189
    1THF     H6 4910   2.125   3.105   3.559 -1.0708  0.0158 -0.4247
    1THF     C4 4911   1.971   2.981   3.631  0.4861 -0.0546 -0.3942
    1THF     H7 4912   1.960   2.898   3.560  3.1190 -0.9865  0.2367
    1THF     H8 4913   1.900   3.062   3.612 -0.4774 -0.7333  0.2743
    1THF     O1 4914   1.948   2.933   3.769  0.1440  0.1622  1.0958
    1THF     C1 4915   3.451   0.813   2.207  0.5061 -0.2147  0.1470
    1THF     H1 4916   3.476   0.832   2.312 -0.0331 -1.1159  0.4381
    1THF     H2 4917   3.442   0.708   2.177  1.9737 -0.1190 -0.6600
    1THF     C2 4918   3.547   0.893   2.119 -0.1887 -0.7583 -0.0622
    1THF     H3 4919   3.628   0.838   2.073 -0.2362  0.4460 -1.6297
    1THF     H4 4920   3.587   0.976   2.177  0.3638 -1.0453 -0.0316
    1THF     C3 4921   3.455   0.942   2.007 -0.9174  0.6730 -0.0418
    1THF     H5 4922   3.483   0.889   1.916  1.4961  1.6365  0.0953
    1THF     H6 4923   3.474   1.049   1.995  0.8510  0.3701 -0.0942
    1THF     C4 4924   3.308   0.913   2.051  0.5049  0.2781 -0.4825
    1THF     H7 4925   3.259   0.836   1.991  0.3493 -0.7006  0.8700
    1THF     H8 4926   3.255   1.008   2.061 -0.6529 -0.6452  2.7701
    1THF     O1 4927   3.323   0.878   2.185 -0.2870  0.1250 -0.0712
    1THF     C1 4928   1.649   3.515   2.440 -0.2745  0.2334  0.5145
    1THF     H1 4929   1.650   3.434   2.366  3.9225 -0.5538  1.3129
    1THF     H2 4930   1.602   3.472   2.529 -1.0512  0.2482  0.1207
    1THF     C2 4931   1.564   3.632   2.401 -0.6304  0.8288  0.0437
    1THF     H3 4932   1.470   3.632   2.456 -0.1756  1.7246  0.8327
    1THF     H4 4933   1.529   3.624   2.298  0.7722 -2.4094 -0.2379
    1THF     C3 4934   1.645   3.757   2.425 -0.2821  0.5114  0.5402
    1THF     H5 4935   1.580   3.817   2.489 -0.5565  0.7358  0.0584
    1THF     H6 4936   1.674   3.804   2.330 -1.1751  1.2011  0.5890
    1THF     C4 4937   1.762   3.705   2.513  0.1468 -0.2218  0.0326
    1THF     H7 4938   1.736   3.706   2.619  0.0626  2.5001  0.0162
    1THF     H8 4939   1.849   3.771   2.507 -1.1334  1.8888  3.2642
    1THF     O1 4940   1.779   3.565   2.467 -0.3901  0.8878  0.4598
    1THF     C1 4941   1.939   2.170   0.333  0.7826 -0.0305  0.2772
    1THF     H1 4942   1.949   2.141   0.228  0.6035 -0.5183  0.3917
    1THF     H2 4943   1.923   2.082   0.396  0.1522 -1.2489 -1.5690
    1THF     C2 4944   1.815   2.261   0.361 -0.3873  0.1392  0.3641
    1THF     H3 4945   1.767   2.235   0.455  0.9106  1.1087  1.3136
    1THF     H4 4946   1.738   2.269   0.283  1.4888  1.5898 -1.3852
    1THF     C3 4947   1.877   2.402   0.386 -0.6293 -0.1831 -0.0048
    1THF     H5 4948   1.870   2.437   0.490 -0.4314  1.1414 -0.4243
    1THF     H6 4949   1.836   2.484   0.326 -1.0606  0.8677  1.6861
    1THF     C4 4950   2.023   2.383   0.349 -0.6387  0.0272 -0.1766
    1THF     H7 4951   2.092   2.447   0.404 -1.1779 -1.1927  1.9801
    1THF     H8 4952   2.054   2.404   0.247  1.5491  0.6965  0.5960
    1THF     O1 4953   2.048   2.241   0.378  0.2323 -0.2940 -0.6618
    1THF     C1 4954   0.330   3.109   1.751 -0.4470  0.8351 -0.4920
    1THF     H1 4955   0.233   3.068   1.722 -0.2684 -0.2811  0.4502
    1THF     H2 4956   0.387   3.124   1.659  1.4622  0.1804  0.5530
    1THF     C2 4957   0.397   3.006   1.844 -0.3304  0.1765 -0.0243
    1THF     H3 4958   0.480   2.957   1.793  0.5686  1.6737  0.0037
    1THF     H4 4959   0.326   2.929   1.876  0.8666 -0.0744  2.0521
    1THF     C3 4960   0.440   3.083   1.964 -0.3154 -0.3804 -0.1423
    1THF     H5 4961   0.544   3.099   1.936 -1.2658 -0.3988 -3.9631
    1THF     H6 4962   0.433   3.016   2.051  0.5810 -0.6618 -0.2821
    1THF     C4 4963   0.366   3.217   1.961  0.0662 -0.2448  0.6080
    1THF     H7 4964   0.442   3.284   2.002 -0.0910 -0.6252  1.5512
    1THF     H8 4965   0.280   3.205   2.028  0.6279  3.1097  2.0458
    1THF     O1 4966   0.325   3.235   1.823  0.1844 -0.5019 -0.1513
    1THF     C1 4967   1.140   2.156   2.497  0.2763  0.4656  0.0172
    1THF     H1 4968   1.114   2.109   2.592  1.2712  1.2298  0.6825
    1THF     H2 4969   1.095   2.096   2.417  3.1522  2.5167 -3.3229
    1THF     C2 4970   1.291   2.166   2.482 -0.0101  0.7751 -0.0897
    1THF     H3 4971   1.323   2.144   2.380  0.6050 -0.1002  0.2790
    1THF     H4 4972   1.342   2.097   2.550  1.2228  0.6103 -1.1503
    1THF     C3 4973   1.322   2.319   2.520  0.4725  0.1289  0.4228
    1THF     H5 4974   1.360   2.367   2.430  1.9469 -1.2441  0.2928
    1THF     H6 4975   1.402   2.342   2.590  0.9787 -0.6359  0.0971
    1THF     C4 4976   1.187   2.372   2.563 -0.5863  0.0339 -0.1838
    1THF     H7 4977   1.168   2.475   2.530  0.2080  0.4861  0.7704
    1THF     H8 4978   1.168   2.370   2.670 -1.8527  1.4128 -0.3610
    1THF     O1 4979   1.093   2.288   2.498  0.1594 -0.0454 -0.4708
    1THF     C1 4980   0.721   2.813   2.088 -0.1078  0.3273  0.1510
    1THF     H1 4981   0.824   2.837   2.114 -0.2063  1.3969 -0.4386
    1THF     H2 4982   0.644   2.883   2.122 -2.4449 -2.7063  1.3431
    1THF     C2 4983   0.678   2.682   2.160 -0.4950 -0.0215 -0.4609
    1THF     H3 4984   0.581   2.689   2.210 -0.0333 -0.4245  0.5120
    1THF     H4 4985   0.750   2.642   2.232  0.4150 -0.3714 -1.5515
    1THF     C3 4986   0.666   2.582   2.046 -0.4412  0.9351  0.2595
    1THF     H5 4987   0.560   2.557   2.033 -0.3433 -0.6403  2.2827
    1THF     H6 4988   0.707   2.484   2.071 -1.7993  0.0105 -1.0118
    1THF     C4 4989   0.728   2.645   1.926  0.3504  0.7963  0.2255
    1THF     H7 4990   0.681   2.613   1.833  0.4107 -2.6225  1.2995
    1THF     H8 4991   0.835   2.625   1.925  0.0713 -0.7798  0.5742
    1THF     O1 4992   0.707   2.783   1.950 -0.1815  0.9495  0.5238
    1THF     C1 4993   0.860   3.665   3.652  0.3322 -0.7450  0.0188
    1THF     H1 4994   0.823   3.671   3.549 -0.2464 -0.2970  0.2497
    1THF     H2 4995   0.858   3.564   3.695  2.1533 -0.5021  0.7042
    1THF     C2 4996   0.792   3.765   3.743 -0.6948  0.0829 -0.4981
    1THF     H3 4997   0.813   3.737   3.847 -2.5059  1.7380  0.3427
    1THF     H4 4998   0.685   3.774   3.723 -1.0875 -2.2338  0.3374
    1THF     C3 4999   0.857   3.898   3.708  0.0141  0.6241 -0.0158
    1THF     H5 5000   0.854   3.970   3.790 -0.7634 -0.6608  1.1121
    1THF     H6 5001   0.807   3.947   3.624  0.2382 -1.4868 -1.4148
    1THF     C4 5002   1.000   3.849   3.661 -0.4432 -0.6701  0.2049
    1THF     H7 5003   1.081   3.892   3.720  0.5057 -0.7373 -1.0419
    1THF     H8 5004   1.012   3.883   3.558  0.6394  0.3344  0.6473
    1THF     O1 5005   0.993   3.710   3.668 -0.2747 -0.0191  0.4543
    1THF     C1 5006   1.291   3.279   2.324  0.4903 -0.1687  0.2074
    1THF     H1 5007   1.331   3.339   2.241  1.3851 -1.9782 -0.7120
    1THF     H2 5008   1.207   3.215   2.295 -0.5292  1.8169 -1.3206
    1THF     C2 5009   1.251   3.366   2.444 -0.1650  0.3370 -0.0429
    1THF     H3 5010   1.147   3.343   2.465 -0.1921  0.3640 -0.1512
    1THF     H4 5011   1.278   3.471   2.431  1.4116 -0.1363 -0.6967
    1THF     C3 5012   1.328   3.299   2.562  0.1967  0.2828  0.2543
    1THF     H5 5013   1.271   3.280   2.653  2.4822  2.3164  2.1827
    1THF     H6 5014   1.415   3.363   2.579  0.2122 -0.3838  2.9683
    1THF     C4 5015   1.378   3.161   2.507 -0.3390 -0.7699  0.7765
    1THF     H7 5016   1.297   3.088   2.503 -0.7107 -0.2581 -3.9183
    1THF     H8 5017   1.467   3.120   2.554  1.2222 -2.4536 -3.3612
    1THF     O1 5018   1.399   3.192   2.363 -0.0116  0.5827 -0.2481
    1THF     C1 5019   3.086   2.545   3.615  0.5555  1.1620 -0.5687
    1THF     H1 5020   3.015   2.606   3.672 -0.2989  0.9047 -1.3499
    1THF     H2 5021   3.128   2.474   3.687  3.5465  0.8823 -2.5159
    1THF     C2 5022   3.188   2.634   3.556 -0.5077 -0.1299  0.2929
    1THF     H3 5023   3.286   2.600   3.590 -1.1766 -2.4590  0.0056
    1THF     H4 5024   3.174   2.735   3.595 -0.0569 -0.3558  1.0528
    1THF     C3 5025   3.181   2.628   3.398  0.0256 -0.4212 -0.5808
    1THF     H5 5026   3.259   2.559   3.365  0.9391 -0.9673  2.6046
    1THF     H6 5027   3.181   2.724   3.346  0.1099 -1.2202 -2.0803
    1THF     C4 5028   3.043   2.567   3.378 -0.3325  0.0902 -0.8282
    1THF     H7 5029   3.051   2.506   3.287  0.7687 -0.3779 -0.4260
    1THF     H8 5030   2.975   2.653   3.382 -1.4127 -0.8183  0.9743
    1THF     O1 5031   3.024   2.489   3.495 -0.2370  0.5048 -0.4795
    1THF     C1 5032   1.971   0.372   3.222  0.6252 -0.3106 -0.7309
    1THF     H1 5033   2.045   0.359   3.301 -0.1676 -0.1641  0.0402
    1THF     H2 5034   1.942   0.285   3.163 -0.6968  0.8127 -1.7858
    1THF     C2 5035   2.026   0.475   3.126  0.0400 -1.1773  0.6680
    1THF     H3 5036   1.977   0.467   3.029  0.8977  2.0564 -0.0974
    1THF     H4 5037   2.135   0.475   3.121  0.2099  0.9605  3.1780
    1THF     C3 5038   1.981   0.615   3.185 -0.6258  0.8471  0.2482
    1THF     H5 5039   1.940   0.673   3.103 -1.5889 -1.4504 -0.9613
    1THF     H6 5040   2.061   0.676   3.225 -0.2215 -0.0844  0.8880
    1THF     C4 5041   1.875   0.580   3.287 -0.1320  0.2413 -0.4689
    1THF     H7 5042   1.787   0.644   3.277  1.3265  2.2838 -0.7168
    1THF     H8 5043   1.915   0.608   3.385  0.7344  0.7056 -0.9433
    1THF     O1 5044   1.857   0.432   3.287 -0.1101 -0.4163  0.2346
    1THF     C1 5045   1.259   0.042   0.770  0.6313 -0.8150  0.8532
    1THF     H1 5046   1.262  -0.046   0.835 -0.4792 -1.8291 -0.4558
    1THF     H2 5047   1.181   0.024   0.696  0.8778  2.0512 -0.1944
    1THF     C2 5048   1.391   0.075   0.697 -0.4371 -0.5981  0.2858
    1THF     H3 5049   1.396   0.033   0.596 -0.1588 -0.5051  0.2623
    1THF     H4 5050   1.473   0.039   0.760  0.8027  1.9552  0.1941
    1THF     C3 5051   1.390   0.222   0.685  0.6564  1.0352 -0.0224
    1THF     H5 5052   1.407   0.257   0.583  0.6144  0.3914 -0.2544
    1THF     H6 5053   1.464   0.259   0.757 -0.9602 -2.0315  3.3678
    1THF     C4 5054   1.252   0.270   0.724 -0.0660  0.7658 -0.0810
    1THF     H7 5055   1.178   0.259   0.644 -1.8075  1.5756  1.3747
    1THF     H8 5056   1.260   0.365   0.777  1.3669 -0.0843  1.2730
    1THF     O1 5057   1.223   0.169   0.831 -0.0577  0.1296  0.0274
    1THF     C1 5058   0.327   0.705   0.743 -0.1119  0.1867 -0.0711
    1THF     H1 5059   0.305   0.807   0.712 -1.8490  0.3368  1.5724
    1THF     H2 5060   0.250   0.636   0.705  0.2415  0.6333 -1.6348
    1THF     C2 5061   0.345   0.698   0.891 -0.8509  0.1758  0.4879
    1THF     H3 5062   0.315   0.596   0.918 -0.0724 -0.2152 -0.0809
    1THF     H4 5063   0.287   0.766   0.953 -1.1121 -1.2891  1.8901
    1THF     C3 5064   0.501   0.716   0.909 -0.4430  0.4028 -0.3452
    1THF     H5 5065   0.546   0.639   0.973 -0.6977  1.0757  0.6475
    1THF     H6 5066   0.514   0.812   0.960  2.0272  0.6604 -1.3893
    1THF     C4 5067   0.556   0.724   0.771  0.7955 -0.5715 -0.3046
    1THF     H7 5068   0.639   0.653   0.760 -0.0318 -1.4852 -0.6930
    1THF     H8 5069   0.576   0.827   0.740  0.1926 -0.8910 -1.7722
    1THF     O1 5070   0.451   0.666   0.693 -0.1378  0.2026 -0.4489
    1THF     C1 5071   1.491   1.993   2.845 -0.7699  0.4399  0.9476
    1THF     H1 5072   1.423   2.072   2.877  0.4559  2.3516 -0.9633
    1THF     H2 5073   1.459   1.955   2.747  2.9454 -2.5253  0.7741
    1THF     C2 5074   1.494   1.884   2.946  0.7666 -0.0102 -0.4072
    1THF     H3 5075   1.501   1.786   2.900  0.3727  0.4872 -1.5298
    1THF     H4 5076   1.399   1.881   3.000 -0.0802 -2.5746 -1.9678
    1THF     C3 5077   1.620   1.905   3.021 -0.2363  0.0830 -0.1111
    1THF     H5 5078   1.668   1.808   3.032  0.0369  0.3721  1.3484
    1THF     H6 5079   1.590   1.945   3.119 -0.1383 -1.5617  0.6048
    1THF     C4 5080   1.698   2.010   2.951 -0.9923  0.0685 -0.0624
    1THF     H7 5081   1.791   1.958   2.927 -1.0552 -0.4526  0.7859
    1THF     H8 5082   1.726   2.090   3.021  2.6196 -0.9772 -0.2265
    1THF     O1 5083   1.628   2.046   2.829 -0.3659 -0.5557  0.3215
    1THF     C1 5084   0.730   3.457   1.285  0.4018 -0.4613  0.9959
    1THF     H1 5085   0.813   3.522   1.313  0.6129 -0.8155  1.1895
    1THF     H2 5086   0.769   3.357   1.267  3.4395  1.0053 -0.8945
    1THF     C2 5087   0.639   3.520   1.177 -0.1326 -0.4353 -0.4168
    1THF     H3 5088   0.613   3.435   1.113  0.2784 -0.2343 -0.8514
    1THF     H4 5089   0.687   3.600   1.121 -1.1029  0.5923  0.2055
    1THF     C3 5090   0.515   3.570   1.244  0.2155 -0.5320 -0.1396
    1THF     H5 5091   0.429   3.508   1.218 -0.2915  0.3625 -0.5881
    1THF     H6 5092   0.489   3.674   1.225  0.9470 -0.2582  0.3386
    1THF     C4 5093   0.548   3.562   1.394 -0.9808 -0.3016 -0.2699
    1THF     H7 5094   0.465   3.524   1.453 -1.4762  1.0830 -0.0529
    1THF     H8 5095   0.597   3.652   1.434 -0.8601 -0.6627  0.3947
    1THF     O1 5096   0.652   3.457   1.402  0.2181 -0.0516  0.1309
    1THF     C1 5097   1.441   3.975   2.744 -0.3027 -0.5054  0.9133
    1THF     H1 5098   1.527   3.916   2.778 -0.0093 -1.3557 -1.2087
    1THF     H2 5099   1.478   4.052   2.676 -1.6899 -0.4712  0.1878
    1THF     C2 5100   1.370   4.046   2.857 -0.2335  1.1079  0.2283
    1THF     H3 5101   1.422   4.137   2.888  1.9609  1.1616 -3.3891
    1THF     H4 5102   1.363   3.981   2.944  0.6807 -0.3865 -0.8031
    1THF     C3 5103   1.227   4.068   2.799  0.7780  0.5693  0.8041
    1THF     H5 5104   1.219   4.160   2.741  1.5784 -0.0887 -0.3804
    1THF     H6 5105   1.148   4.076   2.873  0.2611  0.3633  0.2827
    1THF     C4 5106   1.209   3.940   2.708  0.5703 -0.1191  0.8642
    1THF     H7 5107   1.156   3.960   2.615  0.5015 -2.3627  0.3869
    1THF     H8 5108   1.167   3.850   2.754 -0.1577  0.1729  0.7645
    1THF     O1 5109   1.342   3.900   2.680  0.0636  0.3412 -0.4305
    1THF     C1 5110   2.366   1.176   1.630  0.2458 -0.3877  0.1709
    1THF     H1 5111   2.365   1.067   1.625 -0.3825 -0.3506 -0.5335
    1THF     H2 5112   2.309   1.217   1.714 -0.2548  2.4114 -1.4662
    1THF     C2 5113   2.313   1.237   1.493  0.3467 -0.1598  0.0132
    1THF     H3 5114   2.238   1.310   1.523 -0.1696 -0.9668  0.6970
    1THF     H4 5115   2.269   1.147   1.449  0.5506 -0.7612  1.0138
    1THF     C3 5116   2.436   1.287   1.413  0.8630 -0.4816  0.3377
    1THF     H5 5117   2.447   1.395   1.410  0.3762 -0.3577  2.1863
    1THF     H6 5118   2.432   1.255   1.309  0.8043  2.9916 -0.7944
    1THF     C4 5119   2.549   1.220   1.491 -0.4418  0.1284  0.0643
    1THF     H7 5120   2.644   1.273   1.486  0.1741 -0.7893  1.4782
    1THF     H8 5121   2.566   1.120   1.449  2.1973  0.3208  0.5675
    1THF     O1 5122   2.507   1.216   1.627 -0.0221 -0.1640 -0.1305
    1THF     C1 5123   3.701   1.222   1.401 -0.4743 -0.0195 -0.1402
    1THF     H1 5124   3.668   1.265   1.306  2.3934 -0.2503 -1.2919
    1THF     H2 5125   3.808   1.203   1.397 -0.8761 -2.4356 -0.0226
    1THF     C2 5126   3.636   1.084   1.435 -0.1786 -0.1416  0.3612
    1THF     H3 5127   3.707   1.025   1.492  1.2661  1.7764  0.6177
    1THF     H4 5128   3.600   1.025   1.350  2.4476 -1.1618 -0.0973
    1THF     C3 5129   3.519   1.115   1.533  0.1903 -0.3352  0.0202
    1THF     H5 5130   3.495   1.036   1.605 -0.7868  0.9636  1.1341
    1THF     H6 5131   3.431   1.115   1.468  0.6156 -0.7236 -0.5666
    1THF     C4 5132   3.559   1.249   1.595 -0.6157  0.2890  0.3330
    1THF     H7 5133   3.616   1.239   1.688 -2.2109 -0.7445  1.2417
    1THF     H8 5134   3.479   1.323   1.605 -1.5067 -0.0986 -3.4538
    1THF     O1 5135   3.656   1.304   1.504  0.3557  0.7831  0.0409
    1THF     C1 5136   0.312   2.693   3.706  0.3032  0.5172  0.6121
    1THF     H1 5137   0.319   2.739   3.805  3.1362  1.7890 -0.1207
    1THF     H2 5138   0.382   2.742   3.639  1.0357 -2.8386 -1.1964
    1THF     C2 5139   0.168   2.666   3.655 -0.4117  0.2436 -0.2700
    1THF     H3 5140   0.155   2.721   3.561  0.6182 -0.7331 -0.9949
    1THF     H4 5141   0.101   2.708   3.730  0.3093  1.5474 -0.3375
    1THF     C3 5142   0.142   2.519   3.654  0.5852 -0.2005  0.9076
    1THF     H5 5143   0.153   2.480   3.553 -0.1475  1.9837 -0.0598
    1THF     H6 5144   0.038   2.493   3.675 -0.5796  3.0025 -0.4592
    1THF     C4 5145   0.258   2.460   3.737 -0.9389  0.4898 -0.4656
    1THF     H7 5146   0.277   2.355   3.711  0.8806  0.3769  1.2521
    1THF     H8 5147   0.240   2.456   3.845  1.7313 -0.7776 -0.0459
    1THF     O1 5148   0.361   2.555   3.712 -0.1269  0.0374 -0.9050
    1THF     C1 5149   0.176   0.257   3.541  0.3442 -0.2077  0.7260
    1THF     H1 5150   0.275   0.301   3.527  0.4172  0.0529  2.0041
    1THF     H2 5151   0.123   0.282   3.448  0.5360  0.9578  0.9289
    1THF     C2 5152   0.106   0.302   3.670  0.2875  0.1378 -0.1613
    1THF     H3 5153  -0.003   0.294   3.662  0.2601 -1.2097  1.3952
    1THF     H4 5154   0.131   0.405   3.699  0.5148  0.4971 -1.6001
    1THF     C3 5155   0.145   0.202   3.775  0.1615  0.1160 -0.0333
    1THF     H5 5156   0.071   0.193   3.855  2.0301 -0.7013  1.6403
    1THF     H6 5157   0.242   0.214   3.824 -0.7419  1.0189  1.6101
    1THF     C4 5158   0.160   0.072   3.691  0.5483 -0.2817 -0.0022
    1THF     H7 5159   0.065   0.019   3.677  0.1762  0.0869  1.0769
    1THF     H8 5160   0.237   0.004   3.730  2.3510  1.3326 -0.6828
    1THF     O1 5161   0.207   0.115   3.559 -0.5671 -0.1409  0.4769
    1THF     C1 5162   1.676   1.780   2.566  0.0642 -0.1166  0.1830
    1THF     H1 5163   1.652   1.836   2.475 -1.1606 -0.4592  0.2903
    1THF     H2 5164   1.737   1.853   2.620  1.1209 -0.9324  0.0860
    1THF     C2 5165   1.773   1.669   2.529 -0.2248 -0.0794 -0.3236
    1THF     H3 5166   1.873   1.690   2.567 -0.4735 -2.5714  1.8838
    1THF     H4 5167   1.771   1.664   2.420  2.3776  0.1885 -0.4202
    1THF     C3 5168   1.717   1.543   2.604 -0.7041  0.6762  0.1899
    1THF     H5 5169   1.783   1.479   2.663 -0.7892  0.5075  0.1016
    1THF     H6 5170   1.673   1.478   2.528  1.3735  0.0936 -0.5263
    1THF     C4 5171   1.601   1.599   2.696  0.2806 -0.0919 -0.4129
    1THF     H7 5172   1.639   1.608   2.798  0.2960  1.0024 -0.5070
    1THF     H8 5173   1.517   1.529   2.695 -0.0125  0.2532 -0.3285
    1THF     O1 5174   1.566   1.729   2.644 -0.0778  0.1438  0.2012
    1THF     C1 5175   0.863   0.080   3.012  0.0140 -0.1189 -0.0971
    1THF     H1 5176   0.825   0.024   3.099 -0.7055  0.4423 -0.0434
    1THF     H2 5177   0.959   0.125   3.040  0.6415 -1.2712 -0.3592
    1THF     C2 5178   0.771   0.195   2.982  0.3153 -0.0674  0.5527
    1THF     H3 5179   0.830   0.282   2.952  1.6021 -1.7665 -2.1346
    1THF     H4 5180   0.712   0.218   3.070  1.3405 -1.2654  1.5633
    1THF     C3 5181   0.695   0.138   2.863 -0.3547 -0.5857  0.3277
    1THF     H5 5182   0.660   0.217   2.797  1.4929  0.3234  0.4028
    1THF     H6 5183   0.612   0.086   2.912 -0.0459  0.5995  2.1621
    1THF     C4 5184   0.796   0.042   2.797  0.0251  0.1685 -0.1120
    1THF     H7 5185   0.852   0.099   2.722 -1.1841  0.6008 -0.7099
    1THF     H8 5186   0.744  -0.040   2.746  0.6882 -0.7207  0.6303
    1THF     O1 5187   0.879  -0.007   2.903 -0.4215 -0.2948  0.4431
    1THF     C1 5188   0.820   3.855   1.430  0.2180 -0.0277  0.0339
    1THF     H1 5189   0.768   3.933   1.486 -1.3282 -1.5120  0.6997
    1THF     H2 5190   0.756   3.811   1.354  0.3240  4.1749 -2.6227
    1THF     C2 5191   0.889   3.755   1.534 -0.1405  0.3853  0.0668
    1THF     H3 5192   0.914   3.659   1.488  0.4277  1.6064 -2.2603
    1THF     H4 5193   0.825   3.735   1.621  0.1015 -1.2780 -0.1266
    1THF     C3 5194   1.015   3.835   1.565  0.1111  0.5664 -0.5872
    1THF     H5 5195   1.099   3.766   1.561  1.3417  2.1621 -4.0924
    1THF     H6 5196   0.998   3.878   1.664 -2.3849 -0.0230 -0.7297
    1THF     C4 5197   1.038   3.940   1.459  0.4688 -0.3376 -0.0061
    1THF     H7 5198   1.127   3.911   1.402 -0.4677 -1.2114 -1.0548
    1THF     H8 5199   1.030   4.043   1.496  0.3971 -0.1619 -0.4892
    1THF     O1 5200   0.935   3.917   1.364  0.1817  0.2154  0.2622
    1THF     C1 5201   2.051   3.259   4.071 -0.0890 -0.1146  0.6500
    1THF     H1 5202   2.063   3.269   3.963 -3.0803 -0.2674  0.2457
    1THF     H2 5203   1.966   3.197   4.101  0.1296  0.1629  1.8760
    1THF     C2 5204   2.048   3.402   4.135 -0.3311  0.4537 -0.4387
    1THF     H3 5205   1.964   3.415   4.203 -0.3327  4.4230 -1.1017
    1THF     H4 5206   2.056   3.480   4.060  1.2236 -0.0897 -0.8644
    1THF     C3 5207   2.188   3.408   4.206 -0.1959 -0.5990 -0.2168
    1THF     H5 5208   2.170   3.462   4.299  0.6678  0.5851 -0.7232
    1THF     H6 5209   2.267   3.452   4.144  1.6617 -1.7541  1.2789
    1THF     C4 5210   2.242   3.264   4.225 -0.0837  0.0034 -0.1038
    1THF     H7 5211   2.206   3.224   4.320  0.7878  0.8773  0.6057
    1THF     H8 5212   2.350   3.271   4.208 -0.4805  2.4516 -1.9730
    1THF     O1 5213   2.169   3.194   4.119 -0.3667  0.2498  0.5732
    1THF     C1 5214   0.200   2.175   1.674  0.6942  0.9832 -0.9629
    1THF     H1 5215   0.124   2.140   1.604 -0.6245  1.7442  0.0841
    1THF     H2 5216   0.199   2.127   1.772  0.7813  1.6424 -0.6409
    1THF     C2 5217   0.185   2.327   1.699  0.5415 -0.2382 -0.4281
    1THF     H3 5218   0.191   2.351   1.805  1.0607 -0.7656 -0.3321
    1THF     H4 5219   0.088   2.360   1.661  1.0690  1.2921 -0.4703
    1THF     C3 5220   0.306   2.394   1.621  0.0830  0.1766  0.4337
    1THF     H5 5221   0.325   2.494   1.659  0.9494 -0.0086  0.4860
    1THF     H6 5222   0.272   2.409   1.518 -0.0331 -0.1052  0.4309
    1THF     C4 5223   0.414   2.284   1.624 -0.2593 -0.0213  0.4756
    1THF     H7 5224   0.467   2.283   1.719 -0.0304 -0.2347  0.3446
    1THF     H8 5225   0.483   2.293   1.540 -1.7618 -0.8875 -0.8887
    1THF     O1 5226   0.333   2.158   1.617  0.8983 -0.6909  0.3287
    1THF     C1 5227   1.033   1.173   4.030 -0.1349  0.2504  0.2546
    1THF     H1 5228   1.138   1.191   4.054  0.2174  0.7094 -1.5234
    1THF     H2 5229   1.016   1.101   3.950 -0.8037 -0.0064  0.6236
    1THF     C2 5230   0.977   1.312   4.002  0.4505  0.4566  0.4734
    1THF     H3 5231   0.893   1.312   3.932  0.0803  4.0039  0.8027
    1THF     H4 5232   1.052   1.378   3.958 -1.8188  1.4110 -2.1241
    1THF     C3 5233   0.940   1.366   4.142  0.1203 -0.1589 -0.9967
    1THF     H5 5234   0.836   1.397   4.145  0.6473  1.6010  0.5703
    1THF     H6 5235   1.013   1.446   4.158 -0.2788  0.3319 -1.6020
    1THF     C4 5236   0.959   1.239   4.227  0.4773  0.5500 -0.3829
    1THF     H7 5237   0.879   1.221   4.299 -0.5564  0.3233 -1.5781
    1THF     H8 5238   1.056   1.249   4.276  1.1706 -1.4662 -1.2710
    1THF     O1 5239   0.964   1.121   4.146 -0.8203 -0.4392  0.0838
    1THF     C1 5240   1.701   2.749   0.421 -0.2214 -0.6161 -0.0545
    1THF     H1 5241   1.794   2.718   0.373 -0.7872 -1.7437 -0.4538
    1THF     H2 5242   1.615   2.719   0.359  0.3538 -1.4803 -0.4481
    1THF     C2 5243   1.692   2.897   0.451 -0.6283 -0.5298  0.1672
    1THF     H3 5244   1.585   2.912   0.470 -0.9300 -0.0373 -1.8809
    1THF     H4 5245   1.736   2.964   0.377  1.4132 -0.0048  1.7964
    1THF     C3 5246   1.768   2.914   0.585  0.1263  0.0419 -0.0559
    1THF     H5 5247   1.713   2.981   0.651 -0.8386  2.1186 -2.8607
    1THF     H6 5248   1.866   2.960   0.574 -0.6863  1.7230 -0.2856
    1THF     C4 5249   1.790   2.768   0.636  0.0916  0.3948  0.1716
    1THF     H7 5250   1.756   2.786   0.738  2.9528  1.6087  0.9465
    1THF     H8 5251   1.894   2.736   0.625 -0.6792 -1.5133 -2.1052
    1THF     O1 5252   1.707   2.688   0.551 -0.3304 -0.0832  0.4334
    1THF     C1 5253   1.635   3.029   2.768  0.1223  0.3992  0.0032
    1THF     H1 5254   1.595   2.941   2.818 -0.2960  1.0305  0.7736
    1THF     H2 5255   1.603   3.003   2.666  2.3017 -1.3884 -0.2429
    1THF     C2 5256   1.787   3.046   2.793  0.0152  0.2385  0.0189
    1THF     H3 5257   1.839   3.029   2.699  0.0291  0.9606 -0.1073
    1THF     H4 5258   1.815   2.974   2.871  2.5387 -1.5480 -2.4683
    1THF     C3 5259   1.803   3.198   2.834 -0.0755  0.1564 -0.4977
    1THF     H5 5260   1.877   3.254   2.776 -0.5440  0.8868 -0.3967
    1THF     H6 5261   1.831   3.209   2.939 -2.1146  2.7521 -0.1778
    1THF     C4 5262   1.667   3.260   2.802  1.3032  0.2105  0.9391
    1THF     H7 5263   1.668   3.288   2.696 -1.6729  1.0327  1.0707
    1THF     H8 5264   1.631   3.345   2.860 -0.3334 -0.5471  1.0744
    1THF     O1 5265   1.575   3.147   2.821  0.1952 -0.0283  0.1374
    1THF     C1 5266   0.947   3.057   1.669  0.9630  0.1291  0.0465
    1THF     H1 5267   0.938   2.958   1.624  1.7483  0.0027  0.1495
    1THF     H2 5268   1.017   3.059   1.754 -0.2929  1.8209  1.0747
    1THF     C2 5269   0.820   3.129   1.702 -0.2372  0.0821  0.0468
    1THF     H3 5270   0.848   3.221   1.753 -1.6876 -0.1100  1.2193
    1THF     H4 5271   0.751   3.072   1.765 -0.3475 -1.1925 -1.1906
    1THF     C3 5272   0.776   3.179   1.560 -0.3766  0.1902 -0.2171
    1THF     H5 5273   0.710   3.262   1.586 -0.1507  0.1629  0.4741
    1THF     H6 5274   0.716   3.105   1.507  1.1609 -2.1438  1.2041
    1THF     C4 5275   0.906   3.209   1.486  0.0521 -0.4520  0.0946
    1THF     H7 5276   0.931   3.316   1.482  0.8200 -0.6239  0.1230
    1THF     H8 5277   0.903   3.159   1.389 -0.9859 -1.4500  0.6296
    1THF     O1 5278   1.006   3.144   1.568  0.4344  0.0127  0.2361
    1THF     C1 5279   1.207   3.293   3.399 -0.3088  0.0912  0.4851
    1THF     H1 5280   1.214   3.383   3.461 -1.1863  0.3548  0.2029
    1THF     H2 5281   1.188   3.323   3.296 -0.1595 -1.2285  0.0566
    1THF     C2 5282   1.112   3.182   3.446  0.1782 -0.4389 -0.4520
    1THF     H3 5283   1.071   3.124   3.363  1.7157 -2.5629  0.2376
    1THF     H4 5284   1.028   3.223   3.501  1.5822  1.9746 -0.0321
    1THF     C3 5285   1.200   3.093   3.540  1.1960  0.0400  0.1212
    1THF     H5 5286   1.199   2.992   3.498 -0.4611  0.6412 -1.3251
    1THF     H6 5287   1.170   3.101   3.644  0.4193 -0.0144 -0.0988
    1THF     C4 5288   1.341   3.152   3.529  0.3722  0.6703 -0.5822
    1THF     H7 5289   1.431   3.089   3.526 -1.3502 -1.7645 -4.1690
    1THF     H8 5290   1.346   3.232   3.603  0.7238 -1.5406  1.8467
    1THF     O1 5291   1.337   3.226   3.402 -0.2388  0.1693  0.0313
    1THF     C1 5292   3.255   0.799   0.989  0.2026 -0.4252  0.1432
    1THF     H1 5293   3.326   0.719   0.967  0.5848  0.2570 -1.1774
    1THF     H2 5294   3.288   0.894   0.946 -1.7940  0.7650  1.1590
    1THF     C2 5295   3.225   0.818   1.145 -0.5923 -0.2019 -0.5743
    1THF     H3 5296   3.277   0.904   1.187 -0.8880 -0.9492  1.3854
    1THF     H4 5297   3.248   0.726   1.199  1.0511  1.1661  1.0831
    1THF     C3 5298   3.076   0.845   1.144  0.5636 -0.4292 -0.1001
    1THF     H5 5299   3.058   0.953   1.134  1.3804 -0.2653  0.1692
    1THF     H6 5300   3.033   0.802   1.235  3.5946 -1.9113  0.7088
    1THF     C4 5301   3.026   0.762   1.020 -0.0196 -0.4802  0.5870
    1THF     H7 5302   2.934   0.805   0.979 -0.3596 -0.6606  1.1556
    1THF     H8 5303   3.003   0.659   1.047  2.4692 -1.7799 -2.0727
    1THF     O1 5304   3.132   0.760   0.928  0.4665 -0.2962  1.2067
    1THF     C1 5305   0.040   1.733   0.674 -0.4850  1.0146 -0.5659
    1THF     H1 5306   0.023   1.774   0.773 -2.3407  1.8295 -1.2117
    1THF     H2 5307   0.025   1.808   0.596 -0.3476  0.9977 -0.6096
    1THF     C2 5308  -0.064   1.632   0.644  0.2368 -0.1657 -0.6125
    1THF     H3 5309  -0.089   1.620   0.538  0.3688 -0.0592 -0.6553
    1THF     H4 5310  -0.161   1.644   0.694  0.9826  0.8748  0.6210
    1THF     C3 5311   0.000   1.495   0.690  0.0919 -0.1662  0.1977
    1THF     H5 5312   0.001   1.419   0.612 -0.8681  0.4621 -0.4395
    1THF     H6 5313  -0.063   1.449   0.767  0.6619 -3.2241 -1.1189
    1THF     C4 5314   0.143   1.538   0.742  0.5727  0.4512 -0.2538
    1THF     H7 5315   0.222   1.466   0.720  0.4644  0.4290 -0.5735
    1THF     H8 5316   0.130   1.558   0.849 -1.3775  0.0475 -0.3873
    1THF     O1 5317   0.167   1.666   0.680 -0.1833 -0.3551 -0.2511
    1THF     C1 5318   3.185   2.757   3.903  0.4268 -0.2633 -0.2937
    1THF     H1 5319   3.226   2.797   3.996 -0.3533  0.8956 -0.4231
    1THF     H2 5320   3.237   2.790   3.813  1.1054 -0.1301  0.1468
    1THF     C2 5321   3.031   2.789   3.916  0.1979 -0.5461  0.2317
    1THF     H3 5322   2.984   2.823   3.823 -2.3901  4.5484  3.1645
    1THF     H4 5323   3.012   2.864   3.993 -1.6253  0.6714 -1.3632
    1THF     C3 5324   2.960   2.661   3.959 -0.0598 -0.0756  0.3187
    1THF     H5 5325   2.905   2.613   3.878 -1.5176  2.4247 -0.2092
    1THF     H6 5326   2.895   2.663   4.047  0.3775  0.0807  0.6423
    1THF     C4 5327   3.080   2.573   3.989 -0.6023  0.7146 -0.4110
    1THF     H7 5328   3.074   2.467   3.961 -2.0412  1.0317 -1.3265
    1THF     H8 5329   3.106   2.581   4.095 -1.1029 -1.7457 -0.0735
    1THF     O1 5330   3.191   2.620   3.912  0.0264 -0.3747  0.1230
    1THF     C1 5331   2.959   1.918   1.765  0.9613  0.4087 -0.0693
    1THF     H1 5332   3.040   1.846   1.781 -0.6806 -1.4574 -0.0013
    1THF     H2 5333   2.983   2.019   1.801  0.6118  0.1659  0.8810
    1THF     C2 5334   2.837   1.880   1.850 -0.9648 -0.3366 -0.1132
    1THF     H3 5335   2.811   1.968   1.909 -0.8415  0.4535 -1.2415
    1THF     H4 5336   2.855   1.801   1.923  3.5881  1.1752  0.5406
    1THF     C3 5337   2.730   1.846   1.740 -0.1289  0.3638 -1.0860
    1THF     H5 5338   2.627   1.869   1.769 -0.0915 -0.2837 -0.4278
    1THF     H6 5339   2.739   1.740   1.713  0.6049 -0.0348  0.6565
    1THF     C4 5340   2.774   1.927   1.616  0.2824 -0.1248 -0.5388
    1THF     H7 5341   2.738   2.029   1.629  0.2573 -0.2740  0.7132
    1THF     H8 5342   2.742   1.879   1.523  1.6070  0.5445 -1.3491
    1THF     O1 5343   2.912   1.921   1.621 -0.3617 -0.0147 -0.0290
    1THF     C1 5344   3.975   3.016   0.240  0.6379  0.1911  0.3866
    1THF     H1 5345   4.044   3.096   0.269 -0.4735  0.4870  2.2383
    1THF     H2 5346   4.033   2.925   0.219  2.7964  1.2911  1.4709
    1THF     C2 5347   3.888   3.061   0.123 -1.1855  0.0999 -0.3438
    1THF     H3 5348   3.934   3.015   0.035  0.0199 -0.3778  0.5322
    1THF     H4 5349   3.902   3.169   0.119  2.0567 -0.2038  1.5422
    1THF     C3 5350   3.746   3.002   0.154 -0.4901 -1.2465  0.9974
    1THF     H5 5351   3.735   2.919   0.084 -2.1530 -2.1607  2.3286
    1THF     H6 5352   3.675   3.080   0.126  0.4065 -0.3338  1.2350
    1THF     C4 5353   3.751   2.949   0.297  0.2313 -0.1459 -0.3441
    1THF     H7 5354   3.737   2.841   0.301 -0.6046  0.0070  1.6746
    1THF     H8 5355   3.666   2.983   0.357  1.4510  1.7592  0.3619
    1THF     O1 5356   3.879   2.992   0.345  0.2992  0.0815 -0.2113
    1THF     C1 5357   3.245   3.567   0.532  0.7616  0.8036 -0.2632
    1THF     H1 5358   3.187   3.506   0.462 -0.3191  1.7491 -0.1987
    1THF     H2 5359   3.224   3.547   0.638  0.1413  0.6521 -0.4130
    1THF     C2 5360   3.207   3.719   0.514 -0.4432 -0.4691 -0.0456
    1THF     H3 5361   3.222   3.767   0.611  2.6950  0.1977 -0.7970
    1THF     H4 5362   3.100   3.731   0.496 -0.4182  0.4542  0.4008
    1THF     C3 5363   3.310   3.758   0.405 -1.0093  0.3506 -0.0548
    1THF     H5 5364   3.347   3.858   0.428  0.4967 -0.1712 -0.1449
    1THF     H6 5365   3.262   3.755   0.307  1.5313 -0.1053 -1.3329
    1THF     C4 5366   3.424   3.653   0.404  0.0534 -0.1842 -0.2864
    1THF     H7 5367   3.517   3.693   0.445  0.1290 -1.2738  0.6229
    1THF     H8 5368   3.421   3.604   0.307 -0.4942 -1.8439  0.5591
    1THF     O1 5369   3.380   3.552   0.501 -0.2358 -0.4831  0.2587
    1THF     C1 5370   1.284   1.374   3.030 -0.5645 -0.2612  0.9530
    1THF     H1 5371   1.258   1.390   2.925 -0.6911 -0.6780  0.9190
    1THF     H2 5372   1.200   1.416   3.086 -1.7192 -1.0577 -0.1594
    1THF     C2 5373   1.416   1.445   3.063 -0.2848 -0.8545 -0.9550
    1THF     H3 5374   1.430   1.466   3.169 -0.8595 -2.6222 -0.5047
    1THF     H4 5375   1.424   1.536   3.004  1.4396 -0.1664  0.2789
    1THF     C3 5376   1.520   1.340   3.014 -0.0977  0.7544  0.4305
    1THF     H5 5377   1.612   1.339   3.073  1.4042  2.5923 -1.8010
    1THF     H6 5378   1.533   1.354   2.907  0.1066  2.7797  0.7047
    1THF     C4 5379   1.452   1.204   3.041 -0.0176 -0.3518  0.5130
    1THF     H7 5380   1.490   1.170   3.138 -0.8797  0.5421  1.1688
    1THF     H8 5381   1.474   1.142   2.954  1.0021  1.3982 -0.5204
    1THF     O1 5382   1.311   1.238   3.066 -0.6171  0.1283  0.2059
    1THF     C1 5383   1.810   1.280   0.052  0.8543  0.0245  0.7715
    1THF     H1 5384   1.874   1.280   0.141 -2.3045 -0.9433  3.1357
    1THF     H2 5385   1.794   1.179   0.015  1.0373  1.5687 -3.8050
    1THF     C2 5386   1.882   1.359  -0.059  0.3775 -0.5375  0.1759
    1THF     H3 5387   1.901   1.301  -0.149  1.1563 -0.5228  0.3255
    1THF     H4 5388   1.976   1.396  -0.016  0.8173 -0.0391 -1.1918
    1THF     C3 5389   1.783   1.480  -0.078  0.4497  0.8687  0.7003
    1THF     H5 5390   1.722   1.458  -0.165 -0.3652 -0.2669  1.5328
    1THF     H6 5391   1.835   1.575  -0.095  0.3898  1.1946  2.2237
    1THF     C4 5392   1.696   1.488   0.050 -0.1161  0.3105  0.0497
    1THF     H7 5393   1.596   1.532   0.041 -1.7650 -3.0988  0.9792
    1THF     H8 5394   1.753   1.525   0.135 -0.9821 -1.9595  1.6553
    1THF     O1 5395   1.686   1.342   0.069  0.3251 -0.4654 -0.3936
    1THF     C1 5396   0.712   0.651   0.371  0.0771  0.6502 -0.0803
    1THF     H1 5397   0.715   0.649   0.480  0.8191  2.3618 -0.0528
    1THF     H2 5398   0.723   0.753   0.333  1.0654  0.4465 -0.3515
    1THF     C2 5399   0.588   0.583   0.320 -0.2048 -0.2649 -0.8909
    1THF     H3 5400   0.549   0.637   0.233  1.5129  1.8634 -0.3806
    1THF     H4 5401   0.502   0.587   0.389  1.5072 -1.8199  1.4017
    1THF     C3 5402   0.628   0.440   0.288 -0.5223 -0.0565 -0.0302
    1THF     H5 5403   0.600   0.421   0.184  3.2241 -0.3599 -1.0239
    1THF     H6 5404   0.573   0.368   0.349  0.5798 -0.8526  0.0305
    1THF     C4 5405   0.778   0.434   0.315  1.0838  0.1140 -0.3274
    1THF     H7 5406   0.821   0.384   0.229  0.6813  0.7336 -0.8942
    1THF     H8 5407   0.791   0.387   0.413 -1.8269  2.2258  1.1687
    1THF     O1 5408   0.816   0.572   0.314 -0.6142  0.0714  0.1650
    1THF     C1 5409   0.176   2.463   2.500  0.1299  0.0661  0.3395
    1THF     H1 5410   0.140   2.561   2.468  0.6748  1.3289  3.4438
    1THF     H2 5411   0.188   2.401   2.411 -2.8416 -1.5103  0.9751
    1THF     C2 5412   0.085   2.401   2.603 -0.3610  0.2274  0.4475
    1THF     H3 5413   0.016   2.333   2.552 -0.9452  1.2950 -0.1830
    1THF     H4 5414   0.024   2.469   2.663 -1.3804  0.6704 -1.0867
    1THF     C3 5415   0.178   2.327   2.701 -0.7798 -0.7097 -0.1859
    1THF     H5 5416   0.180   2.219   2.681 -0.6444 -0.6916 -0.2662
    1THF     H6 5417   0.152   2.346   2.805  2.6411  2.1025  0.2358
    1THF     C4 5418   0.312   2.395   2.680  0.5084 -0.8552  0.1896
    1THF     H7 5419   0.387   2.317   2.667  1.6738  0.1220  0.9520
    1THF     H8 5420   0.338   2.449   2.771  0.4902 -2.0857  0.9315
    1THF     O1 5421   0.303   2.479   2.573 -0.5985 -0.1165 -0.0064
    1THF     C1 5422   3.116   0.886   0.616  0.4611  0.5932 -0.5237
    1THF     H1 5423   3.157   0.786   0.633  1.0497  1.0453  0.7536
    1THF     H2 5424   3.090   0.937   0.709 -1.8097 -0.0025 -0.8128
    1THF     C2 5425   2.991   0.874   0.523  0.3600  0.0849  0.3172
    1THF     H3 5426   2.926   0.962   0.528  1.1690  0.6625  0.7465
    1THF     H4 5427   2.934   0.785   0.550  2.9909 -1.2754  1.5244
    1THF     C3 5428   3.055   0.863   0.381  0.0448  1.2032  0.1691
    1THF     H5 5429   3.014   0.939   0.315 -1.4237 -0.2069 -0.5698
    1THF     H6 5430   3.040   0.766   0.333 -0.6973  1.3191  0.1592
    1THF     C4 5431   3.204   0.901   0.394 -0.5131 -0.6284  0.3658
    1THF     H7 5432   3.235   0.978   0.323 -2.2058 -1.7724 -1.6509
    1THF     H8 5433   3.272   0.815   0.385  0.2364  0.1434 -1.5438
    1THF     O1 5434   3.212   0.955   0.531  0.0416 -0.0586  0.1305
    1THF     C1 5435   1.877   3.735   3.725  0.0298  0.2231  1.0900
    1THF     H1 5436   1.835   3.665   3.652 -0.2607  0.7828  0.7270
    1THF     H2 5437   1.979   3.699   3.746  0.8082  2.0155  0.4576
    1THF     C2 5438   1.785   3.731   3.837  0.6159 -0.9006 -0.1178
    1THF     H3 5439   1.827   3.708   3.936 -0.8258 -2.0659  0.2475
    1THF     H4 5440   1.703   3.661   3.817 -2.4829  2.2919  0.9416
    1THF     C3 5441   1.732   3.879   3.843 -0.0176 -0.4984  0.7299
    1THF     H5 5442   1.784   3.936   3.920  0.0238  0.3681  0.0691
    1THF     H6 5443   1.624   3.878   3.865  0.0222 -0.7238  0.9211
    1THF     C4 5444   1.758   3.938   3.702 -0.5558 -0.8729  0.1711
    1THF     H7 5445   1.780   4.044   3.713 -0.4809 -0.6943 -1.6518
    1THF     H8 5446   1.674   3.932   3.633 -0.9508  1.6745  0.4014
    1THF     O1 5447   1.881   3.865   3.665 -0.5141  0.0197  0.5291
    1THF     C1 5448   1.290   1.540   0.164  0.1120  0.4029  0.7091
    1THF     H1 5449   1.396   1.559   0.177  0.0731  0.4467  0.9587
    1THF     H2 5450   1.245   1.604   0.086  2.2569  1.8540  0.6294
    1THF     C2 5451   1.242   1.557   0.311 -0.4024  0.7424  0.6703
    1THF     H3 5452   1.143   1.604   0.315  0.4061  2.6266 -0.7154
    1THF     H4 5453   1.309   1.626   0.362  1.1830 -0.0802 -0.2647
    1THF     C3 5454   1.230   1.417   0.374  0.5107 -0.4858 -0.7208
    1THF     H5 5455   1.125   1.388   0.371  0.0255  1.0176  1.1736
    1THF     H6 5456   1.276   1.413   0.472 -0.3255 -0.2837 -0.3153
    1THF     C4 5457   1.302   1.331   0.268 -0.1578  0.3200 -0.3971
    1THF     H7 5458   1.273   1.225   0.264 -0.1124  0.3846 -4.1569
    1THF     H8 5459   1.407   1.353   0.286 -0.0271 -0.9267  0.4479
    1THF     O1 5460   1.269   1.401   0.147  0.0826  0.3711 -0.2744
    1THF     C1 5461   0.571   2.273   1.233 -0.9471 -1.1656  0.3198
    1THF     H1 5462   0.562   2.349   1.310 -1.2456 -0.7261 -0.1427
    1THF     H2 5463   0.596   2.177   1.280  1.3705 -0.2631  0.9527
    1THF     C2 5464   0.674   2.307   1.124  0.1373  0.3279 -0.3935
    1THF     H3 5465   0.765   2.249   1.141  0.9026  1.9590  1.2466
    1THF     H4 5466   0.695   2.413   1.113 -0.2030  0.2341 -2.0746
    1THF     C3 5467   0.618   2.265   0.997  0.8770  0.1020  0.5539
    1THF     H5 5468   0.654   2.168   0.963 -2.4308 -1.3154  0.9599
    1THF     H6 5469   0.641   2.334   0.916 -1.7443 -0.6251 -0.8552
    1THF     C4 5470   0.468   2.245   1.015  0.0465  0.1595 -0.1069
    1THF     H7 5471   0.439   2.146   0.981  1.8094 -0.3422 -0.2292
    1THF     H8 5472   0.414   2.324   0.962 -0.0332  0.1653 -0.0157
    1THF     O1 5473   0.450   2.272   1.155 -0.0824  0.1880 -0.0860
    1THF     C1 5474   1.955   1.709   3.742 -0.3145 -0.0706  0.0785
    1THF     H1 5475   1.986   1.712   3.846  1.5182 -1.2358 -0.4098
    1THF     H2 5476   2.005   1.632   3.682  1.4559  0.4918  0.8132
    1THF     C2 5477   1.988   1.839   3.667  0.2636 -0.2363 -0.2726
    1THF     H3 5478   1.996   1.826   3.559  0.3632 -1.3208 -0.1398
    1THF     H4 5479   2.075   1.877   3.720  0.5383 -2.3833  0.8712
    1THF     C3 5480   1.864   1.922   3.691 -0.4811  0.1381  0.4381
    1THF     H5 5481   1.830   1.971   3.599 -0.6781 -1.3311 -0.2891
    1THF     H6 5482   1.878   2.005   3.760  1.8135  1.6834 -1.7834
    1THF     C4 5483   1.763   1.837   3.763 -0.6720 -1.0162  0.3576
    1THF     H7 5484   1.664   1.840   3.716 -0.8763 -1.0029  0.7887
    1THF     H8 5485   1.761   1.859   3.870  2.8196  0.0223  0.2698
    1THF     O1 5486   1.809   1.696   3.743 -0.2106 -0.0129  0.0659
    1THF     C1 5487   4.007   1.907   2.539 -0.1803 -0.1772 -0.2811
    1THF     H1 5488   3.956   1.884   2.445 -0.9241 -1.7298  0.4804
    1THF     H2 5489   4.110   1.871   2.543 -0.3436 -0.5148  1.1075
    1THF     C2 5490   3.926   1.838   2.648 -0.2649 -0.0271  0.5039
    1THF     H3 5491   3.965   1.738   2.670  2.9729  0.6746 -1.6355
    1THF     H4 5492   3.820   1.825   2.628  0.0458 -2.8512  0.5725
    1THF     C3 5493   3.940   1.923   2.774  0.2845 -0.0455  0.9910
    1THF     H5 5494   4.004   1.872   2.846 -0.5743 -2.8484 -0.1672
    1THF     H6 5495   3.845   1.949   2.821 -0.2029  1.4315 -0.7588
    1THF     C4 5496   4.015   2.049   2.730 -0.5875 -0.0036  0.7035
    1THF     H7 5497   4.117   2.048   2.769  0.2120  0.8341 -1.2953
    1THF     H8 5498   3.960   2.135   2.770 -1.7987 -0.9692  1.1705
    1THF     O1 5499   4.010   2.041   2.586 -0.3108  0.5414  1.0679
    1THF     C1 5500   2.803   0.448   2.833 -0.3135 -0.8177  0.2606
    1THF     H1 5501   2.890   0.514   2.842 -0.1174 -0.5675 -2.9649
    1THF     H2 5502   2.804   0.390   2.925 -1.1998  1.0355  1.4611
    1THF     C2 5503   2.816   0.363   2.700  0.4009  0.7053 -0.4881
    1THF     H3 5504   2.756   0.273   2.712  1.2595  0.2009  0.1416
    1THF     H4 5505   2.921   0.346   2.674  0.9150 -2.2329  3.1128
    1THF     C3 5506   2.734   0.450   2.607  0.3007  0.5939  0.1644
    1THF     H5 5507   2.655   0.406   2.546 -1.0885  2.3725  0.6437
    1THF     H6 5508   2.803   0.495   2.535  0.8543  0.2937  0.5058
    1THF     C4 5509   2.675   0.566   2.687  0.3109  0.1469 -0.4050
    1THF     H7 5510   2.570   0.577   2.658 -0.1139 -0.3081  0.9494
    1THF     H8 5511   2.723   0.661   2.659 -1.9889  1.5399  0.2044
    1THF     O1 5512   2.696   0.536   2.824  0.0193  0.5612 -0.1724
    1THF     C1 5513   1.507   0.539   3.804  0.1526 -0.6644 -0.8538
    1THF     H1 5514   1.400   0.546   3.826  0.6436  0.4030  1.4294
    1THF     H2 5515   1.564   0.545   3.898 -1.1250 -1.6445 -0.0021
    1THF     C2 5516   1.551   0.636   3.692  0.4615  0.4292  0.2760
    1THF     H3 5517   1.648   0.679   3.719 -0.2550  1.8583  0.6482
    1THF     H4 5518   1.496   0.730   3.690  1.7935  1.2327  0.7175
    1THF     C3 5519   1.542   0.557   3.562  0.5527 -0.1972  0.0107
    1THF     H5 5520   1.643   0.559   3.519  0.7581  1.2032  0.5144
    1THF     H6 5521   1.475   0.616   3.499 -0.5378 -0.6596  0.7321
    1THF     C4 5522   1.501   0.414   3.603  0.0227  0.6211 -0.2133
    1THF     H7 5523   1.563   0.342   3.549  0.6163  0.2207  0.9973
    1THF     H8 5524   1.395   0.396   3.584  0.3926  0.6253 -2.4841
    1THF     O1 5525   1.530   0.411   3.745  0.0039 -0.0595  0.5253
    1THF     C1 5526   1.654   3.457   1.957 -0.6369 -0.0450  0.3796
    1THF     H1 5527   1.667   3.440   1.850 -1.5086 -1.1265  0.4338
    1THF     H2 5528   1.558   3.414   1.986  1.1601 -2.9366  2.2538
    1THF     C2 5529   1.642   3.604   1.990 -0.2342 -0.3324  0.0124
    1THF     H3 5530   1.559   3.622   2.058  1.2102 -1.1930  2.0537
    1THF     H4 5531   1.627   3.668   1.903  0.4870  1.6744  1.2985
    1THF     C3 5532   1.778   3.636   2.062  0.5348 -0.0818  0.1321
    1THF     H5 5533   1.767   3.653   2.169  2.3007  1.1804  0.1425
    1THF     H6 5534   1.820   3.733   2.032 -1.0857  0.3828 -0.7075
    1THF     C4 5535   1.869   3.512   2.045  0.1343 -0.6735  0.4779
    1THF     H7 5536   1.937   3.490   2.127  0.9287 -1.3507 -0.3537
    1THF     H8 5537   1.931   3.529   1.957  1.1199  0.4913  1.3838
    1THF     O1 5538   1.762   3.405   2.030 -0.4739 -0.0219 -0.2889
    1THF     C1 5539   0.355   0.946   1.403  0.5644  0.1299 -0.1849
    1THF     H1 5540   0.263   0.991   1.439 -0.0949 -2.1010  1.0618
    1THF     H2 5541   0.338   0.903   1.303  2.4096  1.3520 -1.0486
    1THF     C2 5542   0.418   0.842   1.502  0.2196 -1.3474  0.4691
    1THF     H3 5543   0.489   0.781   1.447  3.4056 -1.5284  4.4955
    1THF     H4 5544   0.351   0.775   1.556 -0.1502 -2.4343 -1.3033
    1THF     C3 5545   0.507   0.919   1.597  0.1413 -0.0948  0.1950
    1THF     H5 5546   0.593   0.859   1.627  0.8849  0.7967 -0.1292
    1THF     H6 5547   0.452   0.951   1.685 -1.8229 -1.8607 -0.3416
    1THF     C4 5548   0.536   1.049   1.523 -0.4186  0.4412 -0.0414
    1THF     H7 5549   0.643   1.064   1.503 -0.3799 -0.7600 -0.8223
    1THF     H8 5550   0.508   1.132   1.588  1.2744  1.3806 -0.4707
    1THF     O1 5551   0.461   1.048   1.399 -0.1503  0.2399  0.0758
    1THF     C1 5552   0.907   3.213   2.575  0.6208 -0.3361 -0.3671
    1THF     H1 5553   0.927   3.252   2.675 -0.3671  1.1295 -0.7217
    1THF     H2 5554   0.927   3.297   2.508  0.5009  1.9337  2.3253
    1THF     C2 5555   0.773   3.146   2.556  0.4444  0.2033 -0.3406
    1THF     H3 5556   0.696   3.212   2.515 -1.4325 -1.7396 -0.0280
    1THF     H4 5557   0.747   3.105   2.654  0.0928  0.6593 -0.2446
    1THF     C3 5558   0.806   3.038   2.456  0.1294  0.0877 -0.3809
    1THF     H5 5559   0.820   3.084   2.358 -1.1659  1.1496 -0.0805
    1THF     H6 5560   0.731   2.959   2.448 -0.5878  0.7302 -0.1051
    1THF     C4 5561   0.938   2.984   2.510 -0.0686 -0.1630  0.3114
    1THF     H7 5562   0.997   2.928   2.437  0.2973 -0.7842  1.0838
    1THF     H8 5563   0.920   2.917   2.594  0.4682 -0.1770  0.4152
    1THF     O1 5564   1.002   3.107   2.550 -0.1212  0.3991  0.8123
    1THF     C1 5565   1.363   2.736   2.716  0.6202 -0.5936 -0.1908
    1THF     H1 5566   1.398   2.632   2.715  0.3063 -0.7183  0.8044
    1THF     H2 5567   1.380   2.769   2.819  0.5981 -0.2806 -0.2881
    1THF     C2 5568   1.224   2.749   2.664 -0.4355  0.6220 -0.2831
    1THF     H3 5569   1.166   2.836   2.695 -1.2803 -0.5233  1.4083
    1THF     H4 5570   1.168   2.656   2.675  1.9462 -0.7666  0.4483
    1THF     C3 5571   1.243   2.776   2.513  0.0005  0.3337 -0.0712
    1THF     H5 5572   1.200   2.870   2.480 -0.5513 -0.4175 -1.5248
    1THF     H6 5573   1.194   2.699   2.453  0.0987 -0.1660  0.4888
    1THF     C4 5574   1.392   2.771   2.488 -0.0463 -0.7710 -0.0604
    1THF     H7 5575   1.426   2.846   2.417 -0.3861 -0.5937 -0.0362
    1THF     H8 5576   1.420   2.669   2.458  0.1425 -1.0170  0.9408
    1THF     O1 5577   1.443   2.798   2.619  0.4476 -0.0325  0.4647
    1THF     C1 5578   0.466   0.449   1.722  0.3088 -0.6143  0.6304
    1THF     H1 5579   0.391   0.525   1.746  1.1229  0.9631 -1.6211
    1THF     H2 5580   0.414   0.354   1.709 -0.4505  0.1479 -2.0219
    1THF     C2 5581   0.581   0.445   1.819 -0.5150  0.1484 -0.0568
    1THF     H3 5582   0.600   0.341   1.848  2.4615  0.9659  1.1021
    1THF     H4 5583   0.555   0.502   1.909 -0.8020  3.3346 -2.0788
    1THF     C3 5584   0.699   0.511   1.756 -0.1960  0.5055 -0.3418
    1THF     H5 5585   0.787   0.447   1.772  0.4738  1.2575 -0.9314
    1THF     H6 5586   0.713   0.613   1.791 -2.1693  1.8018 -3.1370
    1THF     C4 5587   0.665   0.491   1.602 -0.4282 -0.3100 -0.3991
    1THF     H7 5588   0.711   0.397   1.570 -2.4018 -1.6024  0.5043
    1THF     H8 5589   0.707   0.584   1.561  0.5536 -0.1472  0.9237
    1THF     O1 5590   0.521   0.493   1.592 -0.1973 -0.0486 -0.0022
    1THF     C1 5591   2.992   0.723   1.762 -0.3748  0.8116  0.1953
    1THF     H1 5592   3.040   0.737   1.859 -2.4694 -1.1235  1.5433
    1THF     H2 5593   2.936   0.809   1.724  0.4092 -0.0421 -3.1100
    1THF     C2 5594   2.910   0.583   1.746 -0.3456 -0.3756  0.4053
    1THF     H3 5595   2.845   0.586   1.659  2.0897  2.3708 -1.4048
    1THF     H4 5596   2.850   0.560   1.834 -1.4102  1.3063  0.1384
    1THF     C3 5597   3.033   0.486   1.732 -0.6342 -0.1193  0.4163
    1THF     H5 5598   3.006   0.395   1.678 -3.2114 -0.1702  1.6925
    1THF     H6 5599   3.065   0.461   1.834 -1.7956  2.0286  1.3560
    1THF     C4 5600   3.140   0.566   1.662  0.0958  0.1741 -0.2606
    1THF     H7 5601   3.137   0.534   1.557 -1.6308  0.9843 -0.4774
    1THF     H8 5602   3.240   0.555   1.705 -0.3944  1.8950  1.3535
    1THF     O1 5603   3.100   0.704   1.668 -0.0519  0.3581  0.4631
    1THF     C1 5604   2.995   3.258   0.908  0.8373 -0.0528 -0.2356
    1THF     H1 5605   2.985   3.177   0.835 -0.4563 -0.2765  0.1875
    1THF     H2 5606   3.068   3.321   0.858  1.0297  0.0880  0.2181
    1THF     C2 5607   3.041   3.206   1.047  0.4979 -0.1868 -0.7418
    1THF     H3 5608   3.150   3.215   1.052  0.2617  2.6247  0.5981
    1THF     H4 5609   3.000   3.109   1.073 -1.3166  0.3487 -1.4589
    1THF     C3 5610   2.988   3.317   1.141 -0.6954 -0.1811  0.0499
    1THF     H5 5611   3.068   3.370   1.193 -1.0966  0.0524  0.4447
    1THF     H6 5612   2.928   3.268   1.219  1.1096 -0.0496  1.5471
    1THF     C4 5613   2.904   3.410   1.058 -0.2370  0.2430  0.4043
    1THF     H7 5614   2.966   3.499   1.040  0.8665 -0.5603  0.1262
    1THF     H8 5615   2.808   3.437   1.101  0.3941  1.7500  0.8875
    1THF     O1 5616   2.885   3.340   0.934 -0.1939 -0.1873 -0.2898
    1THF     C1 5617   0.771   3.539   2.667  0.5643 -0.3518  0.2358
    1THF     H1 5618   0.702   3.624   2.668  0.6370 -0.2947  0.5724
    1THF     H2 5619   0.722   3.441   2.669  0.5358 -0.3139  2.2915
    1THF     C2 5620   0.867   3.539   2.783 -0.6227  0.7755  0.3380
    1THF     H3 5621   0.867   3.440   2.830  1.7681  0.9180  0.7437
    1THF     H4 5622   0.844   3.625   2.845 -2.5647  0.8885 -0.5242
    1THF     C3 5623   1.005   3.565   2.715 -0.0743  0.7012  0.0449
    1THF     H5 5624   1.053   3.467   2.712 -1.4708  0.0497 -3.4156
    1THF     H6 5625   1.070   3.641   2.759 -0.1419  0.4211  0.6365
    1THF     C4 5626   0.966   3.607   2.575 -0.8613 -0.2614  0.6473
    1THF     H7 5627   1.045   3.567   2.511 -1.3418  0.4979 -0.4327
    1THF     H8 5628   0.965   3.716   2.582  0.2249 -0.2769  1.0398
    1THF     O1 5629   0.845   3.555   2.548  0.2175 -0.0367 -0.3598
    1THF     C1 5630   0.462   3.180   0.160  0.1241  0.3023  0.0702
    1THF     H1 5631   0.410   3.251   0.094  0.7733 -0.1250 -0.9113
    1THF     H2 5632   0.548   3.234   0.201 -0.3673  1.0390  0.1518
    1THF     C2 5633   0.512   3.053   0.085  0.2714 -0.8075  0.1281
    1THF     H3 5634   0.620   3.053   0.095  0.3105 -1.4206 -0.2588
    1THF     H4 5635   0.485   3.064  -0.020 -4.1874 -0.5340  1.1742
    1THF     C3 5636   0.444   2.942   0.161 -0.1852 -0.2249  0.1621
    1THF     H5 5637   0.522   2.909   0.230  2.2342  1.4896 -1.6305
    1THF     H6 5638   0.413   2.862   0.094 -2.5933  0.7911  0.0259
    1THF     C4 5639   0.327   3.002   0.234 -0.1477  0.6539 -0.9218
    1THF     H7 5640   0.311   2.942   0.324 -0.5088  0.1251 -1.3361
    1THF     H8 5641   0.235   3.015   0.176 -0.5185  2.5022  0.0368
    1THF     O1 5642   0.369   3.139   0.264  0.1623 -0.6276  0.2378
    1THF     C1 5643   3.355   3.811   2.101 -0.2292 -0.8238  0.4552
    1THF     H1 5644   3.455   3.804   2.144 -0.1703  1.2679  0.6839
    1THF     H2 5645   3.345   3.765   2.002 -2.8883  0.8621 -0.1035
    1THF     C2 5646   3.310   3.961   2.090 -0.3457 -0.2021 -0.5362
    1THF     H3 5647   3.321   4.003   1.990 -1.1108  2.8152  0.5937
    1THF     H4 5648   3.360   4.033   2.156 -0.6217  0.7707 -1.3740
    1THF     C3 5649   3.162   3.955   2.136 -0.1302 -0.3255 -0.0202
    1THF     H5 5650   3.102   4.016   2.068  0.5300  1.6360  1.0961
    1THF     H6 5651   3.149   4.003   2.234  1.6096 -1.7359  0.9326
    1THF     C4 5652   3.134   3.811   2.141  0.4152  0.0298  0.5972
    1THF     H7 5653   3.109   3.776   2.040  1.7380 -0.3518  0.3991
    1THF     H8 5654   3.056   3.795   2.216  0.9914  0.4707  1.2950
    1THF     O1 5655   3.254   3.750   2.179  0.2291 -0.0936 -0.6669
    1THF     C1 5656   1.951   3.049   1.708 -0.0107 -0.0129 -0.0966
    1THF     H1 5657   1.948   2.964   1.640 -0.0456 -1.6231  1.8805
    1THF     H2 5658   1.962   3.014   1.810 -0.3262 -0.9777 -0.3915
    1THF     C2 5659   1.819   3.131   1.686  0.2830  0.2958 -0.2422
    1THF     H3 5660   1.772   3.175   1.774  0.6072  0.1729 -0.0074
    1THF     H4 5661   1.747   3.064   1.639  0.8550 -0.6964  0.2726
    1THF     C3 5662   1.871   3.254   1.608 -0.2149 -0.0741  0.1029
    1THF     H5 5663   1.858   3.349   1.660 -0.4621  0.8041 -1.5160
    1THF     H6 5664   1.806   3.268   1.522 -0.9508 -0.9085  0.5231
    1THF     C4 5665   2.019   3.223   1.567  0.2923  0.2811 -0.4044
    1THF     H7 5666   2.079   3.315   1.575  2.6944 -1.4964  3.0499
    1THF     H8 5667   2.028   3.173   1.470 -0.1145 -0.9418  0.1844
    1THF     O1 5668   2.058   3.139   1.668 -1.0831 -0.1662 -0.1413
    1THF     C1 5669   3.146   2.318   2.302 -0.5331 -0.9303 -1.5010
    1THF     H1 5670   3.236   2.380   2.315  0.2703 -2.2596 -0.6720
    1THF     H2 5671   3.130   2.262   2.394 -1.0308  0.6648 -0.5851
    1THF     C2 5672   3.165   2.239   2.173  0.5900 -0.0503 -0.0231
    1THF     H3 5673   3.095   2.156   2.183  0.5271  0.4358  4.3440
    1THF     H4 5674   3.265   2.213   2.138  1.1490  2.1432 -0.0675
    1THF     C3 5675   3.112   2.325   2.062 -0.1448 -0.4141 -0.3514
    1THF     H5 5676   3.072   2.273   1.974  0.6361 -1.1932 -0.2589
    1THF     H6 5677   3.182   2.401   2.029  0.4785 -1.0285 -0.4600
    1THF     C4 5678   3.000   2.406   2.129 -0.5589 -0.2422  0.0400
    1THF     H7 5679   2.900   2.365   2.116 -1.2432  2.0210 -2.1604
    1THF     H8 5680   2.993   2.508   2.090  0.3824  0.0684  0.6571
    1THF     O1 5681   3.029   2.402   2.274 -0.1984 -0.3277  0.0379
    1THF     C1 5682   0.967   2.417   0.753  1.1988  0.2598  0.2003
    1THF     H1 5683   0.999   2.314   0.739  2.1947  0.6434 -0.3872
    1THF     H2 5684   0.892   2.450   0.680  1.0726  0.2673  0.3319
    1THF     C2 5685   1.073   2.526   0.752 -0.3065  0.2085 -0.6553
    1THF     H3 5686   1.092   2.553   0.648 -0.2704  0.3583 -0.6082
    1THF     H4 5687   1.165   2.491   0.800 -1.8689 -4.0807 -0.5029
    1THF     C3 5688   1.007   2.633   0.837  0.4986  0.6351 -0.1659
    1THF     H5 5689   0.959   2.712   0.778 -2.0968 -1.7754 -1.4547
    1THF     H6 5690   1.080   2.675   0.905  1.3059  1.8151 -1.7393
    1THF     C4 5691   0.899   2.565   0.917 -0.5263  0.0924 -0.5463
    1THF     H7 5692   0.804   2.613   0.894 -0.1235  0.9524 -0.4450
    1THF     H8 5693   0.910   2.580   1.025  0.0296 -2.6105 -0.1935
    1THF     O1 5694   0.903   2.431   0.877 -0.4261  0.3185  0.3153
    1THF     C1 5695   0.010   3.964   0.600  0.1151 -0.6248  0.4650
    1THF     H1 5696   0.020   4.003   0.701  0.5127  1.6341 -0.4280
    1THF     H2 5697   0.105   3.918   0.572  1.0019  0.9751  0.8008
    1THF     C2 5698  -0.042   4.065   0.496 -0.7246 -0.4464  0.3570
    1THF     H3 5699   0.033   4.141   0.476 -0.9614 -0.6444 -1.3367
    1THF     H4 5700  -0.125   4.122   0.539 -0.8521 -2.0017  2.2840
    1THF     C3 5701  -0.087   3.981   0.375 -0.0948 -0.8311 -0.4910
    1THF     H5 5702  -0.003   3.955   0.310 -1.0358 -0.7199 -1.7743
    1THF     H6 5703  -0.177   4.016   0.323 -0.3141  1.1055  1.1505
    1THF     C4 5704  -0.138   3.851   0.448  0.1328  0.5358 -0.1134
    1THF     H7 5705  -0.094   3.761   0.405 -1.6008 -1.1720  1.5898
    1THF     H8 5706  -0.246   3.840   0.459  0.6136 -1.1176  3.7898
    1THF     O1 5707  -0.097   3.861   0.587  0.2933  0.4729 -0.3048
    1THF     C1 5708   3.858   1.784   3.162 -0.1848 -0.3575 -0.6533
    1THF     H1 5709   3.761   1.757   3.120 -0.0067 -0.6354 -0.8864
    1THF     H2 5710   3.861   1.748   3.266 -2.1158  0.8749 -0.1579
    1THF     C2 5711   3.891   1.935   3.166  0.2217  0.1879 -0.2316
    1THF     H3 5712   3.858   1.978   3.261 -0.4065 -1.6733  0.4164
    1THF     H4 5713   3.845   1.988   3.083 -2.0011  1.8998  1.9850
    1THF     C3 5714   4.047   1.943   3.160 -0.0853 -0.8950 -0.0993
    1THF     H5 5715   4.081   1.975   3.259  1.8302 -1.3132 -0.5951
    1THF     H6 5716   4.080   2.028   3.099  0.9177 -1.8098 -0.8479
    1THF     C4 5717   4.089   1.800   3.119 -0.3058 -0.2745 -0.3494
    1THF     H7 5718   4.124   1.742   3.205 -1.7982  1.8709  1.7920
    1THF     H8 5719   4.154   1.802   3.032 -1.9989 -1.0109 -1.6526
    1THF     O1 5720   3.968   1.737   3.082 -0.2713 -0.6628 -0.1251
    1THF     C1 5721   3.153   1.170   0.880 -0.7700 -0.1568  0.4247
    1THF     H1 5722   3.112   1.193   0.979 -0.1072 -1.3285  0.9736
    1THF     H2 5723   3.122   1.069   0.855  0.3149 -0.7351  1.3945
    1THF     C2 5724   3.306   1.181   0.873  0.4767  0.5985  0.4435
    1THF     H3 5725   3.355   1.087   0.848  0.3517  0.3890  0.9837
    1THF     H4 5726   3.351   1.226   0.961  0.4738  0.2617  0.6194
    1THF     C3 5727   3.337   1.281   0.762  0.1431 -0.6891 -0.1033
    1THF     H5 5728   3.424   1.260   0.699 -1.9168 -1.1521 -2.8427
    1THF     H6 5729   3.364   1.373   0.815 -1.0277  0.8406 -2.0951
    1THF     C4 5730   3.201   1.291   0.687 -0.0628 -0.2518  0.4384
    1THF     H7 5731   3.199   1.209   0.614 -0.7819  0.9303 -0.9076
    1THF     H8 5732   3.192   1.386   0.633  0.9867  0.6211  1.7620
    1THF     O1 5733   3.111   1.269   0.791  0.1687  0.8251 -0.6302
    1THF     C1 5734   1.125   0.250   3.230  0.2348  0.2140 -0.1121
    1THF     H1 5735   1.127   0.247   3.121 -0.3347 -1.3039 -0.0895
    1THF     H2 5736   1.150   0.352   3.262  0.6211 -0.6924  2.5940
    1THF     C2 5737   1.214   0.149   3.292 -0.4876  0.1848  0.4792
    1THF     H3 5738   1.309   0.199   3.315 -0.4969 -0.1122  1.1753
    1THF     H4 5739   1.233   0.062   3.229 -1.5617  0.8435 -0.7627
    1THF     C3 5740   1.136   0.107   3.415  0.2688  0.3123 -0.8005
    1THF     H5 5741   1.142   0.186   3.490 -2.5131 -1.1678  1.0901
    1THF     H6 5742   1.163   0.008   3.452  1.7474  1.8210  2.3314
    1THF     C4 5743   0.991   0.108   3.365  0.0708  0.3617 -0.1551
    1THF     H7 5744   0.925   0.117   3.452 -1.6579 -0.7031 -1.3133
    1THF     H8 5745   0.967   0.017   3.309  1.3179 -0.0775  0.0261
    1THF     O1 5746   0.989   0.223   3.277 -0.1070  0.6995 -0.4087
    1THF     C1 5747   2.395   1.517   3.922  0.8241 -1.4411  0.2136
    1THF     H1 5748   2.291   1.490   3.897 -0.0906  0.3582  1.9954
    1THF     H2 5749   2.409   1.477   4.023 -1.6575 -1.5042  0.5683
    1THF     C2 5750   2.421   1.667   3.912  0.0250  0.2006 -0.0838
    1THF     H3 5751   2.412   1.716   4.010 -0.1071 -0.6966  0.3581
    1THF     H4 5752   2.350   1.708   3.840  0.1951  2.9933  1.2372
    1THF     C3 5753   2.562   1.678   3.858  0.4897 -0.0906 -0.1907
    1THF     H5 5754   2.637   1.670   3.937 -0.6328 -1.2609  0.7884
    1THF     H6 5755   2.576   1.777   3.815 -2.3832  0.7991  0.7642
    1THF     C4 5756   2.574   1.555   3.767 -0.3524  0.6283 -0.5562
    1THF     H7 5757   2.678   1.524   3.754 -0.9806 -1.3105 -1.1806
    1THF     H8 5758   2.516   1.578   3.677 -2.2771  0.4211  0.6044
    1THF     O1 5759   2.496   1.453   3.834 -0.1155  0.2196 -0.1481
    1THF     C1 5760   0.558   4.010   3.912 -0.2347  0.3398  0.5415
    1THF     H1 5761   0.625   4.018   3.826 -0.0889  1.9380  0.7843
    1THF     H2 5762   0.469   3.955   3.881  1.5482 -2.1594 -0.3349
    1THF     C2 5763   0.524   4.146   3.976  0.4349 -0.0108  0.4412
    1THF     H3 5764   0.416   4.163   3.980  0.5413  1.0242 -0.7014
    1THF     H4 5765   0.577   4.228   3.926 -1.1413  1.3244  0.9256
    1THF     C3 5766   0.585   4.138   4.116  0.5779 -0.9723 -0.0407
    1THF     H5 5767   0.503   4.133   4.189  0.1432  0.5916 -0.4048
    1THF     H6 5768   0.637   4.231   4.137  1.1847 -1.3580  0.1603
    1THF     C4 5769   0.678   4.021   4.116 -0.5867 -0.4154  0.2382
    1THF     H7 5770   0.686   3.985   4.219  2.2470  1.6525  0.8194
    1THF     H8 5771   0.774   4.054   4.073 -0.3084 -0.2538  0.9854
    1THF     O1 5772   0.616   3.936   4.020  0.1936  0.3423  0.1265
    1THF     C1 5773   0.134   1.265   2.187 -0.7480 -0.5172  0.2216
    1THF     H1 5774   0.178   1.277   2.088  0.2121  2.9783  1.0218
    1THF     H2 5775   0.057   1.189   2.171 -0.7579 -0.4050 -0.2747
    1THF     C2 5776   0.075   1.394   2.243 -0.3201  0.3079 -0.4401
    1THF     H3 5777  -0.031   1.381   2.266 -0.1783 -0.3594 -0.1534
    1THF     H4 5778   0.098   1.476   2.175 -0.3358  1.9825  1.5193
    1THF     C3 5779   0.148   1.422   2.376 -0.1782  0.6454  0.4120
    1THF     H5 5780   0.092   1.476   2.453  0.0213 -0.0591  1.0627
    1THF     H6 5781   0.232   1.489   2.360  0.0064  0.3475  0.1436
    1THF     C4 5782   0.195   1.281   2.412  0.1973 -0.4165 -0.7794
    1THF     H7 5783   0.106   1.227   2.444 -0.9132  0.6673 -2.0001
    1THF     H8 5784   0.275   1.283   2.488 -1.9370 -1.0444  1.5487
    1THF     O1 5785   0.232   1.231   2.287 -0.1710 -0.2989 -0.2629
    1THF     C1 5786   0.873   0.078   1.800 -0.1986 -0.0428  0.0780
    1THF     H1 5787   0.933   0.035   1.719 -2.4932  1.1956 -2.3752
    1THF     H2 5788   0.927   0.170   1.825 -0.3758  0.5646 -1.6624
    1THF     C2 5789   0.879  -0.037   1.901  0.4347 -0.0248 -0.2022
    1THF     H3 5790   0.875  -0.004   2.005  2.3892 -2.1142  0.6004
    1THF     H4 5791   0.969  -0.097   1.883  1.1317  0.1577  2.4955
    1THF     C3 5792   0.747  -0.107   1.878  0.2365  0.1953  0.6446
    1THF     H5 5793   0.694  -0.130   1.970 -0.0120 -1.2448  0.1584
    1THF     H6 5794   0.768  -0.210   1.848 -1.6109  0.2717 -1.0010
    1THF     C4 5795   0.670  -0.031   1.767 -0.0420  0.3019 -0.2531
    1THF     H7 5796   0.562  -0.023   1.782 -0.2384 -0.8925 -1.0244
[truncated: 56,681 more chars]
