# Supplementary material for: Programmable synthesis of organic cages with reduced symmetry
Source: Chem Sci. 2024 Apr 1;15(17):6536–43. doi: 10.1039/d4sc00889h (PMC11062111; doi:10.1039/d4sc00889h)
Supplement: SC-015-D4SC00889H-s002 [file SC-015-D4SC00889H-s002.zip › S.I/S.I.Models.all/molecular.dynamics/conformers.for.md/C9/npt.gro]

Generic title
 6617
    1MOL     H1    1   2.146   1.777   1.444  1.3264  0.0454 -1.7121
    1MOL     O1    2   2.088   1.746   1.372 -0.2460  0.2649 -0.5652
    1MOL     C1    3   2.088   1.615   1.401  0.2635  1.0530  0.0623
    1MOL     C2    4   2.004   1.512   1.307 -0.2267  0.6602  0.4759
    1MOL     O2    5   2.163   1.579   1.486  0.6299 -0.5979 -0.2011
    1MOL     C3    6   2.066   1.506   1.166 -0.1451  0.0404  0.4092
    1MOL     C4    7   1.858   1.568   1.285 -0.4477  0.4925  0.4935
    1MOL     C5    8   1.982   1.368   1.359 -0.2221 -0.0636  0.1027
    1MOL     C6    9   2.193   1.561   1.126 -0.3420 -0.3897 -0.4396
    1MOL     C7   10   1.989   1.431   1.076 -0.1495 -0.9860  0.7517
    1MOL     C8   11   1.792   1.679   1.342  0.0723 -0.2415  0.3270
    1MOL     C9   12   1.784   1.487   1.196  0.5341  0.0870 -0.1577
    1MOL    C10   13   2.038   1.309   1.472 -0.1962 -0.7696  0.1681
    1MOL    C11   14   1.909   1.288   1.263  0.6935  0.1368 -0.6240
    1MOL     H2   15   2.254   1.617   1.196  0.1475 -0.9496 -0.4211
    1MOL    C12   16   2.231   1.550   0.994  0.2893  0.0609 -0.2998
    1MOL    C13   17   2.038   1.417   0.943 -0.2276 -0.1487 -0.5587
    1MOL    C14   18   1.862   1.367   1.137 -0.4670 -0.0748  0.0131
    1MOL     H3   19   1.840   1.747   1.412  1.6210 -1.2793  0.2952
    1MOL    C15   20   1.656   1.698   1.314  0.2952  0.3779 -0.6506
    1MOL    C16   21   1.658   1.519   1.149  0.4609  0.4818 -0.1809
    1MOL     H4   22   2.100   1.360   1.545 -0.2809  0.5702 -0.6703
    1MOL    C17   23   2.006   1.180   1.502 -0.8608  0.2119 -0.7390
    1MOL    C18   24   1.889   1.150   1.289  0.6626 -0.1674  0.0097
    1MOL     N1   25   2.359   1.599   0.954  0.2102 -0.8338  0.6506
    1MOL    C19   26   2.157   1.477   0.902  0.3853  0.1631 -0.3114
    1MOL     H5   27   1.989   1.352   0.872 -1.1819  0.9399 -0.9152
    1MOL     H6   28   1.807   1.308   1.063 -2.0201  0.0950  1.0187
    1MOL     N2   29   1.588   1.778   1.403  0.3355  0.0021 -0.2820
    1MOL    C20   30   1.591   1.618   1.221 -0.5857 -0.3766  0.4822
    1MOL     H7   31   1.604   1.449   1.086 -0.5704  0.6811  0.4646
    1MOL     N3   32   2.023   1.134   1.635  0.4365 -0.0470 -0.0317
    1MOL    C21   33   1.932   1.103   1.412 -0.2371  0.4540 -0.1073
    1MOL     H8   34   1.840   1.093   1.211  0.4614  0.9307 -0.6793
    1MOL     H9   35   2.413   1.546   0.886 -1.4511 -1.3997 -0.2440
    1MOL    C22   36   2.412   1.723   0.977  0.7467 -0.4152  0.8433
    1MOL    H10   37   2.188   1.469   0.798 -2.0940  4.6536 -1.5410
    1MOL    H11   38   1.653   1.835   1.455  0.0296  2.4322 -2.4922
    1MOL    C23   39   1.455   1.796   1.433  0.0736  0.1378 -0.5507
    1MOL    H12   40   1.488   1.647   1.204 -1.0219 -1.6142  0.9857
    1MOL    H13   41   2.020   1.212   1.700  1.8502  0.7220 -0.8735
    1MOL    C24   42   2.055   1.015   1.696  0.1511  0.1529  0.1846
    1MOL    H14   43   1.907   1.001   1.443  3.3012 -0.1391  1.0090
    1MOL     O3   44   2.352   1.790   1.058 -0.4258  0.6621  0.3651
    1MOL    C25   45   2.540   1.779   0.913 -0.4376  0.5171 -0.6340
    1MOL     O4   46   1.372   1.711   1.410  0.1769  0.4366  0.0354
    1MOL    C26   47   1.432   1.912   1.529 -1.2492  0.1507  0.1626
    1MOL     O5   48   2.061   0.922   1.623  0.0076  0.1084  0.0104
    1MOL    C27   49   2.096   1.005   1.846  0.7466  0.1795 -0.1255
    1MOL    C28   50   2.580   1.739   0.788  0.4643  0.0962  0.3292
    1MOL    C29   51   2.632   1.858   0.984  0.5724  0.3174  0.3974
    1MOL    C30   52   1.344   1.899   1.641  0.0349  0.2269 -0.6539
    1MOL    C31   53   1.505   2.031   1.513  0.9469 -0.5549 -0.1469
    1MOL    C32   54   2.086   0.886   1.916 -0.4185  0.5084  0.0386
    1MOL    C33   55   2.136   1.122   1.913  0.5617  0.2539 -0.3167
    1MOL    H15   56   2.511   1.676   0.731  0.8217 -0.3410  0.3772
    1MOL    C34   57   2.700   1.787   0.736  0.1210  0.3001  0.7350
    1MOL    H16   58   2.611   1.873   1.090  3.6424 -0.7306  1.2134
    1MOL    C35   59   2.749   1.910   0.933  0.6701 -0.3973 -0.0409
    1MOL    H17   60   1.282   1.810   1.652  0.1667 -0.0990 -2.3831
    1MOL    C36   61   1.330   2.008   1.724 -0.1984 -0.5612  0.3710
    1MOL    H18   62   1.555   2.044   1.417  0.6161 -1.8143 -0.5000
    1MOL    C37   63   1.486   2.146   1.596  0.0052 -0.1357 -0.9163
    1MOL    H19   64   2.046   0.799   1.864  0.1624 -1.3257  2.5770
    1MOL    C38   65   2.117   0.879   2.049 -0.3717 -0.4387  0.3929
    1MOL    H20   66   2.134   1.216   1.859  0.2379 -0.7864 -2.1591
    1MOL    C39   67   2.160   1.128   2.051 -0.7905  0.3733 -0.4729
    1MOL    H21   68   2.738   1.740   0.646 -0.3459 -0.3417  0.8680
    1MOL    C40   69   2.787   1.871   0.805  0.2842 -0.8364 -0.3057
    1MOL    C41   70   2.833   1.994   1.009  0.1086 -0.3295  0.1352
    1MOL    H22   71   1.255   2.013   1.803  0.4299  0.6765  0.9117
    1MOL    C42   72   1.399   2.126   1.701 -0.2599 -0.4097  0.8172
    1MOL    C43   73   1.554   2.269   1.575 -0.4194  0.3781  0.2126
    1MOL    H23   74   2.105   0.786   2.105 -0.3489 -0.9433 -0.4399
    1MOL    C44   75   2.144   1.005   2.119  0.3840 -0.3242  0.8167
    1MOL    C45   76   2.179   1.251   2.120 -0.0236  0.7469  0.3465
    1MOL    H24   77   2.884   1.898   0.766 -0.5412  0.7263 -1.3571
    1MOL    C46   78   2.963   2.033   0.974 -0.0861  0.0307 -0.1256
    1MOL    C47   79   2.792   2.052   1.139  0.0614  0.2405  0.0545
    1MOL    H25   80   1.384   2.207   1.772 -0.0613  0.5122 -0.1775
    1MOL    C48   81   1.590   2.353   1.684  0.5946  0.6022  0.2201
    1MOL    C49   82   1.589   2.313   1.446  0.4588 -0.1184  0.4824
    1MOL    H26   83   2.153   1.005   2.227 -0.5287  3.0335  0.9620
    1MOL    C50   84   2.230   1.258   2.257  0.3162  0.3149 -0.1241
    1MOL    C51   85   2.155   1.378   2.063 -0.0880 -0.1258  0.0967
    1MOL    H27   86   3.002   1.986   0.884 -0.5619 -0.6393  0.0148
    1MOL    C52   87   3.044   2.125   1.047 -0.3224  0.1213 -0.0150
    1MOL    H28   88   2.688   2.038   1.166  0.8423 -2.2573  1.8369
    1MOL    C53   89   2.868   2.148   1.209  0.3863  0.1669 -0.1966
    1MOL    H29   90   1.559   2.335   1.786  1.1255 -0.0549  0.2633
    1MOL    C54   91   1.670   2.469   1.664  0.6366  0.1194  0.4866
    1MOL    H30   92   1.567   2.255   1.356 -2.4629 -0.1802  1.1920
    1MOL    C55   93   1.664   2.428   1.425 -0.2976 -0.3624 -0.0449
    1MOL    H31   94   2.263   1.172   2.313  0.7804 -0.0000 -0.8710
    1MOL    C56   95   2.253   1.385   2.331 -0.8668  0.8163 -0.3384
    1MOL    H32   96   2.114   1.391   1.963 -0.0417  0.4159  0.1489
    1MOL    C57   97   2.179   1.500   2.131  0.6667  0.8927 -0.1138
    1MOL    H33   98   3.144   2.136   1.008 -0.6686 -0.8153 -1.1703
    1MOL    C58   99   2.993   2.195   1.166  0.6953 -0.3079  0.0781
    1MOL    H34  100   2.821   2.189   1.297  0.9616 -0.1200  0.2513
    1MOL    H35  101   1.692   2.527   1.753  1.8490  1.3556 -0.5931
    1MOL    C59  102   1.703   2.513   1.537  0.2623 -0.0197 -0.7760
    1MOL    H36  103   1.697   2.460   1.326  0.6395  0.5947  0.5620
    1MOL    H37  104   2.295   1.380   2.431  0.0476  0.3480 -0.7360
    1MOL    C60  105   2.228   1.508   2.267  0.1310  0.1117  0.0678
    1MOL    H38  106   2.156   1.589   2.074 -0.5336  0.7032  0.0515
    1MOL    C61  107   3.068   2.300   1.238  0.0135  0.0062 -0.1370
    1MOL    C62  108   1.770   2.635   1.517  0.5857  0.1459 -0.0244
    1MOL    C63  109   2.265   1.635   2.319  0.3351  0.5233 -0.1485
    1MOL    C64  110   3.187   2.343   1.183  0.1523  0.6065  0.3910
    1MOL    C65  111   3.017   2.377   1.348  0.7801  0.4142 -0.0044
    1MOL    C66  112   1.746   2.716   1.405 -0.8155  0.0405  0.3066
    1MOL    C67  113   1.869   2.676   1.609  0.4735  0.5147 -0.1281
    1MOL    C68  114   2.307   1.644   2.451  0.0740  0.3101  0.5458
    1MOL    C69  115   2.279   1.748   2.236 -0.4210 -0.4487  0.1728
    1MOL    H39  116   3.231   2.305   1.091  0.9205  1.1828  0.5165
    1MOL    C70  117   3.267   2.441   1.249 -0.4573 -0.0152  0.5328
    1MOL    H40  118   2.923   2.340   1.387  0.8505  0.2875  0.0473
    1MOL    C71  119   3.093   2.473   1.417 -0.0587 -0.5839 -0.1184
    1MOL    H41  120   1.669   2.693   1.332 -0.4341  1.9536 -0.7468
    1MOL    C72  121   1.820   2.838   1.394  0.1653 -0.7321 -0.2096
    1MOL    H42  122   1.888   2.619   1.700  0.8421  0.5970 -0.1533
    1MOL    C73  123   1.947   2.792   1.593 -0.0976  0.6397 -0.0685
    1MOL    H43  124   2.322   1.562   2.521  0.5917  0.6728  0.8640
    1MOL    C74  125   2.343   1.769   2.501  0.5687  0.0126 -0.2673
    1MOL    H44  126   2.254   1.755   2.131  2.1341 -0.6020 -0.4686
    1MOL    C75  127   2.318   1.875   2.292 -0.2341 -0.2919  0.0949
    1MOL    H45  128   3.363   2.475   1.212 -0.5188  1.3056  1.5209
    1MOL    C76  129   3.221   2.504   1.366 -0.4227 -0.2260  0.1179
    1MOL    C77  130   3.041   2.545   1.540  0.2269  0.1895  0.3532
    1MOL    H46  131   1.800   2.911   1.316 -0.4453  0.2743  0.8852
    1MOL    C78  132   1.925   2.868   1.481 -0.1633 -0.8456  0.8052
    1MOL    C79  133   2.067   2.820   1.674 -0.0631 -0.2790 -0.1490
    1MOL    H47  134   2.364   1.783   2.607 -0.6292  2.6294 -0.3238
    1MOL    C80  135   2.352   1.885   2.426 -0.7713  0.0026 -0.0242
    1MOL    C81  136   2.329   1.993   2.190 -0.3713  0.3633  0.1152
    1MOL    H48  137   3.276   2.580   1.420 -1.9501  0.4078  0.8148
    1MOL     O6  138   3.104   2.639   1.593  0.3391 -0.2911 -0.1992
    1MOL     N4  139   2.937   2.479   1.600 -0.2246 -0.1924 -0.1105
    1MOL    H49  140   1.995   2.950   1.465 -1.2235  0.0683  0.7896
    1MOL     O7  141   2.103   2.933   1.705  0.2183  0.5996  0.1085
    1MOL     N5  142   2.120   2.716   1.741 -0.2341  0.4131 -0.0908
    1MOL    H50  143   2.385   1.976   2.477 -0.7206  0.5325 -0.9969
    1MOL     O8  144   2.309   1.979   2.074 -0.2677 -0.1945  0.0576
    1MOL     N6  145   2.401   2.102   2.238  0.4578 -0.4066  0.5909
    1MOL    H51  146   2.910   2.404   1.538  0.1613 -0.4351  0.0137
    1MOL    C82  147   2.863   2.509   1.715 -0.4163  0.1274  0.0426
    1MOL    H52  148   2.088   2.624   1.712  1.8464 -0.1459 -0.7191
    1MOL    C83  149   2.231   2.700   1.821  0.0980 -0.0658 -0.1726
    1MOL    H53  150   2.402   2.104   2.339  0.9474 -0.1598  0.5849
    1MOL    C84  151   2.454   2.214   2.178  0.1669 -0.1285 -0.4321
    1MOL    C85  152   2.907   2.594   1.821  0.2895  0.4822 -0.2588
    1MOL    C86  153   2.739   2.444   1.732 -0.0336  0.2139  0.5048
    1MOL    C87  154   2.288   2.800   1.903  0.4690  0.3496 -0.4303
    1MOL    C88  155   2.296   2.574   1.808  0.3544 -0.2297  0.0603
    1MOL    C89  156   2.510   2.304   2.267  0.7096 -0.1099  0.8991
    1MOL    C90  157   2.453   2.244   2.045 -0.3776 -0.2135  0.1172
    1MOL    H54  158   3.011   2.626   1.825  0.4818 -0.3086  1.3577
    1MOL    C91  159   2.828   2.631   1.927  0.2792  0.0913  0.3498
    1MOL    H55  160   2.698   2.378   1.656  1.1260 -0.0533  0.0992
    1MOL    C92  161   2.653   2.476   1.840  0.5100  0.4539  0.3059
    1MOL    H56  162   2.252   2.902   1.906 -0.6749 -0.0858  1.2008
    1MOL    C93  163   2.404   2.768   1.981  0.6692 -0.6821 -0.2560
    1MOL    H57  164   2.244   2.507   1.741 -0.8495  0.0304  0.7322
    1MOL    C94  165   2.421   2.550   1.866 -0.2293  0.1309  0.4331
    1MOL    H58  166   2.520   2.278   2.372 -2.2814  0.9352  1.4785
    1MOL    C95  167   2.564   2.425   2.226  0.2281  0.0886  0.5277
    1MOL    H59  168   2.414   2.165   1.981  2.6900 -1.2548 -0.5403
    1MOL    C96  169   2.508   2.370   1.997 -0.1772 -0.1923  0.1497
    1MOL    H60  170   2.866   2.698   2.003 -3.0923  0.4943  1.7855
    1MOL    C97  171   2.695   2.577   1.930  0.3557  0.2595  0.3214
    1MOL    C98  172   2.505   2.425   1.854  0.4458 -0.3395 -0.3943
    1MOL    H61  173   2.439   2.844   2.050 -0.8999 -0.1507 -0.0376
    1MOL    C99  174   2.468   2.640   1.965 -0.0448 -0.3978  0.0139
    1MOL    H62  175   2.617   2.490   2.295 -1.2694  0.8051  1.0334
    1MOL   C100  176   2.551   2.463   2.096 -0.1574 -0.2556  1.0039
    1MOL   C101  177   2.595   2.602   2.041 -0.5536 -0.2192 -0.9556
    1MOL   C102  178   2.472   2.321   1.741  0.4423  0.3678  0.2470
    1MOL    H63  179   2.630   2.681   2.108  0.8202 -0.2727 -1.5853
    1MOL     O9  180   2.419   2.361   1.626  0.0661 -0.0670 -0.6908
    1MOL    O10  181   2.496   2.209   1.745  0.0634  0.8654  0.0748
    1MOL    H64  182   2.433   2.278   1.576  0.2872 -0.4015 -0.0899
    1THF     C1  183   1.058   3.835   2.778 -0.0207  0.3347  0.2507
    1THF     H1  184   1.119   3.923   2.758 -1.9781  1.4342 -0.9753
    1THF     H2  185   1.083   3.800   2.879  0.8743  0.2831  0.0200
    1THF     C2  186   1.072   3.714   2.683 -0.2922 -0.1303  0.3067
    1THF     H3  187   1.165   3.664   2.709 -0.8521 -1.2168  0.2482
    1THF     H4  188   1.074   3.736   2.576  0.6518 -0.5138  0.2450
    1THF     C3  189   0.945   3.628   2.708  0.4454  0.2086 -0.2992
    1THF     H5  190   0.982   3.547   2.771 -1.0538 -1.0506 -1.0110
    1THF     H6  191   0.892   3.582   2.624 -0.4303  0.5156  0.0803
    1THF     C4  192   0.846   3.713   2.777 -0.2382  0.6836 -0.2931
    1THF     H7  193   0.840   3.688   2.883  1.4461 -0.2401 -0.3937
    1THF     H8  194   0.750   3.715   2.724  0.0153  0.7599 -0.7566
    1THF     O1  195   0.917   3.844   2.765  0.0210  0.6703  0.5938
    1THF     C1  196   1.332   1.615   0.797 -0.7574 -0.3663  1.0228
    1THF     H1  197   1.396   1.613   0.708 -1.7192 -2.6230  0.3404
    1THF     H2  198   1.385   1.669   0.875  0.3841  0.3628 -0.2361
    1THF     C2  199   1.297   1.472   0.845 -0.7340  0.6396  0.4477
    1THF     H3  200   1.378   1.426   0.902 -2.1121  1.8685  3.5503
    1THF     H4  201   1.275   1.411   0.757  1.9948  0.2103  0.0225
    1THF     C3  202   1.166   1.489   0.919 -0.2191 -0.2859  0.1476
    1THF     H5  203   1.178   1.541   1.014 -0.9475  1.4279 -0.6821
    1THF     H6  204   1.122   1.389   0.923  1.9151 -1.2366  0.4313
    1THF     C4  205   1.097   1.583   0.820  0.1141 -0.1612  0.9863
    1THF     H7  206   1.018   1.642   0.867 -2.2259 -1.4150 -1.2599
    1THF     H8  207   1.068   1.528   0.730  0.7816  0.4280  0.4101
    1THF     O1  208   1.198   1.672   0.777  0.5847  0.3424 -0.3945
    1THF     C1  209   3.916   0.287   0.748  0.1847 -0.4501  0.4052
    1THF     H1  210   4.009   0.342   0.767 -0.0256  0.4525 -1.1100
    1THF     H2  211   3.907   0.247   0.647  0.5060 -1.2058  0.6704
    1THF     C2  212   3.810   0.382   0.792  0.5400 -0.3292 -0.7428
    1THF     H3  213   3.731   0.380   0.717 -0.4151  1.2449  0.1900
    1THF     H4  214   3.835   0.487   0.805 -0.3644 -0.2266  0.3148
    1THF     C3  215   3.779   0.334   0.938 -0.0031 -0.7826 -0.2239
    1THF     H5  216   3.672   0.334   0.961  0.1199 -0.8020  0.3721
    1THF     H6  217   3.828   0.401   1.009 -1.4825  0.1217 -0.0427
    1THF     C4  218   3.830   0.189   0.952  0.6575  0.2066 -0.3223
    1THF     H7  219   3.757   0.108   0.940  1.0504 -0.1111 -0.5698
    1THF     H8  220   3.886   0.171   1.044 -4.2851 -1.4003  2.5401
    1THF     O1  221   3.923   0.181   0.842  0.7455 -0.1750 -0.0820
    1THF     C1  222   3.798   1.803   2.927 -0.0905 -0.1407  0.0637
    1THF     H1  223   3.698   1.845   2.920 -0.3920 -0.5742  1.6102
    1THF     H2  224   3.875   1.866   2.881  0.3567  0.2036  1.2387
    1THF     C2  225   3.796   1.662   2.872 -0.5744  0.5867 -0.4612
    1THF     H3  226   3.899   1.641   2.839 -0.8763 -3.0406  0.7159
    1THF     H4  227   3.722   1.647   2.793 -0.2476 -0.0634 -0.6471
    1THF     C3  228   3.762   1.570   2.989  0.4656 -0.1120  0.8052
    1THF     H5  229   3.816   1.476   2.979  1.6909  0.5751  0.8960
    1THF     H6  230   3.657   1.553   3.016 -0.2211  2.5496  0.0162
    1THF     C4  231   3.834   1.642   3.104  0.5142  0.1807  0.5653
    1THF     H7  232   3.939   1.612   3.109  0.7877  1.0709  0.2422
    1THF     H8  233   3.783   1.624   3.199 -1.2491 -1.0258 -0.5565
    1THF     O1  234   3.828   1.782   3.070 -0.0906  0.7840  0.0906
    1THF     C1  235   0.495   1.314   4.049 -0.4148  0.8759  0.3576
    1THF     H1  236   0.470   1.221   4.099  0.7149 -0.2338 -1.0818
    1THF     H2  237   0.444   1.396   4.100 -1.4636  0.2505  0.3207
    1THF     C2  238   0.474   1.313   3.894  0.0600 -0.5592 -0.3835
    1THF     H3  239   0.378   1.358   3.872  1.6317  2.8474 -0.5937
    1THF     H4  240   0.466   1.210   3.857 -0.0323  0.5310 -3.5567
    1THF     C3  241   0.596   1.385   3.830  0.1140 -0.5799 -0.3510
    1THF     H5  242   0.571   1.487   3.800  1.8904 -0.5411 -1.7581
    1THF     H6  243   0.629   1.326   3.745 -0.3639 -0.1641 -0.8251
    1THF     C4  244   0.698   1.399   3.949 -0.0926 -0.9993  0.3569
    1THF     H7  245   0.700   1.505   3.974  3.2538 -0.6794 -1.0362
    1THF     H8  246   0.790   1.359   3.904 -1.9215 -1.0260 -3.6364
    1THF     O1  247   0.641   1.311   4.050  0.3881 -0.8935 -0.0832
    1THF     C1  248   1.348   3.103   0.075 -0.0028  0.7295  0.2715
    1THF     H1  249   1.339   3.140   0.177 -1.1783  0.3779  0.2944
    1THF     H2  250   1.433   3.147   0.021  0.2309 -1.7523 -1.4778
    1THF     C2  251   1.213   3.113   0.003  0.4166  0.5271 -0.2191
    1THF     H3  252   1.201   3.217  -0.029  3.6918  1.8443  2.6027
    1THF     H4  253   1.132   3.089   0.072  0.4116  0.4604 -0.2479
    1THF     C3  254   1.238   3.006  -0.106 -0.0003  0.4645  0.3542
    1THF     H5  255   1.272   3.051  -0.200  0.2352  1.1674  0.7753
    1THF     H6  256   1.150   2.952  -0.139  0.3045  1.2983 -1.9187
    1THF     C4  257   1.351   2.912  -0.057 -0.1361 -0.0127 -0.5269
    1THF     H7  258   1.435   2.908  -0.127 -0.8509  0.6264 -1.4421
    1THF     H8  259   1.311   2.811  -0.041  0.1641 -0.2576 -1.2904
    1THF     O1  260   1.384   2.969   0.073 -0.4151  0.1599  0.0534
    1THF     C1  261   4.068   3.998   2.282  0.2101  0.8468  0.5549
    1THF     H1  262   4.128   3.954   2.361  2.2753  1.2669 -0.7526
    1THF     H2  263   4.077   3.936   2.192  2.2691  1.2890  0.4341
    1THF     C2  264   4.105   4.145   2.270 -0.1679 -0.4451 -0.0392
    1THF     H3  265   4.094   4.178   2.167 -0.8000  0.2360  0.2520
    1THF     H4  266   4.208   4.161   2.303 -0.1751 -1.3041  0.4000
    1THF     C3  267   4.002   4.219   2.359  1.0494  0.3625 -0.9534
    1THF     H5  268   3.977   4.321   2.327  0.8200  0.2220 -1.2303
    1THF     H6  269   4.047   4.216   2.458 -0.2778 -0.1271 -0.3512
    1THF     C4  270   3.874   4.133   2.361 -0.8968 -0.2238 -0.7588
    1THF     H7  271   3.816   4.150   2.270 -1.0621  0.2390 -0.5660
    1THF     H8  272   3.814   4.142   2.451 -0.7732  0.3161 -0.7317
    1THF     O1  273   3.929   3.997   2.341 -0.2736  0.2020 -0.2886
    1THF     C1  274   2.789   3.258   0.284 -0.7869  0.6022  0.3657
    1THF     H1  275   2.820   3.252   0.179  1.3870 -1.1588  1.0962
    1THF     H2  276   2.843   3.340   0.333  0.3063  0.1629 -0.0907
    1THF     C2  277   2.812   3.129   0.358  0.5522 -0.6301 -0.3450
    1THF     H3  278   2.856   3.138   0.458  0.6979  3.3425 -0.6833
    1THF     H4  279   2.888   3.078   0.299  2.0494 -0.3830  1.3196
    1THF     C3  280   2.677   3.071   0.347  0.5620  0.6105 -0.2368
    1THF     H5  281   2.663   2.996   0.424  0.5925  0.3999 -0.4353
    1THF     H6  282   2.653   3.020   0.253 -0.8438 -2.0152  1.5101
    1THF     C4  283   2.580   3.190   0.374  0.6781  0.1882  0.7843
    1THF     H7  284   2.603   3.220   0.477  3.6051  0.4766  0.1019
    1THF     H8  285   2.478   3.168   0.343  2.2453 -2.9939 -2.5270
    1THF     O1  286   2.642   3.281   0.286  0.2232 -0.0579  0.1506
    1THF     C1  287   2.460   3.031   4.008  0.6526  0.0707  0.7652
    1THF     H1  288   2.528   3.034   3.922 -1.5648 -1.2076 -1.0813
    1THF     H2  289   2.517   3.069   4.094 -0.1295 -1.5711  2.0363
    1THF     C2  290   2.388   2.901   4.031  0.2422 -0.1873  0.3862
    1THF     H3  291   2.432   2.839   4.109 -0.0538  2.2482  2.5825
    1THF     H4  292   2.405   2.853   3.935 -3.5072 -0.2103 -0.3546
    1THF     C3  293   2.234   2.921   4.048 -0.3058 -0.4245  0.1134
    1THF     H5  294   2.203   2.865   4.136  1.2726  0.3894  1.2225
    1THF     H6  295   2.179   2.903   3.956 -1.4303 -0.3822  0.7618
    1THF     C4  296   2.239   3.076   4.070  0.5714 -0.2468 -1.0285
    1THF     H7  297   2.252   3.101   4.175  0.0563  1.0017 -1.2561
    1THF     H8  298   2.148   3.123   4.032  0.6235  2.2135  1.7369
    1THF     O1  299   2.343   3.116   3.985  0.7119 -0.0524 -0.3343
    1THF     C1  300   3.915   2.170   2.824 -0.4973  0.1423 -1.3406
    1THF     H1  301   3.908   2.271   2.864 -0.1151 -0.8263  1.2915
    1THF     H2  302   3.839   2.098   2.857 -0.4690  0.2625 -1.0149
    1THF     C2  303   4.053   2.109   2.844  0.0746  0.3011  0.3018
    1THF     H3  304   4.059   2.001   2.859 -1.5675  0.5282  2.9196
    1THF     H4  305   4.115   2.137   2.929  0.6334  0.2042 -0.0715
    1THF     C3  306   4.127   2.159   2.717  0.5682 -0.2032 -0.3583
    1THF     H5  307   4.188   2.083   2.667  1.8132 -0.3024  1.2621
    1THF     H6  308   4.199   2.233   2.753  0.8230 -0.0120 -1.2610
    1THF     C4  309   4.030   2.224   2.624  0.0425 -0.3611 -0.0283
    1THF     H7  310   4.045   2.202   2.518 -0.3770 -1.4257  0.1331
    1THF     H8  311   4.036   2.331   2.647 -3.1889  0.1987 -1.5320
    1THF     O1  312   3.904   2.186   2.679 -0.5121 -0.4616  0.1839
    1THF     C1  313   2.977   2.210   3.959  0.3842  0.1029 -0.2997
    1THF     H1  314   2.942   2.246   3.862 -0.6104  0.2801  0.1189
    1THF     H2  315   3.085   2.198   3.950  0.5671  1.4721  0.0020
    1THF     C2  316   2.904   2.080   3.979 -0.2994  0.4308 -0.8128
    1THF     H3  317   2.965   2.008   4.034  0.0130  1.3316  0.0137
    1THF     H4  318   2.872   2.039   3.882 -2.0510  2.0688 -0.9502
    1THF     C3  319   2.770   2.112   4.051 -0.1198 -0.9058  0.0424
    1THF     H5  320   2.755   2.053   4.142  0.4845  0.6057  1.1622
    1THF     H6  321   2.690   2.103   3.977 -2.5441  0.6972  2.3553
    1THF     C4  322   2.790   2.260   4.086  0.2045 -0.1465  0.0785
    1THF     H7  323   2.755   2.281   4.188  0.0292  2.3001 -0.4442
    1THF     H8  324   2.740   2.324   4.013  0.2160  0.5287  0.6512
    1THF     O1  325   2.928   2.283   4.073  0.6785 -0.2447  0.1287
    1THF     C1  326   0.547   2.257   3.143 -0.7753 -0.3118 -0.1160
    1THF     H1  327   0.453   2.204   3.159 -1.9391  1.1440 -1.9329
    1THF     H2  328   0.609   2.212   3.064  0.5826 -2.2100  1.9820
    1THF     C2  329   0.625   2.293   3.268 -0.0481  0.2888 -0.5982
    1THF     H3  330   0.721   2.245   3.246 -0.8019 -1.7428  0.3910
    1THF     H4  331   0.573   2.246   3.351 -0.2968  2.5415  0.5561
    1THF     C3  332   0.636   2.439   3.279  0.4343  0.1695  0.1471
    1THF     H5  333   0.740   2.466   3.300  0.5251 -2.5510  3.6851
    1THF     H6  334   0.573   2.473   3.361  0.0198  1.8231 -0.8384
    1THF     C4  335   0.603   2.489   3.137 -0.0557  0.4467  0.2094
    1THF     H7  336   0.688   2.479   3.068 -0.1847  0.0656  0.0998
    1THF     H8  337   0.550   2.584   3.139  1.6482  1.3819  2.2026
    1THF     O1  338   0.509   2.388   3.093 -0.4381 -0.2534  0.4331
    1THF     C1  339   2.899   3.487   3.271 -0.0859 -0.3786 -0.0072
    1THF     H1  340   2.967   3.568   3.244  0.7293 -1.2562 -0.6561
    1THF     H2  341   2.949   3.423   3.345 -1.3849 -0.0519  1.1684
    1THF     C2  342   2.857   3.393   3.159  0.4218 -0.1427 -0.5131
    1THF     H3  343   2.911   3.299   3.175  0.2679 -0.0345  0.6375
    1THF     H4  344   2.882   3.427   3.058 -0.5615  1.7824 -0.1187
    1THF     C3  345   2.702   3.382   3.180 -0.6622  0.1479  0.1591
    1THF     H5  346   2.668   3.282   3.152  0.2952  0.2568 -1.5116
    1THF     H6  347   2.673   3.453   3.102  0.2624 -0.6199 -0.9048
    1THF     C4  348   2.667   3.431   3.323  0.1963  0.1789 -0.2506
    1THF     H7  349   2.692   3.349   3.391 -0.9740  0.2411  0.2610
    1THF     H8  350   2.566   3.469   3.339  0.1248 -0.1090 -0.0286
    1THF     O1  351   2.772   3.541   3.321  0.3628  0.0297 -0.3434
    1THF     C1  352   2.595   2.087   3.178  0.0846  0.0082 -0.1130
    1THF     H1  353   2.639   2.168   3.237 -1.7432  0.5924  0.4716
    1THF     H2  354   2.661   2.010   3.137 -0.8731 -0.8594 -0.0377
    1THF     C2  355   2.519   2.147   3.061  0.1151 -0.2779  0.4988
    1THF     H3  356   2.549   2.100   2.967  0.0712  1.0922 -0.2117
    1THF     H4  357   2.544   2.253   3.064  1.4090 -0.5229 -0.8880
    1THF     C3  358   2.377   2.120   3.090  0.2579  0.1681  0.1886
    1THF     H5  359   2.328   2.040   3.034  0.1081 -0.5912  1.3842
    1THF     H6  360   2.328   2.213   3.062  0.7761  0.1648 -0.7629
    1THF     C4  361   2.371   2.086   3.241  0.2983 -0.3315  0.5395
    1THF     H7  362   2.290   2.019   3.272 -0.7898 -0.1932 -1.9219
    1THF     H8  363   2.366   2.170   3.310  0.4429 -0.5013  0.7570
    1THF     O1  364   2.496   2.021   3.254 -0.2586  0.2381  0.4542
    1THF     C1  365   0.739   0.693   1.543 -0.0508  0.0427  0.3114
    1THF     H1  366   0.788   0.660   1.451 -0.6056  0.4206 -0.1238
    1THF     H2  367   0.798   0.759   1.607  0.7329 -2.2882  2.0896
    1THF     C2  368   0.713   0.576   1.635 -0.2857 -0.1803 -0.2247
    1THF     H3  369   0.730   0.609   1.737  1.2315 -1.3881 -0.0805
    1THF     H4  370   0.786   0.500   1.608 -0.2145 -0.2703  0.2277
    1THF     C3  371   0.571   0.532   1.605 -0.4262 -0.3141  0.1177
    1THF     H5  372   0.519   0.528   1.701  1.5188 -2.4288  1.1279
    1THF     H6  373   0.580   0.434   1.557 -1.1890  0.4091 -1.5440
    1THF     C4  374   0.508   0.638   1.523 -0.6063 -0.7130  0.1044
    1THF     H7  375   0.413   0.667   1.569 -0.2079  0.4933  0.1946
    1THF     H8  376   0.485   0.614   1.419  0.2763 -1.1521  0.0031
    1THF     O1  377   0.604   0.747   1.520  0.1145  0.2764  1.1534
    1THF     C1  378   0.371   0.024   3.951  0.1595 -0.6992  0.4483
    1THF     H1  379   0.377  -0.076   3.906  2.1957 -0.6166  0.5083
    1THF     H2  380   0.326   0.096   3.883 -2.6178 -2.0924  0.7113
    1THF     C2  381   0.522   0.049   3.998  0.4219  0.2469  0.7538
    1THF     H3  382   0.551   0.153   3.978 -0.5065  0.6838  1.6445
    1THF     H4  383   0.587  -0.020   3.943 -0.2966  0.3247 -0.2054
    1THF     C3  384   0.523   0.008   4.140  0.1039  0.2026  0.3663
    1THF     H5  385   0.564   0.092   4.197  2.1173  0.2240 -1.0853
    1THF     H6  386   0.593  -0.073   4.161  0.1213  0.2747  0.5927
    1THF     C4  387   0.381  -0.049   4.168  0.9880  0.9293 -0.0603
    1THF     H7  388   0.336  -0.031   4.266  2.1753  0.4036  0.5823
    1THF     H8  389   0.385  -0.156   4.145  1.1400  1.1684 -1.1669
    1THF     O1  390   0.299   0.011   4.071 -0.1407 -0.4771 -0.0654
    1THF     C1  391   1.564   2.354   3.009 -0.3128 -0.0678  0.8092
    1THF     H1  392   1.623   2.344   2.917 -1.0419  0.6650  0.2615
    1THF     H2  393   1.477   2.294   2.984  0.9521 -1.4332 -0.4568
    1THF     C2  394   1.519   2.502   3.038  0.2709  0.5694  0.5653
    1THF     H3  395   1.413   2.510   3.014 -0.6275 -1.1637  3.6902
    1THF     H4  396   1.566   2.560   2.959 -1.7603  0.8696 -0.4557
    1THF     C3  397   1.560   2.522   3.182  0.6798  0.3420 -0.5671
    1THF     H5  398   1.480   2.560   3.245  0.3450  1.7190 -1.8239
    1THF     H6  399   1.637   2.598   3.195  0.3266  0.5626  0.2210
    1THF     C4  400   1.599   2.392   3.244 -1.1543 -0.0173  0.2365
    1THF     H7  401   1.529   2.347   3.314 -2.8204  0.9846 -0.7529
    1THF     H8  402   1.692   2.396   3.301 -0.8476  0.9882 -0.3180
    1THF     O1  403   1.623   2.303   3.133 -0.3062  0.4868 -0.2030
    1THF     C1  404   2.673   1.442   3.466  0.5782  0.7208 -0.2323
    1THF     H1  405   2.762   1.434   3.529 -0.7858  0.3890  1.7253
    1THF     H2  406   2.682   1.398   3.366 -0.3085  3.1718 -1.4188
    1THF     C2  407   2.627   1.587   3.467 -0.0065  0.6612  0.5485
    1THF     H3  408   2.546   1.600   3.395 -0.7253 -0.9220  1.0536
    1THF     H4  409   2.704   1.657   3.433 -2.2125  2.0151 -1.8680
    1THF     C3  410   2.576   1.605   3.612  0.8219  0.8612  0.8646
    1THF     H5  411   2.489   1.670   3.614  0.5837  0.6344 -1.0778
    1THF     H6  412   2.663   1.642   3.667  0.8901 -0.8834  1.9873
    1THF     C4  413   2.549   1.463   3.662 -0.2098 -0.4651  0.1252
    1THF     H7  414   2.441   1.471   3.675 -0.7009 -0.4456 -3.4644
    1THF     H8  415   2.604   1.439   3.753  2.4754 -1.4887 -1.7086
    1THF     O1  416   2.578   1.375   3.552  0.5871  0.0627  0.1542
    1THF     C1  417   3.839   3.650   0.243 -0.0140  0.2291  0.8485
    1THF     H1  418   3.874   3.566   0.182  0.5832  1.0559  0.0399
    1THF     H2  419   3.916   3.678   0.315 -1.1785  0.0079  2.1929
    1THF     C2  420   3.708   3.614   0.311 -0.7564 -0.3142 -0.3325
    1THF     H3  421   3.716   3.611   0.420 -0.1374 -1.8402 -0.4069
    1THF     H4  422   3.675   3.512   0.290  1.5852 -1.1159 -0.3320
    1THF     C3  423   3.609   3.719   0.260 -0.2883 -0.1225  0.1369
    1THF     H5  424   3.538   3.755   0.334 -1.1939  0.3737 -0.9694
    1THF     H6  425   3.561   3.677   0.171 -0.6510 -4.3002  2.1609
    1THF     C4  426   3.696   3.827   0.203  0.3731  0.0779  0.0394
    1THF     H7  427   3.725   3.886   0.290 -1.4309 -1.0490  1.4290
    1THF     H8  428   3.653   3.885   0.121 -0.2278 -0.2512  0.1203
    1THF     O1  429   3.803   3.757   0.149 -0.1044 -0.5192 -0.0864
    1THF     C1  430   3.593   3.815   3.703  0.6585 -0.1458 -0.5898
    1THF     H1  431   3.573   3.862   3.606 -2.9821 -2.3792 -1.0036
    1THF     H2  432   3.497   3.795   3.751  0.5405 -0.8196 -1.0885
    1THF     C2  433   3.687   3.874   3.808  0.2877  0.6486  0.7335
    1THF     H3  434   3.642   3.956   3.864 -0.7372  0.6890 -0.1279
    1THF     H4  435   3.773   3.910   3.751  0.8989 -0.3918  0.9839
    1THF     C3  436   3.729   3.749   3.896 -0.4997  0.4453 -0.1305
    1THF     H5  437   3.662   3.745   3.982  0.1097 -1.4352  0.2900
    1THF     H6  438   3.830   3.763   3.934  0.4087 -1.5220 -1.7123
    1THF     C4  439   3.715   3.634   3.799  0.1944  0.4232 -0.0463
    1THF     H7  440   3.655   3.552   3.838  5.0583 -2.6385  1.4343
    1THF     H8  441   3.816   3.597   3.777  0.7172  1.3219  0.7649
    1THF     O1  442   3.652   3.687   3.679 -0.1878 -0.2301 -0.2577
    1THF     C1  443   3.818   1.437   2.032 -0.8345 -0.0025 -0.3943
    1THF     H1  444   3.900   1.436   2.104 -0.1433 -0.5711 -1.1816
    1THF     H2  445   3.810   1.333   1.998 -1.0489 -1.5008  3.9439
    1THF     C2  446   3.854   1.530   1.918 -0.5196  0.5972  0.0147
    1THF     H3  447   3.849   1.481   1.820 -0.0931 -2.6288  1.5588
    1THF     H4  448   3.954   1.575   1.926 -0.3046  0.1363 -0.0908
    1THF     C3  449   3.751   1.644   1.929  0.4535  0.4173  0.5536
    1THF     H5  450   3.708   1.664   1.830 -1.1751 -0.0625  1.1487
    1THF     H6  451   3.797   1.731   1.976  0.6665  0.3010  0.5624
    1THF     C4  452   3.636   1.605   2.023 -0.4555 -0.7431  0.4554
    1THF     H7  453   3.554   1.555   1.971 -0.1125  0.5331 -1.3579
    1THF     H8  454   3.616   1.698   2.077  3.6805  0.1907  0.5239
    1THF     O1  455   3.703   1.495   2.095 -0.0070 -0.4502 -0.2004
    1THF     C1  456   2.060   3.023   2.925  0.2780 -0.0745 -0.5051
    1THF     H1  457   1.980   2.992   2.994 -0.1802  3.8307  0.8312
    1THF     H2  458   2.021   3.092   2.850 -0.7898 -1.2953 -1.0951
    1THF     C2  459   2.131   2.900   2.859 -0.1204  0.6333 -0.3857
    1THF     H3  460   2.139   2.917   2.751 -0.5969  2.7093 -0.1193
    1THF     H4  461   2.062   2.816   2.868  0.7500  0.0527  0.8089
    1THF     C3  462   2.267   2.889   2.922 -0.0571  0.2355  0.1582
    1THF     H5  463   2.348   2.909   2.851  1.0432  1.6542  1.7748
    1THF     H6  464   2.276   2.786   2.958 -1.3086 -0.0308 -0.2561
    1THF     C4  465   2.251   2.979   3.048 -0.4747  0.0702 -0.5543
    1THF     H7  466   2.344   3.025   3.083  0.2317 -0.2806 -1.9356
    1THF     H8  467   2.187   2.930   3.122  0.6049 -0.0346  0.3195
    1THF     O1  468   2.167   3.083   2.993 -0.9584  0.1284 -0.5231
    1THF     C1  469   1.118   3.815   0.572  0.2198  0.4975  0.6633
    1THF     H1  470   1.194   3.755   0.522  1.2988  0.6747  2.0408
    1THF     H2  471   1.089   3.761   0.663  3.4430  1.4143  2.2935
    1THF     C2  472   0.997   3.831   0.477 -0.4784  0.4929  0.2543
    1THF     H3  473   0.911   3.779   0.521  1.3445 -1.7694  1.2268
    1THF     H4  474   1.026   3.794   0.379 -1.6784  0.7090 -0.1942
    1THF     C3  475   0.969   3.977   0.465 -0.0119  0.9547 -0.1833
    1THF     H5  476   0.888   4.004   0.533  1.5127  1.2214  1.5677
    1THF     H6  477   0.937   4.009   0.366  0.7643  2.1092 -0.0724
    1THF     C4  478   1.102   4.044   0.505 -0.0257 -0.7414  0.1549
    1THF     H7  479   1.082   4.144   0.543  0.1195 -0.2452 -1.0524
    1THF     H8  480   1.178   4.042   0.426 -0.8873 -2.6059 -0.6555
    1THF     O1  481   1.155   3.956   0.611 -0.1581  0.0022  0.6499
    1THF     C1  482   0.041   3.919   3.486 -0.2848 -0.1344 -0.0752
    1THF     H1  483   0.122   3.971   3.435  0.7165 -1.0847  0.5280
    1THF     H2  484  -0.044   3.987   3.498  0.3742  0.4553  1.3639
    1THF     C2  485   0.104   3.863   3.610  0.7756 -0.5674 -0.4320
    1THF     H3  486   0.031   3.857   3.691  1.0331  3.5339  0.2132
    1THF     H4  487   0.181   3.933   3.643 -2.2427  2.4553  0.4692
    1THF     C3  488   0.163   3.736   3.569  0.0286  0.8014 -0.2890
    1THF     H5  489   0.163   3.653   3.641  1.8170 -0.6328 -1.8834
    1THF     H6  490   0.257   3.764   3.521 -0.3709  1.1306 -0.8826
    1THF     C4  491   0.054   3.686   3.469  0.1299  0.1634  0.6672
    1THF     H7  492  -0.030   3.650   3.528  0.0942  2.8139  2.3336
    1THF     H8  493   0.099   3.614   3.400 -1.8471 -0.8850  0.4349
    1THF     O1  494   0.005   3.805   3.403 -0.5444 -0.2885 -0.3386
    1THF     C1  495   3.400   1.625   2.765  0.6902  0.5311 -0.6614
    1THF     H1  496   3.301   1.659   2.796  0.6049  0.8088 -1.2456
    1THF     H2  497   3.475   1.650   2.841  0.2571 -1.1375  0.3351
    1THF     C2  498   3.445   1.695   2.632  0.3823  0.1948 -0.3323
    1THF     H3  499   3.523   1.761   2.670 -0.1610 -0.3320  1.7813
    1THF     H4  500   3.365   1.760   2.595 -0.1347  1.0271  2.1580
    1THF     C3  501   3.489   1.588   2.534 -0.1338  0.1333 -0.2437
    1THF     H5  502   3.582   1.617   2.485  0.9475  0.4519  1.9334
    1THF     H6  503   3.411   1.587   2.457  0.4712  0.7623 -0.8765
    1THF     C4  504   3.496   1.462   2.622  0.8873  0.2296 -0.8114
    1THF     H7  505   3.595   1.446   2.665 -0.4749 -2.6818  1.4605
    1THF     H8  506   3.464   1.376   2.563  0.6721 -0.5819  0.4581
    1THF     O1  507   3.400   1.487   2.727  0.0847  0.1624  0.0967
    1THF     C1  508   2.147   0.603   0.597 -0.2444  0.4562 -0.6466
    1THF     H1  509   2.228   0.632   0.664 -1.1291 -1.4818  1.3471
    1THF     H2  510   2.093   0.526   0.653 -0.0330  0.8141  0.0573
    1THF     C2  511   2.188   0.543   0.464 -0.3028  0.3915 -0.6020
    1THF     H3  512   2.247   0.452   0.457 -3.5981 -2.1578  2.7527
    1THF     H4  513   2.257   0.613   0.418  1.2687 -1.3898 -0.9971
    1THF     C3  514   2.048   0.553   0.393 -0.6225  0.8256  0.4547
    1THF     H5  515   1.999   0.455   0.390  1.6742 -0.3130 -1.2818
    1THF     H6  516   2.065   0.580   0.288 -0.3149  1.5900  0.7000
    1THF     C4  517   1.969   0.662   0.472 -0.6482 -0.9271  0.4748
    1THF     H7  518   1.878   0.620   0.517 -0.7919 -0.5650  0.5205
    1THF     H8  519   1.937   0.742   0.405  0.0958 -2.1814 -1.4041
    1THF     O1  520   2.055   0.711   0.576 -0.2552  0.9629  0.0707
    1THF     C1  521   3.514   2.101   2.637 -0.0860  0.6051  0.3422
    1THF     H1  522   3.559   2.030   2.707 -0.3600  1.4908  1.4281
    1THF     H2  523   3.570   2.120   2.545  1.2041 -2.8601  0.3535
    1THF     C2  524   3.491   2.235   2.706  0.8364 -0.1274  0.0385
    1THF     H3  525   3.532   2.319   2.648  0.8743  1.7952  2.7603
    1THF     H4  526   3.531   2.225   2.807 -0.4992  0.5094  0.6449
    1THF     C3  527   3.335   2.237   2.732  0.4870  0.1811 -0.2022
    1THF     H5  528   3.288   2.315   2.672  0.2031  0.4424  0.3592
    1THF     H6  529   3.316   2.249   2.838 -0.3600  1.2138 -0.4626
    1THF     C4  530   3.286   2.096   2.700 -0.0466 -0.5330  0.0184
    1THF     H7  531   3.186   2.096   2.658  0.0754 -2.1072 -0.3157
    1THF     H8  532   3.294   2.025   2.783  1.1512 -0.8205 -0.3254
    1THF     O1  533   3.373   2.059   2.594 -0.2822  0.1185 -0.3098
    1THF     C1  534   1.479   0.151   3.698 -0.2610 -0.0930  0.3048
    1THF     H1  535   1.386   0.207   3.681  0.2803  1.2149  1.5201
    1THF     H2  536   1.461   0.083   3.782  0.6874 -0.9969 -0.2134
    1THF     C2  537   1.593   0.242   3.752  0.2286  0.1099 -0.1989
    1THF     H3  538   1.617   0.219   3.856  0.9977 -0.0484 -0.4125
    1THF     H4  539   1.545   0.340   3.753 -0.7664 -0.3726  0.5081
    1THF     C3  540   1.712   0.216   3.660 -0.0104  0.1296 -0.3686
    1THF     H5  541   1.798   0.196   3.724 -1.6222 -1.3957  1.3699
    1THF     H6  542   1.725   0.294   3.584 -0.5777  0.3462 -0.2463
    1THF     C4  543   1.680   0.074   3.606 -0.0338  0.3485  0.2118
    1THF     H7  544   1.700   0.000   3.683  0.5905 -1.0550 -1.2691
    1THF     H8  545   1.735   0.066   3.512  2.2675  1.1588  1.4676
    1THF     O1  546   1.538   0.088   3.587 -0.2252  0.1486  0.5526
    1THF     C1  547   3.888   3.396   3.583  0.3717  0.8563 -0.7739
    1THF     H1  548   3.922   3.480   3.646  0.3800  0.0156  0.3510
    1THF     H2  549   3.802   3.432   3.527 -2.6781  0.4197  3.4016
    1THF     C2  550   3.853   3.268   3.660 -0.5468 -0.1321  0.3986
    1THF     H3  551   3.757   3.267   3.712 -0.3801  0.1384  0.7171
    1THF     H4  552   3.927   3.254   3.739  0.0285  0.8903  0.0462
    1THF     C3  553   3.876   3.155   3.554 -0.5394  0.1017 -0.2934
    1THF     H5  554   3.779   3.138   3.506 -0.4681  1.2307 -0.8507
    1THF     H6  555   3.914   3.066   3.603 -0.1603  0.9079  0.8908
    1THF     C4  556   3.960   3.223   3.446  0.0229  0.3264 -0.3597
    1THF     H7  557   3.902   3.246   3.357  0.7109  0.3558 -0.8020
    1THF     H8  558   4.050   3.164   3.428 -1.0139 -1.4692  0.1984
    1THF     O1  559   3.995   3.351   3.502  0.4077  0.1805 -0.6929
    1THF     C1  560   1.865   1.541   0.661 -0.1247  0.3550  0.3777
    1THF     H1  561   1.817   1.518   0.566  1.5405  1.6858 -0.8354
    1THF     H2  562   1.937   1.462   0.687 -1.0265 -0.1435  1.3987
    1THF     C2  563   1.764   1.581   0.767  0.0801  0.2953 -0.1707
    1THF     H3  564   1.744   1.497   0.835 -0.5459 -1.4604 -2.4477
    1THF     H4  565   1.670   1.598   0.714  1.3369  0.0927 -2.5363
    1THF     C3  566   1.824   1.704   0.836  0.1304 -0.3708 -0.1148
    1THF     H5  567   1.865   1.691   0.936  0.6356  1.5870 -0.0441
    1THF     H6  568   1.758   1.791   0.827  0.2610 -0.4438 -2.0007
    1THF     C4  569   1.959   1.731   0.756  0.6426  0.2023  0.4005
    1THF     H7  570   2.048   1.704   0.812 -0.4712 -0.3955  1.9205
    1THF     H8  571   1.966   1.837   0.733 -1.0777  0.3152  0.3042
    1THF     O1  572   1.946   1.656   0.640 -0.1427 -0.0760  0.7185
    1THF     C1  573   1.675   2.657   0.382  0.4098 -0.4205 -0.2246
    1THF     H1  574   1.772   2.707   0.372  0.1780  0.2586  0.8819
    1THF     H2  575   1.617   2.716   0.453  0.1548  1.4810 -1.9883
    1THF     C2  576   1.684   2.506   0.424  0.3165  0.3197  0.5582
    1THF     H3  577   1.658   2.500   0.530  2.6472 -1.7383  1.0437
    1THF     H4  578   1.786   2.468   0.422  1.0445  2.2996 -2.1643
    1THF     C3  579   1.594   2.434   0.331  0.5402 -0.5151 -0.1541
    1THF     H5  580   1.540   2.353   0.382 -0.7355  0.6968  0.4627
    1THF     H6  581   1.662   2.386   0.260  1.1919  3.1710 -2.1342
    1THF     C4  582   1.507   2.546   0.270  0.6284 -0.1222  0.3188
    1THF     H7  583   1.432   2.586   0.338  2.0096 -0.7265  2.2316
    1THF     H8  584   1.464   2.521   0.172  0.6578  2.3841 -0.3690
    1THF     O1  585   1.605   2.647   0.255  0.2768  0.0784 -0.0677
    1THF     C1  586   0.561   3.580   2.089 -0.1407  0.3708  0.3104
    1THF     H1  587   0.465   3.605   2.043  0.5695  1.8564 -0.4034
    1THF     H2  588   0.627   3.667   2.094 -0.9078  0.9215  0.8881
    1THF     C2  589   0.618   3.438   2.048  0.2926 -0.8197  0.1871
    1THF     H3  590   0.677   3.436   1.957  1.1147  0.3959  0.6868
    1THF     H4  591   0.539   3.364   2.031 -2.3304  2.0386 -0.4510
    1THF     C3  592   0.695   3.394   2.179  0.9761  0.0183 -0.1813
    1THF     H5  593   0.802   3.387   2.162  1.0978 -3.0969  1.4956
    1THF     H6  594   0.656   3.297   2.212 -0.6035  0.4169 -0.7815
    1THF     C4  595   0.649   3.494   2.282  0.5204 -0.1599  0.4935
    1THF     H7  596   0.720   3.576   2.295  0.2337  0.7328 -3.0181
    1THF     H8  597   0.625   3.440   2.374 -1.3441  1.6410  1.1085
    1THF     O1  598   0.531   3.554   2.228 -0.3897 -0.2599 -0.4339
    1THF     C1  599   2.899   1.129   3.963  0.1335  0.7198  0.4197
    1THF     H1  600   2.886   1.100   3.858  1.6231  2.6283 -0.3225
    1THF     H2  601   2.843   1.221   3.984 -0.1813 -0.1648  3.6116
    1THF     C2  602   3.046   1.152   4.005 -0.3853 -0.1626  0.6825
    1THF     H3  603   3.077   1.256   3.996 -0.8950 -0.1258 -0.5933
    1THF     H4  604   3.115   1.084   3.953 -0.5045  1.9149 -2.2821
    1THF     C3  605   3.046   1.107   4.155 -0.0213 -0.1739 -0.3329
    1THF     H5  606   3.023   1.199   4.210 -0.2211 -0.8066  0.6391
    1THF     H6  607   3.141   1.065   4.188  0.0201 -0.3588 -0.6891
    1THF     C4  608   2.929   1.013   4.169 -0.3178  0.2373 -0.6311
    1THF     H7  609   2.862   1.032   4.254  0.3703  0.4105 -0.1186
    1THF     H8  610   2.967   0.911   4.170  0.3628  0.4867  1.1054
    1THF     O1  611   2.849   1.024   4.046  0.0021 -0.0013  0.1845
    1THF     C1  612   0.094   1.300   3.104  0.3511 -0.3423 -0.9969
    1THF     H1  613   0.108   1.192   3.112  1.8343 -0.1645 -0.8670
    1THF     H2  614  -0.002   1.325   3.058 -1.0053  0.0836  1.9410
    1THF     C2  615   0.212   1.367   3.026  0.1396 -0.2388 -0.5061
    1THF     H3  616   0.184   1.383   2.922 -0.2022  0.6727 -0.2788
    1THF     H4  617   0.303   1.306   3.023 -1.2675 -2.3273 -2.2087
    1THF     C3  618   0.250   1.490   3.107 -0.2171  1.0158 -0.2596
    1THF     H5  619   0.254   1.581   3.047  1.3942  0.6889 -0.6679
    1THF     H6  620   0.348   1.469   3.152 -0.3546 -1.4424 -1.0452
    1THF     C4  621   0.149   1.498   3.222  0.1110  0.2122 -0.4909
    1THF     H7  622   0.072   1.566   3.185  1.0306  1.8066  0.4828
    1THF     H8  623   0.209   1.526   3.309 -2.2960 -1.5204  1.8025
    1THF     O1  624   0.095   1.367   3.230  0.1486 -0.3059  0.2279
    1THF     C1  625   2.988   0.820   3.251 -0.0485  0.2365 -0.3365
    1THF     H1  626   3.055   0.803   3.335  0.0033 -0.9285 -0.6130
    1THF     H2  627   2.884   0.813   3.285 -1.0575 -0.2650 -3.3401
    1THF     C2  628   3.017   0.722   3.137 -0.2349 -0.8015 -0.2838
    1THF     H3  629   2.925   0.694   3.085 -0.2373  0.8235 -1.1790
    1THF     H4  630   3.065   0.629   3.168 -0.3733 -0.5771  0.6351
    1THF     C3  631   3.104   0.799   3.041  0.3467  0.8342  0.1464
    1THF     H5  632   3.077   0.771   2.939 -2.4915  0.2051  1.0059
    1THF     H6  633   3.209   0.782   3.064 -0.2415  0.2572  2.5239
    1THF     C4  634   3.050   0.943   3.067 -0.2602 -0.3050 -0.1562
    1THF     H7  635   2.964   0.960   3.002  1.6513 -0.9691 -2.9085
    1THF     H8  636   3.124   1.017   3.034 -1.7064  1.1384 -0.2591
    1THF     O1  637   3.019   0.957   3.209  0.3769 -0.2175 -0.0466
    1THF     C1  638   1.837   3.589   2.836 -0.4229 -0.8356  0.4451
    1THF     H1  639   1.785   3.621   2.927 -1.1814  1.2286 -0.6910
    1THF     H2  640   1.930   3.643   2.820 -2.5033  2.6866 -0.3038
    1THF     C2  641   1.747   3.605   2.714 -0.6580  0.1174 -0.5451
    1THF     H3  642   1.811   3.654   2.640  1.2145 -1.5957 -0.0896
    1THF     H4  643   1.657   3.665   2.731 -1.2737 -0.2178 -2.4161
    1THF     C3  644   1.723   3.461   2.668  0.1713 -0.5238  0.6327
    1THF     H5  645   1.721   3.446   2.560  1.7467 -2.4203  0.8438
    1THF     H6  646   1.622   3.436   2.701 -0.4511  3.1342  1.7624
    1THF     C4  647   1.826   3.371   2.738 -0.6865  0.2702  0.0657
    1THF     H7  648   1.922   3.367   2.684 -1.0984  1.8212 -0.8028
    1THF     H8  649   1.785   3.274   2.766  0.1220 -0.6042 -1.6520
    1THF     O1  650   1.860   3.447   2.857  0.3938 -0.2534 -0.6829
    1THF     C1  651   0.323   1.783   0.375 -0.5493  0.6854  0.2372
    1THF     H1  652   0.266   1.864   0.330  1.3544  2.1313  0.3945
    1THF     H2  653   0.263   1.701   0.417  2.1811 -0.8655  1.2082
    1THF     C2  654   0.405   1.846   0.489  0.0789  0.3962 -0.0935
    1THF     H3  655   0.370   1.822   0.590 -0.6717 -2.6497 -1.0174
    1THF     H4  656   0.398   1.954   0.481 -2.0605  0.3224  0.4628
    1THF     C3  657   0.547   1.800   0.471  0.2795  0.1728  0.0521
    1THF     H5  658   0.562   1.706   0.526  3.4502  1.0187  0.7498
    1THF     H6  659   0.623   1.872   0.503  1.0684 -0.4943 -0.2708
    1THF     C4  660   0.555   1.775   0.320 -0.1482 -0.1561  0.1645
    1THF     H7  661   0.632   1.699   0.304  0.4170  0.7153 -1.3220
    1THF     H8  662   0.574   1.868   0.266 -0.1773  0.2690  0.8865
    1THF     O1  663   0.423   1.722   0.290  0.2077  0.3514 -0.2240
    1THF     C1  664   2.615   0.071   1.939 -0.1427 -0.0303 -0.0860
    1THF     H1  665   2.668  -0.024   1.933 -0.5744 -0.2815  0.0155
    1THF     H2  666   2.589   0.113   1.841 -0.7221  0.2473  0.1848
    1THF     C2  667   2.692   0.170   2.029  0.1366 -0.0211  0.5360
    1THF     H3  668   2.653   0.270   2.012 -2.4099 -1.2375 -1.0580
    1THF     H4  669   2.798   0.179   2.004 -0.2928  0.0153 -1.3702
    1THF     C3  670   2.671   0.102   2.165  0.0807 -0.0229  0.0286
    1THF     H5  671   2.686   0.173   2.246  0.9467 -0.1526 -0.0080
    1THF     H6  672   2.752   0.029   2.173 -1.1613 -1.4235  0.1085
    1THF     C4  673   2.523   0.056   2.165  0.3168  0.7432 -0.9741
    1THF     H7  674   2.469   0.139   2.211 -1.6983  0.1210 -2.1549
    1THF     H8  675   2.501  -0.041   2.210  1.0107 -0.7337 -3.6668
    1THF     O1  676   2.495   0.047   2.021  0.4857  0.4038 -0.1588
    1THF     C1  677   2.558   0.862   2.467  0.4015 -0.1081  1.0127
    1THF     H1  678   2.514   0.957   2.497 -1.4352 -0.6747  0.1636
    1THF     H2  679   2.560   0.788   2.548 -0.9547  1.0677  2.1418
    1THF     C2  680   2.697   0.891   2.411 -0.7157  0.3274 -0.5196
    1THF     H3  681   2.761   0.804   2.426 -0.3707  0.8051  0.8906
    1THF     H4  682   2.740   0.976   2.465  0.4731 -0.0613 -0.8432
    1THF     C3  683   2.674   0.918   2.262  0.5007  0.8734 -0.3764
    1THF     H5  684   2.749   0.860   2.208 -0.6007 -2.3296  1.3961
    1THF     H6  685   2.679   1.024   2.234  1.1060  0.3227 -2.4407
    1THF     C4  686   2.531   0.876   2.233  0.1672 -0.3252  0.1129
    1THF     H7  687   2.535   0.804   2.150  1.7346  1.4123 -1.3804
    1THF     H8  688   2.481   0.969   2.207  0.7227 -0.3291 -1.0132
    1THF     O1  689   2.479   0.825   2.354  0.0646 -0.3128  0.2376
    1THF     C1  690   0.425   3.234   1.678 -0.2722  0.2510  0.0348
    1THF     H1  691   0.503   3.306   1.652 -2.2504  1.6148 -2.4056
    1THF     H2  692   0.347   3.208   1.605 -1.4406 -0.4600  1.5142
    1THF     C2  693   0.361   3.293   1.803 -0.3158 -0.0280 -0.7061
    1THF     H3  694   0.263   3.342   1.799  0.6100  2.0691  0.7405
    1THF     H4  695   0.429   3.370   1.840 -0.2101 -0.7136  0.5503
    1THF     C3  696   0.339   3.179   1.893 -0.7825  0.1492 -0.5427
    1THF     H5  697   0.247   3.131   1.859 -0.8909  0.6256 -0.9318
    1THF     H6  698   0.329   3.219   1.994 -2.2950  1.6253 -1.2404
    1THF     C4  699   0.456   3.082   1.860 -0.4803  0.6571 -0.0322
    1THF     H7  700   0.423   2.979   1.879  1.2984  0.0334 -0.2391
    1THF     H8  701   0.545   3.107   1.918 -0.0709  1.2308 -0.9017
    1THF     O1  702   0.486   3.114   1.722  0.2145 -0.0177  0.0170
    1THF     C1  703   3.103   3.524   1.998 -0.7020 -0.6337  0.5457
    1THF     H1  704   3.145   3.615   2.042  0.0429  0.0739 -1.5284
    1THF     H2  705   3.176   3.444   2.013 -0.7600 -0.4777  1.6614
    1THF     C2  706   3.050   3.546   1.856 -0.7420  0.5370  0.4084
    1THF     H3  707   3.137   3.547   1.789  0.8035 -2.8247  2.2179
    1THF     H4  708   2.999   3.641   1.841 -0.0713  0.5500 -2.1832
    1THF     C3  709   2.956   3.426   1.839 -0.3774  0.4970  0.8257
    1THF     H5  710   3.022   3.346   1.805  0.9524  1.2756  1.5278
    1THF     H6  711   2.875   3.450   1.769 -0.2596  1.8426  1.1432
    1THF     C4  712   2.903   3.398   1.972 -0.5922  0.2637 -0.3656
    1THF     H7  713   2.917   3.293   1.997 -1.4669  0.1098 -0.5132
    1THF     H8  714   2.797   3.421   1.963 -0.5574  1.1414  1.2068
    1THF     O1  715   2.976   3.490   2.060  0.3317  0.2409 -0.2960
    1THF     C1  716   1.779   0.343   0.985  0.6226  0.4023 -0.6676
    1THF     H1  717   1.726   0.265   0.929 -0.1060  1.0697 -0.9228
    1THF     H2  718   1.740   0.353   1.086 -1.9612 -2.2471 -1.3228
    1THF     C2  719   1.765   0.476   0.920  0.0791  0.0951 -0.3937
    1THF     H3  720   1.790   0.554   0.992  0.3434  0.5683 -1.0040
    1THF     H4  721   1.661   0.473   0.885 -0.5046 -1.7535  1.3516
    1THF     C3  722   1.867   0.478   0.813  1.0031  0.1037 -0.1352
    1THF     H5  723   1.909   0.579   0.810 -2.3612  1.5113 -3.3860
    1THF     H6  724   1.825   0.452   0.716  0.9616 -0.0682 -0.0700
    1THF     C4  725   1.975   0.379   0.863  0.4797  0.2212  0.1866
    1THF     H7  726   2.069   0.432   0.882  1.0974 -1.1478  1.0258
    1THF     H8  727   1.996   0.297   0.794 -1.7901 -0.8337  0.7072
    1THF     O1  728   1.919   0.325   0.984  0.3344 -0.2961 -0.3045
    1THF     C1  729   1.987   1.532   2.738 -0.4763 -0.1996 -0.2966
    1THF     H1  730   1.962   1.479   2.830 -0.3572  0.6112  0.1996
    1THF     H2  731   2.096   1.538   2.739 -0.4565 -0.3833  2.6305
    1THF     C2  732   1.919   1.666   2.742 -0.1572 -0.1878  1.0359
    1THF     H3  733   1.989   1.743   2.775  2.3958 -0.7928 -2.6694
    1THF     H4  734   1.825   1.662   2.799 -2.1049 -3.3259 -2.2261
    1THF     C3  735   1.902   1.702   2.596  0.2720 -0.4014 -0.0208
    1THF     H5  736   1.984   1.761   2.555  0.4839 -2.8385 -3.3284
    1THF     H6  737   1.800   1.742   2.587  0.9789  2.5729  3.5533
    1THF     C4  738   1.910   1.568   2.526  0.5631  0.3221 -0.0167
    1THF     H7  739   1.983   1.572   2.444  0.3901 -1.0480 -0.2401
    1THF     H8  740   1.811   1.562   2.479  0.9564  2.3679 -1.2116
    1THF     O1  741   1.941   1.462   2.620 -0.4255 -0.3740 -0.3743
    1THF     C1  742   0.871   2.514   1.093 -0.3908  0.0741  0.3503
    1THF     H1  743   0.852   2.581   1.009 -0.0020 -2.0508 -1.5144
    1THF     H2  744   0.945   2.561   1.158 -0.3177  1.2197 -0.5409
    1THF     C2  745   0.925   2.371   1.050 -0.2377 -0.4356  0.0497
    1THF     H3  746   1.014   2.345   1.107 -0.5934 -0.3303  0.6616
    1THF     H4  747   0.950   2.367   0.944  1.2580 -1.2712  0.4235
    1THF     C3  748   0.810   2.284   1.090 -0.3561 -0.4423 -0.3236
    1THF     H5  749   0.823   2.182   1.126 -0.2197 -0.1127  0.5883
    1THF     H6  750   0.757   2.260   0.998 -1.1043  2.7113 -0.7879
    1THF     C4  751   0.734   2.359   1.192  0.6673 -0.8959  0.0497
    1THF     H7  752   0.774   2.341   1.292  1.3408  2.4347  0.4344
    1THF     H8  753   0.628   2.333   1.188  0.9500 -1.9229 -0.8790
    1THF     O1  754   0.747   2.497   1.161 -0.7655 -0.1356 -0.0377
    1THF     C1  755   1.304   2.481   1.338 -0.1968 -0.1765 -0.0244
    1THF     H1  756   1.292   2.476   1.446 -0.0028 -2.5567 -0.0990
    1THF     H2  757   1.346   2.392   1.291  0.8096 -0.0628  0.6393
    1THF     C2  758   1.399   2.600   1.307  0.3105  0.2934 -0.1085
    1THF     H3  759   1.463   2.582   1.220  0.7113 -2.0661  0.6604
    1THF     H4  760   1.461   2.632   1.391 -2.8410  1.5414  1.8239
    1THF     C3  761   1.303   2.718   1.284 -0.4258 -0.1759 -0.1954
    1THF     H5  762   1.331   2.787   1.203  1.2352 -0.7142 -0.0973
    1THF     H6  763   1.290   2.777   1.374 -0.8577 -1.0485  0.3144
    1THF     C4  764   1.162   2.655   1.253  0.4210 -0.8721  0.2827
    1THF     H7  765   1.124   2.673   1.152  0.4631 -3.0839 -0.1531
    1THF     H8  766   1.087   2.698   1.319  0.0243 -0.8651 -0.1731
    1THF     O1  767   1.170   2.513   1.285 -0.4036 -0.3249  0.0154
    1THF     C1  768   0.053   0.682   1.914 -0.0002  0.1665 -1.1557
    1THF     H1  769   0.114   0.604   1.867  1.4683  0.7376 -0.2443
    1THF     H2  770   0.106   0.772   1.948 -0.2503  1.2747 -3.5916
    1THF     C2  771  -0.020   0.606   2.025  0.2239  0.1772  0.1793
    1THF     H3  772  -0.056   0.679   2.098  0.7049 -0.9371  1.5518
    1THF     H4  773   0.049   0.544   2.082  0.6599  2.3195  2.0607
    1THF     C3  774  -0.133   0.536   1.957  0.2205 -0.4161  0.2213
    1THF     H5  775  -0.222   0.530   2.019  0.1778  2.0514  0.4505
    1THF     H6  776  -0.119   0.434   1.920 -0.9252 -0.7566  0.6990
    1THF     C4  777  -0.156   0.613   1.820 -0.1623 -0.1974  0.1132
    1THF     H7  778  -0.259   0.650   1.813 -0.2819 -1.0489 -4.4291
    1THF     H8  779  -0.129   0.558   1.730 -0.3907  1.6912 -1.1436
    1THF     O1  780  -0.057   0.719   1.826 -0.4110 -0.2551 -0.4550
    1THF     C1  781   3.077   1.634   1.969  0.2207  0.0856  0.4207
    1THF     H1  782   3.011   1.613   2.053  0.4743 -2.2375  0.0769
    1THF     H2  783   3.177   1.660   2.004  0.3715 -0.3220  0.2985
    1THF     C2  784   3.019   1.730   1.870  0.3199  0.0583  0.1982
    1THF     H3  785   3.098   1.799   1.840 -0.0823  0.8298  0.8680
    1THF     H4  786   2.935   1.781   1.920  0.6857  1.8129 -0.9542
    1THF     C3  787   2.965   1.653   1.754  0.1853 -0.4462 -0.3881
    1THF     H5  788   3.020   1.671   1.661  3.5626 -1.6639  1.2917
    1THF     H6  789   2.858   1.671   1.739  0.1721 -0.2893 -0.0984
    1THF     C4  790   2.982   1.508   1.796  0.3119  0.0136 -0.3559
    1THF     H7  791   3.020   1.445   1.715  2.4824 -1.5656  1.8310
    1THF     H8  792   2.886   1.472   1.835 -0.3552 -0.8367 -2.6772
    1THF     O1  793   3.091   1.520   1.888  0.1281  0.7636  0.0574
    1THF     C1  794   4.023   3.805   2.871  0.3851  0.0557 -0.0755
    1THF     H1  795   3.952   3.879   2.907 -0.7757 -0.2087 -1.7747
    1THF     H2  796   4.092   3.768   2.948  2.5316 -0.3078 -2.0894
    1THF     C2  797   4.090   3.855   2.740 -0.0429  0.0591  0.2378
    1THF     H3  798   4.192   3.816   2.742 -0.5920 -1.5040 -1.8703
    1THF     H4  799   4.084   3.963   2.724  0.6969  0.1509  0.5433
    1THF     C3  800   4.012   3.779   2.631 -0.3052 -0.9339 -0.2594
    1THF     H5  801   4.081   3.756   2.551 -0.1547  3.2060 -1.4390
    1THF     H6  802   3.930   3.835   2.585  0.0517 -0.1144  0.0798
    1THF     C4  803   3.971   3.651   2.705  0.0856  0.8310 -0.3353
    1THF     H7  804   4.055   3.581   2.699  0.6767  1.4428  0.6153
    1THF     H8  805   3.878   3.613   2.662 -1.3983  1.3936  2.2840
    1THF     O1  806   3.942   3.693   2.835  0.1019  0.1911 -0.7427
    1THF     C1  807   3.847   0.603   2.968 -0.1233  0.2668  0.1482
    1THF     H1  808   3.824   0.709   2.955 -1.4241  0.1764  1.6084
    1THF     H2  809   3.806   0.550   2.881  0.1145  2.2520 -1.2184
    1THF     C2  810   3.784   0.566   3.100 -0.1060  0.7071 -0.6476
    1THF     H3  811   3.690   0.512   3.091 -0.3850  0.6958  1.9395
    1THF     H4  812   3.771   0.655   3.163 -1.7328  1.1266 -1.5450
    1THF     C3  813   3.892   0.468   3.157 -0.3839 -0.4080  0.3890
    1THF     H5  814   3.859   0.364   3.168  0.9786 -0.8457  0.4547
    1THF     H6  815   3.917   0.501   3.257  0.8019  0.4007 -0.1661
    1THF     C4  816   4.016   0.471   3.060 -0.0806 -0.1878 -0.4836
    1THF     H7  817   4.025   0.380   3.000 -1.7040  1.2449 -2.9998
    1THF     H8  818   4.115   0.483   3.103  0.4514  0.3721 -1.8191
    1THF     O1  819   3.991   0.588   2.978  0.3323 -0.1877 -0.4054
    1THF     C1  820   1.870   2.495   3.904  0.6524 -0.0229 -0.8228
    1THF     H1  821   1.962   2.513   3.847  2.6611 -0.2580  2.2480
    1THF     H2  822   1.801   2.578   3.886 -0.5179 -0.5658  1.1195
    1THF     C2  823   1.910   2.484   4.057 -0.0681  0.1524 -0.0325
    1THF     H3  824   1.841   2.532   4.126 -2.4403 -1.1324 -1.4633
    1THF     H4  825   2.007   2.532   4.075  0.8723 -2.5220  2.4004
    1THF     C3  826   1.926   2.338   4.076  0.6396  0.0652  0.1243
    1THF     H5  827   1.908   2.306   4.179 -3.8680 -3.7080 -1.6497
    1THF     H6  828   2.024   2.306   4.041 -0.0211 -1.0010 -0.7854
    1THF     C4  829   1.827   2.274   3.973 -0.7138  0.1632 -0.4878
    1THF     H7  830   1.729   2.243   4.008 -0.8944 -0.7568 -1.7756
    1THF     H8  831   1.876   2.189   3.924 -1.3790 -1.7995  2.1111
    1THF     O1  832   1.813   2.371   3.870 -0.2273  0.5106 -0.3488
    1THF     C1  833   3.302   2.001   1.728 -0.1615  0.1759  0.2289
    1THF     H1  834   3.360   2.093   1.730  1.2032 -0.6409 -1.0661
    1THF     H2  835   3.276   1.984   1.833 -0.4419 -0.3317  0.0813
    1THF     C2  836   3.374   1.885   1.651  0.7109 -0.1775  0.1864
    1THF     H3  837   3.341   1.784   1.676  0.4444  0.6309  3.3854
    1THF     H4  838   3.482   1.888   1.666  1.0675 -1.3290 -1.9874
    1THF     C3  839   3.342   1.914   1.507  0.4762  0.5895  0.3686
    1THF     H5  840   3.322   1.822   1.451 -0.6377  0.8041  0.4136
    1THF     H6  841   3.420   1.964   1.450  1.1873 -0.1857  0.6513
    1THF     C4  842   3.219   2.002   1.510  0.0699  0.0998  0.1339
    1THF     H7  843   3.134   1.956   1.459 -0.6636  0.2088  1.2408
    1THF     H8  844   3.236   2.097   1.460 -0.0968 -0.4721 -1.0350
    1THF     O1  845   3.187   2.029   1.652  0.6594 -0.6710 -0.0508
    1THF     C1  846   1.968   3.715   0.781 -0.3477  0.4353  1.0730
    1THF     H1  847   1.898   3.631   0.782  0.9784 -0.7289 -0.4024
    1THF     H2  848   2.045   3.685   0.709  0.2411  1.7420  1.1489
    1THF     C2  849   2.024   3.733   0.925  0.0169 -0.4039  0.0168
    1THF     H3  850   2.132   3.742   0.928  0.0350 -0.9792  1.5789
    1THF     H4  851   1.984   3.654   0.989  0.5185 -0.2924  0.4677
    1THF     C3  852   1.958   3.876   0.969 -0.4591 -0.4107  0.2218
    1THF     H5  853   2.019   3.922   1.046  2.2887 -2.4930 -0.6021
    1THF     H6  854   1.861   3.863   1.018  1.0717 -1.4498  3.1149
    1THF     C4  855   1.944   3.947   0.839 -0.0575  0.6427 -0.4001
    1THF     H7  856   2.041   3.983   0.804  1.4121 -2.5561  0.1716
    1THF     H8  857   1.861   4.017   0.831 -1.5686 -0.9661  0.9053
    1THF     O1  858   1.913   3.841   0.744  0.0603  0.6518 -0.8493
    1THF     C1  859   0.978   3.469   0.945 -0.1606  0.3719 -0.1464
    1THF     H1  860   0.900   3.539   0.978 -0.9655  0.7655 -2.7650
    1THF     H2  861   0.933   3.382   0.898 -0.6209  0.4402  0.1594
    1THF     C2  862   1.066   3.416   1.056  0.1730  0.1119 -0.3529
    1THF     H3  863   1.048   3.310   1.076  0.0498  0.2455  0.2623
    1THF     H4  864   1.049   3.472   1.148 -1.9563 -0.3872 -0.4239
    1THF     C3  865   1.207   3.440   1.008  0.1018 -0.4005  0.2331
    1THF     H5  866   1.239   3.345   0.966  1.6434 -0.1452  0.8143
    1THF     H6  867   1.279   3.470   1.084 -2.0279 -1.3949  2.7034
    1THF     C4  868   1.190   3.552   0.904  0.0837 -0.5076 -0.6887
    1THF     H7  869   1.270   3.539   0.831  1.0462  0.9273  0.0851
    1THF     H8  870   1.186   3.655   0.940  0.1698 -0.9449  0.6115
    1THF     O1  871   1.067   3.522   0.841  0.3683 -0.0575 -0.1850
    1THF     C1  872   3.431   1.614   0.435  0.3244 -0.0344 -0.8132
    1THF     H1  873   3.338   1.668   0.453  0.4018 -0.8693  2.3483
    1THF     H2  874   3.469   1.615   0.332  1.1083 -0.7897 -0.5363
    1THF     C2  875   3.407   1.466   0.472 -0.0486 -0.1188 -0.1716
    1THF     H3  876   3.479   1.397   0.428  0.3882  0.0960  0.1987
    1THF     H4  877   3.302   1.445   0.448 -0.5892  1.1037  0.9854
    1THF     C3  878   3.420   1.472   0.625  0.1236 -0.5643  0.6907
    1THF     H5  879   3.483   1.385   0.645  1.0717 -0.2225 -0.6706
    1THF     H6  880   3.325   1.464   0.677  0.0137  0.1605  0.6091
    1THF     C4  881   3.498   1.608   0.655 -0.6845 -0.0256 -0.9780
    1THF     H7  882   3.589   1.603   0.716 -0.8682  0.4813 -0.6674
    1THF     H8  883   3.420   1.661   0.709  0.2311  0.2290  0.1100
    1THF     O1  884   3.531   1.663   0.529  0.1433 -0.5509 -0.2682
    1THF     C1  885   2.178   3.991   1.993 -0.0643 -0.1496  0.3323
    1THF     H1  886   2.152   4.087   2.039 -0.7171 -0.4858  0.6861
    1THF     H2  887   2.281   3.958   2.008  0.5834  0.7683 -1.9560
    1THF     C2  888   2.158   4.007   1.843  0.0519 -0.9987  0.1581
    1THF     H3  889   2.255   4.022   1.795 -0.0746 -0.0345  0.1924
    1THF     H4  890   2.083   4.085   1.828  1.0247  0.3954  2.3773
    1THF     C3  891   2.098   3.872   1.804 -0.3469  0.2051  0.7770
    1THF     H5  892   2.156   3.821   1.727  3.5365  2.6378  1.9394
    1THF     H6  893   1.997   3.887   1.764 -0.4231  0.0413  0.9031
    1THF     C4  894   2.083   3.795   1.931  0.4570  0.1730  0.1691
    1THF     H7  895   2.166   3.725   1.944  4.2338  4.3024 -0.7240
    1THF     H8  896   1.988   3.741   1.943  1.1684 -0.9618  0.8464
    1THF     O1  897   2.092   3.889   2.036 -0.1033  0.3074  0.0601
    1THF     C1  898   2.822   3.337   2.519  0.0943  0.5266 -0.2241
    1THF     H1  899   2.862   3.422   2.463  1.1811  0.6030  0.6404
    1THF     H2  900   2.714   3.330   2.503 -0.0347  0.4166  0.6910
    1THF     C2  901   2.863   3.349   2.666 -0.1394  0.0852 -0.9002
    1THF     H3  902   2.825   3.268   2.728  1.2542  0.1676  0.0975
    1THF     H4  903   2.829   3.444   2.709 -0.4411 -1.6559  2.9471
    1THF     C3  904   3.012   3.334   2.660  0.0623 -0.0866 -0.3797
    1THF     H5  905   3.056   3.272   2.738  4.6210  2.1456 -1.0021
    1THF     H6  906   3.075   3.423   2.649 -0.7947  0.4765 -0.7988
    1THF     C4  907   3.031   3.246   2.535  0.1992 -0.1807  0.5912
    1THF     H7  908   3.081   3.154   2.565  0.3685 -0.2550  0.0808
    1THF     H8  909   3.085   3.302   2.458 -0.0802  1.8476  1.8276
    1THF     O1  910   2.897   3.219   2.488  0.3123 -0.7644  0.6612
    1THF     C1  911   3.789   3.689   1.240  0.1900  0.1916  0.2235
    1THF     H1  912   3.829   3.709   1.339  0.3503 -0.0119  0.2002
    1THF     H2  913   3.738   3.781   1.209 -0.9567 -1.0425 -1.7268
    1THF     C2  914   3.689   3.572   1.256 -0.1324  0.0843  0.0509
    1THF     H3  915   3.611   3.580   1.181 -0.6310 -1.2098  0.4167
    1THF     H4  916   3.637   3.577   1.352 -0.8264  0.1992 -0.3295
    1THF     C3  917   3.776   3.448   1.233  0.7513 -0.4723  0.1959
    1THF     H5  918   3.713   3.363   1.204  1.8441 -1.8003  1.6636
    1THF     H6  919   3.813   3.427   1.334  2.6200  0.0637 -0.3625
    1THF     C4  920   3.877   3.501   1.132  0.0999 -0.4083 -0.1795
    1THF     H7  921   3.847   3.472   1.031 -0.4879 -0.1338 -0.0826
    1THF     H8  922   3.977   3.467   1.162  0.4843  0.5621 -0.3267
    1THF     O1  923   3.882   3.643   1.140 -0.5270  0.6906 -0.1519
    1THF     C1  924   2.877   2.200   0.668  0.5686 -1.2069  0.5041
    1THF     H1  925   2.774   2.171   0.690  0.6078 -0.9323  1.0654
    1THF     H2  926   2.936   2.222   0.758 -2.5123  0.4732  2.2325
    1THF     C2  927   2.881   2.307   0.562 -0.6323 -0.2663 -0.2443
    1THF     H3  928   2.883   2.406   0.609  2.5078 -0.5453  0.2546
    1THF     H4  929   2.784   2.306   0.511 -0.7864 -1.9282  0.0577
    1THF     C3  930   2.992   2.263   0.463  0.6184 -0.0652  0.6999
    1THF     H5  931   3.060   2.348   0.461 -0.1181  0.5384 -3.9512
    1THF     H6  932   2.952   2.252   0.362  0.2849  0.2684  0.7903
    1THF     C4  933   3.051   2.137   0.524 -0.0131  0.0391 -0.3119
    1THF     H7  934   3.126   2.168   0.597  1.0617 -0.9931 -0.9590
    1THF     H8  935   3.103   2.067   0.458 -0.7793 -0.3133 -0.5461
    1THF     O1  936   2.944   2.094   0.607 -0.0650 -0.0771 -0.4497
    1THF     C1  937   1.438   1.082   0.870  0.4149 -0.1125  0.1366
    1THF     H1  938   1.517   1.057   0.941  1.0240  1.0429 -0.1276
    1THF     H2  939   1.462   1.177   0.821  1.1376 -0.4163 -0.1042
    1THF     C2  940   1.301   1.076   0.930  0.1223  0.4184 -0.3433
    1THF     H3  941   1.253   1.174   0.920 -0.0997  0.2942 -0.5104
    1THF     H4  942   1.310   1.054   1.037  2.5286 -0.3871 -0.6834
    1THF     C3  943   1.231   0.954   0.859  0.4447  0.3129  0.0504
    1THF     H5  944   1.130   0.985   0.831  0.0765  0.0961  1.1235
    1THF     H6  945   1.210   0.872   0.928 -1.4009  2.1512  1.7365
    1THF     C4  946   1.325   0.906   0.746 -0.4202  0.3207  0.0465
    1THF     H7  947   1.291   0.945   0.650  0.8434 -2.2034 -1.4640
    1THF     H8  948   1.327   0.798   0.730 -1.4878  0.3537 -0.3912
    1THF     O1  949   1.454   0.966   0.782  0.2944  0.6046  0.0429
    1THF     C1  950   0.358   2.856   1.116 -0.1399 -0.0549 -0.5250
    1THF     H1  951   0.457   2.892   1.088 -0.0675  1.6815  1.9144
    1THF     H2  952   0.359   2.749   1.140  1.6910  0.7686  3.3068
    1THF     C2  953   0.269   2.892   0.997 -0.0067  0.7365 -0.3310
    1THF     H3  954   0.229   2.809   0.940 -1.9831  1.6814 -0.3485
    1THF     H4  955   0.336   2.953   0.935  0.0710  0.7305 -0.2539
    1THF     C3  956   0.160   2.978   1.067 -0.7497 -0.1128 -0.1264
    1THF     H5  957   0.082   2.914   1.107 -0.3123 -0.3159  0.4050
    1THF     H6  958   0.115   3.050   0.998  0.1608  1.0202  0.4292
    1THF     C4  959   0.236   3.043   1.184  0.2413  0.3269  0.0086
    1THF     H7  960   0.172   3.082   1.263  0.3322 -0.7838  0.6330
    1THF     H8  961   0.304   3.121   1.149  1.5763 -2.1980 -3.2648
    1THF     O1  962   0.321   2.939   1.232  0.2536 -0.1531 -0.3601
    1THF     C1  963   0.043   2.391   3.300 -0.7827  0.0827 -0.1184
    1THF     H1  964  -0.011   2.378   3.205  0.2132 -1.2852 -0.5073
    1THF     H2  965   0.001   2.482   3.344 -1.0638  0.1266 -0.4662
    1THF     C2  966   0.195   2.392   3.301  0.6425 -0.6864  0.4657
    1THF     H3  967   0.235   2.493   3.288  1.0319 -0.9021  0.0024
    1THF     H4  968   0.239   2.342   3.215  0.8667  0.3423 -0.0230
    1THF     C3  969   0.238   2.345   3.439  0.0831 -0.4712  0.3006
    1THF     H5  970   0.231   2.424   3.514  1.4891  0.5621 -0.6429
    1THF     H6  971   0.336   2.300   3.429 -0.4736 -1.6666  0.1110
    1THF     C4  972   0.123   2.249   3.482  0.5044 -0.0109 -0.0685
    1THF     H7  973   0.088   2.272   3.583  0.8155  1.2086 -0.2325
    1THF     H8  974   0.166   2.148   3.475  0.2867  0.0054 -1.7316
    1THF     O1  975   0.016   2.274   3.392 -0.2957  0.1505 -0.2294
    1THF     C1  976   0.249   1.345   0.653 -0.0361 -0.4775  0.0835
    1THF     H1  977   0.283   1.342   0.549  1.1188  1.2075  0.4080
    1THF     H2  978   0.172   1.274   0.687 -0.1268 -0.5177 -0.2030
    1THF     C2  979   0.218   1.488   0.687  0.1987  0.0128  0.1319
    1THF     H3  980   0.162   1.492   0.780  0.8706  2.9258  0.4548
    1THF     H4  981   0.169   1.538   0.603  0.7279  1.2890  0.5780
    1THF     C3  982   0.353   1.554   0.726 -0.0385 -0.3874  0.1643
    1THF     H5  983   0.346   1.628   0.806 -1.2135 -2.3656  1.9239
    1THF     H6  984   0.411   1.603   0.647  1.5651 -1.4750  0.6418
    1THF     C4  985   0.437   1.436   0.781 -0.1735  0.8928  0.1137
    1THF     H7  986   0.421   1.429   0.889  0.7119 -1.2653  0.1302
    1THF     H8  987   0.543   1.446   0.757 -0.1237 -0.2933 -0.1787
    1THF     O1  988   0.370   1.314   0.733  0.9346 -0.1346  0.0997
    1THF     C1  989   2.158   3.664   1.493 -0.1300 -0.5073 -0.6560
    1THF     H1  990   2.213   3.578   1.532 -1.1118 -1.5932 -1.6119
    1THF     H2  991   2.186   3.763   1.530  2.2564 -0.3834 -2.6718
    1THF     C2  992   2.011   3.648   1.520  0.7732  0.4010  0.4517
    1THF     H3  993   1.969   3.716   1.594 -1.7237  0.9318 -1.3864
    1THF     H4  994   1.994   3.547   1.559 -0.4972 -0.7191 -2.8145
    1THF     C3  995   1.944   3.662   1.389 -0.1884 -0.4283  0.4633
    1THF     H5  996   1.852   3.721   1.388 -0.9646 -1.6181  0.9611
    1THF     H6  997   1.926   3.560   1.356  1.0852 -0.1072 -1.2962
    1THF     C4  998   2.056   3.724   1.301  0.3096  0.2399 -0.2388
    1THF     H7  999   2.055   3.832   1.314  0.0844 -0.0160  2.0448
    1THF     H8 1000   2.029   3.697   1.198 -0.7219 -1.0364  0.3571
    1THF     O1 1001   2.176   3.665   1.350  0.2316 -0.3226  0.8129
    1THF     C1 1002   0.218   3.427   1.079 -0.6557  0.5628  0.0402
    1THF     H1 1003   0.146   3.495   1.124 -2.2694 -0.5325 -0.8569
    1THF     H2 1004   0.299   3.391   1.143 -0.1868  0.7712 -0.4355
    1THF     C2 1005   0.260   3.512   0.960 -0.1824  0.3619  0.0209
    1THF     H3 1006   0.353   3.479   0.913  0.0123  1.1479 -0.1498
    1THF     H4 1007   0.252   3.619   0.981  1.0157  0.6488 -0.9344
    1THF     C3 1008   0.154   3.469   0.859 -0.8894 -0.1751  0.0506
    1THF     H5 1009   0.192   3.484   0.758  1.5892  1.3827  1.1885
    1THF     H6 1010   0.063   3.524   0.882 -0.4980 -1.0694  4.2022
    1THF     C4 1011   0.140   3.319   0.891  0.2340 -0.4192 -0.6746
    1THF     H7 1012   0.231   3.263   0.869 -0.9820 -2.6463 -0.0762
    1THF     H8 1013   0.057   3.269   0.841 -0.4736 -0.4314  0.4823
    1THF     O1 1014   0.139   3.320   1.032  0.3422  0.3543 -0.0631
    1THF     C1 1015   0.389   3.907   2.217 -0.0152 -0.0087 -0.1585
    1THF     H1 1016   0.461   3.849   2.160 -0.3525  1.3051 -1.9792
    1THF     H2 1017   0.412   4.014   2.215 -1.1341  0.2486  0.2147
    1THF     C2 1018   0.361   3.856   2.354  0.0273  0.0147 -0.7264
    1THF     H3 1019   0.344   3.935   2.428  1.2735 -2.0441  1.8293
    1THF     H4 1020   0.455   3.825   2.399 -0.5559  1.4630  1.6151
    1THF     C3 1021   0.250   3.749   2.340  0.9527  0.9936  0.4773
    1THF     H5 1022   0.165   3.781   2.401 -1.0774 -0.3654 -1.5512
    1THF     H6 1023   0.281   3.646   2.357 -1.8844 -0.4888 -2.6522
    1THF     C4 1024   0.213   3.763   2.196  0.0646  0.4435  0.6453
    1THF     H7 1025   0.106   3.753   2.181  0.2917  0.0205 -0.7281
    1THF     H8 1026   0.264   3.688   2.135  0.1246 -0.4534  1.7672
    1THF     O1 1027   0.268   3.890   2.153  0.1205 -0.0239 -1.1046
    1THF     C1 1028   0.101   2.946   0.063 -0.1223  0.1559 -0.6159
    1THF     H1 1029   0.104   2.964   0.171 -2.9237 -0.9351 -0.3340
    1THF     H2 1030   0.092   2.844   0.026 -0.8675  0.2701 -0.7502
    1THF     C2 1031   0.209   3.024  -0.013  0.2807  0.4435 -0.5605
    1THF     H3 1032   0.293   2.956  -0.029  0.3377  0.4136 -0.1629
    1THF     H4 1033   0.246   3.101   0.054  2.1943 -2.3395  1.7289
    1THF     C3 1034   0.147   3.079  -0.140  0.3151 -0.0734 -0.7516
    1THF     H5 1035   0.180   3.010  -0.218  1.2699  1.3987 -1.6771
    1THF     H6 1036   0.177   3.181  -0.162  1.0154 -0.0617  0.2235
    1THF     C4 1037  -0.007   3.057  -0.118 -0.4440  0.5541  0.3353
    1THF     H7 1038  -0.032   2.979  -0.191 -1.6681  0.2389  1.0908
    1THF     H8 1039  -0.063   3.147  -0.141 -0.0394  0.6909 -0.1194
    1THF     O1 1040  -0.020   3.004   0.016  0.0611 -0.3617 -0.2650
    1THF     C1 1041   0.926   1.541   1.362  0.0306 -0.2693 -0.0418
    1THF     H1 1042   0.865   1.496   1.284 -2.6250  1.4652  0.9724
    1THF     H2 1043   0.994   1.469   1.409  0.1530  1.2707  2.2371
    1THF     C2 1044   0.845   1.600   1.478  0.6461  0.1853 -0.3585
    1THF     H3 1045   0.851   1.536   1.566 -1.7253  0.9556  0.4272
    1THF     H4 1046   0.737   1.612   1.466  0.4905  0.7494  1.5333
    1THF     C3 1047   0.911   1.736   1.505  0.1241 -0.2528 -0.0479
    1THF     H5 1048   0.953   1.745   1.605  2.7631  0.5759 -1.1705
    1THF     H6 1049   0.844   1.820   1.487  0.1805  0.1235  1.5187
    1THF     C4 1050   1.036   1.738   1.415 -0.1067 -0.0837 -0.1035
    1THF     H7 1051   1.117   1.695   1.475  0.6656  2.2399  0.5773
    1THF     H8 1052   1.065   1.837   1.378  0.3671 -0.4626 -0.7651
    1THF     O1 1053   0.994   1.655   1.309 -0.2433  0.3364  0.2525
    1THF     C1 1054   1.848   1.518   1.696 -0.0173 -0.1090  0.3805
    1THF     H1 1055   1.899   1.614   1.705 -0.6091  0.1191  1.4351
    1THF     H2 1056   1.853   1.495   1.590 -0.0732 -1.1128  0.5857
    1THF     C2 1057   1.711   1.525   1.752  0.6920  0.0666 -0.2616
    1THF     H3 1058   1.636   1.545   1.674  1.2340 -0.2753 -0.8702
    1THF     H4 1059   1.698   1.595   1.835 -0.8486 -1.7157  1.0483
    1THF     C3 1060   1.686   1.384   1.812 -0.1620  0.1492 -0.4131
    1THF     H5 1061   1.611   1.326   1.757 -0.2592 -0.1046 -0.0172
    1THF     H6 1062   1.658   1.401   1.916  0.1858  1.5624 -0.5389
    1THF     C4 1063   1.815   1.310   1.798 -0.4985 -0.4121  0.5137
    1THF     H7 1064   1.795   1.244   1.713 -0.2535 -1.4781  1.2831
    1THF     H8 1065   1.847   1.255   1.886 -0.4564 -1.2668 -0.0381
    1THF     O1 1066   1.913   1.411   1.762  0.3334 -0.0864 -0.1614
    1THF     C1 1067   0.060   2.014   4.069 -0.3055  0.2619  0.3673
    1THF     H1 1068  -0.038   2.030   4.115 -0.0858  1.6893  0.3524
    1THF     H2 1069   0.118   1.940   4.126  1.5446  0.9251 -0.6263
    1THF     C2 1070   0.129   2.140   4.036  0.1258 -0.4969  0.4109
    1THF     H3 1071   0.203   2.167   4.111 -1.3613  0.8305  1.4258
    1THF     H4 1072   0.054   2.219   4.037  1.1393  0.5058 -1.7513
    1THF     C3 1073   0.187   2.127   3.899 -0.3180 -0.8480  0.0647
    1THF     H5 1074   0.296   2.120   3.895 -0.3636 -0.6604 -3.0395
    1THF     H6 1075   0.155   2.207   3.832 -1.3759 -0.1793  1.3488
    1THF     C4 1076   0.138   1.994   3.847 -0.2710  0.4422  0.5364
    1THF     H7 1077   0.217   1.919   3.838 -2.2368 -1.6334  0.1381
    1THF     H8 1078   0.087   1.990   3.750  0.3012  0.3549  0.2312
    1THF     O1 1079   0.041   1.955   3.941  0.3239  0.0043 -0.5925
    1THF     C1 1080   1.716   2.428   2.568  0.0633  0.0560 -0.7524
    1THF     H1 1081   1.774   2.385   2.650 -1.5852 -0.5300  0.1375
    1THF     H2 1082   1.678   2.352   2.499  0.7002  0.2916 -1.3585
    1THF     C2 1083   1.777   2.543   2.505 -0.2817  0.2932  0.0354
    1THF     H3 1084   1.772   2.543   2.396 -0.1272 -2.7758 -0.0122
    1THF     H4 1085   1.883   2.544   2.533  0.0293  2.5416 -1.0390
    1THF     C3 1086   1.719   2.675   2.564  0.1441  0.1047  0.0473
    1THF     H5 1087   1.655   2.719   2.487  1.0312  0.4624 -0.4863
    1THF     H6 1088   1.793   2.743   2.606  0.6940  0.4493 -1.4659
    1THF     C4 1089   1.631   2.615   2.679 -0.2381  0.0204 -0.0559
    1THF     H7 1090   1.533   2.662   2.674  0.6580  1.6992 -3.0067
    1THF     H8 1091   1.688   2.625   2.772  1.2201  0.6366 -1.0023
    1THF     O1 1092   1.607   2.477   2.642  0.2852  0.7552  0.0905
    1THF     C1 1093   2.351   2.045   0.762  0.1717 -0.9058 -0.1243
    1THF     H1 1094   2.343   2.030   0.870 -1.5001 -1.1128 -0.2710
    1THF     H2 1095   2.327   1.961   0.696  2.7489 -2.2998  0.6298
    1THF     C2 1096   2.490   2.096   0.726  0.7122  0.3048 -0.5296
    1THF     H3 1097   2.520   2.056   0.629  1.8708 -0.2645  0.0481
    1THF     H4 1098   2.561   2.069   0.805 -0.3732  0.5893  0.5635
    1THF     C3 1099   2.482   2.248   0.721 -0.4040 -0.2805  0.1405
    1THF     H5 1100   2.544   2.299   0.648  0.0335 -0.8903  0.0857
    1THF     H6 1101   2.523   2.285   0.816 -1.4252 -1.2731  0.9887
    1THF     C4 1102   2.325   2.279   0.704  0.4744  0.2560 -0.0791
    1THF     H7 1103   2.299   2.298   0.600  0.3790 -0.1080 -0.1224
    1THF     H8 1104   2.296   2.372   0.753  0.7928  1.4645 -2.1447
    1THF     O1 1105   2.260   2.153   0.742  0.0302  0.1823 -0.4722
    1THF     C1 1106   0.109   0.299   1.273  0.4112  0.2504 -0.5342
    1THF     H1 1107   0.152   0.210   1.319  1.0371  0.8164 -0.0081
    1THF     H2 1108   0.045   0.350   1.345  0.1368 -0.7033 -0.1020
    1THF     C2 1109   0.036   0.270   1.145  0.2142  0.4674 -0.1939
    1THF     H3 1110  -0.070   0.276   1.168 -0.0385 -2.8234 -0.3402
    1THF     H4 1111   0.065   0.173   1.104 -1.3598  0.6799 -1.8720
    1THF     C3 1112   0.070   0.394   1.051 -0.3988 -0.3232 -0.4271
    1THF     H5 1113  -0.010   0.469   1.048  0.1451  0.2393 -1.7705
    1THF     H6 1114   0.094   0.361   0.949 -2.3333 -0.7189 -0.7730
    1THF     C4 1115   0.192   0.465   1.117  0.1718  0.0468 -0.3021
    1THF     H7 1116   0.163   0.570   1.125 -1.2798 -0.0293 -3.6752
    1THF     H8 1117   0.278   0.443   1.053  0.8846  2.2260 -0.1351
    1THF     O1 1118   0.213   0.400   1.247 -0.0585 -0.1913  0.4538
    1THF     C1 1119   4.056   4.049   0.497 -1.0497 -0.4142  0.4643
    1THF     H1 1120   4.026   4.039   0.601 -1.3744  0.7339  0.4865
    1THF     H2 1121   4.039   4.155   0.474 -0.3852 -0.4956 -0.4417
    1THF     C2 1122   4.011   3.942   0.398  0.5435  0.2192  0.2880
    1THF     H3 1123   3.956   3.991   0.318 -1.1677 -0.7502  0.8303
    1THF     H4 1124   3.952   3.876   0.463  1.3957 -1.4881 -0.6508
    1THF     C3 1125   4.149   3.873   0.351  0.2725 -0.1326 -1.1353
    1THF     H5 1126   4.189   3.933   0.269  1.0280  2.6476  1.1577
    1THF     H6 1127   4.137   3.770   0.319 -0.5129 -1.0875  2.0936
    1THF     C4 1128   4.232   3.894   0.479 -0.3775 -0.2726  0.4459
    1THF     H7 1129   4.337   3.884   0.453 -0.0301  1.7451  0.9809
    1THF     H8 1130   4.192   3.835   0.562 -0.7503 -0.0051  0.4570
    1THF     O1 1131   4.199   4.033   0.506 -0.0750 -0.5785 -0.7717
    1THF     C1 1132   1.783   3.509   2.048  0.1935  0.0577 -0.0240
    1THF     H1 1133   1.885   3.512   2.087  0.2264  0.8205 -0.1592
    1THF     H2 1134   1.756   3.611   2.019 -2.2167 -0.4303  0.4237
    1THF     C2 1135   1.683   3.444   2.146 -0.0373 -0.4300  0.0464
    1THF     H3 1136   1.587   3.496   2.141  0.2455  0.1244  0.3732
    1THF     H4 1137   1.714   3.431   2.250  3.4685 -2.5475 -1.1831
    1THF     C3 1138   1.660   3.310   2.076  0.1278 -0.3727  0.6275
    1THF     H5 1139   1.562   3.308   2.028  0.7353 -0.8119 -0.6072
    1THF     H6 1140   1.668   3.226   2.145  0.7230 -0.6466  0.2347
    1THF     C4 1141   1.764   3.294   1.969  0.4157  0.1494 -0.0898
    1THF     H7 1142   1.733   3.229   1.886  0.4457  2.3191 -1.8469
    1THF     H8 1143   1.856   3.260   2.017 -0.6631 -2.7092  0.0498
    1THF     O1 1144   1.782   3.432   1.926 -0.2267  0.2502  0.0883
    1THF     C1 1145   3.297   1.343   2.038 -0.2699  0.5285  0.3043
    1THF     H1 1146   3.344   1.378   1.945  1.5936 -3.5404 -0.4097
    1THF     H2 1147   3.192   1.316   2.030 -1.1364  3.1610  1.9345
    1THF     C2 1148   3.316   1.436   2.158  0.0847 -0.2472 -0.7725
    1THF     H3 1149   3.222   1.455   2.209  0.2639 -1.4968  0.0373
    1THF     H4 1150   3.342   1.535   2.119  2.0760 -0.0466  0.9875
    1THF     C3 1151   3.418   1.364   2.253 -0.6091  0.0706  0.5866
    1THF     H5 1152   3.366   1.327   2.341 -0.5359  1.1634  1.1012
    1THF     H6 1153   3.508   1.420   2.278  0.3964 -0.6883 -1.2054
    1THF     C4 1154   3.469   1.243   2.172  0.3688  0.3526  0.5441
    1THF     H7 1155   3.476   1.159   2.241 -2.0608  1.5683  2.3586
    1THF     H8 1156   3.559   1.248   2.109 -0.8325  2.3695 -1.0742
    1THF     O1 1157   3.367   1.220   2.071 -0.1312  0.6490  0.3132
    1THF     C1 1158   0.327   3.792   3.045  0.1238  0.2049  0.1835
    1THF     H1 1159   0.250   3.867   3.023  0.4065  0.6592  0.7199
    1THF     H2 1160   0.279   3.694   3.048  0.1671  0.2250  2.7494
    1THF     C2 1161   0.383   3.846   3.175  0.0528  0.0653 -0.5833
    1THF     H3 1162   0.329   3.820   3.267  1.9862  0.5764  0.7401
    1THF     H4 1163   0.389   3.955   3.173 -2.1405  0.2975  1.7609
    1THF     C3 1164   0.529   3.792   3.174  0.3588  0.4060 -0.2968
    1THF     H5 1165   0.530   3.702   3.236 -0.3464  0.1191 -0.7002
    1THF     H6 1166   0.600   3.870   3.201 -0.4977  1.1058 -0.0731
    1THF     C4 1167   0.553   3.754   3.029 -0.2790  0.4416  0.5313
    1THF     H7 1168   0.572   3.647   3.012 -0.1531  0.4948  0.3311
    1THF     H8 1169   0.637   3.815   2.995 -1.1099  0.2959 -1.8833
    1THF     O1 1170   0.439   3.798   2.955  0.2651 -0.3335 -0.0443
    1THF     C1 1171   0.488   3.013   0.322  0.4063 -0.2791 -0.5421
    1THF     H1 1172   0.386   3.016   0.362  1.0174  0.7419  1.0017
    1THF     H2 1173   0.490   3.099   0.255 -2.8746  1.6738  1.7080
    1THF     C2 1174   0.529   2.877   0.257 -0.0568  0.0173 -0.3273
    1THF     H3 1175   0.553   2.892   0.152 -0.1719 -1.7922 -0.6298
    1THF     H4 1176   0.452   2.799   0.252 -0.3124  0.2261  0.2270
    1THF     C3 1177   0.657   2.834   0.327  0.2255 -0.2188 -0.0830
    1THF     H5 1178   0.735   2.807   0.256 -0.3287 -0.7084 -0.5052
    1THF     H6 1179   0.640   2.752   0.396 -0.6257  0.0456  0.0313
    1THF     C4 1180   0.709   2.959   0.394 -0.4194  0.4920  0.1174
    1THF     H7 1181   0.770   3.026   0.332  1.1220 -0.9062  0.1049
    1THF     H8 1182   0.771   2.932   0.481 -1.0399 -1.1196  0.0674
    1THF     O1 1183   0.584   3.033   0.431  0.5163 -0.2272  0.0369
    1THF     C1 1184   2.841   3.495   0.591  0.3268 -0.2751 -0.0128
    1THF     H1 1185   2.807   3.596   0.568  0.1392 -0.4340 -0.4434
    1THF     H2 1186   2.847   3.441   0.496 -2.4426  2.2831 -1.7506
    1THF     C2 1187   2.735   3.428   0.676  0.3090 -0.4476 -0.3776
    1THF     H3 1188   2.658   3.381   0.614  0.4342 -0.4456 -0.5368
    1THF     H4 1189   2.682   3.504   0.733  0.9229 -0.3169  0.0206
    1THF     C3 1190   2.818   3.330   0.766 -0.5250 -0.0025 -0.2381
    1THF     H5 1191   2.849   3.249   0.699  0.8622 -1.7340  2.4243
    1THF     H6 1192   2.774   3.303   0.862 -1.3860  3.4219  0.4020
    1THF     C4 1193   2.945   3.420   0.793 -0.1257  0.5672  0.5327
    1THF     H7 1194   3.029   3.352   0.811 -0.2428 -0.4047 -2.2782
    1THF     H8 1195   2.925   3.477   0.884  1.2277  1.5840  0.1987
    1THF     O1 1196   2.965   3.493   0.673 -0.5762  0.2318 -0.0183
    1THF     C1 1197   3.289   3.282   0.987  1.3725  0.1309 -1.4551
    1THF     H1 1198   3.216   3.362   0.969  0.4523 -0.1216  0.8992
    1THF     H2 1199   3.232   3.195   1.020  0.6372  1.3427  0.6391
    1THF     C2 1200   3.417   3.318   1.063 -0.3191  0.3217  0.2921
    1THF     H3 1201   3.453   3.230   1.117 -0.6257 -1.4634 -2.3403
    1THF     H4 1202   3.403   3.404   1.130 -1.4641 -0.5217  1.1738
    1THF     C3 1203   3.521   3.357   0.957 -0.1393 -0.1122  0.2004
    1THF     H5 1204   3.619   3.313   0.979 -0.1348  0.6821  1.9074
    1THF     H6 1205   3.531   3.466   0.956 -3.5507  0.3472  3.5241
    1THF     C4 1206   3.466   3.308   0.826  1.0130  0.4836  0.1053
    1THF     H7 1207   3.525   3.223   0.789  1.3621  1.2819 -1.2194
    1THF     H8 1208   3.459   3.389   0.753 -0.4446  1.2500  1.0877
    1THF     O1 1209   3.339   3.245   0.858 -0.0495 -0.2508  0.2915
    1THF     C1 1210   2.951   1.121   1.975  0.5072  0.9392 -0.4718
    1THF     H1 1211   3.038   1.137   1.910  1.5694 -0.8139  0.4769
    1THF     H2 1212   2.866   1.099   1.911  1.0062  2.2155 -1.6028
    1THF     C2 1213   2.927   1.240   2.067 -0.4560  0.2345  0.2271
    1THF     H3 1214   2.823   1.266   2.083  0.1560  2.5449  0.7148
    1THF     H4 1215   2.980   1.324   2.021 -0.7794  0.0431 -0.5005
    1THF     C3 1216   2.995   1.204   2.196 -0.0036 -0.4366 -0.3382
    1THF     H5 1217   2.924   1.193   2.279  2.0463 -2.2629  1.2143
    1THF     H6 1218   3.066   1.280   2.228  0.1176 -0.4262 -0.6358
    1THF     C4 1219   3.061   1.064   2.172  0.2891  0.1915 -0.7150
    1THF     H7 1220   3.059   1.005   2.264 -0.0927 -0.3825 -1.0882
    1THF     H8 1221   3.164   1.066   2.135 -0.7377  1.5642 -3.6196
    1THF     O1 1222   2.978   1.014   2.064  0.3970 -0.1248 -0.0629
    1THF     C1 1223   2.291   0.342   1.849 -0.2883 -0.0445 -0.4797
    1THF     H1 1224   2.287   0.373   1.954  3.6686 -1.9284  0.2988
    1THF     H2 1225   2.305   0.235   1.863  0.8331 -0.2714 -3.0158
    1THF     C2 1226   2.409   0.408   1.775 -0.4605  0.5751 -0.5819
    1THF     H3 1227   2.436   0.361   1.680  0.0525  1.5445 -0.9193
    1THF     H4 1228   2.499   0.413   1.836 -0.4884 -1.3555 -0.3561
    1THF     C3 1229   2.349   0.543   1.739  0.3381 -0.5223 -0.0178
    1THF     H5 1230   2.395   0.577   1.646 -0.1211  2.0933  0.6722
    1THF     H6 1231   2.369   0.621   1.813 -0.9156  1.7194 -1.9780
    1THF     C4 1232   2.199   0.525   1.742  0.2981 -0.2596  0.5325
    1THF     H7 1233   2.138   0.549   1.655  2.9000 -0.0558 -1.2988
    1THF     H8 1234   2.156   0.574   1.829  1.3243  1.0355  0.3246
    1THF     O1 1235   2.183   0.388   1.776  0.6430 -0.2389 -0.3659
    1THF     C1 1236   3.029   0.281   2.321 -0.1083  1.2300  0.3305
    1THF     H1 1237   3.062   0.369   2.264 -0.9536  0.7636 -0.9102
    1THF     H2 1238   2.968   0.219   2.255 -0.4561  1.4333  0.4643
    1THF     C2 1239   2.956   0.321   2.450 -0.6667  0.2588  0.2990
    1THF     H3 1240   2.868   0.256   2.457 -1.7675  1.7663  0.7987
    1THF     H4 1241   2.918   0.422   2.436  0.8018  0.5874 -1.4624
    1THF     C3 1242   3.067   0.321   2.562 -0.1595 -0.3271  0.5473
    1THF     H5 1243   3.025   0.259   2.641 -0.0604 -2.1977 -0.8421
    1THF     H6 1244   3.090   0.423   2.593  0.5176 -0.4483  0.4509
    1THF     C4 1245   3.191   0.249   2.493 -0.3223 -0.2984 -0.2789
    1THF     H7 1246   3.224   0.161   2.548 -1.8840 -1.1640 -0.7245
    1THF     H8 1247   3.276   0.318   2.486  1.5552 -2.5821 -0.9860
    1THF     O1 1248   3.143   0.207   2.363 -0.6912 -0.6283  0.6082
    1THF     C1 1249   1.058   0.291   2.660 -0.3553  0.1501 -0.3521
    1THF     H1 1250   1.056   0.400   2.652  0.8610  0.1816 -0.3421
    1THF     H2 1251   1.152   0.264   2.612  0.4284  2.7128 -0.3482
    1THF     C2 1252   0.938   0.210   2.605  0.5908 -0.9208  0.0062
    1THF     H3 1253   0.974   0.116   2.565  2.8626 -0.1676  0.1907
    1THF     H4 1254   0.888   0.262   2.523  0.4852  0.1456  0.7263
    1THF     C3 1255   0.844   0.208   2.730 -0.4843  0.0203 -0.1439
    1THF     H5 1256   0.812   0.104   2.744  0.0036 -0.3195 -1.5158
    1THF     H6 1257   0.754   0.270   2.726  0.6664  1.8675  1.7981
    1THF     C4 1258   0.928   0.252   2.850  0.3434  0.7373  0.0651
    1THF     H7 1259   0.911   0.193   2.940 -0.9963  0.8218 -0.1224
    1THF     H8 1260   0.882   0.350   2.864 -2.1676 -0.4911  0.8057
    1THF     O1 1261   1.064   0.264   2.804 -0.2921  0.2629  0.1298
    1THF     C1 1262   1.466   2.683   0.781 -0.5807  0.2282 -0.0356
    1THF     H1 1263   1.486   2.751   0.864 -0.7162 -0.4559  0.5581
    1THF     H2 1264   1.463   2.742   0.689 -0.1316  0.2467 -0.0410
    1THF     C2 1265   1.343   2.596   0.805 -0.4984 -0.2143 -0.2072
    1THF     H3 1266   1.268   2.618   0.728 -1.5196 -1.2614  0.4719
    1THF     H4 1267   1.308   2.621   0.905 -1.0358 -2.5596  0.2110
    1THF     C3 1268   1.390   2.446   0.813  0.0452 -0.4785 -0.3466
    1THF     H5 1269   1.379   2.391   0.719  0.7623 -0.9939 -0.1270
    1THF     H6 1270   1.340   2.391   0.893  0.2177  0.1750  0.2155
    1THF     C4 1271   1.543   2.463   0.826 -0.3542  0.4373 -0.2944
    1THF     H7 1272   1.605   2.378   0.795 -2.3491 -1.0236 -0.3747
    1THF     H8 1273   1.576   2.476   0.930  1.5567 -0.1546 -0.8048
    1THF     O1 1274   1.572   2.584   0.757  0.2392  0.3939 -0.0302
    1THF     C1 1275   1.098   0.634   1.394  0.3398 -0.5103  0.1267
    1THF     H1 1276   1.044   0.578   1.470  1.1194  1.1274  1.9242
    1THF     H2 1277   1.154   0.571   1.325  0.0278 -1.4197  0.6885
    1THF     C2 1278   1.182   0.753   1.451  0.0902  0.0692  0.4283
    1THF     H3 1279   1.283   0.729   1.487  0.3064 -0.1106 -0.2890
    1THF     H4 1280   1.136   0.786   1.544  0.3317 -2.6898  1.5817
    1THF     C3 1281   1.166   0.872   1.358 -0.3957 -0.2553 -0.1982
    1THF     H5 1282   1.253   0.904   1.301  0.4913 -1.8307  0.2463
    1THF     H6 1283   1.115   0.957   1.404 -1.4420 -0.9038 -0.1474
    1THF     C4 1284   1.070   0.824   1.255 -0.5902  0.1726 -0.6321
    1THF     H7 1285   1.123   0.788   1.166 -1.7644  1.7327 -1.9823
    1THF     H8 1286   1.000   0.901   1.223 -0.5657 -0.5268 -2.4280
    1THF     O1 1287   1.003   0.713   1.309 -0.3750 -0.0284 -0.3150
    1THF     C1 1288   1.217   1.007   3.289 -0.2731  0.2591  0.0462
    1THF     H1 1289   1.300   0.959   3.341 -0.1607 -1.8035 -1.9424
    1THF     H2 1290   1.132   0.939   3.275 -0.9541  1.2553 -0.7848
    1THF     C2 1291   1.265   1.042   3.153 -0.0168  0.6314  0.1335
    1THF     H3 1292   1.187   1.034   3.077 -1.8649 -2.2577  2.2362
    1THF     H4 1293   1.346   0.973   3.127 -1.9131 -2.3372  1.9355
    1THF     C3 1294   1.307   1.189   3.159 -0.0744  0.3214 -0.4302
    1THF     H5 1295   1.296   1.236   3.060 -1.2085 -1.4940 -1.1907
    1THF     H6 1296   1.407   1.192   3.203 -0.1595 -0.8167 -0.1357
    1THF     C4 1297   1.205   1.248   3.261 -0.0901  0.4569  0.6846
    1THF     H7 1298   1.109   1.281   3.220 -0.3561 -0.0424  0.8954
    1THF     H8 1299   1.244   1.338   3.308  1.4972  0.2243 -0.1503
    1THF     O1 1300   1.181   1.136   3.351  0.0660  0.3584  0.7564
    1THF     C1 1301   3.289   0.343   3.336 -0.4288  0.0921  0.8747
    1THF     H1 1302   3.380   0.313   3.389 -0.3438  0.1403  0.7552
    1THF     H2 1303   3.250   0.270   3.266 -0.8995  0.8754  0.3179
    1THF     C2 1304   3.317   0.470   3.267 -0.6176 -0.4786 -0.2270
    1THF     H3 1305   3.251   0.475   3.180  0.6617  0.2781 -1.1844
    1THF     H4 1306   3.422   0.473   3.237 -0.8065 -0.7226 -0.9257
    1THF     C3 1307   3.301   0.581   3.374 -0.2531  0.6380 -0.3928
    1THF     H5 1308   3.226   0.652   3.339  0.8838  1.3097 -1.5048
    1THF     H6 1309   3.393   0.634   3.398 -0.3439  0.6987 -0.1795
    1THF     C4 1310   3.244   0.502   3.494  0.1710 -0.0287  0.3691
    1THF     H7 1311   3.166   0.555   3.550  0.7104  1.2120 -0.0380
    1THF     H8 1312   3.327   0.470   3.558  0.8447  2.3005  0.7132
    1THF     O1 1313   3.197   0.377   3.441  0.5111  0.4009  0.1817
    1THF     C1 1314   2.782   3.290   3.925 -0.0870  0.2000 -0.0645
    1THF     H1 1315   2.875   3.302   3.981 -0.7349  0.0573  1.0504
    1THF     H2 1316   2.770   3.192   3.877  0.9868 -0.1265  0.3227
    1THF     C2 1317   2.778   3.398   3.818 -0.1359  0.1113  0.0828
    1THF     H3 1318   2.820   3.358   3.725  0.2679  1.4940 -0.3318
    1THF     H4 1319   2.839   3.484   3.844 -2.7544  1.9151  0.4665
    1THF     C3 1320   2.625   3.437   3.816 -0.1673 -0.8489 -0.0057
    1THF     H5 1321   2.571   3.398   3.729 -1.5131  0.1659  0.3550
    1THF     H6 1322   2.608   3.545   3.822 -0.5203 -0.8869 -0.2838
    1THF     C4 1323   2.563   3.370   3.938  0.3360  0.1299 -0.4882
    1THF     H7 1324   2.507   3.283   3.902  0.2152  0.1938 -0.4571
    1THF     H8 1325   2.494   3.435   3.992  1.4640 -1.8459  3.5999
    1THF     O1 1326   2.674   3.313   4.017 -0.0399 -0.5662  0.0724
    1THF     C1 1327   3.486   2.492   0.291 -0.6689  0.2417  0.0057
    1THF     H1 1328   3.561   2.549   0.234 -1.8870 -0.4915 -2.4159
    1THF     H2 1329   3.529   2.469   0.389 -0.6854 -1.3112 -0.3350
    1THF     C2 1330   3.446   2.366   0.206 -0.0944 -0.4917 -0.1621
    1THF     H3 1331   3.480   2.270   0.246  0.1194  0.3829  1.8128
    1THF     H4 1332   3.484   2.376   0.104 -0.2889  0.8299 -0.1160
    1THF     C3 1333   3.289   2.370   0.214  0.6918 -0.7325  0.2884
    1THF     H5 1334   3.240   2.326   0.301 -1.9058 -1.6775 -1.5804
    1THF     H6 1335   3.240   2.329   0.125 -1.6323  0.3495  1.0300
    1THF     C4 1336   3.271   2.522   0.207  0.6358  0.5245 -0.1438
    1THF     H7 1337   3.167   2.554   0.220  0.3512 -0.1052 -0.8477
    1THF     H8 1338   3.307   2.553   0.109 -0.1818  0.7968 -0.3656
    1THF     O1 1339   3.363   2.572   0.306  0.2970  0.6190  0.3927
    1THF     C1 1340   0.944   0.237   0.814 -0.2071  0.3062  0.0890
    1THF     H1 1341   0.988   0.295   0.895 -2.0701 -0.2606  1.5334
    1THF     H2 1342   0.941   0.293   0.721 -0.0976 -0.0889 -0.1545
    1THF     C2 1343   0.812   0.176   0.871 -0.7373  0.2664  0.5836
    1THF     H3 1344   0.750   0.136   0.790 -1.2252 -1.5380  1.8291
    1THF     H4 1345   0.752   0.255   0.916 -2.2279  2.3188 -4.6110
    1THF     C3 1346   0.862   0.053   0.956  0.7186  0.8401  0.1179
    1THF     H5 1347   0.790  -0.029   0.947 -0.6643  2.0768 -0.3635
    1THF     H6 1348   0.891   0.087   1.055  0.1691  1.2195  0.1486
    1THF     C4 1349   0.997   0.013   0.879 -0.1554  0.1413  0.0772
    1THF     H7 1350   0.981  -0.065   0.805 -0.9251  0.0500  0.3374
    1THF     H8 1351   1.074  -0.009   0.954  0.1488 -2.4421 -0.9433
    1THF     O1 1352   1.032   0.130   0.798  0.1548  0.3944 -0.2330
    1THF     C1 1353   1.727   0.766   1.264 -0.1946 -0.6676  0.3688
    1THF     H1 1354   1.703   0.680   1.201  1.9568  0.5591 -2.2427
    1THF     H2 1355   1.834   0.766   1.286  0.0558  1.4548 -0.6501
    1THF     C2 1356   1.635   0.772   1.381  0.9174 -0.4733  0.5108
    1THF     H3 1357   1.678   0.753   1.479 -0.6470 -1.0630  1.0988
    1THF     H4 1358   1.554   0.701   1.364 -0.4948  1.2956 -0.3445
    1THF     C3 1359   1.584   0.916   1.380 -0.2608  0.3758  0.0803
    1THF     H5 1360   1.649   0.981   1.439 -1.5217  2.0892 -0.3689
    1THF     H6 1361   1.487   0.941   1.423 -0.5911  2.1721 -1.6515
    1THF     C4 1362   1.594   0.958   1.234 -0.0275 -0.6713  0.5539
    1THF     H7 1363   1.606   1.065   1.215 -2.2824 -0.4372  0.3220
    1THF     H8 1364   1.505   0.937   1.174  0.6939 -2.5008  0.0901
    1THF     O1 1365   1.710   0.894   1.183  0.4485  0.0324 -0.3630
    1THF     C1 1366   0.519   2.325   3.682 -0.0872  0.5580  0.4229
    1THF     H1 1367   0.577   2.359   3.596  0.7001 -1.4459  0.1266
    1THF     H2 1368   0.437   2.392   3.706  0.3148  1.1969  0.0310
    1THF     C2 1369   0.608   2.319   3.807 -0.2873 -0.4418  0.5014
    1THF     H3 1370   0.548   2.312   3.897  0.3260  0.1807  0.9660
    1THF     H4 1371   0.670   2.409   3.814  0.3604 -1.0775  3.3218
    1THF     C3 1372   0.693   2.192   3.778 -0.3749 -0.2485  1.1234
    1THF     H5 1373   0.751   2.164   3.865  1.4902 -0.3383 -0.1222
    1THF     H6 1374   0.766   2.229   3.705 -2.0518  0.5641 -0.1979
    1THF     C4 1375   0.587   2.100   3.711 -0.3975  0.0170 -0.1915
    1THF     H7 1376   0.548   2.040   3.794  0.8318 -0.7752 -0.1835
    1THF     H8 1377   0.636   2.044   3.631  0.1269 -1.1088  0.9151
    1THF     O1 1378   0.483   2.184   3.663  0.2563  0.0764  0.4135
    1THF     C1 1379   0.249   3.566   4.025  0.9141 -0.3839  0.1730
    1THF     H1 1380   0.285   3.575   4.128 -0.5213 -0.5428  0.7047
    1THF     H2 1381   0.338   3.555   3.964  0.8119 -2.4521  0.3695
    1THF     C2 1382   0.160   3.684   3.972 -0.3133  0.3093 -0.5940
    1THF     H3 1383   0.208   3.714   3.879 -0.0751  0.5909 -0.3782
    1THF     H4 1384   0.155   3.762   4.048  1.5650 -0.9168  0.8117
    1THF     C3 1385   0.024   3.617   3.936  0.8020  0.2804  0.1639
    1THF     H5 1386  -0.021   3.675   3.856 -1.5755 -1.7169 -0.0018
    1THF     H6 1387  -0.044   3.630   4.020  1.9741 -1.0736  1.3527
    1THF     C4 1388   0.049   3.476   3.908 -0.2329  0.4405 -0.4940
    1THF     H7 1389   0.089   3.461   3.807  0.8365 -1.4052  0.1663
    1THF     H8 1390  -0.025   3.399   3.933  1.6254 -1.6497 -1.2644
    1THF     O1 1391   0.156   3.455   4.004 -0.1615 -0.5402 -0.6304
    1THF     C1 1392   1.388   3.562   0.173  0.1232  0.5292  1.0179
    1THF     H1 1393   1.289   3.570   0.127 -0.1681  1.6485  1.7987
    1THF     H2 1394   1.385   3.607   0.273 -0.3628  2.4032  0.1856
    1THF     C2 1395   1.507   3.611   0.082  0.0584 -0.1906  0.1723
    1THF     H3 1396   1.545   3.710   0.107  1.7447 -0.8018  0.0715
    1THF     H4 1397   1.481   3.605  -0.024 -1.4287 -0.4486  0.5282
    1THF     C3 1398   1.618   3.511   0.103 -0.3743  0.5239  0.4603
    1THF     H5 1399   1.708   3.566   0.131  0.3275  0.3857 -1.4235
    1THF     H6 1400   1.636   3.457   0.009 -0.5308  2.8134 -0.9319
    1THF     C4 1401   1.560   3.415   0.201 -0.3603 -0.0175  0.2031
    1THF     H7 1402   1.590   3.446   0.302  1.3225  0.6906 -0.4959
    1THF     H8 1403   1.598   3.313   0.197 -1.4985 -0.4971  1.1404
    1THF     O1 1404   1.421   3.428   0.196 -0.1405 -0.0317 -0.3774
    1THF     C1 1405   0.905   2.719   3.029  0.0681  0.6552  0.1239
    1THF     H1 1406   0.812   2.682   3.074  1.1576  1.6600  3.4008
    1THF     H2 1407   0.892   2.729   2.921 -1.0432 -2.0224 -0.0232
    1THF     C2 1408   1.028   2.624   3.054  0.4869  0.0405 -0.2082
    1THF     H3 1409   1.038   2.560   2.966  0.8006 -0.0028 -0.1381
    1THF     H4 1410   1.009   2.565   3.144 -3.3300  0.0934 -0.8993
    1THF     C3 1411   1.142   2.720   3.074  0.2745 -0.3618  0.5249
    1THF     H5 1412   1.196   2.742   2.982 -1.3789 -0.2773 -0.4520
    1THF     H6 1413   1.218   2.683   3.142 -0.6953 -1.7885  0.8688
    1THF     C4 1414   1.079   2.852   3.126  0.0170  0.0268 -0.0470
    1THF     H7 1415   1.132   2.936   3.080 -2.5227  0.9360 -1.4611
    1THF     H8 1416   1.079   2.850   3.236  1.0479  2.7786  0.0446
    1THF     O1 1417   0.949   2.852   3.073  0.0236  0.2489  0.0824
    1THF     C1 1418   1.771   2.794   3.713  0.4841 -0.5954  0.7285
    1THF     H1 1419   1.720   2.716   3.770 -0.5763 -0.2149  0.3146
    1THF     H2 1420   1.750   2.893   3.756 -3.4957 -0.1485 -1.9400
    1THF     C2 1421   1.731   2.774   3.566 -0.5436 -0.9865  0.1529
    1THF     H3 1422   1.726   2.865   3.505 -2.0580 -0.6508  0.7324
    1THF     H4 1423   1.636   2.720   3.561 -1.4278  0.6063 -0.7795
    1THF     C3 1424   1.843   2.689   3.502 -0.0182 -0.3819 -0.1425
    1THF     H5 1425   1.879   2.737   3.411 -2.5670  0.2714 -0.8220
    1THF     H6 1426   1.799   2.591   3.486  1.8829 -0.9176 -2.3246
    1THF     C4 1427   1.956   2.677   3.612 -0.1286  0.4786 -0.1064
    1THF     H7 1428   2.055   2.702   3.574  0.7453 -2.8413 -0.0869
    1THF     H8 1429   1.945   2.583   3.667 -0.5406  0.7062  0.2063
    1THF     O1 1430   1.919   2.777   3.708 -0.0980  0.1553  0.0064
    1THF     C1 1431   2.964   0.291   3.206  0.0295 -0.6101  0.2508
    1THF     H1 1432   3.068   0.309   3.177 -0.0721 -0.4379 -0.0001
    1THF     H2 1433   2.926   0.376   3.263 -0.7624 -0.5377 -0.3895
    1THF     C2 1434   2.951   0.159   3.283 -0.2823  0.0759 -0.1502
    1THF     H3 1435   2.878   0.164   3.364  0.4497 -0.9410  0.5813
    1THF     H4 1436   3.051   0.128   3.314 -0.2336  1.6992  1.3605
    1THF     C3 1437   2.891   0.059   3.176 -0.0475 -0.0506  0.6022
    1THF     H5 1438   2.790   0.028   3.203 -0.0027  1.0263  2.0474
    1THF     H6 1439   2.949  -0.032   3.161 -2.9129 -1.6227 -1.5791
    1THF     C4 1440   2.892   0.143   3.050 -0.2466 -1.1754  1.3426
    1THF     H7 1441   2.811   0.126   2.978 -0.3540  1.3745  0.8125
    1THF     H8 1442   2.982   0.136   2.988  0.4601 -4.6468  2.6611
    1THF     O1 1443   2.877   0.279   3.093 -1.1232 -0.4591 -0.1069
    1THF     C1 1444   1.323   0.577   2.192  0.0898 -0.4910  0.3055
    1THF     H1 1445   1.426   0.541   2.187 -0.2731 -1.3244 -2.0098
    1THF     H2 1446   1.259   0.520   2.124 -2.6806  3.9441 -1.0542
    1THF     C2 1447   1.315   0.731   2.174 -0.5277 -0.7004 -0.0723
    1THF     H3 1448   1.212   0.764   2.161 -0.0001  0.8424 -0.4172
    1THF     H4 1449   1.366   0.772   2.086 -0.1717  3.2793  1.8868
    1THF     C3 1450   1.367   0.777   2.309 -0.0915 -0.2960 -0.2339
    1THF     H5 1451   1.326   0.869   2.350  0.1832 -0.0972 -0.4033
    1THF     H6 1452   1.475   0.787   2.319  0.1035 -0.9466 -1.6064
    1THF     C4 1453   1.334   0.662   2.410 -0.2198 -0.7440 -0.1222
    1THF     H7 1454   1.258   0.688   2.483 -0.7675  0.0202 -0.9565
    1THF     H8 1455   1.426   0.613   2.446 -0.6106 -2.4869 -1.4100
    1THF     O1 1456   1.280   0.561   2.326  0.3837  0.3318 -0.0416
    1THF     C1 1457   1.737   3.992   0.062  0.0549 -0.1115  0.0670
    1THF     H1 1458   1.660   3.931   0.109 -0.1968  0.4441  0.3888
    1THF     H2 1459   1.728   4.096   0.096 -0.2387  0.0152 -0.3804
    1THF     C2 1460   1.744   3.975  -0.088  1.0871 -0.1628  0.2256
    1THF     H3 1461   1.727   4.068  -0.141  1.3072 -0.5997 -0.6182
    1THF     H4 1462   1.660   3.913  -0.119  2.8032 -2.1557 -0.6142
    1THF     C3 1463   1.873   3.892  -0.123 -0.2908 -0.5520  0.8175
    1THF     H5 1464   1.947   3.957  -0.170 -0.9064 -1.4746 -1.4688
    1THF     H6 1465   1.845   3.808  -0.187 -2.0016  0.0070  0.8071
    1THF     C4 1466   1.927   3.859   0.012 -0.4212  0.1505 -0.4662
    1THF     H7 1467   2.036   3.853   0.023 -0.5274 -0.9252  0.1283
    1THF     H8 1468   1.870   3.772   0.044 -1.1431  0.6145 -0.4902
    1THF     O1 1469   1.875   3.956   0.096 -0.3864 -0.1529 -0.0629
    1THF     C1 1470   2.362   3.653   3.642  0.1018 -0.8642 -0.2041
    1THF     H1 1471   2.441   3.630   3.570  0.5957 -0.7837  0.3107
    1THF     H2 1472   2.276   3.700   3.593 -0.9331 -1.7978  0.6826
    1THF     C2 1473   2.400   3.741   3.762 -0.6153  0.4918 -0.5277
    1THF     H3 1474   2.367   3.840   3.732  0.7657  0.0996 -3.4775
    1THF     H4 1475   2.506   3.729   3.785 -0.8784  2.1909  1.7519
    1THF     C3 1476   2.323   3.689   3.887  0.5713  0.1215 -0.8777
    1THF     H5 1477   2.263   3.774   3.919  0.8451  1.3558 -3.5013
    1THF     H6 1478   2.396   3.666   3.965  1.0831 -0.1379 -1.4277
    1THF     C4 1479   2.241   3.577   3.832 -0.3442  0.0029 -0.6661
    1THF     H7 1480   2.143   3.615   3.801 -1.2722 -0.3335  1.6842
    1THF     H8 1481   2.233   3.490   3.898  2.1224 -0.4100 -0.8883
    1THF     O1 1482   2.312   3.536   3.716 -0.7801  0.2186 -0.0067
    1THF     C1 1483   0.775   2.800   1.357  1.0541 -0.0663  0.6662
    1THF     H1 1484   0.858   2.767   1.294  0.6398  0.0979  0.0339
    1THF     H2 1485   0.724   2.717   1.406  0.4692  0.0114  0.1922
    1THF     C2 1486   0.663   2.865   1.285 -0.5431  0.2022  0.1441
    1THF     H3 1487   0.586   2.793   1.256  0.0087 -1.0867  1.8083
    1THF     H4 1488   0.703   2.919   1.199  0.5533 -2.6057 -1.1762
    1THF     C3 1489   0.617   2.977   1.375 -0.5257 -0.3227  0.1013
    1THF     H5 1490   0.531   2.942   1.433 -0.0553 -0.0296  0.9941
    1THF     H6 1491   0.598   3.062   1.309 -0.6085 -0.4444 -0.0317
    1THF     C4 1492   0.737   3.004   1.462 -0.6575  0.2057  0.1490
    1THF     H7 1493   0.712   3.011   1.568 -1.5642 -1.4627  0.0623
    1THF     H8 1494   0.783   3.097   1.426 -0.6002  0.1800  0.1559
    1THF     O1 1495   0.829   2.897   1.446  0.1244 -0.2640  0.1294
    1THF     C1 1496   2.973   3.066   1.196 -0.8245 -0.8284 -0.3994
    1THF     H1 1497   2.981   3.112   1.295  1.0508 -0.3965 -0.7449
    1THF     H2 1498   3.074   3.037   1.169 -0.6033  0.6529 -1.2567
    1THF     C2 1499   2.898   3.131   1.081  0.4018 -0.1392  0.5338
    1THF     H3 1500   2.914   3.068   0.992 -1.5871  0.9000 -0.5842
    1THF     H4 1501   2.928   3.236   1.078 -1.2453  0.3150 -0.2075
    1THF     C3 1502   2.751   3.110   1.126 -0.5699  0.3506  0.7748
    1THF     H5 1503   2.682   3.085   1.045  0.8639  0.4288 -0.4963
    1THF     H6 1504   2.713   3.194   1.183  1.0101  0.7360  1.2861
    1THF     C4 1505   2.753   2.987   1.219  0.4503 -0.3005 -0.4184
    1THF     H7 1506   2.702   2.899   1.181  0.5492 -0.0785 -1.0689
    1THF     H8 1507   2.720   3.014   1.320 -2.0718  1.4527 -1.6579
    1THF     O1 1508   2.891   2.952   1.226  0.8095 -0.6916 -0.2692
    1THF     C1 1509   1.453   3.614   1.815  0.1910 -0.2091 -0.1093
    1THF     H1 1510   1.535   3.665   1.865  0.5745 -1.0404  0.1132
    1THF     H2 1511   1.384   3.575   1.890 -1.7961  2.1387 -0.6559
    1THF     C2 1512   1.493   3.505   1.727 -0.1347 -0.0746 -0.2179
    1THF     H3 1513   1.421   3.424   1.741  0.1634 -0.5114 -1.1540
    1THF     H4 1514   1.587   3.461   1.760 -1.4403  0.1884  4.1669
    1THF     C3 1515   1.490   3.568   1.586  0.3787 -0.4558 -0.5696
    1THF     H5 1516   1.433   3.495   1.527  2.1863 -1.7753 -0.7388
    1THF     H6 1517   1.589   3.573   1.541 -0.0036 -1.9616 -1.6464
    1THF     C4 1518   1.422   3.708   1.602 -0.2805 -0.0070 -0.7464
    1THF     H7 1519   1.331   3.728   1.546 -1.7994 -2.9342  0.5922
    1THF     H8 1520   1.499   3.785   1.587  0.3654 -0.1862  1.4750
    1THF     O1 1521   1.385   3.708   1.740  0.3827  0.7123  0.3334
    1THF     C1 1522   0.522   1.247   2.655  0.4505 -0.7471 -0.1831
    1THF     H1 1523   0.458   1.292   2.578 -1.5501  1.8931  2.9040
    1THF     H2 1524   0.543   1.325   2.729 -2.2467  1.3027 -1.4894
    1THF     C2 1525   0.648   1.185   2.597 -0.9466  0.4458 -0.9445
    1THF     H3 1526   0.728   1.253   2.567  0.8891 -0.0920  2.5033
    1THF     H4 1527   0.620   1.124   2.511 -1.9405  0.5074 -0.6682
    1THF     C3 1528   0.693   1.087   2.705  0.7523  0.5081 -0.2233
    1THF     H5 1529   0.753   1.143   2.777  0.5821 -0.1040  0.3967
    1THF     H6 1530   0.745   1.002   2.659  1.8770  1.2173 -0.2803
    1THF     C4 1531   0.559   1.040   2.765  0.3048 -0.5102  0.1482
    1THF     H7 1532   0.550   1.032   2.873 -0.5579 -2.3088 -0.0339
    1THF     H8 1533   0.537   0.942   2.721  0.4467  0.3490 -1.9081
    1THF     O1 1534   0.456   1.139   2.721 -0.4520  0.8124  0.0610
    1THF     C1 1535   3.326   2.225   3.428  0.3748  0.3848  0.3312
    1THF     H1 1536   3.354   2.120   3.414 -2.1678 -0.1269 -1.1464
    1THF     H2 1537   3.411   2.290   3.406  0.6300 -0.2035 -0.4158
    1THF     C2 1538   3.263   2.245   3.565 -0.2497  0.3101  0.2330
    1THF     H3 1539   3.279   2.352   3.579  2.0580  0.0156  0.0360
    1THF     H4 1540   3.320   2.198   3.645  0.0063  1.8024  0.9360
    1THF     C3 1541   3.116   2.187   3.551  0.0656  0.2994  0.1278
    1THF     H5 1542   3.042   2.240   3.611 -0.0542  0.6619 -0.3365
    1THF     H6 1543   3.121   2.079   3.564 -0.5130  0.1079 -1.1848
    1THF     C4 1544   3.092   2.209   3.398 -0.2141  0.1248  0.4989
    1THF     H7 1545   3.019   2.289   3.385  1.1276  1.4552  0.9054
    1THF     H8 1546   3.055   2.120   3.347 -0.7130  0.9414 -0.5828
    1THF     O1 1547   3.219   2.258   3.346  0.4660  0.5738 -0.2932
    1THF     C1 1548   2.891   4.058   1.626 -0.2741 -0.1226 -0.3135
    1THF     H1 1549   2.999   4.068   1.639 -0.4084  1.9467 -0.6602
    1THF     H2 1550   2.834   4.072   1.718 -0.1284 -0.8860 -0.1077
    1THF     C2 1551   2.863   3.920   1.580 -0.5208  0.8781  0.2120
    1THF     H3 1552   2.822   3.865   1.664  1.0886  0.6972  0.9002
    1THF     H4 1553   2.947   3.864   1.538 -0.5825  0.7099  0.3158
    1THF     C3 1554   2.763   3.935   1.464  0.8107 -0.3537 -0.2369
    1THF     H5 1555   2.662   3.922   1.505  0.9537  0.2547  0.3256
    1THF     H6 1556   2.773   3.862   1.384  1.0173  0.8737 -1.3389
    1THF     C4 1557   2.792   4.079   1.409  0.2129 -0.1884  0.2822
    1THF     H7 1558   2.700   4.123   1.371  1.0927 -0.9787 -2.8985
    1THF     H8 1559   2.867   4.067   1.330 -0.8496  0.7538 -0.8819
    1THF     O1 1560   2.848   4.152   1.520 -0.5479 -0.0971  0.0473
    1THF     C1 1561   2.588   2.118   2.640  0.0679  0.2714 -0.1672
    1THF     H1 1562   2.505   2.142   2.573  0.4686  0.2042 -0.7031
    1THF     H2 1563   2.599   2.182   2.727 -2.5191 -0.9338  1.0779
    1THF     C2 1564   2.714   2.132   2.555  0.0647 -0.5248 -0.4296
    1THF     H3 1565   2.786   2.167   2.629  0.8881  1.6677 -2.2231
    1THF     H4 1566   2.706   2.208   2.477 -0.3573  0.2449  0.3600
    1THF     C3 1567   2.726   1.987   2.510  0.2303  0.4109  0.5657
    1THF     H5 1568   2.829   1.966   2.480 -0.2947 -0.6204 -0.5718
    1THF     H6 1569   2.653   1.967   2.431  0.8497 -0.8852  0.3090
    1THF     C4 1570   2.679   1.904   2.629  0.3474 -0.3383  0.3016
    1THF     H7 1571   2.765   1.911   2.696  1.3379  0.6243 -1.0395
    1THF     H8 1572   2.652   1.802   2.601 -1.1284  0.1103  0.0267
    1THF     O1 1573   2.574   1.985   2.687  0.5402  0.0933  0.3741
    1THF     C1 1574   1.251   4.012   0.055  0.3335 -0.3759 -0.7339
    1THF     H1 1575   1.213   3.958  -0.033  3.0391 -2.9026 -0.4131
    1THF     H2 1576   1.229   3.963   0.150  1.4391  2.2465  0.9117
    1THF     C2 1577   1.212   4.162   0.055 -0.1540 -0.4723  0.0437
    1THF     H3 1578   1.201   4.195   0.159  0.5560 -0.4478  0.1134
    1THF     H4 1579   1.117   4.179   0.003  0.5691 -1.1342 -1.4990
    1THF     C3 1580   1.323   4.235  -0.012  0.0864  0.4791 -0.1569
    1THF     H5 1581   1.324   4.339   0.022  2.5207  0.8088 -1.1265
    1THF     H6 1582   1.313   4.232  -0.121  3.0116 -0.8116 -0.4403
    1THF     C4 1583   1.442   4.145  -0.002  0.8611 -0.2128 -0.2727
    1THF     H7 1584   1.513   4.190   0.069  0.5912 -1.6133  0.9169
    1THF     H8 1585   1.494   4.144  -0.098  1.2183  0.8624 -0.1014
    1THF     O1 1586   1.398   4.016   0.044 -0.5363  0.1453 -0.1702
    1THF     C1 1587   2.932   0.357   0.202  0.4561  0.2428 -0.5252
    1THF     H1 1588   2.876   0.286   0.142 -0.0271 -0.4232  0.6982
    1THF     H2 1589   2.925   0.323   0.305 -0.7023  3.3345  0.4872
    1THF     C2 1590   2.888   0.512   0.187  0.5332  0.3507  0.5700
    1THF     H3 1591   2.871   0.555   0.286  0.6162  2.3950 -0.2754
    1THF     H4 1592   2.803   0.526   0.119 -0.3544  0.3996  1.6706
    1THF     C3 1593   3.004   0.579   0.117  0.3658 -0.2996 -0.2346
    1THF     H5 1594   3.067   0.625   0.193  0.2801 -1.6346  0.6764
    1THF     H6 1595   2.972   0.648   0.039  1.8944 -1.2155 -1.7185
    1THF     C4 1596   3.074   0.464   0.050 -0.1874  0.0346  0.2835
    1THF     H7 1597   3.182   0.477   0.034  0.3972 -3.1945  1.2128
    1THF     H8 1598   3.032   0.437  -0.047 -2.6902  1.6188  0.8891
    1THF     O1 1599   3.061   0.354   0.142 -0.1535 -0.2453  0.0095
    1THF     C1 1600   3.386   3.564   0.483 -0.2000  0.4272 -0.6227
    1THF     H1 1601   3.429   3.630   0.559  1.5564 -0.6339 -0.6600
    1THF     H2 1602   3.450   3.584   0.396 -0.3183  3.2527 -0.1146
    1THF     C2 1603   3.243   3.602   0.452  0.6003 -0.3673  0.1602
    1THF     H3 1604   3.242   3.660   0.360  0.0946  0.5581  0.7380
    1THF     H4 1605   3.193   3.646   0.539  0.5247  0.6477 -0.3896
    1THF     C3 1606   3.189   3.459   0.430 -0.3403 -0.4413  0.0469
    1THF     H5 1607   3.219   3.428   0.330  1.0511  0.0361  0.3018
    1THF     H6 1608   3.080   3.449   0.433 -0.0951 -2.9118  1.2111
    1THF     C4 1609   3.267   3.370   0.534  0.7435  0.3357 -0.1208
    1THF     H7 1610   3.269   3.267   0.497 -0.3573  0.1122  0.4085
    1THF     H8 1611   3.220   3.373   0.632  2.3222 -1.1153  0.7125
    1THF     O1 1612   3.398   3.427   0.527  0.4924 -0.0435 -0.5536
    1THF     C1 1613   2.405   1.880   3.978 -0.2400  0.0261  0.8024
    1THF     H1 1614   2.404   1.805   3.898  2.4794  1.3088 -0.4904
    1THF     H2 1615   2.486   1.866   4.050 -1.3026 -0.7760  1.8598
    1THF     C2 1616   2.269   1.864   4.040  0.4473  0.5017 -0.1923
    1THF     H3 1617   2.281   1.884   4.147 -1.1314 -0.2499  0.1435
    1THF     H4 1618   2.238   1.759   4.033  1.4783  0.1923 -0.1715
    1THF     C3 1619   2.180   1.959   3.959  0.2199 -0.5773  0.5803
    1THF     H5 1620   2.130   2.028   4.027 -0.8164  0.5487 -1.2812
    1THF     H6 1621   2.118   1.900   3.890  1.6367  2.3277 -3.3131
    1THF     C4 1622   2.270   2.043   3.870 -0.1651 -0.5473  0.3145
    1THF     H7 1623   2.261   2.150   3.889 -0.5724 -0.4134 -0.6119
    1THF     H8 1624   2.257   2.016   3.765  1.6223  1.3281 -0.4081
    1THF     O1 1625   2.401   2.009   3.910 -0.5155 -0.0587  0.1888
    1THF     C1 1626   1.889   0.525   1.952 -0.2239  0.3095 -0.2948
    1THF     H1 1627   1.838   0.617   1.923  0.2661  0.9168  0.7441
    1THF     H2 1628   1.934   0.484   1.861  2.7148  0.2192  1.1167
    1THF     C2 1629   1.800   0.411   2.012  0.5560  0.1581 -0.2161
    1THF     H3 1630   1.756   0.352   1.930  1.2936 -1.2780  0.3986
    1THF     H4 1631   1.713   0.448   2.067 -1.6711 -1.6778 -2.3461
    1THF     C3 1632   1.892   0.335   2.099 -0.3078  0.0035 -0.2963
    1THF     H5 1633   1.907   0.239   2.048 -1.5079  0.1349 -0.9006
    1THF     H6 1634   1.846   0.322   2.197  0.2353  0.3948  0.0158
    1THF     C4 1635   2.018   0.419   2.112  0.1947  0.1691  0.4705
    1THF     H7 1636   2.106   0.365   2.076  0.4707  1.0161 -0.1346
    1THF     H8 1637   2.031   0.446   2.217 -1.4660 -0.3301  0.8239
    1THF     O1 1638   1.996   0.548   2.042  0.4230  0.2647  0.0541
    1THF     C1 1639   1.557   0.232   2.733  0.1493 -0.1567 -0.8143
    1THF     H1 1640   1.491   0.193   2.655 -0.2861 -0.6856 -0.1760
    1THF     H2 1641   1.511   0.258   2.829  2.1460  0.9285 -0.1129
    1THF     C2 1642   1.621   0.362   2.678  0.3918  0.1893  0.8921
    1THF     H3 1643   1.678   0.415   2.755 -1.5644  1.6935  1.3391
    1THF     H4 1644   1.562   0.433   2.619 -0.6693  0.3359  2.1242
    1THF     C3 1645   1.727   0.312   2.582  0.3459  1.0163 -0.0934
    1THF     H5 1646   1.814   0.374   2.559 -0.4435  2.4565  0.6853
    1THF     H6 1647   1.684   0.292   2.483  0.2272 -1.7939  0.4899
    1THF     C4 1648   1.774   0.177   2.650 -0.1830  0.3259  0.2303
    1THF     H7 1649   1.870   0.189   2.699 -0.5458  0.0967  1.0075
    1THF     H8 1650   1.770   0.091   2.583  0.4617  0.1428  0.4262
    1THF     O1 1651   1.670   0.147   2.745  0.0640 -1.1369 -1.4361
    1THF     C1 1652   2.882   3.159   1.578 -0.2222  0.4052  0.4391
    1THF     H1 1653   2.831   3.150   1.481  2.9660  1.5459 -1.4365
    1THF     H2 1654   2.974   3.216   1.566  0.4494 -0.9958 -1.4172
    1THF     C2 1655   2.908   3.016   1.643 -0.3200 -0.1057 -0.4194
    1THF     H3 1656   2.999   3.012   1.703 -0.1590  0.0940 -0.6487
    1THF     H4 1657   2.903   2.933   1.573 -0.2448 -0.9750  0.5998
    1THF     C3 1658   2.787   3.001   1.744 -0.0005  0.5076  0.2634
    1THF     H5 1659   2.809   2.942   1.834 -1.6353 -1.1425 -0.3906
    1THF     H6 1660   2.712   2.956   1.679  0.7103 -1.1651  0.5675
    1THF     C4 1661   2.764   3.143   1.790 -0.0936 -0.4853  0.0981
    1THF     H7 1662   2.837   3.178   1.864  0.2267 -1.2864  0.1688
    1THF     H8 1663   2.664   3.157   1.831  0.2236 -1.9361  1.4104
    1THF     O1 1664   2.785   3.224   1.666 -0.2274  0.0703  0.3285
    1THF     C1 1665   3.375   2.421   2.349  0.2151  0.7458  0.6219
    1THF     H1 1666   3.409   2.324   2.312  0.6880  1.7720 -1.7714
    1THF     H2 1667   3.421   2.443   2.445 -0.3001  1.9525  0.6012
    1THF     C2 1668   3.220   2.420   2.361 -0.2711 -0.0209  0.1926
    1THF     H3 1669   3.197   2.419   2.468 -0.4585 -0.2309  0.1523
    1THF     H4 1670   3.193   2.321   2.322 -1.8299  0.0014  1.1863
    1THF     C3 1671   3.167   2.548   2.297  0.2642 -0.3628 -0.0536
    1THF     H5 1672   3.102   2.603   2.366  0.4553  1.5280 -1.3387
    1THF     H6 1673   3.114   2.532   2.203  0.7815  0.6840 -0.5305
    1THF     C4 1674   3.290   2.631   2.275 -0.3374 -0.1325  0.3845
    1THF     H7 1675   3.316   2.695   2.360 -0.9905  0.6309  0.0145
    1THF     H8 1676   3.262   2.695   2.191 -0.3256  0.5529  0.9008
    1THF     O1 1677   3.398   2.526   2.260 -0.2662 -0.7583  0.4108
    1THF     C1 1678   3.904   2.239   0.294 -0.2398 -0.0795 -0.2253
    1THF     H1 1679   3.867   2.271   0.391  0.5719  0.7833 -0.1961
    1THF     H2 1680   3.975   2.311   0.253  1.8009 -1.6025  0.5447
    1THF     C2 1681   3.794   2.210   0.195 -0.1331 -0.6805 -0.6193
    1THF     H3 1682   3.821   2.240   0.094  0.3753  1.3149  0.0801
    1THF     H4 1683   3.706   2.268   0.226 -0.7629 -1.7465 -0.3908
    1THF     C3 1684   3.769   2.059   0.194  1.0102 -0.3933 -0.1509
    1THF     H5 1685   3.797   2.027   0.093 -1.2972  0.6274 -1.1551
    1THF     H6 1686   3.667   2.031   0.223  1.6842 -3.3327 -0.4356
    1THF     C4 1687   3.873   2.002   0.287 -0.4840  0.2475 -0.4943
    1THF     H7 1688   3.918   1.912   0.243 -1.8540 -0.6564 -0.0806
    1THF     H8 1689   3.831   1.971   0.383 -1.1546 -0.3242 -0.9625
    1THF     O1 1690   3.969   2.112   0.300 -0.6842 -0.1908 -0.1029
    1THF     C1 1691   1.817   1.361   2.251  0.4453  0.5444  0.1009
    1THF     H1 1692   1.895   1.413   2.195  2.2201 -0.7798  1.3008
    1THF     H2 1693   1.830   1.360   2.360 -0.1268 -1.6240  0.1741
    1THF     C2 1694   1.772   1.222   2.196 -0.8670  0.0375 -0.2230
    1THF     H3 1695   1.832   1.139   2.234  0.6422  1.6663  1.0399
    1THF     H4 1696   1.778   1.208   2.088  3.4222  0.7456 -0.1848
    1THF     C3 1697   1.622   1.220   2.229  0.3861  0.1775  0.2828
    1THF     H5 1698   1.606   1.162   2.320  2.2117 -1.2342 -0.2535
    1THF     H6 1699   1.573   1.169   2.146  0.7719  2.1108 -1.1700
    1THF     C4 1700   1.576   1.365   2.241 -0.4815 -0.4625 -0.2572
    1THF     H7 1701   1.542   1.394   2.341  1.6478 -1.1367  0.6787
    1THF     H8 1702   1.499   1.390   2.167 -0.2062  0.2387 -0.3113
    1THF     O1 1703   1.698   1.442   2.230 -0.7738  0.0472 -0.4824
    1THF     C1 1704   2.505   2.449   3.907  0.3522 -0.3635  0.3364
    1THF     H1 1705   2.492   2.341   3.892 -1.9290 -0.0954  0.1991
    1THF     H2 1706   2.546   2.470   4.006  0.9167 -1.9600  0.4610
    1THF     C2 1707   2.370   2.520   3.887 -0.0639 -0.4108  0.7525
    1THF     H3 1708   2.383   2.602   3.958 -0.5903  0.1666  0.1988
    1THF     H4 1709   2.290   2.451   3.915  0.1097 -1.2498 -0.7314
    1THF     C3 1710   2.366   2.570   3.740  0.3701 -0.0880  0.2525
    1THF     H5 1711   2.310   2.662   3.721  2.0601  0.9746  0.3460
    1THF     H6 1712   2.335   2.487   3.676  0.8094  1.5693 -2.1446
    1THF     C4 1713   2.514   2.591   3.712  0.4129 -0.4662 -0.3760
    1THF     H7 1714   2.543   2.693   3.737  0.9135 -0.4005 -1.2048
    1THF     H8 1715   2.539   2.555   3.612  1.1299 -2.4334  0.4892
    1THF     O1 1716   2.585   2.507   3.805 -0.4038  0.1153  0.1960
    1THF     C1 1717   3.337   2.523   0.883  0.0272  0.1448 -0.1369
    1THF     H1 1718   3.379   2.462   0.963 -0.8220 -2.5036 -1.6560
    1THF     H2 1719   3.298   2.616   0.925 -3.0356 -0.9920 -0.3309
    1THF     C2 1720   3.245   2.442   0.789  0.3186  0.0918  0.5245
    1THF     H3 1721   3.143   2.441   0.827  0.1724  0.6995  0.1462
    1THF     H4 1722   3.282   2.339   0.789 -0.9406 -0.3616  0.7192
    1THF     C3 1723   3.262   2.494   0.653  0.3698 -0.0958 -0.1091
    1THF     H5 1724   3.181   2.558   0.617 -0.3044 -0.0564  1.4118
    1THF     H6 1725   3.275   2.410   0.584 -1.9114 -0.0544 -0.6318
    1THF     C4 1726   3.383   2.594   0.669 -0.8528 -0.0445  0.2291
    1THF     H7 1727   3.339   2.694   0.679  0.4797  0.6083 -0.2904
    1THF     H8 1728   3.458   2.604   0.591 -1.9441 -0.1458 -0.8525
    1THF     O1 1729   3.444   2.560   0.791 -0.3535 -0.2032 -0.3507
    1THF     C1 1730   3.558   1.797   0.984  0.3171 -0.3961 -0.0938
    1THF     H1 1731   3.567   1.898   0.943  0.3501 -0.6246 -0.6590
    1THF     H2 1732   3.536   1.727   0.903  1.9471 -0.2273 -0.6855
    1THF     C2 1733   3.450   1.789   1.096 -0.6433 -0.1681  0.2679
    1THF     H3 1734   3.348   1.778   1.059 -1.4777  4.1845  1.0092
    1THF     H4 1735   3.444   1.883   1.152 -0.6599  0.1662 -0.2861
    1THF     C3 1736   3.504   1.685   1.194  0.5957  0.1552  0.0009
    1THF     H5 1737   3.437   1.599   1.204 -0.9587  1.4045  0.5785
    1THF     H6 1738   3.526   1.712   1.298  3.7069 -2.9797  0.2348
    1THF     C4 1739   3.646   1.646   1.139  0.8831 -0.0166  0.0592
    1THF     H7 1740   3.633   1.563   1.068  2.2689  0.9255 -1.3437
    1THF     H8 1741   3.722   1.623   1.214  2.3879 -0.1378 -1.4597
    1THF     O1 1742   3.675   1.758   1.053  0.1945 -0.2228 -0.1720
    1THF     C1 1743   2.202   0.335   4.044 -0.1355 -0.4018  0.7082
    1THF     H1 1744   2.301   0.289   4.041  0.1716  0.3594 -1.3016
    1THF     H2 1745   2.226   0.437   4.076 -0.6871  0.0791 -0.3622
    1THF     C2 1746   2.093   0.262   4.127  0.0325  0.4471 -0.1800
    1THF     H3 1747   2.031   0.316   4.199 -0.5340  0.7041 -0.8574
    1THF     H4 1748   2.147   0.184   4.182 -2.2343 -1.4084 -0.5195
    1THF     C3 1749   2.002   0.200   4.018 -0.1360 -0.0962 -0.6980
    1THF     H5 1750   1.902   0.178   4.057  0.9585 -2.6946  0.7278
    1THF     H6 1751   2.043   0.103   3.991  0.7631 -0.2647  1.2155
    1THF     C4 1752   2.008   0.304   3.907  0.0672 -0.0150  0.5771
    1THF     H7 1753   1.953   0.396   3.926  1.5504  0.7209  1.3981
    1THF     H8 1754   1.984   0.263   3.808  0.5491  0.9921  0.0297
    1THF     O1 1755   2.150   0.344   3.909 -0.6450 -0.1799 -0.2277
    1THF     C1 1756   0.298   0.162   1.811 -0.1976  0.2436 -0.2720
    1THF     H1 1757   0.350   0.073   1.846  1.0095  0.1092 -2.3292
    1THF     H2 1758   0.295   0.234   1.892  3.5658 -0.2816  0.3987
    1THF     C2 1759   0.157   0.131   1.757 -0.3967  0.1512  0.0536
    1THF     H3 1760   0.091   0.212   1.789  1.4069  2.1666 -1.1898
    1THF     H4 1761   0.126   0.028   1.775  2.5981 -1.1466 -1.7504
    1THF     C3 1762   0.180   0.170   1.608  0.2449 -0.3896 -0.1830
    1THF     H5 1763   0.089   0.217   1.568 -0.4139 -0.9892  0.5940
    1THF     H6 1764   0.201   0.078   1.554 -1.0055 -1.4502  1.1129
    1THF     C4 1765   0.293   0.272   1.604  0.0789 -0.0894 -0.8875
    1THF     H7 1766   0.262   0.373   1.632 -0.0638 -0.4101  0.1343
    1THF     H8 1767   0.336   0.271   1.503  0.2481 -0.7648 -0.8094
    1THF     O1 1768   0.382   0.222   1.703  0.3209  0.0661  0.0403
    1THF     C1 1769   1.813   0.858   3.106 -0.8172  0.1452 -0.2458
    1THF     H1 1770   1.791   0.764   3.054 -0.8838 -0.7238  1.3204
    1THF     H2 1771   1.918   0.889   3.112 -0.9070  0.2036  0.9546
    1THF     C2 1772   1.779   0.846   3.256 -0.4871  0.6315  0.0462
    1THF     H3 1773   1.856   0.788   3.307 -1.9980 -1.8518 -0.3982
    1THF     H4 1774   1.681   0.798   3.266  0.2372 -0.7804  0.4480
    1THF     C3 1775   1.765   0.994   3.295  0.0164  0.4531 -0.0238
    1THF     H5 1776   1.861   1.027   3.336 -0.2095  1.5116 -0.3461
    1THF     H6 1777   1.687   1.005   3.371 -0.1744 -0.0941 -0.1420
    1THF     C4 1778   1.722   1.068   3.167 -0.0365 -0.2707  0.2895
    1THF     H7 1779   1.780   1.159   3.154 -0.4040 -0.2926 -1.5974
    1THF     H8 1780   1.616   1.097   3.169  0.0313  0.3910 -3.0650
    1THF     O1 1781   1.743   0.974   3.057 -0.3155 -0.1348  0.0782
    1THF     C1 1782   1.840   2.853   0.131  0.1292 -0.0103 -0.5460
    1THF     H1 1783   1.860   2.746   0.137  2.7443  0.1996 -3.8848
    1THF     H2 1784   1.845   2.888   0.234  0.4918 -1.7188  0.0332
    1THF     C2 1785   1.707   2.901   0.073  0.5394  0.7370  0.7475
    1THF     H3 1786   1.640   2.949   0.146 -0.3871 -0.1517  0.4857
    1THF     H4 1787   1.651   2.815   0.036  1.1518  0.3166  0.7871
    1THF     C3 1788   1.738   2.997  -0.041 -0.6777  0.4694  0.0121
    1THF     H5 1789   1.738   3.098  -0.000 -1.3439  0.1610  0.7957
    1THF     H6 1790   1.671   2.996  -0.127  0.4810 -1.2620 -0.8959
    1THF     C4 1791   1.886   2.980  -0.077 -0.0587  0.3684 -0.5883
    1THF     H7 1792   1.935   3.071  -0.110 -1.7042  0.8220 -1.8303
    1THF     H8 1793   1.900   2.900  -0.150 -0.1464 -1.2843  1.1433
    1THF     O1 1794   1.939   2.924   0.048  0.1473 -0.4831 -0.2746
    1THF     C1 1795   1.626   0.816   0.318 -0.0411  0.5091  0.4503
    1THF     H1 1796   1.693   0.790   0.235  1.0817 -0.0336  1.5084
    1THF     H2 1797   1.526   0.834   0.279  0.1015  0.3367  0.0033
    1THF     C2 1798   1.675   0.942   0.385  0.0212 -1.0254 -0.1122
    1THF     H3 1799   1.619   1.032   0.361  1.3592 -0.3005 -0.5591
    1THF     H4 1800   1.780   0.957   0.357 -0.5819  0.5057 -1.6478
    1THF     C3 1801   1.655   0.923   0.536 -0.1913 -0.8781  0.7144
    1THF     H5 1802   1.598   1.008   0.574  1.3836  0.6373 -0.2279
    1THF     H6 1803   1.741   0.911   0.602 -1.1248  1.2242  2.3862
    1THF     C4 1804   1.579   0.790   0.537 -0.3506  0.1398  0.3501
    1THF     H7 1805   1.474   0.819   0.530 -0.9214 -1.9899 -0.2800
    1THF     H8 1806   1.590   0.740   0.633  0.2223 -1.3340 -0.4642
    1THF     O1 1807   1.623   0.718   0.424  0.1671  0.2047 -0.3849
    1THF     C1 1808   3.360   1.397   3.915  0.1336 -0.3046 -0.9393
    1THF     H1 1809   3.313   1.372   3.820  0.3882  0.4631 -1.2754
    1THF     H2 1810   3.442   1.469   3.902  1.4503 -1.7984 -1.0598
    1THF     C2 1811   3.406   1.270   3.981 -0.1362 -0.0199 -0.2407
    1THF     H3 1812   3.500   1.231   3.941  0.3008  1.8150 -1.0329
    1THF     H4 1813   3.326   1.202   3.948  0.7074 -0.6039 -1.1143
    1THF     C3 1814   3.399   1.293   4.129  0.6425  0.2455  0.7672
    1THF     H5 1815   3.499   1.321   4.164  0.1615  0.5827  1.9048
    1THF     H6 1816   3.360   1.209   4.187 -1.5725  0.4897 -0.3266
    1THF     C4 1817   3.296   1.412   4.142 -0.1817 -0.6422 -0.0768
    1THF     H7 1818   3.348   1.494   4.193 -1.1670  0.6303 -1.0734
    1THF     H8 1819   3.207   1.374   4.192  0.0085  0.4648  1.1210
    1THF     O1 1820   3.261   1.445   4.009  0.1274 -0.2328  0.2616
    1THF     C1 1821   0.519   2.223   1.468 -0.0224 -0.3364 -0.8685
    1THF     H1 1822   0.470   2.299   1.407  2.8766  2.2018 -0.1713
    1THF     H2 1823   0.621   2.256   1.492 -0.1254  0.1859 -1.1438
    1THF     C2 1824   0.537   2.095   1.388 -0.1338 -0.2720  0.1130
    1THF     H3 1825   0.630   2.102   1.332 -0.7430  0.7778 -0.7826
    1THF     H4 1826   0.451   2.073   1.324  1.2811  0.9620 -2.2684
    1THF     C3 1827   0.541   1.995   1.495 -0.4374 -0.5675  0.6005
    1THF     H5 1828   0.638   1.945   1.495  0.9965  2.1294  1.1226
    1THF     H6 1829   0.469   1.916   1.474  2.2086 -2.8632 -0.2504
    1THF     C4 1830   0.503   2.055   1.628  0.1807 -0.0157  0.2564
    1THF     H7 1831   0.592   2.066   1.690 -0.0645 -3.1070  1.2528
    1THF     H8 1832   0.430   1.989   1.677  1.1910 -0.5648  1.0408
    1THF     O1 1833   0.451   2.179   1.595 -0.5101 -0.2515  0.0372
    1THF     C1 1834   1.432   1.813   2.665  0.2067 -0.3624 -0.3844
    1THF     H1 1835   1.505   1.876   2.612  1.3438 -1.5985 -0.3256
    1THF     H2 1836   1.385   1.877   2.740  0.8438 -0.9799  0.5555
    1THF     C2 1837   1.503   1.695   2.728  0.3204  0.1336  0.1132
    1THF     H3 1838   1.490   1.705   2.836 -0.8016  0.0251 -0.0120
    1THF     H4 1839   1.611   1.699   2.714 -0.0089  1.0829 -2.4724
    1THF     C3 1840   1.438   1.568   2.670 -0.5352 -0.4937  0.4859
    1THF     H5 1841   1.422   1.500   2.754  0.0532  0.0279  1.0325
    1THF     H6 1842   1.503   1.518   2.598  0.7048  1.3037  0.3272
    1THF     C4 1843   1.307   1.616   2.602 -0.4536 -0.2487  0.3058
    1THF     H7 1844   1.228   1.609   2.677  0.9954 -0.5416  1.8380
    1THF     H8 1845   1.277   1.574   2.506  0.4009 -1.0699  0.3905
    1THF     O1 1846   1.328   1.757   2.580  0.1157 -0.9503 -0.0075
    1THF     C1 1847   3.675   3.900   2.113 -0.1683  0.1362 -0.4021
    1THF     H1 1848   3.766   3.875   2.057 -0.4276 -0.2300 -0.6550
    1THF     H2 1849   3.703   3.990   2.170  3.9517 -0.4769 -1.2839
    1THF     C2 1850   3.633   3.784   2.200  0.4585  0.2257  0.1414
    1THF     H3 1851   3.590   3.814   2.296  0.1841  0.8186 -0.1632
    1THF     H4 1852   3.721   3.720   2.212  1.0104  0.9879  0.2094
    1THF     C3 1853   3.520   3.706   2.124  0.3771 -0.1415  0.0203
    1THF     H5 1854   3.426   3.700   2.180 -0.0182  1.4338 -0.4598
    1THF     H6 1855   3.554   3.606   2.097 -0.1033 -0.3982  0.3488
    1THF     C4 1856   3.497   3.793   2.000  0.7941 -0.3996  0.4671
    1THF     H7 1857   3.390   3.812   1.995  0.7451 -0.1400  2.1134
    1THF     H8 1858   3.544   3.742   1.915 -2.7480 -3.1999  0.0810
    1THF     O1 1859   3.566   3.919   2.020 -0.0450 -0.1528 -0.1489
    1THF     C1 1860   2.477   2.827   1.541  0.0531  0.0793 -0.1184
    1THF     H1 1861   2.529   2.918   1.572  0.5729 -0.1117 -0.4274
    1THF     H2 1862   2.375   2.832   1.582  1.1152  0.9348  2.5567
    1THF     C2 1863   2.569   2.704   1.582 -1.2121 -0.2175  0.1107
    1THF     H3 1864   2.514   2.616   1.616  0.3266 -0.4266  2.1386
    1THF     H4 1865   2.645   2.722   1.658  1.4576 -0.3581 -2.4223
    1THF     C3 1866   2.634   2.662   1.450 -0.3855 -0.0956 -0.2667
    1THF     H5 1867   2.653   2.556   1.435  0.0097  0.1608 -1.6134
    1THF     H6 1868   2.721   2.726   1.430  0.2601 -0.4899  1.1459
    1THF     C4 1869   2.531   2.694   1.350  0.4848  0.2545 -0.2891
    1THF     H7 1870   2.464   2.608   1.349  0.4297  0.2764  1.2468
    1THF     H8 1871   2.567   2.712   1.248  2.6796  0.6701  0.5372
    1THF     O1 1872   2.476   2.815   1.399 -0.4401  0.8484 -0.7611
    1THF     C1 1873   2.949   1.808   3.039 -0.6282  0.5932  0.6488
    1THF     H1 1874   3.053   1.842   3.041 -0.9044  1.6114 -1.4585
    1THF     H2 1875   2.883   1.892   3.017 -2.0195 -0.4246  0.8910
    1THF     C2 1876   2.904   1.737   3.167 -0.1238 -0.7609  0.4029
    1THF     H3 1877   2.852   1.821   3.215  2.6818  0.7451  0.9276
    1THF     H4 1878   2.990   1.702   3.224 -0.3085 -0.8248  0.6393
    1THF     C3 1879   2.811   1.627   3.121  0.1897 -0.5154 -0.2984
    1THF     H5 1880   2.709   1.664   3.133  0.7207  0.8854  0.0182
    1THF     H6 1881   2.820   1.528   3.166  0.5383  0.1758  1.1949
    1THF     C4 1882   2.848   1.607   2.968  0.2889 -0.7180  0.2853
    1THF     H7 1883   2.757   1.632   2.913  0.5040  0.1406  0.3143
    1THF     H8 1884   2.863   1.503   2.939 -0.8159 -0.2182 -2.1821
    1THF     O1 1885   2.946   1.707   2.933 -0.4067 -0.1743 -0.5038
    1THF     C1 1886   3.390   0.843   0.089 -0.2251  0.3386  0.2738
    1THF     H1 1887   3.295   0.806   0.127 -0.0742 -0.9238 -0.5336
    1THF     H2 1888   3.397   0.868  -0.017 -0.0019 -0.9045 -0.0208
    1THF     C2 1889   3.495   0.741   0.121  0.5651  0.5029  0.0163
    1THF     H3 1890   3.507   0.655   0.054  0.2389 -1.1846  2.0585
    1THF     H4 1891   3.476   0.699   0.220  1.9958 -2.4476 -0.9139
    1THF     C3 1892   3.627   0.829   0.136  0.2177  0.1293  0.1207
    1THF     H5 1893   3.677   0.846   0.041 -0.9215  0.6375 -0.3880
    1THF     H6 1894   3.703   0.784   0.201  0.0525 -0.0243  0.2065
    1THF     C4 1895   3.577   0.956   0.197  0.8106  0.7898  0.3193
    1THF     H7 1896   3.621   1.045   0.151  0.9111  0.7315  0.3039
    1THF     H8 1897   3.590   0.952   0.305 -0.6620  0.8823  0.5171
    1THF     O1 1898   3.432   0.953   0.173  0.1918  0.2786 -0.9656
    1THF     C1 1899   3.333   1.011   0.478 -0.0306  0.4598 -0.2801
    1THF     H1 1900   3.359   1.111   0.442 -0.7960  1.5754  2.1671
    1THF     H2 1901   3.400   0.931   0.446 -0.4450  0.3409 -0.8659
    1THF     C2 1902   3.191   0.967   0.436  0.4054  0.2079 -0.0010
    1THF     H3 1903   3.208   0.869   0.391 -0.0366  0.1395 -0.0244
    1THF     H4 1904   3.146   1.042   0.369 -0.0405 -1.0825 -1.1749
    1THF     C3 1905   3.119   0.947   0.575  0.3185 -0.3758 -0.1718
    1THF     H5 1906   3.039   0.872   0.573 -0.5389  0.4379  2.0259
    1THF     H6 1907   3.069   1.043   0.586 -2.1513 -1.5813 -0.4992
    1THF     C4 1908   3.228   0.922   0.675  0.5521 -0.1374 -0.0022
    1THF     H7 1909   3.270   0.822   0.663  3.1837  0.7451  1.3459
    1THF     H8 1910   3.197   0.948   0.776  0.3221 -2.3201  0.5109
    1THF     O1 1911   3.329   1.014   0.625 -0.6511 -0.5796 -0.2279
    1THF     C1 1912   3.986   3.259   2.271  0.4311  0.0661 -0.2265
    1THF     H1 1913   4.049   3.203   2.340 -0.9925  1.1888  2.0106
    1THF     H2 1914   3.890   3.208   2.278  1.6073 -2.0281  1.2783
    1THF     C2 1915   4.054   3.242   2.130  0.0331 -0.7504 -0.3932
    1THF     H3 1916   3.980   3.241   2.051 -0.8845  0.4090  0.4172
    1THF     H4 1917   4.112   3.150   2.133 -0.8900 -1.3648 -1.3356
    1THF     C3 1918   4.138   3.374   2.131  0.4258 -0.0953 -0.3162
    1THF     H5 1919   4.118   3.421   2.034 -2.5542  2.3502  1.3898
    1THF     H6 1920   4.243   3.348   2.133  0.8762  1.6234 -0.4834
    1THF     C4 1921   4.107   3.463   2.249 -0.2399  0.1463 -0.4178
    1THF     H7 1922   4.084   3.568   2.229 -0.2827  0.3178  0.5159
    1THF     H8 1923   4.181   3.467   2.329 -0.1350 -0.7287 -0.4650
    1THF     O1 1924   3.981   3.404   2.302  0.6219  0.1278 -0.0087
    1THF     C1 1925   3.038   1.484   1.056 -0.6676  0.0755 -0.0832
    1THF     H1 1926   2.938   1.485   1.100  1.0432  0.6842  3.9244
    1THF     H2 1927   3.103   1.407   1.098 -1.9463 -0.8912  0.1448
    1THF     C2 1928   3.111   1.617   1.064 -0.3614 -0.3604  0.6654
    1THF     H3 1929   3.201   1.620   1.125  0.5858  0.8285 -0.7424
    1THF     H4 1930   3.049   1.686   1.121  0.1721 -1.8083  3.0580
    1THF     C3 1931   3.131   1.659   0.917 -0.0612  0.1856  0.4868
    1THF     H5 1932   3.232   1.637   0.882 -0.8594 -0.6966 -1.2928
    1THF     H6 1933   3.119   1.768   0.915  3.1981  0.5738 -1.6935
    1THF     C4 1934   3.026   1.576   0.844 -0.3000  0.3376  0.0213
    1THF     H7 1935   3.061   1.561   0.741 -3.1660  0.0600 -0.9452
    1THF     H8 1936   2.935   1.635   0.845 -1.0770 -0.8509  0.9664
    1THF     O1 1937   3.018   1.451   0.920  0.3821 -0.3998  0.1922
    1THF     C1 1938   3.128   3.544   4.013  0.3010  0.1656  0.4789
    1THF     H1 1939   3.097   3.565   4.116  1.7923 -0.8602  1.1464
    1THF     H2 1940   3.079   3.448   3.992 -0.7875  0.6215  0.8883
    1THF     C2 1941   3.273   3.525   4.004  0.3653 -0.7963 -0.0574
    1THF     H3 1942   3.301   3.420   4.015 -0.8607 -1.0729  0.5559
    1THF     H4 1943   3.319   3.589   4.080 -0.2844  1.5354 -1.5678
    1THF     C3 1944   3.308   3.585   3.870 -0.2415 -0.7014  0.2503
    1THF     H5 1945   3.310   3.505   3.796 -1.6857  0.9439 -1.6209
    1THF     H6 1946   3.409   3.626   3.868 -0.4933 -0.0776  0.2727
    1THF     C4 1947   3.195   3.688   3.838  0.0687  0.0532 -0.9685
    1THF     H7 1948   3.149   3.678   3.740 -0.3380  0.1069 -0.7821
    1THF     H8 1949   3.212   3.794   3.860 -1.2600  0.0235  0.2825
    1THF     O1 1950   3.090   3.644   3.917 -0.1416 -0.1445 -0.2471
    1THF     C1 1951   2.272   2.826   2.487 -0.5593  0.4725 -0.0262
    1THF     H1 1952   2.213   2.918   2.492  2.5475  2.7148 -2.7738
    1THF     H2 1953   2.349   2.835   2.563  1.3304  1.0293 -1.9652
    1THF     C2 1954   2.334   2.783   2.355 -0.0879  0.0851  0.3213
    1THF     H3 1955   2.419   2.717   2.379 -1.3707 -2.4132 -1.6633
    1THF     H4 1956   2.351   2.870   2.291  0.0320  0.2620  0.5932
    1THF     C3 1957   2.233   2.688   2.284 -0.3252  0.8121  0.3637
    1THF     H5 1958   2.286   2.604   2.238 -0.5852 -0.9120  3.0882
    1THF     H6 1959   2.183   2.735   2.199 -0.7402  0.7749  0.5896
    1THF     C4 1960   2.136   2.641   2.401  0.1515 -0.5924  0.4995
    1THF     H7 1961   2.151   2.535   2.425 -0.9963 -0.8239  0.1930
    1THF     H8 1962   2.033   2.670   2.384  0.1469  0.0946  1.6381
    1THF     O1 1963   2.187   2.711   2.515 -0.3845  0.1751  0.2639
    1THF     C1 1964   1.427   0.151   2.264  0.0028 -0.1340 -0.1990
    1THF     H1 1965   1.497   0.104   2.333 -1.0482  0.8682  1.5815
    1THF     H2 1966   1.461   0.243   2.215  0.5466  0.1234  0.6514
    1THF     C2 1967   1.297   0.190   2.333 -0.2574  0.0701  0.1225
    1THF     H3 1968   1.305   0.289   2.378 -0.8997  0.0012  0.3872
    1THF     H4 1969   1.295   0.119   2.415 -1.2923 -0.6582 -0.5263
    1THF     C3 1970   1.186   0.169   2.237 -0.4457 -0.4603 -0.3457
    1THF     H5 1971   1.173   0.251   2.166  0.8486  0.8297  0.8499
    1THF     H6 1972   1.094   0.143   2.290  0.2313 -3.8128 -0.7148
    1THF     C4 1973   1.240   0.054   2.152  0.4665 -0.5020 -0.1132
    1THF     H7 1974   1.221   0.073   2.046 -0.0848 -1.8615 -0.2629
    1THF     H8 1975   1.209  -0.047   2.177  1.0591 -0.4876  0.7465
    1THF     O1 1976   1.378   0.052   2.170  0.4189 -0.5314 -0.5696
    1THF     C1 1977   0.330   1.237   3.379  0.3901 -0.1016  0.0648
    1THF     H1 1978   0.225   1.218   3.404  0.8666 -2.4358  0.3711
    1THF     H2 1979   0.345   1.337   3.338 -1.0362 -0.5919 -1.6975
    1THF     C2 1980   0.384   1.130   3.290  0.4486 -0.0866 -0.6412
    1THF     H3 1981   0.420   1.173   3.196  1.9138  0.7964  0.3056
    1THF     H4 1982   0.314   1.051   3.260  3.2562 -2.9249  0.0444
    1THF     C3 1983   0.507   1.072   3.367  0.9956  0.7667 -0.0886
    1THF     H5 1984   0.603   1.052   3.320  0.7847  0.4740 -0.4033
    1THF     H6 1985   0.482   0.974   3.409  0.6832  0.7203 -0.3819
    1THF     C4 1986   0.524   1.175   3.481 -0.0258  0.1509  0.0924
    1THF     H7 1987   0.583   1.260   3.443  2.7016 -1.8871 -0.3959
    1THF     H8 1988   0.553   1.141   3.581  1.0120  0.0554 -0.2315
    1THF     O1 1989   0.397   1.227   3.503 -0.0456  0.0945 -0.4249
    1THF     C1 1990   2.671   1.384   2.663  0.2271 -0.5112  0.1670
    1THF     H1 1991   2.767   1.432   2.640 -0.5441  0.6278 -0.7571
    1THF     H2 1992   2.662   1.384   2.772  1.1516 -0.7717  0.2520
    1THF     C2 1993   2.649   1.250   2.595  0.2278 -0.0958  0.3960
    1THF     H3 1994   2.558   1.206   2.637 -0.3820 -0.0307 -0.8265
    1THF     H4 1995   2.738   1.187   2.603 -0.7022 -1.4146  0.4571
    1THF     C3 1996   2.626   1.291   2.449  0.2979 -0.0744  0.5330
    1THF     H5 1997   2.543   1.231   2.412  0.4090 -0.0308  0.2135
    1THF     H6 1998   2.720   1.266   2.399 -0.6162 -0.8668 -0.8033
    1THF     C4 1999   2.597   1.441   2.448  0.0155 -1.3198 -0.2154
    1THF     H7 2000   2.503   1.468   2.400  1.4172 -1.0089 -2.8670
    1THF     H8 2001   2.683   1.497   2.411 -2.4344  3.5818  1.0638
    1THF     O1 2002   2.582   1.475   2.586  0.0367 -0.2146  0.4474
    1THF     C1 2003   3.632   0.335   2.382 -0.0395  0.6908  0.0501
    1THF     H1 2004   3.545   0.385   2.427 -0.0810 -0.2680  1.0490
    1THF     H2 2005   3.727   0.371   2.421  0.9843 -0.8856 -0.9430
    1THF     C2 2006   3.610   0.353   2.230 -0.2722 -0.0701 -0.3961
    1THF     H3 2007   3.700   0.317   2.180 -0.6241 -0.5083 -0.7136
    1THF     H4 2008   3.581   0.455   2.202 -0.3118  0.2336  0.7353
    1THF     C3 2009   3.508   0.249   2.192 -0.3548 -0.0010  0.0957
    1THF     H5 2010   3.535   0.212   2.093 -0.0170 -0.0117  0.1891
    1THF     H6 2011   3.405   0.284   2.183 -0.3521  0.3990  1.5228
    1THF     C4 2012   3.519   0.146   2.299  0.2542  0.0596  0.1090
    1THF     H7 2013   3.556   0.053   2.255  0.8051 -0.5152  1.7460
    1THF     H8 2014   3.424   0.142   2.353 -0.4832 -0.1236 -1.1762
    1THF     O1 2015   3.617   0.192   2.393  0.2608  0.3228  0.1549
    1THF     C1 2016   0.452   3.772   0.713 -0.3283  0.3578  0.0740
    1THF     H1 2017   0.382   3.856   0.714 -1.2271 -0.3413 -2.1147
    1THF     H2 2018   0.414   3.679   0.756  2.1188 -1.3494 -1.3697
    1THF     C2 2019   0.574   3.815   0.788 -0.1582  0.5060  0.5635
    1THF     H3 2020   0.624   3.725   0.823 -1.7489 -0.9491 -0.8374
    1THF     H4 2021   0.549   3.878   0.874  1.1891 -0.4968  1.7066
    1THF     C3 2022   0.650   3.898   0.684 -0.0696  0.3907  0.0152
    1THF     H5 2023   0.758   3.898   0.698  0.3923  0.6549 -3.0918
    1THF     H6 2024   0.614   4.000   0.678  1.0627  0.8115  0.2320
    1THF     C4 2025   0.621   3.824   0.554  0.0087  0.6405 -0.0399
    1THF     H7 2026   0.703   3.752   0.540  1.5466  1.8484  2.2646
    1THF     H8 2027   0.615   3.893   0.469 -2.4713  1.2777  0.6398
    1THF     O1 2028   0.490   3.750   0.574 -0.1621  0.2374 -0.0542
    1THF     C1 2029   0.481   2.601   1.979  0.0058 -0.5354 -0.9065
    1THF     H1 2030   0.571   2.602   2.042 -1.1972  3.1031  0.8848
    1THF     H2 2031   0.444   2.703   1.970 -0.0475 -0.2341  2.2599
    1THF     C2 2032   0.368   2.512   2.036  0.3285 -0.5128 -0.4973
    1THF     H3 2033   0.291   2.568   2.090 -0.8962 -0.7951 -1.9350
    1THF     H4 2034   0.409   2.433   2.099  0.7232  0.7933  0.9061
    1THF     C3 2035   0.312   2.440   1.910  0.3360 -0.7174 -0.4820
    1THF     H5 2036   0.217   2.487   1.884  0.4508  0.4860  1.1473
    1THF     H6 2037   0.307   2.340   1.954 -1.6212  0.3883  1.9712
    1THF     C4 2038   0.418   2.445   1.804 -0.0826  0.0245  0.2449
    1THF     H7 2039   0.388   2.469   1.702  1.0196 -0.4639 -0.2014
    1THF     H8 2040   0.472   2.350   1.811  0.0035  0.1532  1.5488
    1THF     O1 2041   0.515   2.540   1.855 -0.0224 -0.0696 -0.7816
    1THF     C1 2042   3.162   1.839   3.700  0.1797 -0.4734  0.2386
    1THF     H1 2043   3.210   1.932   3.733  0.3140 -0.8244  1.0265
    1THF     H2 2044   3.123   1.776   3.780 -0.7424 -1.3754 -0.9062
    1THF     C2 2045   3.278   1.768   3.623 -0.2090  0.3163  0.6830
    1THF     H3 2046   3.304   1.672   3.668 -1.4162 -0.1299  0.4719
    1THF     H4 2047   3.367   1.829   3.609 -1.0400  0.9701 -2.1582
    1THF     C3 2048   3.220   1.756   3.482 -0.4215 -0.1989 -0.0228
    1THF     H5 2049   3.249   1.655   3.449 -1.2241 -1.0150  1.6897
    1THF     H6 2050   3.251   1.836   3.416 -3.1758  2.1035  1.3665
    1THF     C4 2051   3.068   1.782   3.485  0.2902 -0.7898 -0.0968
    1THF     H7 2052   3.013   1.688   3.491 -0.4477 -0.5266 -2.4830
    1THF     H8 2053   3.035   1.845   3.402 -0.4546 -2.0543 -0.7689
    1THF     O1 2054   3.050   1.855   3.607  0.4466 -0.7379  0.5585
    1THF     C1 2055   3.959   1.742   1.596  0.7353  0.0226 -0.1835
    1THF     H1 2056   4.063   1.761   1.570  0.5381 -0.5271 -1.3685
    1THF     H2 2057   3.956   1.653   1.659  0.8310 -0.3851 -0.7542
    1THF     C2 2058   3.868   1.728   1.475  0.6446 -0.0643 -0.4796
    1THF     H3 2059   3.854   1.622   1.453  0.0251 -0.4325  1.5787
    1THF     H4 2060   3.895   1.785   1.385  0.2280 -1.3468 -1.4287
    1THF     C3 2061   3.728   1.785   1.530 -0.5067 -0.0099  0.2739
    1THF     H5 2062   3.674   1.706   1.582  0.0299 -0.0369  0.7949
    1THF     H6 2063   3.661   1.827   1.454 -0.1774 -1.0102 -0.5734
    1THF     C4 2064   3.778   1.900   1.624 -0.0469 -0.0999  1.0656
    1THF     H7 2065   3.706   1.907   1.706 -0.3697  0.4984  0.7326
    1THF     H8 2066   3.798   1.987   1.560 -0.0085  0.1465  1.4160
    1THF     O1 2067   3.898   1.848   1.677 -0.1515  0.4994 -0.2370
    1THF     C1 2068   0.731   0.801   3.611 -0.1111  0.0399 -0.1536
    1THF     H1 2069   0.647   0.781   3.678 -0.6204 -2.2659 -1.4445
    1THF     H2 2070   0.729   0.900   3.564  2.4496 -0.6503 -1.8114
    1THF     C2 2071   0.725   0.692   3.502 -0.1981 -0.0038  0.3160
    1THF     H3 2072   0.710   0.724   3.399 -0.4169 -1.1552 -0.0169
    1THF     H4 2073   0.647   0.620   3.528  0.8989 -0.7381  1.6109
    1THF     C3 2074   0.854   0.616   3.506  0.1207  0.2453 -0.0473
    1THF     H5 2075   0.912   0.643   3.417  0.8180 -0.8957  0.0533
    1THF     H6 2076   0.848   0.507   3.510  1.0615  0.0622 -2.5340
    1THF     C4 2077   0.936   0.680   3.618 -0.3468 -0.5146 -0.1397
    1THF     H7 2078   1.027   0.727   3.581  0.1510 -0.2725  1.3572
    1THF     H8 2079   0.965   0.611   3.698 -1.7471  0.3939  1.1851
    1THF     O1 2080   0.849   0.782   3.683 -0.5506  0.3248 -0.5383
    1THF     C1 2081   2.687   2.092   1.551  0.6026 -0.7742  0.9026
    1THF     H1 2082   2.585   2.131   1.551  0.8853  0.0278 -0.7100
    1THF     H2 2083   2.693   2.042   1.454  1.1822  1.2973 -0.1626
    1THF     C2 2084   2.722   1.991   1.660  0.1952  0.2577  0.0969
    1THF     H3 2085   2.694   1.892   1.623 -0.9002  0.3368  0.7000
    1THF     H4 2086   2.672   2.009   1.755 -0.2154 -1.7357  0.2824
    1THF     C3 2087   2.874   1.999   1.677  0.8040  0.8314 -0.5361
    1THF     H5 2088   2.919   1.917   1.621 -2.0641 -2.7619  2.1241
    1THF     H6 2089   2.902   1.993   1.782  0.1309 -4.5415 -0.5320
    1THF     C4 2090   2.912   2.133   1.601  0.3815  0.0489 -0.5327
    1THF     H7 2091   2.968   2.116   1.509  0.9513  1.4118 -0.4530
    1THF     H8 2092   2.963   2.209   1.661 -1.3728  0.9900 -0.1998
    1THF     O1 2093   2.787   2.188   1.552  0.0732  0.6701 -0.0486
    1THF     C1 2094   2.671   2.988   2.854  0.2499  1.0592 -0.2910
    1THF     H1 2095   2.695   2.912   2.779  0.2489  0.7951 -0.0287
    1THF     H2 2096   2.600   3.056   2.807 -0.4925  1.5091  1.4529
    1THF     C2 2097   2.797   3.060   2.911 -0.1462 -0.0723  0.0244
    1THF     H3 2098   2.765   3.162   2.936 -0.3403 -0.4059  1.1824
    1THF     H4 2099   2.879   3.067   2.839 -0.6986  1.2533 -0.4950
    1THF     C3 2100   2.836   2.972   3.025 -0.4193 -0.1489  1.0031
    1THF     H5 2101   2.841   3.038   3.112  0.1299  2.1935 -0.7687
    1THF     H6 2102   2.939   2.936   3.020  0.7438  3.0553  1.0592
    1THF     C4 2103   2.734   2.862   3.039 -0.3607  0.3691  0.0973
    1THF     H7 2104   2.691   2.857   3.139 -0.2127 -0.6793  0.1118
    1THF     H8 2105   2.765   2.763   3.005 -0.8272 -0.0753  0.9507
    1THF     O1 2106   2.616   2.908   2.963  0.6489  0.3293  0.0951
    1THF     C1 2107   0.476   0.438   2.870 -0.1754  0.0102 -0.1444
    1THF     H1 2108   0.533   0.487   2.949  1.4922 -0.4379 -1.0407
    1THF     H2 2109   0.471   0.329   2.880  1.8599 -0.1817 -0.9282
    1THF     C2 2110   0.550   0.471   2.738  0.2486 -0.4527  0.3763
    1THF     H3 2111   0.516   0.400   2.663  3.3769 -1.2476 -0.3539
    1THF     H4 2112   0.658   0.487   2.739  0.0594  0.9153  0.0698
    1THF     C3 2113   0.479   0.603   2.701  0.0333 -0.2634  0.2342
    1THF     H5 2114   0.450   0.602   2.596 -0.3182  1.0291  0.3136
    1THF     H6 2115   0.541   0.691   2.719 -0.2548 -0.1578  0.7106
    1THF     C4 2116   0.356   0.619   2.788  0.1127  0.9933  0.1357
    1THF     H7 2117   0.266   0.638   2.730  0.6977  0.3710 -0.9967
    1THF     H8 2118   0.378   0.700   2.858  0.1161  0.9674  0.1642
    1THF     O1 2119   0.345   0.491   2.856  0.3822  0.3479  1.4008
    1THF     C1 2120   3.886   3.144   1.631  0.2947 -0.3951 -1.0688
    1THF     H1 2121   3.875   3.108   1.733 -1.8042  0.8990 -0.8112
    1THF     H2 2122   3.799   3.206   1.608 -1.3586 -2.5213 -0.6585
    1THF     C2 2123   3.902   3.032   1.527  0.1288 -0.0550  0.9001
    1THF     H3 2124   3.808   3.015   1.475  0.3747  0.0654  0.4170
    1THF     H4 2125   3.932   2.939   1.576 -1.1614 -0.5868  0.7040
    1THF     C3 2126   4.002   3.088   1.433  0.3519  0.0087  0.7130
    1THF     H5 2127   3.946   3.151   1.364  0.5148 -0.8542 -0.2243
    1THF     H6 2128   4.058   3.017   1.371  0.9117  1.6669 -0.7003
    1THF     C4 2129   4.093   3.166   1.522 -0.2260 -0.3085  0.0688
    1THF     H7 2130   4.166   3.229   1.471 -1.4169  0.2920 -0.8868
    1THF     H8 2131   4.157   3.100   1.582  0.5755  0.7718  0.4202
    1THF     O1 2132   4.004   3.228   1.621 -0.1710 -0.0591 -0.3119
    1THF     C1 2133   3.306   0.537   2.829  0.3602 -0.2005 -0.0526
    1THF     H1 2134   3.278   0.595   2.917 -0.7395 -3.0877  1.5412
    1THF     H2 2135   3.227   0.465   2.810 -0.9617  1.5457 -1.4125
    1THF     C2 2136   3.442   0.477   2.842 -0.4605 -0.6714  0.1705
    1THF     H3 2137   3.459   0.386   2.784 -0.4881 -0.1969 -0.5924
    1THF     H4 2138   3.473   0.452   2.943 -1.9215  1.8806  1.3058
    1THF     C3 2139   3.536   0.599   2.803 -0.0149  0.3889 -0.5691
    1THF     H5 2140   3.627   0.571   2.749 -0.3596 -0.4916 -0.7014
    1THF     H6 2141   3.555   0.655   2.895 -0.8667  0.7387 -0.6035
    1THF     C4 2142   3.454   0.693   2.720  0.6598  0.6025 -0.2739
    1THF     H7 2143   3.494   0.706   2.619 -0.9684 -0.2761 -1.0494
    1THF     H8 2144   3.446   0.791   2.768  1.1592  1.0091 -0.9985
    1THF     O1 2145   3.333   0.620   2.712 -0.1605 -0.2609  0.6609
    1THF     C1 2146   0.054   2.612   2.587  0.5161  0.5883  1.1774
    1THF     H1 2147   0.064   2.514   2.633  0.6537  0.2219  0.3703
    1THF     H2 2148  -0.044   2.659   2.603 -0.5423 -1.2731  0.4128
    1THF     C2 2149   0.078   2.596   2.434  0.9128 -0.5077 -0.0808
    1THF     H3 2150   0.018   2.666   2.376  0.7685  1.2945  2.1523
    1THF     H4 2151   0.067   2.493   2.399 -0.8689 -0.1044 -0.7737
    1THF     C3 2152   0.223   2.643   2.418 -0.1882 -0.0699  0.4602
    1THF     H5 2153   0.230   2.738   2.363 -0.9299  0.0312  0.5353
    1THF     H6 2154   0.276   2.561   2.368 -0.6500 -0.0523 -0.0606
    1THF     C4 2155   0.277   2.669   2.563 -0.2727  0.1205 -0.0152
    1THF     H7 2156   0.346   2.753   2.562  1.6869 -1.4503  0.0211
    1THF     H8 2157   0.323   2.589   2.622  0.9331  1.1435  0.4561
    1THF     O1 2158   0.158   2.706   2.626  0.4783  0.2077 -0.1275
    1THF     C1 2159   3.415   2.346   3.882  0.2789 -0.3237  0.1475
    1THF     H1 2160   3.437   2.320   3.778  0.6414  0.8035 -0.0631
    1THF     H2 2161   3.425   2.257   3.945  1.4479 -0.1878  0.1499
    1THF     C2 2162   3.276   2.400   3.889  0.2420  0.2308  0.0144
    1THF     H3 2163   3.243   2.384   3.992 -0.5004 -2.4795 -0.6075
    1THF     H4 2164   3.209   2.346   3.822 -0.6767 -0.7080  1.6568
    1THF     C3 2165   3.304   2.549   3.861 -0.3374  0.6214 -0.0024
    1THF     H5 2166   3.238   2.608   3.925 -1.5735 -1.2278  0.4767
    1THF     H6 2167   3.288   2.573   3.756 -2.2122 -1.4288 -0.2391
    1THF     C4 2168   3.446   2.580   3.906 -0.2862  0.8505  0.4606
    1THF     H7 2169   3.462   2.644   3.993 -1.1104  2.0049 -0.2159
    1THF     H8 2170   3.499   2.630   3.824 -0.5278 -0.4315 -0.4907
    1THF     O1 2171   3.504   2.452   3.935 -0.1091 -0.2178  0.1462
    1THF     C1 2172   2.761   0.387   1.374 -0.0972  0.6358 -0.2661
    1THF     H1 2173   2.845   0.326   1.410  0.1798 -0.5951 -2.8494
    1THF     H2 2174   2.781   0.494   1.381 -0.3200  0.6231  0.5941
    1THF     C2 2175   2.636   0.378   1.460 -0.0210  0.5968 -0.4719
    1THF     H3 2176   2.657   0.444   1.544 -2.8130  0.6785  0.2114
    1THF     H4 2177   2.624   0.274   1.490  0.7566  0.3767 -0.9224
    1THF     C3 2178   2.528   0.431   1.363 -0.6350  0.0333  0.5001
    1THF     H5 2179   2.511   0.537   1.379  1.0761  0.2905  0.7145
    1THF     H6 2180   2.431   0.381   1.368 -0.8675  0.5147  0.8064
    1THF     C4 2181   2.585   0.410   1.220 -0.0025 -0.3828  0.1389
    1THF     H7 2182   2.585   0.501   1.158  0.6848  0.7279  1.7467
    1THF     H8 2183   2.530   0.336   1.162  2.2012 -2.8529  1.0976
    1THF     O1 2184   2.722   0.367   1.234  0.3239  0.3341  0.2748
    1THF     C1 2185   1.494   1.226   3.507 -0.0987 -0.7804  0.3102
    1THF     H1 2186   1.420   1.146   3.513  0.2442 -1.1481 -0.3761
    1THF     H2 2187   1.577   1.204   3.439 -1.2254  1.5812 -1.9053
    1THF     C2 2188   1.541   1.262   3.649 -0.2504 -0.2397  0.6187
    1THF     H3 2189   1.645   1.297   3.644 -0.6090  0.6397 -0.8584
    1THF     H4 2190   1.526   1.176   3.714  2.6902 -1.0596  0.2759
    1THF     C3 2191   1.463   1.386   3.688  0.4238 -0.6724  0.4148
    1THF     H5 2192   1.512   1.446   3.765  3.8686 -0.8592 -1.5411
    1THF     H6 2193   1.370   1.353   3.735  0.0175 -0.7300 -0.4150
    1THF     C4 2194   1.437   1.458   3.560 -0.0595 -0.2464  0.2727
    1THF     H7 2195   1.524   1.518   3.531 -0.4910 -0.0738 -0.7050
    1THF     H8 2196   1.345   1.516   3.562 -0.5986 -0.8159 -3.2557
    1THF     O1 2197   1.430   1.347   3.463  0.2214 -0.3711  0.1550
    1THF     C1 2198   0.789   0.226   0.287 -0.0223 -0.5400  0.1614
    1THF     H1 2199   0.865   0.155   0.254  0.3127  0.5202 -1.4044
    1THF     H2 2200   0.756   0.283   0.200 -1.2964 -0.8319  0.4507
    1THF     C2 2201   0.832   0.332   0.395  0.0678  0.1686  1.0241
    1THF     H3 2202   0.855   0.428   0.347  0.5384 -0.9744 -1.0890
    1THF     H4 2203   0.926   0.295   0.438  0.2416  0.5648  0.9949
    1THF     C3 2204   0.711   0.344   0.483 -0.8292 -0.3622 -0.2650
    1THF     H5 2205   0.671   0.444   0.464 -0.4549 -0.3965 -1.2553
    1THF     H6 2206   0.746   0.325   0.585  0.9419  1.1589 -0.5610
    1THF     C4 2207   0.605   0.251   0.424  0.2558 -0.0513 -0.0695
    1THF     H7 2208   0.551   0.302   0.343  1.9687  0.1577 -1.1026
    1THF     H8 2209   0.540   0.210   0.502 -3.0503 -0.0760 -2.7199
    1THF     O1 2210   0.683   0.153   0.356 -0.1431  0.3188 -0.0872
    1THF     C1 2211   1.850   2.115   2.912  0.1443 -0.2792 -0.7278
    1THF     H1 2212   1.834   2.222   2.924  2.7254  0.2968 -1.9787
    1THF     H2 2213   1.946   2.097   2.862  1.4135  4.4565 -0.2388
    1THF     C2 2214   1.740   2.052   2.839  0.8483  0.3310 -0.0543
    1THF     H3 2215   1.769   1.969   2.774 -0.5566  0.2973 -0.6445
    1THF     H4 2216   1.681   2.117   2.774  0.5932  0.5550  0.3984
    1THF     C3 2217   1.644   2.002   2.947 -0.7404  0.2598 -0.1991
    1THF     H5 2218   1.603   1.906   2.915 -0.2418 -0.6943  1.9418
    1THF     H6 2219   1.570   2.078   2.973  0.3703  0.8686  1.2451
    1THF     C4 2220   1.735   1.985   3.069  0.8972 -0.2388 -0.0132
    1THF     H7 2221   1.745   1.881   3.101  1.0473 -1.1573 -2.9202
    1THF     H8 2222   1.700   2.046   3.152  1.4361  0.4657 -0.2918
    1THF     O1 2223   1.861   2.040   3.033 -0.2681  0.8681  0.1158
    1THF     C1 2224   3.530   1.135   2.956 -0.4132  0.2828  0.3378
    1THF     H1 2225   3.531   1.159   2.850  2.9786  0.6193  0.4118
    1THF     H2 2226   3.438   1.145   3.015  0.7060  0.3712  2.0907
    1THF     C2 2227   3.643   1.221   3.008 -0.3625 -0.4120 -0.1785
    1THF     H3 2228   3.615   1.267   3.103  1.7685 -0.3820  0.4595
    1THF     H4 2229   3.686   1.289   2.934  1.6242 -1.4820 -0.0545
    1THF     C3 2230   3.761   1.121   3.029  0.3629  0.0401 -0.3952
    1THF     H5 2231   3.817   1.134   3.122  0.1869  2.7812 -0.6356
    1THF     H6 2232   3.840   1.139   2.955 -0.1869 -0.1581 -1.0299
    1THF     C4 2233   3.701   0.970   3.005  0.6637  0.4642 -0.0627
    1THF     H7 2234   3.669   0.904   3.086 -2.3572  1.9431  0.0466
    1THF     H8 2235   3.758   0.917   2.928  2.6290  0.9790  0.9992
    1THF     O1 2236   3.568   0.999   2.956 -0.1080 -0.0703 -0.4447
    1THF     C1 2237   1.077   0.261   1.533  0.0655 -0.0451  0.3960
    1THF     H1 2238   1.131   0.184   1.589  2.3650 -0.5777 -2.4468
    1THF     H2 2239   1.066   0.356   1.586  0.2781  1.1446 -1.6616
    1THF     C2 2240   0.949   0.193   1.480 -0.1696 -0.2756 -1.1331
    1THF     H3 2241   0.859   0.218   1.536 -0.8416 -1.1793 -1.7994
    1THF     H4 2242   0.964   0.085   1.481 -0.1484 -0.2640  0.3263
    1THF     C3 2243   0.934   0.253   1.345  0.0021  0.2607  0.2173
    1THF     H5 2244   0.873   0.343   1.354  1.3367  1.2713 -0.7379
    1THF     H6 2245   0.890   0.185   1.272 -1.1334  1.4923 -0.2506
    1THF     C4 2246   1.074   0.288   1.302 -0.0150  0.3257  0.7442
    1THF     H7 2247   1.077   0.378   1.240  1.0970  0.6496  1.2595
    1THF     H8 2248   1.114   0.210   1.238  0.1546 -0.6147  1.9832
    1THF     O1 2249   1.157   0.302   1.420 -0.1749  0.2132  0.1379
    1THF     C1 2250   3.592   3.074   0.539  0.2081 -0.2492 -0.3579
    1THF     H1 2251   3.486   3.092   0.559  0.1102 -1.7041  0.4612
    1THF     H2 2252   3.651   3.157   0.579 -1.0708 -0.6799  2.5463
    1THF     C2 2253   3.606   3.045   0.392  0.6789 -0.0931  0.4380
    1THF     H3 2254   3.691   3.101   0.354  1.1857 -1.6502 -0.7972
    1THF     H4 2255   3.510   3.066   0.344  0.0267  0.1885  1.8347
    1THF     C3 2256   3.639   2.893   0.380 -0.2427 -0.1077  0.0571
    1THF     H5 2257   3.744   2.882   0.352 -0.2639  0.8079 -0.3910
    1THF     H6 2258   3.578   2.836   0.309  0.2998 -0.7557  0.1034
    1THF     C4 2259   3.612   2.837   0.519 -1.2307  0.2378  0.6489
    1THF     H7 2260   3.677   2.759   0.557  0.1850  2.7303  3.5531
    1THF     H8 2261   3.505   2.815   0.531 -1.1320 -0.2138  0.7079
    1THF     O1 2262   3.636   2.952   0.605  0.1817  0.3590  0.0333
    1THF     C1 2263   2.969   0.557   0.920 -0.1455  0.4860  0.3646
    1THF     H1 2264   3.041   0.567   1.001  2.3924 -2.7096 -1.3949
    1THF     H2 2265   2.912   0.650   0.910 -1.7742 -0.2236  2.4523
    1THF     C2 2266   2.865   0.444   0.950  0.0046 -0.2828  0.2368
    1THF     H3 2267   2.781   0.493   0.999 -0.0528  0.2373 -0.3741
    1THF     H4 2268   2.914   0.374   1.018 -1.3882 -0.0282  1.5090
    1THF     C3 2269   2.843   0.380   0.811 -0.7635 -0.0043 -0.4373
    1THF     H5 2270   2.745   0.409   0.773 -0.5197  0.9835 -0.3168
    1THF     H6 2271   2.859   0.272   0.813 -0.3945  0.0772  1.0561
    1THF     C4 2272   2.942   0.442   0.714  0.1942 -0.3157 -0.5923
    1THF     H7 2273   2.888   0.509   0.646 -0.5129 -1.3355 -1.0551
    1THF     H8 2274   3.009   0.368   0.669 -1.8542 -2.4892 -0.1764
    1THF     O1 2275   3.032   0.523   0.795  0.4126  0.1854 -0.2595
    1THF     C1 2276   1.500   2.032   0.766 -0.4200  0.0899  0.2987
    1THF     H1 2277   1.519   1.957   0.843 -0.8357 -0.3799 -0.0570
    1THF     H2 2278   1.398   2.063   0.791 -0.3952  0.8331 -0.4906
    1THF     C2 2279   1.514   1.971   0.619  0.0773 -0.2532  0.1372
    1THF     H3 2280   1.416   1.970   0.571 -0.1326  2.1776  0.4526
    1THF     H4 2281   1.563   1.874   0.625  0.1206 -0.2286  0.1850
    1THF     C3 2282   1.607   2.067   0.546  0.1774 -0.0188 -0.8608
    1THF     H5 2283   1.541   2.141   0.501 -0.0864  0.9746  1.0932
    1THF     H6 2284   1.663   2.021   0.464  0.2730 -0.6642 -0.4313
    1THF     C4 2285   1.687   2.140   0.670  0.8131 -0.8373  0.1295
    1THF     H7 2286   1.722   2.239   0.642 -1.0996  0.3096  1.7142
    1THF     H8 2287   1.775   2.085   0.705  1.5138 -1.2239 -2.1148
    1THF     O1 2288   1.591   2.151   0.780 -0.0865  0.7846  0.1942
    1THF     C1 2289   0.261   1.093   2.451 -0.6428 -0.0240  0.1674
    1THF     H1 2290   0.368   1.110   2.454 -0.2600 -1.9302 -1.6356
    1THF     H2 2291   0.216   1.157   2.528 -1.4520  0.0224 -0.3352
    1THF     C2 2292   0.224   0.947   2.474 -0.0920  0.7561 -0.3181
    1THF     H3 2293   0.187   0.939   2.576  0.0854 -0.3501 -0.3386
    1THF     H4 2294   0.308   0.882   2.450  0.5915  1.3046  0.5618
    1THF     C3 2295   0.106   0.916   2.376  0.2839  0.2884  0.4947
    1THF     H5 2296   0.018   0.877   2.428 -0.1349 -2.0188 -1.8257
    1THF     H6 2297   0.140   0.847   2.298 -2.1695  0.9008 -1.1426
    1THF     C4 2298   0.075   1.050   2.307  0.7925  0.5973  0.1800
    1THF     H7 2299   0.004   1.107   2.368  1.9912 -0.0778  2.2489
    1THF     H8 2300   0.050   1.026   2.204  0.8423 -1.4747  0.6281
    1THF     O1 2301   0.208   1.114   2.317  0.5973  0.2586  0.2404
    1THF     C1 2302   0.622   0.752   1.015  1.1811 -0.2516 -0.0429
    1THF     H1 2303   0.702   0.799   0.958 -0.7923  1.9645 -1.0450
    1THF     H2 2304   0.533   0.813   1.000  0.9746 -0.2192  1.2216
    1THF     C2 2305   0.656   0.745   1.168  0.0217 -0.4957  0.4639
    1THF     H3 2306   0.576   0.772   1.238 -1.4651 -0.5231 -1.2116
    1THF     H4 2307   0.742   0.813   1.168 -0.0477 -0.4074  0.5442
    1THF     C3 2308   0.695   0.596   1.193 -0.5533  0.3348 -0.5435
    1THF     H5 2309   0.632   0.556   1.272  0.8310  0.1614  0.5016
    1THF     H6 2310   0.793   0.583   1.240 -0.7951  1.1360  0.1884
    1THF     C4 2311   0.679   0.524   1.059  0.4966 -0.5983 -0.4334
    1THF     H7 2312   0.636   0.424   1.069  2.0990 -1.2813 -0.2682
    1THF     H8 2313   0.775   0.509   1.010  0.0329  1.2494 -1.9589
    1THF     O1 2314   0.596   0.612   0.975 -0.1177 -0.0358 -0.0117
    1THF     C1 2315   2.222   3.429   1.118 -0.0339  0.2105 -0.7412
    1THF     H1 2316   2.196   3.533   1.096  1.3020  0.5115 -0.9548
    1THF     H2 2317   2.253   3.420   1.223 -1.9845 -0.0601 -0.1559
    1THF     C2 2318   2.307   3.371   1.005  0.2163  0.3938  0.1537
    1THF     H3 2319   2.398   3.331   1.051  0.6181 -0.2628 -1.1806
    1THF     H4 2320   2.329   3.450   0.933 -1.1701  1.8931  1.3279
    1THF     C3 2321   2.222   3.259   0.937  0.1117 -0.5812 -0.3887
    1THF     H5 2322   2.246   3.168   0.992 -0.7160 -2.0445 -2.4225
    1THF     H6 2323   2.243   3.244   0.831 -2.1460 -0.8143 -0.8261
    1THF     C4 2324   2.080   3.304   0.964 -0.3200  0.0650  0.4638
    1THF     H7 2325   2.008   3.221   0.965  1.0412 -1.1296 -0.0764
    1THF     H8 2326   2.045   3.391   0.908  2.7026 -0.1745 -1.8965
    1THF     O1 2327   2.100   3.357   1.097 -0.6600  0.6423 -0.4910
    1THF     C1 2328   0.342   1.140   1.458  0.2819  0.2205  0.4898
    1THF     H1 2329   0.386   1.135   1.557  2.2885 -0.3217 -0.4051
    1THF     H2 2330   0.248   1.194   1.468 -0.9585 -2.1057  1.9301
    1THF     C2 2331   0.315   0.997   1.408  0.0899  0.1249  0.3199
    1THF     H3 2332   0.223   0.954   1.450 -0.5377  2.1882  1.1584
    1THF     H4 2333   0.406   0.947   1.442  1.9909  2.0423 -1.7844
    1THF     C3 2334   0.318   1.010   1.254  0.1889  0.0935 -0.3891
    1THF     H5 2335   0.222   1.052   1.223 -0.7289  1.2802  3.7587
    1THF     H6 2336   0.332   0.920   1.193  0.2689  1.3315 -2.2563
    1THF     C4 2337   0.423   1.115   1.229 -0.0797 -0.1486 -0.7120
    1THF     H7 2338   0.386   1.189   1.158 -1.0024 -1.1441 -1.2999
    1THF     H8 2339   0.521   1.078   1.201  0.6798 -0.4768  2.1773
    1THF     O1 2340   0.439   1.185   1.359 -0.4476 -0.1775  0.0215
    1THF     C1 2341   2.032   1.036   0.958 -0.5594 -0.3312 -0.2201
    1THF     H1 2342   2.133   1.065   0.925 -0.4735 -1.8509 -1.3611
    1THF     H2 2343   2.020   1.058   1.065 -2.0854 -2.3242  0.0364
    1THF     C2 2344   2.011   0.886   0.942  1.1340 -0.4539  0.7731
    1THF     H3 2345   2.014   0.850   1.045 -1.1108  1.1272  1.4214
    1THF     H4 2346   2.073   0.843   0.863 -0.7712 -2.4402  0.3330
    1THF     C3 2347   1.863   0.873   0.894 -0.2798  0.5601 -0.4752
    1THF     H5 2348   1.798   0.821   0.965 -1.3110  2.5259  0.0704
    1THF     H6 2349   1.868   0.807   0.807  0.0595 -0.1229  0.0612
    1THF     C4 2350   1.817   1.020   0.871 -0.3701  0.3104 -0.1847
    1THF     H7 2351   1.759   1.057   0.956  0.2765  0.1486  0.3299
    1THF     H8 2352   1.764   1.041   0.778 -1.2897 -0.7124  0.0954
    1THF     O1 2353   1.933   1.101   0.874 -0.1787 -0.4348  0.3533
    1THF     C1 2354   1.735   0.308   1.430  0.4326 -0.1173  0.1090
    1THF     H1 2355   1.745   0.299   1.322 -1.2053  1.8157 -0.2219
    1THF     H2 2356   1.653   0.242   1.460  1.8188 -1.4640  1.0225
    1THF     C2 2357   1.717   0.451   1.482 -0.3148 -0.5134 -0.2902
    1THF     H3 2358   1.613   0.452   1.517  0.2843  0.0861  1.5245
    1THF     H4 2359   1.742   0.511   1.394 -1.1416 -1.9797 -1.5509
    1THF     C3 2360   1.817   0.473   1.594 -0.2075 -0.3985 -0.2375
    1THF     H5 2361   1.764   0.513   1.680 -0.6804 -2.2527  0.3523
    1THF     H6 2362   1.889   0.553   1.573  0.1613 -0.7367 -0.2646
    1THF     C4 2363   1.885   0.341   1.612 -0.2835  0.3217  0.2389
    1THF     H7 2364   1.826   0.294   1.691 -0.3016 -0.8706 -0.4796
    1THF     H8 2365   1.991   0.337   1.639 -0.0723  0.2554 -0.5946
    1THF     O1 2366   1.857   0.261   1.493  0.3744  0.1883  0.5684
    1THF     C1 2367   1.407   0.071   0.994 -0.0442 -0.5904 -0.5251
    1THF     H1 2368   1.339   0.131   0.934 -0.4552 -0.3310  0.1966
    1THF     H2 2369   1.436   0.120   1.088 -0.2994 -1.8145  0.2164
    1THF     C2 2370   1.518   0.008   0.906  0.0431 -0.2940 -0.0360
    1THF     H3 2371   1.603  -0.015   0.970 -1.0521 -1.1105  1.1571
    1THF     H4 2372   1.558   0.067   0.823 -1.6599 -0.1551 -0.7842
    1THF     C3 2373   1.455  -0.118   0.855 -0.0323  0.4760 -0.0694
    1THF     H5 2374   1.528  -0.195   0.880  2.2711  1.4412 -3.5009
    1THF     H6 2375   1.432  -0.103   0.750 -0.2897 -0.7373 -0.1909
    1THF     C4 2376   1.322  -0.134   0.925 -1.0933  0.4334  0.8092
    1THF     H7 2377   1.304  -0.236   0.960 -0.3650 -0.0972 -0.3473
    1THF     H8 2378   1.239  -0.109   0.859 -1.5648 -3.9467 -0.4341
    1THF     O1 2379   1.321  -0.044   1.036 -0.0213  0.0177  0.3675
    1THF     C1 2380   3.560   2.210   0.979 -0.2037  0.3909  0.3127
    1THF     H1 2381   3.523   2.155   0.892  3.6177 -0.5385 -0.7972
    1THF     H2 2382   3.585   2.315   0.964 -1.3167  0.5253 -0.7044
    1THF     C2 2383   3.688   2.134   1.023  0.4391  0.1028  0.2062
    1THF     H3 2384   3.778   2.194   1.009 -0.9670  2.4776  1.1375
    1THF     H4 2385   3.705   2.040   0.971 -0.7533 -0.2695  0.4734
    1THF     C3 2386   3.662   2.126   1.173 -0.2596  0.8853 -0.0795
    1THF     H5 2387   3.738   2.178   1.233  0.7232 -0.0580 -0.4916
    1THF     H6 2388   3.680   2.024   1.207 -1.3141  1.3191  1.8337
    1THF     C4 2389   3.518   2.162   1.204 -0.1005  0.0563 -0.2728
    1THF     H7 2390   3.521   2.246   1.275 -0.5687 -0.1112 -0.0535
    1THF     H8 2391   3.464   2.076   1.244  1.0980 -0.6548 -0.1519
    1THF     O1 2392   3.463   2.201   1.079 -0.1873 -0.3776 -0.1216
    1THF     C1 2393   1.106   3.188   1.390  0.2319  0.2158 -0.4423
    1THF     H1 2394   1.068   3.201   1.491 -0.1000  1.4840 -0.7184
    1THF     H2 2395   1.026   3.180   1.316 -0.7564  1.5124  0.4919
    1THF     C2 2396   1.209   3.074   1.380 -0.2015 -0.2982  0.4390
    1THF     H3 2397   1.194   3.016   1.289  3.3299  0.8471 -0.9653
    1THF     H4 2398   1.212   3.009   1.467 -0.8493  0.7228  1.2386
    1THF     C3 2399   1.348   3.151   1.362 -1.0227  0.5582  0.2218
    1THF     H5 2400   1.414   3.104   1.289 -1.1043 -1.5981  1.4902
    1THF     H6 2401   1.392   3.162   1.461  0.4023 -0.1436 -0.3281
    1THF     C4 2402   1.308   3.292   1.323  0.1757  0.3069  0.2031
    1THF     H7 2403   1.299   3.288   1.214  1.0532 -1.1733  0.1670
    1THF     H8 2404   1.377   3.368   1.361  0.2071 -0.3120  1.3978
    1THF     O1 2405   1.178   3.309   1.369 -0.3121 -0.6726  0.1863
    1THF     C1 2406   0.150   2.825   3.379  0.3977  0.3367 -0.2181
    1THF     H1 2407   0.117   2.776   3.287 -1.6669  1.1229  0.0695
    1THF     H2 2408   0.243   2.875   3.350  1.0250 -0.0134  1.1472
    1THF     C2 2409   0.167   2.721   3.485  0.6931 -1.2692 -0.1157
    1THF     H3 2410   0.254   2.654   3.478  1.0303 -0.9508  0.9653
    1THF     H4 2411   0.085   2.650   3.476 -1.9116  1.4584  1.3572
    1THF     C3 2412   0.144   2.794   3.613 -0.4830 -0.1638 -0.3236
    1THF     H5 2413   0.235   2.853   3.630  1.1064 -3.1566  2.0697
    1THF     H6 2414   0.124   2.728   3.697 -0.3582  2.5233  1.8816
    1THF     C4 2415   0.044   2.900   3.570  0.1637  1.0549 -0.2087
    1THF     H7 2416   0.052   2.990   3.631 -0.9498  1.4840 -0.6850
    1THF     H8 2417  -0.055   2.855   3.581 -0.3554  1.8612 -1.4906
    1THF     O1 2418   0.063   2.928   3.427  0.1499 -0.1462  0.3625
    1THF     C1 2419   1.998   0.753   0.015  0.5848 -0.6815  0.8277
    1THF     H1 2420   1.993   0.730  -0.092 -0.1089  0.1694  0.6815
    1THF     H2 2421   1.949   0.680   0.080 -3.6297  2.2801  1.1502
    1THF     C2 2422   1.929   0.880   0.038  0.4158 -0.5265  0.1142
    1THF     H3 2423   1.909   0.890   0.145 -0.9795  0.4299 -0.2208
    1THF     H4 2424   1.836   0.888  -0.019 -0.3467  0.0139  1.4134
    1THF     C3 2425   2.039   0.991   0.010  0.0462  0.8359 -0.0572
    1THF     H5 2426   2.030   1.076   0.077 -0.1561 -0.0212  1.0111
    1THF     H6 2427   2.037   1.041  -0.088 -1.3478 -1.1607 -1.0813
    1THF     C4 2428   2.178   0.916   0.030 -0.4203  0.3548 -0.2371
    1THF     H7 2429   2.232   0.950   0.118 -1.3910 -0.6079  0.7564
    1THF     H8 2430   2.252   0.915  -0.051  1.1107  0.1708  1.1297
    1THF     O1 2431   2.133   0.784   0.061 -0.1561  0.1570  0.1250
    1THF     C1 2432   1.946   2.689   3.144  0.1100 -0.8877 -0.1283
    1THF     H1 2433   2.025   2.763   3.136 -2.3364  2.0706  2.1052
    1THF     H2 2434   1.857   2.735   3.188 -0.5011 -1.6577 -0.5470
    1THF     C2 2435   2.009   2.576   3.215  0.6300  0.4172 -0.0846
    1THF     H3 2436   1.936   2.528   3.281 -0.2722 -0.1587 -1.4670
    1THF     H4 2437   2.093   2.593   3.282 -0.7087  1.6304  1.3032
    1THF     C3 2438   2.060   2.482   3.108 -0.0778 -1.1041  0.0110
    1THF     H5 2439   2.058   2.389   3.166 -2.8085  0.1238  1.9739
    1THF     H6 2440   2.160   2.516   3.080 -0.5741 -0.1196 -0.6060
    1THF     C4 2441   1.969   2.495   2.995 -0.3345  0.0851 -0.1156
    1THF     H7 2442   1.898   2.411   3.000  1.3310 -1.3949 -0.6996
    1THF     H8 2443   2.026   2.483   2.903  1.1549 -0.7081  0.8803
    1THF     O1 2444   1.908   2.627   3.018 -0.0131  0.4092  0.5792
    1THF     C1 2445   3.080   1.234   1.432 -0.6964 -0.4572  0.1843
    1THF     H1 2446   3.082   1.160   1.352  1.3270  1.3461 -1.4951
    1THF     H2 2447   3.155   1.313   1.424  1.8167 -2.8463 -0.3922
    1THF     C2 2448   3.068   1.168   1.574 -0.2257 -0.4121  0.4019
    1THF     H3 2449   3.113   1.241   1.640  1.8043 -2.4650  1.3454
    1THF     H4 2450   3.124   1.074   1.582 -1.4896 -1.1199  1.0993
    1THF     C3 2451   2.913   1.165   1.596 -0.0324  0.2289  1.2465
    1THF     H5 2452   2.887   1.235   1.676  0.6269  0.8218  0.9376
    1THF     H6 2453   2.882   1.063   1.624 -0.6649  0.0527 -0.0369
    1THF     C4 2454   2.849   1.210   1.463  0.2005 -0.4990  0.2911
    1THF     H7 2455   2.754   1.266   1.464  0.4273  0.0817 -3.2525
    1THF     H8 2456   2.840   1.135   1.384 -3.4705  1.5692 -1.4018
    1THF     O1 2457   2.950   1.303   1.416  0.3705  0.3614 -0.0359
    1THF     C1 2458   1.546   3.091   0.913 -0.1261  0.7484 -0.0977
    1THF     H1 2459   1.474   3.009   0.910  0.4361  0.2120  0.6392
    1THF     H2 2460   1.518   3.185   0.865 -1.1540  0.1780 -0.6187
    1THF     C2 2461   1.679   3.024   0.862 -0.1972 -0.4987  0.1100
    1THF     H3 2462   1.741   3.087   0.799 -1.1385 -0.4085 -0.7321
    1THF     H4 2463   1.645   2.938   0.803 -0.0644 -0.5693  0.1359
    1THF     C3 2464   1.751   3.001   0.995  0.8989  0.2539  0.0170
    1THF     H5 2465   1.842   3.059   1.005  0.7482  0.1587  2.3080
    1THF     H6 2466   1.783   2.897   1.007  1.5293  0.3019 -1.2237
    1THF     C4 2467   1.659   3.043   1.110  0.1601 -0.0285  0.0854
    1THF     H7 2468   1.718   3.097   1.184 -1.2203  0.7831  0.6133
    1THF     H8 2469   1.613   2.958   1.160 -2.2997  0.8097 -0.6650
    1THF     O1 2470   1.558   3.124   1.050  0.4831 -0.3132 -0.3469
    1THF     C1 2471   1.885   2.654   0.899  0.1015  0.0354 -0.0803
    1THF     H1 2472   1.776   2.650   0.891  0.0297 -2.1461  1.5597
    1THF     H2 2473   1.929   2.754   0.896 -1.6981  0.8271 -0.9517
    1THF     C2 2474   1.925   2.565   0.786 -0.2558  0.4631  0.0133
    1THF     H3 2475   2.011   2.605   0.732  0.6546 -0.4020  0.7948
    1THF     H4 2476   1.846   2.563   0.710  0.3938 -0.4057 -0.6526
    1THF     C3 2477   1.963   2.429   0.843  0.0109  0.0114 -0.2820
    1THF     H5 2478   2.043   2.385   0.783  0.3699 -0.4414  0.5305
    1THF     H6 2479   1.877   2.362   0.853  0.4910 -0.5402  0.2376
    1THF     C4 2480   2.009   2.465   0.988 -0.1332 -0.9963  0.3470
    1THF     H7 2481   2.113   2.489   1.009 -0.5067  0.3887  0.6873
    1THF     H8 2482   1.984   2.382   1.055  1.6327 -1.9480 -0.1667
    1THF     O1 2483   1.934   2.588   1.017 -0.4006  0.2988 -0.1043
    1THF     C1 2484   0.509   0.450   4.046 -0.2889  0.3201 -0.1549
    1THF     H1 2485   0.517   0.378   4.129 -2.2895 -0.0936 -0.3039
    1THF     H2 2486   0.503   0.547   4.096  0.1636  0.2599  0.0269
    1THF     C2 2487   0.403   0.437   3.936 -0.0754  0.3348 -0.6378
    1THF     H3 2488   0.313   0.493   3.964 -0.1258 -0.7580  1.5339
    1THF     H4 2489   0.375   0.333   3.923  1.6789 -0.1590 -0.5342
    1THF     C3 2490   0.465   0.498   3.810 -1.0889 -0.0760 -0.2381
    1THF     H5 2491   0.405   0.582   3.775 -1.5054 -0.2413  0.0747
    1THF     H6 2492   0.486   0.418   3.739  0.4662  0.1340 -0.0161
    1THF     C4 2493   0.596   0.553   3.861  0.1732 -0.7724 -0.9522
    1THF     H7 2494   0.579   0.654   3.899  1.0143 -0.2758 -1.8663
    1THF     H8 2495   0.679   0.551   3.791  0.0995 -0.1753 -1.0627
    1THF     O1 2496   0.626   0.451   3.969 -0.3253 -0.7126 -0.7151
    1THF     C1 2497   2.352   2.518   0.387 -0.0980 -0.0116 -0.1595
    1THF     H1 2498   2.432   2.558   0.451  0.7668 -0.0177 -1.2218
    1THF     H2 2499   2.365   2.414   0.353  3.0528 -0.1727  1.3496
    1THF     C2 2500   2.317   2.605   0.265 -0.4440 -0.5443  0.1438
    1THF     H3 2501   2.260   2.556   0.187  0.3680  1.2983 -1.6495
    1THF     H4 2502   2.408   2.649   0.224 -0.0994  0.7300  2.2177
    1THF     C3 2503   2.226   2.711   0.327  0.9608 -0.3297 -0.1246
    1THF     H5 2504   2.163   2.758   0.251 -0.4896 -1.8801  0.0689
    1THF     H6 2505   2.294   2.785   0.369  0.9518 -0.1000 -0.5169
    1THF     C4 2506   2.144   2.627   0.426  0.0447  0.2364 -0.6303
    1THF     H7 2507   2.068   2.571   0.371 -0.4647  1.2974 -1.0193
    1THF     H8 2508   2.103   2.690   0.505 -0.5429  1.7863 -2.1475
    1THF     O1 2509   2.243   2.530   0.480 -0.3645  0.1725  0.4211
    1THF     C1 2510   3.863   1.546   0.618  0.4762 -0.7495  0.2703
    1THF     H1 2511   3.818   1.646   0.609 -1.5937 -1.6334  0.7467
    1THF     H2 2512   3.965   1.554   0.657 -0.5515 -0.5874  3.0205
    1THF     C2 2513   3.878   1.478   0.482  0.2204 -0.2441  0.8144
    1THF     H3 2514   3.984   1.455   0.469  0.3097  1.1370 -0.9391
    1THF     H4 2515   3.852   1.535   0.393  0.4788 -1.9706 -0.3899
    1THF     C3 2516   3.794   1.352   0.490 -0.1040 -0.0044 -0.1357
    1THF     H5 2517   3.836   1.273   0.428  1.6229  0.5390  0.3166
    1THF     H6 2518   3.692   1.375   0.458 -0.2063 -1.3940 -0.8555
    1THF     C4 2519   3.794   1.324   0.644 -0.6242 -0.1943  0.2657
    1THF     H7 2520   3.892   1.280   0.661 -0.5198  0.6778  1.9925
    1THF     H8 2521   3.715   1.257   0.678 -1.0291  1.2604  2.2834
    1THF     O1 2522   3.789   1.461   0.699 -0.3177  0.1912  0.4922
    1THF     C1 2523   0.046   1.838   3.301  0.0469  0.9290 -0.1048
    1THF     H1 2524   0.037   1.730   3.289 -2.7398  1.0953  0.2366
    1THF     H2 2525  -0.051   1.868   3.341 -1.4925 -2.0586 -1.4979
    1THF     C2 2526   0.086   1.903   3.173 -0.2327 -0.1808 -0.1684
    1THF     H3 2527   0.006   1.971   3.143 -0.5260  0.9356  2.9462
    1THF     H4 2528   0.098   1.840   3.085 -1.9990 -0.6024 -0.1265
    1THF     C3 2529   0.224   1.977   3.217 -0.0285 -0.1687  0.0566
    1THF     H5 2530   0.200   2.080   3.245 -1.0278  0.1685 -1.9246
    1THF     H6 2531   0.301   1.976   3.139 -0.8031 -1.7738 -0.7236
    1THF     C4 2532   0.269   1.902   3.339 -0.8840 -0.3280 -0.2008
    1THF     H7 2533   0.333   1.953   3.412  0.8800  0.1221 -2.0197
    1THF     H8 2534   0.320   1.816   3.295 -1.2535  0.6430 -2.6113
    1THF     O1 2535   0.142   1.868   3.400 -0.5674 -0.0509 -0.1001
    1THF     C1 2536   3.575   2.776   1.900 -0.2445  0.4096 -0.7803
    1THF     H1 2537   3.628   2.681   1.912 -1.7975 -0.1295  2.3337
    1THF     H2 2538   3.564   2.828   1.996  1.0490  0.9731 -0.9243
    1THF     C2 2539   3.441   2.738   1.837  0.4276 -0.0122 -0.0321
    1THF     H3 2540   3.356   2.799   1.868 -0.3976 -0.1241 -1.9672
    1THF     H4 2541   3.409   2.638   1.869  0.9561  0.0671  0.7634
    1THF     C3 2542   3.481   2.738   1.688 -0.1432  0.2570  0.5968
    1THF     H5 2543   3.407   2.764   1.612  1.1605 -0.2778 -0.8853
    1THF     H6 2544   3.501   2.634   1.662  0.3491  0.9223 -1.7907
    1THF     C4 2545   3.617   2.805   1.677 -0.1583  0.1566 -0.0771
    1THF     H7 2546   3.623   2.896   1.618 -1.5018  0.6460  0.5321
    1THF     H8 2547   3.696   2.740   1.637  0.3468 -0.4559  1.8436
    1THF     O1 2548   3.645   2.854   1.807 -0.9627 -0.3531 -0.6609
    1THF     C1 2549   3.764   2.211   2.145  0.1832  0.0813  0.0746
    1THF     H1 2550   3.829   2.126   2.124  0.1411 -0.5153  2.2341
    1THF     H2 2551   3.696   2.221   2.060  0.0041  1.4446  0.3573
    1THF     C2 2552   3.849   2.334   2.166  0.2879  0.0316 -0.2232
    1THF     H3 2553   3.792   2.417   2.124 -0.1729 -0.1417  0.0485
    1THF     H4 2554   3.942   2.334   2.109  0.5338  1.8930  0.1425
    1THF     C3 2555   3.865   2.360   2.318  0.2579  0.9361  0.2315
    1THF     H5 2556   3.829   2.461   2.337 -0.7427  0.8822 -1.2666
    1THF     H6 2557   3.965   2.342   2.359 -1.1065  0.1924  3.4310
    1THF     C4 2558   3.779   2.243   2.377 -0.1826 -0.3788 -0.2540
    1THF     H7 2559   3.724   2.285   2.461 -0.3271 -2.6286  0.7959
    1THF     H8 2560   3.848   2.165   2.411  1.9819  0.6233 -2.1203
    1THF     O1 2561   3.688   2.195   2.271 -0.3913 -0.0019  0.5000
    1THF     C1 2562   1.756   0.700   2.513  0.7050 -0.2330 -0.6759
    1THF     H1 2563   1.811   0.660   2.599  1.7427  0.1691 -1.1396
    1THF     H2 2564   1.655   0.734   2.535  0.7091 -0.4323 -0.3410
    1THF     C2 2565   1.766   0.604   2.393 -0.6222  0.0077 -0.4353
    1THF     H3 2566   1.682   0.536   2.375  0.0640 -0.4052 -2.2443
    1THF     H4 2567   1.849   0.536   2.413 -2.7387 -2.3591  0.5401
    1THF     C3 2568   1.795   0.697   2.266  0.7343 -0.7301  0.2173
    1THF     H5 2569   1.717   0.683   2.191 -2.3009 -1.1575  3.2942
    1THF     H6 2570   1.894   0.684   2.222  1.8232  1.7115  1.7855
    1THF     C4 2571   1.794   0.842   2.329 -0.6030  0.1026  0.0044
    1THF     H7 2572   1.691   0.879   2.326 -0.6481 -0.1274 -1.9925
    1THF     H8 2573   1.868   0.905   2.278  0.6608 -0.7523  0.7569
    1THF     O1 2574   1.838   0.814   2.464  0.1182  0.5461  0.4509
    1THF     C1 2575   0.117   3.716   1.601  0.0656  0.4395  0.8929
    1THF     H1 2576   0.014   3.705   1.568 -0.2880  0.9873  1.7862
    1THF     H2 2577   0.173   3.744   1.511  0.1129 -0.3525  0.6635
    1THF     C2 2578   0.183   3.586   1.663 -0.0696  0.2300 -0.0404
    1THF     H3 2579   0.279   3.566   1.614  0.4203  0.7489  0.6940
    1THF     H4 2580   0.112   3.505   1.645  0.4967 -1.1299  3.3874
    1THF     C3 2581   0.195   3.628   1.811 -0.1072  0.0110  0.3659
    1THF     H5 2582   0.301   3.629   1.839  0.3881 -1.3526 -1.3823
    1THF     H6 2583   0.144   3.555   1.874  0.8423 -0.4089  0.6588
    1THF     C4 2584   0.122   3.764   1.829 -0.2240  0.6221 -0.1710
    1THF     H7 2585   0.173   3.841   1.888 -0.0964  0.9064 -0.6533
    1THF     H8 2586   0.018   3.758   1.861 -0.2734  1.5695 -0.1655
    1THF     O1 2587   0.118   3.821   1.701  0.9499  0.3738 -0.0433
    1THF     C1 2588   0.831   3.890   0.096  0.0640  0.8464 -0.2939
    1THF     H1 2589   0.782   3.866   0.190  0.6935 -2.4122 -0.7393
    1THF     H2 2590   0.815   3.996   0.072 -0.5360  0.6280 -0.8610
    1THF     C2 2591   0.781   3.823  -0.031 -0.0353 -0.5272  0.3007
    1THF     H3 2592   0.780   3.890  -0.116 -3.2629  1.0511  1.5000
    1THF     H4 2593   0.684   3.780  -0.007  0.6820 -2.4302 -0.0900
    1THF     C3 2594   0.883   3.708  -0.057 -0.4253  0.8946 -0.2160
    1THF     H5 2595   0.954   3.729  -0.138  0.3009  0.0988  0.2018
    1THF     H6 2596   0.820   3.622  -0.078  0.3306 -0.0977  1.5253
    1THF     C4 2597   0.964   3.698   0.069  0.3656 -0.0860 -0.3617
    1THF     H7 2598   1.065   3.663   0.044  1.7203  1.5332  2.5751
    1THF     H8 2599   0.907   3.645   0.146  2.1960  1.2911  2.0027
    1THF     O1 2600   0.971   3.839   0.109 -0.5273 -0.4517  0.3297
    1THF     C1 2601   0.483   3.016   3.012 -0.0203  0.5224  0.0056
    1THF     H1 2602   0.375   3.008   3.022  0.2734 -0.6009  2.8197
    1THF     H2 2603   0.529   3.021   3.111 -0.7975 -2.4774  0.5761
    1THF     C2 2604   0.519   3.137   2.930  0.4092  1.1126  0.8458
    1THF     H3 2605   0.624   3.164   2.942  0.1340  2.3475  0.5168
    1THF     H4 2606   0.458   3.226   2.942 -0.6454  0.7572 -1.5422
    1THF     C3 2607   0.523   3.081   2.787 -0.5009 -0.2078  0.1561
    1THF     H5 2608   0.611   3.110   2.730  0.1219  0.6247  1.5143
    1THF     H6 2609   0.436   3.096   2.722 -0.7252 -0.0620  0.4885
    1THF     C4 2610   0.525   2.923   2.807 -0.3909  0.2320 -0.5640
    1THF     H7 2611   0.610   2.875   2.759 -0.3074  0.7417 -0.9320
    1THF     H8 2612   0.431   2.873   2.781  0.0488 -1.7347  1.4902
    1THF     O1 2613   0.530   2.898   2.944 -0.7818  0.1858 -0.1282
    1THF     C1 2614   1.745   1.853   3.809 -0.1314 -0.3620 -0.0955
    1THF     H1 2615   1.774   1.849   3.704  0.4701  1.1481 -0.0080
    1THF     H2 2616   1.827   1.825   3.875 -0.1026 -0.6350 -0.2489
    1THF     C2 2617   1.623   1.767   3.850  0.2558 -0.1564 -0.1388
    1THF     H3 2618   1.651   1.667   3.883  2.3822  0.2358 -0.6997
    1THF     H4 2619   1.547   1.762   3.771  0.5552  1.8660 -0.6017
    1THF     C3 2620   1.554   1.839   3.971  0.6565  0.1546  0.2436
    1THF     H5 2621   1.551   1.786   4.066  0.8788  3.1460  1.9918
    1THF     H6 2622   1.452   1.870   3.951  0.1205 -1.3490  0.6562
    1THF     C4 2623   1.640   1.969   3.987 -0.2799  0.3845 -0.1184
    1THF     H7 2624   1.723   1.950   4.056 -2.6736  0.2043  2.8106
    1THF     H8 2625   1.578   2.057   4.006 -1.9947 -0.3852 -1.9277
    1THF     O1 2626   1.705   1.980   3.856 -0.6789 -0.2219  0.1949
    1THF     C1 2627   2.950   0.607   1.891  0.6185  0.3647 -0.2433
    1THF     H1 2628   2.907   0.664   1.974 -0.8999 -0.5049 -0.4226
    1THF     H2 2629   3.041   0.656   1.855  0.7640  1.1086  1.0838
    1THF     C2 2630   2.849   0.567   1.780  0.7567 -0.4312  0.1129
    1THF     H3 2631   2.865   0.631   1.693 -2.4805  1.0856  0.5721
    1THF     H4 2632   2.747   0.577   1.816  0.2338  1.7067 -1.8382
    1THF     C3 2633   2.873   0.416   1.747  0.4709 -0.4199  0.6734
    1THF     H5 2634   2.920   0.405   1.649  0.7602 -2.4071  1.0044
    1THF     H6 2635   2.782   0.356   1.742 -0.2342  0.6282  0.7860
    1THF     C4 2636   2.975   0.366   1.852 -0.0578 -0.1537  0.4977
    1THF     H7 2637   3.073   0.334   1.815 -0.5402  0.3141 -1.2678
    1THF     H8 2638   2.926   0.287   1.908  0.4555  0.0166  1.1924
    1THF     O1 2639   2.996   0.478   1.942 -0.0073  0.2149  0.0647
    1THF     C1 2640   0.683   2.207   2.167 -0.1786  0.1155  0.6559
    1THF     H1 2641   0.637   2.301   2.136 -0.7868 -1.3569 -3.1945
    1THF     H2 2642   0.792   2.212   2.159 -0.3542  0.7981 -1.5990
    1THF     C2 2643   0.646   2.097   2.073  0.5533 -0.8098 -0.5458
    1THF     H3 2644   0.697   2.113   1.978 -1.0657 -0.7378 -1.4227
    1THF     H4 2645   0.540   2.098   2.046  0.9664 -0.1500 -2.2622
    1THF     C3 2646   0.675   1.972   2.149 -0.1026 -0.0768 -0.6063
    1THF     H5 2647   0.777   1.941   2.127 -0.0700 -0.0458 -0.4995
    1THF     H6 2648   0.613   1.885   2.125 -0.3456  0.0257 -0.3596
    1THF     C4 2649   0.666   2.011   2.299 -0.0795 -0.0939 -0.3659
    1THF     H7 2650   0.746   1.974   2.363  0.2610 -0.0278 -0.7542
    1THF     H8 2651   0.582   1.964   2.350 -0.8084  1.3202 -0.2217
    1THF     O1 2652   0.655   2.158   2.300  0.0350  0.2384 -0.3725
    1THF     C1 2653   1.127   2.529   2.120  0.1289 -0.7949 -0.1078
    1THF     H1 2654   1.217   2.519   2.181 -0.1499 -0.3010  0.3834
    1THF     H2 2655   1.058   2.594   2.174  0.1835  0.1201 -1.1204
    1THF     C2 2656   1.061   2.397   2.071 -0.0456 -0.0692 -0.7746
    1THF     H3 2657   0.953   2.413   2.071  0.0558  0.6521 -0.1925
    1THF     H4 2658   1.085   2.315   2.139  2.1439  0.3811 -0.9595
    1THF     C3 2659   1.098   2.379   1.921 -0.5603  0.3627  0.2089
    1THF     H5 2660   1.009   2.378   1.857 -0.2457 -1.2482 -0.2107
    1THF     H6 2661   1.152   2.285   1.911 -2.0017 -0.2867 -1.7766
    1THF     C4 2662   1.188   2.499   1.894  0.0088 -0.2686  0.1932
    1THF     H7 2663   1.171   2.539   1.794  0.4368  0.5525  0.4497
    1THF     H8 2664   1.295   2.479   1.907  0.0728 -0.7770 -0.9884
    1THF     O1 2665   1.157   2.599   1.996  0.1602 -0.3016  0.3486
    1THF     C1 2666   1.731   1.508   3.311  0.2710  0.2038 -0.1815
    1THF     H1 2667   1.800   1.424   3.327  1.3467  1.0495 -0.2699
    1THF     H2 2668   1.688   1.558   3.398 -0.9143  0.1786 -0.7539
    1THF     C2 2669   1.629   1.472   3.204 -0.7869  0.5316  0.0968
    1THF     H3 2670   1.531   1.515   3.227 -0.2427  1.4851  0.6767
    1THF     H4 2671   1.624   1.363   3.195  1.0540  0.5970 -2.2049
    1THF     C3 2672   1.678   1.543   3.073  0.1434  0.5304 -0.0716
    1THF     H5 2673   1.617   1.631   3.052 -0.1047  0.7374  1.4516
    1THF     H6 2674   1.672   1.467   2.995 -2.1900  1.3453 -0.7116
    1THF     C4 2675   1.817   1.591   3.099 -0.0229  0.0862  0.1313
    1THF     H7 2676   1.840   1.685   3.048  0.7507 -0.0223  0.2751
    1THF     H8 2677   1.877   1.502   3.075  0.1513  0.1640  0.2793
    1THF     O1 2678   1.806   1.612   3.241 -0.0596 -0.0857  0.1219
    1THF     C1 2679   2.601   3.495   2.219  0.3715  0.2151  0.8104
    1THF     H1 2680   2.620   3.404   2.160  0.0078  1.4964 -1.3370
    1THF     H2 2681   2.512   3.541   2.177 -0.0377 -1.3124 -0.0569
    1THF     C2 2682   2.718   3.600   2.223 -0.6406  0.4547 -0.2853
    1THF     H3 2683   2.727   3.670   2.140 -0.3712  0.1425 -0.5234
    1THF     H4 2684   2.810   3.543   2.234 -1.9982 -1.6178  0.6765
    1THF     C3 2685   2.691   3.681   2.354  0.2718  0.1250 -0.3360
    1THF     H5 2686   2.645   3.778   2.331 -0.7976 -0.3669 -0.2889
    1THF     H6 2687   2.781   3.707   2.409 -0.8673  3.9267 -0.1394
    1THF     C4 2688   2.592   3.592   2.429 -0.2595 -0.3598  0.2958
    1THF     H7 2689   2.495   3.643   2.437 -0.1584  0.1893 -1.6888
    1THF     H8 2690   2.632   3.578   2.529 -2.0303  0.9302  1.2231
    1THF     O1 2691   2.574   3.469   2.358  0.3853  0.5840  0.1799
    1THF     C1 2692   0.976   1.848   0.439  0.3088 -0.0068  0.4163
    1THF     H1 2693   0.979   1.748   0.395 -0.2248  0.1830 -0.0581
    1THF     H2 2694   1.048   1.910   0.384  0.0951 -0.9526 -0.9589
    1THF     C2 2695   1.005   1.852   0.584  0.4475 -0.3574  0.1966
    1THF     H3 2696   1.103   1.898   0.602 -0.7884  2.3561  0.1602
    1THF     H4 2697   0.993   1.750   0.624 -1.1384 -0.1435  0.2860
    1THF     C3 2698   0.907   1.947   0.649 -0.4503 -0.3631 -0.2667
    1THF     H5 2699   0.950   2.028   0.708 -2.8749  0.4181  0.4547
    1THF     H6 2700   0.829   1.899   0.709  0.2338 -0.8274  0.2586
    1THF     C4 2701   0.839   2.017   0.517  0.6906 -0.7313 -0.0488
    1THF     H7 2702   0.907   2.096   0.485 -0.0862  0.1873  0.5279
    1THF     H8 2703   0.737   2.046   0.545  2.2060  3.5432  1.4988
    1THF     O1 2704   0.841   1.911   0.427  0.2663  0.4873  0.1065
    1THF     C1 2705   3.406   0.031   0.056 -0.3394  0.4877  0.5656
    1THF     H1 2706   3.502   0.045   0.106 -0.6784  0.3264  1.2673
    1THF     H2 2707   3.414   0.056  -0.051  0.9164  0.6741  0.7016
    1THF     C2 2708   3.296   0.103   0.134  0.1483  0.4106  0.2286
    1THF     H3 2709   3.280   0.206   0.101  0.0591  0.6304  0.9606
    1THF     H4 2710   3.325   0.100   0.239  3.6664 -2.0500 -0.6917
    1THF     C3 2711   3.175   0.014   0.113 -0.2329  0.0021 -0.3103
    1THF     H5 2712   3.106   0.050   0.037  0.8254 -1.0584 -1.8098
    1THF     H6 2713   3.101   0.011   0.193  1.2660  1.5721  1.1967
    1THF     C4 2714   3.227  -0.130   0.078 -0.0710  0.0745 -0.3389
    1THF     H7 2715   3.176  -0.168  -0.011 -1.9770  0.4754  0.5529
    1THF     H8 2716   3.219  -0.199   0.162 -0.4888  2.3981  1.5678
    1THF     O1 2717   3.371  -0.115   0.061 -0.2306 -0.2684  0.1372
    1THF     C1 2718   2.169   3.268   1.870  0.3726  0.3473  0.1554
    1THF     H1 2719   2.087   3.195   1.876 -2.1180  3.0689  0.2230
    1THF     H2 2720   2.197   3.284   1.766  0.6512  2.9373  0.6209
    1THF     C2 2721   2.292   3.239   1.965  0.3938  0.5752  0.4554
    1THF     H3 2722   2.377   3.229   1.897 -0.7257  0.1844 -0.8957
    1THF     H4 2723   2.284   3.143   2.017 -1.0226  0.7331  0.5477
    1THF     C3 2724   2.280   3.355   2.067  0.5653  0.0939 -0.0091
    1THF     H5 2725   2.351   3.438   2.056 -0.3106  0.8065 -0.3885
    1THF     H6 2726   2.304   3.325   2.169 -0.5089  0.5260  0.3807
    1THF     C4 2727   2.135   3.400   2.057  0.1035  0.1306  0.4937
    1THF     H7 2728   2.118   3.503   2.090  1.4289  0.8388 -0.9236
    1THF     H8 2729   2.071   3.330   2.109 -0.5871  0.9765  0.7859
    1THF     O1 2730   2.102   3.387   1.918  0.1140  0.1467 -0.5335
    1THF     C1 2731   2.930   2.560   3.327 -0.0250  1.1285 -0.3203
    1THF     H1 2732   2.838   2.502   3.334  1.7273 -1.8444 -1.1426
    1THF     H2 2733   3.008   2.505   3.274 -0.8226  2.0280 -2.4861
    1THF     C2 2734   2.992   2.594   3.461 -0.1579 -0.2403 -0.3795
    1THF     H3 2735   3.056   2.513   3.498  2.3662  2.1260  0.6738
    1THF     H4 2736   2.916   2.608   3.538 -1.2891 -1.7001 -1.2237
    1THF     C3 2737   3.071   2.717   3.431  0.2629 -0.3698  0.2670
    1THF     H5 2738   3.176   2.692   3.416 -0.5466 -2.6221 -1.9067
    1THF     H6 2739   3.052   2.795   3.505 -2.9441 -0.8641  0.0117
    1THF     C4 2740   3.030   2.769   3.297 -0.6949 -0.2788  0.3533
    1THF     H7 2741   3.100   2.739   3.218 -2.6123  1.2716 -2.0055
    1THF     H8 2742   3.009   2.876   3.291 -0.1730 -0.1418  0.8733
    1THF     O1 2743   2.913   2.687   3.272  0.0111 -0.1953  0.2534
    1THF     C1 2744   2.963   1.300   3.410 -0.3110  0.1164  0.2947
    1THF     H1 2745   2.877   1.319   3.346  0.4687  0.0452 -0.7946
    1THF     H2 2746   3.055   1.274   3.356 -0.6987  0.2069 -0.4136
    1THF     C2 2747   2.933   1.203   3.526  0.2223 -0.4431  0.0818
    1THF     H3 2748   2.996   1.114   3.524  0.9507  0.0811 -1.4546
    1THF     H4 2749   2.828   1.174   3.518  0.9662 -3.1116 -0.4819
    1THF     C3 2750   2.961   1.286   3.646 -0.4035 -0.5998 -0.2386
    1THF     H5 2751   3.036   1.229   3.702  1.0905  1.6362  0.1196
    1THF     H6 2752   2.873   1.303   3.709  0.5219  2.0196  0.4142
    1THF     C4 2753   3.029   1.413   3.605 -0.1571 -0.7690  0.2714
    1THF     H7 2754   3.137   1.410   3.619  0.3574  2.4601 -2.5425
    1THF     H8 2755   2.989   1.507   3.645  2.5342  0.4607  0.1772
    1THF     O1 2756   3.000   1.424   3.467  0.1164  0.1069 -0.0894
    1THF     C1 2757   3.613   2.940   2.295 -0.0020 -0.0297 -1.1296
    1THF     H1 2758   3.539   2.990   2.358 -1.9674  0.2868 -3.5758
    1THF     H2 2759   3.581   2.966   2.193 -1.8357  0.4059 -0.4664
    1THF     C2 2760   3.632   2.793   2.324 -0.4059  0.2045  0.2295
    1THF     H3 2761   3.581   2.732   2.249 -2.3730  1.4187  0.5353
    1THF     H4 2762   3.605   2.761   2.425  2.3403  1.5293  1.4424
    1THF     C3 2763   3.786   2.779   2.298 -0.8055 -0.1369  0.3040
    1THF     H5 2764   3.806   2.783   2.191 -1.2141 -0.3576  0.2177
    1THF     H6 2765   3.825   2.689   2.348 -0.6716 -0.7300 -0.8580
    1THF     C4 2766   3.842   2.909   2.354 -0.2883  0.3258 -0.3205
    1THF     H7 2767   3.944   2.929   2.321 -0.3565 -1.3145 -1.5990
    1THF     H8 2768   3.844   2.900   2.463  1.8044 -0.4406 -0.4112
    1THF     O1 2769   3.743   3.005   2.308 -0.6897 -0.0857 -0.2115
    1THF     C1 2770   1.171   0.796   3.819  0.1769  0.1346 -0.1993
    1THF     H1 2771   1.193   0.709   3.757 -1.8861 -0.8813  0.4448
    1THF     H2 2772   1.070   0.793   3.860  0.7424 -0.7167  1.1711
    1THF     C2 2773   1.166   0.929   3.750  0.3549  0.5002  0.1722
    1THF     H3 2774   1.070   0.946   3.700 -0.8362 -0.7283  1.9678
    1THF     H4 2775   1.238   0.927   3.668 -0.5013 -3.3520 -0.5835
    1THF     C3 2776   1.200   1.036   3.856 -0.2258 -0.1778  0.2089
    1THF     H5 2777   1.120   1.106   3.881  0.2377  0.2025  0.6438
    1THF     H6 2778   1.287   1.093   3.823 -1.1620  1.8362  1.1788
    1THF     C4 2779   1.247   0.955   3.979 -0.5310 -0.2636  0.2401
    1THF     H7 2780   1.162   0.954   4.047 -0.5939  1.4178  0.2260
    1THF     H8 2781   1.344   0.981   4.022 -0.9324 -1.9604  2.2328
    1THF     O1 2782   1.265   0.820   3.930 -0.3486 -0.6541  0.1029
    1THF     C1 2783   3.427   2.016   2.255  0.0061  0.5043 -0.2188
    1THF     H1 2784   3.526   2.001   2.211 -0.0541 -0.5758 -0.0007
    1THF     H2 2785   3.430   2.102   2.322  0.3483 -1.8535  2.8881
    1THF     C2 2786   3.382   1.880   2.308 -0.1304  0.2685  0.0955
    1THF     H3 2787   3.315   1.886   2.393 -0.6128 -0.8088 -0.1938
    1THF     H4 2788   3.467   1.819   2.340 -1.1227 -0.8292  0.6758
    1THF     C3 2789   3.300   1.815   2.195 -0.7564 -0.4400 -0.1150
    1THF     H5 2790   3.220   1.753   2.236 -0.6843  0.0770  0.8149
    1THF     H6 2791   3.367   1.759   2.129  1.2289  1.2664  0.3838
    1THF     C4 2792   3.247   1.941   2.120 -0.5533 -0.4182  0.2023
    1THF     H7 2793   3.147   1.969   2.154 -0.1429  0.2900  0.8319
    1THF     H8 2794   3.243   1.936   2.011 -1.9057  2.5237  0.0777
    1THF     O1 2795   3.340   2.051   2.148  0.5190 -0.7056  0.1002
    1THF     C1 2796   1.068   0.631   0.153 -0.8015 -0.3787 -0.5087
    1THF     H1 2797   1.102   0.731   0.125  1.2925 -1.1662 -0.9279
    1THF     H2 2798   1.144   0.590   0.220  1.4689  1.3313 -1.9664
    1THF     C2 2799   1.051   0.526   0.038  0.5174 -1.0397 -0.0429
    1THF     H3 2800   1.100   0.432   0.067  0.8798 -0.9421 -0.3433
    1THF     H4 2801   1.097   0.562  -0.054  1.3524 -0.3455  0.6365
    1THF     C3 2802   0.900   0.524   0.020 -0.9159  0.4628  0.1211
    1THF     H5 2803   0.862   0.422   0.031 -1.8223  0.9635  1.6031
    1THF     H6 2804   0.865   0.544  -0.082 -1.0065 -1.3643 -0.2348
    1THF     C4 2805   0.835   0.608   0.121 -0.3612  0.2136  0.6205
    1THF     H7 2806   0.747   0.558   0.162 -0.3077 -0.3548  0.0630
    1THF     H8 2807   0.813   0.708   0.084  2.6605  0.8504  0.3854
    1THF     O1 2808   0.940   0.636   0.223 -0.4045  0.8215  0.4943
    1THF     C1 2809   0.034   2.533   1.634  0.5954  0.7501  0.3981
    1THF     H1 2810  -0.050   2.588   1.677 -0.1500  0.5555 -0.7804
    1THF     H2 2811   0.081   2.468   1.709  1.2138 -0.2484 -0.8482
    1THF     C2 2812   0.146   2.618   1.563 -0.2320 -0.3898 -0.3539
    1THF     H3 2813   0.225   2.652   1.630 -0.0895  2.2045 -1.7410
    1THF     H4 2814   0.091   2.706   1.527  0.2530 -0.5552 -1.5327
    1THF     C3 2815   0.204   2.531   1.453 -0.2260  0.2049 -0.0120
    1THF     H5 2816   0.312   2.525   1.466 -0.2234 -0.8212 -0.4871
    1THF     H6 2817   0.189   2.579   1.356 -0.6507 -0.6321 -0.3571
    1THF     C4 2818   0.126   2.406   1.467  0.1388 -0.2403  0.2225
    1THF     H7 2819   0.184   2.332   1.523 -0.5007 -1.3429 -0.5454
    1THF     H8 2820   0.105   2.366   1.367 -0.4107 -0.9044  0.5998
    1THF     O1 2821  -0.003   2.443   1.530 -0.3665  0.0814 -0.4117
    1THF     C1 2822   2.543   3.371   1.316  0.0964  0.5232  0.3365
    1THF     H1 2823   2.652   3.375   1.309  0.0152 -0.0466 -1.8912
    1THF     H2 2824   2.504   3.433   1.235  1.5554 -2.1624 -2.5486
    1THF     C2 2825   2.497   3.413   1.455  0.4458 -0.1642 -0.0637
    1THF     H3 2826   2.400   3.460   1.439 -0.5807 -1.3630  2.2381
    1THF     H4 2827   2.555   3.489   1.506 -0.6704  0.1681  0.7297
    1THF     C3 2828   2.478   3.277   1.537 -0.6606 -0.1109 -0.0570
    1THF     H5 2829   2.385   3.273   1.595 -1.6986  1.3242 -1.5692
    1THF     H6 2830   2.557   3.284   1.612 -0.8319  1.1557  0.0195
    1THF     C4 2831   2.499   3.164   1.432  0.4163 -0.0502  0.2847
    1THF     H7 2832   2.413   3.096   1.428  0.4132 -0.2440  3.1297
    1THF     H8 2833   2.593   3.112   1.447  0.3138 -0.3471 -0.0810
    1THF     O1 2834   2.502   3.233   1.303 -0.0081 -0.3750  0.5153
    1THF     C1 2835   0.380   1.477   1.564 -0.1595  0.2858  1.3303
    1THF     H1 2836   0.438   1.441   1.648  4.1621  0.9159 -1.2484
    1THF     H2 2837   0.391   1.424   1.469 -2.8246 -1.5255  1.9443
    1THF     C2 2838   0.402   1.629   1.546  1.3782 -0.1582  0.1596
    1THF     H3 2839   0.381   1.676   1.449  0.5795 -0.7399  0.0444
    1THF     H4 2840   0.507   1.651   1.568  1.3469  1.3114 -1.0642
    1THF     C3 2841   0.318   1.686   1.661 -0.2593 -0.1357 -0.5584
    1THF     H5 2842   0.266   1.780   1.639  0.9169  0.9999  1.3563
    1THF     H6 2843   0.378   1.725   1.744 -0.5568 -0.5516 -0.1504
    1THF     C4 2844   0.219   1.573   1.694 -0.1451  0.5646  0.5442
    1THF     H7 2845   0.114   1.596   1.677  0.2416  0.9463 -1.3710
    1THF     H8 2846   0.232   1.538   1.797  0.8225  3.0026  1.2714
    1THF     O1 2847   0.249   1.464   1.601 -0.1247 -0.6596  0.6649
    1THF     C1 2848   2.758   1.751   4.043 -0.5310  0.3875  0.3878
    1THF     H1 2849   2.660   1.749   4.090 -1.8501  0.5126 -2.2605
    1THF     H2 2850   2.804   1.845   4.076 -1.2492  0.7233  0.4438
    1THF     C2 2851   2.765   1.750   3.891  0.7087  0.1591 -0.2540
    1THF     H3 2852   2.801   1.848   3.860 -3.8987  1.7299 -1.0957
    1THF     H4 2853   2.666   1.742   3.845  0.8368  3.8106 -1.2935
    1THF     C3 2854   2.869   1.637   3.862  0.4879 -0.0317 -0.1949
    1THF     H5 2855   2.925   1.681   3.780  2.3937 -1.2499  0.4291
    1THF     H6 2856   2.820   1.542   3.842 -0.5237  0.6049 -0.7972
    1THF     C4 2857   2.939   1.622   3.992  0.1482 -0.4743 -0.4339
    1THF     H7 2858   3.025   1.689   4.002  1.4199 -2.0625 -0.5198
    1THF     H8 2859   2.981   1.521   4.003 -0.2528 -0.3830  2.3272
    1THF     O1 2860   2.841   1.643   4.091  0.1069  0.3155  0.0360
    1THF     C1 2861   0.786   3.333   1.696 -0.3445 -0.7148 -0.2470
    1THF     H1 2862   0.735   3.257   1.756  0.8302 -1.1029  0.2797
    1THF     H2 2863   0.800   3.315   1.589  0.3851 -1.5921 -0.0046
    1THF     C2 2864   0.927   3.351   1.752 -0.0219 -0.0897  0.5675
    1THF     H3 2865   1.003   3.303   1.690  0.1430  1.0592 -0.1394
    1THF     H4 2866   0.935   3.313   1.854 -1.3191  0.2469  0.7989
    1THF     C3 2867   0.937   3.506   1.771  0.1165  0.3003 -0.4890
    1THF     H5 2868   1.015   3.567   1.723 -0.3569  0.8797 -0.5367
    1THF     H6 2869   0.944   3.529   1.877  1.3953  1.1217 -0.7324
    1THF     C4 2870   0.799   3.568   1.726  0.1230  0.4452 -0.2306
    1THF     H7 2871   0.813   3.608   1.626  3.5542  0.3479  0.1695
    1THF     H8 2872   0.754   3.637   1.798  2.4034 -1.0475  2.7229
    1THF     O1 2873   0.707   3.462   1.708 -0.1750  0.5527  0.0301
    1THF     C1 2874   1.431   1.578   0.304  0.7139 -0.6030  0.6430
    1THF     H1 2875   1.404   1.621   0.207  0.3243 -1.3066  0.4350
    1THF     H2 2876   1.521   1.519   0.287  0.7245 -0.5044  0.3402
    1THF     C2 2877   1.309   1.487   0.353 -0.3364 -0.0378 -0.0264
    1THF     H3 2878   1.350   1.406   0.413  1.3239  1.7534  1.3460
    1THF     H4 2879   1.255   1.433   0.275  0.4377  0.6976 -1.0852
    1THF     C3 2880   1.222   1.579   0.434  0.0563 -0.4354  0.2035
    1THF     H5 2881   1.195   1.530   0.528  2.4836  0.7296  1.5644
    1THF     H6 2882   1.136   1.610   0.374  1.6220  1.7573 -1.0003
    1THF     C4 2883   1.309   1.710   0.459 -0.0110 -0.2171 -0.2207
    1THF     H7 2884   1.318   1.728   0.567 -0.6528 -0.3528 -0.1392
    1THF     H8 2885   1.258   1.787   0.401 -0.4620  0.6177  1.2522
    1THF     O1 2886   1.440   1.674   0.410 -0.1078  0.5349 -0.7889
    1THF     C1 2887   3.868   3.411   0.667 -0.0132 -0.1727 -0.3814
    1THF     H1 2888   3.839   3.392   0.564 -0.8469  2.7746 -0.7318
    1THF     H2 2889   3.885   3.320   0.726  1.6584 -0.2944 -1.0458
    1THF     C2 2890   3.761   3.502   0.731  0.5530 -0.3145  0.1321
    1THF     H3 2891   3.757   3.489   0.839  1.3112 -2.1441 -0.0318
    1THF     H4 2892   3.657   3.482   0.703 -0.0288  0.2230  1.8501
    1THF     C3 2893   3.808   3.648   0.704  0.4553 -0.0905 -0.1442
    1THF     H5 2894   3.816   3.702   0.798  1.2837 -1.3432  0.5074
    1THF     H6 2895   3.743   3.691   0.627  0.7650  0.1824 -0.2521
    1THF     C4 2896   3.949   3.627   0.647 -0.0334 -0.1229  0.5367
    1THF     H7 2897   4.021   3.687   0.703  0.3711 -0.5316  0.4592
    1THF     H8 2898   3.947   3.645   0.539 -0.3183  2.6899  0.9665
    1THF     O1 2899   3.986   3.491   0.667 -0.1572 -0.0597 -0.4999
    1THF     C1 2900   0.630   1.744   3.513  0.1846  0.2655 -0.5362
    1THF     H1 2901   0.590   1.824   3.451 -0.3817  0.0106 -0.4978
    1THF     H2 2902   0.739   1.731   3.505  0.2019 -0.2036  0.3276
    1THF     C2 2903   0.555   1.613   3.481 -0.2930 -0.3587  0.6777
    1THF     H3 2904   0.612   1.520   3.486 -0.8683 -0.5950  3.0553
    1THF     H4 2905   0.509   1.633   3.384  0.6490  0.9482  0.4804
    1THF     C3 2906   0.434   1.612   3.572 -0.1468  0.5188 -0.9143
    1THF     H5 2907   0.417   1.512   3.614  1.7578  0.3593 -0.4833
    1THF     H6 2908   0.344   1.618   3.510  0.1680  0.5670 -1.3696
    1THF     C4 2909   0.455   1.726   3.674 -0.1227 -0.6894  0.5611
    1THF     H7 2910   0.455   1.692   3.778  1.6717  1.0973  1.1688
    1THF     H8 2911   0.395   1.817   3.661 -2.3817 -2.0329  1.1428
    1THF     O1 2912   0.589   1.775   3.645 -0.0988  0.3833 -0.4445
    1THF     C1 2913   1.502   3.890   3.172  0.5229  0.2053  0.0079
    1THF     H1 2914   1.495   3.983   3.229 -0.3807 -0.8075  1.5762
    1THF     H2 2915   1.491   3.804   3.239  2.7044  0.8663  1.2528
    1THF     C2 2916   1.638   3.887   3.098 -0.0514 -0.4829  0.3165
    1THF     H3 2917   1.709   3.821   3.148  0.1637  0.3436  1.1257
    1THF     H4 2918   1.678   3.988   3.098  1.9999 -1.2414  2.3199
    1THF     C3 2919   1.604   3.837   2.957 -0.1764 -0.5106 -0.4301
    1THF     H5 2920   1.595   3.731   2.934 -0.1548 -0.3516 -1.1911
    1THF     H6 2921   1.679   3.884   2.892 -0.7737  1.4219  0.2236
    1THF     C4 2922   1.462   3.892   2.937 -0.0733  0.3995  0.5142
    1THF     H7 2923   1.406   3.820   2.875  0.1430  1.1909 -0.6077
    1THF     H8 2924   1.481   3.993   2.900 -0.7268 -0.1222 -1.2996
    1THF     O1 2925   1.400   3.900   3.064 -0.0189 -0.1274  0.1998
    1THF     C1 2926   2.674   3.118   3.612  0.1534 -0.2400  0.6674
    1THF     H1 2927   2.684   3.079   3.713 -0.4268  1.9738  1.6203
    1THF     H2 2928   2.609   3.206   3.609 -1.5830 -1.4199  2.5414
    1THF     C2 2929   2.615   2.999   3.527  0.3569 -0.4280  0.1091
    1THF     H3 2930   2.543   3.041   3.457  1.7961  0.3117 -0.9405
    1THF     H4 2931   2.568   2.930   3.598  0.1322 -0.7688 -0.3710
    1THF     C3 2932   2.736   2.937   3.456  0.9849 -0.0642  0.4230
    1THF     H5 2933   2.700   2.900   3.360 -2.1434  1.6495  0.8576
    1THF     H6 2934   2.778   2.847   3.501 -2.4009 -2.1185 -0.3571
    1THF     C4 2935   2.831   3.062   3.439 -0.7569  0.7554 -0.0197
    1THF     H7 2936   2.813   3.118   3.347  2.0345 -0.0575 -1.1115
    1THF     H8 2937   2.934   3.025   3.437 -0.8551  0.4700  0.2342
    1THF     O1 2938   2.807   3.143   3.559  0.5898 -0.0048  0.1498
    1THF     C1 2939   0.138   3.044   0.532 -0.0807  0.2274 -0.6002
    1THF     H1 2940   0.234   2.995   0.545 -0.2918 -0.3146 -1.0384
    1THF     H2 2941   0.141   3.151   0.554 -0.1032  0.2923 -0.9041
    1THF     C2 2942   0.029   2.971   0.613  0.2712 -0.4246 -0.9347
    1THF     H3 2943  -0.033   3.034   0.676 -0.1943 -1.0823 -0.7278
    1THF     H4 2944   0.076   2.891   0.671  0.2330 -0.0647 -0.4012
    1THF     C3 2945  -0.070   2.919   0.512  0.0078 -0.2069 -0.4084
    1THF     H5 2946  -0.174   2.931   0.544  0.2001  0.7813 -0.1117
    1THF     H6 2947  -0.055   2.816   0.480  0.6618 -1.0688  2.4522
    1THF     C4 2948  -0.048   3.007   0.388 -0.2304  0.6313  0.0484
    1THF     H7 2949  -0.097   3.101   0.411  0.4967  1.1666 -0.5721
    1THF     H8 2950  -0.074   2.966   0.290  1.7060  1.2581 -0.7470
    1THF     O1 2951   0.091   3.033   0.399  0.3280 -0.1134  0.1549
    1THF     C1 2952   0.300   2.326   0.374  1.2648  0.0672 -0.6002
    1THF     H1 2953   0.260   2.269   0.290 -0.3746 -1.4334  1.1662
    1THF     H2 2954   0.373   2.265   0.426  0.7494  0.5665  0.7380
    1THF     C2 2955   0.175   2.363   0.461  0.1227  0.0731 -0.4349
    1THF     H3 2956   0.220   2.387   0.558  0.4365 -0.5590 -0.4225
    1THF     H4 2957   0.092   2.292   0.464  1.6066 -1.6650  0.6109
    1THF     C3 2958   0.125   2.490   0.391 -0.1055  0.2055  0.7598
    1THF     H5 2959   0.056   2.556   0.445 -0.2370 -0.1533  1.0281
    1THF     H6 2960   0.071   2.457   0.302  1.3922 -3.1705  1.0168
    1THF     C4 2961   0.246   2.569   0.356  0.1229 -0.0885 -0.6804
    1THF     H7 2962   0.275   2.621   0.448  0.7448  1.6956 -1.8753
    1THF     H8 2963   0.239   2.639   0.273 -3.0208  0.6744  0.1537
    1THF     O1 2964   0.346   2.463   0.337 -0.6036  0.3780 -0.2375
    1THF     C1 2965   1.777   1.902   1.762  0.1021  0.1991 -0.3939
    1THF     H1 2966   1.692   1.870   1.823 -0.6850  1.2617 -0.9268
    1THF     H2 2967   1.859   1.834   1.789 -0.6527 -0.2465  0.8516
    1THF     C2 2968   1.808   2.051   1.781  0.7137 -0.1516  0.0578
    1THF     H3 2969   1.870   2.063   1.870 -0.1571 -0.2301  0.6901
    1THF     H4 2970   1.724   2.120   1.795  0.2505 -0.6016 -0.4801
    1THF     C3 2971   1.872   2.095   1.654 -0.6211  0.1723  0.5018
    1THF     H5 2972   1.980   2.112   1.661 -0.4756  0.0501 -1.3026
    1THF     H6 2973   1.827   2.183   1.607 -0.1435 -0.6685 -1.5866
    1THF     C4 2974   1.842   1.981   1.560  0.2110  0.0229  0.0741
    1THF     H7 2975   1.929   1.918   1.541 -0.3045 -1.3314  2.0716
    1THF     H8 2976   1.815   2.024   1.463 -0.1013  1.1191  0.6272
    1THF     O1 2977   1.739   1.899   1.621  0.0786  0.4163 -0.0477
    1THF     C1 2978   0.068   2.825   2.049 -0.2587 -0.0755 -0.2218
    1THF     H1 2979   0.077   2.717   2.067  0.2133  0.1069  0.6575
    1THF     H2 2980   0.062   2.871   2.148  0.9369 -0.5483  0.0900
    1THF     C2 2981  -0.055   2.866   1.968  0.3023  0.3443  0.6732
    1THF     H3 2982  -0.094   2.963   1.999 -0.3019  0.7411 -1.2536
    1THF     H4 2983  -0.132   2.790   1.986 -0.6915  1.4537  1.2222
    1THF     C3 2984   0.006   2.863   1.826  0.1944 -0.2201 -0.4719
    1THF     H5 2985  -0.002   2.956   1.769  3.1749  0.3354 -0.0520
    1THF     H6 2986  -0.046   2.790   1.764  3.1867 -1.7525 -1.2334
    1THF     C4 2987   0.155   2.834   1.843 -0.7481  0.3476 -0.0680
    1THF     H7 2988   0.218   2.884   1.769 -2.0125  2.4711  0.2423
    1THF     H8 2989   0.183   2.729   1.834 -0.1411  0.6492 -2.0153
    1THF     O1 2990   0.179   2.879   1.973 -0.2084  0.0624  0.0149
    1THF     C1 2991   3.901   1.228   2.618 -0.3327 -0.0642 -0.2004
    1THF     H1 2992   3.845   1.193   2.704 -1.2251 -0.0629 -0.7682
    1THF     H2 2993   3.989   1.167   2.598  0.1991 -0.0050  1.9513
    1THF     C2 2994   3.951   1.379   2.647 -0.2790  0.7233 -0.7441
    1THF     H3 2995   4.057   1.383   2.618 -0.8541 -1.0309 -3.3533
    1THF     H4 2996   3.939   1.415   2.749  1.0578 -0.4989 -0.1366
    1THF     C3 2997   3.873   1.475   2.553 -0.0173  0.2227  0.7032
    1THF     H5 2998   3.936   1.541   2.494  3.3455 -1.4975  2.2757
    1THF     H6 2999   3.796   1.530   2.610 -0.7904 -0.2847  0.1573
    1THF     C4 3000   3.813   1.385   2.448  0.3037  0.0374 -0.3470
    1THF     H7 3001   3.878   1.375   2.360 -1.7509 -0.8636 -1.8246
    1THF     H8 3002   3.709   1.409   2.427  0.6412 -0.0211 -2.2130
    1THF     O1 3003   3.807   1.251   2.509  0.0649  0.4427  0.1552
    1THF     C1 3004   2.609   0.401   0.495  0.1863  0.2018 -0.2910
    1THF     H1 3005   2.553   0.371   0.584  0.4768 -3.6992 -1.3161
    1THF     H2 3006   2.649   0.502   0.490 -1.1891  0.7295 -0.8056
    1THF     C2 3007   2.536   0.373   0.362  0.0799 -0.1105 -0.8897
    1THF     H3 3008   2.570   0.437   0.280  0.9544  0.3466 -0.1738
    1THF     H4 3009   2.428   0.387   0.375  0.0660  0.7527 -1.8504
    1THF     C3 3010   2.575   0.228   0.328 -0.6055 -0.2370 -0.1454
    1THF     H5 3011   2.601   0.211   0.223 -1.5363  1.4824 -0.6701
    1THF     H6 3012   2.492   0.166   0.364  0.9588 -3.3940 -1.7277
    1THF     C4 3013   2.698   0.196   0.419  0.6051 -0.2887 -0.9891
    1THF     H7 3014   2.792   0.162   0.375  0.7474 -1.9894  0.5710
    1THF     H8 3015   2.665   0.115   0.485 -1.6179  0.9256 -0.5419
    1THF     O1 3016   2.723   0.312   0.495 -0.7656 -0.4373 -0.1725
    1THF     C1 3017   0.845   3.132   0.048  0.2309  0.7446  0.2759
    1THF     H1 3018   0.886   3.228   0.015 -2.2890  1.5747 -0.6112
    1THF     H2 3019   0.898   3.108   0.140 -3.7801  0.0626  2.5308
    1THF     C2 3020   0.863   3.024  -0.067 -0.1505 -0.1518 -0.2668
    1THF     H3 3021   0.894   2.927  -0.026  0.8669  0.6301  0.8424
    1THF     H4 3022   0.936   3.059  -0.140 -0.1901 -1.1540 -0.7949
    1THF     C3 3023   0.727   3.010  -0.136 -0.7095 -0.2495  0.6236
    1THF     H5 3024   0.691   2.911  -0.107 -0.9800 -0.1559  0.6090
    1THF     H6 3025   0.736   3.014  -0.245 -0.6524 -1.5740  0.5761
    1THF     C4 3026   0.632   3.110  -0.059  0.3492  0.4735  0.4690
    1THF     H7 3027   0.532   3.073  -0.036  0.7431 -0.0127  1.4467
    1THF     H8 3028   0.611   3.196  -0.123 -3.0452 -2.4314 -2.5621
    1THF     O1 3029   0.691   3.138   0.066 -0.2705  0.4397 -0.2558
    1THF     C1 3030   1.304   2.062   1.201 -0.3583 -0.4347 -0.4710
    1THF     H1 3031   1.248   2.068   1.294  0.7045  3.1270  0.0173
    1THF     H2 3032   1.386   2.134   1.193 -0.9116  0.2274 -0.1956
    1THF     C2 3033   1.212   2.073   1.080  0.1563 -0.3671  0.3711
    1THF     H3 3034   1.261   2.116   0.992  0.1211 -1.5575 -0.2476
    1THF     H4 3035   1.120   2.128   1.101  0.0615 -0.4683  0.2279
    1THF     C3 3036   1.172   1.930   1.047 -0.0066  0.2669 -1.1144
    1THF     H5 3037   1.185   1.898   0.943 -0.3327  0.1685 -1.1265
    1THF     H6 3038   1.065   1.915   1.064 -0.0751  1.0696 -0.8153
    1THF     C4 3039   1.265   1.845   1.136 -0.4498 -0.4279  0.4786
    1THF     H7 3040   1.310   1.771   1.069  0.3216 -0.4744  1.0452
    1THF     H8 3041   1.208   1.804   1.220 -0.5969 -0.2925  0.4458
    1THF     O1 3042   1.363   1.932   1.192 -0.5054 -0.5298  0.3573
    1THF     C1 3043   3.858   0.186   4.009 -0.3060  0.0303  0.6330
    1THF     H1 3044   3.932   0.253   4.054  0.6301  0.1680 -1.0508
    1THF     H2 3045   3.772   0.251   3.996  0.1108  0.5337  0.3771
    1THF     C2 3046   3.835   0.065   4.094 -0.0259  1.0233  0.5060
    1THF     H3 3047   3.747   0.015   4.052  1.8420 -1.2644 -0.8130
    1THF     H4 3048   3.825   0.082   4.201 -3.1310 -1.4663  0.7006
    1THF     C3 3049   3.945  -0.025   4.047 -0.5869  0.6632 -0.1608
    1THF     H5 3050   3.915  -0.129   4.063  0.5385  0.4557  0.6185
    1THF     H6 3051   4.038  -0.022   4.103  1.5416  0.5616 -3.5546
    1THF     C4 3052   3.985   0.012   3.898  0.2778  0.4079 -0.2665
    1THF     H7 3053   3.922  -0.048   3.832  2.4361 -1.1677 -0.9527
    1THF     H8 3054   4.094   0.014   3.893  0.3660 -0.7697  0.9056
    1THF     O1 3055   3.931   0.141   3.888  0.1223  0.0577  0.0979
    1THF     C1 3056   4.035   0.893   2.921  0.0202  0.1477  0.6322
    1THF     H1 3057   4.023   0.901   3.029 -1.8412  0.4503  0.4114
    1THF     H2 3058   3.958   0.844   2.861  2.0464  1.6186 -3.3177
    1THF     C2 3059   4.173   0.837   2.885  0.2956  0.4834 -0.5247
    1THF     H3 3060   4.176   0.793   2.785 -2.1104  1.8726 -1.2397
    1THF     H4 3061   4.201   0.754   2.951 -0.1634 -0.7231 -1.8109
    1THF     C3 3062   4.272   0.953   2.886  0.1397 -0.5606 -0.7557
    1THF     H5 3063   4.358   0.931   2.823  0.4576  0.0306 -0.5333
    1THF     H6 3064   4.311   0.977   2.985 -0.5196  1.8971 -1.0476
    1THF     C4 3065   4.181   1.070   2.832  0.2667 -0.5553 -0.2324
    1THF     H7 3066   4.187   1.074   2.723  1.6662 -1.2164 -0.1879
    1THF     H8 3067   4.203   1.170   2.870  0.0197 -0.1696 -1.0952
    1THF     O1 3068   4.045   1.025   2.873  0.0639 -0.0934 -0.2636
    1THF     C1 3069   3.306   3.362   3.380  0.4215 -0.3206  0.5524
    1THF     H1 3070   3.346   3.385   3.281  0.2426 -3.9218 -0.4323
    1THF     H2 3071   3.219   3.296   3.372  0.4745 -0.4967  1.2901
    1THF     C2 3072   3.274   3.492   3.452  0.2560  0.2671  0.0565
    1THF     H3 3073   3.202   3.485   3.533 -2.0377  1.1530 -1.8355
    1THF     H4 3074   3.231   3.563   3.381 -3.0881 -2.8463 -1.1664
    1THF     C3 3075   3.410   3.542   3.509 -0.7976 -0.1080 -1.0458
    1THF     H5 3076   3.398   3.581   3.610 -0.9226 -1.0015 -0.7160
    1THF     H6 3077   3.456   3.618   3.445 -0.0985  0.3310 -0.0282
    1THF     C4 3078   3.499   3.415   3.487 -0.3842 -0.0172 -0.9387
    1THF     H7 3079   3.560   3.406   3.577 -0.4547  1.3101 -0.7560
    1THF     H8 3080   3.563   3.413   3.398 -0.9026 -2.1681 -1.2925
    1THF     O1 3081   3.411   3.305   3.469  0.7662  0.7558  0.2169
    1THF     C1 3082   2.630   1.675   1.941  0.6600  0.0982  0.5273
    1THF     H1 3083   2.675   1.745   1.870 -1.3633 -0.6167 -1.4908
    1THF     H2 3084   2.541   1.620   1.910  0.2000  3.2803 -4.2702
    1THF     C2 3085   2.591   1.742   2.074  0.6588 -0.1383  0.1072
    1THF     H3 3086   2.499   1.800   2.067  0.8872  0.1322 -0.6866
    1THF     H4 3087   2.678   1.805   2.097  0.7430 -0.7136  1.4123
    1THF     C3 3088   2.594   1.621   2.171 -0.3861  0.0039  0.7126
    1THF     H5 3089   2.502   1.563   2.162  1.1268 -2.0148 -2.6749
    1THF     H6 3090   2.618   1.650   2.273  0.6987 -0.0496  0.4773
    1THF     C4 3091   2.710   1.540   2.112 -0.1088  0.2390  0.8420
    1THF     H7 3092   2.681   1.434   2.120 -0.4429  0.3342  0.9114
    1THF     H8 3093   2.805   1.557   2.162  0.1836 -1.0084  0.7357
    1THF     O1 3094   2.723   1.575   1.972 -0.9290  0.0221  0.0895
    1THF     C1 3095   3.444   0.974   3.695  0.2482 -0.3040 -0.0109
    1THF     H1 3096   3.474   1.079   3.699 -2.2974  0.3760  2.9623
    1THF     H2 3097   3.454   0.920   3.790  0.4836 -0.8171 -0.3233
    1THF     C2 3098   3.509   0.903   3.579 -0.0588 -0.1662 -0.1058
    1THF     H3 3099   3.494   0.795   3.587  2.0224 -0.3571  1.7613
    1THF     H4 3100   3.616   0.922   3.577  0.0085 -0.3782  1.2058
    1THF     C3 3101   3.443   0.948   3.451  0.0245 -0.2634 -0.2987
    1THF     H5 3102   3.443   0.872   3.373 -0.9609  0.4666 -1.0276
    1THF     H6 3103   3.495   1.035   3.409  0.3089  0.5448  1.6821
    1THF     C4 3104   3.299   0.980   3.494  0.2551 -0.1014 -0.0696
    1THF     H7 3105   3.233   0.901   3.458 -0.1108 -0.5039  1.4272
    1THF     H8 3106   3.263   1.075   3.452  1.9415  1.0108  0.9078
    1THF     O1 3107   3.306   0.977   3.644  0.4236  0.2962  0.5839
    1THF     C1 3108   3.366   2.658   3.099 -0.2822 -0.1313 -0.1033
    1THF     H1 3109   3.464   2.637   3.055  0.5639  1.6191  0.9171
    1THF     H2 3110   3.373   2.740   3.170  0.6680  1.2898 -1.8026
    1THF     C2 3111   3.316   2.525   3.158 -0.1894  0.4056  0.2081
    1THF     H3 3112   3.259   2.541   3.249 -0.2920 -0.3966  0.2856
    1THF     H4 3113   3.396   2.461   3.196 -1.1245 -0.8851  0.0451
    1THF     C3 3114   3.228   2.468   3.049  0.2736 -0.6427  0.6145
    1THF     H5 3115   3.131   2.484   3.096  0.7587  0.7455  1.1611
    1THF     H6 3116   3.247   2.361   3.034  1.2853 -0.2212 -1.2744
    1THF     C4 3117   3.236   2.555   2.924 -0.3657 -0.7177 -0.7604
    1THF     H7 3118   3.133   2.557   2.886 -0.5461  0.9769 -0.2383
    1THF     H8 3119   3.311   2.513   2.857 -0.3818  0.5426 -1.5780
    1THF     O1 3120   3.282   2.681   2.983  0.6157  0.2323 -0.1487
    1THF     C1 3121   3.226   0.651   2.440  0.3210  0.5113 -0.5277
    1THF     H1 3122   3.297   0.716   2.491 -0.7812  0.5750  0.9819
    1THF     H2 3123   3.235   0.543   2.459 -2.6163  0.3685  0.3781
    1THF     C2 3124   3.255   0.661   2.290 -0.1395  0.6767 -0.8359
    1THF     H3 3125   3.316   0.580   2.250  0.3051  1.1459 -1.1298
    1THF     H4 3126   3.315   0.752   2.279 -1.5588  1.5229 -1.6942
    1THF     C3 3127   3.118   0.667   2.217  0.0821 -0.1450 -0.2374
    1THF     H5 3128   3.110   0.579   2.153 -0.4486  0.4893 -1.0666
    1THF     H6 3129   3.108   0.749   2.145 -0.1010  1.2133  1.3019
    1THF     C4 3130   3.003   0.681   2.328 -0.7835 -0.4928  0.3244
    1THF     H7 3131   2.938   0.594   2.328 -0.2771 -0.8767  0.9254
    1THF     H8 3132   2.951   0.776   2.315  1.0711  0.1614 -2.7709
    1THF     O1 3133   3.084   0.683   2.454  0.0355 -0.5522  0.1383
    1THF     C1 3134   3.450   1.494   1.679  0.2590  0.3101  0.0537
    1THF     H1 3135   3.546   1.516   1.726  0.4454  1.6533 -0.8957
    1THF     H2 3136   3.372   1.547   1.734 -1.3060 -1.2370 -0.6359
    1THF     C2 3137   3.428   1.343   1.672  0.0734 -0.5442  0.8126
    1THF     H3 3138   3.326   1.306   1.669  0.4655 -1.5971  0.2551
    1THF     H4 3139   3.482   1.296   1.755  0.6355 -1.0920  0.1444
    1THF     C3 3140   3.489   1.312   1.533  0.5077  0.8287  0.0453
    1THF     H5 3141   3.447   1.221   1.489  0.2964  0.9946 -0.0979
    1THF     H6 3142   3.595   1.296   1.554  0.2954 -1.8689 -0.6706
    1THF     C4 3143   3.465   1.435   1.448 -0.3418 -0.3469 -0.3951
    1THF     H7 3144   3.368   1.432   1.397 -1.4156 -1.4015  1.6291
    1THF     H8 3145   3.544   1.467   1.380 -0.0620  1.4988  0.7520
    1THF     O1 3146   3.458   1.543   1.542  0.3859 -0.9331 -0.1095
    1THF     C1 3147   2.303   1.417   4.062  0.1189  0.6880  0.2715
    1THF     H1 3148   2.238   1.504   4.075 -1.0030 -0.3686  1.9831
    1THF     H2 3149   2.297   1.361   3.969  0.2080  0.2082  0.5545
    1THF     C2 3150   2.283   1.318   4.170  0.1937 -0.2438 -0.3782
    1THF     H3 3151   2.216   1.237   4.140 -1.0509  0.0945  1.4020
    1THF     H4 3152   2.240   1.375   4.253 -0.9968 -1.7617  0.0625
    1THF     C3 3153   2.422   1.264   4.202 -0.2959  0.4554 -0.1370
    1THF     H5 3154   2.444   1.165   4.163  0.4208  1.1107 -1.4146
    1THF     H6 3155   2.437   1.253   4.310  2.1148  0.7567 -0.4229
    1THF     C4 3156   2.528   1.356   4.126  0.0782  0.0004  0.7654
    1THF     H7 3157   2.563   1.300   4.039 -0.2541  0.0953  0.5702
    1THF     H8 3158   2.603   1.396   4.194 -0.7370  1.6295  0.7240
    1THF     O1 3159   2.439   1.455   4.080  0.4472 -0.1688 -0.2686
    1THF     C1 3160   3.647   1.399   3.404  0.0170  0.4205  0.3966
    1THF     H1 3161   3.747   1.359   3.419 -1.1185 -3.2817 -1.4011
    1THF     H2 3162   3.633   1.437   3.302  1.0769  0.7851  0.3871
    1THF     C2 3163   3.633   1.513   3.504  0.3569 -0.2946 -0.2089
    1THF     H3 3164   3.578   1.598   3.462  0.0126  0.3482  1.4873
    1THF     H4 3165   3.729   1.554   3.537  0.0141  0.4385 -0.1129
    1THF     C3 3166   3.550   1.451   3.615 -0.5493  0.5221  0.3175
    1THF     H5 3167   3.483   1.524   3.662 -2.5266 -0.8958 -0.2203
    1THF     H6 3168   3.615   1.396   3.683  0.2901 -0.5144 -1.2973
    1THF     C4 3169   3.460   1.348   3.542 -0.3873  0.3481 -0.2301
    1THF     H7 3170   3.366   1.392   3.509 -0.8161 -0.4220 -0.0713
    1THF     H8 3171   3.451   1.259   3.606 -1.1021  0.0583 -0.7268
    1THF     O1 3172   3.542   1.303   3.434  0.1349 -0.3379  0.9105
    1THF     C1 3173   3.557   2.775   3.580  0.0258 -0.4291 -0.0042
    1THF     H1 3174   3.583   2.874   3.541 -2.2198 -0.1385 -0.8726
    1THF     H2 3175   3.484   2.784   3.661 -1.4320 -0.8691 -1.2505
    1THF     C2 3176   3.685   2.717   3.627 -0.0910 -0.8098  0.0766
    1THF     H3 3177   3.688   2.724   3.735  0.7495 -2.1853  0.1512
    1THF     H4 3178   3.768   2.774   3.584 -1.4702  0.3445 -1.1458
    1THF     C3 3179   3.680   2.569   3.577 -0.7065  0.2767 -0.3143
    1THF     H5 3180   3.646   2.501   3.655  2.7432 -2.4996 -1.0652
    1THF     H6 3181   3.780   2.534   3.551 -0.4227  1.2532 -0.5411
    1THF     C4 3182   3.583   2.566   3.462 -0.2275  0.1355  0.2822
    1THF     H7 3183   3.522   2.475   3.457  0.0829 -0.1912  2.1135
    1THF     H8 3184   3.637   2.582   3.368 -1.2371  0.7062 -0.2168
    1THF     O1 3185   3.503   2.689   3.477  0.1148 -0.0926  0.3033
    1THF     C1 3186   3.308   3.870   3.489  0.7750  0.0147  0.2488
    1THF     H1 3187   3.412   3.893   3.464  1.4593 -1.7393  1.3604
    1THF     H2 3188   3.283   3.768   3.461 -1.5042  0.7473 -0.4445
    1THF     C2 3189   3.224   3.983   3.433 -0.8615 -0.3520  0.6739
    1THF     H3 3190   3.167   3.945   3.348 -0.6774 -0.4237  0.5812
    1THF     H4 3191   3.294   4.060   3.402 -1.6369 -0.6557 -1.9580
    1THF     C3 3192   3.139   4.039   3.551  0.2949 -0.2142  0.1998
    1THF     H5 3193   3.046   3.984   3.566  1.1517 -1.5136  0.8514
    1THF     H6 3194   3.135   4.146   3.533  0.2732 -0.1347  0.6860
    1THF     C4 3195   3.225   4.004   3.678 -0.2055  0.1781  0.2080
    1THF     H7 3196   3.172   3.989   3.773  0.0149  1.9490  0.6219
    1THF     H8 3197   3.303   4.077   3.698 -1.4762  0.9806  2.3654
    1THF     O1 3198   3.287   3.881   3.631  0.1196  0.2071 -0.0309
    1THF     C1 3199   3.753   0.116   2.972 -0.0210 -0.2041  0.1097
    1THF     H1 3200   3.834   0.147   3.038  0.1896  0.4056 -0.4214
    1THF     H2 3201   3.684   0.060   3.035 -2.1137 -1.6637 -3.3009
    1THF     C2 3202   3.816   0.044   2.840  0.6101  0.3649 -0.1955
    1THF     H3 3203   3.740  -0.027   2.808 -0.1965  0.8845  0.5489
    1THF     H4 3204   3.917   0.006   2.860  0.4605 -0.1372 -0.3936
    1THF     C3 3205   3.830   0.167   2.750 -0.1518  0.0428 -0.4028
    1THF     H5 3206   3.843   0.145   2.644 -2.0579 -0.2688 -0.5899
    1THF     H6 3207   3.916   0.222   2.788 -1.5429  1.6484  0.4618
    1THF     C4 3208   3.705   0.244   2.779 -0.1104  0.1439 -0.6898
    1THF     H7 3209   3.616   0.198   2.735  0.1747  1.1426 -2.3764
    1THF     H8 3210   3.725   0.348   2.749  1.9720 -0.3523 -1.0965
    1THF     O1 3211   3.698   0.239   2.924  0.3660  0.2290  0.4901
    1THF     C1 3212   0.765   2.486   0.267 -0.1689 -0.1051 -0.0446
    1THF     H1 3213   0.788   2.499   0.373  0.0339 -1.2201  0.0483
    1THF     H2 3214   0.760   2.581   0.212 -2.0182  0.7471  1.5540
    1THF     C2 3215   0.630   2.416   0.254  0.0596  0.0292  0.5144
    1THF     H3 3216   0.569   2.477   0.187  0.6001  0.7116  0.6364
    1THF     H4 3217   0.580   2.398   0.350  2.7513  0.3179  2.0094
    1THF     C3 3218   0.656   2.281   0.192 -0.0782  0.2907 -0.0207
    1THF     H5 3219   0.632   2.287   0.085  1.2247 -0.1404 -0.3410
    1THF     H6 3220   0.605   2.194   0.234  2.4338 -1.0627  0.2707
    1THF     C4 3221   0.810   2.260   0.188  0.3348  0.7082 -0.1060
    1THF     H7 3222   0.846   2.208   0.098  0.3544 -1.5591  1.1803
    1THF     H8 3223   0.837   2.202   0.276 -0.3051  0.4975 -0.0409
    1THF     O1 3224   0.860   2.392   0.204  0.1526  0.3383  0.3812
    1THF     C1 3225   2.559   3.701   2.982 -0.4406 -0.7482 -0.1633
    1THF     H1 3226   2.473   3.753   3.024 -0.1239  0.7996 -1.3626
    1THF     H2 3227   2.552   3.592   2.988 -0.8190 -0.8204 -1.7363
    1THF     C2 3228   2.696   3.742   3.054 -0.1158  0.3612  0.2752
    1THF     H3 3229   2.707   3.681   3.144  0.2380 -0.0281 -0.0317
    1THF     H4 3230   2.704   3.846   3.087  2.2672  0.6099 -0.9939
    1THF     C3 3231   2.798   3.724   2.941  0.4252 -0.0734 -0.5072
    1THF     H5 3232   2.852   3.629   2.937  1.1399  0.3632 -1.8705
    1THF     H6 3233   2.869   3.808   2.943  3.7137 -2.7497  0.8456
    1THF     C4 3234   2.716   3.728   2.814  0.6331 -0.3458 -0.5282
    1THF     H7 3235   2.712   3.635   2.757 -0.8366 -1.2416  0.9876
    1THF     H8 3236   2.748   3.813   2.753  1.2933 -1.9222 -2.4303
    1THF     O1 3237   2.581   3.749   2.851  0.3531 -0.0306 -0.6402
    1THF     C1 3238   0.974   2.113   1.398 -0.2385 -0.0702 -0.1718
    1THF     H1 3239   1.005   2.030   1.334 -0.0642  0.8712 -1.3397
    1THF     H2 3240   0.953   2.201   1.336 -0.8092  1.1017  1.6365
    1THF     C2 3241   1.089   2.150   1.495  0.1357  0.6188 -0.0218
    1THF     H3 3242   1.148   2.231   1.452 -0.4338  0.4188 -1.2200
    1THF     H4 3243   1.151   2.061   1.495 -0.2157  0.3670 -0.5733
    1THF     C3 3244   1.014   2.187   1.627 -0.0909 -0.5854  0.1720
    1THF     H5 3245   1.052   2.287   1.651 -1.1611 -0.0267 -0.4242
    1THF     H6 3246   1.044   2.116   1.704 -1.6085  0.8005  2.0931
    1THF     C4 3247   0.863   2.178   1.596 -0.0282  0.3389  0.2092
    1THF     H7 3248   0.828   2.273   1.555  0.3198  0.5108  0.3052
    1THF     H8 3249   0.803   2.142   1.680 -0.5136  2.2895  0.7081
    1THF     O1 3250   0.865   2.077   1.492  0.5193 -0.8246  0.4011
    1THF     C1 3251   0.954   2.928   1.012 -0.4995 -0.2009 -0.0607
    1THF     H1 3252   0.846   2.929   0.994 -0.3356 -0.7190 -1.1192
    1THF     H2 3253   0.980   2.939   1.118  0.1761  0.6896 -0.3185
    1THF     C2 3254   1.019   3.050   0.944 -0.6358  0.4461 -0.0786
    1THF     H3 3255   1.115   3.072   0.992 -0.3734 -2.1860  0.6772
    1THF     H4 3256   0.966   3.146   0.951 -1.4985 -0.0123 -0.1995
    1THF     C3 3257   1.047   3.008   0.800  0.2344 -0.2135  0.4799
    1THF     H5 3258   1.137   3.056   0.762 -0.8926  1.4215 -0.1719
    1THF     H6 3259   0.962   3.033   0.735  0.8107  0.0445 -0.1766
    1THF     C4 3260   1.049   2.859   0.811 -0.0349 -0.3430 -0.0851
    1THF     H7 3261   1.147   2.818   0.784  0.1472  0.5527 -0.7901
    1THF     H8 3262   0.975   2.800   0.756  0.2407 -2.1270  1.3959
    1THF     O1 3263   1.024   2.823   0.946  0.0780  0.1883 -0.3680
    1THF     C1 3264   1.226   1.383   3.986 -0.3553  0.7869  0.2584
    1THF     H1 3265   1.176   1.339   4.073  0.0177  1.5882  0.8806
    1THF     H2 3266   1.267   1.303   3.923 -1.7451 -0.3551  0.7773
    1THF     C2 3267   1.325   1.488   4.030 -0.5062  0.7394 -0.1314
    1THF     H3 3268   1.406   1.516   3.962 -2.0821 -1.3712 -3.0074
    1THF     H4 3269   1.371   1.453   4.123 -0.9779  2.0748  0.6172
    1THF     C3 3270   1.235   1.609   4.047 -0.4639 -0.7987  0.2213
    1THF     H5 3271   1.277   1.703   4.009 -2.4318  0.4359  1.0409
    1THF     H6 3272   1.206   1.626   4.151 -0.8045  1.7283 -0.2622
    1THF     C4 3273   1.106   1.586   3.974 -0.5452  0.1353 -0.1155
    1THF     H7 3274   1.107   1.663   3.896  1.4051  2.3659  2.0044
    1THF     H8 3275   1.016   1.586   4.036 -1.2530 -0.1528 -1.1248
    1THF     O1 3276   1.127   1.461   3.912 -0.4159  0.2513  0.2889
    1THF     C1 3277   1.415   3.831   2.391 -0.2877 -0.0635  0.0576
    1THF     H1 3278   1.352   3.745   2.417 -0.3433 -0.0388  0.0062
    1THF     H2 3279   1.353   3.922   2.387 -0.4367 -0.2011 -0.9404
    1THF     C2 3280   1.502   3.809   2.264 -0.0878 -0.1379  0.3086
    1THF     H3 3281   1.452   3.833   2.169 -0.5828 -1.9184  0.0886
    1THF     H4 3282   1.536   3.705   2.259 -3.2585 -1.3031  1.7061
    1THF     C3 3283   1.618   3.904   2.290  0.4809 -0.9547 -0.1905
    1THF     H5 3284   1.602   4.000   2.240  0.1201 -1.3705 -0.8716
    1THF     H6 3285   1.703   3.861   2.237 -2.4193 -2.5276 -3.7638
    1THF     C4 3286   1.629   3.919   2.443  0.5945  0.4206 -0.9697
    1THF     H7 3287   1.633   4.024   2.472  1.8657 -1.0365  4.7800
    1THF     H8 3288   1.718   3.861   2.469 -0.6680 -0.6089  1.1329
    1THF     O1 3289   1.519   3.840   2.490 -0.2526 -0.0052 -0.0638
    1THF     C1 3290   3.895   2.688   1.357 -0.4248  0.4919  0.1576
    1THF     H1 3291   3.977   2.760   1.359 -1.1607  1.3327  0.6748
    1THF     H2 3292   3.912   2.603   1.423  0.1431 -0.0625 -0.6988
    1THF     C2 3293   3.868   2.621   1.213  0.2109 -0.2019  0.0227
    1THF     H3 3294   3.883   2.513   1.217 -1.4078 -0.4011  0.9511
    1THF     H4 3295   3.938   2.650   1.134  0.3438 -0.3524  0.0845
    1THF     C3 3296   3.721   2.644   1.183 -0.0440 -0.1813  0.1758
    1THF     H5 3297   3.673   2.557   1.139  1.8539 -0.4917 -1.3719
    1THF     H6 3298   3.717   2.731   1.118 -2.1548 -0.7655 -0.5041
    1THF     C4 3299   3.658   2.676   1.319 -0.5242 -0.1703  0.8544
    1THF     H7 3300   3.635   2.590   1.383  0.7788 -0.2284  1.2584
    1THF     H8 3301   3.567   2.733   1.300 -1.2010 -0.5687  2.7442
    1THF     O1 3302   3.765   2.749   1.387  0.0832  0.0402  0.6717
    1THF     C1 3303   2.082   0.988   2.735  0.2351  0.4316  0.1416
    1THF     H1 3304   2.047   0.910   2.668 -0.6775 -0.9835  2.2030
    1THF     H2 3305   2.021   1.000   2.825 -1.0000 -1.5000 -0.4224
    1THF     C2 3306   2.092   1.129   2.664 -0.0514 -0.0921  0.1828
    1THF     H3 3307   2.050   1.209   2.725 -1.8146  0.7575 -2.0419
    1THF     H4 3308   2.053   1.132   2.562  0.1304 -0.0641  0.1145
    1THF     C3 3309   2.240   1.155   2.644 -0.6361  0.1128 -0.0134
    1THF     H5 3310   2.265   1.258   2.674 -1.7317  0.1311  0.8868
    1THF     H6 3311   2.274   1.151   2.541  1.9191  0.8435  0.7602
    1THF     C4 3312   2.316   1.060   2.735 -0.7263 -0.0840  0.4157
    1THF     H7 3313   2.347   1.117   2.823 -0.0688 -1.8421  1.3573
    1THF     H8 3314   2.407   1.019   2.689 -0.9817 -0.5433  0.3166
    1THF     O1 3315   2.220   0.951   2.763 -0.2586 -0.4395  0.7936
    1THF     C1 3316   2.777   0.843   1.296 -0.2186 -0.2613 -0.6972
    1THF     H1 3317   2.712   0.767   1.251  0.6165 -1.3541 -0.1013
    1THF     H2 3318   2.734   0.935   1.334  0.3440 -1.3067  2.6300
    1THF     C2 3319   2.884   0.874   1.195 -0.2749 -0.6359  0.3171
    1THF     H3 3320   2.895   0.983   1.189 -1.6370 -0.4863  0.3465
    1THF     H4 3321   2.858   0.826   1.101 -1.5507  1.3294 -0.3707
    1THF     C3 3322   3.012   0.825   1.264  0.2532 -0.8062  0.6360
    1THF     H5 3323   3.089   0.899   1.240 -1.2210  0.9293  1.1433
    1THF     H6 3324   3.040   0.725   1.229  1.8865 -0.5665  1.2142
    1THF     C4 3325   2.973   0.825   1.414 -0.9037 -0.3804  0.2243
    1THF     H7 3326   2.973   0.927   1.454  1.1589 -0.1714 -0.2796
    1THF     H8 3327   3.034   0.756   1.473  0.5850  0.8284  0.1179
    1THF     O1 3328   2.832   0.790   1.417  0.0242 -0.0606 -0.0863
    1THF     C1 3329   2.173   1.348   3.252 -0.3483 -0.2360 -0.8899
    1THF     H1 3330   2.083   1.348   3.190 -0.7715  1.7063 -0.3120
    1THF     H2 3331   2.224   1.443   3.267 -0.2757 -0.7263  2.2130
    1THF     C2 3332   2.263   1.233   3.209 -0.1670 -0.0246  0.6198
    1THF     H3 3333   2.341   1.269   3.141 -1.2037 -0.6278 -0.9073
    1THF     H4 3334   2.207   1.158   3.154 -1.3745  0.4351  1.2020
    1THF     C3 3335   2.316   1.167   3.338  0.3450 -0.6105 -0.4801
    1THF     H5 3336   2.421   1.186   3.360  0.3039 -4.6127  3.9586
    1THF     H6 3337   2.306   1.058   3.336 -1.2701 -0.4942  0.9142
    1THF     C4 3338   2.234   1.223   3.452 -0.4833 -0.0571  0.2381
    1THF     H7 3339   2.289   1.293   3.515 -1.5763  2.1549 -1.2017
    1THF     H8 3340   2.185   1.151   3.518 -3.7342  2.5010  0.7661
    1THF     O1 3341   2.137   1.307   3.387  0.5649 -0.3267  0.3745
    1THF     C1 3342   1.491   3.252   3.563  0.3569  0.4584  0.5697
    1THF     H1 3343   1.554   3.333   3.527  1.3771 -0.9821 -0.9538
    1THF     H2 3344   1.428   3.212   3.483 -0.3515  0.0454  1.3166
    1THF     C2 3345   1.404   3.316   3.670  0.5513  0.9877 -0.6970
    1THF     H3 3346   1.314   3.255   3.677  1.2520  0.0204  0.0649
    1THF     H4 3347   1.380   3.420   3.645 -1.3002  1.4757  2.6886
    1THF     C3 3348   1.492   3.305   3.791 -0.7761 -0.1431  0.0932
    1THF     H5 3349   1.438   3.300   3.885 -2.2495  1.0867 -0.6694
    1THF     H6 3350   1.559   3.390   3.804 -2.0053  1.0778 -1.4205
    1THF     C4 3351   1.588   3.186   3.769  0.5094  0.6899 -0.5552
    1THF     H7 3352   1.562   3.095   3.824  1.4781  1.9728  2.1208
    1THF     H8 3353   1.694   3.211   3.782 -0.2025  3.1645  0.9581
    1THF     O1 3354   1.568   3.149   3.632 -0.0148 -0.4218  0.0190
    1THF     C1 3355   1.745   4.032   1.964 -0.5077 -0.0398  0.6819
    1THF     H1 3356   1.848   4.018   1.997 -0.7180 -0.8576  0.9921
    1THF     H2 3357   1.678   4.067   2.042 -1.0470 -1.1415  0.7193
    1THF     C2 3358   1.695   3.912   1.887 -0.6581 -0.2094 -0.5924
    1THF     H3 3359   1.593   3.890   1.920 -0.1702 -1.7716 -0.0579
    1THF     H4 3360   1.750   3.820   1.909  1.1807  0.9707 -0.1412
    1THF     C3 3361   1.703   3.954   1.740  0.2403  0.6808 -0.2779
    1THF     H5 3362   1.601   3.972   1.705  0.5850  0.8831 -1.2122
    1THF     H6 3363   1.749   3.879   1.675  1.9451 -0.1397  1.8063
    1THF     C4 3364   1.784   4.090   1.741 -0.8722  0.2318  0.0079
    1THF     H7 3365   1.749   4.159   1.664 -2.2612 -1.2979 -0.7666
    1THF     H8 3366   1.892   4.071   1.738 -0.3934  2.6671  0.8062
    1THF     O1 3367   1.753   4.144   1.870 -0.2289  0.9945  0.8222
    1THF     C1 3368   4.009   1.604   3.665 -0.0158 -0.7273  0.3355
    1THF     H1 3369   3.967   1.666   3.586  2.0514 -0.7116 -0.7699
    1THF     H2 3370   3.973   1.649   3.758 -0.2252 -0.6787  0.2299
    1THF     C2 3371   4.165   1.595   3.655 -0.3466 -0.5889  0.0680
    1THF     H3 3372   4.207   1.613   3.754  1.5669  1.6253 -1.0738
    1THF     H4 3373   4.203   1.673   3.588 -1.8370 -0.3451 -0.5077
    1THF     C3 3374   4.185   1.452   3.594  1.0153 -0.2133 -1.0388
    1THF     H5 3375   4.238   1.385   3.662 -0.8967 -0.1670  0.5597
    1THF     H6 3376   4.246   1.460   3.504  1.6546  2.2076 -0.4390
    1THF     C4 3377   4.045   1.393   3.563  0.9027 -0.1994 -0.0312
    1THF     H7 3378   4.043   1.284   3.575  0.4410 -0.0358  1.4767
    1THF     H8 3379   4.026   1.435   3.464  0.8633 -0.2933 -0.0640
    1THF     O1 3380   3.965   1.462   3.656 -0.7885 -0.2832 -0.7137
    1THF     C1 3381   0.238   3.041   2.376  0.1555 -0.2913  0.2577
    1THF     H1 3382   0.186   2.969   2.441  1.6910 -0.6626  1.1123
    1THF     H2 3383   0.176   3.087   2.299  0.8033  0.7464  0.3498
    1THF     C2 3384   0.352   2.970   2.305 -0.2862 -0.4363 -0.0436
    1THF     H3 3385   0.316   2.920   2.215  1.4824  0.1141 -1.1079
    1THF     H4 3386   0.397   2.895   2.370 -0.0503 -0.3890 -0.1501
    1THF     C3 3387   0.459   3.076   2.276  0.9187  0.3398  0.2895
    1THF     H5 3388   0.445   3.121   2.178  0.3880 -0.7045 -0.1178
    1THF     H6 3389   0.557   3.032   2.299  1.2263  1.1840  0.6553
    1THF     C4 3390   0.428   3.194   2.373 -0.0196  0.1866  0.1683
    1THF     H7 3391   0.396   3.284   2.320 -2.5221 -0.5233  0.4217
    1THF     H8 3392   0.507   3.217   2.446 -0.1098 -0.9267  0.6155
    1THF     O1 3393   0.316   3.145   2.449 -0.0554  0.0603  0.3407
    1THF     C1 3394   2.626   0.765   0.297 -0.2383 -0.2094  0.1399
    1THF     H1 3395   2.697   0.734   0.220 -0.1845 -0.2098  0.1900
    1THF     H2 3396   2.531   0.710   0.292 -0.3482 -0.2468  2.0139
    1THF     C2 3397   2.607   0.915   0.278 -0.2952  0.6592  0.1400
    1THF     H3 3398   2.504   0.952   0.276  0.1484  1.8644 -1.7290
    1THF     H4 3399   2.655   0.942   0.184 -1.4341  2.6999  0.1086
    1THF     C3 3400   2.685   0.982   0.391 -0.1494  0.4426 -0.4328
    1THF     H5 3401   2.615   1.021   0.464 -0.0818 -0.5631  0.1808
    1THF     H6 3402   2.748   1.069   0.373 -0.6680  0.9303  0.1265
    1THF     C4 3403   2.766   0.874   0.451  0.8463 -0.0585  0.8034
    1THF     H7 3404   2.777   0.896   0.558 -0.1745  0.3269  0.8342
    1THF     H8 3405   2.859   0.880   0.394 -0.2579 -2.0451 -1.2711
    1THF     O1 3406   2.689   0.754   0.427  0.1668  0.1153 -0.2975
    1THF     C1 3407   0.644   0.123   3.234 -0.3134 -0.6173 -0.2035
    1THF     H1 3408   0.540   0.103   3.261  0.4056 -0.9748  2.5018
    1THF     H2 3409   0.705   0.033   3.245 -2.1124 -1.8853 -0.3580
    1THF     C2 3410   0.688   0.225   3.334  0.5891  0.5767  0.0714
    1THF     H3 3411   0.778   0.182   3.378 -0.1648  0.1332  1.1868
    1THF     H4 3412   0.611   0.245   3.410 -0.0141  2.6874 -1.0397
    1THF     C3 3413   0.719   0.351   3.247  0.3224 -0.3391 -0.1552
    1THF     H5 3414   0.827   0.369   3.245  0.5053 -1.2319  1.0552
    1THF     H6 3415   0.675   0.439   3.295 -0.5525 -0.6734 -0.3402
    1THF     C4 3416   0.652   0.319   3.114 -0.2982  0.0347  0.1596
    1THF     H7 3417   0.698   0.359   3.023 -1.9309 -1.1056 -1.1904
    1THF     H8 3418   0.545   0.342   3.122 -0.3134 -0.4672  1.5368
    1THF     O1 3419   0.650   0.181   3.106  0.3723  0.4759  0.2570
    1THF     C1 3420   0.154   2.501   0.994  1.0284  0.0809  0.0409
    1THF     H1 3421   0.180   2.511   0.888 -2.8616  2.0855 -0.8021
    1THF     H2 3422   0.156   2.594   1.051  2.1238 -0.0261  0.1805
    1THF     C2 3423   0.235   2.388   1.054 -0.6691  0.2259  0.0292
    1THF     H3 3424   0.260   2.424   1.154 -1.0173  0.2680  0.1009
    1THF     H4 3425   0.329   2.373   1.000 -1.5172  0.4851 -1.5482
    1THF     C3 3426   0.147   2.266   1.047 -0.0855  0.5922 -0.0432
    1THF     H5 3427   0.150   2.200   1.134 -1.6125  0.9553  0.3056
    1THF     H6 3428   0.160   2.212   0.953 -1.1763  2.2846 -1.1957
    1THF     C4 3429   0.006   2.320   1.045 -0.0858 -0.2215 -0.7445
    1THF     H7 3430  -0.037   2.309   1.145 -0.6799 -0.3629 -1.0118
    1THF     H8 3431  -0.064   2.272   0.977  1.8597 -1.7004 -1.7405
    1THF     O1 3432   0.015   2.453   1.009  0.7217 -0.3341 -0.2170
    1THF     C1 3433   0.971   0.669   2.032 -0.2402  0.8775  0.3016
    1THF     H1 3434   1.014   0.613   2.115 -0.6853  0.6617  0.3849
    1THF     H2 3435   0.887   0.620   1.982  0.0636 -0.0780  0.7188
    1THF     C2 3436   1.064   0.684   1.915 -0.6628  0.1146 -0.4748
    1THF     H3 3437   1.058   0.604   1.841  0.4255 -1.2843  0.9297
    1THF     H4 3438   1.165   0.692   1.954 -0.1245 -0.5492 -1.7074
    1THF     C3 3439   1.025   0.815   1.851  0.1720  0.1089  0.3184
    1THF     H5 3440   0.937   0.810   1.786  0.9013  0.3541 -0.7076
    1THF     H6 3441   1.106   0.868   1.802  0.5559 -2.3423 -1.7861
    1THF     C4 3442   0.970   0.902   1.970  0.7204  0.1485 -0.7841
    1THF     H7 3443   0.890   0.959   1.923  1.5314  0.3331 -1.9786
    1THF     H8 3444   1.042   0.971   2.015  1.7232 -1.6037  0.3638
    1THF     O1 3445   0.927   0.806   2.067  0.7044 -0.4333 -0.2925
    1THF     C1 3446   0.655   3.972   1.576  0.4110 -0.5398  1.1249
    1THF     H1 3447   0.673   4.077   1.551  0.7660 -1.0671 -0.8781
    1THF     H2 3448   0.720   3.903   1.521 -2.4967 -2.0217 -0.5209
    1THF     C2 3449   0.505   3.939   1.563 -0.5565 -0.2678  0.0200
    1THF     H3 3450   0.492   3.857   1.492 -0.4357  0.2960 -0.6622
    1THF     H4 3451   0.455   4.031   1.532 -1.4440 -0.5356  0.6463
    1THF     C3 3452   0.469   3.902   1.708 -0.3376  0.0858  0.5292
    1THF     H5 3453   0.491   3.798   1.733  2.6439 -0.0069 -2.1307
    1THF     H6 3454   0.374   3.948   1.737 -0.9937 -1.5358  0.9718
    1THF     C4 3455   0.579   3.972   1.792  0.1998  0.0642 -0.5916
    1THF     H7 3456   0.599   3.923   1.887 -0.9837 -0.2999 -0.5145
    1THF     H8 3457   0.552   4.076   1.811 -0.6140 -0.6046  2.0722
    1THF     O1 3458   0.695   3.953   1.714  0.7076  0.0251 -0.5093
    1THF     C1 3459   1.467   3.632   0.646  0.6468  0.8336 -0.5746
    1THF     H1 3460   1.362   3.628   0.617  0.6937  0.7287 -0.7287
    1THF     H2 3461   1.475   3.646   0.755 -1.5510  0.0730 -0.3047
    1THF     C2 3462   1.543   3.733   0.558  0.1264  0.2227  0.5883
    1THF     H3 3463   1.562   3.819   0.622  0.4935  1.6821 -1.4436
    1THF     H4 3464   1.481   3.759   0.472 -0.4749  0.3158  1.0473
    1THF     C3 3465   1.671   3.661   0.517 -0.1369 -0.2671 -0.1940
    1THF     H5 3466   1.750   3.719   0.565  0.3341 -2.0666  1.2533
    1THF     H6 3467   1.684   3.675   0.409 -1.6066  1.3268 -0.1801
    1THF     C4 3468   1.658   3.518   0.571  0.1564  0.3666  0.2127
    1THF     H7 3469   1.721   3.505   0.660 -0.0984 -0.6017  0.2625
    1THF     H8 3470   1.673   3.444   0.492 -1.1393 -0.8213  1.0386
    1THF     O1 3471   1.525   3.508   0.615 -0.1729  0.2010 -0.2310
    1THF     C1 3472   3.923   4.022   1.828  0.2493 -0.2222  0.5976
    1THF     H1 3473   3.996   3.980   1.759 -2.5564 -0.0329 -2.5584
    1THF     H2 3474   3.866   3.945   1.881 -1.6289 -0.0033 -1.0475
    1THF     C2 3475   3.826   4.121   1.752  0.5668  0.5007  0.6987
    1THF     H3 3476   3.741   4.065   1.712  0.8059  0.6936 -0.0812
    1THF     H4 3477   3.883   4.167   1.671  1.5526 -1.3135  0.3394
    1THF     C3 3478   3.785   4.228   1.862 -0.1164  0.5299 -0.3207
    1THF     H5 3479   3.682   4.208   1.892  0.3510 -3.2327 -0.9685
    1THF     H6 3480   3.789   4.333   1.831  0.6744  0.4293 -0.5585
    1THF     C4 3481   3.876   4.200   1.982 -0.0065 -0.9558 -0.3326
    1THF     H7 3482   3.817   4.152   2.061  0.1662 -2.0218 -0.8374
    1THF     H8 3483   3.935   4.287   2.010 -0.9756 -0.7256  1.1155
    1THF     O1 3484   3.972   4.102   1.939 -0.5338 -0.8779  0.4028
    1THF     C1 3485   1.996   4.013   3.639 -0.4312  0.2867  0.6163
    1THF     H1 3486   2.091   4.052   3.677 -0.8696  1.2429  0.7488
    1THF     H2 3487   1.915   4.054   3.701 -0.4086 -2.3839  2.4854
    1THF     C2 3488   2.009   3.854   3.640  0.0277 -0.1689  0.5993
    1THF     H3 3489   1.909   3.812   3.648 -0.0915  0.1669  0.9150
    1THF     H4 3490   2.075   3.812   3.717 -0.5168  0.3518  1.3649
    1THF     C3 3491   2.069   3.826   3.499 -0.0158  0.1224 -0.5893
    1THF     H5 3492   2.055   3.725   3.459 -0.4268 -0.8577  1.9290
    1THF     H6 3493   2.172   3.863   3.499 -0.2597  0.8143 -1.2669
    1THF     C4 3494   1.991   3.931   3.415 -0.4610  0.3857 -0.4547
    1THF     H7 3495   1.892   3.888   3.398 -0.6863  0.0513  1.6047
    1THF     H8 3496   2.033   3.962   3.319 -2.6149  1.2974 -1.1352
    1THF     O1 3497   1.979   4.048   3.502  0.4047  0.0729  0.3309
    1THF     C1 3498   3.425   1.309   1.047  0.3719  0.1214  0.1801
    1THF     H1 3499   3.318   1.301   1.026  0.3522 -0.4360  0.4778
    1THF     H2 3500   3.447   1.413   1.024  0.6725 -0.4528 -2.3153
    1THF     C2 3501   3.504   1.216   0.959 -0.0451 -0.0429 -0.0617
    1THF     H3 3502   3.607   1.250   0.946  0.1826 -0.3138  0.9504
    1THF     H4 3503   3.466   1.212   0.857  0.8757  3.3518 -0.6028
    1THF     C3 3504   3.492   1.077   1.021  0.0714 -0.2037 -0.0009
    1THF     H5 3505   3.592   1.033   1.028  0.6931  1.1102 -0.3651
    1THF     H6 3506   3.416   1.031   0.958 -1.7459  1.9491  0.5374
    1THF     C4 3507   3.436   1.107   1.159 -0.1247 -0.2261 -0.4184
    1THF     H7 3508   3.494   1.055   1.236  0.2343 -1.4943 -1.5138
    1THF     H8 3509   3.330   1.085   1.174 -0.1141  1.5587  2.7085
    1THF     O1 3510   3.447   1.247   1.178 -0.2021 -0.4237  0.7715
    1THF     C1 3511   2.159   0.777   3.269 -0.0068  0.2517 -0.1197
    1THF     H1 3512   2.201   0.743   3.364 -1.2065 -0.3913  0.1857
    1THF     H2 3513   2.069   0.837   3.285  0.0703  0.1161  0.8277
    1THF     C2 3514   2.141   0.659   3.171  0.4234  0.6266  0.0044
    1THF     H3 3515   2.035   0.642   3.152  1.0464 -2.3703 -1.0126
    1THF     H4 3516   2.192   0.567   3.203 -3.3262 -2.2478 -1.8771
    1THF     C3 3517   2.204   0.700   3.039  0.3393  0.4758  0.7351
    1THF     H5 3518   2.139   0.682   2.953  0.8538 -0.0384  0.4534
    1THF     H6 3519   2.293   0.641   3.018 -0.9331 -0.5424 -1.9652
    1THF     C4 3520   2.236   0.851   3.065  0.6353 -0.1514  0.0588
    1THF     H7 3521   2.154   0.910   3.021  0.9592 -0.5247 -1.0720
    1THF     H8 3522   2.330   0.882   3.020  0.5075  0.9335  0.5287
    1THF     O1 3523   2.249   0.867   3.200  0.4910 -0.1156 -0.0043
    1THF     C1 3524   3.969   2.552   3.986  0.0171  0.7306  1.1797
    1THF     H1 3525   4.040   2.602   3.920 -0.7955 -0.2575 -0.4701
    1THF     H2 3526   3.957   2.446   3.964  1.1426  1.1088 -1.4491
    1THF     C2 3527   3.833   2.624   3.980 -0.0518  0.3845  0.3644
    1THF     H3 3528   3.764   2.547   3.944 -0.7576  0.3636  1.7612
    1THF     H4 3529   3.830   2.710   3.913 -0.8596  0.2671  0.2506
    1THF     C3 3530   3.802   2.671   4.123  0.0860 -0.2964  0.0915
    1THF     H5 3531   3.698   2.660   4.155  0.4362 -0.8541  1.0552
    1THF     H6 3532   3.841   2.772   4.132  4.1607 -1.4659 -2.6889
    1THF     C4 3533   3.893   2.576   4.215 -0.0231 -0.3942  0.3964
    1THF     H7 3534   3.839   2.481   4.220  2.7424 -2.1366 -1.6141
    1THF     H8 3535   3.915   2.623   4.311 -0.1621  0.3083  0.0857
    1THF     O1 3536   4.008   2.562   4.134  0.2893  0.0885  0.5435
    1THF     C1 3537   3.416   3.961   1.345 -0.5620 -0.6338  0.6081
    1THF     H1 3538   3.376   4.054   1.302  0.2587 -0.5672 -0.0207
    1THF     H2 3539   3.485   3.909   1.278  0.7538  2.9165 -0.9323
    1THF     C2 3540   3.300   3.876   1.388 -0.6999 -0.2970 -0.1160
    1THF     H3 3541   3.349   3.779   1.400 -1.1555 -0.3036  1.7990
    1THF     H4 3542   3.206   3.878   1.331 -0.9561  2.2875  0.3576
    1THF     C3 3543   3.262   3.911   1.533  0.5749 -0.0232 -0.4054
    1THF     H5 3544   3.211   3.837   1.596 -0.6494  1.5263  0.4388
    1THF     H6 3545   3.198   3.999   1.536  1.0432  0.2939  0.7362
    1THF     C4 3546   3.407   3.954   1.591  0.3656 -0.2410  0.4183
    1THF     H7 3547   3.460   3.878   1.649  1.7058  0.6030  0.3121
    1THF     H8 3548   3.400   4.049   1.645 -1.5245 -1.4388  2.3876
    1THF     O1 3549   3.474   3.993   1.475  0.2982  0.0679  0.1330
    1THF     C1 3550   0.074   2.587   2.934 -0.0166  0.4712 -0.0446
    1THF     H1 3551  -0.007   2.628   2.874 -1.2439  0.1077  1.3358
    1THF     H2 3552   0.027   2.539   3.020  1.4988  1.6852  1.5052
    1THF     C2 3553   0.168   2.702   2.967  0.5532  0.2322 -0.7363
    1THF     H3 3554   0.130   2.756   3.054 -0.7188 -0.6231 -0.7591
    1THF     H4 3555   0.170   2.778   2.888 -1.4648  2.0334  0.9124
    1THF     C3 3556   0.302   2.628   2.988  0.2558  0.4181 -0.5670
    1THF     H5 3557   0.334   2.640   3.092  0.2638  2.0725 -0.7485
    1THF     H6 3558   0.378   2.668   2.921 -1.7212  2.7210 -1.4916
    1THF     C4 3559   0.272   2.485   2.941  0.0599  0.1628  0.0238
    1THF     H7 3560   0.251   2.409   3.016 -1.5205 -0.1268 -0.6843
    1THF     H8 3561   0.352   2.440   2.881 -0.6205 -0.4897 -0.4054
    1THF     O1 3562   0.156   2.500   2.859 -0.4674 -0.3520 -0.1445
    1THF     C1 3563   2.856   0.579   2.782  0.2022 -0.1546 -0.3963
    1THF     H1 3564   2.900   0.615   2.689  0.9366 -1.9159 -0.7394
    1THF     H2 3565   2.927   0.576   2.865  2.7223 -1.5852 -2.5236
    1THF     C2 3566   2.783   0.442   2.768  0.3581 -0.2780 -0.6386
    1THF     H3 3567   2.843   0.362   2.812  0.4181 -0.5771 -1.2707
    1THF     H4 3568   2.775   0.409   2.665  1.7019 -0.9947 -0.5264
    1THF     C3 3569   2.654   0.451   2.848 -0.1809  0.2457  0.3280
    1THF     H5 3570   2.644   0.387   2.936 -0.8428  1.8825  1.4704
    1THF     H6 3571   2.562   0.436   2.791  0.4866 -2.3887 -0.1593
    1THF     C4 3572   2.652   0.591   2.900 -0.0636 -0.5840 -0.1226
    1THF     H7 3573   2.696   0.601   3.000 -1.8102  0.2916  0.5781
    1THF     H8 3574   2.555   0.642   2.898  0.9647  1.3462 -1.4944
    1THF     O1 3575   2.739   0.663   2.809 -0.5054 -0.1797 -0.3076
    1THF     C1 3576   2.254   0.679   1.362  0.2550 -0.3368 -0.2629
    1THF     H1 3577   2.305   0.643   1.452 -1.6188  0.1355  1.0182
    1THF     H2 3578   2.241   0.788   1.357 -0.4034 -0.4691 -1.6176
    1THF     C2 3579   2.131   0.595   1.362  0.0559 -0.2617  0.6873
    1THF     H3 3580   2.042   0.637   1.409 -0.9848 -1.7189  0.0758
    1THF     H4 3581   2.155   0.499   1.408  3.5982  0.0539 -0.3193
    1THF     C3 3582   2.103   0.573   1.210 -0.5706 -0.0358 -0.3792
    1THF     H5 3583   2.017   0.630   1.173 -0.1864  0.9560  0.2657
    1THF     H6 3584   2.077   0.467   1.206  1.9387 -0.9091  3.7030
    1THF     C4 3585   2.235   0.609   1.133  0.6287 -0.0009 -0.6651
    1THF     H7 3586   2.225   0.714   1.102  3.0220  0.5007  0.1686
    1THF     H8 3587   2.265   0.550   1.046 -0.9756 -1.2878 -0.3637
    1THF     O1 3588   2.326   0.625   1.242  0.0834 -0.2588 -0.4048
    1THF     C1 3589   0.898   1.191   1.068 -0.8533  0.0649  0.3871
    1THF     H1 3590   0.939   1.209   1.168  0.1882 -0.1056 -0.0106
    1THF     H2 3591   0.978   1.216   0.999 -0.7955 -0.5100  0.2422
    1THF     C2 3592   0.777   1.283   1.029  0.6900 -0.1452  0.1465
    1THF     H3 3593   0.801   1.387   1.008 -0.1544  0.3950  1.7440
    1THF     H4 3594   0.700   1.280   1.107  1.6229 -1.3680  1.0410
    1THF     C3 3595   0.747   1.206   0.904  0.2481  0.2745 -0.2393
    1THF     H5 3596   0.827   1.214   0.829 -0.3195  0.7068 -0.8040
    1THF     H6 3597   0.658   1.242   0.853 -0.1075 -0.9374 -0.4686
    1THF     C4 3598   0.737   1.067   0.953 -0.1905  0.2256 -0.8137
    1THF     H7 3599   0.744   0.987   0.878 -4.2635 -1.4255  0.4085
    1THF     H8 3600   0.641   1.051   1.003 -0.2021  0.7168 -0.6810
    1THF     O1 3601   0.841   1.061   1.055  0.3912 -0.2332  0.1416
    1THF     C1 3602   0.583   3.921   3.670 -0.5164 -0.7340  0.2126
    1THF     H1 3603   0.547   4.021   3.643  1.0525 -0.8066 -2.3235
    1THF     H2 3604   0.687   3.923   3.703 -0.4226  0.6678 -0.1162
    1THF     C2 3605   0.582   3.835   3.541 -0.4953 -0.1463 -0.1468
    1THF     H3 3606   0.660   3.861   3.470 -1.6997 -1.5584 -2.0450
    1THF     H4 3607   0.482   3.852   3.501 -0.4808 -0.6250 -0.3836
    1THF     C3 3608   0.593   3.689   3.593 -0.2155  0.5614 -0.1430
    1THF     H5 3609   0.697   3.657   3.587  0.6996  2.9330  2.0835
    1THF     H6 3610   0.523   3.623   3.542 -2.7344  2.3444  0.8504
    1THF     C4 3611   0.568   3.703   3.740 -0.0337  0.6853  0.5174
    1THF     H7 3612   0.662   3.684   3.793  0.7666 -1.8076 -1.6726
    1THF     H8 3613   0.495   3.630   3.775  1.2604 -1.3090 -0.8249
    1THF     O1 3614   0.513   3.833   3.761  0.1428 -0.1330 -0.4551
    1THF     C1 3615   2.248   1.598   0.450 -0.1734  0.1835 -0.7606
    1THF     H1 3616   2.240   1.494   0.417  1.0185 -0.2666  0.3399
    1THF     H2 3617   2.153   1.622   0.499  0.0922 -1.4193  0.5793
    1THF     C2 3618   2.270   1.687   0.323 -1.0948  0.1808 -0.1613
    1THF     H3 3619   2.230   1.787   0.337  0.7551  0.9044  0.0877
    1THF     H4 3620   2.222   1.642   0.235  0.2786  0.0577 -0.8515
    1THF     C3 3621   2.424   1.705   0.305  0.0256  0.2806 -0.4627
    1THF     H5 3622   2.457   1.809   0.312  0.7270 -0.0233  0.8876
    1THF     H6 3623   2.467   1.665   0.213 -0.3824 -1.8707  0.2604
    1THF     C4 3624   2.476   1.634   0.425  0.4621 -0.3323 -0.3485
    1THF     H7 3625   2.558   1.689   0.472 -0.1198  0.7420 -0.5782
    1THF     H8 3626   2.514   1.536   0.397  2.2460  0.6636 -1.4416
    1THF     O1 3627   2.370   1.630   0.521  0.5329 -0.5050  0.6351
    1THF     C1 3628   2.270   1.833   3.531 -0.1489  0.4143  1.0383
    1THF     H1 3629   2.321   1.926   3.504 -1.2208  0.0068 -2.7310
    1THF     H2 3630   2.300   1.785   3.624 -0.9648  0.4395  1.3235
    1THF     C2 3631   2.274   1.747   3.407  0.1457  0.4584  0.3732
    1THF     H3 3632   2.329   1.656   3.432  0.4454  1.1217  2.1748
    1THF     H4 3633   2.314   1.801   3.321 -0.9959 -0.0516 -0.4966
    1THF     C3 3634   2.130   1.706   3.379  0.2752 -0.1714  0.6953
    1THF     H5 3635   2.098   1.618   3.435  1.0298  0.5100  2.2080
    1THF     H6 3636   2.104   1.693   3.273  1.1856  1.9021  0.1947
    1THF     C4 3637   2.051   1.824   3.428  0.7930 -0.4099  0.1155
    1THF     H7 3638   1.946   1.801   3.448  0.8080 -1.3895 -0.8595
    1THF     H8 3639   2.045   1.911   3.361  1.1702  0.6019  1.3909
    1THF     O1 3640   2.130   1.861   3.543  0.0799 -0.3665  0.0255
    1THF     C1 3641   2.610   0.081   2.500  0.0958  0.6151  0.0780
    1THF     H1 3642   2.708   0.054   2.458 -1.6348 -0.8483 -3.2512
    1THF     H2 3643   2.555   0.158   2.445 -0.8726 -1.0021 -1.2750
    1THF     C2 3644   2.611   0.102   2.650 -0.7056  0.7853  0.4566
    1THF     H3 3645   2.544   0.181   2.683 -0.0036  1.5546  0.0840
    1THF     H4 3646   2.709   0.134   2.685  0.6451  1.4238 -3.6225
    1THF     C3 3647   2.582  -0.035   2.705  0.1312 -0.1170  0.9930
    1THF     H5 3648   2.488  -0.026   2.760 -1.7929 -1.9687 -1.8739
    1THF     H6 3649   2.656  -0.079   2.772  0.4732 -1.3756 -0.1884
    1THF     C4 3650   2.568  -0.132   2.590  0.9172  0.1988 -0.2368
    1THF     H7 3651   2.488  -0.206   2.599  1.0019  0.3301  1.7309
    1THF     H8 3652   2.667  -0.174   2.569  1.2209  0.7237  0.1510
    1THF     O1 3653   2.535  -0.049   2.481  0.4705  0.2193 -0.5841
    1THF     C1 3654   3.139   0.016   0.539 -0.5356 -0.2522 -0.0619
    1THF     H1 3655   3.196   0.105   0.564 -1.5384  0.6853 -1.0694
    1THF     H2 3656   3.192  -0.031   0.456 -0.3969  0.9783 -0.6780
    1THF     C2 3657   3.002   0.054   0.499 -0.3088  0.1269  0.5819
    1THF     H3 3658   3.016   0.085   0.395  1.4363  0.5341  0.9367
    1THF     H4 3659   2.978   0.140   0.561 -0.0138  0.7274 -0.1225
    1THF     C3 3660   2.918  -0.065   0.526  0.3473 -0.0272 -0.4635
    1THF     H5 3661   2.867  -0.110   0.441  3.1641  0.1677 -2.3458
    1THF     H6 3662   2.834  -0.032   0.588 -0.7492  0.2982 -2.1010
    1THF     C4 3663   3.009  -0.168   0.596  0.3073  0.1217  0.3942
    1THF     H7 3664   3.043  -0.240   0.521  3.8329  1.5791  0.4860
    1THF     H8 3665   2.965  -0.220   0.682 -1.5272 -2.1700 -1.8564
    1THF     O1 3666   3.127  -0.090   0.639 -0.0492  0.4221 -0.1912
    1THF     C1 3667   0.224   1.835   2.794 -0.3924 -0.4286 -0.3338
    1THF     H1 3668   0.168   1.895   2.723  0.1448  1.6111  0.9373
    1THF     H2 3669   0.250   1.887   2.887 -0.8342  0.5591 -0.7665
    1THF     C2 3670   0.337   1.744   2.735  0.0667 -0.6460 -0.5427
    1THF     H3 3671   0.433   1.742   2.787  0.8230  1.3564 -1.7850
    1THF     H4 3672   0.359   1.774   2.632  2.6328 -1.6083 -0.3013
    1THF     C3 3673   0.280   1.604   2.727  0.4368 -0.9758  1.1228
    1THF     H5 3674   0.326   1.540   2.802 -0.5507  1.4223  3.9168
    1THF     H6 3675   0.306   1.568   2.628 -1.5494 -1.1734  0.6411
    1THF     C4 3676   0.126   1.626   2.744 -1.0168 -0.4647  0.2163
    1THF     H7 3677   0.075   1.538   2.783 -0.5643 -2.1379 -2.8005
    1THF     H8 3678   0.082   1.649   2.647  2.7814 -1.1237 -1.7624
    1THF     O1 3679   0.122   1.735   2.832  0.4323  0.6028 -0.0231
    1THF     C1 3680   1.078   2.795   0.421 -0.6238 -0.3623 -0.1224
    1THF     H1 3681   1.080   2.872   0.499 -1.4774  0.4848 -0.9319
    1THF     H2 3682   1.034   2.701   0.455 -0.2792 -0.7781 -0.8214
    1THF     C2 3683   1.222   2.765   0.387 -0.6798  0.6597  0.5815
    1THF     H3 3684   1.269   2.695   0.456 -0.6273  1.4050  1.3076
    1THF     H4 3685   1.268   2.863   0.372 -2.5925  1.5373  0.2785
    1THF     C3 3686   1.207   2.694   0.251 -0.0062 -0.2493 -0.3435
    1THF     H5 3687   1.191   2.587   0.266 -1.6115 -0.0796 -0.7349
    1THF     H6 3688   1.288   2.730   0.187  0.2398 -1.6718 -0.8510
    1THF     C4 3689   1.073   2.752   0.198  0.0731 -0.7777 -0.1560
    1THF     H7 3690   1.008   2.666   0.182  0.2133 -0.6590 -1.4177
    1THF     H8 3691   1.091   2.805   0.104  3.2159  0.2820  0.9530
    1THF     O1 3692   1.025   2.840   0.299  0.1242 -0.4634  0.1907
    1THF     C1 3693   3.911   1.001   3.503 -0.4533  0.2890 -0.2466
    1THF     H1 3694   3.803   1.015   3.497 -0.2989  1.3827 -0.6406
    1THF     H2 3695   3.956   1.073   3.571  0.8463  0.7618 -1.5664
    1THF     C2 3696   3.969   1.045   3.368  0.0624  0.0619  0.4907
    1THF     H3 3697   4.069   1.088   3.365 -0.1920  0.8399  2.4507
    1THF     H4 3698   3.897   1.110   3.318 -0.9294 -1.1465  0.3050
    1THF     C3 3699   3.978   0.911   3.296  0.2162  0.3037  0.4358
    1THF     H5 3700   4.067   0.908   3.232 -1.6951 -0.8825 -2.2925
    1THF     H6 3701   3.884   0.899   3.241 -0.5308 -0.9832  1.9505
    1THF     C4 3702   3.981   0.801   3.397 -0.2681 -0.2686 -0.0294
    1THF     H7 3703   4.078   0.751   3.394 -0.9061 -1.5329  0.1244
    1THF     H8 3704   3.905   0.727   3.372  1.4780 -1.4252 -2.0910
    1THF     O1 3705   3.961   0.865   3.521 -0.2598  0.5380 -0.4071
    1THF     C1 3706   1.901   1.738   0.103 -0.1114  0.1190 -0.8510
    1THF     H1 3707   1.960   1.823   0.139  1.4650 -1.7297  1.0764
    1THF     H2 3708   1.821   1.766   0.035  0.1052 -1.2316 -1.6923
    1THF     C2 3709   1.824   1.669   0.223 -0.8065  0.1385  0.3544
    1THF     H3 3710   1.717   1.664   0.200 -1.3636  1.8403  2.4482
    1THF     H4 3711   1.831   1.740   0.306 -0.9003 -1.2824  1.6018
    1THF     C3 3712   1.894   1.536   0.251  0.0870 -0.4866 -0.1712
    1THF     H5 3713   1.827   1.457   0.286 -0.4020 -0.6183 -1.3852
    1THF     H6 3714   1.975   1.546   0.324  0.0436 -0.6873 -0.0950
    1THF     C4 3715   1.956   1.502   0.111  0.8202  0.2957 -0.3466
    1THF     H7 3716   1.897   1.437   0.046  1.4296  1.1493 -1.7725
    1THF     H8 3717   2.051   1.450   0.126 -0.3343 -0.9363  3.1845
    1THF     O1 3718   1.981   1.633   0.043  0.1849 -0.4037  0.5377
    1THF     C1 3719   0.051   1.189   1.642  0.1750  0.1598 -0.1328
    1THF     H1 3720   0.127   1.169   1.717  1.8879 -0.6667 -2.0491
    1THF     H2 3721   0.083   1.259   1.564 -0.0377 -0.7583 -1.0513
    1THF     C2 3722  -0.068   1.247   1.702  0.5393 -0.0840 -0.2786
    1THF     H3 3723  -0.133   1.290   1.625 -2.6487 -2.2302  1.0855
    1THF     H4 3724  -0.032   1.316   1.778  0.3806  0.6609 -0.8730
    1THF     C3 3725  -0.153   1.121   1.746 -0.2189 -0.4403  0.8224
    1THF     H5 3726  -0.258   1.124   1.715  0.3696 -0.2165 -1.1891
    1THF     H6 3727  -0.149   1.097   1.852  0.8555  2.8270  1.5669
    1THF     C4 3728  -0.084   1.000   1.673  0.1887 -0.1431 -0.1922
    1THF     H7 3729  -0.152   0.939   1.612  0.1728 -0.5090  0.1889
    1THF     H8 3730  -0.033   0.956   1.759 -0.1609 -0.8025 -0.3187
    1THF     O1 3731   0.010   1.064   1.591  0.5989 -0.1111  0.3465
    1THF     C1 3732   1.049   3.364   3.677  0.1710  0.3472  0.0495
    1THF     H1 3733   1.125   3.401   3.747  1.0246 -2.5492  0.6988
    1THF     H2 3734   1.095   3.339   3.581  1.6701 -0.9388  1.0696
    1THF     C2 3735   0.927   3.456   3.665 -0.3793  0.2097  0.2994
    1THF     H3 3736   0.936   3.522   3.578  0.3686  0.5328  0.6165
    1THF     H4 3737   0.915   3.533   3.741  1.5484  0.0268  0.8306
    1THF     C3 3738   0.802   3.372   3.649 -0.4085 -0.5675 -0.7968
    1THF     H5 3739   0.754   3.400   3.555 -1.0584  1.8327  0.2233
    1THF     H6 3740   0.734   3.388   3.732 -0.0480 -0.8847 -0.4365
    1THF     C4 3741   0.851   3.225   3.661 -0.5818  0.1377  0.0102
    1THF     H7 3742   0.866   3.188   3.559  1.8530  1.1215 -0.0301
    1THF     H8 3743   0.782   3.161   3.716 -0.1196  0.5051  1.0223
    1THF     O1 3744   0.980   3.246   3.724 -0.2182  0.1145 -0.3976
    1THF     C1 3745   3.858   3.508   1.594 -0.6395 -0.0934 -0.2747
    1THF     H1 3746   3.792   3.425   1.566 -1.7620  0.0461  1.8144
    1THF     H2 3747   3.944   3.514   1.527 -1.6966  1.7090 -1.4907
    1THF     C2 3748   3.891   3.492   1.742  0.3521  0.1963 -0.0300
    1THF     H3 3749   3.999   3.481   1.755  0.1581 -1.7169  0.1120
    1THF     H4 3750   3.848   3.397   1.775  0.6657 -0.6780 -2.0804
    1THF     C3 3751   3.830   3.614   1.806 -0.5085 -0.0703  0.8585
    1THF     H5 3752   3.892   3.644   1.891  1.1183  2.1723 -1.0430
    1THF     H6 3753   3.728   3.594   1.837 -0.8090 -0.1959 -0.1932
    1THF     C4 3754   3.815   3.717   1.697 -0.3466 -0.1850  0.7087
    1THF     H7 3755   3.905   3.774   1.674  0.6699 -2.1720 -0.4324
    1THF     H8 3756   3.727   3.777   1.722 -0.1729  0.2763  0.2075
    1THF     O1 3757   3.783   3.633   1.592  0.4065  0.0388  0.1290
    1THF     C1 3758   2.222   3.648   2.328 -0.6899  0.1214 -0.1720
    1THF     H1 3759   2.287   3.708   2.392 -1.7291  1.2211 -0.1292
    1THF     H2 3760   2.264   3.614   2.232 -2.3459  2.2799 -1.7100
    1THF     C2 3761   2.084   3.715   2.310 -0.6037 -0.1436 -0.2152
    1THF     H3 3762   2.036   3.674   2.221 -3.7877  1.0049  0.9200
    1THF     H4 3763   2.081   3.824   2.313 -0.2090 -0.1488  0.4438
    1THF     C3 3764   2.004   3.688   2.439  0.0852  0.3619 -0.0945
    1THF     H5 3765   1.909   3.636   2.425  0.6080 -0.6859  0.2220
    1THF     H6 3766   2.004   3.775   2.505  0.8976 -0.2000  0.6594
    1THF     C4 3767   2.089   3.587   2.510 -0.0119  0.5623  0.0321
    1THF     H7 3768   2.017   3.514   2.548 -1.2699  1.8618  0.1733
    1THF     H8 3769   2.151   3.626   2.590  0.2538  1.1119 -0.4379
    1THF     O1 3770   2.179   3.535   2.406 -0.1204  0.0996 -0.6276
    1THF     C1 3771   0.743   1.891   4.071  0.0773  0.8247 -0.2614
    1THF     H1 3772   0.775   1.934   3.975 -0.5651 -0.1616 -0.9343
    1THF     H2 3773   0.813   1.924   4.148 -1.6839  2.7867  0.5761
    1THF     C2 3774   0.714   1.742   4.055 -0.8102 -0.0301  0.1638
    1THF     H3 3775   0.762   1.682   4.133 -0.9974  0.7057  0.8544
    1THF     H4 3776   0.758   1.713   3.960  0.5774 -0.5713  0.9512
    1THF     C3 3777   0.562   1.726   4.049 -0.3914 -0.7154  0.2547
    1THF     H5 3778   0.514   1.683   4.137 -0.4324 -1.7118 -0.2485
    1THF     H6 3779   0.519   1.672   3.965  0.9201 -1.8917  0.3148
    1THF     C4 3780   0.509   1.875   4.046  0.4733  0.3057  0.7652
    1THF     H7 3781   0.416   1.877   4.104 -0.7543 -1.7443 -1.0581
    1THF     H8 3782   0.486   1.908   3.945 -0.0295 -0.5409  0.5923
    1THF     O1 3783   0.616   1.947   4.100  0.0320 -0.6580  0.3029
    1THF     C1 3784   1.495   2.451   3.758 -0.3712 -0.2283 -0.3495
    1THF     H1 3785   1.474   2.428   3.653  1.2367 -0.8266 -0.5586
    1THF     H2 3786   1.603   2.469   3.765 -0.1692 -1.1209 -0.9354
    1THF     C2 3787   1.460   2.333   3.849 -0.0672 -0.1543 -0.0728
    1THF     H3 3788   1.553   2.284   3.876 -0.9199 -1.0799  1.2239
    1THF     H4 3789   1.395   2.265   3.794 -0.2288 -0.4353  0.4685
    1THF     C3 3790   1.399   2.400   3.976  0.5121 -0.6999  0.1172
    1THF     H5 3791   1.454   2.365   4.064 -1.8446  1.2352  2.4526
    1THF     H6 3792   1.295   2.368   3.982  0.2626 -0.6120 -2.9113
    1THF     C4 3793   1.414   2.557   3.953 -0.6026 -1.0567  0.0780
    1THF     H7 3794   1.505   2.600   3.994 -1.8929  0.8443  1.0411
    1THF     H8 3795   1.327   2.614   3.987 -1.7046 -2.0045 -1.1203
    1THF     O1 3796   1.426   2.561   3.805  0.7475 -0.1023 -0.2463
    1THF     C1 3797   2.371   1.124   3.823 -0.8321  0.2955 -0.2135
    1THF     H1 3798   2.337   1.189   3.742 -2.1563 -0.5905 -0.3901
    1THF     H2 3799   2.335   1.170   3.916  2.3521 -0.2425  1.3591
    1THF     C2 3800   2.523   1.109   3.807  0.7818 -0.2019  0.0549
    1THF     H3 3801   2.568   1.051   3.888 -0.2215 -2.7170 -1.1474
    1THF     H4 3802   2.575   1.205   3.798  1.0945 -0.5105 -1.5535
    1THF     C3 3803   2.518   1.020   3.681  0.4040 -0.0695  0.0322
    1THF     H5 3804   2.597   0.945   3.688  0.0777 -0.3479  0.8036
    1THF     H6 3805   2.523   1.079   3.590 -0.5613 -0.3283 -0.1935
    1THF     C4 3806   2.379   0.948   3.679 -0.4092  0.0632  0.0072
    1THF     H7 3807   2.382   0.840   3.697  0.8473  0.0510 -0.2297
    1THF     H8 3808   2.324   0.972   3.588 -1.6724  1.8747  1.2040
    1THF     O1 3809   2.314   0.996   3.801 -0.2724 -0.7226  0.5545
    1THF     C1 3810   0.100   0.458   2.568 -0.6744  0.4614  0.2920
    1THF     H1 3811   0.079   0.353   2.549 -0.2824  0.5199 -0.4992
    1THF     H2 3812   0.198   0.467   2.616  0.7513 -3.5969 -1.5995
    1THF     C2 3813  -0.018   0.516   2.648 -0.2845 -0.0486  0.8775
    1THF     H3 3814   0.013   0.599   2.712  1.3735  1.4043 -1.7298
    1THF     H4 3815  -0.061   0.428   2.696  3.0338 -2.3504 -0.1962
    1THF     C3 3816  -0.116   0.582   2.539 -0.0417  0.3817 -0.2309
    1THF     H5 3817  -0.133   0.687   2.563  2.9511  0.3863  2.1521
    1THF     H6 3818  -0.202   0.514   2.534 -0.4972  0.8575  0.9863
    1THF     C4 3819  -0.043   0.568   2.400 -0.3906 -0.3472 -0.6635
    1THF     H7 3820  -0.036   0.666   2.353  1.0654 -0.4469 -0.6500
    1THF     H8 3821  -0.087   0.494   2.333 -1.9458  1.0361 -1.2206
    1THF     O1 3822   0.089   0.527   2.438 -0.0739 -0.1927  0.4027
    1THF     C1 3823   1.241   3.434   2.190  0.0750  0.6495 -0.3083
    1THF     H1 3824   1.329   3.460   2.249 -0.6247 -1.6281  1.8435
    1THF     H2 3825   1.262   3.341   2.137  0.6727 -1.0962  2.8619
    1THF     C2 3826   1.179   3.556   2.112  0.2132 -0.0899 -0.6834
    1THF     H3 3827   1.133   3.507   2.026  1.0426 -0.6000 -0.8407
    1THF     H4 3828   1.258   3.625   2.081  2.0758 -2.5648 -1.5512
    1THF     C3 3829   1.085   3.620   2.211 -0.6798 -0.4895 -0.2732
    1THF     H5 3830   0.988   3.632   2.162 -0.3849 -0.6366 -0.9004
    1THF     H6 3831   1.112   3.724   2.234 -1.2003 -0.9827  2.8317
    1THF     C4 3832   1.083   3.522   2.331  0.4720 -0.6358  0.5097
    1THF     H7 3833   0.982   3.509   2.372 -0.2616  3.8533  0.3359
    1THF     H8 3834   1.147   3.553   2.413  0.4193 -0.2853  0.4201
    1THF     O1 3835   1.140   3.402   2.284  0.2548  0.4280 -0.0435
    1THF     C1 3836   3.806   1.212   1.168  0.0156 -0.1650 -0.3825
    1THF     H1 3837   3.699   1.217   1.148  0.1062 -0.0194 -0.8360
    1THF     H2 3838   3.851   1.311   1.168 -2.4712  1.0348  2.8564
    1THF     C2 3839   3.879   1.117   1.065  0.0151 -0.4035 -0.2116
    1THF     H3 3840   3.958   1.168   1.009 -0.0470 -2.7736 -2.5821
    1THF     H4 3841   3.814   1.086   0.983 -1.5566 -0.1141  0.8958
    1THF     C3 3842   3.942   1.002   1.156 -0.0161  0.1233 -0.5022
    1THF     H5 3843   4.050   1.012   1.165 -0.2405  2.3121  0.0564
    1THF     H6 3844   3.918   0.903   1.117  0.9550  0.3440 -1.6976
    1THF     C4 3845   3.872   1.019   1.288  0.1007 -0.0834  0.3039
    1THF     H7 3846   3.940   0.990   1.369 -1.0641  0.3627  1.4641
    1THF     H8 3847   3.789   0.950   1.275  0.1916  0.2693 -2.3834
    1THF     O1 3848   3.827   1.156   1.299 -0.1624 -0.2276  0.5039
    1THF     C1 3849   1.445   2.198   2.135  0.5525  0.2693  0.5743
    1THF     H1 3850   1.337   2.183   2.125  0.8941 -2.9066  1.1179
    1THF     H2 3851   1.495   2.101   2.145 -0.2529 -0.2448 -0.2326
    1THF     C2 3852   1.448   2.282   2.270  0.1765  0.3824  0.1144
    1THF     H3 3853   1.450   2.221   2.361  0.0890 -1.4117 -1.0450
    1THF     H4 3854   1.356   2.340   2.276 -0.8654 -1.2102 -0.1427
    1THF     C3 3855   1.569   2.370   2.246  0.6108  0.4270  0.3647
    1THF     H5 3856   1.663   2.318   2.264  0.7299 -2.1765 -6.4705
    1THF     H6 3857   1.557   2.464   2.300  1.5460 -0.5867  2.3702
    1THF     C4 3858   1.565   2.399   2.096  0.3662 -0.2186  0.0179
    1THF     H7 3859   1.671   2.397   2.072  0.6662  0.8346  1.1487
    1THF     H8 3860   1.524   2.498   2.073  0.5429 -0.0400  0.4466
    1THF     O1 3861   1.502   2.278   2.035  0.2295 -0.2837  0.4127
    1THF     C1 3862   0.517   1.855   3.015  0.1339  0.3390  0.1587
    1THF     H1 3863   0.442   1.780   2.990  0.3338  0.7422 -1.6725
    1THF     H2 3864   0.463   1.950   3.016 -2.3851 -1.0089 -2.5603
    1THF     C2 3865   0.645   1.865   2.932  0.3229 -0.3726  0.0558
    1THF     H3 3866   0.654   1.963   2.887 -1.0880 -0.7483 -1.0962
    1THF     H4 3867   0.655   1.794   2.849  1.0825  0.6128 -0.7038
    1THF     C3 3868   0.759   1.845   3.034 -0.2792  0.3812 -0.0218
    1THF     H5 3869   0.845   1.906   3.005  0.1455  0.9755  2.4062
    1THF     H6 3870   0.797   1.742   3.038  0.5149  0.7626  3.7203
    1THF     C4 3871   0.693   1.873   3.165 -0.2335 -0.0991 -0.2846
    1THF     H7 3872   0.680   1.981   3.173 -1.8428 -0.3791  1.3220
    1THF     H8 3873   0.739   1.830   3.255  0.2907  2.2797  0.6377
    1THF     O1 3874   0.562   1.819   3.147 -0.6470 -0.3951 -0.1901
    1THF     C1 3875   1.579   3.500   0.974  0.1357 -0.0824  0.2729
    1THF     H1 3876   1.504   3.433   0.933 -0.8397  0.2401  1.5037
    1THF     H2 3877   1.591   3.584   0.905  1.1733  0.5220  1.1682
    1THF     C2 3878   1.716   3.439   0.970  0.1879  0.4560 -0.2622
    1THF     H3 3879   1.783   3.511   0.921 -1.0231  1.1415 -0.9332
    1THF     H4 3880   1.732   3.344   0.919  0.5847 -0.0310  0.7539
    1THF     C3 3881   1.767   3.428   1.119  0.1695 -0.3174 -0.0837
    1THF     H5 3882   1.842   3.503   1.144  0.6777 -1.3811  1.6344
    1THF     H6 3883   1.813   3.331   1.135  1.0024  0.3630  1.9037
    1THF     C4 3884   1.642   3.464   1.201 -0.2254 -0.2078 -0.4049
    1THF     H7 3885   1.658   3.527   1.289 -1.7182  0.6712 -0.7465
    1THF     H8 3886   1.587   3.371   1.220 -0.5220 -0.0574 -0.5189
    1THF     O1 3887   1.560   3.546   1.114  0.0281 -0.3348  0.2531
    1THF     C1 3888   3.859   2.239   1.719 -0.0226 -0.0046  0.1932
    1THF     H1 3889   3.969   2.234   1.720  0.1247  2.5004  0.9098
    1THF     H2 3890   3.804   2.180   1.792 -1.4407  1.9919  0.7773
    1THF     C2 3891   3.780   2.234   1.587 -0.4793  0.4315 -0.6840
    1THF     H3 3892   3.695   2.166   1.583 -0.9230  0.9044  0.6341
    1THF     H4 3893   3.847   2.193   1.511 -1.3219 -1.8748 -0.2359
    1THF     C3 3894   3.736   2.374   1.554  0.2035 -0.5701 -0.1832
    1THF     H5 3895   3.631   2.368   1.522  0.6017 -2.4798 -1.2046
    1THF     H6 3896   3.800   2.409   1.473 -1.1357  2.2798 -0.0895
    1THF     C4 3897   3.750   2.449   1.687 -0.2269 -0.3586 -0.0544
    1THF     H7 3898   3.660   2.465   1.747 -0.5674 -1.1632 -0.3389
    1THF     H8 3899   3.786   2.551   1.675 -0.7888 -0.3777 -2.0260
    1THF     O1 3900   3.850   2.375   1.761  0.8375 -0.1079  0.4443
    1THF     C1 3901   3.207   3.228   3.750 -1.2417 -0.4642 -0.3628
    1THF     H1 3902   3.247   3.252   3.652  2.9648 -1.2921  1.0514
    1THF     H2 3903   3.155   3.316   3.788  0.7699  0.3714  0.5068
    1THF     C2 3904   3.324   3.196   3.830  0.6263 -0.1840 -0.3027
    1THF     H3 3905   3.307   3.215   3.936 -0.5773  0.2971 -0.5730
    1THF     H4 3906   3.400   3.263   3.788 -0.6476  0.1663 -2.0703
    1THF     C3 3907   3.347   3.050   3.791 -0.0258  0.2230 -0.4301
    1THF     H5 3908   3.386   2.995   3.876  0.3788  0.1166 -0.6811
    1THF     H6 3909   3.434   3.040   3.725 -0.8208 -0.4570 -1.3840
    1THF     C4 3910   3.212   2.997   3.726  0.2273  0.5869 -0.4909
    1THF     H7 3911   3.169   2.911   3.778 -1.7246  1.0341 -1.3110
    1THF     H8 3912   3.233   2.972   3.622  0.6589  0.3797 -0.3529
    1THF     O1 3913   3.123   3.105   3.746  0.4264 -0.6184  0.1034
    1THF     C1 3914   2.413   3.749   1.011  0.0282 -0.4164 -0.7684
    1THF     H1 3915   2.380   3.779   0.912  0.1475 -1.1037 -1.0221
    1THF     H2 3916   2.349   3.669   1.050  0.0329  0.2422  0.6228
    1THF     C2 3917   2.398   3.867   1.111 -0.3922 -0.1798 -0.8182
    1THF     H3 3918   2.309   3.860   1.174 -0.9738 -1.2356 -1.7354
    1THF     H4 3919   2.404   3.953   1.044 -1.7092  0.3553 -0.2605
    1THF     C3 3920   2.519   3.852   1.206  0.9466  0.6833 -0.0366
    1THF     H5 3921   2.485   3.873   1.307  0.9091 -2.9166  0.7427
    1THF     H6 3922   2.588   3.933   1.180  1.1658  0.8550  1.0568
    1THF     C4 3923   2.580   3.717   1.167 -0.6556  0.7688 -0.3275
    1THF     H7 3924   2.538   3.636   1.226 -0.4287  0.5639 -0.4479
    1THF     H8 3925   2.688   3.721   1.184 -0.6001  0.3328 -0.5889
    1THF     O1 3926   2.542   3.708   1.030  0.1804  0.1331 -0.0213
    1THF     C1 3927   0.780   1.408   0.285 -0.5418  0.6575 -0.0444
    1THF     H1 3928   0.712   1.492   0.267 -0.9287 -0.0523 -1.9256
    1THF     H2 3929   0.831   1.366   0.198  0.5657  2.1923 -0.1753
    1THF     C2 3930   0.710   1.298   0.369 -0.1879 -0.5306 -0.1922
    1THF     H3 3931   0.759   1.201   0.363 -1.2691 -1.0674 -0.4598
    1THF     H4 3932   0.608   1.272   0.341 -0.2210 -1.1338  0.4714
    1THF     C3 3933   0.714   1.362   0.506  0.3970  0.0884  0.0270
    1THF     H5 3934   0.723   1.284   0.582 -0.2788 -0.6277 -0.6185
    1THF     H6 3935   0.621   1.414   0.527  1.2414  1.4692  0.4274
    1THF     C4 3936   0.841   1.453   0.507 -0.5681  0.3427  0.0470
    1THF     H7 3937   0.919   1.402   0.564 -1.5191  0.1113  1.1502
    1THF     H8 3938   0.810   1.551   0.543  0.6769  1.2708 -1.3587
    1THF     O1 3939   0.882   1.458   0.368  0.2794  0.0665  0.4538
    1THF     C1 3940   3.444   3.018   2.704 -0.2088  0.1254  0.2867
    1THF     H1 3941   3.520   3.084   2.660 -0.8312 -1.8639 -4.0335
    1THF     H2 3942   3.497   2.940   2.759  0.2629  0.5376  0.4349
    1THF     C2 3943   3.363   2.956   2.587  0.2784  0.3615 -1.2167
    1THF     H3 3944   3.421   2.879   2.535 -1.1718 -0.4244 -1.6891
    1THF     H4 3945   3.334   3.028   2.510 -1.8790 -0.7001 -1.4253
    1THF     C3 3946   3.236   2.902   2.660 -0.3618  0.3798  0.2473
    1THF     H5 3947   3.245   2.798   2.691 -2.1014 -0.3039 -1.3929
    1THF     H6 3948   3.153   2.908   2.588 -1.5753  1.5975  1.6907
    1THF     C4 3949   3.226   2.990   2.786  0.3199 -0.4326  0.1692
    1THF     H7 3950   3.235   2.935   2.880  0.8464 -2.5087 -1.0686
    1THF     H8 3951   3.130   3.042   2.794  0.5254 -0.1419  0.8279
    1THF     O1 3952   3.333   3.085   2.768  0.2138 -0.0422  0.2574
    1THF     C1 3953   0.003   0.689   1.333 -0.4056  0.5898  0.1216
    1THF     H1 3954   0.106   0.651   1.326 -0.6083  0.4206 -2.5598
    1THF     H2 3955   0.014   0.796   1.314  1.6172  0.5062  0.6304
    1THF     C2 3956  -0.050   0.654   1.470  0.0764  0.0190 -0.2803
    1THF     H3 3957  -0.037   0.733   1.544  0.7489 -0.1162 -0.2542
    1THF     H4 3958  -0.001   0.563   1.506 -3.7408 -1.6789  0.9538
    1THF     C3 3959  -0.197   0.623   1.444 -0.5439 -0.2314 -0.9823
    1THF     H5 3960  -0.260   0.707   1.471 -0.1192 -1.3649  4.0002
    1THF     H6 3961  -0.230   0.542   1.509  1.1289  0.9345  1.3965
    1THF     C4 3962  -0.204   0.588   1.300 -0.3919  0.2874  0.1244
    1THF     H7 3963  -0.286   0.635   1.244  0.8976 -0.6696 -2.6897
    1THF     H8 3964  -0.204   0.481   1.275  0.4928  0.6570 -1.5387
    1THF     O1 3965  -0.084   0.639   1.238 -0.1538  0.8273 -0.4544
    1THF     C1 3966   3.532   1.877   3.217  0.4578 -0.6748  0.7980
    1THF     H1 3967   3.546   1.926   3.314  2.0680  0.6339 -0.0814
    1THF     H2 3968   3.596   1.790   3.204  1.3178 -0.1977  1.7706
    1THF     C2 3969   3.547   1.988   3.116  0.0346 -0.5910 -0.2025
    1THF     H3 3970   3.650   2.003   3.082 -0.1326 -2.4675 -1.6379
    1THF     H4 3971   3.515   2.076   3.173  0.9369 -0.4351  0.0703
    1THF     C3 3972   3.442   1.965   3.004 -0.2875  0.6837  0.1139
    1THF     H5 3973   3.476   1.912   2.915 -1.0634 -1.2983  0.9764
    1THF     H6 3974   3.405   2.062   2.971 -0.4236  0.7998  0.6117
    1THF     C4 3975   3.349   1.869   3.072 -0.5950  0.8664  0.2890
    1THF     H7 3976   3.335   1.782   3.007  2.6457  0.9483 -0.5949
    1THF     H8 3977   3.247   1.905   3.085 -1.0799 -0.2257 -0.4185
    1THF     O1 3978   3.400   1.834   3.207  0.2571  0.0877  0.7998
    1THF     C1 3979   0.283   1.013   0.803  0.2999  0.2461  0.3024
    1THF     H1 3980   0.244   1.085   0.875  0.2062  0.7085 -0.2073
    1THF     H2 3981   0.337   1.055   0.717 -2.4027  1.6168 -0.7779
    1THF     C2 3982   0.170   0.931   0.745  0.0067  0.3841  0.3566
    1THF     H3 3983   0.167   0.938   0.636 -0.5907 -1.3765  0.2527
    1THF     H4 3984   0.076   0.966   0.788 -0.1521 -0.1287  0.4228
    1THF     C3 3985   0.190   0.789   0.791 -0.7388 -0.3410 -0.2960
    1THF     H5 3986   0.241   0.731   0.713  0.0889  1.0330 -0.7948
    1THF     H6 3987   0.093   0.744   0.812 -0.4747 -1.4087 -1.2789
    1THF     C4 3988   0.267   0.796   0.918  0.3058 -0.1471 -0.1061
    1THF     H7 3989   0.328   0.709   0.942  1.8607  0.7001 -0.8387
    1THF     H8 3990   0.210   0.813   1.009  0.9238 -1.7883  0.5972
    1THF     O1 3991   0.357   0.910   0.882  0.0016  0.8727 -0.0482
    1THF     C1 3992   3.523   3.453   2.553 -0.0174  0.0407 -0.0295
    1THF     H1 3993   3.540   3.498   2.651  1.8034 -0.5407 -0.0664
    1THF     H2 3994   3.618   3.405   2.528  0.3746  0.3032  0.9182
    1THF     C2 3995   3.472   3.544   2.444  0.0668 -0.3263  0.0127
    1THF     H3 3996   3.552   3.589   2.385 -0.8500  2.6504  0.9507
    1THF     H4 3997   3.403   3.618   2.485 -2.1433 -2.4116  0.2139
    1THF     C3 3998   3.395   3.455   2.347 -0.0670 -0.1776 -0.0402
    1THF     H5 3999   3.460   3.425   2.265 -0.3915 -2.8866  0.6357
    1THF     H6 4000   3.304   3.503   2.309  1.3537  1.9430 -0.8676
    1THF     C4 4001   3.381   3.321   2.423  0.1824 -0.1497 -0.5952
    1THF     H7 4002   3.450   3.245   2.386 -0.6756 -1.8890  1.2728
    1THF     H8 4003   3.282   3.278   2.407 -0.2229  0.7210 -0.4692
    1THF     O1 4004   3.414   3.352   2.559 -0.0106 -0.2125  0.4423
    1THF     C1 4005   3.597   3.863   3.193  0.4276 -0.2802  0.6911
    1THF     H1 4006   3.571   3.955   3.246 -0.0902  0.8819 -1.5167
    1THF     H2 4007   3.511   3.837   3.130  0.8334 -0.0620  0.0459
    1THF     C2 4008   3.646   3.752   3.286  0.1850  0.0629  0.6982
    1THF     H3 4009   3.630   3.661   3.228 -0.3741 -0.2070  1.2769
    1THF     H4 4010   3.594   3.767   3.381 -1.1647  3.1980 -0.4447
    1THF     C3 4011   3.789   3.772   3.314 -0.1055 -0.1211 -0.0358
    1THF     H5 4012   3.844   3.678   3.309 -0.0865 -0.1699  0.9798
    1THF     H6 4013   3.805   3.825   3.408  2.3229  0.9515 -1.0404
    1THF     C4 4014   3.831   3.859   3.195 -0.1482  0.0941 -0.3825
    1THF     H7 4015   3.902   3.822   3.121 -0.4745  1.0076 -1.1601
    1THF     H8 4016   3.874   3.950   3.238  0.6047 -0.0387 -0.8498
    1THF     O1 4017   3.717   3.885   3.110  0.0591 -0.5653 -0.1224
    1THF     C1 4018   1.214   2.971   3.481 -0.4915 -0.1723  0.1579
    1THF     H1 4019   1.233   3.060   3.541 -0.1057  0.6157 -1.1243
    1THF     H2 4020   1.116   2.985   3.435 -0.9172  0.3683  1.2121
    1THF     C2 4021   1.231   2.838   3.565 -0.1030  0.4287  1.0355
    1THF     H3 4022   1.138   2.785   3.587  0.0910 -1.4696 -2.3598
    1THF     H4 4023   1.275   2.853   3.664 -0.2292  2.3073  0.8267
    1THF     C3 4024   1.317   2.742   3.469 -0.0668 -0.9116  0.8119
    1THF     H5 4025   1.248   2.697   3.396  2.0752 -1.3812 -0.9697
    1THF     H6 4026   1.375   2.671   3.528  0.0426 -1.9312 -0.5009
    1THF     C4 4027   1.400   2.841   3.380 -0.4960  0.0261  0.0827
    1THF     H7 4028   1.427   2.801   3.282 -0.0594 -0.5541  0.4377
    1THF     H8 4029   1.486   2.851   3.447  0.8401 -1.4982 -1.3860
    1THF     O1 4030   1.312   2.954   3.370  0.2263 -0.6423 -0.1781
    1THF     C1 4031   3.926   2.353   0.682 -0.4896 -0.0670 -0.1883
    1THF     H1 4032   4.025   2.315   0.707 -0.5815  0.6490  1.2755
    1THF     H2 4033   3.884   2.288   0.605 -2.7256 -0.1447  1.0622
    1THF     C2 4034   3.919   2.506   0.643 -0.2105  0.2325  0.1649
    1THF     H3 4035   3.891   2.523   0.539 -1.4090  0.2109  0.4830
    1THF     H4 4036   4.020   2.545   0.657 -0.1907  0.3715 -0.3687
    1THF     C3 4037   3.821   2.566   0.748 -0.0191 -0.0699 -0.3801
    1THF     H5 4038   3.725   2.580   0.697  0.4897  1.7693 -0.8405
    1THF     H6 4039   3.855   2.665   0.778 -0.0651 -0.0484 -0.3984
    1THF     C4 4040   3.813   2.464   0.864 -0.1912 -0.3822 -0.0519
    1THF     H7 4041   3.718   2.476   0.915 -0.9182 -2.3258 -0.9136
    1THF     H8 4042   3.891   2.482   0.939  0.4476  1.8754 -1.1988
    1THF     O1 4043   3.842   2.338   0.794 -0.3236 -0.4522 -0.2739
    1THF     C1 4044   2.570   3.002   0.796 -0.1065  0.2836  0.7810
    1THF     H1 4045   2.632   3.090   0.782  0.5327 -0.2653  0.1304
    1THF     H2 4046   2.484   3.040   0.852 -0.4703 -0.5198  0.7727
    1THF     C2 4047   2.632   2.880   0.869  0.2838 -0.4660  0.0856
    1THF     H3 4048   2.621   2.874   0.977 -0.5133  1.2830  0.1344
    1THF     H4 4049   2.738   2.883   0.842 -0.1593  0.4648 -1.6961
    1THF     C3 4050   2.563   2.758   0.803  0.0426  0.1418 -0.1786
    1THF     H5 4051   2.501   2.695   0.867  1.0497  1.9137  2.6129
    1THF     H6 4052   2.632   2.683   0.763  0.5269  1.0153 -1.0177
    1THF     C4 4053   2.495   2.815   0.683  0.4807  0.2698 -0.0348
    1THF     H7 4054   2.388   2.795   0.693  0.2996  0.6039 -1.3078
    1THF     H8 4055   2.541   2.760   0.601 -0.8444 -1.4234  0.3429
    1THF     O1 4056   2.521   2.951   0.678  0.2453  0.2449 -0.0048
    1THF     C1 4057   2.446   0.588   0.021 -0.2156  0.5213  0.3888
    1THF     H1 4058   2.371   0.541   0.085  1.2861  2.5743  3.7687
    1THF     H2 4059   2.484   0.674   0.075  1.1662  0.5752 -0.6270
    1THF     C2 4060   2.388   0.631  -0.118 -0.6910  0.5436 -0.4661
    1THF     H3 4061   2.431   0.727  -0.147 -0.0982  0.4866  0.2241
    1THF     H4 4062   2.280   0.628  -0.103 -0.6799  0.4046 -0.4122
    1THF     C3 4063   2.440   0.519  -0.210  0.1850  0.0082  0.1047
    1THF     H5 4064   2.469   0.551  -0.310  1.3084 -0.9673  0.1076
    1THF     H6 4065   2.372   0.434  -0.211  0.8285 -0.5545  1.6675
    1THF     C4 4066   2.563   0.457  -0.143  0.3381  0.4914 -0.6204
    1THF     H7 4067   2.657   0.504  -0.174  1.3939  1.0805  3.1381
    1THF     H8 4068   2.583   0.350  -0.153  1.0321  0.4825  0.7527
    1THF     O1 4069   2.550   0.494  -0.004 -0.2484 -0.0898  0.0846
    1THF     C1 4070   2.928   0.189   3.904  0.2059 -0.5577  0.4140
    1THF     H1 4071   2.875   0.094   3.909 -1.5054  0.2051 -2.3279
    1THF     H2 4072   2.922   0.251   3.994 -3.6084  0.2218 -0.2626
    1THF     C2 4073   2.880   0.276   3.780  0.3065  0.3881 -0.7307
    1THF     H3 4074   2.823   0.361   3.819 -0.9501 -0.2212 -1.2102
    1THF     H4 4075   2.810   0.217   3.721  0.5525  0.2115 -0.8482
    1THF     C3 4076   2.997   0.310   3.692  0.2474 -0.5934  0.1102
    1THF     H5 4077   2.992   0.413   3.657 -1.4661 -0.7858 -0.2708
    1THF     H6 4078   2.991   0.251   3.600  0.7799  0.9098 -0.8877
    1THF     C4 4079   3.118   0.264   3.775  0.2183 -0.2769 -0.4994
    1THF     H7 4080   3.167   0.346   3.828 -1.4034  1.0592 -1.0256
    1THF     H8 4081   3.193   0.206   3.720  0.5727 -1.3698  1.0960
    1THF     O1 4082   3.065   0.165   3.862  0.0567 -0.4404 -0.7406
    1THF     C1 4083   0.951   2.983   2.758  0.1607  0.2713  0.1242
    1THF     H1 4084   0.888   2.932   2.831  0.8040  0.5030  0.8425
    1THF     H2 4085   1.056   2.963   2.779  0.0493 -1.0806 -0.5541
    1THF     C2 4086   0.926   3.136   2.757 -0.6070  0.0274  0.2070
    1THF     H3 4087   0.998   3.193   2.816 -1.8668  1.7489  0.1206
    1THF     H4 4088   0.832   3.168   2.802 -1.9137 -0.3298 -2.2369
    1THF     C3 4089   0.944   3.174   2.611 -0.7590  0.7399  0.7400
    1THF     H5 4090   1.050   3.198   2.597 -0.1502 -1.5627  1.0914
    1THF     H6 4091   0.878   3.253   2.575  1.0724  2.5956  1.3458
    1THF     C4 4092   0.900   3.044   2.533  0.0695 -0.3377  0.0679
    1THF     H7 4093   0.949   3.025   2.437 -0.5708 -0.3116 -0.2708
    1THF     H8 4094   0.794   3.055   2.508 -0.1353 -2.5388 -0.0844
    1THF     O1 4095   0.911   2.932   2.626  0.0164 -0.4919 -0.3759
    1THF     C1 4096   3.837   2.672   3.259 -0.5516 -0.7390 -0.2367
    1THF     H1 4097   3.788   2.582   3.221 -1.2523 -0.0805 -0.9158
    1THF     H2 4098   3.864   2.660   3.364  2.9115  3.2296 -0.5289
    1THF     C2 4099   3.751   2.801   3.251  0.5198  0.2372 -0.2901
    1THF     H3 4100   3.696   2.833   3.339  1.1440 -1.6780  0.8296
    1THF     H4 4101   3.663   2.786   3.188  0.1566 -0.9417  0.4815
    1THF     C3 4102   3.837   2.906   3.181  0.2455 -0.3229  0.0740
    1THF     H5 4103   3.871   2.984   3.249  0.2840 -0.7228  0.5158
    1THF     H6 4104   3.781   2.951   3.098 -0.6102  0.1222  0.8914
    1THF     C4 4105   3.954   2.834   3.122 -0.7753  0.8681  0.4953
    1THF     H7 4106   4.046   2.884   3.153 -0.5268  1.0813 -0.5921
    1THF     H8 4107   3.945   2.829   3.014  0.2620 -0.6123  0.4617
    1THF     O1 4108   3.961   2.699   3.175 -0.2559  0.2136 -0.9403
    1THF     C1 4109   1.911   3.221   2.349 -0.2029 -0.7135  0.2443
    1THF     H1 4110   1.899   3.174   2.251 -1.3239  0.7702 -0.3404
    1THF     H2 4111   1.932   3.326   2.329  1.0594 -0.5788  2.1164
    1THF     C2 4112   2.021   3.155   2.437  0.4258 -0.3001 -0.1668
    1THF     H3 4113   2.052   3.238   2.501  0.4160 -0.0477 -0.4869
    1THF     H4 4114   2.096   3.123   2.365 -0.2985  0.8872 -1.4723
    1THF     C3 4115   1.944   3.047   2.519  0.7350  0.6317 -0.2153
    1THF     H5 4116   1.974   3.054   2.623  0.7121  1.6609 -0.2722
    1THF     H6 4117   1.977   2.953   2.474  2.3455  1.4234 -0.7611
    1THF     C4 4118   1.792   3.069   2.493 -0.6934  0.2546  0.0698
    1THF     H7 4119   1.733   3.072   2.585 -0.4025 -2.1987  0.3802
    1THF     H8 4120   1.758   2.995   2.420  1.5873  2.0310 -2.9136
    1THF     O1 4121   1.789   3.197   2.423  0.5103  0.5324  0.6317
    1THF     C1 4122   2.274   2.994   3.532 -0.1590  0.8038  0.7601
    1THF     H1 4123   2.327   2.916   3.588 -1.5895 -0.2013  0.7619
    1THF     H2 4124   2.332   3.085   3.515  1.0640 -0.2894 -1.1390
    1THF     C2 4125   2.148   3.029   3.617 -0.7195 -0.6003  0.4302
    1THF     H3 4126   2.155   3.115   3.684 -1.0740  0.1694 -0.5056
    1THF     H4 4127   2.131   2.936   3.672 -0.2261 -1.1917 -0.3935
    1THF     C3 4128   2.039   3.034   3.506 -0.3686  0.2704 -0.3263
    1THF     H5 4129   1.986   3.130   3.513 -0.2505  0.2230  1.5890
    1THF     H6 4130   1.975   2.948   3.525  0.8598 -0.4922  0.4304
    1THF     C4 4131   2.106   3.015   3.375  0.9526 -0.7571 -0.5012
    1THF     H7 4132   2.121   3.113   3.329  0.5277  0.1354  1.2339
    1THF     H8 4133   2.030   2.956   3.323 -0.2876  0.1798  0.2225
    1THF     O1 4134   2.234   2.959   3.397 -0.5154 -0.9950  0.4740
    1THF     C1 4135   3.161   3.005   2.231  0.0139  0.5877  0.1925
    1THF     H1 4136   3.080   2.988   2.303 -0.2475 -0.2728 -0.2940
    1THF     H2 4137   3.255   3.000   2.286 -0.9783  0.0330  1.8676
    1THF     C2 4138   3.146   3.138   2.163 -0.3164 -0.6047  0.3140
    1THF     H3 4139   3.243   3.186   2.175 -1.1382  1.0987  0.1901
    1THF     H4 4140   3.063   3.191   2.209  1.3328  1.3561  1.0890
    1THF     C3 4141   3.124   3.107   2.010 -1.0525  0.0747 -0.4121
    1THF     H5 4142   3.160   3.173   1.931 -0.2876  0.2547  0.0850
    1THF     H6 4143   3.015   3.095   2.004 -1.0199 -1.2479  1.3742
    1THF     C4 4144   3.179   2.972   1.997 -0.0885 -0.7301 -0.0882
    1THF     H7 4145   3.286   2.961   1.978  0.4328 -1.2143  2.8214
    1THF     H8 4146   3.128   2.915   1.919  1.3205 -1.5057 -0.4544
    1THF     O1 4147   3.151   2.914   2.125  0.4687 -0.2238 -0.3652
    1THF     C1 4148   0.527   1.624   1.114 -0.4898  0.3167 -0.0550
    1THF     H1 4149   0.426   1.613   1.074 -0.4698 -0.8784  0.2027
    1THF     H2 4150   0.560   1.559   1.196 -3.4490  3.6087  3.9836
    1THF     C2 4151   0.545   1.763   1.178 -0.2296 -0.2579  0.4549
    1THF     H3 4152   0.500   1.780   1.277  0.4202  1.7391  0.4261
    1THF     H4 4153   0.488   1.831   1.115  0.5232 -2.0389 -2.2172
    1THF     C3 4154   0.697   1.790   1.167 -0.6198 -0.3752 -0.2592
    1THF     H5 4155   0.763   1.766   1.251  0.4305 -1.0968 -1.2724
    1THF     H6 4156   0.717   1.897   1.157 -0.6970 -0.3484 -0.1206
    1THF     C4 4157   0.742   1.706   1.044  0.6178 -0.2728 -0.3970
    1THF     H7 4158   0.821   1.640   1.082 -0.7117 -1.6638  0.0089
    1THF     H8 4159   0.786   1.767   0.965  0.9698 -0.0807 -0.0499
    1THF     O1 4160   0.629   1.623   1.010 -0.7310  0.4218  0.0646
    1THF     C1 4161   3.144   3.405   3.018  0.5162  0.0395  0.0626
    1THF     H1 4162   3.129   3.347   3.110 -1.1688  3.3679  1.9895
    1THF     H2 4163   3.069   3.361   2.952  2.2274 -2.8477 -0.0456
    1THF     C2 4164   3.288   3.400   2.959 -0.2999  0.0496  0.2486
    1THF     H3 4165   3.285   3.340   2.868 -1.3230  1.5662 -0.7196
    1THF     H4 4166   3.349   3.345   3.032 -1.0771 -0.7376  0.3261
    1THF     C3 4167   3.340   3.541   2.942  0.4337 -0.4994  0.0498
    1THF     H5 4168   3.375   3.560   2.840  0.6920 -1.8676 -0.1262
    1THF     H6 4169   3.421   3.560   3.013  0.5046 -0.1190 -0.1322
    1THF     C4 4170   3.207   3.618   2.968  0.0437 -0.5480  0.5114
    1THF     H7 4171   3.148   3.629   2.877  1.1054 -1.4106 -0.2945
    1THF     H8 4172   3.209   3.717   3.015  1.5924  0.3236 -1.3176
    1THF     O1 4173   3.121   3.540   3.053  0.5913 -0.6451  0.1066
    1THF     C1 4174   1.172   0.937   0.330 -1.0658  0.2822 -0.1197
    1THF     H1 4175   1.166   0.966   0.225  1.2438 -0.1901 -0.4239
    1THF     H2 4176   1.156   0.830   0.339 -0.6690  0.3365  1.4360
    1THF     C2 4177   1.085   1.023   0.425  0.6594  0.2775 -0.9771
    1THF     H3 4178   1.061   0.965   0.513 -0.9508 -0.8466 -2.1318
    1THF     H4 4179   0.988   1.049   0.382  0.5652  1.0795 -0.2963
    1THF     C3 4180   1.170   1.150   0.456  0.3395 -0.8317 -0.0026
    1THF     H5 4181   1.178   1.173   0.562 -2.0908  0.4331 -0.0539
    1THF     H6 4182   1.113   1.234   0.416 -0.8051 -0.7438  1.7666
    1THF     C4 4183   1.302   1.122   0.391 -0.1006  0.4017  0.2104
    1THF     H7 4184   1.384   1.158   0.453 -0.7335  2.8603 -0.3353
    1THF     H8 4185   1.306   1.184   0.301 -0.4409 -0.8716 -0.7126
    1THF     O1 4186   1.299   0.983   0.364 -0.0583 -0.0229 -0.5043
    1THF     C1 4187   1.193   2.412   3.527  0.1938  0.5239 -0.3427
    1THF     H1 4188   1.186   2.421   3.636 -0.0213  2.7430 -0.5257
    1THF     H2 4189   1.289   2.454   3.500  0.6285 -0.4727 -0.3894
    1THF     C2 4190   1.079   2.473   3.451 -0.1967 -0.0158 -1.1062
    1THF     H3 4191   1.117   2.524   3.363 -0.2244 -0.1866 -1.2170
    1THF     H4 4192   1.035   2.555   3.507 -0.2813 -0.2358 -0.8477
    1THF     C3 4193   0.985   2.356   3.431  0.7020 -0.1355 -0.1674
    1THF     H5 4194   0.967   2.351   3.323 -0.5999  0.3170  0.0192
    1THF     H6 4195   0.884   2.362   3.472  0.7387  2.9704 -0.4393
    1THF     C4 4196   1.056   2.229   3.482  0.8119 -0.9048  0.1181
    1THF     H7 4197   1.045   2.148   3.410 -0.6861  1.5995 -2.5940
    1THF     H8 4198   1.024   2.198   3.582  2.3697  0.5938  1.1164
    1THF     O1 4199   1.193   2.275   3.502  0.6947  0.2351 -0.8419
    1THF     C1 4200   0.944   1.905   3.647 -1.1164  0.3951  0.4452
    1THF     H1 4201   0.972   1.958   3.556  0.4082 -0.6468  0.2932
    1THF     H2 4202   0.839   1.883   3.668 -1.7371 -1.2395 -3.8198
    1THF     C2 4203   1.027   1.961   3.764 -0.4351 -0.6212  0.0199
    1THF     H3 4204   0.988   1.917   3.856  0.6666 -0.3775  0.6177
    1THF     H4 4205   1.021   2.070   3.771  2.0081 -0.3193 -1.7200
    1THF     C3 4206   1.169   1.916   3.736  0.9046  0.0135 -0.4084
    1THF     H5 4207   1.211   1.876   3.828  0.0669 -1.9556 -0.8575
    1THF     H6 4208   1.226   1.995   3.685  0.9959  1.0531  1.2666
    1THF     C4 4209   1.152   1.792   3.634  0.6643 -1.3693 -0.5241
    1THF     H7 4210   1.201   1.701   3.667  0.1544 -2.1276 -1.8130
    1THF     H8 4211   1.196   1.824   3.538  0.1223  0.4343 -0.1993
    1THF     O1 4212   1.012   1.779   3.626  0.3076 -0.0845  0.2540
    1THF     C1 4213   2.234   3.538   0.578 -0.3596  0.3955 -0.0566
    1THF     H1 4214   2.207   3.642   0.599 -1.0346  0.2296 -0.0829
    1THF     H2 4215   2.159   3.471   0.622  0.7015 -0.9450 -0.2828
    1THF     C2 4216   2.380   3.516   0.624  0.3347 -0.1877  0.1632
    1THF     H3 4217   2.411   3.412   0.623 -3.3868 -1.4130  2.6837
    1THF     H4 4218   2.401   3.545   0.727  0.5893  1.9882 -0.4807
    1THF     C3 4219   2.457   3.591   0.513  0.2376 -0.2296  0.2127
    1THF     H5 4220   2.549   3.539   0.484 -0.3069 -1.7473  1.1427
    1THF     H6 4221   2.490   3.687   0.555  1.4336 -0.6747  0.3236
    1THF     C4 4222   2.360   3.606   0.393  0.2188  0.2212  0.2590
    1THF     H7 4223   2.397   3.560   0.300  1.9652  1.3224  0.3943
    1THF     H8 4224   2.341   3.713   0.386 -0.6383  0.1419  1.2715
    1THF     O1 4225   2.236   3.535   0.430 -0.5527  0.8928 -0.0751
    1THF     C1 4226   1.959   3.247   1.371 -0.0168  0.0293  0.3209
    1THF     H1 4227   2.003   3.182   1.295  0.0059 -1.0901  1.2756
    1THF     H2 4228   1.946   3.348   1.332  1.1346 -0.1480 -0.5294
    1THF     C2 4229   2.031   3.241   1.502  0.1245  0.4791 -0.4863
    1THF     H3 4230   2.096   3.328   1.518  0.6497 -0.2112  1.2730
    1THF     H4 4231   2.100   3.156   1.506 -1.4704 -0.8485 -0.9670
    1THF     C3 4232   1.927   3.235   1.614  0.3063 -0.1993  0.8098
    1THF     H5 4233   1.917   3.333   1.661  1.4746 -0.5113  1.7185
    1THF     H6 4234   1.950   3.164   1.693  0.3439  1.0488  1.9393
    1THF     C4 4235   1.803   3.188   1.543  0.6762  0.3487  0.3332
    1THF     H7 4236   1.706   3.228   1.574  1.8552  2.0391  1.9531
    1THF     H8 4237   1.799   3.081   1.565 -2.3772 -0.1441 -2.1389
    1THF     O1 4238   1.826   3.202   1.406  0.2614 -0.2246  0.1074
    1THF     C1 4239   1.440   0.404   1.926  0.9072 -0.0871 -0.5931
    1THF     H1 4240   1.528   0.446   1.977  1.0331 -0.2390 -0.6867
    1THF     H2 4241   1.403   0.326   1.993  0.7578  0.3923 -0.1175
    1THF     C2 4242   1.479   0.347   1.792  0.2747  0.6005  0.8606
    1THF     H3 4243   1.512   0.243   1.802  1.0857  0.8122  0.4307
    1THF     H4 4244   1.554   0.409   1.742  0.5709 -0.2261  0.2633
    1THF     C3 4245   1.357   0.353   1.699 -0.0900  0.3456 -0.5943
    1THF     H5 4246   1.319   0.251   1.697 -0.4788  0.4779 -0.1589
    1THF     H6 4247   1.378   0.397   1.601 -2.0288  3.0738  0.1508
    1THF     C4 4248   1.259   0.443   1.778  0.1371 -0.7592  0.2341
    1THF     H7 4249   1.178   0.382   1.819 -0.1616  0.4295  1.4464
    1THF     H8 4250   1.228   0.525   1.713 -0.2747 -0.6417  0.5772
    1THF     O1 4251   1.335   0.497   1.891  0.2193 -0.6495  0.3084
    1THF     C1 4252   3.117   0.787   3.828 -0.6091  0.3813 -0.5257
    1THF     H1 4253   3.124   0.840   3.924  2.7719  0.7075 -0.9100
    1THF     H2 4254   3.220   0.771   3.797 -0.6635 -0.9559 -0.0276
    1THF     C2 4255   3.022   0.856   3.732 -0.1656 -1.2634  0.4890
    1THF     H3 4256   3.046   0.834   3.628 -3.1509 -0.6732 -0.3952
    1THF     H4 4257   3.020   0.965   3.740  0.4091 -1.0607 -1.6687
    1THF     C3 4258   2.885   0.790   3.751 -0.0132 -0.5302  0.1028
    1THF     H5 4259   2.850   0.759   3.652  0.3392 -0.4415 -0.0507
    1THF     H6 4260   2.810   0.853   3.801  0.5272  0.0683  0.1669
    1THF     C4 4261   2.917   0.675   3.840  0.0027  0.4367 -0.7102
    1THF     H7 4262   2.872   0.581   3.808  0.8379  0.3314 -1.5970
    1THF     H8 4263   2.869   0.681   3.938 -0.0315 -0.8548 -0.6349
    1THF     O1 4264   3.060   0.656   3.853  0.7573  0.2976 -0.4003
    1THF     C1 4265   3.826   2.574   2.863 -0.1344  0.2138 -0.4497
    1THF     H1 4266   3.865   2.508   2.786 -2.1532  0.4675 -1.7267
    1THF     H2 4267   3.879   2.570   2.958 -0.0045 -0.7006 -0.5631
    1THF     C2 4268   3.676   2.545   2.882  0.1465 -0.4723 -0.1111
    1THF     H3 4269   3.650   2.575   2.984 -1.0771 -1.2089 -0.1889
    1THF     H4 4270   3.649   2.440   2.870  0.6365 -0.6514  0.3290
    1THF     C3 4271   3.597   2.630   2.775  0.0276 -0.1056  0.0435
    1THF     H5 4272   3.505   2.677   2.811  0.8273  2.3187 -0.9556
    1THF     H6 4273   3.590   2.581   2.677  1.9525 -1.3967  0.5244
    1THF     C4 4274   3.692   2.753   2.760 -0.3045  0.4635 -0.0318
    1THF     H7 4275   3.665   2.830   2.831  0.0100  0.3822  0.1743
    1THF     H8 4276   3.690   2.779   2.654 -0.4945  0.5227 -0.0138
    1THF     O1 4277   3.819   2.704   2.806  0.8096 -0.2012  0.1580
    1THF     C1 4278   3.737   1.604   3.916 -0.1813 -0.2710 -0.1469
    1THF     H1 4279   3.738   1.517   3.850  2.4723 -0.6095  0.3136
    1THF     H2 4280   3.705   1.696   3.865 -0.9274 -2.0913 -3.0572
    1THF     C2 4281   3.874   1.620   3.988 -0.1296  0.0942 -0.1632
    1THF     H3 4282   3.911   1.720   3.965  0.9832  0.0443  1.2866
    1THF     H4 4283   3.941   1.541   3.956 -1.7150 -1.4604  0.2929
    1THF     C3 4284   3.841   1.619   4.138 -0.0251 -0.3814  0.4758
    1THF     H5 4285   3.905   1.694   4.186  1.0738 -1.2866  0.4555
    1THF     H6 4286   3.858   1.520   4.182 -1.4396 -1.1436 -0.6555
    1THF     C4 4287   3.693   1.642   4.145  0.9262 -0.1257  0.2016
    1THF     H7 4288   3.666   1.747   4.134  0.7371 -0.0035  1.6980
    1THF     H8 4289   3.628   1.594   4.219 -0.1424  0.8653 -0.0776
    1THF     O1 4290   3.653   1.578   4.030 -0.0778 -0.3775 -0.3938
    1THF     C1 4291   3.625   0.233   0.340  0.5828  0.1487  0.0616
    1THF     H1 4292   3.550   0.179   0.400 -2.1784 -1.7006 -4.8016
    1THF     H2 4293   3.689   0.149   0.312 -0.2650 -0.9535  1.3462
    1THF     C2 4294   3.696   0.343   0.412  1.0716 -0.5387 -0.3907
    1THF     H3 4295   3.782   0.304   0.467  1.5915  0.8650 -0.1967
    1THF     H4 4296   3.630   0.406   0.471  0.1232 -2.4515  0.6328
    1THF     C3 4297   3.755   0.426   0.298 -0.3341  0.6396 -0.4118
    1THF     H5 4298   3.856   0.387   0.285  0.1221  0.4315  3.2127
    1THF     H6 4299   3.761   0.534   0.317 -0.3246  0.8329 -1.4699
    1THF     C4 4300   3.673   0.394   0.167  0.2423 -0.2877 -0.2476
    1THF     H7 4301   3.745   0.366   0.089 -0.6853  0.3873 -1.3697
    1THF     H8 4302   3.619   0.485   0.140  0.6300  0.6745  2.1352
    1THF     O1 4303   3.577   0.291   0.216  0.0525  0.0614  0.2986
    1THF     C1 4304   0.487   0.825   0.338  0.6774  0.0401  0.8160
    1THF     H1 4305   0.580   0.811   0.283  0.5558  0.4733  0.4959
    1THF     H2 4306   0.398   0.839   0.276  0.6837  1.0447  1.0316
    1THF     C2 4307   0.503   0.942   0.433 -0.1893  0.3809 -0.0473
    1THF     H3 4308   0.400   0.974   0.450 -0.4293 -1.1349  1.3943
    1THF     H4 4309   0.556   1.018   0.374 -2.0512  0.8245 -1.1929
    1THF     C3 4310   0.575   0.891   0.556 -0.1573  0.8762 -0.2285
    1THF     H5 4311   0.524   0.923   0.647 -0.8194  1.8482 -0.9264
    1THF     H6 4312   0.677   0.928   0.553  0.2744 -0.1203  1.5613
    1THF     C4 4313   0.550   0.734   0.551 -0.3189  0.9497  0.1780
    1THF     H7 4314   0.493   0.691   0.634 -0.6747  3.2717  1.1608
    1THF     H8 4315   0.649   0.692   0.530 -0.6203 -0.1063  0.8247
    1THF     O1 4316   0.473   0.714   0.429 -0.1260 -0.1247 -0.3020
    1THF     C1 4317   0.946   0.602   0.800  0.1134  0.0465  0.3732
    1THF     H1 4318   0.958   0.493   0.801 -0.1571  0.0162  0.5126
    1THF     H2 4319   0.915   0.634   0.900  0.5243  0.0595  0.4934
    1THF     C2 4320   0.835   0.647   0.700 -0.1716  0.1672  0.1075
    1THF     H3 4321   0.771   0.721   0.748  0.3028  0.5306  0.1810
    1THF     H4 4322   0.777   0.561   0.667 -2.8509  1.1372  2.1423
    1THF     C3 4323   0.916   0.703   0.586  0.5242 -0.2121 -0.5656
    1THF     H5 4324   0.898   0.811   0.577  1.4618  0.0993  1.0529
    1THF     H6 4325   0.892   0.661   0.489  0.0081  1.2240 -1.0813
    1THF     C4 4326   1.066   0.668   0.614  0.3384 -0.0483  0.4273
    1THF     H7 4327   1.139   0.740   0.577 -0.7196  1.6078  1.4651
    1THF     H8 4328   1.079   0.570   0.568 -3.2326 -1.2488  1.7467
    1THF     O1 4329   1.072   0.660   0.757 -0.3407  0.0114 -0.0143
    1THF     C1 4330   2.728   1.228   3.100  0.3333 -0.8326  0.4943
    1THF     H1 4331   2.820   1.278   3.133 -1.3048  0.0295  3.9803
    1THF     H2 4332   2.649   1.302   3.086  0.2851 -1.0830 -0.5333
    1THF     C2 4333   2.685   1.111   3.189 -0.5868  0.2829 -0.0270
    1THF     H3 4334   2.598   1.144   3.246  0.7393  1.3829  1.4090
    1THF     H4 4335   2.771   1.082   3.251  1.2054  2.6345 -1.3497
    1THF     C3 4336   2.652   0.999   3.086 -0.5525  0.4435 -0.1249
    1THF     H5 4337   2.564   0.939   3.110  1.2536 -2.4240 -0.4762
    1THF     H6 4338   2.732   0.925   3.087 -1.6108 -0.7145  2.4584
    1THF     C4 4339   2.642   1.078   2.958  0.2211 -0.7994  0.1803
    1THF     H7 4340   2.546   1.124   2.932  0.6578 -0.6854 -1.3134
    1THF     H8 4341   2.660   1.006   2.878 -0.8374  1.9998 -2.6944
    1THF     O1 4342   2.746   1.174   2.970  0.8046 -0.2140 -0.4308
    1THF     C1 4343   0.382   4.015   2.742 -0.8671 -0.6330  0.0570
    1THF     H1 4344   0.361   4.056   2.841 -2.8045 -0.7849 -0.2764
    1THF     H2 4345   0.346   3.912   2.748  2.5835 -2.0572 -2.1372
    1THF     C2 4346   0.526   4.032   2.694  0.7222  0.5692 -0.7451
    1THF     H3 4347   0.545   3.962   2.613 -2.5324 -1.7488  0.3631
    1THF     H4 4348   0.594   4.004   2.775 -0.4191 -1.1253 -0.3384
    1THF     C3 4349   0.527   4.175   2.641 -0.4564  0.2704  0.3004
    1THF     H5 4350   0.591   4.180   2.553 -1.1486 -1.4893 -0.3233
    1THF     H6 4351   0.568   4.240   2.718 -0.4853 -1.0772  1.4710
    1THF     C4 4352   0.382   4.214   2.613 -0.4886  0.3221  0.0667
    1THF     H7 4353   0.369   4.238   2.507  2.0128 -0.2585 -0.3964
    1THF     H8 4354   0.348   4.293   2.680 -0.7098  1.1075 -0.9649
    1THF     O1 4355   0.303   4.095   2.651  0.7644  0.2644  0.0092
    1THF     C1 4356   0.585   1.216   1.886 -0.5288 -0.0519 -0.0426
    1THF     H1 4357   0.629   1.266   1.799  0.9724 -2.1830 -0.5341
    1THF     H2 4358   0.650   1.134   1.918  2.2044  0.7004 -3.4271
    1THF     C2 4359   0.448   1.149   1.862 -0.3608  0.1840 -0.2172
    1THF     H3 4360   0.467   1.047   1.828 -1.6449  0.2206 -1.0738
    1THF     H4 4361   0.397   1.197   1.778  1.8365  0.1429 -1.6138
    1THF     C3 4362   0.370   1.161   1.988 -0.0736 -0.1781 -0.8745
    1THF     H5 4363   0.334   1.067   2.031  2.1981 -0.9873 -0.6630
    1THF     H6 4364   0.278   1.217   1.974  1.1633  1.8095 -1.1658
    1THF     C4 4365   0.471   1.225   2.089  0.9656 -0.3956  0.3675
    1THF     H7 4366   0.540   1.156   2.138  0.4473 -0.6064  0.8111
    1THF     H8 4367   0.412   1.292   2.152 -0.2036  0.5086 -1.6431
    1THF     O1 4368   0.554   1.294   2.004 -0.2986 -0.2837 -0.1072
    1THF     C1 4369   0.505   3.646   2.646 -0.0374 -0.7709  0.0764
    1THF     H1 4370   0.536   3.717   2.722  1.8319 -0.5219 -0.9059
    1THF     H2 4371   0.512   3.693   2.548 -1.3805  2.1436  1.3251
    1THF     C2 4372   0.359   3.617   2.668 -0.2454  0.3977  0.0543
    1THF     H3 4373   0.305   3.659   2.583 -0.4162 -2.4319 -1.3091
    1THF     H4 4374   0.315   3.651   2.761 -1.9233  0.0516 -0.5996
    1THF     C3 4375   0.339   3.467   2.664  0.0401 -0.5607  0.6848
    1THF     H5 4376   0.321   3.440   2.560  1.0485 -1.2035  0.6703
    1THF     H6 4377   0.264   3.439   2.738 -1.7972  1.2451 -0.4402
    1THF     C4 4378   0.480   3.417   2.694  0.4353 -0.1969 -0.4769
    1THF     H7 4379   0.504   3.322   2.647  0.4361  0.0695 -1.0195
    1THF     H8 4380   0.480   3.401   2.803 -0.5464  3.4841  0.1313
    1THF     O1 4381   0.582   3.515   2.649  0.1262  0.5509  0.1376
    1THF     C1 4382   1.824   3.487   3.677 -0.1296  0.2480 -0.2734
    1THF     H1 4383   1.728   3.442   3.651 -0.4264  0.9553 -0.4199
    1THF     H2 4384   1.859   3.567   3.611  0.5234  1.0473  1.0144
    1THF     C2 4385   1.933   3.388   3.702  0.4947 -0.5132  0.3022
    1THF     H3 4386   2.027   3.429   3.663 -0.4606  1.3123 -0.1039
    1THF     H4 4387   1.924   3.291   3.652  4.9199 -0.7129 -0.3088
    1THF     C3 4388   1.936   3.372   3.854  0.3353 -0.1054  0.2979
    1THF     H5 4389   2.036   3.396   3.891 -0.0629  0.9957  0.6744
    1THF     H6 4390   1.916   3.265   3.867 -2.6213  0.3794  0.2370
    1THF     C4 4391   1.824   3.463   3.906 -0.2431  1.1138 -0.3868
    1THF     H7 4392   1.840   3.509   4.004  2.5156 -2.3521  0.9277
    1THF     H8 4393   1.734   3.401   3.912  0.7034 -0.4222 -1.5710
    1THF     O1 4394   1.806   3.559   3.803  0.1127 -0.4188 -0.1940
    1THF     C1 4395   0.286   1.672   2.191  0.1374  0.2526 -0.1488
    1THF     H1 4396   0.383   1.638   2.156 -0.5547  0.2751 -2.1534
    1THF     H2 4397   0.271   1.778   2.169 -2.1943 -0.3159 -1.5772
    1THF     C2 4398   0.272   1.624   2.334  0.5423  0.3528  0.0032
    1THF     H3 4399   0.189   1.664   2.393 -0.4553  0.0529 -1.1795
    1THF     H4 4400   0.363   1.645   2.391 -0.5918  2.1759  1.2089
    1THF     C3 4401   0.260   1.476   2.317 -0.2838 -0.3358  0.4281
    1THF     H5 4402   0.206   1.433   2.402 -0.7669  0.5473  0.5793
    1THF     H6 4403   0.358   1.430   2.305  0.8946  1.6130  2.2855
    1THF     C4 4404   0.175   1.462   2.183  0.2001  0.6523  0.5024
    1THF     H7 4405   0.074   1.436   2.215  0.5682  0.4860  1.5619
    1THF     H8 4406   0.216   1.381   2.123  0.1019 -1.5135  3.2605
    1THF     O1 4407   0.193   1.594   2.123 -0.1907  0.3700 -0.1553
    1THF     C1 4408   1.082   2.141   2.380 -0.5088  0.2011 -0.1837
    1THF     H1 4409   1.019   2.230   2.373  0.9102  1.0794 -2.3297
    1THF     H2 4410   1.186   2.170   2.364 -0.8456  0.5173 -1.9309
    1THF     C2 4411   1.060   2.022   2.284 -0.2999  0.5708  0.0559
    1THF     H3 4412   1.107   2.030   2.186  0.8374 -1.7948  0.3734
    1THF     H4 4413   0.951   2.019   2.278 -0.3347  1.1952  0.2957
    1THF     C3 4414   1.124   1.909   2.365 -0.4423  0.4347  0.6485
    1THF     H5 4415   1.232   1.919   2.353 -0.7162  2.3419 -0.5146
    1THF     H6 4416   1.093   1.811   2.330  0.5406  0.4187 -0.1960
    1THF     C4 4417   1.072   1.936   2.506 -0.0177  0.1473  0.4164
    1THF     H7 4418   1.141   1.911   2.587  1.3054  0.4082 -0.6127
    1THF     H8 4419   0.973   1.897   2.528  0.8092 -1.0809  2.1180
    1THF     O1 4420   1.071   2.080   2.513 -0.3381  0.8436 -0.0170
    1THF     C1 4421   2.078   3.950   2.928  0.2262  0.3125 -0.2862
    1THF     H1 4422   2.125   4.048   2.944  3.9925 -1.7107  1.7838
    1THF     H2 4423   1.970   3.953   2.915 -0.0287  0.2893  1.5957
    1THF     C2 4424   2.121   3.860   3.044  0.2309 -0.6808  0.3066
    1THF     H3 4425   2.037   3.840   3.110 -0.7735  1.3117 -0.3103
    1THF     H4 4426   2.186   3.915   3.113 -0.1257 -0.2585  0.3082
    1THF     C3 4427   2.200   3.739   2.981  0.7625 -0.5482 -0.1567
    1THF     H5 4428   2.125   3.672   2.940 -1.6551  1.2615  1.1297
    1THF     H6 4429   2.277   3.693   3.043  0.1038 -1.6227 -0.1396
    1THF     C4 4430   2.247   3.804   2.856 -0.0459  0.1607 -0.2295
    1THF     H7 4431   2.270   3.727   2.781 -1.1936 -1.5243  1.1211
    1THF     H8 4432   2.334   3.865   2.883  0.2203  0.1169 -0.9845
    1THF     O1 4433   2.137   3.886   2.813  0.4263 -0.3499  0.5574
    1THF     C1 4434   0.073   3.940   1.099 -0.1076 -0.2579 -0.0749
    1THF     H1 4435   0.066   3.896   1.199 -0.3459  3.0411  1.4151
    1THF     H2 4436   0.125   4.036   1.097  1.4265 -1.0547 -4.0421
    1THF     C2 4437  -0.056   3.958   1.033  0.3906 -1.0341  0.3137
    1THF     H3 4438  -0.111   4.043   1.074 -0.0546 -0.1165 -2.1144
    1THF     H4 4439  -0.125   3.875   1.053 -0.3535  0.0816  2.5359
    1THF     C3 4440  -0.016   3.958   0.887 -0.1210 -0.6268 -0.1546
    1THF     H5 4441   0.007   4.060   0.856  1.6187 -0.4155  1.6911
    1THF     H6 4442  -0.094   3.914   0.825 -0.2275 -2.0687  0.9643
    1THF     C4 4443   0.117   3.884   0.883  0.1370 -0.5698 -0.7864
    1THF     H7 4444   0.192   3.953   0.845  2.1025 -2.7303 -0.9554
    1THF     H8 4445   0.122   3.792   0.824  0.6648 -1.4228  0.5609
    1THF     O1 4446   0.143   3.855   1.018 -0.4231  0.6922  0.4284
    1THF     C1 4447   2.596   3.575   1.783 -0.5665  0.2410 -0.1368
    1THF     H1 4448   2.674   3.563   1.707 -0.3489 -2.6016  0.4746
    1THF     H2 4449   2.559   3.478   1.817 -1.6798  1.6902  2.9338
    1THF     C2 4450   2.496   3.669   1.716  0.2783 -0.8311 -1.0275
    1THF     H3 4451   2.391   3.638   1.716  0.3008 -0.9120 -1.3426
    1THF     H4 4452   2.514   3.689   1.610 -2.2694  1.9920 -1.0183
    1THF     C3 4453   2.510   3.796   1.795  0.1960 -0.3067 -0.7644
    1THF     H5 4454   2.424   3.811   1.861  1.6548 -0.5729  1.2465
    1THF     H6 4455   2.525   3.877   1.723  0.0531  0.8219  0.4454
    1THF     C4 4456   2.631   3.780   1.886  0.8463  0.5004 -0.0486
    1THF     H7 4457   2.619   3.840   1.977 -0.5777 -1.8942  1.3786
    1THF     H8 4458   2.724   3.809   1.836  1.1977  0.8930  0.8156
    1THF     O1 4459   2.646   3.637   1.902  0.1096 -0.4837 -0.4473
    1THF     C1 4460   2.987   1.674   0.347 -0.6799  0.0045  0.0455
    1THF     H1 4461   3.046   1.630   0.429 -3.1897 -3.1491  0.2427
    1THF     H2 4462   2.967   1.602   0.268 -0.5706 -0.0478  0.0652
    1THF     C2 4463   3.047   1.799   0.291 -0.1894  0.0444 -0.0167
    1THF     H3 4464   3.090   1.769   0.195 -2.0008 -2.7491 -0.0248
    1THF     H4 4465   3.132   1.829   0.352  1.0637 -1.1295 -1.1229
    1THF     C3 4466   2.935   1.902   0.291  0.3639 -0.6114  0.0903
    1THF     H5 4467   2.886   1.912   0.194 -1.2705 -1.0828  0.8408
    1THF     H6 4468   2.964   2.006   0.308 -0.4560 -0.5119  0.9169
    1THF     C4 4469   2.833   1.848   0.393  0.3689  0.4665  0.5687
    1THF     H7 4470   2.732   1.862   0.352  0.4087  0.9143  0.6237
    1THF     H8 4471   2.844   1.884   0.495 -0.7190  1.4840  0.3341
    1THF     O1 4472   2.858   1.708   0.401  0.2264 -0.1320 -0.2131
    1THF     C1 4473   1.671   2.909   3.003 -0.3572 -0.0480 -0.2300
    1THF     H1 4474   1.672   2.962   3.099  2.9557  0.2661 -0.3779
    1THF     H2 4475   1.743   2.827   3.006  0.1054  0.3576 -0.2754
    1THF     C2 4476   1.692   2.996   2.882  0.1220  0.0474 -0.4976
    1THF     H3 4477   1.775   2.964   2.819  0.2600 -1.7491  0.5699
    1THF     H4 4478   1.704   3.096   2.923  1.6009 -0.5082  0.4764
    1THF     C3 4479   1.559   2.991   2.811  0.0476 -0.9414  0.5957
    1THF     H5 4480   1.571   2.927   2.723 -0.8930  0.8781 -0.9123
    1THF     H6 4481   1.523   3.089   2.779 -1.6719 -1.5965  0.4896
    1THF     C4 4482   1.457   2.928   2.904 -0.2389  0.2367 -0.2035
    1THF     H7 4483   1.385   2.869   2.847  0.6349 -0.8982 -0.1437
    1THF     H8 4484   1.406   3.007   2.960  1.1641  2.5701 -2.0952
    1THF     O1 4485   1.538   2.850   2.994 -0.0784  0.3974  0.3398
    1THF     C1 4486   0.498   3.577   1.254  0.1511  0.3648 -0.0003
    1THF     H1 4487   0.560   3.659   1.292  1.1414  0.0370 -0.9038
    1THF     H2 4488   0.406   3.617   1.210 -2.2694 -0.1902  4.1711
    1THF     C2 4489   0.469   3.493   1.382 -0.2788  0.2540 -0.0901
    1THF     H3 4490   0.371   3.444   1.376  1.2996 -3.2867  1.2467
    1THF     H4 4491   0.466   3.559   1.468 -0.5899  0.0593  0.0517
    1THF     C3 4492   0.582   3.388   1.381  0.0452 -0.3001  0.0892
    1THF     H5 4493   0.543   3.287   1.399  0.9663 -0.4319  1.4146
    1THF     H6 4494   0.650   3.410   1.463 -2.0681  2.9087  1.0609
    1THF     C4 4495   0.655   3.389   1.249 -0.3479  0.6379 -0.3827
    1THF     H7 4496   0.663   3.295   1.194 -0.5548 -0.3633  1.2793
    1THF     H8 4497   0.753   3.433   1.270  0.0180 -0.5444  0.4708
    1THF     O1 4498   0.574   3.486   1.171  0.7282  0.2368 -0.2974
    1THF     C1 4499   3.262   3.033   1.442  0.0322  0.6525  0.2181
    1THF     H1 4500   3.360   3.022   1.489 -0.1300 -2.4006 -0.0867
    1THF     H2 4501   3.195   3.096   1.501  2.0434  2.9061  0.1529
    1THF     C2 4502   3.201   2.901   1.413 -0.0119 -0.1249 -0.6686
    1THF     H3 4503   3.092   2.909   1.411 -0.0232  0.0276  0.4464
    1THF     H4 4504   3.205   2.839   1.503 -1.7628 -2.5020 -2.1565
    1THF     C3 4505   3.269   2.850   1.287  0.7895  0.0342  0.0162
    1THF     H5 4506   3.196   2.804   1.220  1.3571 -2.0015  0.7401
    1THF     H6 4507   3.347   2.774   1.300  0.6524  0.0482  0.9754
    1THF     C4 4508   3.324   2.974   1.220  0.2534  0.0549 -0.4314
    1THF     H7 4509   3.281   2.983   1.119  0.9458 -0.0045 -0.7356
    1THF     H8 4510   3.432   2.961   1.212  0.4723  1.6603 -0.2166
    1THF     O1 4511   3.286   3.082   1.309  0.5625  0.2730 -0.2733
    1THF     C1 4512   0.730   1.004   0.109 -0.4713 -0.2057  0.0083
    1THF     H1 4513   0.662   1.089   0.111 -0.8374 -0.5055  0.3035
    1THF     H2 4514   0.767   0.965   0.204 -0.3553  0.2327  0.1441
    1THF     C2 4515   0.856   1.033   0.024  0.4853  0.3359  0.1512
    1THF     H3 4516   0.939   0.973   0.062  1.4173  2.4057  1.5094
    1THF     H4 4517   0.887   1.138   0.034 -1.4834  1.4402 -4.1515
    1THF     C3 4518   0.815   1.017  -0.123  0.4118  0.0720  0.3125
    1THF     H5 4519   0.887   0.960  -0.181 -1.2681 -1.1190 -0.6319
    1THF     H6 4520   0.804   1.113  -0.173  0.3494  0.1807  0.5338
    1THF     C4 4521   0.684   0.947  -0.122  0.5313 -0.0160  0.0952
    1THF     H7 4522   0.677   0.853  -0.178 -0.5083  0.1625 -0.0856
    1THF     H8 4523   0.604   1.017  -0.147 -1.5502 -1.1039  3.2873
    1THF     O1 4524   0.666   0.908   0.019 -0.2275 -0.3825 -0.4301
    1THF     C1 4525   3.641   2.085   3.952 -0.1010 -0.2065  0.0853
    1THF     H1 4526   3.534   2.067   3.940  0.2091 -3.1044  1.1892
    1THF     H2 4527   3.653   2.128   4.052  1.2231 -0.9555  0.2657
    1THF     C2 4528   3.692   2.187   3.851 -0.3385  0.8897  0.1055
    1THF     H3 4529   3.714   2.287   3.889 -1.9570  1.2543  0.1198
    1THF     H4 4530   3.624   2.208   3.768 -3.6406 -3.7693  1.4834
    1THF     C3 4531   3.819   2.127   3.786  0.3708 -0.1685 -0.3811
    1THF     H5 4532   3.903   2.171   3.840 -0.8250  0.1096  1.3131
    1THF     H6 4533   3.833   2.156   3.682 -0.1969 -1.4662 -0.8171
    1THF     C4 4534   3.811   1.978   3.815 -0.1259 -0.0078 -0.2959
    1THF     H7 4535   3.909   1.932   3.831 -1.2128 -2.9036 -1.5503
    1THF     H8 4536   3.772   1.930   3.725 -0.3070  0.3739 -0.4232
    1THF     O1 4537   3.717   1.965   3.926  0.3981 -0.2633 -0.6236
    1THF     C1 4538   0.176   3.484   3.160 -0.1461  0.2955  0.8920
    1THF     H1 4539   0.248   3.524   3.232  2.7474 -0.2895 -1.5678
    1THF     H2 4540   0.124   3.564   3.107 -2.2147 -1.3429  0.3543
    1THF     C2 4541   0.065   3.384   3.200 -0.3219  0.5003  0.6069
    1THF     H3 4542  -0.036   3.420   3.179  0.1243  1.2760 -0.2091
    1THF     H4 4543   0.066   3.350   3.304 -2.3495 -0.0046  0.4806
    1THF     C3 4544   0.081   3.269   3.093  0.2159 -0.1785  1.1298
    1THF     H5 4545  -0.017   3.245   3.052  1.3812 -1.8703 -0.7103
    1THF     H6 4546   0.113   3.172   3.131 -0.7559  0.4508  3.7279
    1THF     C4 4547   0.181   3.320   2.995 -1.0653 -0.0595  0.0406
    1THF     H7 4548   0.134   3.372   2.911 -1.3095 -1.7922 -0.9202
    1THF     H8 4549   0.239   3.240   2.947 -0.5640 -0.7981  1.8631
    1THF     O1 4550   0.262   3.414   3.068 -0.0052 -0.0186 -0.0566
    1THF     C1 4551   1.331   3.890   3.634 -0.0461  0.5335 -1.3219
    1THF     H1 4552   1.228   3.890   3.599 -0.1275 -1.9426 -1.1734
    1THF     H2 4553   1.384   3.972   3.586  1.3821  0.5400  0.2345
    1THF     C2 4554   1.401   3.754   3.622 -0.4797  0.4252  0.0777
    1THF     H3 4555   1.501   3.770   3.582 -0.5484  0.1544 -0.2041
    1THF     H4 4556   1.348   3.682   3.560 -1.2685  1.2658 -0.2520
    1THF     C3 4557   1.417   3.693   3.763  0.4200  0.4360  0.1927
    1THF     H5 4558   1.519   3.680   3.800  0.5067  0.1847 -0.1276
    1THF     H6 4559   1.366   3.597   3.769  0.5664  0.4271  1.3431
    1THF     C4 4560   1.338   3.789   3.848  0.0847 -0.3702  0.4976
    1THF     H7 4561   1.382   3.810   3.946  0.0532 -0.8787  0.6201
    1THF     H8 4562   1.237   3.747   3.842  0.3990 -0.8465 -2.7697
    1THF     O1 4563   1.332   3.916   3.773  0.1144 -0.0897 -0.2977
    1THF     C1 4564   2.378   1.304   1.641 -0.0194 -0.5334 -1.2951
    1THF     H1 4565   2.323   1.219   1.599  0.8239 -0.9466 -1.5755
    1THF     H2 4566   2.357   1.404   1.601  2.0933 -0.1272 -1.4419
    1THF     C2 4567   2.528   1.277   1.648 -0.5077  0.3021 -0.0930
    1THF     H3 4568   2.592   1.316   1.569  0.5597  0.3581  0.7944
    1THF     H4 4569   2.545   1.170   1.663  3.5578  0.4992 -2.6736
    1THF     C3 4570   2.563   1.340   1.784 -0.0726 -0.0619 -0.4156
    1THF     H5 4571   2.613   1.436   1.765 -0.6827  0.5124  0.8329
    1THF     H6 4572   2.627   1.268   1.835 -2.5359 -2.0651 -0.0881
    1THF     C4 4573   2.434   1.351   1.870 -0.3884  0.6261 -0.2096
    1THF     H7 4574   2.425   1.454   1.904  1.5394  0.7897 -0.1315
    1THF     H8 4575   2.436   1.283   1.955  1.6251 -0.0853 -0.7840
    1THF     O1 4576   2.331   1.317   1.778  0.2293  0.3847 -0.2731
    1THF     C1 4577   2.042   1.366   3.766  0.4466  0.0294  0.0998
    1THF     H1 4578   2.032   1.309   3.858 -0.2378 -1.2118 -0.7265
    1THF     H2 4579   2.102   1.310   3.694  2.3436 -0.0008  1.6617
    1THF     C2 4580   2.102   1.503   3.773  0.2841  0.0661  0.3014
    1THF     H3 4581   2.173   1.519   3.692 -2.3704  0.5290 -1.9977
    1THF     H4 4582   2.149   1.522   3.870  1.8857  0.7869 -0.5889
    1THF     C3 4583   1.992   1.602   3.749 -0.0938  0.4859  0.1972
    1THF     H5 4584   2.038   1.686   3.697  0.7064  0.8402  1.4435
    1THF     H6 4585   1.962   1.640   3.847 -1.4277  0.5751 -0.2463
    1THF     C4 4586   1.884   1.519   3.679  0.5653  0.7617  0.0531
    1THF     H7 4587   1.905   1.510   3.572 -0.1011 -2.7895  0.1494
    1THF     H8 4588   1.784   1.560   3.699  1.6020  2.5212  1.7504
    1THF     O1 4589   1.902   1.383   3.723 -0.4871 -0.2310 -0.6297
    1THF     C1 4590   0.607   3.223   0.933 -0.2745 -0.0601 -0.1032
    1THF     H1 4591   0.512   3.241   0.985  0.4780  1.4613  0.8022
    1THF     H2 4592   0.690   3.245   1.001  1.0111  2.6536 -2.4442
    1THF     C2 4593   0.617   3.310   0.807  0.2654  0.6272 -0.1739
    1THF     H3 4594   0.719   3.344   0.794  0.4607  0.9039  2.0205
    1THF     H4 4595   0.551   3.395   0.822  0.5214  0.9645 -0.9228
    1THF     C3 4596   0.563   3.223   0.691  0.4811 -0.3886 -0.4325
    1THF     H5 4597   0.641   3.213   0.616  0.8388  0.0131 -0.1194
    1THF     H6 4598   0.467   3.264   0.657  0.2898 -0.7466 -0.3262
    1THF     C4 4599   0.529   3.089   0.754 -0.7327  0.1985 -0.4615
    1THF     H7 4600   0.567   3.009   0.691 -1.4332  0.3801 -1.1177
    1THF     H8 4601   0.421   3.081   0.773 -0.4449 -1.3993  0.5870
    1THF     O1 4602   0.602   3.087   0.875 -0.0211 -0.9205  0.2230
    1THF     C1 4603   0.126   1.367   1.074 -0.1276 -0.4154 -0.4880
    1THF     H1 4604   0.080   1.292   1.009 -2.3280  0.0376  0.4837
    1THF     H2 4605   0.231   1.373   1.047 -0.4798  1.9898 -1.5468
    1THF     C2 4606   0.099   1.366   1.225  0.8645  0.0821 -0.2864
    1THF     H3 4607   0.163   1.301   1.285  0.1718 -0.4146 -0.0795
    1THF     H4 4608  -0.001   1.323   1.236  1.9085 -1.7708  2.4842
    1THF     C3 4609   0.107   1.516   1.271 -0.3886  0.2632  0.0582
    1THF     H5 4610   0.196   1.545   1.328 -1.5615  2.2409  0.9452
    1THF     H6 4611   0.021   1.559   1.323  0.3026  0.8881  0.7086
    1THF     C4 4612   0.110   1.594   1.139  0.4422 -0.3911 -0.1085
    1THF     H7 4613   0.212   1.622   1.111  1.0647 -0.6017  1.9403
    1THF     H8 4614   0.036   1.675   1.142 -1.4495 -2.1401  1.8359
    1THF     O1 4615   0.064   1.497   1.041  0.8054  0.0223 -0.4332
    1THF     C1 4616   2.458   1.012   1.270  0.8581  0.1764 -0.5430
    1THF     H1 4617   2.523   0.958   1.200  1.7455 -0.7466  0.9397
    1THF     H2 4618   2.459   0.981   1.375 -0.8378  2.0625  0.0627
    1THF     C2 4619   2.318   1.027   1.221 -0.1347  0.0024 -0.7187
    1THF     H3 4620   2.257   1.010   1.310  2.3908  1.9892  1.4543
    1THF     H4 4621   2.277   0.950   1.154  2.2098 -1.2030 -0.8018
    1THF     C3 4622   2.300   1.163   1.165 -0.4879  0.0001  0.0565
    1THF     H5 4623   2.201   1.195   1.198 -0.6946  0.1454 -0.6914
    1THF     H6 4624   2.315   1.166   1.057  0.1168 -1.5694  0.0871
    1THF     C4 4625   2.409   1.241   1.234  0.0875  1.4422  0.2555
    1THF     H7 4626   2.372   1.281   1.328 -0.9298  2.0890 -0.4109
    1THF     H8 4627   2.458   1.309   1.164 -0.2027  0.0764 -1.3091
    1THF     O1 4628   2.515   1.144   1.268 -0.1432 -0.1161  0.1536
    1THF     C1 4629   1.722   2.852   2.136 -0.4940 -1.0597  0.0560
    1THF     H1 4630   1.688   2.956   2.134  2.9985  0.1448 -1.3771
    1THF     H2 4631   1.663   2.789   2.202 -3.0424  0.9676 -0.2213
    1THF     C2 4632   1.871   2.851   2.180 -0.0209 -0.0771  0.7000
    1THF     H3 4633   1.906   2.759   2.227 -0.4558 -0.2929  0.5992
    1THF     H4 4634   1.894   2.927   2.256  2.0446  0.4756 -0.4397
    1THF     C3 4635   1.953   2.863   2.054 -0.0879 -0.1631  0.4076
    1THF     H5 4636   2.015   2.774   2.044  0.6997  0.3846  0.4245
    1THF     H6 4637   2.013   2.954   2.054  1.3629 -1.0670 -1.8218
    1THF     C4 4638   1.849   2.861   1.940  0.7773  0.4697 -0.1120
    1THF     H7 4639   1.875   2.801   1.853  3.8153  4.0679 -1.8272
    1THF     H8 4640   1.823   2.964   1.912 -1.4011 -0.0729 -0.2004
    1THF     O1 4641   1.733   2.795   2.006  0.2673 -0.2529 -0.0134
    1THF     C1 4642   2.309   0.583   2.660 -0.0300 -0.2613 -1.0404
    1THF     H1 4643   2.322   0.633   2.756 -3.4246 -2.0318  0.4309
    1THF     H2 4644   2.379   0.614   2.582 -0.7384  0.2342 -1.4974
    1THF     C2 4645   2.170   0.602   2.606 -0.3624  0.3494  0.0089
    1THF     H3 4646   2.164   0.631   2.501 -0.6460  1.0348  0.2081
    1THF     H4 4647   2.112   0.672   2.667 -1.5124  0.1679 -0.8585
    1THF     C3 4648   2.099   0.464   2.615  0.2224  0.0435  0.3623
    1THF     H5 4649   2.098   0.415   2.517  0.5987 -0.6540  0.6978
    1THF     H6 4650   1.999   0.487   2.651 -0.1228 -1.1777  0.2092
    1THF     C4 4651   2.188   0.391   2.712  0.3281 -0.5994  0.1697
    1THF     H7 4652   2.183   0.282   2.702 -3.0951 -0.4761 -0.2603
    1THF     H8 4653   2.173   0.431   2.812  2.2262 -2.0329  1.0299
    1THF     O1 4654   2.321   0.445   2.682  0.0564  0.0932 -0.2348
    1THF     C1 4655   2.167   1.039   0.525  0.4727 -0.1616  0.4594
    1THF     H1 4656   2.201   1.014   0.425 -2.8436  0.4431 -0.8798
    1THF     H2 4657   2.201   0.964   0.597  2.4580  1.4241  1.2045
    1THF     C2 4658   2.017   1.054   0.533  0.5086 -0.2341 -0.3439
    1THF     H3 4659   1.973   0.996   0.615 -0.0160  0.6521  0.0090
    1THF     H4 4660   1.969   1.010   0.446 -0.6797  1.2490 -0.4587
    1THF     C3 4661   1.990   1.207   0.552 -0.2221  1.1635  0.3110
    1THF     H5 4662   1.912   1.233   0.623 -0.0891  1.0519  0.5003
    1THF     H6 4663   1.950   1.244   0.458 -1.0197  1.1130  0.6271
    1THF     C4 4664   2.121   1.261   0.617 -0.2723 -0.7108  0.1298
    1THF     H7 4665   2.107   1.254   0.725  2.7765 -0.4738  0.5946
    1THF     H8 4666   2.129   1.365   0.583 -2.5571 -0.9292 -1.1054
    1THF     O1 4667   2.221   1.169   0.562  0.0230  0.2065 -0.0015
    1THF     C1 4668   2.849   2.659   1.073 -0.1839  0.0843  0.3331
    1THF     H1 4669   2.784   2.721   1.010 -0.7309 -0.2728  0.5346
    1THF     H2 4670   2.891   2.715   1.157  0.0262 -1.7401  1.4889
    1THF     C2 4671   2.957   2.585   0.993  0.2379 -0.0911  0.0933
    1THF     H3 4672   3.035   2.566   1.068 -0.0321 -1.2919  0.0866
    1THF     H4 4673   3.005   2.640   0.912  0.6784  0.9495  1.0461
    1THF     C3 4674   2.881   2.461   0.948 -0.5405  0.1711 -0.1834
    1THF     H5 4675   2.947   2.375   0.940 -0.7823 -0.1006  0.6933
    1THF     H6 4676   2.844   2.477   0.847  0.8476 -1.1919 -0.9202
    1THF     C4 4677   2.759   2.444   1.037 -0.5021  0.5994 -0.2228
    1THF     H7 4678   2.759   2.349   1.091  0.4638  0.4856 -0.4057
    1THF     H8 4679   2.667   2.458   0.980 -0.7934  1.1127  0.3596
    1THF     O1 4680   2.768   2.555   1.135 -0.1706 -0.2064 -0.0760
    1THF     C1 4681   2.361   2.947   1.142  0.7897 -0.9015 -0.8331
    1THF     H1 4682   2.450   2.894   1.177  1.2039  0.3416  0.0184
    1THF     H2 4683   2.392   3.050   1.120 -0.9228 -0.1285  0.2789
    1THF     C2 4684   2.244   2.945   1.237 -0.5184  0.3667  0.1892
    1THF     H3 4685   2.236   3.042   1.286  0.9308  0.7832 -0.3907
    1THF     H4 4686   2.260   2.860   1.304  0.8720  1.4012  1.1930
    1THF     C3 4687   2.128   2.910   1.149  0.4511 -0.4085  0.1980
    1THF     H5 4688   2.071   2.993   1.107  3.1458  1.3386 -0.1318
    1THF     H6 4689   2.060   2.839   1.196  0.9307 -0.0604  1.4372
    1THF     C4 4690   2.189   2.835   1.028  0.7971 -0.2294  0.3302
    1THF     H7 4691   2.138   2.835   0.931  2.0027 -1.0961 -0.3324
    1THF     H8 4692   2.206   2.731   1.056 -2.3829 -0.8021  0.2404
    1THF     O1 4693   2.312   2.900   1.011 -0.3227  0.3679 -0.2283
    1THF     C1 4694   3.949   0.664   3.759 -0.4503 -0.0490  0.2597
    1THF     H1 4695   3.946   0.773   3.750  0.0009 -0.0429  0.1977
    1THF     H2 4696   3.969   0.633   3.656  1.8043  1.5964  0.1546
    1THF     C2 4697   3.827   0.593   3.818 -0.5659 -0.5518  0.2663
    1THF     H3 4698   3.829   0.484   3.807 -1.4879 -0.5967  0.5252
    1THF     H4 4699   3.739   0.643   3.779  1.1895  2.2188 -0.2261
    1THF     C3 4700   3.852   0.612   3.965 -0.5423  1.0762 -0.4943
    1THF     H5 4701   3.813   0.526   4.018 -1.1152  1.9691  0.5525
    1THF     H6 4702   3.811   0.705   4.005  0.0002  0.7971  0.7178
    1THF     C4 4703   4.005   0.612   3.982 -0.2389 -0.1925  0.0911
    1THF     H7 4704   4.041   0.518   4.024 -1.7953 -0.3251  1.1694
    1THF     H8 4705   4.037   0.692   4.048  1.3128 -0.3998 -0.3864
    1THF     O1 4706   4.057   0.633   3.849 -0.2668  0.2259 -0.0028
    1THF     C1 4707   2.407   0.185   0.724 -0.3729  0.7341 -0.5617
    1THF     H1 4708   2.345   0.230   0.646 -1.5377 -0.8481 -0.5542
    1THF     H2 4709   2.507   0.153   0.692 -0.5586  1.0557 -1.4756
    1THF     C2 4710   2.333   0.071   0.796  0.1607 -0.8360  0.3982
    1THF     H3 4711   2.387  -0.024   0.792  0.2498 -0.8096  0.8892
    1THF     H4 4712   2.238   0.047   0.749 -0.5792 -1.7557  2.2816
    1THF     C3 4713   2.299   0.128   0.931  0.7071 -0.5023 -0.4560
    1THF     H5 4714   2.366   0.088   1.008  0.8653 -1.1081 -0.9074
    1THF     H6 4715   2.199   0.100   0.965  1.3451 -2.2502  0.0494
    1THF     C4 4716   2.325   0.276   0.918  0.1656 -0.7766 -0.3648
    1THF     H7 4717   2.354   0.322   1.013  1.5894 -1.0728 -0.6526
    1THF     H8 4718   2.246   0.332   0.867  1.2487  0.4513 -0.7135
    1THF     O1 4719   2.429   0.279   0.830  0.2069 -1.1027 -0.2193
    1THF     C1 4720   0.667   3.283   3.258 -0.4818  0.0011 -0.6214
    1THF     H1 4721   0.621   3.275   3.159 -1.0648  0.8254 -0.4108
    1THF     H2 4722   0.598   3.331   3.327  0.4417  0.4408  0.0071
    1THF     C2 4723   0.791   3.374   3.240 -0.1632  0.6281  0.5967
    1THF     H3 4724   0.775   3.455   3.311  0.2887  2.1763 -1.0114
    1THF     H4 4725   0.779   3.417   3.140 -2.8138 -2.3217 -0.4546
    1THF     C3 4726   0.912   3.280   3.260 -0.1693  0.4561  0.4784
    1THF     H5 4727   0.953   3.291   3.361  0.8999  3.1003 -0.2033
    1THF     H6 4728   0.987   3.291   3.181 -0.5828 -1.5538 -0.2378
    1THF     C4 4729   0.847   3.138   3.247  0.0393 -0.4765 -0.5325
    1THF     H7 4730   0.904   3.068   3.309  0.3633 -1.3817 -1.8301
    1THF     H8 4731   0.835   3.108   3.142  1.5974 -1.7553 -0.3736
    1THF     O1 4732   0.713   3.160   3.307  0.2014  0.2694  0.4190
    1THF     C1 4733   1.429   2.898   2.368  0.8334  0.5433  0.2710
    1THF     H1 4734   1.472   2.882   2.268 -0.8805  2.3159 -0.7908
    1THF     H2 4735   1.430   2.803   2.421  0.9586 -0.8293 -2.0884
    1THF     C2 4736   1.288   2.960   2.353  0.4290 -0.4191 -1.0108
    1THF     H3 4737   1.216   2.897   2.405  0.0544  0.4536 -0.4716
    1THF     H4 4738   1.256   2.979   2.251 -0.8364  1.3173 -0.3067
    1THF     C3 4739   1.293   3.096   2.415 -0.7386  0.0702  0.1007
    1THF     H5 4740   1.258   3.090   2.518 -1.6553 -0.1873 -0.2245
    1THF     H6 4741   1.236   3.170   2.359 -0.1051  0.3137 -0.2258
    1THF     C4 4742   1.440   3.126   2.411 -0.5732  0.9102 -0.2173
    1THF     H7 4743   1.477   3.197   2.486  1.5812  0.0566 -0.4258
    1THF     H8 4744   1.475   3.150   2.310  0.9791  0.1650  0.1236
    1THF     O1 4745   1.497   2.998   2.444 -0.4869  0.0714  0.1759
    1THF     C1 4746   0.760   1.827   1.827 -0.3996 -0.2605 -0.0369
    1THF     H1 4747   0.807   1.892   1.753 -1.9680 -2.0391 -2.6765
    1THF     H2 4748   0.717   1.885   1.910  0.6241 -0.2179  0.4648
    1THF     C2 4749   0.852   1.721   1.892 -0.6407 -0.6195 -0.6487
    1THF     H3 4750   0.888   1.778   1.978  0.1101  0.5913 -1.7392
    1THF     H4 4751   0.942   1.692   1.837 -0.9760 -0.2463 -1.3963
    1THF     C3 4752   0.759   1.595   1.912  0.6264  0.7215  1.0290
    1THF     H5 4753   0.784   1.551   2.009  2.5779 -1.4115 -0.3879
    1THF     H6 4754   0.792   1.517   1.843 -1.4104 -0.1928  1.0436
    1THF     C4 4755   0.620   1.654   1.880 -0.0509  0.1634  0.2713
    1THF     H7 4756   0.587   1.699   1.974  2.6617  0.4351  1.1378
    1THF     H8 4757   0.550   1.585   1.832 -1.2748  0.8529  1.0296
    1THF     O1 4758   0.642   1.757   1.781  0.2510 -0.1705 -0.4796
    1THF     C1 4759   3.609   3.320   4.050  0.5674 -0.3586  0.3050
    1THF     H1 4760   3.523   3.383   4.073  3.4984  3.5924  1.1071
    1THF     H2 4761   3.603   3.269   3.954 -0.4375  0.4544 -0.0679
    1THF     C2 4762   3.631   3.203   4.153 -0.3473  0.0581  0.5457
    1THF     H3 4763   3.588   3.108   4.120 -0.1067  0.0247  0.3305
    1THF     H4 4764   3.603   3.231   4.255 -0.6797 -0.0426  0.4811
    1THF     C3 4765   3.788   3.184   4.154  0.5681  0.2539  0.2176
    1THF     H5 4766   3.813   3.106   4.082  1.8501 -0.2329  1.1702
    1THF     H6 4767   3.823   3.154   4.253 -0.5665  0.4257  0.6836
    1THF     C4 4768   3.843   3.327   4.123  0.2212  0.1784 -0.0451
    1THF     H7 4769   3.929   3.305   4.058  1.0706  1.1018  0.7419
    1THF     H8 4770   3.876   3.377   4.214  4.1497 -3.9480  0.9844
    1THF     O1 4771   3.736   3.403   4.054  0.2534  0.8299 -0.2568
    1THF     C1 4772   0.467   3.998   1.154  0.2479 -0.1865  0.3752
    1THF     H1 4773   0.525   3.915   1.114  2.1766  2.1955 -1.9898
    1THF     H2 4774   0.365   3.962   1.169 -0.1103 -0.6983 -2.9348
    1THF     C2 4775   0.480   4.117   1.062 -0.5852  0.0718  0.4220
    1THF     H3 4776   0.387   4.133   1.007 -0.5337  1.4763  0.7105
    1THF     H4 4777   0.563   4.099   0.993 -1.2459  0.6025 -0.5332
    1THF     C3 4778   0.509   4.234   1.165  0.3307 -0.5237  0.0056
    1THF     H5 4779   0.446   4.322   1.150  2.4460  0.8989 -0.6673
    1THF     H6 4780   0.613   4.266   1.159 -0.3822  2.2302  1.4079
    1THF     C4 4781   0.479   4.170   1.306 -0.6129  0.5059  0.2180
    1THF     H7 4782   0.370   4.171   1.317 -0.6793  0.8112 -0.4685
    1THF     H8 4783   0.532   4.214   1.390 -0.7559  0.7497  0.1810
    1THF     O1 4784   0.517   4.031   1.280  0.1337  0.3328 -0.0435
    1THF     C1 4785   1.999   2.271   0.440 -0.5302  0.0180  0.3684
    1THF     H1 4786   1.964   2.373   0.421  1.1370  0.4796 -0.2896
    1THF     H2 4787   2.018   2.261   0.547  3.0223 -0.7692 -0.2792
    1THF     C2 4788   2.113   2.223   0.351 -0.2270  0.3556  0.7800
    1THF     H3 4789   2.206   2.253   0.401 -0.7786  0.1249  1.9680
    1THF     H4 4790   2.100   2.270   0.253 -0.5449 -1.1395  0.0958
    1THF     C3 4791   2.098   2.074   0.349  0.3582 -0.4040  0.2857
    1THF     H5 4792   2.151   2.040   0.438  0.7660  1.8615  0.9466
    1THF     H6 4793   2.137   2.038   0.253  0.0343 -1.5112  0.5659
    1THF     C4 4794   1.952   2.044   0.380 -0.1539 -0.0715 -1.1467
    1THF     H7 4795   1.955   1.982   0.470  0.5720 -0.9917 -1.7932
    1THF     H8 4796   1.891   1.986   0.311 -1.9868  0.8526 -0.3401
    1THF     O1 4797   1.897   2.169   0.410  1.0247 -0.2949 -0.6613
    1THF     C1 4798   0.544   2.218   2.700 -0.4225 -0.5403  0.2968
    1THF     H1 4799   0.510   2.261   2.605 -3.0984 -0.4621  1.2700
    1THF     H2 4800   0.459   2.211   2.768  0.5809 -0.9936  1.5077
    1THF     C2 4801   0.650   2.307   2.756 -0.8083  0.5738  0.0835
    1THF     H3 4802   0.641   2.308   2.864 -1.0226  0.4966  0.0659
    1THF     H4 4803   0.627   2.402   2.706  1.0103  1.7653  1.4486
    1THF     C3 4804   0.785   2.248   2.712 -0.0788 -0.2701  0.8803
    1THF     H5 4805   0.841   2.230   2.805  2.7653  3.4684  0.0226
    1THF     H6 4806   0.839   2.314   2.644 -3.7418  0.9692 -0.9149
    1THF     C4 4807   0.749   2.120   2.631  0.1451 -0.9009  0.7730
    1THF     H7 4808   0.826   2.046   2.654 -1.3204 -2.0888  2.0634
    1THF     H8 4809   0.736   2.137   2.524 -1.5975  0.0413  1.1214
    1THF     O1 4810   0.615   2.097   2.675  0.1095  0.1335  0.1613
    1THF     C1 4811   2.975   1.519   2.379 -0.0556  0.2811  0.5867
    1THF     H1 4812   2.913   1.436   2.346  0.2903  0.5087 -0.6706
    1THF     H2 4813   3.045   1.540   2.298  0.6434  0.3132  1.1934
    1THF     C2 4814   3.051   1.477   2.510  0.2744 -0.4264  0.3151
    1THF     H3 4815   3.157   1.474   2.483  0.2053  0.6902 -0.0897
    1THF     H4 4816   3.026   1.382   2.559  0.3793 -0.9336 -0.5918
    1THF     C3 4817   3.031   1.607   2.590  0.0174 -0.8242 -0.5660
    1THF     H5 4818   3.125   1.645   2.630 -0.5414 -0.7020  0.6707
    1THF     H6 4819   2.964   1.595   2.675 -1.2784  3.9076 -0.7681
    1THF     C4 4820   2.973   1.717   2.499 -0.1264 -0.0904 -0.1351
    1THF     H7 4821   3.052   1.778   2.455  0.8245 -0.7916  0.5767
    1THF     H8 4822   2.900   1.781   2.549  1.5581  1.7504  0.0196
    1THF     O1 4823   2.897   1.641   2.404 -0.1463 -0.5044  0.9008
    1THF     C1 4824   0.540   3.634   0.251  0.0916  0.7404 -0.1314
    1THF     H1 4825   0.558   3.741   0.263 -2.1620  1.2486 -1.0084
    1THF     H2 4826   0.441   3.612   0.292  0.3666 -0.9076 -0.3346
    1THF     C2 4827   0.639   3.551   0.325 -0.4849  0.0779  0.3397
    1THF     H3 4828   0.615   3.534   0.430  0.2844  2.5549  0.9362
    1THF     H4 4829   0.738   3.597   0.321  0.4108 -1.7608  0.9001
    1THF     C3 4830   0.640   3.418   0.248 -0.1683  0.0252 -0.4884
    1THF     H5 4831   0.591   3.343   0.310  0.5801  1.5824  2.0736
    1THF     H6 4832   0.744   3.385   0.238 -0.9314 -2.7196  0.2938
    1THF     C4 4833   0.569   3.444   0.112 -0.0174  0.4744  0.0601
    1THF     H7 4834   0.473   3.393   0.117  0.3475 -0.2301 -0.0705
    1THF     H8 4835   0.626   3.414   0.024  1.5734  1.1054  0.8397
    1THF     O1 4836   0.539   3.583   0.112 -0.0033 -0.3571 -0.5080
    1THF     C1 4837   1.858   0.697   3.665 -0.0230  0.7939 -0.4774
    1THF     H1 4838   1.797   0.617   3.622 -0.5046  1.3321 -0.8043
    1THF     H2 4839   1.902   0.658   3.757  2.2141  2.2950 -0.8698
    1THF     C2 4840   1.791   0.834   3.697  0.7909  0.2497  0.8069
    1THF     H3 4841   1.759   0.833   3.801 -0.7421  1.4913  0.3744
    1THF     H4 4842   1.693   0.841   3.648  0.8884 -1.9924  0.2407
    1THF     C3 4843   1.892   0.943   3.657 -0.3508 -1.0095 -0.4109
    1THF     H5 4844   1.902   1.011   3.742  0.3984  0.8524 -1.9413
    1THF     H6 4845   1.859   1.008   3.575 -2.5879  0.6393  1.7196
    1THF     C4 4846   2.018   0.858   3.622 -0.4946  0.4558 -0.1252
    1THF     H7 4847   2.086   0.840   3.705  1.3932 -0.4746 -1.8229
    1THF     H8 4848   2.084   0.894   3.542 -0.3475  0.9962  0.2397
    1THF     O1 4849   1.967   0.731   3.579 -0.0391 -0.6217  0.3937
    1THF     C1 4850   2.196   0.084   0.399  0.8089 -0.0362 -0.0951
    1THF     H1 4851   2.227   0.177   0.447 -1.2143 -0.2542  1.7513
    1THF     H2 4852   2.167   0.096   0.294 -1.5534  1.1790  0.6456
    1THF     C2 4853   2.066   0.054   0.469 -0.2485 -0.0813 -0.2649
    1THF     H3 4854   1.989   0.121   0.432 -0.8094 -0.2242  0.6190
    1THF     H4 4855   2.074   0.062   0.578 -1.5184  0.1176 -0.1830
    1THF     C3 4856   2.041  -0.092   0.419  0.6539  0.2842  0.0301
    1THF     H5 4857   2.008  -0.094   0.314 -0.1828  0.4209  0.2869
    1THF     H6 4858   1.977  -0.152   0.484 -0.4597 -0.6287 -1.8523
    1THF     C4 4859   2.179  -0.158   0.425  0.5312  0.2974 -0.1773
    1THF     H7 4860   2.190  -0.205   0.327  2.0964  1.4554 -0.5775
    1THF     H8 4861   2.204  -0.214   0.515  2.8566  1.7207  0.0932
    1THF     O1 4862   2.269  -0.044   0.417 -0.0088  0.2913  0.2286
    1THF     C1 4863   1.006   2.674   3.816 -0.2397  0.3900  0.8806
    1THF     H1 4864   0.967   2.685   3.714 -1.0202 -2.9598  0.7453
    1THF     H2 4865   1.090   2.743   3.821  0.8009 -0.5542 -2.0831
    1THF     C2 4866   1.044   2.530   3.835 -0.8065 -0.1091  0.2187
    1THF     H3 4867   1.149   2.509   3.816 -0.8859  0.4452 -0.8858
    1THF     H4 4868   0.979   2.479   3.764 -2.1515  0.2656  1.1553
    1THF     C3 4869   1.006   2.498   3.981 -0.9004 -0.0460  0.2130
    1THF     H5 4870   1.087   2.535   4.044  1.1484 -0.7174 -1.9928
    1THF     H6 4871   0.974   2.395   3.998  1.9254 -1.4181 -2.4642
    1THF     C4 4872   0.883   2.587   4.000 -0.3216 -0.1033 -0.0974
    1THF     H7 4873   0.872   2.634   4.098  1.1318  0.3626 -0.1467
    1THF     H8 4874   0.792   2.534   3.970  0.2121 -0.7162 -0.6542
    1THF     O1 4875   0.901   2.697   3.907 -0.2044  0.2971 -0.5953
    1THF     C1 4876   2.311   1.996   1.655  0.1035 -0.4208 -0.1411
    1THF     H1 4877   2.371   2.041   1.576  1.5967 -0.8736  0.7049
    1THF     H2 4878   2.285   2.073   1.729  1.1098 -0.2381  0.0272
    1THF     C2 4879   2.398   1.885   1.713 -1.3750  0.5453 -0.2060
    1THF     H3 4880   2.457   1.928   1.795 -3.0875  0.0276  1.3357
    1THF     H4 4881   2.472   1.853   1.640  1.0992  0.8121  2.1004
    1THF     C3 4882   2.300   1.767   1.746  0.1313  0.5733  0.3611
    1THF     H5 4883   2.296   1.746   1.853 -0.3557 -0.8068  0.0924
    1THF     H6 4884   2.325   1.680   1.684 -0.0343  0.2180  0.7856
    1THF     C4 4885   2.162   1.826   1.699 -0.0290  0.0517  0.7698
    1THF     H7 4886   2.107   1.854   1.790  1.6213 -0.6199  2.0053
    1THF     H8 4887   2.100   1.750   1.650 -0.4466 -0.8066  2.5661
    1THF     O1 4888   2.181   1.937   1.613 -0.0163 -0.0519  0.1974
    1THF     C1 4889   2.297   3.206   2.723 -0.5131  0.2984  0.6038
    1THF     H1 4890   2.194   3.206   2.759 -0.6540  2.2147  0.2359
    1THF     H2 4891   2.361   3.142   2.783  0.6317 -0.8642 -1.7881
    1THF     C2 4892   2.352   3.347   2.743  0.1660  0.0280 -0.2029
    1THF     H3 4893   2.394   3.374   2.840 -0.1182 -1.1952  0.2540
    1THF     H4 4894   2.264   3.408   2.720 -0.5310 -0.3120  1.5040
    1THF     C3 4895   2.456   3.374   2.640  0.4095 -0.2097  0.7290
    1THF     H5 4896   2.556   3.393   2.679  1.8571  0.7057 -3.1278
    1THF     H6 4897   2.423   3.457   2.576  1.0865  1.0929  2.0257
    1THF     C4 4898   2.445   3.249   2.550 -0.3297 -0.2063 -0.3911
    1THF     H7 4899   2.529   3.190   2.585 -0.9383 -1.2584 -0.6827
    1THF     H8 4900   2.456   3.269   2.443  2.6996 -0.4354 -0.1603
    1THF     O1 4901   2.317   3.181   2.582  0.1061  0.4810 -0.6421
    1THF     C1 4902   3.108   2.992   0.566 -0.4549 -0.2434  0.0934
    1THF     H1 4903   3.113   2.931   0.476  2.1760 -0.7023  0.5209
    1THF     H2 4904   3.095   3.099   0.548  0.3292 -0.5961 -2.9054
    1THF     C2 4905   3.244   2.971   0.640 -0.2218  0.4456 -0.2728
    1THF     H3 4906   3.292   3.069   0.647 -3.4360  2.1219 -0.7634
    1THF     H4 4907   3.310   2.896   0.596 -1.7434 -0.4394 -1.0504
    1THF     C3 4908   3.196   2.930   0.775 -0.2469 -0.1636  0.1348
    1THF     H5 4909   3.262   2.968   0.854  0.2493  1.7191 -1.1385
    1THF     H6 4910   3.181   2.822   0.776 -1.2155 -0.0286 -0.1102
    1THF     C4 4911   3.053   2.978   0.792 -0.1521  0.2223 -0.0158
    1THF     H7 4912   3.052   3.086   0.806 -3.1818  0.5007 -1.8570
    1THF     H8 4913   2.996   2.914   0.860 -0.9777  0.6224 -0.3151
    1THF     O1 4914   3.002   2.954   0.659  0.3270 -0.3019  0.2208
    1THF     C1 4915   3.455   2.338   1.892 -0.5269  0.2248  0.2718
    1THF     H1 4916   3.504   2.246   1.861 -1.9711  0.2994 -2.4505
    1THF     H2 4917   3.524   2.404   1.946  1.0248 -1.3155  0.2094
    1THF     C2 4918   3.324   2.306   1.967  0.1087 -0.9821  0.1493
    1THF     H3 4919   3.340   2.334   2.071 -1.4445  2.7579 -0.5379
    1THF     H4 4920   3.292   2.203   1.951 -0.7351 -1.0641  2.1939
    1THF     C3 4921   3.227   2.403   1.904  0.1296 -0.2072  0.9146
    1THF     H5 4922   3.239   2.499   1.955 -0.5099  0.9176 -1.0223
    1THF     H6 4923   3.125   2.365   1.919 -0.6139  1.0646 -0.8310
    1THF     C4 4924   3.277   2.406   1.757 -0.2723 -0.1329  0.2891
    1THF     H7 4925   3.262   2.502   1.707  0.9818  0.1892  0.5189
    1THF     H8 4926   3.230   2.330   1.694 -0.3065  0.3348 -0.2484
    1THF     O1 4927   3.422   2.397   1.765  0.0090  0.6712  0.2414
    1THF     C1 4928   2.665   3.142   2.254 -0.8178  0.7234  0.5986
    1THF     H1 4929   2.750   3.195   2.296  0.7040 -2.3091  1.4477
    1THF     H2 4930   2.583   3.215   2.257 -0.1209  1.5628 -0.2844
    1THF     C2 4931   2.640   3.019   2.350  0.6839  0.7610  1.1526
    1THF     H3 4932   2.536   2.991   2.332  0.6679  1.3158  0.3628
    1THF     H4 4933   2.657   3.038   2.456  0.0269  0.7449  1.2626
    1THF     C3 4934   2.726   2.906   2.288 -0.0546 -0.4320  0.3003
    1THF     H5 4935   2.682   2.808   2.303 -0.1821 -0.3850  0.2337
    1THF     H6 4936   2.823   2.902   2.338  0.0398 -1.1843  0.0537
    1THF     C4 4937   2.753   2.943   2.139  0.4016 -1.0223  0.2086
    1THF     H7 4938   2.705   2.870   2.073 -0.2317 -1.0410  0.6843
    1THF     H8 4939   2.861   2.953   2.123  0.8758  0.4782  3.8986
    1THF     O1 4940   2.675   3.071   2.131 -0.0928  0.2484 -0.3444
    1THF     C1 4941   3.607   0.761   2.310  0.0057  0.3596 -0.3791
    1THF     H1 4942   3.681   0.758   2.230 -0.1869  1.4915 -0.6090
    1THF     H2 4943   3.517   0.708   2.277 -0.5069  0.9277  0.1111
    1THF     C2 4944   3.559   0.911   2.324  0.1241 -0.2780  0.3070
    1THF     H3 4945   3.458   0.910   2.365  0.8822  0.9322  2.3036
    1THF     H4 4946   3.555   0.949   2.222 -2.7691  2.6602  1.4183
    1THF     C3 4947   3.667   0.974   2.420  0.1373 -0.0282 -0.1168
    1THF     H5 4948   3.622   1.041   2.494 -1.5609 -0.2164 -0.9754
    1THF     H6 4949   3.742   1.027   2.362  1.6906 -1.0583  0.8898
    1THF     C4 4950   3.727   0.847   2.491  0.0546  0.3387 -0.0404
    1THF     H7 4951   3.723   0.865   2.599 -1.1655  0.0321 -0.0277
    1THF     H8 4952   3.830   0.839   2.455  0.1910  0.3512  0.3384
    1THF     O1 4953   3.666   0.728   2.436  0.5344 -0.1562  0.1647
    1THF     C1 4954   3.454   3.805   0.977  0.2549 -0.2693 -0.1588
    1THF     H1 4955   3.494   3.839   0.882 -1.4956  1.4257 -0.3309
    1THF     H2 4956   3.530   3.784   1.053 -1.2914  1.0965  1.8172
    1THF     C2 4957   3.348   3.694   0.944 -0.0841  0.2558 -0.9955
    1THF     H3 4958   3.340   3.613   1.016  1.6617 -0.7871 -1.9440
    1THF     H4 4959   3.351   3.653   0.843 -1.6344 -0.3929 -0.7899
    1THF     C3 4960   3.213   3.770   0.934 -0.6632 -0.1503 -0.5965
    1THF     H5 4961   3.145   3.735   1.011  0.9513 -1.7252  0.1631
    1THF     H6 4962   3.160   3.767   0.838 -0.6110  0.4654 -0.6427
    1THF     C4 4963   3.250   3.919   0.958 -0.0132  0.7022  0.0706
    1THF     H7 4964   3.170   3.964   1.018  1.9779 -0.5237  3.8570
    1THF     H8 4965   3.273   3.975   0.868  0.5303 -0.3725 -0.4729
    1THF     O1 4966   3.373   3.914   1.023 -0.0787 -0.0315 -0.3187
    1THF     C1 4967   0.993   3.339   0.591 -0.2929  0.0886  0.2613
    1THF     H1 4968   0.901   3.351   0.650 -0.0835 -2.0108  1.0685
    1THF     H2 4969   1.084   3.343   0.651  0.2324 -2.7293 -0.2871
    1THF     C2 4970   1.007   3.430   0.462  0.2506 -0.0741 -0.0665
    1THF     H3 4971   1.101   3.486   0.459  0.4118 -0.4031 -1.4581
    1THF     H4 4972   0.929   3.506   0.453 -0.9244 -1.1714  0.7104
    1THF     C3 4973   1.013   3.332   0.347 -0.1963  0.0003  0.2266
    1THF     H5 4974   1.110   3.339   0.297  0.2335 -2.4461  0.6236
    1THF     H6 4975   0.945   3.346   0.263  1.0011 -2.2313 -1.1797
    1THF     C4 4976   0.993   3.190   0.402  0.7546 -0.3959 -0.3019
    1THF     H7 4977   1.072   3.120   0.372  1.7551  0.3759  0.5091
    1THF     H8 4978   0.900   3.158   0.355  0.5150  0.2373 -0.2578
    1THF     O1 4979   0.982   3.199   0.546  0.1709 -0.3962  0.0552
    1THF     C1 4980   3.760   3.061   1.135  0.2227  0.5779  0.0086
    1THF     H1 4981   3.705   3.134   1.195 -0.7290  1.2813 -1.6752
    1THF     H2 4982   3.806   2.990   1.203 -0.4363 -1.3220 -1.4688
    1THF     C2 4983   3.853   3.129   1.033 -0.1206 -0.4588 -0.1158
    1THF     H3 4984   3.958   3.124   1.064  0.3085 -1.8390 -1.7525
    1THF     H4 4985   3.832   3.236   1.033  1.8962 -0.0512 -1.2464
    1THF     C3 4986   3.824   3.057   0.898 -0.1516 -0.1997 -0.2638
    1THF     H5 4987   3.916   3.026   0.847  0.2298 -0.8447  0.8033
    1THF     H6 4988   3.773   3.131   0.836 -0.2236 -0.8540 -0.9907
    1THF     C4 4989   3.741   2.935   0.931 -0.3307 -0.7072 -0.2466
    1THF     H7 4990   3.807   2.854   0.961  2.0414  1.8478  1.6921
    1THF     H8 4991   3.668   2.911   0.853  1.4048 -0.9778 -1.7932
    1THF     O1 4992   3.669   2.979   1.048 -0.2625  0.0230 -0.5472
    1THF     C1 4993   0.814   3.971   2.459 -0.4955  0.0135 -0.2128
    1THF     H1 4994   0.909   4.025   2.462 -1.6515  2.1646 -1.2773
    1THF     H2 4995   0.766   3.991   2.555  1.8089 -1.9000  1.3929
    1THF     C2 4996   0.818   3.830   2.415 -0.5937  0.2638  0.3059
    1THF     H3 4997   0.754   3.758   2.467  1.1906 -1.0292  0.7935
    1THF     H4 4998   0.922   3.800   2.430 -0.6792 -1.0147 -1.4770
    1THF     C3 4999   0.774   3.833   2.265  0.1106  0.2465  0.3959
    1THF     H5 5000   0.674   3.790   2.261  0.4301 -0.4727  0.1380
    1THF     H6 5001   0.836   3.783   2.191  0.7698  0.6343  0.6797
    1THF     C4 5002   0.770   3.981   2.230  0.1176  0.4513 -0.0721
    1THF     H7 5003   0.690   3.998   2.157  1.5283 -0.2309 -1.8136
    1THF     H8 5004   0.865   4.012   2.185  0.5543  0.4117  0.8002
    1THF     O1 5005   0.746   4.043   2.362 -0.2530 -0.0796 -0.2607
    1THF     C1 5006   2.414   4.042   3.935  0.0693 -0.1073 -0.0639
    1THF     H1 5007   2.438   3.938   3.913 -0.0123 -0.1135 -0.1211
    1THF     H2 5008   2.393   4.095   3.841 -1.2629 -0.8111 -0.1792
    1THF     C2 5009   2.509   4.104   4.038 -0.0813  0.3166  0.0586
    1THF     H3 5010   2.521   4.212   4.038  0.1766  0.2885 -0.1095
    1THF     H4 5011   2.609   4.059   4.033 -0.2545 -0.2620  1.5035
    1THF     C3 5012   2.453   4.076   4.181  0.3094  0.3691  0.2826
    1THF     H5 5013   2.410   4.167   4.223 -2.4593 -0.0041 -1.5847
    1THF     H6 5014   2.520   4.018   4.244  2.2406 -0.3786 -2.3608
    1THF     C4 5015   2.327   3.993   4.145  0.7347 -0.2098 -0.7376
    1THF     H7 5016   2.253   4.025   4.218  2.8325  0.3685  1.2143
    1THF     H8 5017   2.342   3.885   4.157 -0.4802 -0.1795  1.4320
    1THF     O1 5018   2.296   4.033   4.009 -0.8448  0.2418 -0.3077
    1THF     C1 5019   2.679   0.595   3.434  0.1372  0.7131 -0.9057
    1THF     H1 5020   2.787   0.600   3.448 -0.0274 -1.0749  1.3251
    1THF     H2 5021   2.636   0.511   3.489  1.1057  1.0232  0.3497
    1THF     C2 5022   2.629   0.604   3.288 -0.0343  0.0763  0.5331
    1THF     H3 5023   2.653   0.524   3.217 -0.4713  0.3692  0.0529
    1THF     H4 5024   2.677   0.691   3.242 -2.4333  0.7610 -0.7455
    1THF     C3 5025   2.481   0.648   3.303  0.6292  0.0946  0.1478
    1THF     H5 5026   2.408   0.567   3.304 -0.8445  1.3760 -1.1480
    1THF     H6 5027   2.459   0.713   3.219 -0.0723 -1.1066 -0.6078
    1THF     C4 5028   2.484   0.733   3.439  0.3579 -0.2445  0.1013
    1THF     H7 5029   2.419   0.685   3.513  1.2392  1.3511  1.9600
    1THF     H8 5030   2.471   0.839   3.416 -1.0479 -0.2164  0.9053
    1THF     O1 5031   2.617   0.709   3.493 -0.4811 -0.3006 -0.0347
    1THF     C1 5032   1.766   0.318   3.047 -0.4145 -0.4539 -0.2023
    1THF     H1 5033   1.705   0.227   3.050 -2.3898  0.8794  0.8304
    1THF     H2 5034   1.790   0.335   2.942 -0.1668  0.3327 -0.0178
    1THF     C2 5035   1.883   0.330   3.143  0.2429 -0.6548 -0.5237
    1THF     H3 5036   1.937   0.424   3.129 -1.7905  0.2298 -2.9602
    1THF     H4 5037   1.956   0.249   3.138  0.9233 -0.0399 -0.6598
    1THF     C3 5038   1.804   0.345   3.275 -0.5774  0.5511 -0.0905
    1THF     H5 5039   1.856   0.403   3.352  2.7474  0.5519 -2.2217
    1THF     H6 5040   1.778   0.246   3.311  0.7688  0.4113  0.5483
    1THF     C4 5041   1.674   0.416   3.239  0.2265  0.0317  0.4887
    1THF     H7 5042   1.654   0.516   3.279 -0.7597 -1.0193  2.6643
    1THF     H8 5043   1.595   0.353   3.279 -0.4319  0.7935  0.4098
    1THF     O1 5044   1.678   0.415   3.089  0.0021  0.4309 -0.0668
    1THF     C1 5045   2.331   2.091   1.273  0.1597 -0.1564  0.4950
    1THF     H1 5046   2.338   1.982   1.284 -0.8733 -0.2265  0.5176
    1THF     H2 5047   2.226   2.120   1.283  0.6693  1.8768  0.2507
    1THF     C2 5048   2.379   2.146   1.130  0.3612  0.3128  0.2538
    1THF     H3 5049   2.297   2.155   1.059 -1.2429 -2.5466  1.6875
    1THF     H4 5050   2.443   2.069   1.088  1.0874 -0.2139  2.2634
    1THF     C3 5051   2.446   2.280   1.154  0.6237  0.2352 -0.1995
    1THF     H5 5052   2.385   2.360   1.111  2.2437  1.6765  0.1433
    1THF     H6 5053   2.545   2.271   1.109  1.4820  1.9858  1.2860
    1THF     C4 5054   2.460   2.290   1.310  0.0523  0.2012 -1.0223
    1THF     H7 5055   2.385   2.362   1.343 -0.6562 -1.1779  0.4498
    1THF     H8 5056   2.561   2.321   1.342  0.3544  0.7997 -2.5119
    1THF     O1 5057   2.425   2.157   1.365 -0.1449 -0.1561  0.4131
    1THF     C1 5058   0.610   1.439   3.003  0.4125  0.3742  0.1434
    1THF     H1 5059   0.692   1.503   2.967 -0.7585  2.3370  0.8680
    1THF     H2 5060   0.511   1.469   2.969  0.2894 -2.1254 -1.8423
    1THF     C2 5061   0.630   1.442   3.152 -0.5046 -0.3014 -0.1998
    1THF     H3 5062   0.542   1.402   3.203  0.0042  0.1573  1.0592
    1THF     H4 5063   0.652   1.539   3.197 -0.6512 -1.1831  1.8411
    1THF     C3 5064   0.750   1.347   3.166 -0.2475  0.1270  0.7263
    1THF     H5 5065   0.763   1.305   3.267 -0.2004 -1.4481  0.0857
    1THF     H6 5066   0.840   1.402   3.139 -1.4544  1.9343  0.3522
    1THF     C4 5067   0.715   1.234   3.065 -0.1267  0.1049 -0.7582
    1THF     H7 5068   0.645   1.172   3.120  0.3323  1.1587  1.0532
    1THF     H8 5069   0.802   1.180   3.028 -0.5653 -0.1330 -1.4570
    1THF     O1 5070   0.638   1.306   2.960  0.1072 -0.2715 -0.2403
    1THF     C1 5071   2.964   2.665   3.902 -0.1520 -0.1227  0.3913
    1THF     H1 5072   3.014   2.629   3.812  0.4924  0.1635  0.6313
    1THF     H2 5073   2.963   2.587   3.978  1.1981  0.6957  1.2800
    1THF     C2 5074   2.821   2.728   3.877 -0.6317 -0.1518 -0.2640
    1THF     H3 5075   2.749   2.694   3.952  0.8147 -1.3160  0.6160
    1THF     H4 5076   2.787   2.704   3.776 -5.7871  0.9002  1.0385
    1THF     C3 5077   2.843   2.884   3.896  0.4160  0.6035  0.1473
    1THF     H5 5078   2.756   2.921   3.950 -0.8366  0.3436 -1.6234
    1THF     H6 5079   2.854   2.929   3.797  1.6982 -0.2908 -0.1387
    1THF     C4 5080   2.973   2.895   3.975  0.1072  0.0467 -0.1505
    1THF     H7 5081   2.948   2.885   4.081  1.7296 -1.5913  0.1041
    1THF     H8 5082   3.027   2.988   3.951  1.1586 -0.0533  1.7562
    1THF     O1 5083   3.048   2.779   3.942 -0.1181 -0.2800 -0.0317
    1THF     C1 5084   3.331   0.726   1.011  0.6549  0.1767 -0.3673
    1THF     H1 5085   3.267   0.646   1.048  0.3727 -0.3299 -1.9153
    1THF     H2 5086   3.265   0.795   0.957  0.9309  0.8972  0.2052
    1THF     C2 5087   3.439   0.658   0.927 -0.3724  0.1862 -0.2103
    1THF     H3 5088   3.446   0.717   0.836 -2.3110 -1.5183 -1.5111
    1THF     H4 5089   3.422   0.553   0.905 -1.2031  0.2946 -0.1201
    1THF     C3 5090   3.570   0.684   1.006 -0.1273 -0.7011  0.5938
    1THF     H5 5091   3.623   0.758   0.945 -0.9711 -0.4579  0.1486
    1THF     H6 5092   3.631   0.594   1.009 -0.1705 -0.7357  0.4002
    1THF     C4 5093   3.536   0.748   1.142 -0.5015 -0.4218 -0.8560
    1THF     H7 5094   3.602   0.827   1.176 -1.5733 -0.1628  0.6465
    1THF     H8 5095   3.527   0.668   1.216 -1.5995  1.3601  0.9812
    1THF     O1 5096   3.402   0.795   1.118  0.0893  0.0286  0.1005
    1THF     C1 5097   0.933   3.933   1.878  0.0300  0.1739  0.0153
    1THF     H1 5098   0.883   3.837   1.874 -0.8813  0.5355  1.9646
    1THF     H2 5099   0.871   4.010   1.924 -1.1376 -0.4957 -0.4292
    1THF     C2 5100   1.002   3.958   1.736  0.3551 -0.0625 -0.2607
    1THF     H3 5101   0.982   4.064   1.718  0.7912  0.1567  0.5408
    1THF     H4 5102   0.958   3.893   1.660 -1.3164 -0.4295  0.9860
    1THF     C3 5103   1.153   3.946   1.761 -0.2092 -0.1460  0.3318
    1THF     H5 5104   1.201   4.043   1.771  0.9798 -0.4922 -1.6885
    1THF     H6 5105   1.208   3.898   1.680  3.0883  2.5163  0.8799
    1THF     C4 5106   1.162   3.875   1.895  0.1088 -0.3439 -0.1894
    1THF     H7 5107   1.254   3.902   1.947  0.9438 -1.1906 -1.2002
    1THF     H8 5108   1.166   3.766   1.889 -0.5017 -0.2450 -3.1475
    1THF     O1 5109   1.046   3.916   1.971 -0.3364  0.5146  0.4191
    1THF     C1 5110   0.984   0.007   3.658  0.6361 -0.0972  0.3453
    1THF     H1 5111   0.976  -0.095   3.620 -2.0723 -0.0195  0.6398
    1THF     H2 5112   1.061   0.061   3.603 -0.9145 -2.0066 -3.9133
    1THF     C2 5113   1.004  -0.003   3.812  0.2484 -0.3625 -0.1038
    1THF     H3 5114   1.110  -0.017   3.832  0.9514 -1.2984 -4.0304
    1THF     H4 5115   0.959  -0.095   3.849 -1.1769  0.6565  0.7300
    1THF     C3 5116   0.940   0.110   3.877 -0.1796  0.1937 -0.2089
    1THF     H5 5117   1.007   0.192   3.902 -1.1208  1.0299 -0.4129
    1THF     H6 5118   0.891   0.064   3.963  1.3090 -0.4195  0.3315
    1THF     C4 5119   0.833   0.157   3.770 -0.0810 -0.1144 -0.3168
    1THF     H7 5120   0.857   0.260   3.742  1.1998 -0.1765  0.4899
    1THF     H8 5121   0.733   0.134   3.806 -0.2770 -0.9691 -1.3880
    1THF     O1 5122   0.853   0.081   3.649 -0.2529  0.0533  0.5736
    1THF     C1 5123   1.124   1.632   3.031 -0.7113 -0.4737 -0.6429
    1THF     H1 5124   1.067   1.713   2.986  0.9211  1.0851  0.0277
    1THF     H2 5125   1.104   1.541   2.974  2.2186 -1.3599 -0.3735
    1THF     C2 5126   1.094   1.626   3.175  0.4243  0.0991 -0.3953
    1THF     H3 5127   1.075   1.524   3.209  2.4860 -0.0698  0.3259
    1THF     H4 5128   1.006   1.688   3.190  0.1631 -0.2024 -0.6795
    1THF     C3 5129   1.212   1.693   3.246  0.5199 -0.4026 -0.2899
    1THF     H5 5130   1.265   1.623   3.310  0.2222  0.7298  1.2143
    1THF     H6 5131   1.182   1.785   3.296  1.8460 -0.7807  1.2190
    1THF     C4 5132   1.302   1.739   3.132 -0.1917  0.8394 -0.4975
    1THF     H7 5133   1.407   1.713   3.151 -0.5230 -2.1272 -2.4262
    1THF     H8 5134   1.294   1.848   3.127 -1.4079  0.6992 -1.7743
    1THF     O1 5135   1.262   1.668   3.018  0.6392 -0.1827 -0.3078
    1THF     C1 5136   3.299   1.810   4.051 -0.1282 -0.2380  0.0882
    1THF     H1 5137   3.234   1.726   4.076 -1.8670  1.3568  1.0232
    1THF     H2 5138   3.362   1.778   3.968  2.2072  0.4898  1.5156
    1THF     C2 5139   3.385   1.850   4.173  0.7630 -0.4468  0.1637
    1THF     H3 5140   3.487   1.860   4.135  1.1792  2.0103  1.8176
    1THF     H4 5141   3.374   1.771   4.247  0.0705 -2.7915 -2.3318
    1THF     C3 5142   3.337   1.989   4.220  0.5494  0.5900 -0.8310
    1THF     H5 5143   3.416   2.058   4.251 -0.7092  1.6760  0.0152
    1THF     H6 5144   3.255   1.989   4.291  1.9510  1.0179  0.8206
    1THF     C4 5145   3.270   2.043   4.092  0.2764  0.1539  0.1606
    1THF     H7 5146   3.356   2.085   4.040  1.1242  0.8513  2.0831
    1THF     H8 5147   3.183   2.107   4.109 -0.5490 -0.8481 -0.2562
    1THF     O1 5148   3.222   1.928   4.024 -0.3472 -0.2937  0.5266
    1THF     C1 5149   0.890   0.611   2.389 -0.0974  0.5791  0.2465
    1THF     H1 5150   0.969   0.685   2.370  0.5228 -0.4957 -1.5096
    1THF     H2 5151   0.898   0.523   2.325 -3.0723  0.6252 -0.2590
    1THF     C2 5152   0.757   0.677   2.360  0.7830  0.1568  0.2830
    1THF     H3 5153   0.673   0.609   2.344 -0.4882  2.0923 -1.4797
    1THF     H4 5154   0.779   0.752   2.283  0.4273 -2.4991 -2.5158
    1THF     C3 5155   0.729   0.761   2.486  0.0566 -0.2727 -0.5568
    1THF     H5 5156   0.625   0.753   2.518  0.6887  2.2531  2.3983
    1THF     H6 5157   0.766   0.861   2.463  0.0411  0.5371  2.6989
    1THF     C4 5158   0.821   0.700   2.591 -0.8381  0.2843 -0.5776
    1THF     H7 5159   0.767   0.693   2.686 -0.0077  0.6499 -0.0754
    1THF     H8 5160   0.904   0.768   2.610 -3.3243  3.5099 -0.8574
    1THF     O1 5161   0.872   0.577   2.530 -0.0399 -0.6648  1.2389
    1THF     C1 5162   2.862   1.356   0.606 -0.0551  0.3521 -0.1571
    1THF     H1 5163   2.889   1.256   0.642 -6.0114 -0.6926  2.0100
    1THF     H2 5164   2.862   1.430   0.686  0.5900  1.6678 -1.3611
    1THF     C2 5165   2.724   1.347   0.533 -0.8659  0.3633  0.0142
    1THF     H3 5166   2.648   1.415   0.573 -2.1486 -0.1715 -1.4656
    1THF     H4 5167   2.679   1.248   0.542 -1.7343  0.8370  1.1036
    1THF     C3 5168   2.757   1.375   0.385 -0.5163  0.1601 -0.2202
    1THF     H5 5169   2.749   1.481   0.360  1.0266  0.0427 -1.2930
    1THF     H6 5170   2.693   1.319   0.317 -0.2030 -1.2776  0.6395
    1THF     C4 5171   2.905   1.340   0.376 -0.0143  0.5601  0.0997
    1THF     H7 5172   2.955   1.387   0.291 -0.8022  1.3207  0.0457
    1THF     H8 5173   2.916   1.231   0.369 -2.6799  0.2932 -0.6942
    1THF     O1 5174   2.952   1.399   0.503 -0.0512 -0.3688 -0.3963
    1THF     C1 5175   3.339   0.408   1.186  0.1491  0.0675 -0.1874
    1THF     H1 5176   3.300   0.373   1.282 -2.0494 -0.3402 -1.1988
    1THF     H2 5177   3.368   0.513   1.193  1.6819 -0.4886  2.7681
    1THF     C2 5178   3.239   0.381   1.074  0.1233  0.1340 -0.5301
    1THF     H3 5179   3.242   0.456   0.995  3.7161  0.0955 -0.5014
    1THF     H4 5180   3.136   0.371   1.108  0.2795  1.1166  0.2594
    1THF     C3 5181   3.295   0.254   0.998  0.6025  1.0262 -0.3087
    1THF     H5 5182   3.325   0.290   0.898  1.0829  2.0343  0.1845
    1THF     H6 5183   3.225   0.172   0.983  1.4441  0.6122 -2.1471
    1THF     C4 5184   3.410   0.202   1.080 -0.0049 -0.6688 -0.3915
    1THF     H7 5185   3.492   0.154   1.025  1.1385 -0.9692  1.5248
    1THF     H8 5186   3.383   0.138   1.164 -1.3836  1.9111  1.2073
    1THF     O1 5187   3.452   0.323   1.154 -0.5023  0.3913  0.3493
    1THF     C1 5188   1.265   0.622   3.376  0.3806 -0.3992 -0.1188
    1THF     H1 5189   1.274   0.574   3.278  1.3690  1.8818 -1.1829
    1THF     H2 5190   1.201   0.710   3.370 -0.0403 -0.7486 -0.7769
    1THF     C2 5191   1.398   0.665   3.424  0.3279  1.1956 -0.3537
    1THF     H3 5192   1.397   0.763   3.473  1.6384  0.1595  1.7996
    1THF     H4 5193   1.470   0.667   3.342 -0.6872 -1.5690 -1.3537
    1THF     C3 5194   1.443   0.568   3.530 -0.6188 -0.0805 -0.0692
    1THF     H5 5195   1.458   0.608   3.630  0.3460  1.4367 -0.8024
    1THF     H6 5196   1.542   0.531   3.501 -1.3948 -1.8140 -0.5373
    1THF     C4 5197   1.340   0.458   3.532 -0.0531  0.2769 -0.6123
    1THF     H7 5198   1.314   0.424   3.632 -0.2707  2.6027  0.1511
    1THF     H8 5199   1.369   0.378   3.464  0.7944  1.4808 -1.7109
    1THF     O1 5200   1.223   0.529   3.476  0.9466  0.2945 -0.3540
    1THF     C1 5201   1.741   1.944   2.204 -0.6844  0.4393  0.9853
    1THF     H1 5202   1.648   1.962   2.258 -0.2070  1.5246  1.4642
    1THF     H2 5203   1.745   1.986   2.103 -0.1927 -1.0257  0.3790
    1THF     C2 5204   1.759   1.793   2.187 -0.2951 -1.2793  0.4769
    1THF     H3 5205   1.723   1.762   2.089 -0.7148  1.8877 -0.4256
    1THF     H4 5206   1.710   1.739   2.268 -1.0752 -0.4805  0.5543
    1THF     C3 5207   1.910   1.775   2.195  0.2635 -0.1090 -0.3624
    1THF     H5 5208   1.943   1.770   2.091  1.4308  1.3766 -0.0778
    1THF     H6 5209   1.944   1.686   2.248  1.3946 -0.1106 -1.0838
    1THF     C4 5210   1.969   1.903   2.254  0.0295 -0.5778  0.2931
    1THF     H7 5211   2.038   1.950   2.183  2.1811  1.0705  3.3936
    1THF     H8 5212   2.017   1.887   2.351  2.4702 -2.4011 -1.1613
    1THF     O1 5213   1.853   1.988   2.269 -0.0610 -0.0613 -0.3912
    1THF     C1 5214   2.539   1.751   1.344  0.6947  0.6587  0.4146
    1THF     H1 5215   2.496   1.844   1.381 -1.6645 -0.2287 -0.0136
    1THF     H2 5216   2.506   1.742   1.240  1.7601 -3.9607  0.3649
    1THF     C2 5217   2.525   1.621   1.422  0.4610 -0.0944  0.2047
    1THF     H3 5218   2.442   1.565   1.379  0.3562  0.3200 -0.1316
    1THF     H4 5219   2.509   1.634   1.529  0.9090 -0.0859  0.2740
    1THF     C3 5220   2.648   1.545   1.403 -0.2281 -0.4157 -0.0067
    1THF     H5 5221   2.637   1.442   1.367 -2.4699 -0.1513 -0.1195
    1THF     H6 5222   2.694   1.547   1.502 -1.7166  3.0857  0.6809
    1THF     C4 5223   2.734   1.635   1.305  0.3994  0.4612  0.8594
    1THF     H7 5224   2.705   1.617   1.202  0.8157  0.2618  0.7784
    1THF     H8 5225   2.842   1.626   1.313  0.4082 -0.3314 -0.0426
    1THF     O1 5226   2.682   1.769   1.327 -0.5126 -0.0487  0.5507
    1THF     C1 5227   0.749   2.750   3.477  0.5824 -0.1531 -0.5464
    1THF     H1 5228   0.794   2.662   3.525 -1.4733  0.0833  1.9311
    1THF     H2 5229   0.816   2.837   3.477  2.3910 -1.4888 -2.8742
    1THF     C2 5230   0.608   2.803   3.519  0.0645 -0.1354 -0.4403
    1THF     H3 5231   0.628   2.904   3.555 -0.2315  0.5588 -2.1596
    1THF     H4 5232   0.559   2.749   3.600  0.1800  1.5241  0.7532
    1THF     C3 5233   0.527   2.813   3.389  0.2112 -0.7635 -0.4813
    1THF     H5 5234   0.469   2.905   3.381  0.9885 -0.3763 -2.0095
    1THF     H6 5235   0.469   2.721   3.380  2.4729 -2.1739 -1.1114
    1THF     C4 5236   0.637   2.808   3.283  0.4207  0.7590 -0.2058
    1THF     H7 5237   0.671   2.911   3.269 -0.4273  0.8598 -1.5863
    1THF     H8 5238   0.610   2.765   3.187 -0.5398  1.7831 -0.4058
    1THF     O1 5239   0.734   2.721   3.335  0.3725 -0.1842 -0.1502
    1THF     C1 5240   1.261   1.799   2.001  0.7915 -0.2369  0.8680
    1THF     H1 5241   1.268   1.757   1.900 -2.9285 -0.3341  0.5659
    1THF     H2 5242   1.226   1.903   1.995  0.6403 -0.3576 -0.5478
    1THF     C2 5243   1.403   1.809   2.047  0.1831  0.3654 -0.2051
    1THF     H3 5244   1.435   1.907   2.083  0.3199 -0.7981  2.9968
    1THF     H4 5245   1.475   1.788   1.967  0.1199  0.2554 -0.2334
    1THF     C3 5246   1.418   1.698   2.155 -0.1604 -0.8505  0.7451
    1THF     H5 5247   1.447   1.742   2.250  1.3075  0.4866 -0.2922
    1THF     H6 5248   1.497   1.626   2.129  0.4355  0.0216  0.1385
    1THF     C4 5249   1.280   1.641   2.166 -0.8758  0.0550  0.7520
    1THF     H7 5250   1.248   1.631   2.270 -2.5136 -1.0545  0.1575
    1THF     H8 5251   1.280   1.539   2.126 -0.8634  0.0491  0.7663
    1THF     O1 5252   1.189   1.729   2.098 -0.4320  0.2448 -0.2622
    1THF     C1 5253   3.851   0.801   0.652  0.6698 -0.1556 -0.1154
    1THF     H1 5254   3.889   0.746   0.739  1.7302 -1.8935 -1.6307
    1THF     H2 5255   3.925   0.819   0.574  0.1688  0.6611 -0.4130
    1THF     C2 5256   3.821   0.939   0.706  0.0284 -0.6291 -0.3319
    1THF     H3 5257   3.870   1.016   0.645 -3.9269  1.2824 -1.2635
    1THF     H4 5258   3.857   0.958   0.807  1.4687 -0.4056 -0.8736
    1THF     C3 5259   3.662   0.949   0.691  0.4275  0.0063  0.5303
    1THF     H5 5260   3.643   1.053   0.667  2.1741  0.7370  2.1387
    1THF     H6 5261   3.610   0.920   0.783  0.9167  1.9173  1.4382
    1THF     C4 5262   3.619   0.848   0.587 -0.0672 -0.4307  0.3178
    1THF     H7 5263   3.636   0.889   0.487  1.0259  0.8512  1.0111
    1THF     H8 5264   3.514   0.820   0.596 -0.8950  1.4683 -2.7839
    1THF     O1 5265   3.718   0.747   0.609 -0.0940 -0.1526  0.3129
    1THF     C1 5266   3.818   0.212   1.407 -0.2073  0.8491 -0.1993
    1THF     H1 5267   3.780   0.289   1.474  0.1233  1.3934 -0.6315
    1THF     H2 5268   3.813   0.247   1.304 -0.1487 -2.0892 -1.2651
    1THF     C2 5269   3.731   0.082   1.418  0.4391 -0.3270  0.2632
    1THF     H3 5270   3.643   0.090   1.355 -0.7880 -1.6424  1.7633
    1THF     H4 5271   3.697   0.053   1.518  0.7150  0.1754  0.5064
    1THF     C3 5272   3.826  -0.022   1.362  0.5636  0.1726  0.7278
    1THF     H5 5273   3.834  -0.013   1.254 -0.1622 -0.9619  0.5645
    1THF     H6 5274   3.788  -0.123   1.380  0.3339  0.0376 -0.4526
    1THF     C4 5275   3.963   0.017   1.428  0.0160  0.7232 -0.1051
    1THF     H7 5276   4.045  -0.022   1.367 -0.3561  0.2469 -0.3060
    1THF     H8 5277   3.974  -0.029   1.527  2.4282  1.0283 -0.2057
    1THF     O1 5278   3.949   0.165   1.443 -0.0112 -0.1286 -0.3117
    1THF     C1 5279   2.572   2.448   2.802  0.0622 -0.2400  0.1770
    1THF     H1 5280   2.577   2.347   2.842  0.8974  0.1487  1.0808
    1THF     H2 5281   2.668   2.496   2.823  0.8057 -1.4441 -0.3855
    1THF     C2 5282   2.457   2.520   2.873 -0.2066  0.6691 -0.3726
    1THF     H3 5283   2.476   2.624   2.901 -0.4599  0.0725  2.1379
    1THF     H4 5284   2.422   2.471   2.964 -2.2955  3.8716  0.6060
    1THF     C3 5285   2.343   2.532   2.767 -0.6124 -0.3005 -0.8286
    1THF     H5 5286   2.302   2.632   2.771 -0.3911 -0.1770 -1.4936
    1THF     H6 5287   2.269   2.455   2.789 -2.7210  1.6994 -0.8504
    1THF     C4 5288   2.411   2.496   2.631 -0.7638  0.6664 -0.0883
    1THF     H7 5289   2.398   2.575   2.557 -0.7517  2.0190  1.3306
    1THF     H8 5290   2.362   2.416   2.574 -0.2106  0.1618  0.1370
    1THF     O1 5291   2.553   2.468   2.663  0.6405  0.3350  0.6891
    1THF     C1 5292   3.786   3.463   3.020  0.0068 -0.5709  0.6966
    1THF     H1 5293   3.735   3.514   3.102 -0.2570  1.4924 -0.7254
    1THF     H2 5294   3.878   3.519   3.007  0.6371 -1.7809 -0.1440
    1THF     C2 5295   3.698   3.459   2.893  0.0070 -0.1503 -0.1634
    1THF     H3 5296   3.765   3.485   2.811 -0.9564  3.5478  0.1314
    1THF     H4 5297   3.620   3.534   2.910  1.8081  1.7685 -0.1773
    1THF     C3 5298   3.649   3.314   2.884  0.6137 -0.2620 -0.2893
    1THF     H5 5299   3.702   3.263   2.804  2.1084  0.6219  0.0951
    1THF     H6 5300   3.543   3.295   2.866  0.7570 -0.4488 -0.9446
    1THF     C4 5301   3.694   3.249   3.017  0.3958  0.4268 -0.9514
    1THF     H7 5302   3.704   3.142   2.998 -2.2229  0.2009 -1.1995
    1THF     H8 5303   3.619   3.265   3.095 -1.1891 -4.8788 -1.2332
    1THF     O1 5304   3.821   3.324   3.053 -0.1945 -0.2330 -0.6553
    1THF     C1 5305   1.361   0.435   1.151 -0.5099 -0.4991 -0.2450
    1THF     H1 5306   1.385   0.335   1.117  2.2433  0.7061 -2.0411
    1THF     H2 5307   1.311   0.448   1.248 -0.6359 -1.6364 -0.1570
    1THF     C2 5308   1.265   0.503   1.046  0.5261  0.6783 -0.4116
    1THF     H3 5309   1.193   0.564   1.101 -1.5731  0.0176 -2.3666
    1THF     H4 5310   1.219   0.417   0.996  2.5698 -0.3606 -0.5531
    1THF     C3 5311   1.351   0.591   0.958 -0.1383 -0.3940 -0.1347
    1THF     H5 5312   1.293   0.669   0.910 -1.7054 -0.0151  2.3060
    1THF     H6 5313   1.411   0.530   0.889 -0.9548 -1.8656  0.4220
    1THF     C4 5314   1.449   0.637   1.062  0.1946  0.1743  0.1253
    1THF     H7 5315   1.410   0.723   1.116 -1.1503  0.9547 -2.0081
    1THF     H8 5316   1.544   0.669   1.020 -0.2245  0.2214 -0.7976
    1THF     O1 5317   1.479   0.522   1.152  0.1260  0.3639 -0.0612
    1THF     C1 5318   2.930   3.457   1.449 -0.7580 -0.1681  0.4212
    1THF     H1 5319   2.941   3.429   1.554  1.8459  1.0481  0.5159
    1THF     H2 5320   2.834   3.415   1.420 -1.1463  0.9843  0.0214
    1THF     C2 5321   3.039   3.400   1.349 -0.6134 -0.3475 -0.1391
    1THF     H3 5322   2.988   3.344   1.270 -1.2690  0.5630 -0.3740
    1THF     H4 5323   3.104   3.327   1.397 -1.0042  1.0808  2.6193
    1THF     C3 5324   3.103   3.521   1.291  0.1917  0.4575  0.5147
    1THF     H5 5325   3.147   3.511   1.192  1.8497  1.5710  1.1106
    1THF     H6 5326   3.181   3.556   1.359 -0.4097 -0.1430  1.5293
    1THF     C4 5327   2.998   3.628   1.296 -0.0618 -0.3735 -0.3887
    1THF     H7 5328   2.928   3.619   1.213  0.0183 -1.8767 -0.3081
    1THF     H8 5329   3.048   3.726   1.298 -0.5745 -0.1132 -0.3568
    1THF     O1 5330   2.928   3.602   1.422  0.6568 -0.2486  0.4211
    1THF     C1 5331   2.954   2.184   2.865 -0.2650  0.1672  0.1048
    1THF     H1 5332   2.986   2.216   2.766  0.6095  2.0587  0.9882
    1THF     H2 5333   2.881   2.102   2.864 -1.1054  0.9117  0.5661
    1THF     C2 5334   2.907   2.300   2.947  0.1411  0.3343 -0.8027
    1THF     H3 5335   2.807   2.335   2.923  1.0355  2.4801 -1.5605
    1THF     H4 5336   2.971   2.385   2.925 -0.0171  0.3917 -1.0369
    1THF     C3 5337   2.941   2.257   3.093  0.1293  0.5894  0.2042
    1THF     H5 5338   2.851   2.217   3.139  1.6771 -0.8107  2.1385
    1THF     H6 5339   2.980   2.331   3.164  0.7929 -1.3286  1.8947
    1THF     C4 5340   3.050   2.150   3.080 -0.4312 -0.7846  0.1415
    1THF     H7 5341   3.013   2.053   3.112  1.5277 -1.6428 -0.1879
    1THF     H8 5342   3.144   2.164   3.133 -1.4692  1.6851  1.4029
    1THF     O1 5343   3.071   2.136   2.935  0.4130  0.3041 -0.3678
    1THF     C1 5344   1.711   0.916   1.974  0.6996 -0.0292  0.8770
    1THF     H1 5345   1.752   1.017   1.986  0.0712  0.3882 -0.3449
    1THF     H2 5346   1.764   0.846   2.039  1.5418  0.8192  1.1179
    1THF     C2 5347   1.703   0.884   1.825 -0.3015  0.5278 -0.0617
    1THF     H3 5348   1.703   0.778   1.801 -1.0928  0.7539 -1.0819
    1THF     H4 5349   1.784   0.931   1.767  0.0367 -1.0520 -0.8898
    1THF     C3 5350   1.569   0.937   1.780  0.6164 -0.2263 -0.4027
    1THF     H5 5351   1.504   0.869   1.726 -1.1448  0.0322  1.3514
    1THF     H6 5352   1.597   1.021   1.716 -0.9677  0.5503 -0.1070
    1THF     C4 5353   1.499   0.984   1.906 -0.6641  0.2819  0.4836
    1THF     H7 5354   1.394   0.957   1.901 -0.2884 -1.2358  0.4859
    1THF     H8 5355   1.488   1.093   1.907  4.4996  0.9966 -2.2505
    1THF     O1 5356   1.570   0.934   2.017 -0.3518  0.6375  0.1516
    1THF     C1 5357   0.886   1.180   2.169 -0.5764  0.1695 -0.2226
    1THF     H1 5358   0.797   1.230   2.130 -0.3088  1.9581  1.4040
    1THF     H2 5359   0.946   1.137   2.087  0.8466  1.3177  0.1882
    1THF     C2 5360   0.854   1.067   2.268 -0.0298  0.2153  0.1822
    1THF     H3 5361   0.869   0.968   2.223  0.0952  0.3285 -0.0240
    1THF     H4 5362   0.752   1.079   2.305 -0.6962 -0.7071 -1.2949
    1THF     C3 5363   0.959   1.096   2.380  0.3644 -0.5620  0.8150
    1THF     H5 5364   1.029   1.015   2.405  1.4249  0.0582 -0.0980
    1THF     H6 5365   0.904   1.120   2.471 -2.0676 -0.4541 -0.6368
    1THF     C4 5366   1.044   1.217   2.325 -0.4261  0.0780  0.6197
    1THF     H7 5367   1.125   1.172   2.266  0.1947  1.7394  0.1823
    1THF     H8 5368   1.086   1.280   2.404 -1.1257 -1.2199  2.0598
    1THF     O1 5369   0.963   1.288   2.233 -0.0010  0.1803  0.1368
    1THF     C1 5370   1.112   1.904   0.105 -0.3586  0.3971  0.4684
    1THF     H1 5371   1.065   1.848   0.024  0.3773  0.8420 -0.2732
    1THF     H2 5372   1.054   1.897   0.197 -1.6679 -2.3162 -0.5099
    1THF     C2 5373   1.141   2.048   0.059  0.1771 -0.0621 -0.1015
    1THF     H3 5374   1.095   2.110   0.136 -2.3053  0.1463 -1.7109
    1THF     H4 5375   1.099   2.077  -0.038 -0.4503 -2.5988 -0.6166
    1THF     C3 5376   1.285   2.073   0.087 -0.0128 -0.1519  0.8437
    1THF     H5 5377   1.300   2.169   0.135 -0.0676  0.8755 -1.1277
    1THF     H6 5378   1.343   2.079  -0.006  0.9708  0.0015  1.4537
    1THF     C4 5379   1.338   1.961   0.174  0.2459  0.2704  0.1079
    1THF     H7 5380   1.327   1.981   0.280  0.7201 -1.0011  0.4073
    1THF     H8 5381   1.437   1.917   0.160  0.2203  0.2997 -0.1739
    1THF     O1 5382   1.243   1.855   0.135  0.4087 -0.2370 -0.0420
    1THF     C1 5383   2.820   0.059   1.048 -0.1320 -0.7757  0.3192
    1THF     H1 5384   2.808   0.096   1.150 -1.6399 -0.9224  0.2077
    1THF     H2 5385   2.886   0.119   0.986  0.3685 -1.7661 -0.1112
    1THF     C2 5386   2.687   0.058   0.975  0.3280  0.2780 -0.0484
    1THF     H3 5387   2.689   0.154   0.923  1.0160  0.6260  0.6005
    1THF     H4 5388   2.606   0.068   1.048  1.5500  0.2066  1.3414
    1THF     C3 5389   2.687  -0.060   0.880 -0.0151  0.2644 -0.0852
    1THF     H5 5390   2.669  -0.037   0.775  2.0101 -1.0618 -0.7594
    1THF     H6 5391   2.604  -0.123   0.914  0.0324 -0.4175 -1.2198
    1THF     C4 5392   2.825  -0.123   0.907  0.0462 -0.2526  0.8147
    1THF     H7 5393   2.902  -0.104   0.832 -1.6317 -1.1445 -1.1749
    1THF     H8 5394   2.806  -0.231   0.911 -1.4101  0.0192  1.8185
    1THF     O1 5395   2.867  -0.076   1.034 -0.0652  0.6434  0.2078
    1THF     C1 5396   3.256   2.915   0.088  0.1098  0.0411 -0.0426
    1THF     H1 5397   3.178   2.848   0.052 -1.1020  1.4351 -0.0686
    1THF     H2 5398   3.355   2.902   0.043  0.5875 -2.4400  1.5843
    1THF     C2 5399   3.267   2.911   0.237  0.0722  0.1932  0.0084
    1THF     H3 5400   3.370   2.892   0.266 -0.3551 -1.2866  0.5929
    1THF     H4 5401   3.200   2.836   0.279 -1.4207  1.5558  0.1010
    1THF     C3 5402   3.228   3.052   0.279 -0.2992  0.4276  0.8974
    1THF     H5 5403   3.286   3.081   0.366  1.8797 -0.9552 -0.0619
    1THF     H6 5404   3.121   3.065   0.295 -0.4922 -0.8665  0.7053
    1THF     C4 5405   3.255   3.137   0.154 -0.0511  0.2262  0.5486
    1THF     H7 5406   3.360   3.164   0.143 -0.6297  1.7569 -1.8597
    1THF     H8 5407   3.193   3.228   0.147  1.5846  1.3571  0.4404
    1THF     O1 5408   3.212   3.048   0.047  0.0430 -0.3231  0.1816
    1THF     C1 5409   0.939   0.257   1.952  0.0510  0.0051 -0.1057
    1THF     H1 5410   0.994   0.164   1.968  1.1588  0.6838  0.1155
    1THF     H2 5411   1.011   0.335   1.978 -1.9677  1.6241  0.7318
    1THF     C2 5412   0.820   0.263   2.042 -0.9203  0.5025 -0.6018
    1THF     H3 5413   0.813   0.352   2.105  0.0845  1.8084 -2.3004
    1THF     H4 5414   0.813   0.182   2.115  1.4028  0.2939 -0.5741
    1THF     C3 5415   0.703   0.276   1.943  0.7053 -0.6800 -0.0044
    1THF     H5 5416   0.669   0.380   1.941  0.6698 -0.7160 -1.2721
    1THF     H6 5417   0.614   0.217   1.968  1.2633 -1.7320 -0.4980
    1THF     C4 5418   0.757   0.219   1.807  0.5379  0.5521  0.4543
    1THF     H7 5419   0.704   0.257   1.719  2.7592 -0.1632 -1.2482
    1THF     H8 5420   0.769   0.111   1.822  2.2120  0.7338  0.6121
    1THF     O1 5421   0.895   0.270   1.823 -0.3514 -0.2416 -0.0849
    1THF     C1 5422   0.969   1.225   1.570 -0.2141 -0.7681 -0.0009
    1THF     H1 5423   1.055   1.158   1.571 -1.4318 -2.3710 -0.7637
    1THF     H2 5424   1.005   1.326   1.593 -1.0410 -0.3886 -0.3250
    1THF     C2 5425   0.855   1.186   1.664 -0.0355 -0.3543  0.1375
    1THF     H3 5426   0.794   1.273   1.689  0.0652 -0.3735  0.4571
    1THF     H4 5427   0.895   1.145   1.757 -0.1364  1.4188  0.9907
    1THF     C3 5428   0.771   1.093   1.579 -0.8121  0.0365  0.0396
    1THF     H5 5429   0.663   1.103   1.594 -0.7316  0.9402  0.0871
    1THF     H6 5430   0.792   0.988   1.599 -0.7019 -0.2378 -1.4396
    1THF     C4 5431   0.813   1.125   1.432  0.4387  0.4588 -0.5971
    1THF     H7 5432   0.725   1.156   1.376 -2.6719 -4.9668  0.9012
    1THF     H8 5433   0.869   1.040   1.390  1.7670  1.6155 -1.1941
    1THF     O1 5434   0.910   1.231   1.434 -0.4598  0.7482  0.3440
    1THF     C1 5435   1.376   2.800   1.825 -0.2799  0.2140 -0.4062
    1THF     H1 5436   1.406   2.778   1.928  2.1302  0.3598 -1.0507
    1THF     H2 5437   1.292   2.736   1.798  1.0555 -1.3810 -0.8819
    1THF     C2 5438   1.503   2.792   1.740  0.1967  0.2382  0.9378
    1THF     H3 5439   1.484   2.765   1.636  0.0237  0.6652  0.8585
    1THF     H4 5440   1.583   2.722   1.766  0.4770 -0.0234 -0.5803
    1THF     C3 5441   1.560   2.940   1.728  0.9588  0.2630 -0.1535
    1THF     H5 5442   1.567   2.987   1.630  1.0531  1.7126  0.5376
    1THF     H6 5443   1.654   2.949   1.781  1.1292 -0.8955 -0.2425
    1THF     C4 5444   1.455   3.026   1.794  0.4212  0.0277 -0.0663
    1THF     H7 5445   1.412   3.097   1.722 -1.4177 -1.7733 -0.7878
    1THF     H8 5446   1.492   3.067   1.888  1.6172 -0.9131 -0.1094
    1THF     O1 5447   1.342   2.938   1.822  0.0495 -0.3218  0.9259
    1THF     C1 5448   3.032   3.910   2.071 -0.2690  0.0512 -0.4914
    1THF     H1 5449   2.925   3.903   2.095 -0.2432  1.4451  0.1027
    1THF     H2 5450   3.085   3.815   2.074  0.4343  0.4260 -0.9004
    1THF     C2 5451   3.107   4.006   2.164  0.3816  0.1184  0.0389
    1THF     H3 5452   3.169   3.958   2.240  0.0669 -0.2691  0.0522
    1THF     H4 5453   3.042   4.064   2.229  1.2336 -0.0691  1.0653
    1THF     C3 5454   3.189   4.101   2.078 -1.1225 -0.1842  1.4018
    1THF     H5 5455   3.293   4.100   2.110 -0.7332  1.2182  0.2433
    1THF     H6 5456   3.153   4.203   2.093  1.0030  0.8281 -0.1105
    1THF     C4 5457   3.177   4.042   1.934 -0.8005  0.0248  0.6316
    1THF     H7 5458   3.253   3.967   1.910 -3.0246 -1.6135 -1.6670
    1THF     H8 5459   3.172   4.124   1.862  2.7495 -0.5243 -0.3702
    1THF     O1 5460   3.050   3.975   1.942  0.0805 -0.4812  0.7253
    1THF     C1 5461   0.219   3.318   0.237 -0.3230 -0.1312  0.4004
    1THF     H1 5462   0.250   3.397   0.167 -0.3987 -0.9576 -0.5748
    1THF     H2 5463   0.256   3.220   0.205  0.7849 -0.0352  1.3655
    1THF     C2 5464   0.067   3.324   0.236 -0.9252  0.1461 -0.2210
    1THF     H3 5465   0.020   3.226   0.247 -1.3779  0.4726  0.9003
    1THF     H4 5466   0.033   3.369   0.143  4.5868  0.5628 -2.1854
    1THF     C3 5467   0.032   3.411   0.360 -0.6551 -0.4470 -0.4719
    1THF     H5 5468  -0.023   3.353   0.435 -0.7264 -0.7006 -0.7187
    1THF     H6 5469  -0.026   3.500   0.334  1.4439  0.7997 -1.0152
    1THF     C4 5470   0.165   3.445   0.423  0.0561 -0.1667 -0.1239
    1THF     H7 5471   0.163   3.435   0.532  0.6557  1.1743  0.0182
    1THF     H8 5472   0.195   3.547   0.397 -1.2959  0.0556 -0.8202
    1THF     O1 5473   0.258   3.360   0.366 -1.1400 -0.0456 -0.3231
    1THF     C1 5474   3.444   0.376   1.755  0.2420 -0.1786 -0.2112
    1THF     H1 5475   3.553   0.375   1.759  0.2088  0.7335  3.3935
    1THF     H2 5476   3.413   0.424   1.849  0.0491 -0.2577 -0.2342
    1THF     C2 5477   3.396   0.227   1.732  0.2760  0.0633  0.3069
    1THF     H3 5478   3.367   0.183   1.828 -0.6504  0.2918  0.1402
    1THF     H4 5479   3.483   0.185   1.681 -1.2740  1.1172 -3.3291
    1THF     C3 5480   3.274   0.241   1.638 -0.1190  0.6269 -0.0306
    1THF     H5 5481   3.192   0.195   1.694 -0.8095  0.0211 -1.5318
    1THF     H6 5482   3.288   0.188   1.544  1.6809 -0.0273  0.5786
    1THF     C4 5483   3.255   0.395   1.622  0.6013 -0.0594  0.0368
    1THF     H7 5484   3.185   0.445   1.689  2.2753  1.4214  0.7576
    1THF     H8 5485   3.217   0.416   1.522 -0.0506 -1.0956  0.0622
    1THF     O1 5486   3.388   0.451   1.648 -0.4646  0.3426  0.1782
    1THF     C1 5487   1.683   0.538   0.092  0.7932  0.4272 -0.0955
    1THF     H1 5488   1.760   0.461   0.092  0.2162 -0.1551  0.2623
    1THF     H2 5489   1.671   0.579   0.193 -2.1714  0.9409 -0.6104
    1THF     C2 5490   1.542   0.488   0.045  0.0923  0.4503 -0.5834
    1THF     H3 5491   1.473   0.451   0.122  0.8882 -2.2818 -1.1260
    1THF     H4 5492   1.549   0.396  -0.013  2.9084 -0.1401  0.6311
    1THF     C3 5493   1.481   0.601  -0.036 -0.0824  0.2424 -0.6078
    1THF     H5 5494   1.406   0.645   0.029  2.5536  3.9101  0.1485
    1THF     H6 5495   1.442   0.560  -0.129  0.7147 -1.6756 -0.1138
    1THF     C4 5496   1.596   0.700  -0.057  0.2396 -0.2689  0.2436
    1THF     H7 5497   1.577   0.794  -0.005 -1.1010 -1.3631  1.8283
    1THF     H8 5498   1.597   0.713  -0.165 -2.2131  0.9156  0.3342
    1THF     O1 5499   1.715   0.636  -0.010  0.3544 -0.6245  0.3373
    1THF     C1 5500   2.262   3.516   3.346 -1.0280 -0.0323  0.2192
    1THF     H1 5501   2.359   3.565   3.347 -0.0346 -1.9528  2.8667
    1THF     H2 5502   2.183   3.562   3.407  0.3423  1.1215  1.1427
    1THF     C2 5503   2.293   3.372   3.393  0.6694  0.4384 -0.3903
    1THF     H3 5504   2.208   3.320   3.435  1.1497  0.3227  0.4536
    1THF     H4 5505   2.366   3.371   3.475 -1.5374 -1.6614  1.6125
    1THF     C3 5506   2.336   3.300   3.265 -0.3466  0.1810  0.9807
    1THF     H5 5507   2.309   3.194   3.266  0.0402  0.0792  0.6548
    1THF     H6 5508   2.444   3.303   3.250 -0.5460  1.1924 -0.4048
    1THF     C4 5509   2.276   3.381   3.151  0.0152  0.2066 -0.1217
    1THF     H7 5510   2.204   3.319   3.096  1.6053 -2.1898  0.3937
    1THF     H8 5511   2.354   3.409   3.080 -0.1855 -0.6332 -0.6842
    1THF     O1 5512   2.214   3.500   3.212  0.6695  0.3857  0.5986
    1THF     C1 5513   2.330   0.033   1.456  0.6435  0.2139  0.2363
    1THF     H1 5514   2.320  -0.057   1.517 -4.1947 -1.9080 -3.2755
    1THF     H2 5515   2.438   0.051   1.450  0.6497 -0.2090 -1.4184
    1THF     C2 5516   2.243   0.149   1.499 -0.2694 -0.1888  0.3037
    1THF     H3 5517   2.299   0.241   1.482 -0.1058  0.0460  2.0015
    1THF     H4 5518   2.227   0.159   1.606 -0.1088  1.5749  0.1685
    1THF     C3 5519   2.123   0.135   1.414  0.3099 -0.3774 -0.3174
    1THF     H5 5520   2.076   0.232   1.397  0.6177 -0.1231  0.2622
    1THF     H6 5521   2.052   0.067   1.462  0.2210  0.6949  1.1302
    1THF     C4 5522   2.177   0.077   1.285 -0.0289 -0.0245  0.1073
    1THF     H7 5523   2.224   0.158   1.229 -0.0134  0.0272  0.1950
    1THF     H8 5524   2.113   0.032   1.209 -0.2729  2.7457 -1.3747
    1THF     O1 5525   2.297  -0.002   1.320  0.4441 -0.0892 -0.1353
    1THF     C1 5526   0.177   1.602   0.099 -0.3325  0.5286 -0.6643
    1THF     H1 5527   0.244   1.677   0.141 -1.0483  1.7737 -1.7422
    1THF     H2 5528   0.092   1.659   0.060  0.0946  0.3903 -1.8004
    1THF     C2 5529   0.117   1.505   0.207  0.7726  0.2423  0.3619
    1THF     H3 5530   0.014   1.535   0.228  0.6146  0.0336 -0.1071
    1THF     H4 5531   0.184   1.498   0.293  0.4937 -2.4433  0.4029
    1THF     C3 5532   0.127   1.366   0.145 -0.2630  0.4467 -0.1070
    1THF     H5 5533   0.028   1.320   0.154 -0.3555  0.3847 -1.4586
    1THF     H6 5534   0.208   1.300   0.179  1.4505  2.8957  0.7164
    1THF     C4 5535   0.149   1.400  -0.004 -0.4618 -0.1041  0.7266
    1THF     H7 5536   0.052   1.433  -0.043 -1.1839 -1.8716  0.9800
    1THF     H8 5537   0.199   1.323  -0.063 -1.0503  0.3364 -0.3631
    1THF     O1 5538   0.233   1.524  -0.006  0.4085 -0.5423 -0.6480
    1THF     C1 5539   1.267   3.258   2.811 -0.0817  0.3403  0.0940
    1THF     H1 5540   1.294   3.160   2.770  0.0732  0.3560  0.1560
    1THF     H2 5541   1.182   3.292   2.751  1.1750 -0.1909 -2.0468
    1THF     C2 5542   1.379   3.360   2.788 -0.4506  0.1416 -1.0488
    1THF     H3 5543   1.330   3.458   2.785 -0.5480  0.0367 -3.9384
    1THF     H4 5544   1.431   3.338   2.695  0.8898  1.4611 -0.6295
    1THF     C3 5545   1.461   3.352   2.919  0.5123  0.0409 -0.0150
    1THF     H5 5546   1.520   3.438   2.951  1.9037 -1.2085  0.8751
    1THF     H6 5547   1.526   3.264   2.913 -1.9887 -1.6865 -3.2750
    1THF     C4 5548   1.347   3.326   3.019 -0.1018 -0.4605  0.4851
    1THF     H7 5549   1.302   3.418   3.057  0.3801 -0.5134  1.2034
    1THF     H8 5550   1.386   3.272   3.105  0.0859 -0.6626  0.2717
    1THF     O1 5551   1.239   3.254   2.957 -0.1455 -0.6118 -0.0463
    1THF     C1 5552   2.201   4.069   2.525  0.3766  0.1393 -0.0449
    1THF     H1 5553   2.204   4.152   2.595 -1.2998 -1.9000  2.5680
    1THF     H2 5554   2.255   3.981   2.561 -1.3697 -0.6930  0.6070
    1THF     C2 5555   2.245   4.103   2.378 -0.0272 -0.1938 -0.4413
    1THF     H3 5556   2.261   4.012   2.319 -1.1116 -0.0749 -0.9116
    1THF     H4 5557   2.330   4.172   2.376 -0.6299  0.6100  1.0412
    1THF     C3 5558   2.124   4.181   2.334 -0.1950 -0.1468  0.3667
    1THF     H5 5559   2.088   4.157   2.234 -0.9300 -1.6171  0.9714
    1THF     H6 5560   2.139   4.289   2.338 -2.2613  0.1420  0.6467
    1THF     C4 5561   2.008   4.143   2.419  0.3534 -0.2789 -0.2725
    1THF     H7 5562   1.928   4.094   2.364  0.9680  0.6280 -2.0029
    1THF     H8 5563   1.979   4.226   2.484 -1.5414  0.4713 -2.0539
    1THF     O1 5564   2.061   4.040   2.498 -0.8204 -0.3495  0.1604
    1THF     C1 5565   3.662   0.865   1.902 -0.3919  0.4625  0.1702
    1THF     H1 5566   3.720   0.883   1.993 -1.5623  1.3103  0.7481
    1THF     H2 5567   3.729   0.857   1.815  0.2907  1.2398  0.6241
    1THF     C2 5568   3.549   0.972   1.891 -0.2681 -0.4021 -0.6565
    1THF     H3 5569   3.550   1.012   1.789  2.8740  0.0011 -0.5257
    1THF     H4 5570   3.586   1.050   1.957 -0.2277 -0.7059 -0.3160
    1THF     C3 5571   3.418   0.906   1.928  0.0708  0.9451 -0.5659
    1THF     H5 5572   3.359   0.902   1.836 -1.6280 -2.5594  0.5763
    1THF     H6 5573   3.369   0.959   2.010  0.7596  2.2190 -0.9645
    1THF     C4 5574   3.459   0.771   1.978 -0.2888  0.0439  0.0412
    1THF     H7 5575   3.389   0.689   1.958 -0.5419  0.4241 -0.6539
    1THF     H8 5576   3.477   0.789   2.084  0.3089 -1.2375  0.1543
    1THF     O1 5577   3.588   0.744   1.912  0.1283  0.1140  0.2501
    1THF     C1 5578   3.260   0.209   2.987  0.4313  0.5493 -0.4498
    1THF     H1 5579   3.175   0.267   2.951 -0.8039 -0.3585  0.9544
    1THF     H2 5580   3.335   0.276   3.029 -0.0134  0.8792 -0.1846
    1THF     C2 5581   3.331   0.124   2.882 -0.3709 -0.1452  0.4510
    1THF     H3 5582   3.426   0.163   2.846  0.0245 -1.5613 -0.0545
    1THF     H4 5583   3.269   0.105   2.794  0.6156 -2.4392  0.2146
    1THF     C3 5584   3.356  -0.016   2.943 -0.5087 -0.8202 -0.4571
    1THF     H5 5585   3.458  -0.048   2.961 -0.9637 -1.5979  0.8109
    1THF     H6 5586   3.308  -0.096   2.886  2.0420 -3.6485  1.1928
    1THF     C4 5587   3.293  -0.005   3.084 -0.1114  0.5316 -0.1373
    1THF     H7 5588   3.379   0.018   3.148  1.7583 -1.6241 -1.7858
    1THF     H8 5589   3.246  -0.099   3.114 -0.0087  0.8639  1.0877
    1THF     O1 5590   3.207   0.106   3.078 -0.6565  0.4428  0.0604
    1THF     C1 5591   1.097   0.254   3.300  0.5253  0.3382  0.5091
    1THF     H1 5592   1.054   0.312   3.381 -2.5242 -1.3539  0.1553
    1THF     H2 5593   1.015   0.236   3.231  1.4370  0.3349 -0.6016
    1THF     C2 5594   1.170   0.124   3.340  0.6570  0.2550 -0.7860
    1THF     H3 5595   1.109   0.034   3.335  1.3774 -0.3213  0.4708
    1THF     H4 5596   1.216   0.125   3.439 -1.9743  1.1780  0.4701
    1THF     C3 5597   1.285   0.116   3.237  0.4696 -0.0346 -0.1752
    1THF     H5 5598   1.268   0.026   3.178 -0.7430  0.6723 -0.9113
    1THF     H6 5599   1.382   0.101   3.286  0.3988  0.5201  0.1448
    1THF     C4 5600   1.272   0.238   3.144 -0.4695  0.0079 -0.2353
    1THF     H7 5601   1.217   0.217   3.052  1.2101  0.2796 -1.3360
    1THF     H8 5602   1.361   0.295   3.114  0.2092 -2.0855 -2.4312
    1THF     O1 5603   1.196   0.323   3.232 -0.7834  0.3704  0.0644
    1THF     C1 5604   3.428   3.543   1.646  0.2057  0.4733 -0.0044
    1THF     H1 5605   3.359   3.628   1.646  0.3708  0.6091  0.4242
    1THF     H2 5606   3.526   3.571   1.606  0.6380 -0.6894  0.2216
    1THF     C2 5607   3.392   3.423   1.563 -0.1422  0.0977 -0.3823
    1THF     H3 5608   3.429   3.428   1.460 -1.4737 -1.8782 -0.9758
    1THF     H4 5609   3.284   3.414   1.568 -0.0065 -1.5043 -0.0548
    1THF     C3 5610   3.459   3.310   1.639  0.0976 -0.9055 -0.0296
    1THF     H5 5611   3.561   3.295   1.602  1.2623 -0.5714  2.8960
    1THF     H6 5612   3.411   3.212   1.638 -2.0033  0.1060 -0.6973
    1THF     C4 5613   3.472   3.356   1.787 -1.1317 -0.4806  0.1439
    1THF     H7 5614   3.572   3.332   1.824  0.3957  0.9609 -2.8781
    1THF     H8 5615   3.396   3.316   1.855 -0.1213  0.2987  1.7602
    1THF     O1 5616   3.443   3.497   1.782 -0.2436  0.4364  0.5407
    1THF     C1 5617   3.227   1.397   3.013 -0.3753 -0.7441 -0.0104
    1THF     H1 5618   3.206   1.419   2.908  0.3321  0.7324  0.1381
    1THF     H2 5619   3.207   1.293   3.041  2.3136 -1.2978 -0.0040
    1THF     C2 5620   3.173   1.506   3.106 -0.0329 -0.4114  0.3500
    1THF     H3 5621   3.074   1.483   3.146  0.3027 -1.8522  0.3669
    1THF     H4 5622   3.170   1.606   3.062 -4.6465 -0.4163  0.3972
    1THF     C3 5623   3.269   1.515   3.221 -0.8598  0.1989 -0.1152
    1THF     H5 5624   3.225   1.480   3.315 -0.7765  0.7284  0.1259
    1THF     H6 5625   3.314   1.612   3.240  2.4343 -1.1656 -0.6752
    1THF     C4 5626   3.391   1.439   3.176  0.2061  0.0243  0.8284
    1THF     H7 5627   3.397   1.343   3.228  1.1697 -0.3027  0.1330
    1THF     H8 5628   3.476   1.507   3.187 -0.5116  1.2521 -1.0199
    1THF     O1 5629   3.363   1.408   3.033 -0.1149  0.3588  0.0318
    1THF     C1 5630   0.380   0.419   2.376 -0.3361  0.4374 -0.5285
    1THF     H1 5631   0.365   0.361   2.467  0.0186  1.7751  0.4069
    1THF     H2 5632   0.368   0.524   2.406 -0.9502  0.3117 -0.3305
    1THF     C2 5633   0.307   0.355   2.260 -0.1224 -0.1900  0.0202
    1THF     H3 5634   0.285   0.438   2.192  1.5149 -0.1669 -0.5014
    1THF     H4 5635   0.206   0.320   2.284  0.3629 -3.5613 -2.5624
    1THF     C3 5636   0.393   0.243   2.215 -0.6495  0.3725  0.1615
    1THF     H5 5637   0.373   0.222   2.110  2.1051 -1.0009 -0.1216
    1THF     H6 5638   0.374   0.148   2.265  0.5782 -0.2631 -0.5588
    1THF     C4 5639   0.533   0.291   2.248 -0.0542 -0.1931 -0.1507
    1THF     H7 5640   0.566   0.339   2.156  2.1619  0.1708  0.8143
    1THF     H8 5641   0.594   0.207   2.282 -2.4766 -2.5861 -1.4948
    1THF     O1 5642   0.520   0.395   2.348  0.0261 -0.2356  0.5234
    1THF     C1 5643   2.444   0.932   1.853 -0.2996  0.1284  0.1737
    1THF     H1 5644   2.398   0.843   1.897 -1.7508 -0.2557 -2.0098
    1THF     H2 5645   2.375   1.016   1.866 -0.2887  0.1514  0.0851
    1THF     C2 5646   2.466   0.889   1.713 -0.2348  0.5546  0.0383
    1THF     H3 5647   2.469   0.971   1.641  1.9360 -0.1607 -0.7328
    1THF     H4 5648   2.385   0.825   1.679  0.2374  0.6298 -1.2546
    1THF     C3 5649   2.606   0.828   1.722  0.2425 -0.0333  0.1016
    1THF     H5 5650   2.668   0.851   1.636  0.2126 -2.7340 -0.7095
    1THF     H6 5651   2.582   0.721   1.720  2.1492 -0.4507 -2.7244
    1THF     C4 5652   2.674   0.874   1.857 -0.1755  0.4265 -0.0363
    1THF     H7 5653   2.764   0.932   1.834  1.3956 -1.2900  1.5402
    1THF     H8 5654   2.703   0.797   1.929 -0.1790  0.4966  0.0387
    1THF     O1 5655   2.572   0.955   1.914  0.6529  0.0684 -0.3497
    1THF     C1 5656   0.235   0.493   0.276 -0.7557 -0.1371  0.3129
    1THF     H1 5657   0.190   0.510   0.375  0.9125  1.2809  0.8548
    1THF     H2 5658   0.309   0.570   0.253  0.2607 -0.0436  3.6106
    1THF     C2 5659   0.130   0.477   0.164 -0.2576  0.0713  0.4948
    1THF     H3 5660   0.169   0.510   0.067 -0.6237  1.6766  0.8824
    1THF     H4 5661   0.034   0.527   0.181  0.1877  0.5382  1.6585
    1THF     C3 5662   0.112   0.326   0.156  0.6560 -0.0535  0.1479
    1THF     H5 5663   0.099   0.295   0.052 -1.2641 -1.5426  0.7953
    1THF     H6 5664   0.030   0.303   0.224  1.5625  0.0061  1.2920
    1THF     C4 5665   0.238   0.258   0.218  0.3926 -0.5282 -0.7894
    1THF     H7 5666   0.308   0.233   0.137  1.5275 -0.0986  0.0340
    1THF     H8 5667   0.221   0.172   0.282 -1.4425 -1.6089 -2.6632
    1THF     O1 5668   0.301   0.364   0.294 -0.3961 -0.7520  0.0513
    1THF     C1 5669   2.542   0.228   3.181  0.4728 -0.4559 -0.2410
    1THF     H1 5670   2.640   0.237   3.134  0.6039  1.1434  0.3016
    1THF     H2 5671   2.553   0.236   3.289  0.7222 -0.9278 -0.2312
    1THF     C2 5672   2.474   0.090   3.147  0.4278  0.1828 -0.5212
    1THF     H3 5673   2.498   0.007   3.215 -0.3768  1.1300  0.9466
    1THF     H4 5674   2.497   0.056   3.046 -0.9098 -1.1680 -0.3893
    1THF     C3 5675   2.328   0.115   3.153 -0.0211 -0.2086  0.4499
    1THF     H5 5676   2.299   0.099   3.258  1.2645 -1.9111  0.5747
    1THF     H6 5677   2.274   0.044   3.090  1.5220  0.9768 -2.3044
    1THF     C4 5678   2.315   0.256   3.097  0.0278  0.7493  0.0104
    1THF     H7 5679   2.235   0.317   3.141 -0.4930  0.7637 -0.9479
    1THF     H8 5680   2.310   0.236   2.990  0.7223 -0.2583  0.1550
    1THF     O1 5681   2.447   0.319   3.121  0.1424  0.0229 -0.1806
    1THF     C1 5682   0.305   2.516   3.920 -0.4752  0.8734  0.1869
    1THF     H1 5683   0.195   2.514   3.921 -0.4605 -0.0364  1.2075
    1THF     H2 5684   0.362   2.422   3.917 -0.5236  0.8588 -0.3858
    1THF     C2 5685   0.364   2.582   4.043 -0.1806 -0.1176  0.6496
    1THF     H3 5686   0.376   2.516   4.130 -0.4262 -1.2580 -0.1783
    1THF     H4 5687   0.307   2.669   4.076 -0.4215 -0.3864  0.9482
    1THF     C3 5688   0.507   2.617   4.010 -0.6097 -0.2861  0.3989
    1THF     H5 5689   0.564   2.524   4.004  0.6367  0.3009  2.5245
    1THF     H6 5690   0.557   2.693   4.070 -0.3744  0.9630 -1.3370
    1THF     C4 5691   0.485   2.663   3.861 -0.0531  0.1282  0.4215
    1THF     H7 5692   0.574   2.641   3.802  0.6303  1.2928  1.0029
    1THF     H8 5693   0.467   2.771   3.868 -1.7449 -0.2719  2.9629
    1THF     O1 5694   0.360   2.600   3.818 -0.6450 -0.0918  0.1417
    1THF     C1 5695   1.172   2.009   2.894  0.1454  0.2201 -0.2774
    1THF     H1 5696   1.267   1.956   2.885  0.1309  0.3620 -1.4008
    1THF     H2 5697   1.098   1.961   2.829 -0.9637  0.0186  1.1313
    1THF     C2 5698   1.181   2.156   2.840  0.3594 -0.3943  0.1601
    1THF     H3 5699   1.109   2.180   2.761  4.3409  3.3135 -2.5447
    1THF     H4 5700   1.278   2.168   2.792  0.7128 -1.3693  0.6256
    1THF     C3 5701   1.163   2.247   2.963 -0.0947 -0.3518 -0.4066
    1THF     H5 5702   1.112   2.340   2.937 -0.2015 -0.9536 -2.4940
    1THF     H6 5703   1.256   2.270   3.016  0.1976 -0.7828 -0.7212
    1THF     C4 5704   1.076   2.149   3.052  0.1741 -0.0532  0.2125
    1THF     H7 5705   0.978   2.148   3.004 -0.0560 -1.1623  0.6803
    1THF     H8 5706   1.069   2.184   3.155  1.9340 -0.5078  0.5075
    1THF     O1 5707   1.129   2.017   3.033  0.0238 -0.4369 -0.4615
    1THF     C1 5708   3.805   1.887   2.562  0.2859 -0.4351 -0.1976
    1THF     H1 5709   3.789   1.973   2.627 -1.6095  0.7782 -2.2145
    1THF     H2 5710   3.784   1.797   2.620  0.9652 -0.2979  0.2655
    1THF     C2 5711   3.948   1.879   2.494  0.7298  1.2058 -0.1728
    1THF     H3 5712   4.001   1.800   2.548  0.6496  2.2915  1.5610
    1THF     H4 5713   3.985   1.982   2.491 -2.0078  2.2456 -0.0056
    1THF     C3 5714   3.924   1.830   2.354  0.2564 -0.9938  0.0384
    1THF     H5 5715   3.991   1.749   2.324  0.0232  0.3467 -4.4462
    1THF     H6 5716   3.939   1.909   2.280  0.3172 -1.4363 -0.4277
    1THF     C4 5717   3.772   1.795   2.344 -0.4233 -0.8409 -0.5476
    1THF     H7 5718   3.761   1.688   2.362  0.8061 -0.6149  1.7245
    1THF     H8 5719   3.729   1.822   2.247 -2.0918 -0.4904  0.2746
    1THF     O1 5720   3.721   1.881   2.446 -0.2928  0.1179 -0.2302
    1THF     C1 5721   1.423   2.029   3.337 -0.1267 -0.5297 -0.4136
    1THF     H1 5722   1.488   2.082   3.267  0.0727 -0.0168  0.1540
    1THF     H2 5723   1.317   2.043   3.312 -0.5383  0.4016  1.7839
    1THF     C2 5724   1.447   2.087   3.480 -0.0214 -0.6673  0.2279
    1THF     H3 5725   1.354   2.087   3.537  0.7638 -0.2232  1.5281
    1THF     H4 5726   1.493   2.186   3.477  0.7615 -1.0132  0.5747
    1THF     C3 5727   1.544   1.973   3.541  0.0259 -0.8104  0.2771
    1THF     H5 5728   1.484   1.930   3.622 -1.0467 -1.7006 -0.9770
    1THF     H6 5729   1.635   2.023   3.576  0.5947 -1.3238 -0.4444
    1THF     C4 5730   1.573   1.876   3.422 -0.4127  0.5014  0.1200
    1THF     H7 5731   1.573   1.774   3.460 -1.1067 -0.4338 -2.2795
    1THF     H8 5732   1.664   1.916   3.377 -0.4047 -0.4414 -0.7173
    1THF     O1 5733   1.454   1.890   3.342  0.1318 -0.0068  0.6040
    1THF     C1 5734   0.425   2.594   0.724 -0.0924  0.3687  0.4541
    1THF     H1 5735   0.390   2.493   0.744 -0.0770  0.1711 -0.5270
    1THF     H2 5736   0.357   2.649   0.659  2.4318  2.7173 -0.3320
    1THF     C2 5737   0.576   2.597   0.667  0.6174 -0.2663  0.1290
    1THF     H3 5738   0.604   2.684   0.607  1.9782  0.0578  1.2373
    1THF     H4 5739   0.588   2.507   0.606  1.6128  1.2120 -1.8948
    1THF     C3 5740   0.660   2.585   0.796 -0.0073  0.1046  0.0342
    1THF     H5 5741   0.750   2.646   0.789 -0.6445  0.9276 -1.3379
    1THF     H6 5742   0.694   2.482   0.809  1.6000  0.5330 -0.6924
    1THF     C4 5743   0.562   2.614   0.915 -0.6970 -0.4612  0.5116
    1THF     H7 5744   0.591   2.693   0.986  1.1724 -0.4770 -0.2272
    1THF     H8 5745   0.528   2.528   0.972 -2.0011  1.7044  3.1667
    1THF     O1 5746   0.442   2.659   0.852 -0.0755  0.2520 -0.7351
    1THF     C1 5747   2.996   3.738   2.640 -0.7246  0.2724  0.4614
    1THF     H1 5748   3.057   3.782   2.719  0.4575  0.5380 -0.5827
    1THF     H2 5749   2.923   3.663   2.670 -1.6394  0.0838 -2.1068
    1THF     C2 5750   3.089   3.688   2.521 -0.2928  0.3771 -0.4254
    1THF     H3 5751   3.058   3.590   2.483  3.0226 -1.2581  0.8343
    1THF     H4 5752   3.185   3.684   2.573 -0.3254  0.9988 -0.3171
    1THF     C3 5753   3.090   3.793   2.414 -0.1948 -0.1223  0.3620
    1THF     H5 5754   3.037   3.759   2.325  0.8565 -0.6918 -0.0546
    1THF     H6 5755   3.191   3.814   2.378  0.2171 -0.6240  1.2057
    1THF     C4 5756   3.016   3.915   2.479 -1.0162 -0.0722 -0.1473
    1THF     H7 5757   2.961   3.966   2.400 -2.0476 -0.1082  0.5305
    1THF     H8 5758   3.092   3.979   2.524 -0.7271  0.5755 -1.5299
    1THF     O1 5759   2.927   3.850   2.577 -0.2121 -0.8568  0.1470
    1THF     C1 5760   4.060   2.051   1.401  0.6132  0.1718 -0.1600
    1THF     H1 5761   4.043   2.148   1.447 -0.0088  0.2157 -0.4757
    1THF     H2 5762   3.997   1.973   1.445  2.5894 -1.4216 -0.1065
    1THF     C2 5763   4.212   2.017   1.403 -0.2557 -0.1441  0.5291
    1THF     H3 5764   4.253   1.978   1.496 -0.4637 -0.2185  0.5887
    1THF     H4 5765   4.267   2.110   1.393  1.1332 -1.0119 -0.0390
    1THF     C3 5766   4.223   1.929   1.278  0.0018 -0.6221  0.8164
    1THF     H5 5767   4.242   1.822   1.288 -0.6069 -1.0771 -2.4882
    1THF     H6 5768   4.306   1.967   1.218 -2.1583 -0.1182 -1.9433
    1THF     C4 5769   4.091   1.939   1.201 -0.0502 -0.4217 -0.1487
    1THF     H7 5770   4.032   1.851   1.228 -1.5290  0.2785 -1.0405
    1THF     H8 5771   4.121   1.952   1.097  3.2110  2.2755  0.9989
    1THF     O1 5772   4.027   2.051   1.261  0.2672  0.1255 -0.4148
    1THF     C1 5773   0.963   2.631   1.599 -0.4887 -0.4079 -0.1149
    1THF     H1 5774   1.068   2.599   1.598  0.0472  1.2697  0.9529
    1THF     H2 5775   0.935   2.665   1.499  0.8865 -1.5969 -0.9267
    1THF     C2 5776   0.933   2.733   1.715  0.4174 -1.1421 -0.3241
    1THF     H3 5777   0.905   2.831   1.677 -0.4509 -1.2935 -0.0865
    1THF     H4 5778   1.023   2.743   1.776  0.1700 -0.7864 -0.0200
    1THF     C3 5779   0.824   2.660   1.800  0.2212  0.7961  0.7658
    1THF     H5 5780   0.744   2.733   1.814 -1.8533 -1.2672 -0.0332
    1THF     H6 5781   0.872   2.637   1.895  1.5785 -1.3704 -0.4126
    1THF     C4 5782   0.775   2.537   1.711  0.2012 -0.0574 -1.1227
    1THF     H7 5783   0.695   2.573   1.646 -0.2673  0.9669 -0.0045
    1THF     H8 5784   0.739   2.451   1.768  0.0097  1.2001  0.7445
    1THF     O1 5785   0.882   2.515   1.626  0.1658 -0.0956 -0.0484
    1THF     C1 5786   1.954   2.487   1.981  0.3558  0.5471  0.0011
    1THF     H1 5787   1.857   2.495   2.030  0.7531 -2.0972  1.3325
    1THF     H2 5788   1.961   2.571   1.913 -1.3775  0.3833 -0.3893
    1THF     C2 5789   1.969   2.356   1.911  0.0250  0.2538  0.1762
    1THF     H3 5790   1.946   2.362   1.805 -0.8633 -1.0637  0.2866
    1THF     H4 5791   1.902   2.278   1.948 -1.0469  0.1772 -1.8390
    1THF     C3 5792   2.116   2.306   1.932 -0.6532 -0.5580 -0.5997
    1THF     H5 5793   2.188   2.333   1.855 -0.8135  0.2115 -0.4885
    1THF     H6 5794   2.120   2.199   1.951  1.1695 -0.4613 -0.3682
    1THF     C4 5795   2.155   2.375   2.055  0.6802  0.7727  0.3568
    1THF     H7 5796   2.256   2.415   2.045  0.6916  0.0072 -3.2823
[truncated: 56,681 more chars]
