# Supplementary material for: Programmable synthesis of organic cages with reduced symmetry
Source: Chem Sci. 2024 Apr 1;15(17):6536–43. doi: 10.1039/d4sc00889h (PMC11062111; doi:10.1039/d4sc00889h)
Supplement: SC-015-D4SC00889H-s002 [file SC-015-D4SC00889H-s002.zip › S.I/S.I.Models.all/molecular.dynamics/mdp_parameter_files/minim.mdp]

	minim.mdp - used as input into grompp to generate em.tpr
	Parameters describing what to do, when to stop and what to save
integrator = steep	Algorithm (steep = steepest descent minimization)
emtol = 50.0	Stop minimization when the maximum force < 1000.0 kJ/mol/nm
emstep = 0.01	Minimization step size
nsteps = 1000000000	Maximum number of (minimization) steps to perform
	Parameters describing how to find the neighbors of each atom and how to calculate the interactions
nstlist = 1	Frequency to update the neighbor list and long range forces
cutoff-scheme = Verlet	Buffered neighbor searching
ns_type = grid	Method to determine neighbor list (simple, grid)
coulombtype = PME	Treatment of long range electrostatic interactions
rcoulomb = 1.0	Short-range electrostatic cut-off
rvdw = 1.0	Short-range Van der Waals cut-off
pbc = xyz	Periodic Boundary Conditions in all 3 dimensions
