# Supplementary material for: Programmable synthesis of organic cages with reduced symmetry
Source: Chem Sci. 2024 Apr 1;15(17):6536–43. doi: 10.1039/d4sc00889h (PMC11062111; doi:10.1039/d4sc00889h)
Supplement: SC-015-D4SC00889H-s002 [file SC-015-D4SC00889H-s002.zip › S.I/S.I.Models.all/molecular.dynamics/solvent/109-99-9-liq.pdb]

TITLE     tetrahydrofuran
REMARK    THIS IS A SIMULATION BOX
CRYST1   51.208   51.208   51.208  90.00  90.00  90.00 P 1           1
MODEL        1
ATOM      1  C1  MOL     1      45.634   1.779  14.474  1.00  0.00            
ATOM      2  H1  MOL     1      44.934   1.189  13.874  1.00  0.00            
ATOM      3  H2  MOL     1      46.344   1.079  14.914  1.00  0.00            
ATOM      4  C2  MOL     1      44.944   2.799  15.394  1.00  0.00            
ATOM      5  H3  MOL     1      45.484   2.769  16.344  1.00  0.00            
ATOM      6  H4  MOL     1      43.904   2.539  15.594  1.00  0.00            
ATOM      7  C3  MOL     1      45.134   4.149  14.694  1.00  0.00            
ATOM      8  H5  MOL     1      45.994   4.679  15.104  1.00  0.00            
ATOM      9  H6  MOL     1      44.264   4.779  14.854  1.00  0.00            
ATOM     10  C4  MOL     1      45.324   3.689  13.244  1.00  0.00            
ATOM     11  H7  MOL     1      45.964   4.449  12.784  1.00  0.00            
ATOM     12  H8  MOL     1      44.444   3.389  12.664  1.00  0.00            
ATOM     13  O1  MOL     1      46.184   2.539  13.374  1.00  0.00            
ATOM     14  C1  MOL     2      50.934  32.129   2.094  1.00  0.00            
ATOM     15  H1  MOL     2      51.944  32.359   1.724  1.00  0.00            
ATOM     16  H2  MOL     2      50.374  31.699   1.264  1.00  0.00            
ATOM     17  C2  MOL     2      50.194  33.309   2.734  1.00  0.00            
ATOM     18  H3  MOL     2      49.314  33.559   2.154  1.00  0.00            
ATOM     19  H4  MOL     2      50.784  34.229   2.804  1.00  0.00            
ATOM     20  C3  MOL     2      49.764  32.759   4.094  1.00  0.00            
ATOM     21  H5  MOL     2      48.704  32.929   4.334  1.00  0.00            
ATOM     22  H6  MOL     2      50.394  33.249   4.844  1.00  0.00            
ATOM     23  C4  MOL     2      50.084  31.259   4.074  1.00  0.00            
ATOM     24  H7  MOL     2      49.204  30.669   3.794  1.00  0.00            
ATOM     25  H8  MOL     2      50.394  30.929   5.074  1.00  0.00            
ATOM     26  O1  MOL     2      51.094  31.069   3.064  1.00  0.00            
ATOM     27  C1  MOL     3      28.964  49.789   0.784  1.00  0.00            
ATOM     28  H1  MOL     3      29.294  49.229  -0.096  1.00  0.00            
ATOM     29  H2  MOL     3      28.784  49.109   1.624  1.00  0.00            
ATOM     30  C2  MOL     3      27.734  50.629   0.434  1.00  0.00            
ATOM     31  H3  MOL     3      27.274  51.139   1.294  1.00  0.00            
ATOM     32  H4  MOL     3      26.954  50.049  -0.056  1.00  0.00            
ATOM     33  C3  MOL     3      28.264  51.759  -0.456  1.00  0.00            
ATOM     34  H5  MOL     3      27.754  52.709  -0.306  1.00  0.00            
ATOM     35  H6  MOL     3      28.214  51.429  -1.496  1.00  0.00            
ATOM     36  C4  MOL     3      29.714  51.879   0.044  1.00  0.00            
ATOM     37  H7  MOL     3      29.984  52.819   0.514  1.00  0.00            
ATOM     38  H8  MOL     3      30.424  51.679  -0.766  1.00  0.00            
ATOM     39  O1  MOL     3      29.874  50.879   1.064  1.00  0.00            
ATOM     40  C1  MOL     4      40.764  46.549  34.914  1.00  0.00            
ATOM     41  H1  MOL     4      40.084  46.879  34.124  1.00  0.00            
ATOM     42  H2  MOL     4      41.764  46.459  34.504  1.00  0.00            
ATOM     43  C2  MOL     4      40.324  45.239  35.594  1.00  0.00            
ATOM     44  H3  MOL     4      41.194  44.819  36.104  1.00  0.00            
ATOM     45  H4  MOL     4      39.834  44.479  34.984  1.00  0.00            
ATOM     46  C3  MOL     4      39.324  45.649  36.684  1.00  0.00            
ATOM     47  H5  MOL     4      39.314  45.029  37.584  1.00  0.00            
ATOM     48  H6  MOL     4      38.304  45.599  36.294  1.00  0.00            
ATOM     49  C4  MOL     4      39.664  47.119  36.954  1.00  0.00            
ATOM     50  H7  MOL     4      40.204  47.309  37.884  1.00  0.00            
ATOM     51  H8  MOL     4      38.754  47.719  36.834  1.00  0.00            
ATOM     52  O1  MOL     4      40.644  47.509  35.974  1.00  0.00            
ATOM     53  C1  MOL     5      50.924  25.719  14.404  1.00  0.00            
ATOM     54  H1  MOL     5      51.014  24.879  13.714  1.00  0.00            
ATOM     55  H2  MOL     5      50.044  26.329  14.204  1.00  0.00            
ATOM     56  C2  MOL     5      52.304  26.389  14.374  1.00  0.00            
ATOM     57  H3  MOL     5      52.214  27.289  13.744  1.00  0.00            
ATOM     58  H4  MOL     5      53.024  25.669  13.984  1.00  0.00            
ATOM     59  C3  MOL     5      52.674  26.739  15.824  1.00  0.00            
ATOM     60  H5  MOL     5      52.554  27.809  16.034  1.00  0.00            
ATOM     61  H6  MOL     5      53.634  26.289  16.064  1.00  0.00            
ATOM     62  C4  MOL     5      51.604  26.039  16.664  1.00  0.00            
ATOM     63  H7  MOL     5      50.934  26.739  17.164  1.00  0.00            
ATOM     64  H8  MOL     5      52.024  25.409  17.444  1.00  0.00            
ATOM     65  O1  MOL     5      50.934  25.159  15.734  1.00  0.00            
ATOM     66  C1  MOL     6      14.294  38.339  19.764  1.00  0.00            
ATOM     67  H1  MOL     6      14.034  39.389  19.894  1.00  0.00            
ATOM     68  H2  MOL     6      14.484  38.089  18.724  1.00  0.00            
ATOM     69  C2  MOL     6      13.054  37.569  20.234  1.00  0.00            
ATOM     70  H3  MOL     6      12.904  36.799  19.474  1.00  0.00            
ATOM     71  H4  MOL     6      12.224  38.269  20.124  1.00  0.00            
ATOM     72  C3  MOL     6      13.434  36.959  21.594  1.00  0.00            
ATOM     73  H5  MOL     6      13.824  35.939  21.474  1.00  0.00            
ATOM     74  H6  MOL     6      12.554  36.979  22.234  1.00  0.00            
ATOM     75  C4  MOL     6      14.694  37.769  21.914  1.00  0.00            
ATOM     76  H7  MOL     6      15.384  37.279  22.614  1.00  0.00            
ATOM     77  H8  MOL     6      14.524  38.769  22.314  1.00  0.00            
ATOM     78  O1  MOL     6      15.364  37.959  20.654  1.00  0.00            
ATOM     79  C1  MOL     7      31.844  10.379  45.684  1.00  0.00            
ATOM     80  H1  MOL     7      32.484   9.719  46.274  1.00  0.00            
ATOM     81  H2  MOL     7      32.484  11.159  45.274  1.00  0.00            
ATOM     82  C2  MOL     7      30.644  10.929  46.464  1.00  0.00            
ATOM     83  H3  MOL     7      30.604  11.989  46.194  1.00  0.00            
ATOM     84  H4  MOL     7      30.774  10.789  47.534  1.00  0.00            
ATOM     85  C3  MOL     7      29.364  10.259  45.944  1.00  0.00            
ATOM     86  H5  MOL     7      28.654  10.939  45.454  1.00  0.00            
ATOM     87  H6  MOL     7      28.774   9.699  46.674  1.00  0.00            
ATOM     88  C4  MOL     7      29.914   9.249  44.924  1.00  0.00            
ATOM     89  H7  MOL     7      29.254   9.299  44.064  1.00  0.00            
ATOM     90  H8  MOL     7      29.924   8.249  45.364  1.00  0.00            
ATOM     91  O1  MOL     7      31.234   9.689  44.564  1.00  0.00            
ATOM     92  C1  MOL     8      17.964  33.329   0.834  1.00  0.00            
ATOM     93  H1  MOL     8      18.704  33.909   0.264  1.00  0.00            
ATOM     94  H2  MOL     8      17.004  33.649   0.434  1.00  0.00            
ATOM     95  C2  MOL     8      18.114  33.599   2.334  1.00  0.00            
ATOM     96  H3  MOL     8      17.374  34.349   2.594  1.00  0.00            
ATOM     97  H4  MOL     8      19.154  33.749   2.614  1.00  0.00            
ATOM     98  C3  MOL     8      17.724  32.269   3.004  1.00  0.00            
ATOM     99  H5  MOL     8      16.684  32.239   3.324  1.00  0.00            
ATOM    100  H6  MOL     8      18.354  32.099   3.884  1.00  0.00            
ATOM    101  C4  MOL     8      18.064  31.239   1.924  1.00  0.00            
ATOM    102  H7  MOL     8      17.284  30.469   1.894  1.00  0.00            
ATOM    103  H8  MOL     8      19.044  30.769   2.064  1.00  0.00            
ATOM    104  O1  MOL     8      17.934  31.899   0.654  1.00  0.00            
ATOM    105  C1  MOL     9      46.284   7.869  21.674  1.00  0.00            
ATOM    106  H1  MOL     9      46.154   7.019  22.344  1.00  0.00            
ATOM    107  H2  MOL     9      47.284   7.829  21.254  1.00  0.00            
ATOM    108  C2  MOL     9      45.974   9.229  22.314  1.00  0.00            
ATOM    109  H3  MOL     9      46.844   9.879  22.164  1.00  0.00            
ATOM    110  H4  MOL     9      45.684   9.149  23.364  1.00  0.00            
ATOM    111  C3  MOL     9      44.954   9.819  21.334  1.00  0.00            
ATOM    112  H5  MOL     9      45.164  10.889  21.214  1.00  0.00            
ATOM    113  H6  MOL     9      43.934   9.719  21.714  1.00  0.00            
ATOM    114  C4  MOL     9      45.184   9.069  20.014  1.00  0.00            
ATOM    115  H7  MOL     9      45.954   9.419  19.324  1.00  0.00            
ATOM    116  H8  MOL     9      44.244   9.069  19.444  1.00  0.00            
ATOM    117  O1  MOL     9      45.424   7.749  20.524  1.00  0.00            
ATOM    118  C1  MOL    10      41.354  30.009  48.594  1.00  0.00            
ATOM    119  H1  MOL    10      40.764  30.839  48.184  1.00  0.00            
ATOM    120  H2  MOL    10      40.754  29.099  48.514  1.00  0.00            
ATOM    121  C2  MOL    10      41.874  30.079  50.034  1.00  0.00            
ATOM    122  H3  MOL    10      41.134  29.779  50.784  1.00  0.00            
ATOM    123  H4  MOL    10      42.134  31.129  50.244  1.00  0.00            
ATOM    124  C3  MOL    10      43.054  29.109  49.994  1.00  0.00            
ATOM    125  H5  MOL    10      42.724  28.069  50.124  1.00  0.00            
ATOM    126  H6  MOL    10      43.774  29.459  50.734  1.00  0.00            
ATOM    127  C4  MOL    10      43.604  29.409  48.594  1.00  0.00            
ATOM    128  H7  MOL    10      44.124  28.519  48.244  1.00  0.00            
ATOM    129  H8  MOL    10      44.244  30.289  48.724  1.00  0.00            
ATOM    130  O1  MOL    10      42.484  29.739  47.754  1.00  0.00            
ATOM    131  C1  MOL    11      13.764  45.379   8.014  1.00  0.00            
ATOM    132  H1  MOL    11      12.954  44.679   7.794  1.00  0.00            
ATOM    133  H2  MOL    11      13.394  46.359   8.324  1.00  0.00            
ATOM    134  C2  MOL    11      14.614  45.659   6.764  1.00  0.00            
ATOM    135  H3  MOL    11      14.224  46.409   6.064  1.00  0.00            
ATOM    136  H4  MOL    11      14.654  44.819   6.074  1.00  0.00            
ATOM    137  C3  MOL    11      15.984  46.059   7.314  1.00  0.00            
ATOM    138  H5  MOL    11      16.034  47.149   7.364  1.00  0.00            
ATOM    139  H6  MOL    11      16.784  45.599   6.734  1.00  0.00            
ATOM    140  C4  MOL    11      16.024  45.499   8.744  1.00  0.00            
ATOM    141  H7  MOL    11      16.154  46.329   9.454  1.00  0.00            
ATOM    142  H8  MOL    11      16.724  44.669   8.794  1.00  0.00            
ATOM    143  O1  MOL    11      14.754  44.859   8.924  1.00  0.00            
ATOM    144  C1  MOL    12       3.284  39.799   3.264  1.00  0.00            
ATOM    145  H1  MOL    12       3.874  39.149   2.624  1.00  0.00            
ATOM    146  H2  MOL    12       3.604  39.959   4.304  1.00  0.00            
ATOM    147  C2  MOL    12       1.824  39.359   3.234  1.00  0.00            
ATOM    148  H3  MOL    12       1.524  38.719   4.064  1.00  0.00            
ATOM    149  H4  MOL    12       1.654  38.749   2.334  1.00  0.00            
ATOM    150  C3  MOL    12       1.044  40.679   3.274  1.00  0.00            
ATOM    151  H5  MOL    12       0.594  40.799   4.254  1.00  0.00            
ATOM    152  H6  MOL    12       0.224  40.669   2.554  1.00  0.00            
ATOM    153  C4  MOL    12       2.114  41.759   2.994  1.00  0.00            
ATOM    154  H7  MOL    12       2.254  42.219   3.974  1.00  0.00            
ATOM    155  H8  MOL    12       1.864  42.529   2.264  1.00  0.00            
ATOM    156  O1  MOL    12       3.304  41.069   2.584  1.00  0.00            
ATOM    157  C1  MOL    13      34.784  29.049  45.754  1.00  0.00            
ATOM    158  H1  MOL    13      34.974  30.059  46.134  1.00  0.00            
ATOM    159  H2  MOL    13      35.644  28.379  45.774  1.00  0.00            
ATOM    160  C2  MOL    13      34.344  29.249  44.294  1.00  0.00            
ATOM    161  H3  MOL    13      34.944  28.579  43.684  1.00  0.00            
ATOM    162  H4  MOL    13      34.544  30.259  43.924  1.00  0.00            
ATOM    163  C3  MOL    13      32.844  28.929  44.294  1.00  0.00            
ATOM    164  H5  MOL    13      32.704  27.899  43.964  1.00  0.00            
ATOM    165  H6  MOL    13      32.194  29.509  43.634  1.00  0.00            
ATOM    166  C4  MOL    13      32.474  29.119  45.774  1.00  0.00            
ATOM    167  H7  MOL    13      31.574  28.569  46.084  1.00  0.00            
ATOM    168  H8  MOL    13      32.484  30.169  46.074  1.00  0.00            
ATOM    169  O1  MOL    13      33.614  28.539  46.424  1.00  0.00            
ATOM    170  C1  MOL    14      49.994  24.669  30.614  1.00  0.00            
ATOM    171  H1  MOL    14      50.704  24.629  29.784  1.00  0.00            
ATOM    172  H2  MOL    14      49.044  24.349  30.184  1.00  0.00            
ATOM    173  C2  MOL    14      49.824  26.019  31.334  1.00  0.00            
ATOM    174  H3  MOL    14      48.784  26.319  31.254  1.00  0.00            
ATOM    175  H4  MOL    14      50.514  26.649  30.754  1.00  0.00            
ATOM    176  C3  MOL    14      50.384  25.789  32.744  1.00  0.00            
ATOM    177  H5  MOL    14      49.754  26.289  33.474  1.00  0.00            
ATOM    178  H6  MOL    14      51.444  26.049  32.774  1.00  0.00            
ATOM    179  C4  MOL    14      50.394  24.269  32.984  1.00  0.00            
ATOM    180  H7  MOL    14      49.414  23.979  33.364  1.00  0.00            
ATOM    181  H8  MOL    14      51.224  23.929  33.614  1.00  0.00            
ATOM    182  O1  MOL    14      50.524  23.799  31.634  1.00  0.00            
ATOM    183  C1  MOL    15      32.074  32.829  47.784  1.00  0.00            
ATOM    184  H1  MOL    15      32.664  33.169  48.644  1.00  0.00            
ATOM    185  H2  MOL    15      32.494  31.859  47.484  1.00  0.00            
ATOM    186  C2  MOL    15      32.154  33.869  46.664  1.00  0.00            
ATOM    187  H3  MOL    15      32.524  33.439  45.734  1.00  0.00            
ATOM    188  H4  MOL    15      32.924  34.609  46.874  1.00  0.00            
ATOM    189  C3  MOL    15      30.774  34.539  46.614  1.00  0.00            
ATOM    190  H5  MOL    15      30.324  34.339  45.644  1.00  0.00            
ATOM    191  H6  MOL    15      30.854  35.629  46.714  1.00  0.00            
ATOM    192  C4  MOL    15      30.044  34.019  47.864  1.00  0.00            
ATOM    193  H7  MOL    15      28.984  33.869  47.644  1.00  0.00            
ATOM    194  H8  MOL    15      30.284  34.729  48.654  1.00  0.00            
ATOM    195  O1  MOL    15      30.684  32.759  48.124  1.00  0.00            
ATOM    196  C1  MOL    16       0.994   7.539  50.454  1.00  0.00            
ATOM    197  H1  MOL    16       0.394   7.649  49.554  1.00  0.00            
ATOM    198  H2  MOL    16       1.074   8.439  51.064  1.00  0.00            
ATOM    199  C2  MOL    16       2.444   7.269  50.014  1.00  0.00            
ATOM    200  H3  MOL    16       3.124   7.819  50.664  1.00  0.00            
ATOM    201  H4  MOL    16       2.634   7.519  48.974  1.00  0.00            
ATOM    202  C3  MOL    16       2.664   5.759  50.244  1.00  0.00            
ATOM    203  H5  MOL    16       3.614   5.499  50.704  1.00  0.00            
ATOM    204  H6  MOL    16       2.674   5.209  49.294  1.00  0.00            
ATOM    205  C4  MOL    16       1.574   5.399  51.264  1.00  0.00            
ATOM    206  H7  MOL    16       2.014   5.459  52.264  1.00  0.00            
ATOM    207  H8  MOL    16       1.104   4.449  50.984  1.00  0.00            
ATOM    208  O1  MOL    16       0.514   6.359  51.124  1.00  0.00            
ATOM    209  C1  MOL    17      18.534  41.759  12.304  1.00  0.00            
ATOM    210  H1  MOL    17      17.774  42.449  11.904  1.00  0.00            
ATOM    211  H2  MOL    17      18.994  42.109  13.234  1.00  0.00            
ATOM    212  C2  MOL    17      19.604  41.549  11.234  1.00  0.00            
ATOM    213  H3  MOL    17      20.614  41.549  11.654  1.00  0.00            
ATOM    214  H4  MOL    17      19.534  42.249  10.394  1.00  0.00            
ATOM    215  C3  MOL    17      19.224  40.179  10.644  1.00  0.00            
ATOM    216  H5  MOL    17      20.044  39.569  10.264  1.00  0.00            
ATOM    217  H6  MOL    17      18.534  40.179   9.804  1.00  0.00            
ATOM    218  C4  MOL    17      18.674  39.479  11.904  1.00  0.00            
ATOM    219  H7  MOL    17      19.484  39.379  12.634  1.00  0.00            
ATOM    220  H8  MOL    17      18.184  38.519  11.724  1.00  0.00            
ATOM    221  O1  MOL    17      17.794  40.529  12.364  1.00  0.00            
ATOM    222  C1  MOL    18      25.154  40.819  37.454  1.00  0.00            
ATOM    223  H1  MOL    18      25.264  41.609  36.714  1.00  0.00            
ATOM    224  H2  MOL    18      24.474  41.219  38.214  1.00  0.00            
ATOM    225  C2  MOL    18      26.404  40.099  37.994  1.00  0.00            
ATOM    226  H3  MOL    18      26.514  40.509  39.004  1.00  0.00            
ATOM    227  H4  MOL    18      27.254  40.359  37.364  1.00  0.00            
ATOM    228  C3  MOL    18      26.114  38.589  38.004  1.00  0.00            
ATOM    229  H5  MOL    18      26.394  38.149  38.964  1.00  0.00            
ATOM    230  H6  MOL    18      26.574  38.059  37.164  1.00  0.00            
ATOM    231  C4  MOL    18      24.644  38.519  37.584  1.00  0.00            
ATOM    232  H7  MOL    18      23.954  38.589  38.424  1.00  0.00            
ATOM    233  H8  MOL    18      24.324  37.659  36.974  1.00  0.00            
ATOM    234  O1  MOL    18      24.444  39.729  36.834  1.00  0.00            
ATOM    235  C1  MOL    19      16.004   3.779  29.864  1.00  0.00            
ATOM    236  H1  MOL    19      15.844   4.209  28.864  1.00  0.00            
ATOM    237  H2  MOL    19      16.754   3.009  29.644  1.00  0.00            
ATOM    238  C2  MOL    19      14.764   3.229  30.584  1.00  0.00            
ATOM    239  H3  MOL    19      14.694   2.139  30.514  1.00  0.00            
ATOM    240  H4  MOL    19      13.864   3.649  30.124  1.00  0.00            
ATOM    241  C3  MOL    19      14.914   3.769  32.014  1.00  0.00            
ATOM    242  H5  MOL    19      15.454   3.069  32.644  1.00  0.00            
ATOM    243  H6  MOL    19      13.974   3.979  32.524  1.00  0.00            
ATOM    244  C4  MOL    19      15.674   5.079  31.754  1.00  0.00            
ATOM    245  H7  MOL    19      16.164   5.509  32.624  1.00  0.00            
ATOM    246  H8  MOL    19      14.944   5.789  31.354  1.00  0.00            
ATOM    247  O1  MOL    19      16.624   4.739  30.734  1.00  0.00            
ATOM    248  C1  MOL    20      11.894  39.889  16.774  1.00  0.00            
ATOM    249  H1  MOL    20      11.114  40.649  16.704  1.00  0.00            
ATOM    250  H2  MOL    20      11.714  39.249  17.634  1.00  0.00            
ATOM    251  C2  MOL    20      13.254  40.599  16.804  1.00  0.00            
ATOM    252  H3  MOL    20      13.844  40.259  17.664  1.00  0.00            
ATOM    253  H4  MOL    20      13.174  41.679  16.884  1.00  0.00            
ATOM    254  C3  MOL    20      13.944  40.179  15.494  1.00  0.00            
ATOM    255  H5  MOL    20      14.594  39.319  15.624  1.00  0.00            
ATOM    256  H6  MOL    20      14.414  41.049  15.024  1.00  0.00            
ATOM    257  C4  MOL    20      12.794  39.659  14.624  1.00  0.00            
ATOM    258  H7  MOL    20      13.204  38.939  13.914  1.00  0.00            
ATOM    259  H8  MOL    20      12.384  40.419  13.954  1.00  0.00            
ATOM    260  O1  MOL    20      11.974  39.019  15.624  1.00  0.00            
ATOM    261  C1  MOL    21      24.434  50.799   4.274  1.00  0.00            
ATOM    262  H1  MOL    21      23.414  50.449   4.474  1.00  0.00            
ATOM    263  H2  MOL    21      24.924  51.239   5.144  1.00  0.00            
ATOM    264  C2  MOL    21      24.314  51.589   2.964  1.00  0.00            
ATOM    265  H3  MOL    21      25.224  52.139   2.754  1.00  0.00            
ATOM    266  H4  MOL    21      23.474  52.299   2.994  1.00  0.00            
ATOM    267  C3  MOL    21      24.214  50.529   1.864  1.00  0.00            
ATOM    268  H5  MOL    21      24.854  50.889   1.064  1.00  0.00            
ATOM    269  H6  MOL    21      23.214  50.219   1.554  1.00  0.00            
ATOM    270  C4  MOL    21      24.824  49.269   2.514  1.00  0.00            
ATOM    271  H7  MOL    21      25.714  48.829   2.074  1.00  0.00            
ATOM    272  H8  MOL    21      24.034  48.509   2.444  1.00  0.00            
ATOM    273  O1  MOL    21      25.074  49.559   3.904  1.00  0.00            
ATOM    274  C1  MOL    22      21.004  44.679  34.904  1.00  0.00            
ATOM    275  H1  MOL    22      21.504  45.029  33.994  1.00  0.00            
ATOM    276  H2  MOL    22      20.224  45.359  35.244  1.00  0.00            
ATOM    277  C2  MOL    22      22.034  44.489  36.024  1.00  0.00            
ATOM    278  H3  MOL    22      21.794  44.909  36.994  1.00  0.00            
ATOM    279  H4  MOL    22      22.934  45.049  35.764  1.00  0.00            
ATOM    280  C3  MOL    22      22.274  42.969  36.154  1.00  0.00            
ATOM    281  H5  MOL    22      21.904  42.619  37.124  1.00  0.00            
ATOM    282  H6  MOL    22      23.324  42.749  35.984  1.00  0.00            
ATOM    283  C4  MOL    22      21.344  42.399  35.074  1.00  0.00            
ATOM    284  H7  MOL    22      20.894  41.499  35.494  1.00  0.00            
ATOM    285  H8  MOL    22      21.964  42.139  34.214  1.00  0.00            
ATOM    286  O1  MOL    22      20.374  43.399  34.714  1.00  0.00            
ATOM    287  C1  MOL    23       9.074  29.779  30.334  1.00  0.00            
ATOM    288  H1  MOL    23       9.784  30.489  30.774  1.00  0.00            
ATOM    289  H2  MOL    23       9.474  29.059  29.614  1.00  0.00            
ATOM    290  C2  MOL    23       7.894  30.479  29.654  1.00  0.00            
ATOM    291  H3  MOL    23       7.864  30.049  28.644  1.00  0.00            
ATOM    292  H4  MOL    23       8.064  31.549  29.544  1.00  0.00            
ATOM    293  C3  MOL    23       6.644  30.129  30.464  1.00  0.00            
ATOM    294  H5  MOL    23       5.734  29.899  29.904  1.00  0.00            
ATOM    295  H6  MOL    23       6.444  30.959  31.144  1.00  0.00            
ATOM    296  C4  MOL    23       7.034  28.909  31.314  1.00  0.00            
ATOM    297  H7  MOL    23       6.624  27.999  30.844  1.00  0.00            
ATOM    298  H8  MOL    23       6.694  28.889  32.354  1.00  0.00            
ATOM    299  O1  MOL    23       8.464  29.019  31.394  1.00  0.00            
ATOM    300  C1  MOL    24      33.714  39.679  29.894  1.00  0.00            
ATOM    301  H1  MOL    24      32.844  39.459  30.524  1.00  0.00            
ATOM    302  H2  MOL    24      34.524  40.169  30.434  1.00  0.00            
ATOM    303  C2  MOL    24      33.344  40.449  28.624  1.00  0.00            
ATOM    304  H3  MOL    24      33.074  41.479  28.894  1.00  0.00            
ATOM    305  H4  MOL    24      32.484  39.989  28.124  1.00  0.00            
ATOM    306  C3  MOL    24      34.574  40.269  27.724  1.00  0.00            
ATOM    307  H5  MOL    24      35.314  41.029  27.984  1.00  0.00            
ATOM    308  H6  MOL    24      34.344  40.269  26.664  1.00  0.00            
ATOM    309  C4  MOL    24      35.164  38.929  28.204  1.00  0.00            
ATOM    310  H7  MOL    24      36.204  38.989  28.504  1.00  0.00            
ATOM    311  H8  MOL    24      34.994  38.149  27.454  1.00  0.00            
ATOM    312  O1  MOL    24      34.374  38.529  29.334  1.00  0.00            
ATOM    313  C1  MOL    25      23.374  49.469  42.764  1.00  0.00            
ATOM    314  H1  MOL    25      22.424  49.479  42.224  1.00  0.00            
ATOM    315  H2  MOL    25      23.714  50.509  42.814  1.00  0.00            
ATOM    316  C2  MOL    25      24.354  48.619  41.954  1.00  0.00            
ATOM    317  H3  MOL    25      25.104  49.329  41.594  1.00  0.00            
ATOM    318  H4  MOL    25      23.894  48.079  41.124  1.00  0.00            
ATOM    319  C3  MOL    25      25.014  47.729  43.014  1.00  0.00            
ATOM    320  H5  MOL    25      26.094  47.619  42.924  1.00  0.00            
ATOM    321  H6  MOL    25      24.614  46.709  42.964  1.00  0.00            
ATOM    322  C4  MOL    25      24.644  48.309  44.384  1.00  0.00            
ATOM    323  H7  MOL    25      25.284  49.139  44.694  1.00  0.00            
ATOM    324  H8  MOL    25      24.594  47.539  45.154  1.00  0.00            
ATOM    325  O1  MOL    25      23.344  48.829  44.054  1.00  0.00            
ATOM    326  C1  MOL    26      25.104   8.289  21.184  1.00  0.00            
ATOM    327  H1  MOL    26      24.384   7.579  20.774  1.00  0.00            
ATOM    328  H2  MOL    26      24.794   9.299  20.914  1.00  0.00            
ATOM    329  C2  MOL    26      26.574   8.049  20.824  1.00  0.00            
ATOM    330  H3  MOL    26      26.944   8.729  20.054  1.00  0.00            
ATOM    331  H4  MOL    26      26.634   7.039  20.414  1.00  0.00            
ATOM    332  C3  MOL    26      27.414   8.239  22.104  1.00  0.00            
ATOM    333  H5  MOL    26      28.014   9.139  21.984  1.00  0.00            
ATOM    334  H6  MOL    26      28.014   7.349  22.314  1.00  0.00            
ATOM    335  C4  MOL    26      26.404   8.589  23.204  1.00  0.00            
ATOM    336  H7  MOL    26      26.354   9.659  23.424  1.00  0.00            
ATOM    337  H8  MOL    26      26.514   8.099  24.174  1.00  0.00            
ATOM    338  O1  MOL    26      25.154   8.189  22.624  1.00  0.00            
ATOM    339  C1  MOL    27      21.584  19.039  16.844  1.00  0.00            
ATOM    340  H1  MOL    27      22.194  19.939  16.984  1.00  0.00            
ATOM    341  H2  MOL    27      20.574  19.449  16.734  1.00  0.00            
ATOM    342  C2  MOL    27      21.624  17.939  17.904  1.00  0.00            
ATOM    343  H3  MOL    27      20.634  17.549  18.144  1.00  0.00            
ATOM    344  H4  MOL    27      22.034  18.429  18.794  1.00  0.00            
ATOM    345  C3  MOL    27      22.504  16.809  17.344  1.00  0.00            
ATOM    346  H5  MOL    27      21.924  15.919  17.094  1.00  0.00            
ATOM    347  H6  MOL    27      23.294  16.559  18.054  1.00  0.00            
ATOM    348  C4  MOL    27      23.164  17.429  16.104  1.00  0.00            
ATOM    349  H7  MOL    27      23.454  16.719  15.334  1.00  0.00            
ATOM    350  H8  MOL    27      23.994  18.099  16.334  1.00  0.00            
ATOM    351  O1  MOL    27      22.094  18.299  15.714  1.00  0.00            
ATOM    352  C1  MOL    28      42.154  13.249  42.964  1.00  0.00            
ATOM    353  H1  MOL    28      41.684  14.039  43.564  1.00  0.00            
ATOM    354  H2  MOL    28      43.124  12.969  43.394  1.00  0.00            
ATOM    355  C2  MOL    28      42.094  13.489  41.454  1.00  0.00            
ATOM    356  H3  MOL    28      43.044  13.879  41.084  1.00  0.00            
ATOM    357  H4  MOL    28      41.154  13.969  41.174  1.00  0.00            
ATOM    358  C3  MOL    28      42.184  12.029  40.984  1.00  0.00            
ATOM    359  H5  MOL    28      43.234  11.749  40.894  1.00  0.00            
ATOM    360  H6  MOL    28      41.764  11.959  39.974  1.00  0.00            
ATOM    361  C4  MOL    28      41.544  11.159  42.064  1.00  0.00            
ATOM    362  H7  MOL    28      42.334  10.429  42.294  1.00  0.00            
ATOM    363  H8  MOL    28      40.594  10.719  41.734  1.00  0.00            
ATOM    364  O1  MOL    28      41.304  12.099  43.124  1.00  0.00            
ATOM    365  C1  MOL    29      21.944   8.639  31.854  1.00  0.00            
ATOM    366  H1  MOL    29      21.074   8.539  31.194  1.00  0.00            
ATOM    367  H2  MOL    29      21.884   9.479  32.544  1.00  0.00            
ATOM    368  C2  MOL    29      23.194   8.859  31.004  1.00  0.00            
ATOM    369  H3  MOL    29      23.284   9.929  30.824  1.00  0.00            
ATOM    370  H4  MOL    29      23.144   8.419  30.004  1.00  0.00            
ATOM    371  C3  MOL    29      24.294   8.269  31.884  1.00  0.00            
ATOM    372  H5  MOL    29      24.624   8.979  32.644  1.00  0.00            
ATOM    373  H6  MOL    29      25.104   7.949  31.224  1.00  0.00            
ATOM    374  C4  MOL    29      23.584   7.009  32.394  1.00  0.00            
ATOM    375  H7  MOL    29      24.024   6.629  33.324  1.00  0.00            
ATOM    376  H8  MOL    29      23.724   6.249  31.624  1.00  0.00            
ATOM    377  O1  MOL    29      22.204   7.389  32.524  1.00  0.00            
ATOM    378  C1  MOL    30      40.984   9.309  45.274  1.00  0.00            
ATOM    379  H1  MOL    30      40.334   8.729  44.614  1.00  0.00            
ATOM    380  H2  MOL    30      41.094  10.369  45.054  1.00  0.00            
ATOM    381  C2  MOL    30      42.404   8.739  45.484  1.00  0.00            
ATOM    382  H3  MOL    30      43.114   9.499  45.804  1.00  0.00            
ATOM    383  H4  MOL    30      42.774   8.409  44.514  1.00  0.00            
ATOM    384  C3  MOL    30      42.234   7.759  46.644  1.00  0.00            
ATOM    385  H5  MOL    30      43.164   7.899  47.214  1.00  0.00            
ATOM    386  H6  MOL    30      42.124   6.699  46.444  1.00  0.00            
ATOM    387  C4  MOL    30      41.004   8.219  47.444  1.00  0.00            
ATOM    388  H7  MOL    30      41.204   8.759  48.374  1.00  0.00            
ATOM    389  H8  MOL    30      40.344   7.369  47.634  1.00  0.00            
ATOM    390  O1  MOL    30      40.354   9.139  46.554  1.00  0.00            
ATOM    391  C1  MOL    31      30.614  48.919   6.054  1.00  0.00            
ATOM    392  H1  MOL    31      31.174  48.669   6.964  1.00  0.00            
ATOM    393  H2  MOL    31      29.674  48.349   6.044  1.00  0.00            
ATOM    394  C2  MOL    31      31.414  48.429   4.844  1.00  0.00            
ATOM    395  H3  MOL    31      31.184  47.379   4.724  1.00  0.00            
ATOM    396  H4  MOL    31      32.484  48.599   5.024  1.00  0.00            
ATOM    397  C3  MOL    31      30.944  49.369   3.724  1.00  0.00            
ATOM    398  H5  MOL    31      30.354  48.679   3.124  1.00  0.00            
ATOM    399  H6  MOL    31      31.794  49.829   3.204  1.00  0.00            
ATOM    400  C4  MOL    31      29.974  50.339   4.394  1.00  0.00            
ATOM    401  H7  MOL    31      28.954  49.949   4.394  1.00  0.00            
ATOM    402  H8  MOL    31      30.084  51.339   3.974  1.00  0.00            
ATOM    403  O1  MOL    31      30.334  50.309   5.794  1.00  0.00            
ATOM    404  C1  MOL    32      20.114  20.439  46.774  1.00  0.00            
ATOM    405  H1  MOL    32      20.704  20.469  47.694  1.00  0.00            
ATOM    406  H2  MOL    32      19.544  19.509  46.764  1.00  0.00            
ATOM    407  C2  MOL    32      20.844  20.769  45.464  1.00  0.00            
ATOM    408  H3  MOL    32      21.044  19.869  44.874  1.00  0.00            
ATOM    409  H4  MOL    32      21.714  21.399  45.634  1.00  0.00            
ATOM    410  C3  MOL    32      19.744  21.509  44.684  1.00  0.00            
ATOM    411  H5  MOL    32      19.194  20.789  44.074  1.00  0.00            
ATOM    412  H6  MOL    32      20.294  22.259  44.104  1.00  0.00            
ATOM    413  C4  MOL    32      18.894  22.199  45.764  1.00  0.00            
ATOM    414  H7  MOL    32      17.854  22.239  45.444  1.00  0.00            
ATOM    415  H8  MOL    32      19.274  23.219  45.794  1.00  0.00            
ATOM    416  O1  MOL    32      19.124  21.459  46.974  1.00  0.00            
ATOM    417  C1  MOL    33       1.204  17.529  31.314  1.00  0.00            
ATOM    418  H1  MOL    33       0.314  17.309  31.914  1.00  0.00            
ATOM    419  H2  MOL    33       1.324  16.669  30.644  1.00  0.00            
ATOM    420  C2  MOL    33       2.464  17.709  32.174  1.00  0.00            
ATOM    421  H3  MOL    33       3.364  17.409  31.624  1.00  0.00            
ATOM    422  H4  MOL    33       2.414  17.149  33.114  1.00  0.00            
ATOM    423  C3  MOL    33       2.534  19.219  32.444  1.00  0.00            
ATOM    424  H5  MOL    33       3.574  19.559  32.384  1.00  0.00            
ATOM    425  H6  MOL    33       2.094  19.629  33.354  1.00  0.00            
ATOM    426  C4  MOL    33       1.804  19.829  31.244  1.00  0.00            
ATOM    427  H7  MOL    33       2.544  20.039  30.474  1.00  0.00            
ATOM    428  H8  MOL    33       1.224  20.719  31.514  1.00  0.00            
ATOM    429  O1  MOL    33       1.004  18.789  30.644  1.00  0.00            
ATOM    430  C1  MOL    34      12.174  50.429  43.784  1.00  0.00            
ATOM    431  H1  MOL    34      12.574  51.409  44.074  1.00  0.00            
ATOM    432  H2  MOL    34      11.084  50.539  43.844  1.00  0.00            
ATOM    433  C2  MOL    34      12.754  49.399  44.764  1.00  0.00            
ATOM    434  H3  MOL    34      11.904  48.769  45.034  1.00  0.00            
ATOM    435  H4  MOL    34      12.984  49.889  45.724  1.00  0.00            
ATOM    436  C3  MOL    34      13.884  48.609  44.104  1.00  0.00            
ATOM    437  H5  MOL    34      13.484  47.599  43.944  1.00  0.00            
ATOM    438  H6  MOL    34      14.754  48.529  44.764  1.00  0.00            
ATOM    439  C4  MOL    34      13.974  49.349  42.764  1.00  0.00            
ATOM    440  H7  MOL    34      14.194  48.679  41.934  1.00  0.00            
ATOM    441  H8  MOL    34      14.734  50.139  42.814  1.00  0.00            
ATOM    442  O1  MOL    34      12.744  50.049  42.524  1.00  0.00            
ATOM    443  C1  MOL    35      19.844  12.929  19.034  1.00  0.00            
ATOM    444  H1  MOL    35      20.754  12.389  19.314  1.00  0.00            
ATOM    445  H2  MOL    35      19.374  12.469  18.154  1.00  0.00            
ATOM    446  C2  MOL    35      20.004  14.409  18.664  1.00  0.00            
ATOM    447  H3  MOL    35      20.074  14.509  17.574  1.00  0.00            
ATOM    448  H4  MOL    35      20.894  14.929  19.024  1.00  0.00            
ATOM    449  C3  MOL    35      18.694  15.059  19.114  1.00  0.00            
ATOM    450  H5  MOL    35      18.124  15.249  18.204  1.00  0.00            
ATOM    451  H6  MOL    35      18.694  15.969  19.714  1.00  0.00            
ATOM    452  C4  MOL    35      17.934  14.049  19.984  1.00  0.00            
ATOM    453  H7  MOL    35      17.164  13.659  19.314  1.00  0.00            
ATOM    454  H8  MOL    35      17.654  14.389  20.984  1.00  0.00            
ATOM    455  O1  MOL    35      18.964  13.059  20.164  1.00  0.00            
ATOM    456  C1  MOL    36      50.464   5.489  16.854  1.00  0.00            
ATOM    457  H1  MOL    36      51.394   5.869  17.264  1.00  0.00            
ATOM    458  H2  MOL    36      50.664   4.699  16.124  1.00  0.00            
ATOM    459  C2  MOL    36      49.434   6.499  16.304  1.00  0.00            
ATOM    460  H3  MOL    36      49.364   6.149  15.264  1.00  0.00            
ATOM    461  H4  MOL    36      49.884   7.489  16.254  1.00  0.00            
ATOM    462  C3  MOL    36      48.144   6.309  17.104  1.00  0.00            
ATOM    463  H5  MOL    36      47.494   5.699  16.484  1.00  0.00            
ATOM    464  H6  MOL    36      47.634   7.249  17.324  1.00  0.00            
ATOM    465  C4  MOL    36      48.564   5.579  18.394  1.00  0.00            
ATOM    466  H7  MOL    36      47.814   4.829  18.634  1.00  0.00            
ATOM    467  H8  MOL    36      48.694   6.259  19.244  1.00  0.00            
ATOM    468  O1  MOL    36      49.804   4.949  18.014  1.00  0.00            
ATOM    469  C1  MOL    37      11.554  34.079  26.014  1.00  0.00            
ATOM    470  H1  MOL    37      11.964  35.059  26.264  1.00  0.00            
ATOM    471  H2  MOL    37      11.804  33.799  24.984  1.00  0.00            
ATOM    472  C2  MOL    37      10.034  34.029  26.224  1.00  0.00            
ATOM    473  H3  MOL    37       9.524  33.899  25.264  1.00  0.00            
ATOM    474  H4  MOL    37       9.634  34.969  26.604  1.00  0.00            
ATOM    475  C3  MOL    37       9.844  32.819  27.154  1.00  0.00            
ATOM    476  H5  MOL    37       9.034  32.169  26.814  1.00  0.00            
ATOM    477  H6  MOL    37       9.604  33.179  28.154  1.00  0.00            
ATOM    478  C4  MOL    37      11.154  32.039  27.014  1.00  0.00            
ATOM    479  H7  MOL    37      11.234  31.519  26.044  1.00  0.00            
ATOM    480  H8  MOL    37      11.384  31.409  27.884  1.00  0.00            
ATOM    481  O1  MOL    37      12.134  33.079  26.864  1.00  0.00            
ATOM    482  C1  MOL    38      13.604   2.859  16.774  1.00  0.00            
ATOM    483  H1  MOL    38      13.444   3.119  15.724  1.00  0.00            
ATOM    484  H2  MOL    38      12.694   2.459  17.224  1.00  0.00            
ATOM    485  C2  MOL    38      14.134   4.169  17.364  1.00  0.00            
ATOM    486  H3  MOL    38      13.734   4.359  18.354  1.00  0.00            
ATOM    487  H4  MOL    38      13.824   5.019  16.744  1.00  0.00            
ATOM    488  C3  MOL    38      15.674   4.089  17.354  1.00  0.00            
ATOM    489  H5  MOL    38      15.954   4.139  18.414  1.00  0.00            
ATOM    490  H6  MOL    38      16.104   4.939  16.834  1.00  0.00            
ATOM    491  C4  MOL    38      15.984   2.689  16.814  1.00  0.00            
ATOM    492  H7  MOL    38      16.684   2.249  17.524  1.00  0.00            
ATOM    493  H8  MOL    38      16.244   2.539  15.764  1.00  0.00            
ATOM    494  O1  MOL    38      14.734   1.979  16.904  1.00  0.00            
ATOM    495  C1  MOL    39      33.494  49.049  39.164  1.00  0.00            
ATOM    496  H1  MOL    39      32.774  48.389  39.664  1.00  0.00            
ATOM    497  H2  MOL    39      34.524  48.759  39.394  1.00  0.00            
ATOM    498  C2  MOL    39      33.214  50.509  39.534  1.00  0.00            
ATOM    499  H3  MOL    39      33.624  50.879  40.474  1.00  0.00            
ATOM    500  H4  MOL    39      32.144  50.579  39.724  1.00  0.00            
ATOM    501  C3  MOL    39      33.814  51.259  38.334  1.00  0.00            
ATOM    502  H5  MOL    39      34.794  51.639  38.634  1.00  0.00            
ATOM    503  H6  MOL    39      33.084  51.989  37.964  1.00  0.00            
ATOM    504  C4  MOL    39      34.124  50.189  37.274  1.00  0.00            
ATOM    505  H7  MOL    39      35.164  49.869  37.394  1.00  0.00            
ATOM    506  H8  MOL    39      33.984  50.539  36.244  1.00  0.00            
ATOM    507  O1  MOL    39      33.274  49.129  37.744  1.00  0.00            
ATOM    508  C1  MOL    40      15.644  31.939  22.594  1.00  0.00            
ATOM    509  H1  MOL    40      16.584  31.509  22.944  1.00  0.00            
ATOM    510  H2  MOL    40      15.714  32.709  21.824  1.00  0.00            
ATOM    511  C2  MOL    40      14.714  32.379  23.734  1.00  0.00            
ATOM    512  H3  MOL    40      14.434  33.399  23.494  1.00  0.00            
ATOM    513  H4  MOL    40      15.124  32.459  24.744  1.00  0.00            
ATOM    514  C3  MOL    40      13.544  31.379  23.744  1.00  0.00            
ATOM    515  H5  MOL    40      12.524  31.699  23.954  1.00  0.00            
ATOM    516  H6  MOL    40      13.814  30.669  24.524  1.00  0.00            
ATOM    517  C4  MOL    40      13.594  30.639  22.394  1.00  0.00            
ATOM    518  H7  MOL    40      13.024  31.269  21.704  1.00  0.00            
ATOM    519  H8  MOL    40      13.304  29.599  22.494  1.00  0.00            
ATOM    520  O1  MOL    40      14.984  30.789  22.034  1.00  0.00            
ATOM    521  C1  MOL    41      14.054  22.859   0.544  1.00  0.00            
ATOM    522  H1  MOL    41      13.114  23.339   0.824  1.00  0.00            
ATOM    523  H2  MOL    41      14.884  23.389   1.034  1.00  0.00            
ATOM    524  C2  MOL    41      14.434  23.049  -0.936  1.00  0.00            
ATOM    525  H3  MOL    41      14.854  24.039  -1.116  1.00  0.00            
ATOM    526  H4  MOL    41      13.524  22.889  -1.516  1.00  0.00            
ATOM    527  C3  MOL    41      15.474  21.939  -1.106  1.00  0.00            
ATOM    528  H5  MOL    41      16.444  22.089  -0.626  1.00  0.00            
ATOM    529  H6  MOL    41      15.584  21.749  -2.176  1.00  0.00            
ATOM    530  C4  MOL    41      14.904  20.749  -0.326  1.00  0.00            
ATOM    531  H7  MOL    41      15.624  20.179   0.254  1.00  0.00            
ATOM    532  H8  MOL    41      14.334  20.079  -0.986  1.00  0.00            
ATOM    533  O1  MOL    41      14.084  21.429   0.644  1.00  0.00            
ATOM    534  C1  MOL    42      46.794  48.339  30.194  1.00  0.00            
ATOM    535  H1  MOL    42      46.714  49.369  29.824  1.00  0.00            
ATOM    536  H2  MOL    42      47.214  47.669  29.444  1.00  0.00            
ATOM    537  C2  MOL    42      45.384  47.979  30.684  1.00  0.00            
ATOM    538  H3  MOL    42      45.204  46.909  30.584  1.00  0.00            
ATOM    539  H4  MOL    42      44.584  48.389  30.074  1.00  0.00            
ATOM    540  C3  MOL    42      45.424  48.429  32.154  1.00  0.00            
ATOM    541  H5  MOL    42      44.734  47.839  32.754  1.00  0.00            
ATOM    542  H6  MOL    42      45.254  49.499  32.324  1.00  0.00            
ATOM    543  C4  MOL    42      46.894  48.349  32.604  1.00  0.00            
ATOM    544  H7  MOL    42      47.044  47.439  33.184  1.00  0.00            
ATOM    545  H8  MOL    42      47.324  49.209  33.114  1.00  0.00            
ATOM    546  O1  MOL    42      47.624  48.239  31.364  1.00  0.00            
ATOM    547  C1  MOL    43      45.504  20.229  23.544  1.00  0.00            
ATOM    548  H1  MOL    43      45.164  20.319  24.574  1.00  0.00            
ATOM    549  H2  MOL    43      46.364  20.899  23.514  1.00  0.00            
ATOM    550  C2  MOL    43      44.244  20.509  22.704  1.00  0.00            
ATOM    551  H3  MOL    43      44.504  21.019  21.774  1.00  0.00            
ATOM    552  H4  MOL    43      43.484  21.129  23.194  1.00  0.00            
ATOM    553  C3  MOL    43      43.724  19.149  22.234  1.00  0.00            
ATOM    554  H5  MOL    43      43.544  19.169  21.154  1.00  0.00            
ATOM    555  H6  MOL    43      42.754  18.989  22.704  1.00  0.00            
ATOM    556  C4  MOL    43      44.734  18.129  22.774  1.00  0.00            
ATOM    557  H7  MOL    43      44.974  17.329  22.064  1.00  0.00            
ATOM    558  H8  MOL    43      44.344  17.619  23.654  1.00  0.00            
ATOM    559  O1  MOL    43      45.884  18.879  23.214  1.00  0.00            
ATOM    560  C1  MOL    44      31.334  40.699  33.084  1.00  0.00            
ATOM    561  H1  MOL    44      30.364  40.409  33.504  1.00  0.00            
ATOM    562  H2  MOL    44      31.264  40.749  31.994  1.00  0.00            
ATOM    563  C2  MOL    44      32.574  39.899  33.514  1.00  0.00            
ATOM    564  H3  MOL    44      32.754  39.129  32.764  1.00  0.00            
ATOM    565  H4  MOL    44      32.434  39.379  34.464  1.00  0.00            
ATOM    566  C3  MOL    44      33.744  40.889  33.544  1.00  0.00            
ATOM    567  H5  MOL    44      34.454  40.599  32.774  1.00  0.00            
ATOM    568  H6  MOL    44      34.174  40.769  34.544  1.00  0.00            
ATOM    569  C4  MOL    44      33.144  42.269  33.204  1.00  0.00            
ATOM    570  H7  MOL    44      33.394  42.499  32.164  1.00  0.00            
ATOM    571  H8  MOL    44      33.354  43.129  33.844  1.00  0.00            
ATOM    572  O1  MOL    44      31.754  42.009  33.484  1.00  0.00            
ATOM    573  C1  MOL    45      42.654  41.259  14.504  1.00  0.00            
ATOM    574  H1  MOL    45      43.424  40.739  13.924  1.00  0.00            
ATOM    575  H2  MOL    45      43.064  42.259  14.654  1.00  0.00            
ATOM    576  C2  MOL    45      41.944  40.619  15.704  1.00  0.00            
ATOM    577  H3  MOL    45      42.374  40.989  16.644  1.00  0.00            
ATOM    578  H4  MOL    45      42.104  39.549  15.564  1.00  0.00            
ATOM    579  C3  MOL    45      40.474  40.999  15.484  1.00  0.00            
ATOM    580  H5  MOL    45      40.124  41.549  16.364  1.00  0.00            
ATOM    581  H6  MOL    45      39.804  40.139  15.414  1.00  0.00            
ATOM    582  C4  MOL    45      40.444  41.869  14.224  1.00  0.00            
ATOM    583  H7  MOL    45      40.534  42.919  14.514  1.00  0.00            
ATOM    584  H8  MOL    45      39.544  41.659  13.634  1.00  0.00            
ATOM    585  O1  MOL    45      41.604  41.379  13.524  1.00  0.00            
ATOM    586  C1  MOL    46      25.404  15.089  13.944  1.00  0.00            
ATOM    587  H1  MOL    46      26.494  15.099  13.954  1.00  0.00            
ATOM    588  H2  MOL    46      25.084  16.099  14.244  1.00  0.00            
ATOM    589  C2  MOL    46      24.724  14.079  14.884  1.00  0.00            
ATOM    590  H3  MOL    46      24.514  14.579  15.824  1.00  0.00            
ATOM    591  H4  MOL    46      25.354  13.199  15.014  1.00  0.00            
ATOM    592  C3  MOL    46      23.424  13.719  14.154  1.00  0.00            
ATOM    593  H5  MOL    46      22.604  14.099  14.764  1.00  0.00            
ATOM    594  H6  MOL    46      23.334  12.639  14.134  1.00  0.00            
ATOM    595  C4  MOL    46      23.464  14.519  12.844  1.00  0.00            
ATOM    596  H7  MOL    46      22.994  15.499  12.984  1.00  0.00            
ATOM    597  H8  MOL    46      23.004  13.979  12.004  1.00  0.00            
ATOM    598  O1  MOL    46      24.874  14.749  12.644  1.00  0.00            
ATOM    599  C1  MOL    47      26.174   8.629   5.294  1.00  0.00            
ATOM    600  H1  MOL    47      26.194   9.389   6.084  1.00  0.00            
ATOM    601  H2  MOL    47      27.184   8.279   5.064  1.00  0.00            
ATOM    602  C2  MOL    47      25.544   9.139   3.994  1.00  0.00            
ATOM    603  H3  MOL    47      25.854   8.549   3.134  1.00  0.00            
ATOM    604  H4  MOL    47      25.774  10.209   3.914  1.00  0.00            
ATOM    605  C3  MOL    47      24.064   8.759   4.154  1.00  0.00            
ATOM    606  H5  MOL    47      23.484   8.579   3.244  1.00  0.00            
ATOM    607  H6  MOL    47      23.504   9.389   4.854  1.00  0.00            
ATOM    608  C4  MOL    47      24.174   7.369   4.804  1.00  0.00            
ATOM    609  H7  MOL    47      24.474   6.659   4.034  1.00  0.00            
ATOM    610  H8  MOL    47      23.234   7.049   5.254  1.00  0.00            
ATOM    611  O1  MOL    47      25.274   7.579   5.704  1.00  0.00            
ATOM    612  C1  MOL    48      45.774  30.209   4.504  1.00  0.00            
ATOM    613  H1  MOL    48      45.484  29.239   4.094  1.00  0.00            
ATOM    614  H2  MOL    48      46.844  30.299   4.304  1.00  0.00            
ATOM    615  C2  MOL    48      45.464  30.319   6.004  1.00  0.00            
ATOM    616  H3  MOL    48      46.234  29.789   6.564  1.00  0.00            
ATOM    617  H4  MOL    48      44.534  29.789   6.204  1.00  0.00            
ATOM    618  C3  MOL    48      45.364  31.839   6.174  1.00  0.00            
ATOM    619  H5  MOL    48      46.334  32.239   6.484  1.00  0.00            
ATOM    620  H6  MOL    48      44.664  32.009   6.994  1.00  0.00            
ATOM    621  C4  MOL    48      44.934  32.379   4.804  1.00  0.00            
ATOM    622  H7  MOL    48      45.664  33.159   4.614  1.00  0.00            
ATOM    623  H8  MOL    48      43.914  32.779   4.804  1.00  0.00            
ATOM    624  O1  MOL    48      45.014  31.259   3.894  1.00  0.00            
ATOM    625  C1  MOL    49      33.304  25.309  47.004  1.00  0.00            
ATOM    626  H1  MOL    49      32.294  24.909  47.044  1.00  0.00            
ATOM    627  H2  MOL    49      33.304  26.299  47.464  1.00  0.00            
ATOM    628  C2  MOL    49      33.984  25.399  45.624  1.00  0.00            
ATOM    629  H3  MOL    49      33.744  26.329  45.104  1.00  0.00            
ATOM    630  H4  MOL    49      33.784  24.539  44.984  1.00  0.00            
ATOM    631  C3  MOL    49      35.494  25.339  45.904  1.00  0.00            
ATOM    632  H5  MOL    49      35.964  26.309  45.744  1.00  0.00            
ATOM    633  H6  MOL    49      35.984  24.579  45.284  1.00  0.00            
ATOM    634  C4  MOL    49      35.554  24.929  47.384  1.00  0.00            
ATOM    635  H7  MOL    49      35.854  25.789  47.994  1.00  0.00            
ATOM    636  H8  MOL    49      36.234  24.089  47.524  1.00  0.00            
ATOM    637  O1  MOL    49      34.224  24.519  47.774  1.00  0.00            
ATOM    638  C1  MOL    50       9.634  33.949   8.014  1.00  0.00            
ATOM    639  H1  MOL    50      10.624  34.059   7.564  1.00  0.00            
ATOM    640  H2  MOL    50       9.334  34.729   8.714  1.00  0.00            
ATOM    641  C2  MOL    50       9.474  32.549   8.614  1.00  0.00            
ATOM    642  H3  MOL    50       9.574  32.589   9.704  1.00  0.00            
ATOM    643  H4  MOL    50      10.224  31.809   8.304  1.00  0.00            
ATOM    644  C3  MOL    50       8.094  32.099   8.114  1.00  0.00            
ATOM    645  H5  MOL    50       7.414  31.979   8.954  1.00  0.00            
ATOM    646  H6  MOL    50       8.234  31.109   7.694  1.00  0.00            
ATOM    647  C4  MOL    50       7.584  33.189   7.154  1.00  0.00            
ATOM    648  H7  MOL    50       6.754  33.689   7.654  1.00  0.00            
ATOM    649  H8  MOL    50       7.234  32.739   6.224  1.00  0.00            
ATOM    650  O1  MOL    50       8.714  34.039   6.904  1.00  0.00            
ATOM    651  C1  MOL    51      40.654   3.219  31.604  1.00  0.00            
ATOM    652  H1  MOL    51      40.914   2.849  30.604  1.00  0.00            
ATOM    653  H2  MOL    51      41.404   3.619  32.294  1.00  0.00            
ATOM    654  C2  MOL    51      39.654   2.269  32.284  1.00  0.00            
ATOM    655  H3  MOL    51      39.484   2.569  33.314  1.00  0.00            
ATOM    656  H4  MOL    51      40.004   1.259  32.074  1.00  0.00            
ATOM    657  C3  MOL    51      38.364   2.489  31.474  1.00  0.00            
ATOM    658  H5  MOL    51      37.474   2.369  32.104  1.00  0.00            
ATOM    659  H6  MOL    51      38.274   1.809  30.624  1.00  0.00            
ATOM    660  C4  MOL    51      38.504   3.859  30.804  1.00  0.00            
ATOM    661  H7  MOL    51      37.684   4.509  31.114  1.00  0.00            
ATOM    662  H8  MOL    51      38.554   3.809  29.714  1.00  0.00            
ATOM    663  O1  MOL    51      39.754   4.309  31.354  1.00  0.00            
ATOM    664  C1  MOL    52      28.414   4.479   5.634  1.00  0.00            
ATOM    665  H1  MOL    52      27.784   4.489   6.524  1.00  0.00            
ATOM    666  H2  MOL    52      29.394   4.959   5.664  1.00  0.00            
ATOM    667  C2  MOL    52      27.564   5.039   4.494  1.00  0.00            
ATOM    668  H3  MOL    52      28.084   5.779   3.874  1.00  0.00            
ATOM    669  H4  MOL    52      26.664   5.479   4.934  1.00  0.00            
ATOM    670  C3  MOL    52      27.174   3.869   3.574  1.00  0.00            
ATOM    671  H5  MOL    52      27.774   3.849   2.664  1.00  0.00            
ATOM    672  H6  MOL    52      26.124   4.009   3.314  1.00  0.00            
ATOM    673  C4  MOL    52      27.594   2.649   4.404  1.00  0.00            
ATOM    674  H7  MOL    52      27.974   1.879   3.734  1.00  0.00            
ATOM    675  H8  MOL    52      26.744   2.319   5.014  1.00  0.00            
ATOM    676  O1  MOL    52      28.624   3.099   5.304  1.00  0.00            
ATOM    677  C1  MOL    53      27.864  34.849  50.284  1.00  0.00            
ATOM    678  H1  MOL    53      26.944  35.019  50.854  1.00  0.00            
ATOM    679  H2  MOL    53      27.934  33.959  49.644  1.00  0.00            
ATOM    680  C2  MOL    53      28.964  34.839  51.344  1.00  0.00            
ATOM    681  H3  MOL    53      29.864  34.369  50.934  1.00  0.00            
ATOM    682  H4  MOL    53      28.634  34.389  52.284  1.00  0.00            
ATOM    683  C3  MOL    53      29.354  36.319  51.464  1.00  0.00            
ATOM    684  H5  MOL    53      30.404  36.429  51.744  1.00  0.00            
ATOM    685  H6  MOL    53      28.684  36.819  52.164  1.00  0.00            
ATOM    686  C4  MOL    53      29.174  36.819  50.024  1.00  0.00            
ATOM    687  H7  MOL    53      30.104  36.659  49.474  1.00  0.00            
ATOM    688  H8  MOL    53      28.954  37.889  50.034  1.00  0.00            
ATOM    689  O1  MOL    53      28.114  36.009  49.484  1.00  0.00            
ATOM    690  C1  MOL    54      26.754  23.819   6.234  1.00  0.00            
ATOM    691  H1  MOL    54      26.644  22.879   5.694  1.00  0.00            
ATOM    692  H2  MOL    54      26.714  24.689   5.574  1.00  0.00            
ATOM    693  C2  MOL    54      28.084  23.829   6.994  1.00  0.00            
ATOM    694  H3  MOL    54      28.554  24.779   6.764  1.00  0.00            
ATOM    695  H4  MOL    54      28.674  22.949   6.714  1.00  0.00            
ATOM    696  C3  MOL    54      27.674  23.849   8.474  1.00  0.00            
ATOM    697  H5  MOL    54      27.764  24.889   8.794  1.00  0.00            
ATOM    698  H6  MOL    54      28.184  23.119   9.104  1.00  0.00            
ATOM    699  C4  MOL    54      26.184  23.489   8.454  1.00  0.00            
ATOM    700  H7  MOL    54      25.584  23.909   9.264  1.00  0.00            
ATOM    701  H8  MOL    54      26.084  22.399   8.454  1.00  0.00            
ATOM    702  O1  MOL    54      25.694  23.979   7.194  1.00  0.00            
ATOM    703  C1  MOL    55      15.834  24.449  44.834  1.00  0.00            
ATOM    704  H1  MOL    55      14.904  24.699  44.324  1.00  0.00            
ATOM    705  H2  MOL    55      16.144  23.469  44.454  1.00  0.00            
ATOM    706  C2  MOL    55      15.574  24.249  46.334  1.00  0.00            
ATOM    707  H3  MOL    55      15.544  23.189  46.564  1.00  0.00            
ATOM    708  H4  MOL    55      14.584  24.659  46.564  1.00  0.00            
ATOM    709  C3  MOL    55      16.724  24.999  47.014  1.00  0.00            
ATOM    710  H5  MOL    55      17.524  24.269  47.184  1.00  0.00            
ATOM    711  H6  MOL    55      16.384  25.339  47.994  1.00  0.00            
ATOM    712  C4  MOL    55      17.014  26.099  45.984  1.00  0.00            
ATOM    713  H7  MOL    55      18.014  26.539  46.094  1.00  0.00            
ATOM    714  H8  MOL    55      16.314  26.929  46.104  1.00  0.00            
ATOM    715  O1  MOL    55      16.784  25.519  44.684  1.00  0.00            
ATOM    716  C1  MOL    56       1.614  31.179  14.914  1.00  0.00            
ATOM    717  H1  MOL    56       0.644  30.669  14.884  1.00  0.00            
ATOM    718  H2  MOL    56       2.064  30.789  15.834  1.00  0.00            
ATOM    719  C2  MOL    56       1.514  32.709  14.884  1.00  0.00            
ATOM    720  H3  MOL    56       1.894  33.169  15.804  1.00  0.00            
ATOM    721  H4  MOL    56       0.484  33.079  14.814  1.00  0.00            
ATOM    722  C3  MOL    56       2.364  33.199  13.714  1.00  0.00            
ATOM    723  H5  MOL    56       3.344  33.429  14.134  1.00  0.00            
ATOM    724  H6  MOL    56       1.984  33.999  13.074  1.00  0.00            
ATOM    725  C4  MOL    56       2.624  31.959  12.844  1.00  0.00            
ATOM    726  H7  MOL    56       3.644  31.909  12.454  1.00  0.00            
ATOM    727  H8  MOL    56       1.914  31.849  12.014  1.00  0.00            
ATOM    728  O1  MOL    56       2.404  30.869  13.754  1.00  0.00            
ATOM    729  C1  MOL    57      22.674  27.599   0.504  1.00  0.00            
ATOM    730  H1  MOL    57      22.464  26.829   1.254  1.00  0.00            
ATOM    731  H2  MOL    57      23.734  27.819   0.654  1.00  0.00            
ATOM    732  C2  MOL    57      21.824  28.849   0.774  1.00  0.00            
ATOM    733  H3  MOL    57      22.464  29.559   1.314  1.00  0.00            
ATOM    734  H4  MOL    57      20.944  28.569   1.364  1.00  0.00            
ATOM    735  C3  MOL    57      21.434  29.369  -0.616  1.00  0.00            
ATOM    736  H5  MOL    57      21.954  30.299  -0.846  1.00  0.00            
ATOM    737  H6  MOL    57      20.354  29.519  -0.586  1.00  0.00            
ATOM    738  C4  MOL    57      21.754  28.229  -1.586  1.00  0.00            
ATOM    739  H7  MOL    57      22.494  28.479  -2.346  1.00  0.00            
ATOM    740  H8  MOL    57      20.834  27.819  -2.026  1.00  0.00            
ATOM    741  O1  MOL    57      22.324  27.149  -0.816  1.00  0.00            
ATOM    742  C1  MOL    58       4.314   3.899  10.514  1.00  0.00            
ATOM    743  H1  MOL    58       4.434   4.119  11.574  1.00  0.00            
ATOM    744  H2  MOL    58       4.074   4.779   9.894  1.00  0.00            
ATOM    745  C2  MOL    58       3.484   2.659  10.144  1.00  0.00            
ATOM    746  H3  MOL    58       2.684   2.979   9.484  1.00  0.00            
ATOM    747  H4  MOL    58       2.974   2.329  11.054  1.00  0.00            
ATOM    748  C3  MOL    58       4.444   1.609   9.554  1.00  0.00            
ATOM    749  H5  MOL    58       4.454   1.559   8.464  1.00  0.00            
ATOM    750  H6  MOL    58       4.264   0.609   9.964  1.00  0.00            
ATOM    751  C4  MOL    58       5.784   2.129  10.074  1.00  0.00            
ATOM    752  H7  MOL    58       6.604   1.919   9.384  1.00  0.00            
ATOM    753  H8  MOL    58       5.904   1.809  11.114  1.00  0.00            
ATOM    754  O1  MOL    58       5.664   3.559  10.144  1.00  0.00            
ATOM    755  C1  MOL    59      50.344  24.879  36.564  1.00  0.00            
ATOM    756  H1  MOL    59      49.774  25.339  35.754  1.00  0.00            
ATOM    757  H2  MOL    59      50.944  24.139  36.014  1.00  0.00            
ATOM    758  C2  MOL    59      49.534  24.229  37.694  1.00  0.00            
ATOM    759  H3  MOL    59      49.214  23.219  37.434  1.00  0.00            
ATOM    760  H4  MOL    59      48.654  24.859  37.834  1.00  0.00            
ATOM    761  C3  MOL    59      50.454  24.279  38.924  1.00  0.00            
ATOM    762  H5  MOL    59      51.064  23.369  38.954  1.00  0.00            
ATOM    763  H6  MOL    59      49.954  24.369  39.884  1.00  0.00            
ATOM    764  C4  MOL    59      51.244  25.559  38.614  1.00  0.00            
ATOM    765  H7  MOL    59      52.274  25.399  38.924  1.00  0.00            
ATOM    766  H8  MOL    59      50.774  26.389  39.144  1.00  0.00            
ATOM    767  O1  MOL    59      51.264  25.789  37.194  1.00  0.00            
ATOM    768  C1  MOL    60      19.774  30.589  22.604  1.00  0.00            
ATOM    769  H1  MOL    60      18.764  30.519  23.014  1.00  0.00            
ATOM    770  H2  MOL    60      20.524  30.249  23.334  1.00  0.00            
ATOM    771  C2  MOL    60      19.824  32.059  22.164  1.00  0.00            
ATOM    772  H3  MOL    60      20.614  32.649  22.614  1.00  0.00            
ATOM    773  H4  MOL    60      18.864  32.479  22.494  1.00  0.00            
ATOM    774  C3  MOL    60      19.974  31.989  20.634  1.00  0.00            
ATOM    775  H5  MOL    60      21.034  32.079  20.364  1.00  0.00            
ATOM    776  H6  MOL    60      19.434  32.689  19.994  1.00  0.00            
ATOM    777  C4  MOL    60      19.504  30.559  20.344  1.00  0.00            
ATOM    778  H7  MOL    60      19.944  30.179  19.414  1.00  0.00            
ATOM    779  H8  MOL    60      18.424  30.479  20.224  1.00  0.00            
ATOM    780  O1  MOL    60      19.964  29.759  21.444  1.00  0.00            
ATOM    781  C1  MOL    61      38.064  41.629   0.544  1.00  0.00            
ATOM    782  H1  MOL    61      37.624  40.929   1.264  1.00  0.00            
ATOM    783  H2  MOL    61      39.074  41.959   0.814  1.00  0.00            
ATOM    784  C2  MOL    61      37.134  42.759   0.084  1.00  0.00            
ATOM    785  H3  MOL    61      37.824  43.429  -0.446  1.00  0.00            
ATOM    786  H4  MOL    61      36.544  43.289   0.834  1.00  0.00            
ATOM    787  C3  MOL    61      36.264  41.999  -0.926  1.00  0.00            
ATOM    788  H5  MOL    61      36.124  42.489  -1.886  1.00  0.00            
ATOM    789  H6  MOL    61      35.324  41.879  -0.376  1.00  0.00            
ATOM    790  C4  MOL    61      36.824  40.589  -1.136  1.00  0.00            
ATOM    791  H7  MOL    61      36.934  40.279  -2.176  1.00  0.00            
ATOM    792  H8  MOL    61      36.254  39.809  -0.616  1.00  0.00            
ATOM    793  O1  MOL    61      38.154  40.789  -0.616  1.00  0.00            
ATOM    794  C1  MOL    62       7.584   9.809  14.974  1.00  0.00            
ATOM    795  H1  MOL    62       8.004  10.799  14.824  1.00  0.00            
ATOM    796  H2  MOL    62       6.844   9.379  14.284  1.00  0.00            
ATOM    797  C2  MOL    62       7.064   9.769  16.414  1.00  0.00            
ATOM    798  H3  MOL    62       6.334   8.969  16.554  1.00  0.00            
ATOM    799  H4  MOL    62       6.674  10.749  16.704  1.00  0.00            
ATOM    800  C3  MOL    62       8.304   9.449  17.254  1.00  0.00            
ATOM    801  H5  MOL    62       7.994   8.699  17.984  1.00  0.00            
ATOM    802  H6  MOL    62       8.654  10.409  17.644  1.00  0.00            
ATOM    803  C4  MOL    62       9.394   9.019  16.264  1.00  0.00            
ATOM    804  H7  MOL    62       9.834   8.069  16.574  1.00  0.00            
ATOM    805  H8  MOL    62      10.044   9.899  16.294  1.00  0.00            
ATOM    806  O1  MOL    62       8.714   8.919  14.994  1.00  0.00            
ATOM    807  C1  MOL    63       9.324   3.519  44.154  1.00  0.00            
ATOM    808  H1  MOL    63      10.374   3.539  43.864  1.00  0.00            
ATOM    809  H2  MOL    63       8.614   3.439  43.324  1.00  0.00            
ATOM    810  C2  MOL    63       8.924   4.689  45.064  1.00  0.00            
ATOM    811  H3  MOL    63       8.524   5.469  44.414  1.00  0.00            
ATOM    812  H4  MOL    63       9.774   5.089  45.614  1.00  0.00            
ATOM    813  C3  MOL    63       7.894   4.119  46.054  1.00  0.00            
ATOM    814  H5  MOL    63       6.904   4.499  45.814  1.00  0.00            
ATOM    815  H6  MOL    63       8.124   4.489  47.054  1.00  0.00            
ATOM    816  C4  MOL    63       8.134   2.599  45.994  1.00  0.00            
ATOM    817  H7  MOL    63       7.234   2.089  45.634  1.00  0.00            
ATOM    818  H8  MOL    63       8.614   2.319  46.924  1.00  0.00            
ATOM    819  O1  MOL    63       9.104   2.349  44.964  1.00  0.00            
ATOM    820  C1  MOL    64      18.584   1.279   2.774  1.00  0.00            
ATOM    821  H1  MOL    64      18.574   1.199   1.684  1.00  0.00            
ATOM    822  H2  MOL    64      17.884   0.559   3.204  1.00  0.00            
ATOM    823  C2  MOL    64      18.434   2.739   3.214  1.00  0.00            
ATOM    824  H3  MOL    64      17.434   3.009   3.564  1.00  0.00            
ATOM    825  H4  MOL    64      18.734   3.459   2.444  1.00  0.00            
ATOM    826  C3  MOL    64      19.434   2.879   4.364  1.00  0.00            
ATOM    827  H5  MOL    64      19.034   2.509   5.314  1.00  0.00            
ATOM    828  H6  MOL    64      19.764   3.909   4.454  1.00  0.00            
ATOM    829  C4  MOL    64      20.594   1.969   3.914  1.00  0.00            
ATOM    830  H7  MOL    64      21.124   1.579   4.784  1.00  0.00            
ATOM    831  H8  MOL    64      21.244   2.549   3.264  1.00  0.00            
ATOM    832  O1  MOL    64      19.934   0.949   3.134  1.00  0.00            
ATOM    833  C1  MOL    65      30.254  45.779  25.404  1.00  0.00            
ATOM    834  H1  MOL    65      29.314  46.139  25.834  1.00  0.00            
ATOM    835  H2  MOL    65      30.844  46.659  25.134  1.00  0.00            
ATOM    836  C2  MOL    65      29.954  44.929  24.164  1.00  0.00            
ATOM    837  H3  MOL    65      30.504  45.259  23.284  1.00  0.00            
ATOM    838  H4  MOL    65      28.884  45.059  23.954  1.00  0.00            
ATOM    839  C3  MOL    65      30.344  43.459  24.384  1.00  0.00            
ATOM    840  H5  MOL    65      31.274  43.129  23.904  1.00  0.00            
ATOM    841  H6  MOL    65      29.604  42.729  24.064  1.00  0.00            
ATOM    842  C4  MOL    65      30.634  43.439  25.884  1.00  0.00            
ATOM    843  H7  MOL    65      31.344  42.739  26.334  1.00  0.00            
ATOM    844  H8  MOL    65      29.704  43.149  26.384  1.00  0.00            
ATOM    845  O1  MOL    65      30.924  44.809  26.224  1.00  0.00            
ATOM    846  C1  MOL    66      11.404  30.309  41.224  1.00  0.00            
ATOM    847  H1  MOL    66      10.764  30.119  40.354  1.00  0.00            
ATOM    848  H2  MOL    66      12.194  30.989  40.894  1.00  0.00            
ATOM    849  C2  MOL    66      11.894  29.109  42.044  1.00  0.00            
ATOM    850  H3  MOL    66      12.874  29.389  42.444  1.00  0.00            
ATOM    851  H4  MOL    66      12.044  28.339  41.294  1.00  0.00            
ATOM    852  C3  MOL    66      10.854  29.029  43.174  1.00  0.00            
ATOM    853  H5  MOL    66      11.274  28.519  44.044  1.00  0.00            
ATOM    854  H6  MOL    66       9.994  28.419  42.904  1.00  0.00            
ATOM    855  C4  MOL    66      10.494  30.499  43.434  1.00  0.00            
ATOM    856  H7  MOL    66      11.194  30.979  44.114  1.00  0.00            
ATOM    857  H8  MOL    66       9.454  30.669  43.714  1.00  0.00            
ATOM    858  O1  MOL    66      10.584  31.079  42.124  1.00  0.00            
ATOM    859  C1  MOL    67      16.544  12.489   7.714  1.00  0.00            
ATOM    860  H1  MOL    67      17.404  11.809   7.794  1.00  0.00            
ATOM    861  H2  MOL    67      15.644  12.169   8.234  1.00  0.00            
ATOM    862  C2  MOL    67      16.164  12.679   6.234  1.00  0.00            
ATOM    863  H3  MOL    67      15.084  12.719   6.084  1.00  0.00            
ATOM    864  H4  MOL    67      16.634  11.889   5.654  1.00  0.00            
ATOM    865  C3  MOL    67      16.574  14.109   5.884  1.00  0.00            
ATOM    866  H5  MOL    67      15.944  14.389   5.034  1.00  0.00            
ATOM    867  H6  MOL    67      17.614  14.119   5.544  1.00  0.00            
ATOM    868  C4  MOL    67      16.494  14.799   7.254  1.00  0.00            
ATOM    869  H7  MOL    67      15.484  15.129   7.504  1.00  0.00            
ATOM    870  H8  MOL    67      17.244  15.599   7.324  1.00  0.00            
ATOM    871  O1  MOL    67      16.884  13.799   8.204  1.00  0.00            
ATOM    872  C1  MOL    68      42.954  21.639  12.194  1.00  0.00            
ATOM    873  H1  MOL    68      43.164  20.569  12.194  1.00  0.00            
ATOM    874  H2  MOL    68      43.064  21.919  13.244  1.00  0.00            
ATOM    875  C2  MOL    68      41.594  22.029  11.594  1.00  0.00            
ATOM    876  H3  MOL    68      41.114  22.779  12.234  1.00  0.00            
ATOM    877  H4  MOL    68      40.834  21.269  11.434  1.00  0.00            
ATOM    878  C3  MOL    68      41.904  22.639  10.214  1.00  0.00            
ATOM    879  H5  MOL    68      41.444  23.619  10.094  1.00  0.00            
ATOM    880  H6  MOL    68      41.624  22.009   9.364  1.00  0.00            
ATOM    881  C4  MOL    68      43.434  22.699  10.144  1.00  0.00            
ATOM    882  H7  MOL    68      43.754  23.669   9.764  1.00  0.00            
ATOM    883  H8  MOL    68      43.854  21.889   9.534  1.00  0.00            
ATOM    884  O1  MOL    68      43.934  22.399  11.454  1.00  0.00            
ATOM    885  C1  MOL    69       9.594  15.359  10.714  1.00  0.00            
ATOM    886  H1  MOL    69       8.774  16.009  10.414  1.00  0.00            
ATOM    887  H2  MOL    69      10.094  15.709  11.614  1.00  0.00            
ATOM    888  C2  MOL    69      10.664  15.349   9.604  1.00  0.00            
ATOM    889  H3  MOL    69      11.444  16.059   9.864  1.00  0.00            
ATOM    890  H4  MOL    69      10.234  15.609   8.634  1.00  0.00            
ATOM    891  C3  MOL    69      11.084  13.869   9.624  1.00  0.00            
ATOM    892  H5  MOL    69      12.084  13.809  10.044  1.00  0.00            
ATOM    893  H6  MOL    69      11.114  13.449   8.614  1.00  0.00            
ATOM    894  C4  MOL    69      10.034  13.109  10.444  1.00  0.00            
ATOM    895  H7  MOL    69      10.554  12.829  11.364  1.00  0.00            
ATOM    896  H8  MOL    69       9.634  12.279   9.854  1.00  0.00            
ATOM    897  O1  MOL    69       9.004  14.049  10.794  1.00  0.00            
ATOM    898  C1  MOL    70       3.374  11.169  38.914  1.00  0.00            
ATOM    899  H1  MOL    70       3.194  12.189  39.264  1.00  0.00            
ATOM    900  H2  MOL    70       4.214  10.769  39.494  1.00  0.00            
ATOM    901  C2  MOL    70       3.654  11.159  37.404  1.00  0.00            
ATOM    902  H3  MOL    70       4.444  10.419  37.254  1.00  0.00            
ATOM    903  H4  MOL    70       4.014  12.069  36.924  1.00  0.00            
ATOM    904  C3  MOL    70       2.334  10.729  36.774  1.00  0.00            
ATOM    905  H5  MOL    70       2.544   9.919  36.074  1.00  0.00            
ATOM    906  H6  MOL    70       1.844  11.599  36.334  1.00  0.00            
ATOM    907  C4  MOL    70       1.434  10.289  37.944  1.00  0.00            
ATOM    908  H7  MOL    70       0.874   9.359  37.824  1.00  0.00            
ATOM    909  H8  MOL    70       0.634  11.029  38.044  1.00  0.00            
ATOM    910  O1  MOL    70       2.254  10.279  39.124  1.00  0.00            
ATOM    911  C1  MOL    71      18.874  35.849  11.624  1.00  0.00            
ATOM    912  H1  MOL    71      18.334  36.359  12.424  1.00  0.00            
ATOM    913  H2  MOL    71      18.194  35.819  10.774  1.00  0.00            
ATOM    914  C2  MOL    71      19.414  34.459  12.014  1.00  0.00            
ATOM    915  H3  MOL    71      18.674  33.689  11.794  1.00  0.00            
ATOM    916  H4  MOL    71      19.714  34.399  13.064  1.00  0.00            
ATOM    917  C3  MOL    71      20.644  34.329  11.104  1.00  0.00            
ATOM    918  H5  MOL    71      20.394  33.869  10.144  1.00  0.00            
ATOM    919  H6  MOL    71      21.404  33.759  11.654  1.00  0.00            
ATOM    920  C4  MOL    71      21.024  35.789  10.864  1.00  0.00            
ATOM    921  H7  MOL    71      21.254  35.939   9.814  1.00  0.00            
ATOM    922  H8  MOL    71      21.884  36.029  11.504  1.00  0.00            
ATOM    923  O1  MOL    71      19.944  36.699  11.184  1.00  0.00            
ATOM    924  C1  MOL    72      47.434  44.009  11.334  1.00  0.00            
ATOM    925  H1  MOL    72      48.344  43.819  10.744  1.00  0.00            
ATOM    926  H2  MOL    72      46.594  44.129  10.644  1.00  0.00            
ATOM    927  C2  MOL    72      47.654  45.249  12.214  1.00  0.00            
ATOM    928  H3  MOL    72      47.104  46.009  11.664  1.00  0.00            
ATOM    929  H4  MOL    72      48.714  45.499  12.214  1.00  0.00            
ATOM    930  C3  MOL    72      47.024  44.899  13.574  1.00  0.00            
ATOM    931  H5  MOL    72      46.294  45.609  13.974  1.00  0.00            
ATOM    932  H6  MOL    72      47.924  44.949  14.204  1.00  0.00            
ATOM    933  C4  MOL    72      46.564  43.449  13.404  1.00  0.00            
ATOM    934  H7  MOL    72      45.514  43.359  13.104  1.00  0.00            
ATOM    935  H8  MOL    72      46.844  42.729  14.174  1.00  0.00            
ATOM    936  O1  MOL    72      47.214  42.919  12.234  1.00  0.00            
ATOM    937  C1  MOL    73       8.454  10.979   6.604  1.00  0.00            
ATOM    938  H1  MOL    73       7.684  11.589   7.074  1.00  0.00            
ATOM    939  H2  MOL    73       9.414  11.479   6.774  1.00  0.00            
ATOM    940  C2  MOL    73       8.224  10.649   5.124  1.00  0.00            
ATOM    941  H3  MOL    73       8.584  11.499   4.524  1.00  0.00            
ATOM    942  H4  MOL    73       7.154  10.619   4.944  1.00  0.00            
ATOM    943  C3  MOL    73       8.954   9.329   4.824  1.00  0.00            
ATOM    944  H5  MOL    73       9.834   9.589   4.224  1.00  0.00            
ATOM    945  H6  MOL    73       8.254   8.589   4.444  1.00  0.00            
ATOM    946  C4  MOL    73       9.424   8.929   6.224  1.00  0.00            
ATOM    947  H7  MOL    73      10.474   9.249   6.284  1.00  0.00            
ATOM    948  H8  MOL    73       9.264   7.869   6.414  1.00  0.00            
ATOM    949  O1  MOL    73       8.644   9.669   7.174  1.00  0.00            
ATOM    950  C1  MOL    74      23.014  46.419  15.854  1.00  0.00            
ATOM    951  H1  MOL    74      23.104  46.129  16.914  1.00  0.00            
ATOM    952  H2  MOL    74      22.344  47.279  15.794  1.00  0.00            
ATOM    953  C2  MOL    74      22.464  45.289  14.964  1.00  0.00            
ATOM    954  H3  MOL    74      21.514  45.679  14.594  1.00  0.00            
ATOM    955  H4  MOL    74      22.394  44.319  15.464  1.00  0.00            
ATOM    956  C3  MOL    74      23.534  45.249  13.864  1.00  0.00            
ATOM    957  H5  MOL    74      23.084  45.039  12.894  1.00  0.00            
ATOM    958  H6  MOL    74      24.244  44.459  14.104  1.00  0.00            
ATOM    959  C4  MOL    74      24.294  46.589  13.874  1.00  0.00            
ATOM    960  H7  MOL    74      23.654  47.329  13.384  1.00  0.00            
ATOM    961  H8  MOL    74      25.284  46.579  13.414  1.00  0.00            
ATOM    962  O1  MOL    74      24.254  46.859  15.284  1.00  0.00            
ATOM    963  C1  MOL    75       7.684  13.329  37.354  1.00  0.00            
ATOM    964  H1  MOL    75       7.594  13.359  38.444  1.00  0.00            
ATOM    965  H2  MOL    75       7.114  14.159  36.924  1.00  0.00            
ATOM    966  C2  MOL    75       7.184  11.969  36.854  1.00  0.00            
ATOM    967  H3  MOL    75       6.104  12.049  36.694  1.00  0.00            
ATOM    968  H4  MOL    75       7.304  11.269  37.674  1.00  0.00            
ATOM    969  C3  MOL    75       7.974  11.639  35.574  1.00  0.00            
ATOM    970  H5  MOL    75       7.314  11.829  34.724  1.00  0.00            
ATOM    971  H6  MOL    75       8.334  10.619  35.504  1.00  0.00            
ATOM    972  C4  MOL    75       9.124  12.659  35.624  1.00  0.00            
ATOM    973  H7  MOL    75       8.944  13.419  34.854  1.00  0.00            
ATOM    974  H8  MOL    75      10.054  12.119  35.474  1.00  0.00            
ATOM    975  O1  MOL    75       9.054  13.299  36.904  1.00  0.00            
ATOM    976  C1  MOL    76      30.744  16.329   9.034  1.00  0.00            
ATOM    977  H1  MOL    76      30.004  16.819   9.674  1.00  0.00            
ATOM    978  H2  MOL    76      31.034  16.949   8.184  1.00  0.00            
ATOM    979  C2  MOL    76      30.304  14.959   8.484  1.00  0.00            
ATOM    980  H3  MOL    76      30.064  14.889   7.424  1.00  0.00            
ATOM    981  H4  MOL    76      29.414  14.609   9.004  1.00  0.00            
ATOM    982  C3  MOL    76      31.494  14.019   8.734  1.00  0.00            
ATOM    983  H5  MOL    76      31.874  13.589   7.804  1.00  0.00            
ATOM    984  H6  MOL    76      31.304  13.209   9.444  1.00  0.00            
ATOM    985  C4  MOL    76      32.654  14.859   9.304  1.00  0.00            
ATOM    986  H7  MOL    76      33.354  15.249   8.554  1.00  0.00            
ATOM    987  H8  MOL    76      33.254  14.419  10.094  1.00  0.00            
ATOM    988  O1  MOL    76      31.894  15.969   9.824  1.00  0.00            
ATOM    989  C1  MOL    77      37.494  36.859  38.064  1.00  0.00            
ATOM    990  H1  MOL    77      37.374  37.389  39.014  1.00  0.00            
ATOM    991  H2  MOL    77      36.514  36.899  37.594  1.00  0.00            
ATOM    992  C2  MOL    77      37.884  35.379  38.214  1.00  0.00            
ATOM    993  H3  MOL    77      37.104  34.639  38.054  1.00  0.00            
ATOM    994  H4  MOL    77      38.264  35.169  39.214  1.00  0.00            
ATOM    995  C3  MOL    77      39.014  35.119  37.204  1.00  0.00            
ATOM    996  H5  MOL    77      38.524  34.689  36.324  1.00  0.00            
ATOM    997  H6  MOL    77      39.834  34.509  37.574  1.00  0.00            
ATOM    998  C4  MOL    77      39.554  36.539  37.004  1.00  0.00            
ATOM    999  H7  MOL    77      40.054  36.669  36.044  1.00  0.00            
ATOM   1000  H8  MOL    77      40.264  36.859  37.764  1.00  0.00            
ATOM   1001  O1  MOL    77      38.404  37.409  37.094  1.00  0.00            
ATOM   1002  C1  MOL    78      50.404  26.479   6.854  1.00  0.00            
ATOM   1003  H1  MOL    78      49.464  26.429   7.414  1.00  0.00            
ATOM   1004  H2  MOL    78      51.104  25.669   7.074  1.00  0.00            
ATOM   1005  C2  MOL    78      51.254  27.749   6.984  1.00  0.00            
ATOM   1006  H3  MOL    78      51.914  27.709   7.854  1.00  0.00            
ATOM   1007  H4  MOL    78      50.594  28.609   7.074  1.00  0.00            
ATOM   1008  C3  MOL    78      52.094  27.769   5.694  1.00  0.00            
ATOM   1009  H5  MOL    78      53.114  27.399   5.824  1.00  0.00            
ATOM   1010  H6  MOL    78      52.244  28.809   5.394  1.00  0.00            
ATOM   1011  C4  MOL    78      51.254  26.959   4.694  1.00  0.00            
ATOM   1012  H7  MOL    78      51.854  26.099   4.394  1.00  0.00            
ATOM   1013  H8  MOL    78      51.094  27.559   3.794  1.00  0.00            
ATOM   1014  O1  MOL    78      50.104  26.539   5.454  1.00  0.00            
ATOM   1015  C1  MOL    79       9.574  13.669  27.464  1.00  0.00            
ATOM   1016  H1  MOL    79       9.044  14.519  27.894  1.00  0.00            
ATOM   1017  H2  MOL    79       9.144  12.759  27.894  1.00  0.00            
ATOM   1018  C2  MOL    79      11.104  13.699  27.624  1.00  0.00            
ATOM   1019  H3  MOL    79      11.454  13.059  28.434  1.00  0.00            
ATOM   1020  H4  MOL    79      11.454  14.709  27.874  1.00  0.00            
ATOM   1021  C3  MOL    79      11.644  13.349  26.234  1.00  0.00            
ATOM   1022  H5  MOL    79      11.544  12.269  26.134  1.00  0.00            
ATOM   1023  H6  MOL    79      12.664  13.649  25.974  1.00  0.00            
ATOM   1024  C4  MOL    79      10.574  13.969  25.344  1.00  0.00            
ATOM   1025  H7  MOL    79      10.404  13.639  24.314  1.00  0.00            
ATOM   1026  H8  MOL    79      10.804  15.039  25.264  1.00  0.00            
ATOM   1027  O1  MOL    79       9.334  13.799  26.044  1.00  0.00            
ATOM   1028  C1  MOL    80       8.384  48.839  42.924  1.00  0.00            
ATOM   1029  H1  MOL    80       9.274  49.469  42.984  1.00  0.00            
ATOM   1030  H2  MOL    80       8.624  47.899  43.424  1.00  0.00            
ATOM   1031  C2  MOL    80       7.964  48.489  41.494  1.00  0.00            
ATOM   1032  H3  MOL    80       8.464  47.619  41.054  1.00  0.00            
ATOM   1033  H4  MOL    80       8.204  49.299  40.814  1.00  0.00            
ATOM   1034  C3  MOL    80       6.444  48.309  41.604  1.00  0.00            
ATOM   1035  H5  MOL    80       6.164  47.259  41.494  1.00  0.00            
ATOM   1036  H6  MOL    80       5.944  48.789  40.754  1.00  0.00            
ATOM   1037  C4  MOL    80       6.044  48.819  42.994  1.00  0.00            
ATOM   1038  H7  MOL    80       5.984  47.889  43.574  1.00  0.00            
ATOM   1039  H8  MOL    80       5.114  49.389  42.894  1.00  0.00            
ATOM   1040  O1  MOL    80       7.214  49.539  43.404  1.00  0.00            
ATOM   1041  C1  MOL    81      37.304  43.359   9.694  1.00  0.00            
ATOM   1042  H1  MOL    81      37.754  43.559   8.724  1.00  0.00            
ATOM   1043  H2  MOL    81      36.234  43.559   9.574  1.00  0.00            
ATOM   1044  C2  MOL    81      38.074  44.179  10.734  1.00  0.00            
ATOM   1045  H3  MOL    81      37.384  44.359  11.564  1.00  0.00            
ATOM   1046  H4  MOL    81      38.344  45.189  10.414  1.00  0.00            
ATOM   1047  C3  MOL    81      39.264  43.309  11.164  1.00  0.00            
ATOM   1048  H5  MOL    81      39.314  43.169  12.254  1.00  0.00            
ATOM   1049  H6  MOL    81      40.184  43.759  10.794  1.00  0.00            
ATOM   1050  C4  MOL    81      38.994  41.959  10.484  1.00  0.00            
ATOM   1051  H7  MOL    81      38.984  41.119  11.184  1.00  0.00            
ATOM   1052  H8  MOL    81      39.684  41.839   9.644  1.00  0.00            
ATOM   1053  O1  MOL    81      37.664  41.989   9.944  1.00  0.00            
ATOM   1054  C1  MOL    82      12.384   7.229  40.414  1.00  0.00            
ATOM   1055  H1  MOL    82      12.144   7.319  39.344  1.00  0.00            
ATOM   1056  H2  MOL    82      12.704   6.199  40.544  1.00  0.00            
ATOM   1057  C2  MOL    82      11.214   7.589  41.344  1.00  0.00            
ATOM   1058  H3  MOL    82      10.694   6.669  41.634  1.00  0.00            
ATOM   1059  H4  MOL    82      10.494   8.189  40.774  1.00  0.00            
ATOM   1060  C3  MOL    82      11.924   8.309  42.484  1.00  0.00            
ATOM   1061  H5  MOL    82      11.804   7.639  43.344  1.00  0.00            
ATOM   1062  H6  MOL    82      11.374   9.229  42.714  1.00  0.00            
ATOM   1063  C4  MOL    82      13.374   8.519  42.014  1.00  0.00            
ATOM   1064  H7  MOL    82      14.084   7.869  42.534  1.00  0.00            
ATOM   1065  H8  MOL    82      13.604   9.569  42.194  1.00  0.00            
ATOM   1066  O1  MOL    82      13.474   8.149  40.634  1.00  0.00            
ATOM   1067  C1  MOL    83      31.394   5.939  50.464  1.00  0.00            
ATOM   1068  H1  MOL    83      31.664   5.889  51.524  1.00  0.00            
ATOM   1069  H2  MOL    83      30.654   5.139  50.334  1.00  0.00            
ATOM   1070  C2  MOL    83      32.674   5.649  49.674  1.00  0.00            
ATOM   1071  H3  MOL    83      32.414   4.869  48.964  1.00  0.00            
ATOM   1072  H4  MOL    83      33.434   5.099  50.234  1.00  0.00            
ATOM   1073  C3  MOL    83      33.004   7.009  49.034  1.00  0.00            
ATOM   1074  H5  MOL    83      33.374   6.909  48.014  1.00  0.00            
ATOM   1075  H6  MOL    83      33.734   7.499  49.684  1.00  0.00            
ATOM   1076  C4  MOL    83      31.754   7.889  49.144  1.00  0.00            
ATOM   1077  H7  MOL    83      31.244   8.019  48.184  1.00  0.00            
ATOM   1078  H8  MOL    83      32.124   8.809  49.614  1.00  0.00            
ATOM   1079  O1  MOL    83      30.854   7.189  50.024  1.00  0.00            
ATOM   1080  C1  MOL    84      32.174  13.699  27.714  1.00  0.00            
ATOM   1081  H1  MOL    84      31.814  13.079  26.884  1.00  0.00            
ATOM   1082  H2  MOL    84      32.824  13.099  28.354  1.00  0.00            
ATOM   1083  C2  MOL    84      30.974  14.239  28.504  1.00  0.00            
ATOM   1084  H3  MOL    84      31.004  13.839  29.524  1.00  0.00            
ATOM   1085  H4  MOL    84      29.984  14.159  28.054  1.00  0.00            
ATOM   1086  C3  MOL    84      31.324  15.729  28.644  1.00  0.00            
ATOM   1087  H5  MOL    84      31.974  15.899  29.504  1.00  0.00            
ATOM   1088  H6  MOL    84      30.404  16.299  28.804  1.00  0.00            
ATOM   1089  C4  MOL    84      32.244  16.129  27.494  1.00  0.00            
ATOM   1090  H7  MOL    84      33.054  16.789  27.824  1.00  0.00            
ATOM   1091  H8  MOL    84      31.574  16.529  26.724  1.00  0.00            
ATOM   1092  O1  MOL    84      32.864  14.859  27.224  1.00  0.00            
ATOM   1093  C1  MOL    85      31.174  19.219  25.504  1.00  0.00            
ATOM   1094  H1  MOL    85      30.244  18.669  25.664  1.00  0.00            
ATOM   1095  H2  MOL    85      31.724  19.699  26.324  1.00  0.00            
ATOM   1096  C2  MOL    85      30.814  20.309  24.494  1.00  0.00            
ATOM   1097  H3  MOL    85      31.294  21.229  24.824  1.00  0.00            
ATOM   1098  H4  MOL    85      29.734  20.449  24.344  1.00  0.00            
ATOM   1099  C3  MOL    85      31.454  19.899  23.164  1.00  0.00            
ATOM   1100  H5  MOL    85      32.424  20.349  22.944  1.00  0.00            
ATOM   1101  H6  MOL    85      30.714  20.139  22.404  1.00  0.00            
ATOM   1102  C4  MOL    85      31.764  18.409  23.384  1.00  0.00            
ATOM   1103  H7  MOL    85      32.614  18.039  22.814  1.00  0.00            
ATOM   1104  H8  MOL    85      30.864  17.839  23.104  1.00  0.00            
ATOM   1105  O1  MOL    85      32.094  18.369  24.784  1.00  0.00            
ATOM   1106  C1  MOL    86      13.434  40.749  43.444  1.00  0.00            
ATOM   1107  H1  MOL    86      12.414  40.419  43.244  1.00  0.00            
ATOM   1108  H2  MOL    86      13.614  41.799  43.184  1.00  0.00            
ATOM   1109  C2  MOL    86      14.414  39.799  42.754  1.00  0.00            
ATOM   1110  H3  MOL    86      15.294  40.269  42.294  1.00  0.00            
ATOM   1111  H4  MOL    86      13.884  39.319  41.924  1.00  0.00            
ATOM   1112  C3  MOL    86      14.764  38.769  43.834  1.00  0.00            
ATOM   1113  H5  MOL    86      15.764  38.339  43.844  1.00  0.00            
ATOM   1114  H6  MOL    86      13.994  37.999  43.744  1.00  0.00            
ATOM   1115  C4  MOL    86      14.544  39.459  45.194  1.00  0.00            
ATOM   1116  H7  MOL    86      15.524  39.809  45.544  1.00  0.00            
ATOM   1117  H8  MOL    86      14.194  38.799  45.994  1.00  0.00            
ATOM   1118  O1  MOL    86      13.744  40.589  44.834  1.00  0.00            
ATOM   1119  C1  MOL    87      17.834  40.409  16.594  1.00  0.00            
ATOM   1120  H1  MOL    87      16.984  40.609  15.944  1.00  0.00            
ATOM   1121  H2  MOL    87      18.434  39.569  16.254  1.00  0.00            
ATOM   1122  C2  MOL    87      17.214  40.059  17.954  1.00  0.00            
ATOM   1123  H3  MOL    87      17.704  39.159  18.334  1.00  0.00            
ATOM   1124  H4  MOL    87      16.154  39.839  17.894  1.00  0.00            
ATOM   1125  C3  MOL    87      17.564  41.209  18.914  1.00  0.00            
ATOM   1126  H5  MOL    87      17.904  40.819  19.884  1.00  0.00            
ATOM   1127  H6  MOL    87      16.694  41.859  19.054  1.00  0.00            
ATOM   1128  C4  MOL    87      18.694  41.939  18.184  1.00  0.00            
ATOM   1129  H7  MOL    87      19.654  41.819  18.694  1.00  0.00            
ATOM   1130  H8  MOL    87      18.414  42.989  18.154  1.00  0.00            
ATOM   1131  O1  MOL    87      18.714  41.529  16.804  1.00  0.00            
ATOM   1132  C1  MOL    88      27.224  47.959  21.724  1.00  0.00            
ATOM   1133  H1  MOL    88      28.264  48.139  21.434  1.00  0.00            
ATOM   1134  H2  MOL    88      27.044  46.919  21.444  1.00  0.00            
ATOM   1135  C2  MOL    88      26.294  49.019  21.114  1.00  0.00            
ATOM   1136  H3  MOL    88      25.444  48.509  20.654  1.00  0.00            
ATOM   1137  H4  MOL    88      26.824  49.719  20.474  1.00  0.00            
ATOM   1138  C3  MOL    88      25.844  49.689  22.424  1.00  0.00            
ATOM   1139  H5  MOL    88      24.854  49.379  22.754  1.00  0.00            
ATOM   1140  H6  MOL    88      25.834  50.779  22.374  1.00  0.00            
ATOM   1141  C4  MOL    88      26.704  49.259  23.624  1.00  0.00            
ATOM   1142  H7  MOL    88      26.134  49.209  24.554  1.00  0.00            
ATOM   1143  H8  MOL    88      27.624  49.839  23.764  1.00  0.00            
ATOM   1144  O1  MOL    88      27.094  47.959  23.154  1.00  0.00            
ATOM   1145  C1  MOL    89       5.024  34.539  10.464  1.00  0.00            
ATOM   1146  H1  MOL    89       4.714  34.009   9.554  1.00  0.00            
ATOM   1147  H2  MOL    89       4.414  35.399  10.754  1.00  0.00            
ATOM   1148  C2  MOL    89       6.454  35.039  10.254  1.00  0.00            
ATOM   1149  H3  MOL    89       6.444  36.129  10.284  1.00  0.00            
ATOM   1150  H4  MOL    89       6.984  34.649   9.384  1.00  0.00            
ATOM   1151  C3  MOL    89       7.284  34.429  11.394  1.00  0.00            
ATOM   1152  H5  MOL    89       7.994  35.169  11.794  1.00  0.00            
ATOM   1153  H6  MOL    89       7.754  33.479  11.144  1.00  0.00            
ATOM   1154  C4  MOL    89       6.234  34.039  12.444  1.00  0.00            
ATOM   1155  H7  MOL    89       5.914  34.859  13.084  1.00  0.00            
ATOM   1156  H8  MOL    89       6.494  33.109  12.954  1.00  0.00            
ATOM   1157  O1  MOL    89       5.094  33.709  11.634  1.00  0.00            
ATOM   1158  C1  MOL    90      22.754  15.819  25.924  1.00  0.00            
ATOM   1159  H1  MOL    90      23.174  15.119  25.194  1.00  0.00            
ATOM   1160  H2  MOL    90      23.414  15.889  26.784  1.00  0.00            
ATOM   1161  C2  MOL    90      21.494  15.109  26.404  1.00  0.00            
ATOM   1162  H3  MOL    90      21.684  14.849  27.444  1.00  0.00            
ATOM   1163  H4  MOL    90      21.344  14.149  25.894  1.00  0.00            
ATOM   1164  C3  MOL    90      20.364  16.089  26.044  1.00  0.00            
ATOM   1165  H5  MOL    90      19.484  16.099  26.684  1.00  0.00            
ATOM   1166  H6  MOL    90      20.054  15.719  25.064  1.00  0.00            
ATOM   1167  C4  MOL    90      21.044  17.459  25.954  1.00  0.00            
ATOM   1168  H7  MOL    90      21.154  17.829  26.974  1.00  0.00            
ATOM   1169  H8  MOL    90      20.464  18.129  25.314  1.00  0.00            
ATOM   1170  O1  MOL    90      22.374  17.139  25.494  1.00  0.00            
ATOM   1171  C1  MOL    91      12.694  27.889  30.514  1.00  0.00            
ATOM   1172  H1  MOL    91      11.854  27.179  30.554  1.00  0.00            
ATOM   1173  H2  MOL    91      13.614  27.389  30.814  1.00  0.00            
ATOM   1174  C2  MOL    91      12.514  29.209  31.274  1.00  0.00            
ATOM   1175  H3  MOL    91      13.214  29.089  32.104  1.00  0.00            
ATOM   1176  H4  MOL    91      11.524  29.259  31.734  1.00  0.00            
ATOM   1177  C3  MOL    91      12.814  30.319  30.264  1.00  0.00            
ATOM   1178  H5  MOL    91      13.534  31.029  30.684  1.00  0.00            
ATOM   1179  H6  MOL    91      11.894  30.849  30.024  1.00  0.00            
ATOM   1180  C4  MOL    91      13.304  29.639  28.974  1.00  0.00            
ATOM   1181  H7  MOL    91      14.404  29.679  28.984  1.00  0.00            
ATOM   1182  H8  MOL    91      12.894  29.979  28.024  1.00  0.00            
ATOM   1183  O1  MOL    91      12.944  28.259  29.144  1.00  0.00            
ATOM   1184  C1  MOL    92       2.654  50.509  40.774  1.00  0.00            
ATOM   1185  H1  MOL    92       3.084  51.419  41.194  1.00  0.00            
ATOM   1186  H2  MOL    92       2.714  49.719  41.514  1.00  0.00            
ATOM   1187  C2  MOL    92       3.274  50.039  39.454  1.00  0.00            
ATOM   1188  H3  MOL    92       3.994  49.249  39.684  1.00  0.00            
ATOM   1189  H4  MOL    92       3.774  50.859  38.934  1.00  0.00            
ATOM   1190  C3  MOL    92       2.064  49.519  38.674  1.00  0.00            
ATOM   1191  H5  MOL    92       1.934  48.459  38.454  1.00  0.00            
ATOM   1192  H6  MOL    92       1.874  50.069  37.744  1.00  0.00            
ATOM   1193  C4  MOL    92       0.844  49.709  39.594  1.00  0.00            
ATOM   1194  H7  MOL    92       0.654  48.779  40.144  1.00  0.00            
ATOM   1195  H8  MOL    92      -0.146  49.979  39.214  1.00  0.00            
ATOM   1196  O1  MOL    92       1.234  50.649  40.604  1.00  0.00            
ATOM   1197  C1  MOL    93       7.994  25.409   8.384  1.00  0.00            
ATOM   1198  H1  MOL    93       8.804  26.119   8.234  1.00  0.00            
ATOM   1199  H2  MOL    93       7.354  25.599   7.514  1.00  0.00            
ATOM   1200  C2  MOL    93       7.204  25.569   9.694  1.00  0.00            
ATOM   1201  H3  MOL    93       6.234  26.069   9.614  1.00  0.00            
ATOM   1202  H4  MOL    93       7.824  26.079  10.434  1.00  0.00            
ATOM   1203  C3  MOL    93       6.974  24.129  10.174  1.00  0.00            
ATOM   1204  H5  MOL    93       6.224  23.559   9.624  1.00  0.00            
ATOM   1205  H6  MOL    93       6.684  24.019  11.224  1.00  0.00            
ATOM   1206  C4  MOL    93       8.354  23.579   9.794  1.00  0.00            
ATOM   1207  H7  MOL    93       8.434  22.499   9.704  1.00  0.00            
ATOM   1208  H8  MOL    93       9.074  23.969  10.524  1.00  0.00            
ATOM   1209  O1  MOL    93       8.524  24.069   8.454  1.00  0.00            
ATOM   1210  C1  MOL    94      39.384  28.289  31.174  1.00  0.00            
ATOM   1211  H1  MOL    94      38.734  29.019  31.664  1.00  0.00            
ATOM   1212  H2  MOL    94      39.054  27.309  31.514  1.00  0.00            
ATOM   1213  C2  MOL    94      40.904  28.319  31.414  1.00  0.00            
ATOM   1214  H3  MOL    94      41.264  27.289  31.394  1.00  0.00            
ATOM   1215  H4  MOL    94      41.134  28.599  32.444  1.00  0.00            
ATOM   1216  C3  MOL    94      41.494  29.169  30.284  1.00  0.00            
ATOM   1217  H5  MOL    94      42.244  28.529  29.814  1.00  0.00            
ATOM   1218  H6  MOL    94      41.804  30.149  30.644  1.00  0.00            
ATOM   1219  C4  MOL    94      40.344  29.259  29.264  1.00  0.00            
ATOM   1220  H7  MOL    94      40.634  29.029  28.234  1.00  0.00            
ATOM   1221  H8  MOL    94      39.924  30.269  29.194  1.00  0.00            
ATOM   1222  O1  MOL    94      39.214  28.519  29.764  1.00  0.00            
ATOM   1223  C1  MOL    95      19.764  39.439  50.644  1.00  0.00            
ATOM   1224  H1  MOL    95      18.794  38.969  50.454  1.00  0.00            
ATOM   1225  H2  MOL    95      19.964  40.239  49.924  1.00  0.00            
ATOM   1226  C2  MOL    95      20.874  38.389  50.554  1.00  0.00            
ATOM   1227  H3  MOL    95      21.784  38.919  50.254  1.00  0.00            
ATOM   1228  H4  MOL    95      20.664  37.629  49.794  1.00  0.00            
ATOM   1229  C3  MOL    95      21.094  37.939  52.004  1.00  0.00            
ATOM   1230  H5  MOL    95      22.104  37.589  52.234  1.00  0.00            
ATOM   1231  H6  MOL    95      20.404  37.219  52.444  1.00  0.00            
ATOM   1232  C4  MOL    95      20.824  39.249  52.754  1.00  0.00            
ATOM   1233  H7  MOL    95      21.684  39.889  52.574  1.00  0.00            
ATOM   1234  H8  MOL    95      20.544  39.069  53.794  1.00  0.00            
ATOM   1235  O1  MOL    95      19.744  39.869  52.014  1.00  0.00            
ATOM   1236  C1  MOL    96      45.874  43.149  49.974  1.00  0.00            
ATOM   1237  H1  MOL    96      45.454  42.849  50.934  1.00  0.00            
ATOM   1238  H2  MOL    96      46.974  43.099  49.984  1.00  0.00            
ATOM   1239  C2  MOL    96      45.504  44.499  49.344  1.00  0.00            
ATOM   1240  H3  MOL    96      46.284  44.919  48.714  1.00  0.00            
ATOM   1241  H4  MOL    96      45.174  45.209  50.104  1.00  0.00            
ATOM   1242  C3  MOL    96      44.274  44.079  48.524  1.00  0.00            
ATOM   1243  H5  MOL    96      44.324  44.399  47.484  1.00  0.00            
ATOM   1244  H6  MOL    96      43.364  44.569  48.884  1.00  0.00            
ATOM   1245  C4  MOL    96      44.134  42.549  48.594  1.00  0.00            
ATOM   1246  H7  MOL    96      43.834  42.059  47.664  1.00  0.00            
ATOM   1247  H8  MOL    96      43.364  42.309  49.334  1.00  0.00            
ATOM   1248  O1  MOL    96      45.404  42.119  49.094  1.00  0.00            
ATOM   1249  C1  MOL    97      33.424  36.109   0.224  1.00  0.00            
ATOM   1250  H1  MOL    97      33.614  37.149   0.474  1.00  0.00            
ATOM   1251  H2  MOL    97      32.644  35.689   0.864  1.00  0.00            
ATOM   1252  C2  MOL    97      34.694  35.249   0.254  1.00  0.00            
ATOM   1253  H3  MOL    97      34.424  34.209   0.454  1.00  0.00            
ATOM   1254  H4  MOL    97      35.304  35.599   1.094  1.00  0.00            
ATOM   1255  C3  MOL    97      35.334  35.359  -1.136  1.00  0.00            
ATOM   1256  H5  MOL    97      35.824  34.419  -1.396  1.00  0.00            
ATOM   1257  H6  MOL    97      36.054  36.169  -1.276  1.00  0.00            
ATOM   1258  C4  MOL    97      34.114  35.569  -2.036  1.00  0.00            
ATOM   1259  H7  MOL    97      33.784  34.619  -2.466  1.00  0.00            
ATOM   1260  H8  MOL    97      34.304  36.319  -2.806  1.00  0.00            
ATOM   1261  O1  MOL    97      33.084  36.089  -1.176  1.00  0.00            
ATOM   1262  C1  MOL    98       7.394  46.499  45.974  1.00  0.00            
ATOM   1263  H1  MOL    98       7.184  47.279  45.244  1.00  0.00            
ATOM   1264  H2  MOL    98       7.304  45.609  45.344  1.00  0.00            
ATOM   1265  C2  MOL    98       6.234  46.329  46.964  1.00  0.00            
ATOM   1266  H3  MOL    98       5.624  45.429  46.794  1.00  0.00            
ATOM   1267  H4  MOL    98       5.634  47.229  46.854  1.00  0.00            
ATOM   1268  C3  MOL    98       6.984  46.129  48.284  1.00  0.00            
ATOM   1269  H5  MOL    98       6.574  45.269  48.814  1.00  0.00            
ATOM   1270  H6  MOL    98       6.924  46.989  48.954  1.00  0.00            
ATOM   1271  C4  MOL    98       8.414  45.839  47.824  1.00  0.00            
ATOM   1272  H7  MOL    98       8.414  44.789  47.524  1.00  0.00            
ATOM   1273  H8  MOL    98       9.184  46.039  48.574  1.00  0.00            
ATOM   1274  O1  MOL    98       8.644  46.659  46.674  1.00  0.00            
ATOM   1275  C1  MOL    99       5.964  26.589   0.374  1.00  0.00            
ATOM   1276  H1  MOL    99       5.664  27.449   0.984  1.00  0.00            
ATOM   1277  H2  MOL    99       5.814  25.679   0.964  1.00  0.00            
ATOM   1278  C2  MOL    99       7.414  26.739  -0.106  1.00  0.00            
ATOM   1279  H3  MOL    99       8.004  26.069   0.524  1.00  0.00            
ATOM   1280  H4  MOL    99       7.714  27.789  -0.096  1.00  0.00            
ATOM   1281  C3  MOL    99       7.334  26.159  -1.526  1.00  0.00            
ATOM   1282  H5  MOL    99       8.114  25.429  -1.746  1.00  0.00            
ATOM   1283  H6  MOL    99       7.474  26.959  -2.246  1.00  0.00            
ATOM   1284  C4  MOL    99       5.914  25.589  -1.686  1.00  0.00            
ATOM   1285  H7  MOL    99       6.064  24.549  -1.376  1.00  0.00            
ATOM   1286  H8  MOL    99       5.554  25.729  -2.706  1.00  0.00            
ATOM   1287  O1  MOL    99       5.114  26.329  -0.756  1.00  0.00            
ATOM   1288  C1  MOL   100      37.714  21.429  14.424  1.00  0.00            
ATOM   1289  H1  MOL   100      38.074  22.389  14.054  1.00  0.00            
ATOM   1290  H2  MOL   100      36.774  21.669  14.914  1.00  0.00            
ATOM   1291  C2  MOL   100      38.844  20.959  15.364  1.00  0.00            
ATOM   1292  H3  MOL   100      38.294  20.399  16.114  1.00  0.00            
ATOM   1293  H4  MOL   100      39.364  21.729  15.934  1.00  0.00            
ATOM   1294  C3  MOL   100      39.714  20.039  14.494  1.00  0.00            
ATOM   1295  H5  MOL   100      40.144  19.359  15.234  1.00  0.00            
ATOM   1296  H6  MOL   100      40.434  20.719  14.044  1.00  0.00            
ATOM   1297  C4  MOL   100      38.744  19.489  13.444  1.00  0.00            
ATOM   1298  H7  MOL   100      38.294  18.569  13.824  1.00  0.00            
ATOM   1299  H8  MOL   100      39.244  19.339  12.484  1.00  0.00            
ATOM   1300  O1  MOL   100      37.654  20.419  13.404  1.00  0.00            
ATOM   1301  C1  MOL   101       3.844  36.139  50.414  1.00  0.00            
ATOM   1302  H1  MOL   101       3.994  35.399  49.624  1.00  0.00            
ATOM   1303  H2  MOL   101       4.664  36.859  50.424  1.00  0.00            
ATOM   1304  C2  MOL   101       3.774  35.519  51.814  1.00  0.00            
ATOM   1305  H3  MOL   101       4.214  36.229  52.524  1.00  0.00            
ATOM   1306  H4  MOL   101       4.314  34.569  51.814  1.00  0.00            
ATOM   1307  C3  MOL   101       2.274  35.249  51.984  1.00  0.00            
ATOM   1308  H5  MOL   101       2.114  35.239  53.064  1.00  0.00            
ATOM   1309  H6  MOL   101       2.104  34.239  51.604  1.00  0.00            
ATOM   1310  C4  MOL   101       1.554  36.259  51.094  1.00  0.00            
ATOM   1311  H7  MOL   101       1.214  37.169  51.614  1.00  0.00            
ATOM   1312  H8  MOL   101       0.694  35.879  50.534  1.00  0.00            
ATOM   1313  O1  MOL   101       2.554  36.729  50.174  1.00  0.00            
ATOM   1314  C1  MOL   102      47.354  31.579   1.044  1.00  0.00            
ATOM   1315  H1  MOL   102      48.094  31.149   1.724  1.00  0.00            
ATOM   1316  H2  MOL   102      46.604  32.119   1.644  1.00  0.00            
ATOM   1317  C2  MOL   102      46.674  30.489   0.214  1.00  0.00            
ATOM   1318  H3  MOL   102      45.854  30.039   0.784  1.00  0.00            
ATOM   1319  H4  MOL   102      47.364  29.689  -0.056  1.00  0.00            
ATOM   1320  C3  MOL   102      46.294  31.239  -1.066  1.00  0.00            
ATOM   1321  H5  MOL   102      45.254  31.589  -0.996  1.00  0.00            
ATOM   1322  H6  MOL   102      46.404  30.659  -1.986  1.00  0.00            
ATOM   1323  C4  MOL   102      47.024  32.589  -1.026  1.00  0.00            
ATOM   1324  H7  MOL   102      46.284  33.399  -1.006  1.00  0.00            
ATOM   1325  H8  MOL   102      47.664  32.679  -1.906  1.00  0.00            
ATOM   1326  O1  MOL   102      47.904  32.529   0.114  1.00  0.00            
ATOM   1327  C1  MOL   103      28.724  38.729  14.194  1.00  0.00            
ATOM   1328  H1  MOL   103      29.274  39.529  14.694  1.00  0.00            
ATOM   1329  H2  MOL   103      28.654  38.939  13.124  1.00  0.00            
ATOM   1330  C2  MOL   103      27.314  38.579  14.794  1.00  0.00            
ATOM   1331  H3  MOL   103      26.524  38.829  14.084  1.00  0.00            
ATOM   1332  H4  MOL   103      27.324  39.219  15.674  1.00  0.00            
ATOM   1333  C3  MOL   103      27.134  37.089  15.114  1.00  0.00            
ATOM   1334  H5  MOL   103      26.644  36.679  14.234  1.00  0.00            
ATOM   1335  H6  MOL   103      26.434  36.889  15.924  1.00  0.00            
ATOM   1336  C4  MOL   103      28.604  36.699  15.344  1.00  0.00            
ATOM   1337  H7  MOL   103      28.654  35.629  15.134  1.00  0.00            
ATOM   1338  H8  MOL   103      28.944  36.969  16.344  1.00  0.00            
ATOM   1339  O1  MOL   103      29.324  37.429  14.334  1.00  0.00            
ATOM   1340  C1  MOL   104      11.364  27.329  23.214  1.00  0.00            
ATOM   1341  H1  MOL   104      11.564  26.609  24.014  1.00  0.00            
ATOM   1342  H2  MOL   104      11.254  28.339  23.594  1.00  0.00            
ATOM   1343  C2  MOL   104      10.184  26.809  22.384  1.00  0.00            
ATOM   1344  H3  MOL   104       9.554  27.659  22.104  1.00  0.00            
ATOM   1345  H4  MOL   104       9.614  26.029  22.894  1.00  0.00            
ATOM   1346  C3  MOL   104      10.894  26.329  21.114  1.00  0.00            
ATOM   1347  H5  MOL   104      10.204  26.389  20.274  1.00  0.00            
ATOM   1348  H6  MOL   104      11.164  25.269  21.124  1.00  0.00            
ATOM   1349  C4  MOL   104      12.114  27.259  20.984  1.00  0.00            
ATOM   1350  H7  MOL   104      11.864  28.289  20.704  1.00  0.00            
ATOM   1351  H8  MOL   104      12.824  26.709  20.364  1.00  0.00            
ATOM   1352  O1  MOL   104      12.514  27.419  22.354  1.00  0.00            
ATOM   1353  C1  MOL   105       7.084  48.849  12.274  1.00  0.00            
ATOM   1354  H1  MOL   105       6.724  48.859  11.244  1.00  0.00            
ATOM   1355  H2  MOL   105       7.204  49.869  12.664  1.00  0.00            
ATOM   1356  C2  MOL   105       8.394  48.039  12.284  1.00  0.00            
ATOM   1357  H3  MOL   105       9.114  48.369  13.034  1.00  0.00            
ATOM   1358  H4  MOL   105       8.914  48.139  11.334  1.00  0.00            
ATOM   1359  C3  MOL   105       8.014  46.609  12.704  1.00  0.00            
ATOM   1360  H5  MOL   105       8.494  46.279  13.624  1.00  0.00            
ATOM   1361  H6  MOL   105       8.394  45.969  11.904  1.00  0.00            
ATOM   1362  C4  MOL   105       6.484  46.619  12.764  1.00  0.00            
ATOM   1363  H7  MOL   105       6.144  46.039  13.624  1.00  0.00            
ATOM   1364  H8  MOL   105       6.024  46.379  11.804  1.00  0.00            
ATOM   1365  O1  MOL   105       6.244  48.009  13.074  1.00  0.00            
ATOM   1366  C1  MOL   106      31.954  49.789  44.054  1.00  0.00            
ATOM   1367  H1  MOL   106      31.734  49.149  44.914  1.00  0.00            
ATOM   1368  H2  MOL   106      32.514  49.159  43.364  1.00  0.00            
ATOM   1369  C2  MOL   106      32.764  51.029  44.444  1.00  0.00            
ATOM   1370  H3  MOL   106      33.814  51.009  44.144  1.00  0.00            
ATOM   1371  H4  MOL   106      32.584  51.119  45.514  1.00  0.00            
ATOM   1372  C3  MOL   106      32.134  52.229  43.714  1.00  0.00            
ATOM   1373  H5  MOL   106      32.954  52.609  43.114  1.00  0.00            
ATOM   1374  H6  MOL   106      31.764  52.989  44.404  1.00  0.00            
ATOM   1375  C4  MOL   106      31.044  51.609  42.824  1.00  0.00            
ATOM   1376  H7  MOL   106      31.474  51.579  41.824  1.00  0.00            
ATOM   1377  H8  MOL   106      30.074  52.099  42.744  1.00  0.00            
ATOM   1378  O1  MOL   106      30.784  50.319  43.414  1.00  0.00            
ATOM   1379  C1  MOL   107       1.014  34.789  33.884  1.00  0.00            
ATOM   1380  H1  MOL   107       0.184  35.499  33.774  1.00  0.00            
ATOM   1381  H2  MOL   107       0.804  33.969  33.174  1.00  0.00            
ATOM   1382  C2  MOL   107       1.164  34.289  35.324  1.00  0.00            
ATOM   1383  H3  MOL   107       1.004  33.229  35.524  1.00  0.00            
ATOM   1384  H4  MOL   107       0.384  34.849  35.834  1.00  0.00            
ATOM   1385  C3  MOL   107       2.554  34.779  35.754  1.00  0.00            
ATOM   1386  H5  MOL   107       3.134  34.069  36.344  1.00  0.00            
ATOM   1387  H6  MOL   107       2.434  35.749  36.254  1.00  0.00            
ATOM   1388  C4  MOL   107       3.284  34.979  34.414  1.00  0.00            
ATOM   1389  H7  MOL   107       3.754  34.099  33.964  1.00  0.00            
ATOM   1390  H8  MOL   107       4.044  35.739  34.614  1.00  0.00            
ATOM   1391  O1  MOL   107       2.244  35.429  33.524  1.00  0.00            
ATOM   1392  C1  MOL   108      38.984  20.799  25.024  1.00  0.00            
ATOM   1393  H1  MOL   108      39.584  21.009  25.914  1.00  0.00            
ATOM   1394  H2  MOL   108      38.404  19.879  25.084  1.00  0.00            
ATOM   1395  C2  MOL   108      39.874  20.699  23.774  1.00  0.00            
ATOM   1396  H3  MOL   108      39.424  20.159  22.934  1.00  0.00            
ATOM   1397  H4  MOL   108      40.784  20.149  24.014  1.00  0.00            
ATOM   1398  C3  MOL   108      39.924  22.179  23.364  1.00  0.00            
ATOM   1399  H5  MOL   108      39.544  22.349  22.354  1.00  0.00            
ATOM   1400  H6  MOL   108      40.974  22.459  23.454  1.00  0.00            
ATOM   1401  C4  MOL   108      39.064  22.979  24.334  1.00  0.00            
ATOM   1402  H7  MOL   108      38.404  23.739  23.904  1.00  0.00            
ATOM   1403  H8  MOL   108      39.674  23.329  25.174  1.00  0.00            
ATOM   1404  O1  MOL   108      38.164  21.949  24.794  1.00  0.00            
ATOM   1405  C1  MOL   109       8.754   5.709   0.114  1.00  0.00            
ATOM   1406  H1  MOL   109       8.804   6.159  -0.886  1.00  0.00            
ATOM   1407  H2  MOL   109       9.674   5.129   0.214  1.00  0.00            
ATOM   1408  C2  MOL   109       7.524   4.819   0.304  1.00  0.00            
ATOM   1409  H3  MOL   109       7.744   4.179   1.174  1.00  0.00            
ATOM   1410  H4  MOL   109       7.214   4.349  -0.636  1.00  0.00            
ATOM   1411  C3  MOL   109       6.444   5.699   0.944  1.00  0.00            
ATOM   1412  H5  MOL   109       5.844   5.109   1.644  1.00  0.00            
ATOM   1413  H6  MOL   109       5.864   6.139   0.134  1.00  0.00            
ATOM   1414  C4  MOL   109       7.244   6.839   1.594  1.00  0.00            
ATOM   1415  H7  MOL   109       7.204   6.639   2.664  1.00  0.00            
ATOM   1416  H8  MOL   109       6.814   7.829   1.414  1.00  0.00            
ATOM   1417  O1  MOL   109       8.614   6.679   1.164  1.00  0.00            
ATOM   1418  C1  MOL   110      43.244  46.299  43.314  1.00  0.00            
ATOM   1419  H1  MOL   110      43.634  46.259  42.294  1.00  0.00            
ATOM   1420  H2  MOL   110      43.314  45.279  43.694  1.00  0.00            
ATOM   1421  C2  MOL   110      41.814  46.869  43.244  1.00  0.00            
ATOM   1422  H3  MOL   110      41.204  46.579  44.104  1.00  0.00            
ATOM   1423  H4  MOL   110      41.264  46.509  42.374  1.00  0.00            
ATOM   1424  C3  MOL   110      42.144  48.359  43.144  1.00  0.00            
ATOM   1425  H5  MOL   110      41.354  48.969  43.594  1.00  0.00            
ATOM   1426  H6  MOL   110      42.024  48.699  42.114  1.00  0.00            
ATOM   1427  C4  MOL   110      43.584  48.559  43.654  1.00  0.00            
ATOM   1428  H7  MOL   110      43.794  49.309  44.424  1.00  0.00            
ATOM   1429  H8  MOL   110      44.234  48.789  42.804  1.00  0.00            
ATOM   1430  O1  MOL   110      44.004  47.249  44.074  1.00  0.00            
ATOM   1431  C1  MOL   111      25.364  18.809   1.464  1.00  0.00            
ATOM   1432  H1  MOL   111      24.484  18.679   0.834  1.00  0.00            
ATOM   1433  H2  MOL   111      25.644  17.839   1.894  1.00  0.00            
ATOM   1434  C2  MOL   111      25.054  19.799   2.594  1.00  0.00            
ATOM   1435  H3  MOL   111      24.824  19.439   3.594  1.00  0.00            
ATOM   1436  H4  MOL   111      24.194  20.409   2.304  1.00  0.00            
ATOM   1437  C3  MOL   111      26.324  20.669   2.594  1.00  0.00            
ATOM   1438  H5  MOL   111      26.784  20.829   3.574  1.00  0.00            
ATOM   1439  H6  MOL   111      25.984  21.659   2.264  1.00  0.00            
ATOM   1440  C4  MOL   111      27.304  20.109   1.554  1.00  0.00            
ATOM   1441  H7  MOL   111      28.054  19.559   2.124  1.00  0.00            
ATOM   1442  H8  MOL   111      27.774  20.859   0.914  1.00  0.00            
ATOM   1443  O1  MOL   111      26.494  19.269   0.714  1.00  0.00            
ATOM   1444  C1  MOL   112      29.214  47.369  42.364  1.00  0.00            
ATOM   1445  H1  MOL   112      28.484  47.289  43.174  1.00  0.00            
ATOM   1446  H2  MOL   112      30.154  47.689  42.824  1.00  0.00            
ATOM   1447  C2  MOL   112      28.784  48.349  41.264  1.00  0.00            
ATOM   1448  H3  MOL   112      29.214  49.339  41.434  1.00  0.00            
ATOM   1449  H4  MOL   112      27.694  48.309  41.194  1.00  0.00            
ATOM   1450  C3  MOL   112      29.324  47.859  39.914  1.00  0.00            
ATOM   1451  H5  MOL   112      30.284  48.279  39.614  1.00  0.00            
ATOM   1452  H6  MOL   112      28.714  48.219  39.074  1.00  0.00            
ATOM   1453  C4  MOL   112      29.494  46.359  40.174  1.00  0.00            
ATOM   1454  H7  MOL   112      30.474  45.989  39.874  1.00  0.00            
ATOM   1455  H8  MOL   112      28.744  45.669  39.764  1.00  0.00            
ATOM   1456  O1  MOL   112      29.434  46.169  41.594  1.00  0.00            
ATOM   1457  C1  MOL   113       2.254  25.699  41.664  1.00  0.00            
ATOM   1458  H1  MOL   113       1.954  26.369  40.854  1.00  0.00            
ATOM   1459  H2  MOL   113       1.834  25.959  42.644  1.00  0.00            
ATOM   1460  C2  MOL   113       3.764  25.599  41.894  1.00  0.00            
ATOM   1461  H3  MOL   113       3.954  25.419  42.954  1.00  0.00            
ATOM   1462  H4  MOL   113       4.294  26.519  41.634  1.00  0.00            
ATOM   1463  C3  MOL   113       4.174  24.469  40.934  1.00  0.00            
ATOM   1464  H5  MOL   113       4.914  23.829  41.414  1.00  0.00            
ATOM   1465  H6  MOL   113       4.644  24.749  39.994  1.00  0.00            
ATOM   1466  C4  MOL   113       2.874  23.739  40.594  1.00  0.00            
ATOM   1467  H7  MOL   113       2.794  22.649  40.674  1.00  0.00            
ATOM   1468  H8  MOL   113       2.524  23.939  39.584  1.00  0.00            
ATOM   1469  O1  MOL   113       1.824  24.369  41.354  1.00  0.00            
ATOM   1470  C1  MOL   114      40.004  42.249   5.204  1.00  0.00            
ATOM   1471  H1  MOL   114      40.864  42.809   5.574  1.00  0.00            
ATOM   1472  H2  MOL   114      40.144  41.789   4.224  1.00  0.00            
ATOM   1473  C2  MOL   114      38.744  43.109   5.014  1.00  0.00            
ATOM   1474  H3  MOL   114      38.824  43.519   4.004  1.00  0.00            
ATOM   1475  H4  MOL   114      38.704  43.999   5.644  1.00  0.00            
ATOM   1476  C3  MOL   114      37.524  42.219   5.244  1.00  0.00            
ATOM   1477  H5  MOL   114      37.374  41.659   4.324  1.00  0.00            
ATOM   1478  H6  MOL   114      36.664  42.829   5.534  1.00  0.00            
ATOM   1479  C4  MOL   114      38.104  41.169   6.214  1.00  0.00            
ATOM   1480  H7  MOL   114      37.894  40.159   5.864  1.00  0.00            
ATOM   1481  H8  MOL   114      37.794  41.429   7.224  1.00  0.00            
ATOM   1482  O1  MOL   114      39.534  41.339   6.214  1.00  0.00            
ATOM   1483  C1  MOL   115      35.524  28.579  40.954  1.00  0.00            
ATOM   1484  H1  MOL   115      34.474  28.379  41.164  1.00  0.00            
ATOM   1485  H2  MOL   115      35.934  29.429  41.514  1.00  0.00            
ATOM   1486  C2  MOL   115      35.664  28.619  39.434  1.00  0.00            
ATOM   1487  H3  MOL   115      36.224  29.499  39.114  1.00  0.00            
ATOM   1488  H4  MOL   115      34.684  28.749  38.974  1.00  0.00            
ATOM   1489  C3  MOL   115      36.284  27.259  39.074  1.00  0.00            
ATOM   1490  H5  MOL   115      36.994  27.359  38.254  1.00  0.00            
ATOM   1491  H6  MOL   115      35.534  26.509  38.824  1.00  0.00            
ATOM   1492  C4  MOL   115      37.044  26.859  40.354  1.00  0.00            
ATOM   1493  H7  MOL   115      38.064  27.239  40.424  1.00  0.00            
ATOM   1494  H8  MOL   115      37.074  25.779  40.504  1.00  0.00            
ATOM   1495  O1  MOL   115      36.274  27.439  41.424  1.00  0.00            
ATOM   1496  C1  MOL   116      12.504  33.839  10.704  1.00  0.00            
ATOM   1497  H1  MOL   116      12.274  32.779  10.764  1.00  0.00            
ATOM   1498  H2  MOL   116      13.304  33.969   9.964  1.00  0.00            
ATOM   1499  C2  MOL   116      12.874  34.519  12.024  1.00  0.00            
ATOM   1500  H3  MOL   116      13.954  34.489  12.174  1.00  0.00            
ATOM   1501  H4  MOL   116      12.354  33.989  12.824  1.00  0.00            
ATOM   1502  C3  MOL   116      12.234  35.919  11.994  1.00  0.00            
ATOM   1503  H5  MOL   116      12.964  36.589  11.524  1.00  0.00            
ATOM   1504  H6  MOL   116      11.854  36.329  12.934  1.00  0.00            
ATOM   1505  C4  MOL   116      11.074  35.759  11.014  1.00  0.00            
ATOM   1506  H7  MOL   116      10.884  36.599  10.344  1.00  0.00            
ATOM   1507  H8  MOL   116      10.214  35.419  11.594  1.00  0.00            
ATOM   1508  O1  MOL   116      11.404  34.619  10.204  1.00  0.00            
ATOM   1509  C1  MOL   117      21.474  20.279  35.074  1.00  0.00            
ATOM   1510  H1  MOL   117      22.134  20.119  34.214  1.00  0.00            
ATOM   1511  H2  MOL   117      21.994  19.979  35.984  1.00  0.00            
ATOM   1512  C2  MOL   117      20.294  19.339  34.764  1.00  0.00            
ATOM   1513  H3  MOL   117      20.084  18.629  35.554  1.00  0.00            
ATOM   1514  H4  MOL   117      20.564  18.799  33.854  1.00  0.00            
ATOM   1515  C3  MOL   117      19.064  20.229  34.524  1.00  0.00            
ATOM   1516  H5  MOL   117      18.144  19.709  34.794  1.00  0.00            
ATOM   1517  H6  MOL   117      18.954  20.619  33.504  1.00  0.00            
ATOM   1518  C4  MOL   117      19.414  21.449  35.384  1.00  0.00            
ATOM   1519  H7  MOL   117      19.274  21.249  36.454  1.00  0.00            
ATOM   1520  H8  MOL   117      18.874  22.339  35.064  1.00  0.00            
ATOM   1521  O1  MOL   117      20.834  21.569  35.174  1.00  0.00            
ATOM   1522  C1  MOL   118      13.034  37.829  29.434  1.00  0.00            
ATOM   1523  H1  MOL   118      13.164  38.729  28.834  1.00  0.00            
ATOM   1524  H2  MOL   118      13.184  38.189  30.444  1.00  0.00            
ATOM   1525  C2  MOL   118      14.174  36.869  29.054  1.00  0.00            
ATOM   1526  H3  MOL   118      14.924  36.859  29.844  1.00  0.00            
ATOM   1527  H4  MOL   118      14.584  36.989  28.054  1.00  0.00            
ATOM   1528  C3  MOL   118      13.404  35.539  29.064  1.00  0.00            
ATOM   1529  H5  MOL   118      13.604  34.949  29.954  1.00  0.00            
ATOM   1530  H6  MOL   118      13.644  35.009  28.144  1.00  0.00            
ATOM   1531  C4  MOL   118      11.894  35.829  29.114  1.00  0.00            
ATOM   1532  H7  MOL   118      11.444  35.389  30.004  1.00  0.00            
ATOM   1533  H8  MOL   118      11.334  35.349  28.304  1.00  0.00            
ATOM   1534  O1  MOL   118      11.754  37.259  29.094  1.00  0.00            
ATOM   1535  C1  MOL   119       4.804  37.289  15.474  1.00  0.00            
ATOM   1536  H1  MOL   119       3.954  37.079  14.814  1.00  0.00            
ATOM   1537  H2  MOL   119       5.684  37.049  14.874  1.00  0.00            
ATOM   1538  C2  MOL   119       4.714  36.589  16.834  1.00  0.00            
ATOM   1539  H3  MOL   119       5.764  36.379  17.074  1.00  0.00            
ATOM   1540  H4  MOL   119       4.204  35.629  16.734  1.00  0.00            
ATOM   1541  C3  MOL   119       3.994  37.619  17.724  1.00  0.00            
ATOM   1542  H5  MOL   119       4.584  37.699  18.634  1.00  0.00            
ATOM   1543  H6  MOL   119       3.024  37.169  17.934  1.00  0.00            
ATOM   1544  C4  MOL   119       3.944  38.919  16.904  1.00  0.00            
ATOM   1545  H7  MOL   119       4.274  39.769  17.514  1.00  0.00            
ATOM   1546  H8  MOL   119       2.984  39.169  16.444  1.00  0.00            
ATOM   1547  O1  MOL   119       4.874  38.679  15.834  1.00  0.00            
ATOM   1548  C1  MOL   120      12.204  28.869  17.864  1.00  0.00            
ATOM   1549  H1  MOL   120      12.694  27.899  17.754  1.00  0.00            
ATOM   1550  H2  MOL   120      12.764  29.559  18.504  1.00  0.00            
ATOM   1551  C2  MOL   120      10.724  28.759  18.224  1.00  0.00            
ATOM   1552  H3  MOL   120      10.474  29.479  19.004  1.00  0.00            
ATOM   1553  H4  MOL   120      10.434  27.729  18.454  1.00  0.00            
ATOM   1554  C3  MOL   120      10.034  29.289  16.964  1.00  0.00            
ATOM   1555  H5  MOL   120       9.834  30.339  17.194  1.00  0.00            
ATOM   1556  H6  MOL   120       9.044  28.859  16.824  1.00  0.00            
ATOM   1557  C4  MOL   120      11.024  29.059  15.814  1.00  0.00            
ATOM   1558  H7  MOL   120      10.904  29.739  14.964  1.00  0.00            
ATOM   1559  H8  MOL   120      10.994  28.009  15.494  1.00  0.00            
ATOM   1560  O1  MOL   120      12.244  29.369  16.524  1.00  0.00            
ATOM   1561  C1  MOL   121      44.054   6.719   2.914  1.00  0.00            
ATOM   1562  H1  MOL   121      43.854   5.689   3.244  1.00  0.00            
ATOM   1563  H2  MOL   121      44.294   6.789   1.854  1.00  0.00            
ATOM   1564  C2  MOL   121      45.384   7.069   3.584  1.00  0.00            
ATOM   1565  H3  MOL   121      46.184   7.189   2.844  1.00  0.00            
ATOM   1566  H4  MOL   121      45.604   6.399   4.414  1.00  0.00            
ATOM   1567  C3  MOL   121      45.264   8.449   4.254  1.00  0.00            
ATOM   1568  H5  MOL   121      46.014   9.159   3.914  1.00  0.00            
ATOM   1569  H6  MOL   121      45.294   8.469   5.344  1.00  0.00            
ATOM   1570  C4  MOL   121      43.884   8.879   3.744  1.00  0.00            
ATOM   1571  H7  MOL   121      43.954   9.259   2.724  1.00  0.00            
ATOM   1572  H8  MOL   121      43.324   9.539   4.424  1.00  0.00            
ATOM   1573  O1  MOL   121      43.154   7.659   3.524  1.00  0.00            
ATOM   1574  C1  MOL   122      29.044  41.839  11.814  1.00  0.00            
ATOM   1575  H1  MOL   122      29.344  41.509  12.814  1.00  0.00            
ATOM   1576  H2  MOL   122      29.534  41.219  11.054  1.00  0.00            
ATOM   1577  C2  MOL   122      29.224  43.319  11.444  1.00  0.00            
ATOM   1578  H3  MOL   122      29.684  43.689  10.524  1.00  0.00            
ATOM   1579  H4  MOL   122      29.734  43.789  12.284  1.00  0.00            
ATOM   1580  C3  MOL   122      27.784  43.839  11.384  1.00  0.00            
ATOM   1581  H5  MOL   122      27.624  44.749  10.804  1.00  0.00            
ATOM   1582  H6  MOL   122      27.374  43.909  12.394  1.00  0.00            
ATOM   1583  C4  MOL   122      27.074  42.599  10.814  1.00  0.00            
ATOM   1584  H7  MOL   122      27.494  42.479   9.814  1.00  0.00            
ATOM   1585  H8  MOL   122      25.994  42.719  10.884  1.00  0.00            
ATOM   1586  O1  MOL   122      27.644  41.579  11.654  1.00  0.00            
ATOM   1587  C1  MOL   123      41.194   5.299  13.114  1.00  0.00            
ATOM   1588  H1  MOL   123      40.624   6.169  13.454  1.00  0.00            
ATOM   1589  H2  MOL   123      41.714   4.989  14.024  1.00  0.00            
ATOM   1590  C2  MOL   123      41.994   5.609  11.844  1.00  0.00            
ATOM   1591  H3  MOL   123      42.984   5.169  11.804  1.00  0.00            
ATOM   1592  H4  MOL   123      42.094   6.669  11.604  1.00  0.00            
ATOM   1593  C3  MOL   123      41.104   5.029  10.734  1.00  0.00            
ATOM   1594  H5  MOL   123      41.494   4.119  10.274  1.00  0.00            
ATOM   1595  H6  MOL   123      40.834   5.769   9.984  1.00  0.00            
ATOM   1596  C4  MOL   123      39.794   4.599  11.394  1.00  0.00            
ATOM   1597  H7  MOL   123      39.344   3.639  11.104  1.00  0.00            
ATOM   1598  H8  MOL   123      39.054   5.399  11.474  1.00  0.00            
ATOM   1599  O1  MOL   123      40.264   4.279  12.714  1.00  0.00            
ATOM   1600  C1  MOL   124       6.204   9.159  40.524  1.00  0.00            
ATOM   1601  H1  MOL   124       6.684  10.059  40.154  1.00  0.00            
ATOM   1602  H2  MOL   124       5.144   9.139  40.264  1.00  0.00            
ATOM   1603  C2  MOL   124       6.444   8.969  42.034  1.00  0.00            
ATOM   1604  H3  MOL   124       5.524   8.979  42.624  1.00  0.00            
ATOM   1605  H4  MOL   124       7.064   9.829  42.314  1.00  0.00            
ATOM   1606  C3  MOL   124       7.214   7.659  42.254  1.00  0.00            
ATOM   1607  H5  MOL   124       6.694   6.959  42.924  1.00  0.00            
ATOM   1608  H6  MOL   124       8.254   7.889  42.474  1.00  0.00            
ATOM   1609  C4  MOL   124       7.144   6.979  40.884  1.00  0.00            
ATOM   1610  H7  MOL   124       6.294   6.299  40.804  1.00  0.00            
ATOM   1611  H8  MOL   124       8.044   6.369  40.714  1.00  0.00            
ATOM   1612  O1  MOL   124       6.924   8.049  39.954  1.00  0.00            
ATOM   1613  C1  MOL   125      38.654  37.009   5.564  1.00  0.00            
ATOM   1614  H1  MOL   125      37.924  37.819   5.674  1.00  0.00            
ATOM   1615  H2  MOL   125      38.484  36.319   6.404  1.00  0.00            
ATOM   1616  C2  MOL   125      40.024  37.679   5.424  1.00  0.00            
ATOM   1617  H3  MOL   125      40.824  37.049   5.834  1.00  0.00            
ATOM   1618  H4  MOL   125      40.024  38.609   6.004  1.00  0.00            
ATOM   1619  C3  MOL   125      40.184  38.009   3.934  1.00  0.00            
ATOM   1620  H5  MOL   125      41.124  37.599   3.584  1.00  0.00            
ATOM   1621  H6  MOL   125      40.184  39.089   3.764  1.00  0.00            
ATOM   1622  C4  MOL   125      38.974  37.329   3.274  1.00  0.00            
ATOM   1623  H7  MOL   125      39.284  36.939   2.304  1.00  0.00            
ATOM   1624  H8  MOL   125      38.144  38.019   3.134  1.00  0.00            
ATOM   1625  O1  MOL   125      38.504  36.409   4.264  1.00  0.00            
ATOM   1626  C1  MOL   126      13.604   2.299   2.384  1.00  0.00            
ATOM   1627  H1  MOL   126      13.544   2.209   3.474  1.00  0.00            
ATOM   1628  H2  MOL   126      12.714   1.919   1.884  1.00  0.00            
ATOM   1629  C2  MOL   126      14.844   1.569   1.854  1.00  0.00            
ATOM   1630  H3  MOL   126      14.614   0.539   1.594  1.00  0.00            
ATOM   1631  H4  MOL   126      15.554   1.679   2.684  1.00  0.00            
ATOM   1632  C3  MOL   126      15.284   2.319   0.584  1.00  0.00            
ATOM   1633  H5  MOL   126      15.184   1.789  -0.366  1.00  0.00            
ATOM   1634  H6  MOL   126      16.314   2.649   0.734  1.00  0.00            
ATOM   1635  C4  MOL   126      14.314   3.509   0.544  1.00  0.00            
ATOM   1636  H7  MOL   126      13.404   3.199   0.044  1.00  0.00            
ATOM   1637  H8  MOL   126      14.664   4.509   0.254  1.00  0.00            
ATOM   1638  O1  MOL   126      13.864   3.629   1.904  1.00  0.00            
ATOM   1639  C1  MOL   127      13.464  46.739  47.614  1.00  0.00            
ATOM   1640  H1  MOL   127      12.974  46.329  46.724  1.00  0.00            
ATOM   1641  H2  MOL   127      14.554  46.819  47.654  1.00  0.00            
ATOM   1642  C2  MOL   127      13.084  46.019  48.904  1.00  0.00            
ATOM   1643  H3  MOL   127      14.004  45.789  49.444  1.00  0.00            
ATOM   1644  H4  MOL   127      12.524  45.119  48.604  1.00  0.00            
ATOM   1645  C3  MOL   127      12.114  46.979  49.604  1.00  0.00            
ATOM   1646  H5  MOL   127      12.564  47.439  50.494  1.00  0.00            
ATOM   1647  H6  MOL   127      11.184  46.529  49.954  1.00  0.00            
ATOM   1648  C4  MOL   127      11.844  48.029  48.524  1.00  0.00            
ATOM   1649  H7  MOL   127      11.464  48.999  48.864  1.00  0.00            
ATOM   1650  H8  MOL   127      11.124  47.649  47.784  1.00  0.00            
ATOM   1651  O1  MOL   127      13.084  48.109  47.804  1.00  0.00            
ATOM   1652  C1  MOL   128      18.834  33.189  37.304  1.00  0.00            
ATOM   1653  H1  MOL   128      19.534  32.729  38.014  1.00  0.00            
ATOM   1654  H2  MOL   128      17.824  33.469  37.614  1.00  0.00            
ATOM   1655  C2  MOL   128      18.914  32.339  36.024  1.00  0.00            
ATOM   1656  H3  MOL   128      18.114  31.599  35.994  1.00  0.00            
ATOM   1657  H4  MOL   128      19.904  31.889  35.934  1.00  0.00            
ATOM   1658  C3  MOL   128      18.834  33.399  34.914  1.00  0.00            
ATOM   1659  H5  MOL   128      17.834  33.539  34.524  1.00  0.00            
ATOM   1660  H6  MOL   128      19.504  33.069  34.114  1.00  0.00            
ATOM   1661  C4  MOL   128      19.394  34.699  35.514  1.00  0.00            
ATOM   1662  H7  MOL   128      18.614  35.469  35.434  1.00  0.00            
ATOM   1663  H8  MOL   128      20.354  34.999  35.104  1.00  0.00            
ATOM   1664  O1  MOL   128      19.544  34.369  36.904  1.00  0.00            
ATOM   1665  C1  MOL   129      33.514  47.089   2.054  1.00  0.00            
ATOM   1666  H1  MOL   129      33.974  47.659   2.874  1.00  0.00            
ATOM   1667  H2  MOL   129      32.674  47.659   1.654  1.00  0.00            
ATOM   1668  C2  MOL   129      33.104  45.649   2.354  1.00  0.00            
ATOM   1669  H3  MOL   129      32.264  45.569   1.654  1.00  0.00            
ATOM   1670  H4  MOL   129      32.854  45.509   3.404  1.00  0.00            
ATOM   1671  C3  MOL   129      34.324  44.819   1.934  1.00  0.00            
ATOM   1672  H5  MOL   129      34.044  44.159   1.114  1.00  0.00            
ATOM   1673  H6  MOL   129      34.674  44.189   2.744  1.00  0.00            
ATOM   1674  C4  MOL   129      35.384  45.849   1.514  1.00  0.00            
ATOM   1675  H7  MOL   129      35.984  45.639   0.624  1.00  0.00            
ATOM   1676  H8  MOL   129      36.004  46.159   2.364  1.00  0.00            
ATOM   1677  O1  MOL   129      34.574  46.959   1.094  1.00  0.00            
ATOM   1678  C1  MOL   130       1.504  49.129  49.764  1.00  0.00            
ATOM   1679  H1  MOL   130       2.304  48.399  49.574  1.00  0.00            
ATOM   1680  H2  MOL   130       1.774  49.679  50.674  1.00  0.00            
ATOM   1681  C2  MOL   130       0.114  48.499  49.814  1.00  0.00            
ATOM   1682  H3  MOL   130      -0.266  48.159  50.784  1.00  0.00            
ATOM   1683  H4  MOL   130       0.054  47.629  49.164  1.00  0.00            
ATOM   1684  C3  MOL   130      -0.806  49.649  49.374  1.00  0.00            
ATOM   1685  H5  MOL   130      -1.266  50.219  50.184  1.00  0.00            
ATOM   1686  H6  MOL   130      -1.656  49.279  48.784  1.00  0.00            
ATOM   1687  C4  MOL   130       0.104  50.449  48.444  1.00  0.00            
ATOM   1688  H7  MOL   130      -0.026  51.509  48.684  1.00  0.00            
ATOM   1689  H8  MOL   130      -0.176  50.329  47.394  1.00  0.00            
ATOM   1690  O1  MOL   130       1.454  49.989  48.604  1.00  0.00            
ATOM   1691  C1  MOL   131      34.854  19.939  21.614  1.00  0.00            
ATOM   1692  H1  MOL   131      34.494  19.979  22.654  1.00  0.00            
ATOM   1693  H2  MOL   131      34.534  18.989  21.194  1.00  0.00            
ATOM   1694  C2  MOL   131      36.384  19.959  21.754  1.00  0.00            
ATOM   1695  H3  MOL   131      36.804  18.979  21.494  1.00  0.00            
ATOM   1696  H4  MOL   131      36.684  20.089  22.794  1.00  0.00            
ATOM   1697  C3  MOL   131      36.844  21.099  20.834  1.00  0.00            
ATOM   1698  H5  MOL   131      37.214  20.699  19.884  1.00  0.00            
ATOM   1699  H6  MOL   131      37.634  21.689  21.304  1.00  0.00            
ATOM   1700  C4  MOL   131      35.604  21.979  20.644  1.00  0.00            
ATOM   1701  H7  MOL   131      35.594  22.519  19.694  1.00  0.00            
ATOM   1702  H8  MOL   131      35.634  22.629  21.524  1.00  0.00            
ATOM   1703  O1  MOL   131      34.474  21.109  20.864  1.00  0.00            
ATOM   1704  C1  MOL   132      33.994  10.979  11.844  1.00  0.00            
ATOM   1705  H1  MOL   132      34.974  11.309  12.194  1.00  0.00            
ATOM   1706  H2  MOL   132      33.244  11.409  12.514  1.00  0.00            
ATOM   1707  C2  MOL   132      34.014   9.449  11.694  1.00  0.00            
ATOM   1708  H3  MOL   132      33.494   9.009  12.554  1.00  0.00            
ATOM   1709  H4  MOL   132      35.024   9.049  11.584  1.00  0.00            
ATOM   1710  C3  MOL   132      33.154   9.109  10.464  1.00  0.00            
ATOM   1711  H5  MOL   132      32.174   8.809  10.824  1.00  0.00            
ATOM   1712  H6  MOL   132      33.614   8.369   9.814  1.00  0.00            
ATOM   1713  C4  MOL   132      32.954  10.449   9.744  1.00  0.00            
ATOM   1714  H7  MOL   132      31.984  10.929   9.844  1.00  0.00            
ATOM   1715  H8  MOL   132      33.384  10.409   8.734  1.00  0.00            
ATOM   1716  O1  MOL   132      33.824  11.349  10.464  1.00  0.00            
ATOM   1717  C1  MOL   133      44.874   5.599  46.204  1.00  0.00            
ATOM   1718  H1  MOL   133      43.834   5.359  46.454  1.00  0.00            
ATOM   1719  H2  MOL   133      45.234   6.509  46.684  1.00  0.00            
ATOM   1720  C2  MOL   133      44.934   5.699  44.674  1.00  0.00            
ATOM   1721  H3  MOL   133      45.484   6.599  44.414  1.00  0.00            
ATOM   1722  H4  MOL   133      43.964   5.579  44.184  1.00  0.00            
ATOM   1723  C3  MOL   133      45.844   4.549  44.224  1.00  0.00            
ATOM   1724  H5  MOL   133      46.864   4.959  44.194  1.00  0.00            
ATOM   1725  H6  MOL   133      45.484   4.059  43.324  1.00  0.00            
ATOM   1726  C4  MOL   133      45.704   3.589  45.414  1.00  0.00            
ATOM   1727  H7  MOL   133      46.554   2.909  45.514  1.00  0.00            
ATOM   1728  H8  MOL   133      44.774   3.019  45.264  1.00  0.00            
ATOM   1729  O1  MOL   133      45.524   4.379  46.604  1.00  0.00            
ATOM   1730  C1  MOL   134      46.264  25.489   2.624  1.00  0.00            
ATOM   1731  H1  MOL   134      46.494  24.509   3.054  1.00  0.00            
ATOM   1732  H2  MOL   134      45.204  25.689   2.794  1.00  0.00            
ATOM   1733  C2  MOL   134      46.694  25.609   1.164  1.00  0.00            
ATOM   1734  H3  MOL   134      45.994  26.259   0.634  1.00  0.00            
ATOM   1735  H4  MOL   134      46.544  24.639   0.674  1.00  0.00            
ATOM   1736  C3  MOL   134      48.104  26.219   1.224  1.00  0.00            
ATOM   1737  H5  MOL   134      48.354  26.889   0.404  1.00  0.00            
ATOM   1738  H6  MOL   134      48.834  25.419   1.174  1.00  0.00            
ATOM   1739  C4  MOL   134      48.154  26.949   2.574  1.00  0.00            
ATOM   1740  H7  MOL   134      48.304  28.039   2.554  1.00  0.00            
ATOM   1741  H8  MOL   134      48.994  26.619   3.204  1.00  0.00            
ATOM   1742  O1  MOL   134      46.944  26.589   3.264  1.00  0.00            
ATOM   1743  C1  MOL   135      44.834  16.679  31.724  1.00  0.00            
ATOM   1744  H1  MOL   135      45.324  15.999  31.024  1.00  0.00            
ATOM   1745  H2  MOL   135      44.104  16.109  32.304  1.00  0.00            
ATOM   1746  C2  MOL   135      44.194  17.869  30.984  1.00  0.00            
ATOM   1747  H3  MOL   135      43.404  18.219  31.644  1.00  0.00            
ATOM   1748  H4  MOL   135      43.714  17.619  30.044  1.00  0.00            
ATOM   1749  C3  MOL   135      45.334  18.899  30.924  1.00  0.00            
ATOM   1750  H5  MOL   135      45.194  19.899  31.354  1.00  0.00            
ATOM   1751  H6  MOL   135      45.694  19.019  29.904  1.00  0.00            
ATOM   1752  C4  MOL   135      46.474  18.229  31.694  1.00  0.00            
ATOM   1753  H7  MOL   135      47.134  18.899  32.254  1.00  0.00            
ATOM   1754  H8  MOL   135      47.014  17.599  30.984  1.00  0.00            
ATOM   1755  O1  MOL   135      45.724  17.389  32.594  1.00  0.00            
ATOM   1756  C1  MOL   136       8.904  38.279   7.614  1.00  0.00            
ATOM   1757  H1  MOL   136       9.694  37.609   7.974  1.00  0.00            
ATOM   1758  H2  MOL   136       8.424  37.919   6.704  1.00  0.00            
ATOM   1759  C2  MOL   136       9.564  39.629   7.314  1.00  0.00            
ATOM   1760  H3  MOL   136       9.214  40.039   6.364  1.00  0.00            
ATOM   1761  H4  MOL   136      10.654  39.659   7.304  1.00  0.00            
ATOM   1762  C3  MOL   136       8.984  40.579   8.374  1.00  0.00            
ATOM   1763  H5  MOL   136       8.794  41.569   7.944  1.00  0.00            
ATOM   1764  H6  MOL   136       9.644  40.639   9.244  1.00  0.00            
ATOM   1765  C4  MOL   136       7.644  39.919   8.724  1.00  0.00            
ATOM   1766  H7  MOL   136       6.924  40.169   7.944  1.00  0.00            
ATOM   1767  H8  MOL   136       7.204  40.179   9.684  1.00  0.00            
ATOM   1768  O1  MOL   136       7.904  38.499   8.634  1.00  0.00            
ATOM   1769  C1  MOL   137      11.354  42.089  29.084  1.00  0.00            
ATOM   1770  H1  MOL   137      10.514  41.499  28.684  1.00  0.00            
ATOM   1771  H2  MOL   137      12.064  41.359  29.494  1.00  0.00            
ATOM   1772  C2  MOL   137      10.764  43.089  30.084  1.00  0.00            
ATOM   1773  H3  MOL   137      11.174  42.879  31.074  1.00  0.00            
ATOM   1774  H4  MOL   137       9.684  43.029  30.144  1.00  0.00            
ATOM   1775  C3  MOL   137      11.424  44.409  29.664  1.00  0.00            
ATOM   1776  H5  MOL   137      11.834  44.989  30.494  1.00  0.00            
ATOM   1777  H6  MOL   137      10.714  44.929  29.014  1.00  0.00            
ATOM   1778  C4  MOL   137      12.534  44.039  28.674  1.00  0.00            
ATOM   1779  H7  MOL   137      13.394  43.759  29.274  1.00  0.00            
ATOM   1780  H8  MOL   137      12.744  44.849  27.964  1.00  0.00            
ATOM   1781  O1  MOL   137      12.044  42.839  28.064  1.00  0.00            
ATOM   1782  C1  MOL   138       8.664   5.729  14.204  1.00  0.00            
ATOM   1783  H1  MOL   138       8.844   6.659  13.654  1.00  0.00            
ATOM   1784  H2  MOL   138       8.844   4.859  13.574  1.00  0.00            
ATOM   1785  C2  MOL   138       7.214   5.849  14.714  1.00  0.00            
ATOM   1786  H3  MOL   138       6.654   4.999  14.304  1.00  0.00            
ATOM   1787  H4  MOL   138       6.634   6.699  14.374  1.00  0.00            
ATOM   1788  C3  MOL   138       7.284   5.659  16.234  1.00  0.00            
ATOM   1789  H5  MOL   138       6.504   5.049  16.684  1.00  0.00            
ATOM   1790  H6  MOL   138       7.184   6.649  16.664  1.00  0.00            
ATOM   1791  C4  MOL   138       8.634   4.949  16.404  1.00  0.00            
ATOM   1792  H7  MOL   138       8.514   3.869  16.284  1.00  0.00            
ATOM   1793  H8  MOL   138       9.084   5.209  17.364  1.00  0.00            
ATOM   1794  O1  MOL   138       9.464   5.529  15.384  1.00  0.00            
ATOM   1795  C1  MOL   139       0.904   0.949  22.034  1.00  0.00            
ATOM   1796  H1  MOL   139       1.534   1.249  21.194  1.00  0.00            
ATOM   1797  H2  MOL   139       0.844   1.639  22.884  1.00  0.00            
ATOM   1798  C2  MOL   139       1.374  -0.371  22.664  1.00  0.00            
ATOM   1799  H3  MOL   139       2.004  -0.211  23.534  1.00  0.00            
ATOM   1800  H4  MOL   139       1.904  -0.961  21.914  1.00  0.00            
ATOM   1801  C3  MOL   139       0.084  -1.101  23.074  1.00  0.00            
ATOM   1802  H5  MOL   139      -0.016  -1.171  24.154  1.00  0.00            
ATOM   1803  H6  MOL   139       0.064  -2.051  22.524  1.00  0.00            
ATOM   1804  C4  MOL   139      -1.076  -0.241  22.554  1.00  0.00            
ATOM   1805  H7  MOL   139      -1.436   0.459  23.314  1.00  0.00            
ATOM   1806  H8  MOL   139      -1.846  -0.731  21.964  1.00  0.00            
ATOM   1807  O1  MOL   139      -0.446   0.649  21.614  1.00  0.00            
ATOM   1808  C1  MOL   140      16.824  25.959   6.594  1.00  0.00            
ATOM   1809  H1  MOL   140      16.094  25.489   7.264  1.00  0.00            
ATOM   1810  H2  MOL   140      17.884  25.769   6.784  1.00  0.00            
ATOM   1811  C2  MOL   140      16.494  27.429   6.304  1.00  0.00            
ATOM   1812  H3  MOL   140      17.384  28.069   6.234  1.00  0.00            
ATOM   1813  H4  MOL   140      15.984  27.769   7.204  1.00  0.00            
ATOM   1814  C3  MOL   140      15.674  27.419   5.004  1.00  0.00            
ATOM   1815  H5  MOL   140      16.294  27.799   4.194  1.00  0.00            
ATOM   1816  H6  MOL   140      14.714  27.949   5.064  1.00  0.00            
ATOM   1817  C4  MOL   140      15.464  25.949   4.614  1.00  0.00            
ATOM   1818  H7  MOL   140      15.604  25.819   3.534  1.00  0.00            
ATOM   1819  H8  MOL   140      14.494  25.599   4.974  1.00  0.00            
ATOM   1820  O1  MOL   140      16.594  25.379   5.294  1.00  0.00            
ATOM   1821  C1  MOL   141      37.124  30.549  26.724  1.00  0.00            
ATOM   1822  H1  MOL   141      36.964  31.379  27.414  1.00  0.00            
ATOM   1823  H2  MOL   141      36.804  29.659  27.264  1.00  0.00            
ATOM   1824  C2  MOL   141      38.624  30.469  26.384  1.00  0.00            
ATOM   1825  H3  MOL   141      38.984  29.469  26.654  1.00  0.00            
ATOM   1826  H4  MOL   141      39.314  31.129  26.914  1.00  0.00            
ATOM   1827  C3  MOL   141      38.654  30.649  24.864  1.00  0.00            
ATOM   1828  H5  MOL   141      39.404  29.949  24.494  1.00  0.00            
ATOM   1829  H6  MOL   141      38.944  31.669  24.604  1.00  0.00            
ATOM   1830  C4  MOL   141      37.194  30.489  24.414  1.00  0.00            
ATOM   1831  H7  MOL   141      37.044  29.439  24.184  1.00  0.00            
ATOM   1832  H8  MOL   141      36.984  31.189  23.604  1.00  0.00            
ATOM   1833  O1  MOL   141      36.394  30.899  25.534  1.00  0.00            
ATOM   1834  C1  MOL   142       8.654  26.859  25.754  1.00  0.00            
ATOM   1835  H1  MOL   142       7.574  27.009  25.864  1.00  0.00            
ATOM   1836  H2  MOL   142       8.884  26.209  24.914  1.00  0.00            
ATOM   1837  C2  MOL   142       9.334  26.279  26.994  1.00  0.00            
ATOM   1838  H3  MOL   142       9.454  25.199  26.904  1.00  0.00            
ATOM   1839  H4  MOL   142       8.704  26.519  27.854  1.00  0.00            
ATOM   1840  C3  MOL   142      10.704  26.979  27.074  1.00  0.00            
ATOM   1841  H5  MOL   142      11.424  26.449  26.444  1.00  0.00            
ATOM   1842  H6  MOL   142      11.114  27.109  28.074  1.00  0.00            
ATOM   1843  C4  MOL   142      10.484  28.319  26.374  1.00  0.00            
ATOM   1844  H7  MOL   142      11.414  28.589  25.864  1.00  0.00            
ATOM   1845  H8  MOL   142      10.214  29.139  27.054  1.00  0.00            
ATOM   1846  O1  MOL   142       9.364  28.089  25.504  1.00  0.00            
ATOM   1847  C1  MOL   143      39.414   1.149  40.374  1.00  0.00            
ATOM   1848  H1  MOL   143      39.394   1.339  41.444  1.00  0.00            
ATOM   1849  H2  MOL   143      39.984   1.869  39.774  1.00  0.00            
ATOM   1850  C2  MOL   143      37.994   0.929  39.844  1.00  0.00            
ATOM   1851  H3  MOL   143      38.004   1.079  38.764  1.00  0.00            
ATOM   1852  H4  MOL   143      37.294   1.659  40.264  1.00  0.00            
ATOM   1853  C3  MOL   143      37.674  -0.541  40.114  1.00  0.00            
ATOM   1854  H5  MOL   143      37.164  -1.091  39.314  1.00  0.00            
ATOM   1855  H6  MOL   143      37.004  -0.461  40.964  1.00  0.00            
ATOM   1856  C4  MOL   143      39.014  -1.171  40.524  1.00  0.00            
ATOM   1857  H7  MOL   143      39.164  -2.021  39.854  1.00  0.00            
ATOM   1858  H8  MOL   143      39.054  -1.521  41.564  1.00  0.00            
ATOM   1859  O1  MOL   143      40.004  -0.161  40.254  1.00  0.00            
ATOM   1860  C1  MOL   144      47.724  37.589  33.054  1.00  0.00            
ATOM   1861  H1  MOL   144      48.754  37.609  33.414  1.00  0.00            
ATOM   1862  H2  MOL   144      47.164  36.999  33.784  1.00  0.00            
ATOM   1863  C2  MOL   144      47.644  37.019  31.634  1.00  0.00            
ATOM   1864  H3  MOL   144      47.044  36.099  31.594  1.00  0.00            
ATOM   1865  H4  MOL   144      48.624  36.659  31.334  1.00  0.00            
ATOM   1866  C3  MOL   144      47.214  38.219  30.784  1.00  0.00            
ATOM   1867  H5  MOL   144      46.184  38.199  30.404  1.00  0.00            
ATOM   1868  H6  MOL   144      47.834  38.299  29.884  1.00  0.00            
ATOM   1869  C4  MOL   144      47.434  39.429  31.694  1.00  0.00            
ATOM   1870  H7  MOL   144      46.794  40.299  31.484  1.00  0.00            
ATOM   1871  H8  MOL   144      48.464  39.769  31.614  1.00  0.00            
ATOM   1872  O1  MOL   144      47.154  38.919  33.004  1.00  0.00            
ATOM   1873  C1  MOL   145      11.234  40.179  26.074  1.00  0.00            
ATOM   1874  H1  MOL   145      12.214  40.159  26.574  1.00  0.00            
ATOM   1875  H2  MOL   145      10.854  41.209  26.084  1.00  0.00            
ATOM   1876  C2  MOL   145      10.174  39.329  26.784  1.00  0.00            
ATOM   1877  H3  MOL   145       9.204  39.789  26.934  1.00  0.00            
ATOM   1878  H4  MOL   145      10.674  38.949  27.684  1.00  0.00            
ATOM   1879  C3  MOL   145       9.944  38.129  25.854  1.00  0.00            
ATOM   1880  H5  MOL   145       8.934  38.229  25.444  1.00  0.00            
ATOM   1881  H6  MOL   145       9.894  37.239  26.484  1.00  0.00            
ATOM   1882  C4  MOL   145      11.094  38.179  24.834  1.00  0.00            
ATOM   1883  H7  MOL   145      10.704  37.809  23.874  1.00  0.00            
ATOM   1884  H8  MOL   145      11.924  37.539  25.134  1.00  0.00            
ATOM   1885  O1  MOL   145      11.384  39.589  24.774  1.00  0.00            
ATOM   1886  C1  MOL   146      47.104  18.429   3.764  1.00  0.00            
ATOM   1887  H1  MOL   146      47.694  18.779   4.614  1.00  0.00            
ATOM   1888  H2  MOL   146      47.394  18.949   2.844  1.00  0.00            
ATOM   1889  C2  MOL   146      45.624  18.589   4.144  1.00  0.00            
ATOM   1890  H3  MOL   146      45.024  18.999   3.334  1.00  0.00            
ATOM   1891  H4  MOL   146      45.474  19.299   4.964  1.00  0.00            
ATOM   1892  C3  MOL   146      45.174  17.149   4.394  1.00  0.00            
ATOM   1893  H5  MOL   146      44.374  16.819   3.714  1.00  0.00            
ATOM   1894  H6  MOL   146      44.804  17.039   5.414  1.00  0.00            
ATOM   1895  C4  MOL   146      46.414  16.249   4.274  1.00  0.00            
ATOM   1896  H7  MOL   146      46.184  15.309   3.774  1.00  0.00            
ATOM   1897  H8  MOL   146      46.864  15.949   5.224  1.00  0.00            
ATOM   1898  O1  MOL   146      47.304  17.039   3.464  1.00  0.00            
ATOM   1899  C1  MOL   147      34.404   2.439  29.924  1.00  0.00            
ATOM   1900  H1  MOL   147      34.674   3.489  30.024  1.00  0.00            
ATOM   1901  H2  MOL   147      35.144   1.999  29.254  1.00  0.00            
ATOM   1902  C2  MOL   147      32.984   2.189  29.404  1.00  0.00            
ATOM   1903  H3  MOL   147      32.874   1.979  28.334  1.00  0.00            
ATOM   1904  H4  MOL   147      32.434   3.119  29.574  1.00  0.00            
ATOM   1905  C3  MOL   147      32.324   1.069  30.214  1.00  0.00            
ATOM   1906  H5  MOL   147      32.384   0.029  29.874  1.00  0.00            
ATOM   1907  H6  MOL   147      31.254   1.249  30.314  1.00  0.00            
ATOM   1908  C4  MOL   147      33.104   1.229  31.524  1.00  0.00            
ATOM   1909  H7  MOL   147      33.254   0.339  32.144  1.00  0.00            
ATOM   1910  H8  MOL   147      32.564   1.939  32.154  1.00  0.00            
ATOM   1911  O1  MOL   147      34.404   1.739  31.184  1.00  0.00            
ATOM   1912  C1  MOL   148      11.134  12.189  47.264  1.00  0.00            
ATOM   1913  H1  MOL   148      12.114  11.829  47.584  1.00  0.00            
ATOM   1914  H2  MOL   148      10.684  12.869  47.994  1.00  0.00            
ATOM   1915  C2  MOL   148      10.224  10.999  46.924  1.00  0.00            
ATOM   1916  H3  MOL   148       9.664  10.669  47.794  1.00  0.00            
ATOM   1917  H4  MOL   148      10.784  10.089  46.694  1.00  0.00            
ATOM   1918  C3  MOL   148       9.424  11.449  45.694  1.00  0.00            
ATOM   1919  H5  MOL   148       8.334  11.359  45.744  1.00  0.00            
ATOM   1920  H6  MOL   148       9.824  10.819  44.894  1.00  0.00            
ATOM   1921  C4  MOL   148       9.874  12.879  45.364  1.00  0.00            
ATOM   1922  H7  MOL   148       9.134  13.529  45.854  1.00  0.00            
ATOM   1923  H8  MOL   148       9.954  13.049  44.294  1.00  0.00            
ATOM   1924  O1  MOL   148      11.154  12.929  46.034  1.00  0.00            
ATOM   1925  C1  MOL   149       2.674  40.309   7.404  1.00  0.00            
ATOM   1926  H1  MOL   149       2.594  39.919   6.384  1.00  0.00            
ATOM   1927  H2  MOL   149       2.224  41.309   7.444  1.00  0.00            
ATOM   1928  C2  MOL   149       4.154  40.209   7.794  1.00  0.00            
ATOM   1929  H3  MOL   149       4.624  41.069   8.284  1.00  0.00            
ATOM   1930  H4  MOL   149       4.764  40.119   6.894  1.00  0.00            
ATOM   1931  C3  MOL   149       4.314  38.979   8.694  1.00  0.00            
ATOM   1932  H5  MOL   149       4.574  39.309   9.704  1.00  0.00            
ATOM   1933  H6  MOL   149       5.004  38.179   8.404  1.00  0.00            
ATOM   1934  C4  MOL   149       2.914  38.339   8.614  1.00  0.00            
ATOM   1935  H7  MOL   149       2.804  37.869   9.594  1.00  0.00            
ATOM   1936  H8  MOL   149       2.804  37.579   7.844  1.00  0.00            
ATOM   1937  O1  MOL   149       2.004  39.409   8.304  1.00  0.00            
ATOM   1938  C1  MOL   150      43.044  44.159  32.944  1.00  0.00            
ATOM   1939  H1  MOL   150      43.574  44.899  33.544  1.00  0.00            
ATOM   1940  H2  MOL   150      42.844  43.239  33.504  1.00  0.00            
ATOM   1941  C2  MOL   150      43.834  43.739  31.694  1.00  0.00            
ATOM   1942  H3  MOL   150      44.084  42.679  31.724  1.00  0.00            
ATOM   1943  H4  MOL   150      44.644  44.429  31.454  1.00  0.00            
ATOM   1944  C3  MOL   150      42.874  43.969  30.514  1.00  0.00            
ATOM   1945  H5  MOL   150      42.494  42.999  30.174  1.00  0.00            
ATOM   1946  H6  MOL   150      43.474  44.439  29.734  1.00  0.00            
ATOM   1947  C4  MOL   150      41.854  45.009  31.004  1.00  0.00            
ATOM   1948  H7  MOL   150      40.864  44.879  30.554  1.00  0.00            
ATOM   1949  H8  MOL   150      42.354  45.979  31.004  1.00  0.00            
ATOM   1950  O1  MOL   150      41.794  44.609  32.384  1.00  0.00            
ATOM   1951  C1  MOL   151       6.594  50.959  47.654  1.00  0.00            
ATOM   1952  H1  MOL   151       6.074  50.259  48.324  1.00  0.00            
ATOM   1953  H2  MOL   151       6.174  51.969  47.694  1.00  0.00            
ATOM   1954  C2  MOL   151       6.824  50.349  46.264  1.00  0.00            
ATOM   1955  H3  MOL   151       6.484  51.009  45.464  1.00  0.00            
ATOM   1956  H4  MOL   151       6.224  49.449  46.124  1.00  0.00            
ATOM   1957  C3  MOL   151       8.334  50.089  46.174  1.00  0.00            
ATOM   1958  H5  MOL   151       8.804  50.659  45.374  1.00  0.00            
ATOM   1959  H6  MOL   151       8.504  49.019  45.994  1.00  0.00            
ATOM   1960  C4  MOL   151       8.994  50.579  47.474  1.00  0.00            
ATOM   1961  H7  MOL   151       9.804  51.289  47.284  1.00  0.00            
ATOM   1962  H8  MOL   151       9.434  49.799  48.094  1.00  0.00            
ATOM   1963  O1  MOL   151       7.894  51.099  48.244  1.00  0.00            
ATOM   1964  C1  MOL   152       9.244  -0.001  51.074  1.00  0.00            
ATOM   1965  H1  MOL   152       8.594  -0.591  50.424  1.00  0.00            
ATOM   1966  H2  MOL   152       8.844   0.169  52.074  1.00  0.00            
ATOM   1967  C2  MOL   152       9.674   1.349  50.484  1.00  0.00            
ATOM   1968  H3  MOL   152       9.684   2.079  51.294  1.00  0.00            
ATOM   1969  H4  MOL   152       9.014   1.699  49.694  1.00  0.00            
ATOM   1970  C3  MOL   152      11.144   1.219  50.044  1.00  0.00            
ATOM   1971  H5  MOL   152      11.784   2.079  50.234  1.00  0.00            
ATOM   1972  H6  MOL   152      11.294   0.909  49.014  1.00  0.00            
ATOM   1973  C4  MOL   152      11.614   0.009  50.864  1.00  0.00            
ATOM   1974  H7  MOL   152      12.004   0.319  51.834  1.00  0.00            
ATOM   1975  H8  MOL   152      12.424  -0.441  50.274  1.00  0.00            
ATOM   1976  O1  MOL   152      10.444  -0.801  51.014  1.00  0.00            
ATOM   1977  C1  MOL   153      17.334  42.129  35.104  1.00  0.00            
ATOM   1978  H1  MOL   153      17.614  42.659  36.004  1.00  0.00            
ATOM   1979  H2  MOL   153      18.054  42.049  34.284  1.00  0.00            
ATOM   1980  C2  MOL   153      15.944  42.629  34.674  1.00  0.00            
ATOM   1981  H3  MOL   153      15.994  42.439  33.594  1.00  0.00            
ATOM   1982  H4  MOL   153      15.814  43.699  34.834  1.00  0.00            
ATOM   1983  C3  MOL   153      14.934  41.729  35.394  1.00  0.00            
ATOM   1984  H5  MOL   153      14.094  41.419  34.774  1.00  0.00            
ATOM   1985  H6  MOL   153      14.584  42.169  36.334  1.00  0.00            
ATOM   1986  C4  MOL   153      15.714  40.489  35.844  1.00  0.00            
ATOM   1987  H7  MOL   153      15.474  39.629  35.214  1.00  0.00            
ATOM   1988  H8  MOL   153      15.454  40.109  36.834  1.00  0.00            
ATOM   1989  O1  MOL   153      17.104  40.829  35.674  1.00  0.00            
ATOM   1990  C1  MOL   154       6.574  23.159  23.954  1.00  0.00            
ATOM   1991  H1  MOL   154       6.404  24.019  23.304  1.00  0.00            
ATOM   1992  H2  MOL   154       6.704  22.229  23.384  1.00  0.00            
ATOM   1993  C2  MOL   154       5.284  22.889  24.734  1.00  0.00            
ATOM   1994  H3  MOL   154       4.784  21.959  24.464  1.00  0.00            
ATOM   1995  H4  MOL   154       4.554  23.679  24.524  1.00  0.00            
ATOM   1996  C3  MOL   154       5.664  23.049  26.204  1.00  0.00            
ATOM   1997  H5  MOL   154       5.254  22.169  26.704  1.00  0.00            
ATOM   1998  H6  MOL   154       5.194  23.909  26.674  1.00  0.00            
ATOM   1999  C4  MOL   154       7.184  23.259  26.294  1.00  0.00            
ATOM   2000  H7  MOL   154       7.704  22.399  26.724  1.00  0.00            
ATOM   2001  H8  MOL   154       7.404  24.159  26.864  1.00  0.00            
ATOM   2002  O1  MOL   154       7.624  23.349  24.924  1.00  0.00            
ATOM   2003  C1  MOL   155      40.164  36.409  10.094  1.00  0.00            
ATOM   2004  H1  MOL   155      39.354  35.679   9.984  1.00  0.00            
ATOM   2005  H2  MOL   155      41.124  35.939   9.864  1.00  0.00            
ATOM   2006  C2  MOL   155      40.244  36.989  11.504  1.00  0.00            
ATOM   2007  H3  MOL   155      41.084  36.599  12.084  1.00  0.00            
ATOM   2008  H4  MOL   155      39.334  36.659  11.994  1.00  0.00            
ATOM   2009  C3  MOL   155      40.384  38.499  11.234  1.00  0.00            
ATOM   2010  H5  MOL   155      41.074  38.989  11.914  1.00  0.00            
ATOM   2011  H6  MOL   155      39.384  38.949  11.334  1.00  0.00            
ATOM   2012  C4  MOL   155      40.844  38.579   9.764  1.00  0.00            
ATOM   2013  H7  MOL   155      41.904  38.309   9.744  1.00  0.00            
ATOM   2014  H8  MOL   155      40.694  39.519   9.234  1.00  0.00            
ATOM   2015  O1  MOL   155      40.104  37.499   9.164  1.00  0.00            
ATOM   2016  C1  MOL   156      20.854  49.469  32.384  1.00  0.00            
ATOM   2017  H1  MOL   156      21.314  48.539  32.054  1.00  0.00            
ATOM   2018  H2  MOL   156      20.784  50.289  31.664  1.00  0.00            
ATOM   2019  C2  MOL   156      21.484  49.909  33.724  1.00  0.00            
ATOM   2020  H3  MOL   156      21.644  50.989  33.734  1.00  0.00            
ATOM   2021  H4  MOL   156      22.444  49.409  33.884  1.00  0.00            
ATOM   2022  C3  MOL   156      20.484  49.459  34.794  1.00  0.00            
ATOM   2023  H5  MOL   156      20.184  50.259  35.474  1.00  0.00            
ATOM   2024  H6  MOL   156      20.884  48.589  35.324  1.00  0.00            
ATOM   2025  C4  MOL   156      19.254  48.879  34.074  1.00  0.00            
ATOM   2026  H7  MOL   156      18.314  49.269  34.474  1.00  0.00            
ATOM   2027  H8  MOL   156      19.294  47.799  34.244  1.00  0.00            
ATOM   2028  O1  MOL   156      19.474  49.209  32.694  1.00  0.00            
ATOM   2029  C1  MOL   157      27.394   5.299  39.814  1.00  0.00            
ATOM   2030  H1  MOL   157      28.044   5.009  40.644  1.00  0.00            
ATOM   2031  H2  MOL   157      27.884   5.989  39.114  1.00  0.00            
ATOM   2032  C2  MOL   157      26.054   5.939  40.204  1.00  0.00            
ATOM   2033  H3  MOL   157      26.024   7.029  40.244  1.00  0.00            
ATOM   2034  H4  MOL   157      25.824   5.569  41.204  1.00  0.00            
ATOM   2035  C3  MOL   157      25.024   5.369  39.214  1.00  0.00            
ATOM   2036  H5  MOL   157      24.514   6.129  38.614  1.00  0.00            
ATOM   2037  H6  MOL   157      24.354   4.759  39.824  1.00  0.00            
ATOM   2038  C4  MOL   157      25.814   4.429  38.294  1.00  0.00            
ATOM   2039  H7  MOL   157      26.194   4.899  37.384  1.00  0.00            
ATOM   2040  H8  MOL   157      25.304   3.489  38.074  1.00  0.00            
ATOM   2041  O1  MOL   157      27.034   4.169  39.014  1.00  0.00            
ATOM   2042  C1  MOL   158      28.754  11.119  24.754  1.00  0.00            
ATOM   2043  H1  MOL   158      28.704  11.039  25.844  1.00  0.00            
ATOM   2044  H2  MOL   158      28.624  10.179  24.204  1.00  0.00            
ATOM   2045  C2  MOL   158      30.134  11.689  24.404  1.00  0.00            
ATOM   2046  H3  MOL   158      30.444  11.259  23.454  1.00  0.00            
ATOM   2047  H4  MOL   158      30.874  11.349  25.134  1.00  0.00            
ATOM   2048  C3  MOL   158      29.894  13.199  24.224  1.00  0.00            
ATOM   2049  H5  MOL   158      30.204  13.439  23.204  1.00  0.00            
ATOM   2050  H6  MOL   158      30.584  13.789  24.834  1.00  0.00            
ATOM   2051  C4  MOL   158      28.414  13.389  24.564  1.00  0.00            
ATOM   2052  H7  MOL   158      27.934  14.229  24.054  1.00  0.00            
ATOM   2053  H8  MOL   158      28.304  13.509  25.654  1.00  0.00            
ATOM   2054  O1  MOL   158      27.784  12.119  24.354  1.00  0.00            
ATOM   2055  C1  MOL   159      24.734  10.549  41.714  1.00  0.00            
ATOM   2056  H1  MOL   159      25.434  11.119  41.084  1.00  0.00            
ATOM   2057  H2  MOL   159      23.744  10.339  41.314  1.00  0.00            
ATOM   2058  C2  MOL   159      24.644  11.279  43.064  1.00  0.00            
ATOM   2059  H3  MOL   159      23.674  11.029  43.514  1.00  0.00            
ATOM   2060  H4  MOL   159      24.634  12.369  42.984  1.00  0.00            
ATOM   2061  C3  MOL   159      25.814  10.779  43.924  1.00  0.00            
ATOM   2062  H5  MOL   159      25.374  10.389  44.844  1.00  0.00            
ATOM   2063  H6  MOL   159      26.534  11.589  44.074  1.00  0.00            
ATOM   2064  C4  MOL   159      26.384   9.639  43.084  1.00  0.00            
ATOM   2065  H7  MOL   159      26.624   8.749  43.674  1.00  0.00            
ATOM   2066  H8  MOL   159      27.254  10.019  42.544  1.00  0.00            
ATOM   2067  O1  MOL   159      25.384   9.329  42.094  1.00  0.00            
ATOM   2068  C1  MOL   160       0.904  40.399  31.874  1.00  0.00            
ATOM   2069  H1  MOL   160       1.834  40.949  32.044  1.00  0.00            
ATOM   2070  H2  MOL   160       0.224  40.699  32.684  1.00  0.00            
ATOM   2071  C2  MOL   160       1.054  38.879  31.924  1.00  0.00            
ATOM   2072  H3  MOL   160       0.144  38.479  32.374  1.00  0.00            
ATOM   2073  H4  MOL   160       1.894  38.559  32.544  1.00  0.00            
ATOM   2074  C3  MOL   160       1.144  38.559  30.424  1.00  0.00            
ATOM   2075  H5  MOL   160       0.944  37.529  30.114  1.00  0.00            
ATOM   2076  H6  MOL   160       2.164  38.779  30.094  1.00  0.00            
ATOM   2077  C4  MOL   160       0.234  39.619  29.794  1.00  0.00            
ATOM   2078  H7  MOL   160      -0.826  39.379  29.654  1.00  0.00            
ATOM   2079  H8  MOL   160       0.634  39.849  28.804  1.00  0.00            
ATOM   2080  O1  MOL   160       0.474  40.809  30.564  1.00  0.00            
ATOM   2081  C1  MOL   161      34.074   1.409  22.884  1.00  0.00            
ATOM   2082  H1  MOL   161      33.494   2.009  22.164  1.00  0.00            
ATOM   2083  H2  MOL   161      34.284   0.409  22.484  1.00  0.00            
ATOM   2084  C2  MOL   161      33.444   1.409  24.284  1.00  0.00            
ATOM   2085  H3  MOL   161      33.354   0.439  24.774  1.00  0.00            
ATOM   2086  H4  MOL   161      32.454   1.849  24.134  1.00  0.00            
ATOM   2087  C3  MOL   161      34.354   2.399  25.014  1.00  0.00            
ATOM   2088  H5  MOL   161      34.414   2.029  26.044  1.00  0.00            
ATOM   2089  H6  MOL   161      33.924   3.389  24.954  1.00  0.00            
ATOM   2090  C4  MOL   161      35.724   2.269  24.334  1.00  0.00            
ATOM   2091  H7  MOL   161      36.244   1.429  24.804  1.00  0.00            
ATOM   2092  H8  MOL   161      36.324   3.179  24.434  1.00  0.00            
ATOM   2093  O1  MOL   161      35.334   2.089  22.954  1.00  0.00            
ATOM   2094  C1  MOL   162      33.824  25.349   8.224  1.00  0.00            
ATOM   2095  H1  MOL   162      34.304  26.039   7.524  1.00  0.00            
ATOM   2096  H2  MOL   162      34.574  24.709   8.684  1.00  0.00            
ATOM   2097  C2  MOL   162      32.684  24.459   7.694  1.00  0.00            
ATOM   2098  H3  MOL   162      32.934  23.619   7.034  1.00  0.00            
ATOM   2099  H4  MOL   162      32.044  25.079   7.074  1.00  0.00            
ATOM   2100  C3  MOL   162      31.864  24.089   8.944  1.00  0.00            
ATOM   2101  H5  MOL   162      32.054  23.059   9.244  1.00  0.00            
ATOM   2102  H6  MOL   162      30.814  24.229   8.684  1.00  0.00            
ATOM   2103  C4  MOL   162      32.294  25.159   9.964  1.00  0.00            
ATOM   2104  H7  MOL   162      32.814  24.659  10.784  1.00  0.00            
ATOM   2105  H8  MOL   162      31.434  25.759  10.274  1.00  0.00            
ATOM   2106  O1  MOL   162      33.124  26.089   9.244  1.00  0.00            
ATOM   2107  C1  MOL   163      44.034  28.419  35.094  1.00  0.00            
ATOM   2108  H1  MOL   163      43.214  27.689  35.044  1.00  0.00            
ATOM   2109  H2  MOL   163      44.164  28.639  36.164  1.00  0.00            
ATOM   2110  C2  MOL   163      43.664  29.669  34.274  1.00  0.00            
ATOM   2111  H3  MOL   163      43.554  30.569  34.884  1.00  0.00            
ATOM   2112  H4  MOL   163      42.694  29.549  33.774  1.00  0.00            
ATOM   2113  C3  MOL   163      44.844  29.819  33.314  1.00  0.00            
ATOM   2114  H5  MOL   163      45.294  30.819  33.274  1.00  0.00            
ATOM   2115  H6  MOL   163      44.504  29.529  32.314  1.00  0.00            
ATOM   2116  C4  MOL   163      45.944  28.869  33.794  1.00  0.00            
ATOM   2117  H7  MOL   163      46.634  29.279  34.534  1.00  0.00            
ATOM   2118  H8  MOL   163      46.514  28.449  32.964  1.00  0.00            
ATOM   2119  O1  MOL   163      45.164  27.839  34.434  1.00  0.00            
ATOM   2120  C1  MOL   164      21.604  11.299   4.754  1.00  0.00            
ATOM   2121  H1  MOL   164      21.404  10.849   5.724  1.00  0.00            
ATOM   2122  H2  MOL   164      22.684  11.479   4.654  1.00  0.00            
ATOM   2123  C2  MOL   164      20.734  12.509   4.404  1.00  0.00            
ATOM   2124  H3  MOL   164      21.284  13.449   4.504  1.00  0.00            
ATOM   2125  H4  MOL   164      19.824  12.459   5.004  1.00  0.00            
ATOM   2126  C3  MOL   164      20.214  12.269   2.974  1.00  0.00            
ATOM   2127  H5  MOL   164      20.454  13.089   2.284  1.00  0.00            
ATOM   2128  H6  MOL   164      19.134  12.099   2.964  1.00  0.00            
ATOM   2129  C4  MOL   164      20.884  10.959   2.564  1.00  0.00            
ATOM   2130  H7  MOL   164      21.824  11.169   2.034  1.00  0.00            
ATOM   2131  H8  MOL   164      20.214  10.439   1.864  1.00  0.00            
ATOM   2132  O1  MOL   164      21.314  10.299   3.764  1.00  0.00            
ATOM   2133  C1  MOL   165      29.894  34.819  32.234  1.00  0.00            
ATOM   2134  H1  MOL   165      29.064  34.119  32.274  1.00  0.00            
ATOM   2135  H2  MOL   165      30.844  34.319  32.004  1.00  0.00            
ATOM   2136  C2  MOL   165      30.104  35.659  33.504  1.00  0.00            
ATOM   2137  H3  MOL   165      30.934  35.269  34.084  1.00  0.00            
ATOM   2138  H4  MOL   165      29.174  35.669  34.074  1.00  0.00            
ATOM   2139  C3  MOL   165      30.274  37.109  32.994  1.00  0.00            
ATOM   2140  H5  MOL   165      31.274  37.459  33.234  1.00  0.00            
ATOM   2141  H6  MOL   165      29.514  37.709  33.494  1.00  0.00            
ATOM   2142  C4  MOL   165      30.114  37.079  31.474  1.00  0.00            
ATOM   2143  H7  MOL   165      31.074  37.189  30.954  1.00  0.00            
ATOM   2144  H8  MOL   165      29.384  37.789  31.074  1.00  0.00            
ATOM   2145  O1  MOL   165      29.644  35.749  31.164  1.00  0.00            
ATOM   2146  C1  MOL   166      15.764  26.319  19.564  1.00  0.00            
ATOM   2147  H1  MOL   166      14.774  25.909  19.774  1.00  0.00            
ATOM   2148  H2  MOL   166      16.184  25.989  18.614  1.00  0.00            
ATOM   2149  C2  MOL   166      16.674  26.159  20.794  1.00  0.00            
ATOM   2150  H3  MOL   166      17.314  25.279  20.864  1.00  0.00            
ATOM   2151  H4  MOL   166      15.994  26.189  21.644  1.00  0.00            
ATOM   2152  C3  MOL   166      17.534  27.429  20.834  1.00  0.00            
ATOM   2153  H5  MOL   166      18.534  27.259  20.434  1.00  0.00            
ATOM   2154  H6  MOL   166      17.604  27.919  21.814  1.00  0.00            
ATOM   2155  C4  MOL   166      16.774  28.409  19.924  1.00  0.00            
ATOM   2156  H7  MOL   166      17.254  28.659  18.974  1.00  0.00            
ATOM   2157  H8  MOL   166      16.484  29.379  20.334  1.00  0.00            
ATOM   2158  O1  MOL   166      15.574  27.749  19.494  1.00  0.00            
ATOM   2159  C1  MOL   167       7.264   7.189  20.584  1.00  0.00            
ATOM   2160  H1  MOL   167       6.914   7.589  19.624  1.00  0.00            
ATOM   2161  H2  MOL   167       8.324   6.949  20.484  1.00  0.00            
ATOM   2162  C2  MOL   167       6.404   5.939  20.804  1.00  0.00            
ATOM   2163  H3  MOL   167       7.054   5.079  20.974  1.00  0.00            
ATOM   2164  H4  MOL   167       5.854   5.789  19.864  1.00  0.00            
ATOM   2165  C3  MOL   167       5.454   6.289  21.954  1.00  0.00            
ATOM   2166  H5  MOL   167       5.794   5.719  22.824  1.00  0.00            
ATOM   2167  H6  MOL   167       4.414   6.049  21.714  1.00  0.00            
ATOM   2168  C4  MOL   167       5.644   7.789  22.234  1.00  0.00            
ATOM   2169  H7  MOL   167       5.714   7.929  23.314  1.00  0.00            
ATOM   2170  H8  MOL   167       4.744   8.279  21.844  1.00  0.00            
ATOM   2171  O1  MOL   167       6.914   8.099  21.634  1.00  0.00            
ATOM   2172  C1  MOL   168      24.244  23.239  13.754  1.00  0.00            
ATOM   2173  H1  MOL   168      23.514  23.109  14.554  1.00  0.00            
ATOM   2174  H2  MOL   168      25.214  22.779  13.934  1.00  0.00            
ATOM   2175  C2  MOL   168      24.424  24.659  13.194  1.00  0.00            
ATOM   2176  H3  MOL   168      25.464  24.969  13.324  1.00  0.00            
ATOM   2177  H4  MOL   168      23.664  25.329  13.594  1.00  0.00            
ATOM   2178  C3  MOL   168      24.234  24.469  11.684  1.00  0.00            
ATOM   2179  H5  MOL   168      24.964  25.009  11.084  1.00  0.00            
ATOM   2180  H6  MOL   168      23.294  24.889  11.304  1.00  0.00            
ATOM   2181  C4  MOL   168      24.294  22.949  11.444  1.00  0.00            
ATOM   2182  H7  MOL   168      25.334  22.609  11.354  1.00  0.00            
ATOM   2183  H8  MOL   168      23.704  22.609  10.584  1.00  0.00            
ATOM   2184  O1  MOL   168      23.784  22.409  12.664  1.00  0.00            
ATOM   2185  C1  MOL   169       6.224  32.519  26.304  1.00  0.00            
ATOM   2186  H1  MOL   169       7.264  32.839  26.264  1.00  0.00            
ATOM   2187  H2  MOL   169       5.764  33.079  27.124  1.00  0.00            
ATOM   2188  C2  MOL   169       6.234  30.979  26.384  1.00  0.00            
ATOM   2189  H3  MOL   169       6.004  30.609  27.384  1.00  0.00            
ATOM   2190  H4  MOL   169       7.254  30.699  26.094  1.00  0.00            
ATOM   2191  C3  MOL   169       5.104  30.469  25.484  1.00  0.00            
ATOM   2192  H5  MOL   169       4.334  29.909  26.014  1.00  0.00            
ATOM   2193  H6  MOL   169       5.644  29.839  24.774  1.00  0.00            
ATOM   2194  C4  MOL   169       4.524  31.749  24.864  1.00  0.00            
ATOM   2195  H7  MOL   169       3.614  31.939  25.434  1.00  0.00            
ATOM   2196  H8  MOL   169       4.274  31.629  23.804  1.00  0.00            
ATOM   2197  O1  MOL   169       5.464  32.819  25.124  1.00  0.00            
ATOM   2198  C1  MOL   170      19.594  30.209  16.394  1.00  0.00            
ATOM   2199  H1  MOL   170      19.844  29.249  16.854  1.00  0.00            
ATOM   2200  H2  MOL   170      18.584  30.159  15.994  1.00  0.00            
ATOM   2201  C2  MOL   170      20.534  30.459  15.214  1.00  0.00            
ATOM   2202  H3  MOL   170      19.964  30.379  14.284  1.00  0.00            
ATOM   2203  H4  MOL   170      21.294  29.669  15.194  1.00  0.00            
ATOM   2204  C3  MOL   170      21.124  31.859  15.464  1.00  0.00            
ATOM   2205  H5  MOL   170      20.854  32.519  14.634  1.00  0.00            
ATOM   2206  H6  MOL   170      22.224  31.829  15.504  1.00  0.00            
ATOM   2207  C4  MOL   170      20.554  32.339  16.794  1.00  0.00            
ATOM   2208  H7  MOL   170      19.964  33.259  16.714  1.00  0.00            
ATOM   2209  H8  MOL   170      21.314  32.569  17.544  1.00  0.00            
ATOM   2210  O1  MOL   170      19.744  31.279  17.354  1.00  0.00            
ATOM   2211  C1  MOL   171      36.064   9.979  42.694  1.00  0.00            
ATOM   2212  H1  MOL   171      36.504   9.419  41.864  1.00  0.00            
ATOM   2213  H2  MOL   171      35.234  10.569  42.294  1.00  0.00            
ATOM   2214  C2  MOL   171      37.064  10.839  43.474  1.00  0.00            
ATOM   2215  H3  MOL   171      36.574  11.679  43.964  1.00  0.00            
ATOM   2216  H4  MOL   171      37.734  11.369  42.794  1.00  0.00            
ATOM   2217  C3  MOL   171      37.634   9.789  44.434  1.00  0.00            
ATOM   2218  H5  MOL   171      38.164  10.209  45.284  1.00  0.00            
ATOM   2219  H6  MOL   171      38.244   9.079  43.864  1.00  0.00            
ATOM   2220  C4  MOL   171      36.334   9.049  44.774  1.00  0.00            
ATOM   2221  H7  MOL   171      35.734   9.609  45.504  1.00  0.00            
ATOM   2222  H8  MOL   171      36.424   8.069  45.254  1.00  0.00            
ATOM   2223  O1  MOL   171      35.554   8.959  43.574  1.00  0.00            
ATOM   2224  C1  MOL   172      15.724   2.079  42.584  1.00  0.00            
ATOM   2225  H1  MOL   172      16.094   1.459  43.404  1.00  0.00            
ATOM   2226  H2  MOL   172      15.754   1.529  41.644  1.00  0.00            
ATOM   2227  C2  MOL   172      16.554   3.369  42.464  1.00  0.00            
ATOM   2228  H3  MOL   172      17.274   3.319  41.634  1.00  0.00            
ATOM   2229  H4  MOL   172      17.074   3.539  43.404  1.00  0.00            
ATOM   2230  C3  MOL   172      15.474   4.419  42.214  1.00  0.00            
ATOM   2231  H5  MOL   172      15.474   4.709  41.154  1.00  0.00            
ATOM   2232  H6  MOL   172      15.664   5.319  42.794  1.00  0.00            
ATOM   2233  C4  MOL   172      14.094   3.819  42.504  1.00  0.00            
ATOM   2234  H7  MOL   172      13.474   3.809  41.614  1.00  0.00            
ATOM   2235  H8  MOL   172      13.554   4.389  43.264  1.00  0.00            
ATOM   2236  O1  MOL   172      14.404   2.489  42.964  1.00  0.00            
ATOM   2237  C1  MOL   173      20.814  19.339  38.834  1.00  0.00            
ATOM   2238  H1  MOL   173      21.254  19.559  39.814  1.00  0.00            
ATOM   2239  H2  MOL   173      21.044  20.079  38.064  1.00  0.00            
ATOM   2240  C2  MOL   173      19.294  19.289  39.054  1.00  0.00            
ATOM   2241  H3  MOL   173      18.704  19.519  38.174  1.00  0.00            
ATOM   2242  H4  MOL   173      18.994  19.859  39.934  1.00  0.00            
ATOM   2243  C3  MOL   173      19.104  17.809  39.414  1.00  0.00            
ATOM   2244  H5  MOL   173      18.304  17.349  38.824  1.00  0.00            
ATOM   2245  H6  MOL   173      18.914  17.749  40.484  1.00  0.00            
ATOM   2246  C4  MOL   173      20.394  17.019  39.134  1.00  0.00            
ATOM   2247  H7  MOL   173      20.204  16.229  38.414  1.00  0.00            
ATOM   2248  H8  MOL   173      20.964  16.679  40.004  1.00  0.00            
ATOM   2249  O1  MOL   173      21.244  18.009  38.514  1.00  0.00            
ATOM   2250  C1  MOL   174       4.194  18.969  38.724  1.00  0.00            
ATOM   2251  H1  MOL   174       3.174  19.359  38.764  1.00  0.00            
ATOM   2252  H2  MOL   174       4.544  18.919  37.684  1.00  0.00            
ATOM   2253  C2  MOL   174       4.224  17.589  39.394  1.00  0.00            
ATOM   2254  H3  MOL   174       5.174  17.179  39.044  1.00  0.00            
ATOM   2255  H4  MOL   174       3.364  16.969  39.134  1.00  0.00            
ATOM   2256  C3  MOL   174       4.174  17.869  40.904  1.00  0.00            
ATOM   2257  H5  MOL   174       4.994  17.269  41.324  1.00  0.00            
ATOM   2258  H6  MOL   174       3.214  17.589  41.344  1.00  0.00            
ATOM   2259  C4  MOL   174       4.524  19.359  40.934  1.00  0.00            
ATOM   2260  H7  MOL   174       5.194  19.649  41.744  1.00  0.00            
ATOM   2261  H8  MOL   174       3.584  19.899  41.084  1.00  0.00            
ATOM   2262  O1  MOL   174       4.974  19.759  39.624  1.00  0.00            
ATOM   2263  C1  MOL   175      11.854  22.049  33.614  1.00  0.00            
ATOM   2264  H1  MOL   175      12.304  21.979  32.614  1.00  0.00            
ATOM   2265  H2  MOL   175      12.384  22.849  34.134  1.00  0.00            
ATOM   2266  C2  MOL   175      11.694  20.729  34.374  1.00  0.00            
ATOM   2267  H3  MOL   175      12.024  20.769  35.414  1.00  0.00            
ATOM   2268  H4  MOL   175      12.374  19.989  33.954  1.00  0.00            
ATOM   2269  C3  MOL   175      10.244  20.279  34.144  1.00  0.00            
ATOM   2270  H5  MOL   175       9.564  20.399  34.994  1.00  0.00            
ATOM   2271  H6  MOL   175      10.164  19.219  33.904  1.00  0.00            
ATOM   2272  C4  MOL   175       9.724  21.279  33.104  1.00  0.00            
ATOM   2273  H7  MOL   175       8.634  21.339  33.104  1.00  0.00            
ATOM   2274  H8  MOL   175       9.954  20.909  32.104  1.00  0.00            
ATOM   2275  O1  MOL   175      10.504  22.469  33.334  1.00  0.00            
ATOM   2276  C1  MOL   176      40.354  32.859  11.344  1.00  0.00            
ATOM   2277  H1  MOL   176      40.944  33.289  10.534  1.00  0.00            
ATOM   2278  H2  MOL   176      40.834  31.889  11.504  1.00  0.00            
ATOM   2279  C2  MOL   176      38.884  32.609  10.964  1.00  0.00            
ATOM   2280  H3  MOL   176      38.684  31.589  10.634  1.00  0.00            
ATOM   2281  H4  MOL   176      38.714  33.239  10.084  1.00  0.00            
ATOM   2282  C3  MOL   176      38.104  33.029  12.214  1.00  0.00            
ATOM   2283  H5  MOL   176      37.434  32.229  12.524  1.00  0.00            
ATOM   2284  H6  MOL   176      37.664  33.969  11.884  1.00  0.00            
ATOM   2285  C4  MOL   176      39.174  33.399  13.254  1.00  0.00            
ATOM   2286  H7  MOL   176      39.444  32.549  13.884  1.00  0.00            
ATOM   2287  H8  MOL   176      38.824  34.249  13.854  1.00  0.00            
ATOM   2288  O1  MOL   176      40.374  33.689  12.514  1.00  0.00            
ATOM   2289  C1  MOL   177      44.044  18.609  47.574  1.00  0.00            
ATOM   2290  H1  MOL   177      44.784  18.559  48.374  1.00  0.00            
ATOM   2291  H2  MOL   177      44.624  18.819  46.664  1.00  0.00            
ATOM   2292  C2  MOL   177      42.924  19.639  47.744  1.00  0.00            
ATOM   2293  H3  MOL   177      42.954  20.319  46.894  1.00  0.00            
ATOM   2294  H4  MOL   177      42.994  20.209  48.674  1.00  0.00            
ATOM   2295  C3  MOL   177      41.634  18.819  47.854  1.00  0.00            
ATOM   2296  H5  MOL   177      40.784  19.199  47.274  1.00  0.00            
ATOM   2297  H6  MOL   177      41.354  18.609  48.884  1.00  0.00            
ATOM   2298  C4  MOL   177      41.984  17.499  47.144  1.00  0.00            
ATOM   2299  H7  MOL   177      41.844  17.569  46.064  1.00  0.00            
ATOM   2300  H8  MOL   177      41.354  16.729  47.604  1.00  0.00            
ATOM   2301  O1  MOL   177      43.384  17.339  47.424  1.00  0.00            
ATOM   2302  C1  MOL   178       1.144  41.349  22.794  1.00  0.00            
ATOM   2303  H1  MOL   178       0.384  41.299  22.014  1.00  0.00            
ATOM   2304  H2  MOL   178       0.614  41.279  23.754  1.00  0.00            
ATOM   2305  C2  MOL   178       2.064  42.569  22.594  1.00  0.00            
ATOM   2306  H3  MOL   178       2.694  42.829  23.444  1.00  0.00            
ATOM   2307  H4  MOL   178       1.534  43.449  22.244  1.00  0.00            
ATOM   2308  C3  MOL   178       2.934  42.069  21.434  1.00  0.00            
ATOM   2309  H5  MOL   178       3.884  42.609  21.404  1.00  0.00            
ATOM   2310  H6  MOL   178       2.404  42.189  20.484  1.00  0.00            
ATOM   2311  C4  MOL   178       3.114  40.559  21.644  1.00  0.00            
ATOM   2312  H7  MOL   178       4.054  40.189  22.054  1.00  0.00            
ATOM   2313  H8  MOL   178       2.914  39.959  20.754  1.00  0.00            
ATOM   2314  O1  MOL   178       2.094  40.279  22.614  1.00  0.00            
ATOM   2315  C1  MOL   179       4.174  16.929  45.774  1.00  0.00            
ATOM   2316  H1  MOL   179       3.234  16.689  45.274  1.00  0.00            
ATOM   2317  H2  MOL   179       5.004  16.359  45.334  1.00  0.00            
ATOM   2318  C2  MOL   179       4.094  16.739  47.294  1.00  0.00            
ATOM   2319  H3  MOL   179       4.684  15.889  47.614  1.00  0.00            
ATOM   2320  H4  MOL   179       3.034  16.689  47.554  1.00  0.00            
ATOM   2321  C3  MOL   179       4.754  18.009  47.844  1.00  0.00            
ATOM   2322  H5  MOL   179       5.834  17.839  47.854  1.00  0.00            
ATOM   2323  H6  MOL   179       4.204  18.369  48.714  1.00  0.00            
ATOM   2324  C4  MOL   179       4.554  19.059  46.734  1.00  0.00            
ATOM   2325  H7  MOL   179       5.464  19.649  46.654  1.00  0.00            
ATOM   2326  H8  MOL   179       3.654  19.659  46.904  1.00  0.00            
ATOM   2327  O1  MOL   179       4.544  18.299  45.514  1.00  0.00            
ATOM   2328  C1  MOL   180       7.334  22.539   0.694  1.00  0.00            
ATOM   2329  H1  MOL   180       7.764  22.019   1.554  1.00  0.00            
ATOM   2330  H2  MOL   180       6.374  22.949   0.984  1.00  0.00            
ATOM   2331  C2  MOL   180       7.524  21.669  -0.566  1.00  0.00            
ATOM   2332  H3  MOL   180       6.844  22.019  -1.336  1.00  0.00            
ATOM   2333  H4  MOL   180       7.304  20.609  -0.426  1.00  0.00            
ATOM   2334  C3  MOL   180       9.004  21.859  -0.896  1.00  0.00            
ATOM   2335  H5  MOL   180       9.124  22.099  -1.956  1.00  0.00            
ATOM   2336  H6  MOL   180       9.674  21.019  -0.706  1.00  0.00            
ATOM   2337  C4  MOL   180       9.444  23.119  -0.126  1.00  0.00            
ATOM   2338  H7  MOL   180       9.904  23.819  -0.826  1.00  0.00            
ATOM   2339  H8  MOL   180      10.184  22.969   0.664  1.00  0.00            
ATOM   2340  O1  MOL   180       8.224  23.639   0.424  1.00  0.00            
ATOM   2341  C1  MOL   181      26.434  23.609  18.344  1.00  0.00            
ATOM   2342  H1  MOL   181      26.374  24.689  18.464  1.00  0.00            
ATOM   2343  H2  MOL   181      27.384  23.209  18.724  1.00  0.00            
ATOM   2344  C2  MOL   181      26.104  23.089  16.934  1.00  0.00            
ATOM   2345  H3  MOL   181      26.984  22.709  16.414  1.00  0.00            
ATOM   2346  H4  MOL   181      25.664  23.849  16.284  1.00  0.00            
ATOM   2347  C3  MOL   181      25.124  21.919  17.064  1.00  0.00            
ATOM   2348  H5  MOL   181      25.714  20.999  17.154  1.00  0.00            
ATOM   2349  H6  MOL   181      24.394  21.819  16.264  1.00  0.00            
ATOM   2350  C4  MOL   181      24.514  22.159  18.454  1.00  0.00            
ATOM   2351  H7  MOL   181      24.274  21.199  18.914  1.00  0.00            
ATOM   2352  H8  MOL   181      23.624  22.789  18.334  1.00  0.00            
ATOM   2353  O1  MOL   181      25.464  22.949  19.184  1.00  0.00            
ATOM   2354  C1  MOL   182       0.874   3.009  29.714  1.00  0.00            
ATOM   2355  H1  MOL   182       0.754   2.029  30.174  1.00  0.00            
ATOM   2356  H2  MOL   182       0.754   2.999  28.624  1.00  0.00            
ATOM   2357  C2  MOL   182       2.344   3.439  29.824  1.00  0.00            
ATOM   2358  H3  MOL   182       2.844   3.169  28.894  1.00  0.00            
ATOM   2359  H4  MOL   182       2.714   2.919  30.704  1.00  0.00            
ATOM   2360  C3  MOL   182       2.254   4.939  30.154  1.00  0.00            
ATOM   2361  H5  MOL   182       2.624   5.449  29.264  1.00  0.00            
ATOM   2362  H6  MOL   182       2.844   5.289  31.004  1.00  0.00            
ATOM   2363  C4  MOL   182       0.774   5.269  30.374  1.00  0.00            
ATOM   2364  H7  MOL   182       0.384   5.829  29.524  1.00  0.00            
ATOM   2365  H8  MOL   182       0.704   5.809  31.314  1.00  0.00            
ATOM   2366  O1  MOL   182       0.114   3.989  30.454  1.00  0.00            
ATOM   2367  C1  MOL   183      16.634  16.689  35.014  1.00  0.00            
ATOM   2368  H1  MOL   183      15.764  16.929  35.624  1.00  0.00            
ATOM   2369  H2  MOL   183      16.574  17.359  34.144  1.00  0.00            
ATOM   2370  C2  MOL   183      16.654  15.229  34.554  1.00  0.00            
ATOM   2371  H3  MOL   183      16.314  15.129  33.514  1.00  0.00            
ATOM   2372  H4  MOL   183      16.074  14.579  35.204  1.00  0.00            
ATOM   2373  C3  MOL   183      18.124  14.819  34.704  1.00  0.00            
ATOM   2374  H5  MOL   183      18.484  14.299  33.814  1.00  0.00            
ATOM   2375  H6  MOL   183      18.224  14.149  35.564  1.00  0.00            
ATOM   2376  C4  MOL   183      18.854  16.109  35.124  1.00  0.00            
ATOM   2377  H7  MOL   183      19.194  16.629  34.224  1.00  0.00            
ATOM   2378  H8  MOL   183      19.714  15.849  35.734  1.00  0.00            
ATOM   2379  O1  MOL   183      17.824  16.849  35.814  1.00  0.00            
ATOM   2380  C1  MOL   184      36.634  38.519  12.154  1.00  0.00            
ATOM   2381  H1  MOL   184      37.504  38.039  11.694  1.00  0.00            
ATOM   2382  H2  MOL   184      36.024  38.989  11.384  1.00  0.00            
ATOM   2383  C2  MOL   184      37.144  39.409  13.294  1.00  0.00            
ATOM   2384  H3  MOL   184      36.284  39.989  13.624  1.00  0.00            
ATOM   2385  H4  MOL   184      37.974  40.059  13.014  1.00  0.00            
ATOM   2386  C3  MOL   184      37.554  38.339  14.324  1.00  0.00            
ATOM   2387  H5  MOL   184      37.394  38.709  15.334  1.00  0.00            
ATOM   2388  H6  MOL   184      38.564  37.989  14.114  1.00  0.00            
ATOM   2389  C4  MOL   184      36.534  37.209  14.104  1.00  0.00            
ATOM   2390  H7  MOL   184      35.754  37.139  14.864  1.00  0.00            
ATOM   2391  H8  MOL   184      37.064  36.259  14.044  1.00  0.00            
ATOM   2392  O1  MOL   184      35.854  37.549  12.874  1.00  0.00            
ATOM   2393  C1  MOL   185      28.654  26.849  19.694  1.00  0.00            
ATOM   2394  H1  MOL   185      28.424  27.879  19.954  1.00  0.00            
ATOM   2395  H2  MOL   185      27.734  26.329  19.984  1.00  0.00            
ATOM   2396  C2  MOL   185      29.864  26.359  20.514  1.00  0.00            
ATOM   2397  H3  MOL   185      29.554  25.629  21.264  1.00  0.00            
ATOM   2398  H4  MOL   185      30.354  27.249  20.894  1.00  0.00            
ATOM   2399  C3  MOL   185      30.764  25.659  19.484  1.00  0.00            
ATOM   2400  H5  MOL   185      30.984  24.619  19.744  1.00  0.00            
ATOM   2401  H6  MOL   185      31.744  26.099  19.334  1.00  0.00            
ATOM   2402  C4  MOL   185      29.904  25.599  18.214  1.00  0.00            
ATOM   2403  H7  MOL   185      29.314  24.679  18.194  1.00  0.00            
ATOM   2404  H8  MOL   185      30.534  25.619  17.324  1.00  0.00            
ATOM   2405  O1  MOL   185      29.064  26.769  18.314  1.00  0.00            
ATOM   2406  C1  MOL   186      47.704  18.339   8.074  1.00  0.00            
ATOM   2407  H1  MOL   186      48.494  18.819   8.664  1.00  0.00            
ATOM   2408  H2  MOL   186      47.384  18.949   7.224  1.00  0.00            
ATOM   2409  C2  MOL   186      46.494  18.009   8.954  1.00  0.00            
ATOM   2410  H3  MOL   186      45.634  18.669   8.824  1.00  0.00            
ATOM   2411  H4  MOL   186      46.884  18.149   9.964  1.00  0.00            
ATOM   2412  C3  MOL   186      46.244  16.549   8.554  1.00  0.00            
ATOM   2413  H5  MOL   186      45.544  16.519   7.724  1.00  0.00            
ATOM   2414  H6  MOL   186      45.904  15.889   9.354  1.00  0.00            
ATOM   2415  C4  MOL   186      47.594  15.979   8.094  1.00  0.00            
ATOM   2416  H7  MOL   186      47.424  15.239   7.314  1.00  0.00            
ATOM   2417  H8  MOL   186      48.324  15.649   8.834  1.00  0.00            
ATOM   2418  O1  MOL   186      48.164  17.129   7.444  1.00  0.00            
ATOM   2419  C1  MOL   187      23.604  10.449   9.884  1.00  0.00            
ATOM   2420  H1  MOL   187      23.344  11.469   9.604  1.00  0.00            
ATOM   2421  H2  MOL   187      24.504  10.299  10.484  1.00  0.00            
ATOM   2422  C2  MOL   187      23.764   9.549   8.644  1.00  0.00            
ATOM   2423  H3  MOL   187      24.554   8.799   8.704  1.00  0.00            
ATOM   2424  H4  MOL   187      23.974  10.149   7.754  1.00  0.00            
ATOM   2425  C3  MOL   187      22.434   8.839   8.384  1.00  0.00            
ATOM   2426  H5  MOL   187      22.594   7.769   8.184  1.00  0.00            
ATOM   2427  H6  MOL   187      21.914   9.339   7.574  1.00  0.00            
ATOM   2428  C4  MOL   187      21.654   9.089   9.684  1.00  0.00            
ATOM   2429  H7  MOL   187      21.524   8.159  10.244  1.00  0.00            
ATOM   2430  H8  MOL   187      20.654   9.459   9.464  1.00  0.00            
ATOM   2431  O1  MOL   187      22.404   9.979  10.524  1.00  0.00            
ATOM   2432  C1  MOL   188      43.074  11.789  48.224  1.00  0.00            
ATOM   2433  H1  MOL   188      42.024  11.569  48.414  1.00  0.00            
ATOM   2434  H2  MOL   188      43.634  10.969  48.684  1.00  0.00            
ATOM   2435  C2  MOL   188      43.384  13.069  49.004  1.00  0.00            
ATOM   2436  H3  MOL   188      44.424  12.889  49.294  1.00  0.00            
ATOM   2437  H4  MOL   188      42.764  13.219  49.884  1.00  0.00            
ATOM   2438  C3  MOL   188      43.424  14.169  47.924  1.00  0.00            
ATOM   2439  H5  MOL   188      44.354  14.729  47.964  1.00  0.00            
ATOM   2440  H6  MOL   188      42.594  14.879  47.964  1.00  0.00            
ATOM   2441  C4  MOL   188      43.144  13.459  46.594  1.00  0.00            
ATOM   2442  H7  MOL   188      43.964  13.619  45.884  1.00  0.00            
ATOM   2443  H8  MOL   188      42.164  13.659  46.144  1.00  0.00            
ATOM   2444  O1  MOL   188      43.304  12.049  46.824  1.00  0.00            
ATOM   2445  C1  MOL   189      49.264  33.509  40.604  1.00  0.00            
ATOM   2446  H1  MOL   189      49.224  32.589  41.194  1.00  0.00            
ATOM   2447  H2  MOL   189      49.694  34.339  41.184  1.00  0.00            
ATOM   2448  C2  MOL   189      47.874  34.039  40.234  1.00  0.00            
ATOM   2449  H3  MOL   189      47.654  34.909  40.864  1.00  0.00            
ATOM   2450  H4  MOL   189      47.074  33.289  40.314  1.00  0.00            
ATOM   2451  C3  MOL   189      48.014  34.559  38.804  1.00  0.00            
ATOM   2452  H5  MOL   189      47.774  35.619  38.794  1.00  0.00            
ATOM   2453  H6  MOL   189      47.404  33.969  38.114  1.00  0.00            
ATOM   2454  C4  MOL   189      49.474  34.269  38.394  1.00  0.00            
ATOM   2455  H7  MOL   189      49.984  35.219  38.574  1.00  0.00            
ATOM   2456  H8  MOL   189      49.604  33.809  37.414  1.00  0.00            
ATOM   2457  O1  MOL   189      49.914  33.279  39.344  1.00  0.00            
ATOM   2458  C1  MOL   190      41.514  32.599  20.244  1.00  0.00            
ATOM   2459  H1  MOL   190      42.394  33.189  20.514  1.00  0.00            
ATOM   2460  H2  MOL   190      41.544  32.289  19.194  1.00  0.00            
ATOM   2461  C2  MOL   190      40.254  33.419  20.574  1.00  0.00            
ATOM   2462  H3  MOL   190      39.934  33.959  19.674  1.00  0.00            
ATOM   2463  H4  MOL   190      40.504  34.169  21.324  1.00  0.00            
ATOM   2464  C3  MOL   190      39.244  32.399  21.114  1.00  0.00            
ATOM   2465  H5  MOL   190      38.384  32.439  20.444  1.00  0.00            
ATOM   2466  H6  MOL   190      38.844  32.719  22.084  1.00  0.00            
ATOM   2467  C4  MOL   190      40.004  31.069  21.114  1.00  0.00            
ATOM   2468  H7  MOL   190      39.714  30.489  20.234  1.00  0.00            
ATOM   2469  H8  MOL   190      39.914  30.439  22.004  1.00  0.00            
ATOM   2470  O1  MOL   190      41.394  31.449  21.094  1.00  0.00            
ATOM   2471  C1  MOL   191       4.444  11.379  14.024  1.00  0.00            
ATOM   2472  H1  MOL   191       5.494  11.699  14.084  1.00  0.00            
ATOM   2473  H2  MOL   191       4.394  10.359  13.644  1.00  0.00            
ATOM   2474  C2  MOL   191       3.604  12.349  13.174  1.00  0.00            
ATOM   2475  H3  MOL   191       3.954  12.239  12.144  1.00  0.00            
ATOM   2476  H4  MOL   191       3.894  13.259  13.704  1.00  0.00            
ATOM   2477  C3  MOL   191       2.184  11.909  13.524  1.00  0.00            
ATOM   2478  H5  MOL   191       1.874  11.079  12.884  1.00  0.00            
ATOM   2479  H6  MOL   191       1.454  12.719  13.454  1.00  0.00            
ATOM   2480  C4  MOL   191       2.314  11.469  14.994  1.00  0.00            
ATOM   2481  H7  MOL   191       2.064  10.419  15.154  1.00  0.00            
ATOM   2482  H8  MOL   191       1.804  12.029  15.784  1.00  0.00            
ATOM   2483  O1  MOL   191       3.734  11.479  15.274  1.00  0.00            
ATOM   2484  C1  MOL   192      40.904   0.399  44.294  1.00  0.00            
ATOM   2485  H1  MOL   192      40.664  -0.521  44.824  1.00  0.00            
ATOM   2486  H2  MOL   192      40.714   0.279  43.224  1.00  0.00            
ATOM   2487  C2  MOL   192      42.294   0.999  44.574  1.00  0.00            
ATOM   2488  H3  MOL   192      42.744   1.649  43.824  1.00  0.00            
ATOM   2489  H4  MOL   192      43.064   0.259  44.804  1.00  0.00            
ATOM   2490  C3  MOL   192      42.034   1.929  45.764  1.00  0.00            
ATOM   2491  H5  MOL   192      42.174   2.969  45.454  1.00  0.00            
ATOM   2492  H6  MOL   192      42.654   1.629  46.604  1.00  0.00            
ATOM   2493  C4  MOL   192      40.524   1.859  46.074  1.00  0.00            
ATOM   2494  H7  MOL   192      40.124   2.869  46.214  1.00  0.00            
ATOM   2495  H8  MOL   192      40.424   1.119  46.854  1.00  0.00            
ATOM   2496  O1  MOL   192      39.974   1.349  44.844  1.00  0.00            
ATOM   2497  C1  MOL   193      44.904  12.659  29.294  1.00  0.00            
ATOM   2498  H1  MOL   193      44.264  12.199  30.054  1.00  0.00            
ATOM   2499  H2  MOL   193      44.414  13.609  29.044  1.00  0.00            
ATOM   2500  C2  MOL   193      45.044  11.599  28.194  1.00  0.00            
ATOM   2501  H3  MOL   193      44.834  12.049  27.224  1.00  0.00            
ATOM   2502  H4  MOL   193      44.394  10.739  28.334  1.00  0.00            
ATOM   2503  C3  MOL   193      46.494  11.109  28.304  1.00  0.00            
ATOM   2504  H5  MOL   193      47.114  11.489  27.494  1.00  0.00            
ATOM   2505  H6  MOL   193      46.534  10.019  28.304  1.00  0.00            
ATOM   2506  C4  MOL   193      47.044  11.659  29.634  1.00  0.00            
ATOM   2507  H7  MOL   193      48.074  12.029  29.584  1.00  0.00            
ATOM   2508  H8  MOL   193      46.784  11.019  30.484  1.00  0.00            
ATOM   2509  O1  MOL   193      46.254  12.849  29.764  1.00  0.00            
ATOM   2510  C1  MOL   194      11.144  37.859  40.574  1.00  0.00            
ATOM   2511  H1  MOL   194      10.224  37.279  40.444  1.00  0.00            
ATOM   2512  H2  MOL   194      11.794  37.439  41.344  1.00  0.00            
ATOM   2513  C2  MOL   194      10.874  39.359  40.744  1.00  0.00            
ATOM   2514  H3  MOL   194      11.774  39.869  41.074  1.00  0.00            
ATOM   2515  H4  MOL   194      10.134  39.509  41.534  1.00  0.00            
ATOM   2516  C3  MOL   194      10.624  39.869  39.314  1.00  0.00            
ATOM   2517  H5  MOL   194      11.054  40.849  39.144  1.00  0.00            
ATOM   2518  H6  MOL   194       9.554  39.989  39.124  1.00  0.00            
ATOM   2519  C4  MOL   194      11.304  38.839  38.404  1.00  0.00            
ATOM   2520  H7  MOL   194      12.174  39.149  37.824  1.00  0.00            
ATOM   2521  H8  MOL   194      10.614  38.309  37.734  1.00  0.00            
ATOM   2522  O1  MOL   194      11.794  37.819  39.294  1.00  0.00            
ATOM   2523  C1  MOL   195       5.054  34.919  20.714  1.00  0.00            
ATOM   2524  H1  MOL   195       5.404  34.249  19.924  1.00  0.00            
ATOM   2525  H2  MOL   195       5.794  35.719  20.684  1.00  0.00            
ATOM   2526  C2  MOL   195       4.944  34.239  22.084  1.00  0.00            
ATOM   2527  H3  MOL   195       5.384  34.919  22.824  1.00  0.00            
ATOM   2528  H4  MOL   195       5.364  33.239  22.094  1.00  0.00            
ATOM   2529  C3  MOL   195       3.424  34.259  22.334  1.00  0.00            
ATOM   2530  H5  MOL   195       3.124  34.369  23.384  1.00  0.00            
ATOM   2531  H6  MOL   195       2.954  33.359  21.944  1.00  0.00            
ATOM   2532  C4  MOL   195       2.924  35.479  21.544  1.00  0.00            
ATOM   2533  H7  MOL   195       3.204  36.389  22.074  1.00  0.00            
ATOM   2534  H8  MOL   195       1.864  35.509  21.294  1.00  0.00            
ATOM   2535  O1  MOL   195       3.754  35.439  20.364  1.00  0.00            
ATOM   2536  C1  MOL   196      38.354  19.129  30.274  1.00  0.00            
ATOM   2537  H1  MOL   196      37.744  20.009  30.104  1.00  0.00            
ATOM   2538  H2  MOL   196      37.714  18.309  30.614  1.00  0.00            
ATOM   2539  C2  MOL   196      39.434  19.559  31.284  1.00  0.00            
ATOM   2540  H3  MOL   196      39.334  19.079  32.264  1.00  0.00            
ATOM   2541  H4  MOL   196      39.474  20.619  31.504  1.00  0.00            
ATOM   2542  C3  MOL   196      40.764  19.139  30.644  1.00  0.00            
ATOM   2543  H5  MOL   196      41.304  18.549  31.384  1.00  0.00            
ATOM   2544  H6  MOL   196      41.304  20.009  30.274  1.00  0.00            
ATOM   2545  C4  MOL   196      40.334  18.169  29.534  1.00  0.00            
ATOM   2546  H7  MOL   196      40.224  17.119  29.794  1.00  0.00            
ATOM   2547  H8  MOL   196      41.124  18.259  28.784  1.00  0.00            
ATOM   2548  O1  MOL   196      39.054  18.669  29.104  1.00  0.00            
ATOM   2549  C1  MOL   197      21.494  21.639  20.674  1.00  0.00            
ATOM   2550  H1  MOL   197      21.304  20.729  21.234  1.00  0.00            
ATOM   2551  H2  MOL   197      22.484  22.079  20.764  1.00  0.00            
ATOM   2552  C2  MOL   197      20.444  22.669  21.144  1.00  0.00            
ATOM   2553  H3  MOL   197      20.764  23.669  20.874  1.00  0.00            
ATOM   2554  H4  MOL   197      20.254  22.599  22.214  1.00  0.00            
ATOM   2555  C3  MOL   197      19.224  22.239  20.314  1.00  0.00            
ATOM   2556  H5  MOL   197      18.484  23.019  20.134  1.00  0.00            
ATOM   2557  H6  MOL   197      18.724  21.369  20.734  1.00  0.00            
ATOM   2558  C4  MOL   197      19.784  21.709  18.994  1.00  0.00            
ATOM   2559  H7  MOL   197      19.574  22.489  18.254  1.00  0.00            
ATOM   2560  H8  MOL   197      19.244  20.839  18.604  1.00  0.00            
ATOM   2561  O1  MOL   197      21.154  21.399  19.294  1.00  0.00            
ATOM   2562  C1  MOL   198      49.024  16.849  39.934  1.00  0.00            
ATOM   2563  H1  MOL   198      49.244  16.519  40.954  1.00  0.00            
ATOM   2564  H2  MOL   198      49.854  17.339  39.414  1.00  0.00            
ATOM   2565  C2  MOL   198      47.784  17.759  40.014  1.00  0.00            
ATOM   2566  H3  MOL   198      48.084  18.749  40.374  1.00  0.00            
ATOM   2567  H4  MOL   198      46.984  17.359  40.634  1.00  0.00            
ATOM   2568  C3  MOL   198      47.244  17.709  38.574  1.00  0.00            
ATOM   2569  H5  MOL   198      47.764  18.349  37.864  1.00  0.00            
ATOM   2570  H6  MOL   198      46.204  17.949  38.344  1.00  0.00            
ATOM   2571  C4  MOL   198      47.594  16.259  38.184  1.00  0.00            
ATOM   2572  H7  MOL   198      48.074  16.139  37.214  1.00  0.00            
ATOM   2573  H8  MOL   198      46.724  15.599  38.184  1.00  0.00            
ATOM   2574  O1  MOL   198      48.544  15.749  39.144  1.00  0.00            
ATOM   2575  C1  MOL   199      36.414  21.519   8.334  1.00  0.00            
ATOM   2576  H1  MOL   199      36.504  22.069   9.274  1.00  0.00            
ATOM   2577  H2  MOL   199      35.844  20.589   8.394  1.00  0.00            
ATOM   2578  C2  MOL   199      37.794  21.239   7.744  1.00  0.00            
ATOM   2579  H3  MOL   199      37.814  20.389   7.054  1.00  0.00            
ATOM   2580  H4  MOL   199      38.544  20.969   8.494  1.00  0.00            
ATOM   2581  C3  MOL   199      38.134  22.569   7.044  1.00  0.00            
ATOM   2582  H5  MOL   199      38.584  22.389   6.064  1.00  0.00            
ATOM   2583  H6  MOL   199      38.694  23.239   7.704  1.00  0.00            
ATOM   2584  C4  MOL   199      36.804  23.269   6.744  1.00  0.00            
ATOM   2585  H7  MOL   199      36.484  23.309   5.704  1.00  0.00            
ATOM   2586  H8  MOL   199      36.784  24.209   7.284  1.00  0.00            
ATOM   2587  O1  MOL   199      35.824  22.459   7.414  1.00  0.00            
ATOM   2588  C1  MOL   200      50.834  39.479  50.924  1.00  0.00            
ATOM   2589  H1  MOL   200      51.644  39.489  51.654  1.00  0.00            
ATOM   2590  H2  MOL   200      50.124  38.679  51.154  1.00  0.00            
ATOM   2591  C2  MOL   200      51.574  39.469  49.584  1.00  0.00            
ATOM   2592  H3  MOL   200      51.944  38.459  49.384  1.00  0.00            
ATOM   2593  H4  MOL   200      52.444  40.129  49.634  1.00  0.00            
ATOM   2594  C3  MOL   200      50.494  39.989  48.634  1.00  0.00            
ATOM   2595  H5  MOL   200      49.964  39.159  48.144  1.00  0.00            
ATOM   2596  H6  MOL   200      51.004  40.589  47.884  1.00  0.00            
ATOM   2597  C4  MOL   200      49.504  40.729  49.544  1.00  0.00            
ATOM   2598  H7  MOL   200      48.534  40.239  49.534  1.00  0.00            
ATOM   2599  H8  MOL   200      49.324  41.789  49.344  1.00  0.00            
ATOM   2600  O1  MOL   200      50.024  40.669  50.884  1.00  0.00            
ATOM   2601  C1  MOL   201      30.884   7.419  41.534  1.00  0.00            
ATOM   2602  H1  MOL   201      30.644   7.429  42.604  1.00  0.00            
ATOM   2603  H2  MOL   201      31.194   6.439  41.154  1.00  0.00            
ATOM   2604  C2  MOL   201      31.884   8.489  41.084  1.00  0.00            
ATOM   2605  H3  MOL   201      32.794   7.989  40.764  1.00  0.00            
ATOM   2606  H4  MOL   201      32.214   9.139  41.894  1.00  0.00            
ATOM   2607  C3  MOL   201      31.134   9.269  39.994  1.00  0.00            
ATOM   2608  H5  MOL   201      31.444   8.789  39.074  1.00  0.00            
ATOM   2609  H6  MOL   201      31.464  10.319  39.974  1.00  0.00            
ATOM   2610  C4  MOL   201      29.664   8.999  40.304  1.00  0.00            
ATOM   2611  H7  MOL   201      29.104   9.129  39.374  1.00  0.00            
ATOM   2612  H8  MOL   201      29.254   9.679  41.064  1.00  0.00            
ATOM   2613  O1  MOL   201      29.734   7.609  40.694  1.00  0.00            
ATOM   2614  C1  MOL   202      11.364  14.969   2.274  1.00  0.00            
ATOM   2615  H1  MOL   202      11.464  14.639   1.244  1.00  0.00            
ATOM   2616  H2  MOL   202      11.324  16.059   2.214  1.00  0.00            
ATOM   2617  C2  MOL   202      12.444  14.459   3.234  1.00  0.00            
ATOM   2618  H3  MOL   202      13.284  15.159   3.184  1.00  0.00            
ATOM   2619  H4  MOL   202      12.824  13.449   3.084  1.00  0.00            
ATOM   2620  C3  MOL   202      11.804  14.529   4.634  1.00  0.00            
ATOM   2621  H5  MOL   202      12.144  15.429   5.144  1.00  0.00            
ATOM   2622  H6  MOL   202      12.034  13.629   5.214  1.00  0.00            
ATOM   2623  C4  MOL   202      10.294  14.669   4.424  1.00  0.00            
ATOM   2624  H7  MOL   202       9.924  15.679   4.624  1.00  0.00            
ATOM   2625  H8  MOL   202       9.704  13.899   4.924  1.00  0.00            
ATOM   2626  O1  MOL   202      10.184  14.579   2.994  1.00  0.00            
ATOM   2627  C1  MOL   203      25.354  35.039  44.854  1.00  0.00            
ATOM   2628  H1  MOL   203      25.764  34.359  44.104  1.00  0.00            
ATOM   2629  H2  MOL   203      25.124  36.039  44.474  1.00  0.00            
ATOM   2630  C2  MOL   203      26.194  34.909  46.134  1.00  0.00            
ATOM   2631  H3  MOL   203      26.054  35.719  46.844  1.00  0.00            
ATOM   2632  H4  MOL   203      27.214  34.909  45.754  1.00  0.00            
ATOM   2633  C3  MOL   203      25.684  33.609  46.784  1.00  0.00            
ATOM   2634  H5  MOL   203      25.614  33.809  47.854  1.00  0.00            
ATOM   2635  H6  MOL   203      26.024  32.659  46.374  1.00  0.00            
ATOM   2636  C4  MOL   203      24.204  33.679  46.374  1.00  0.00            
ATOM   2637  H7  MOL   203      23.594  34.319  47.024  1.00  0.00            
ATOM   2638  H8  MOL   203      23.904  32.659  46.144  1.00  0.00            
ATOM   2639  O1  MOL   203      24.124  34.329  45.094  1.00  0.00            
ATOM   2640  C1  MOL   204      30.744  36.979  18.914  1.00  0.00            
ATOM   2641  H1  MOL   204      30.554  36.569  19.904  1.00  0.00            
ATOM   2642  H2  MOL   204      29.954  37.039  18.154  1.00  0.00            
ATOM   2643  C2  MOL   204      31.894  36.279  18.184  1.00  0.00            
ATOM   2644  H3  MOL   204      31.494  35.409  17.644  1.00  0.00            
ATOM   2645  H4  MOL   204      32.594  35.849  18.904  1.00  0.00            
ATOM   2646  C3  MOL   204      32.474  37.409  17.334  1.00  0.00            
ATOM   2647  H5  MOL   204      32.224  37.369  16.264  1.00  0.00            
ATOM   2648  H6  MOL   204      33.544  37.579  17.504  1.00  0.00            
ATOM   2649  C4  MOL   204      31.934  38.719  17.924  1.00  0.00            
ATOM   2650  H7  MOL   204      31.274  39.259  17.244  1.00  0.00            
ATOM   2651  H8  MOL   204      32.794  39.329  18.224  1.00  0.00            
ATOM   2652  O1  MOL   204      31.104  38.369  19.044  1.00  0.00            
ATOM   2653  C1  MOL   205       3.124   7.949  13.294  1.00  0.00            
ATOM   2654  H1  MOL   205       2.974   8.549  12.394  1.00  0.00            
ATOM   2655  H2  MOL   205       3.904   8.369  13.934  1.00  0.00            
ATOM   2656  C2  MOL   205       3.354   6.469  12.994  1.00  0.00            
ATOM   2657  H3  MOL   205       3.994   6.009  13.744  1.00  0.00            
ATOM   2658  H4  MOL   205       3.754   6.449  11.974  1.00  0.00            
ATOM   2659  C3  MOL   205       1.944   5.859  12.964  1.00  0.00            
ATOM   2660  H5  MOL   205       1.954   4.879  13.444  1.00  0.00            
ATOM   2661  H6  MOL   205       1.554   5.679  11.964  1.00  0.00            
ATOM   2662  C4  MOL   205       1.024   6.869  13.654  1.00  0.00            
ATOM   2663  H7  MOL   205       0.684   6.419  14.594  1.00  0.00            
ATOM   2664  H8  MOL   205       0.174   7.189  13.054  1.00  0.00            
ATOM   2665  O1  MOL   205       1.834   8.019  13.944  1.00  0.00            
ATOM   2666  C1  MOL   206      41.154  42.259  45.944  1.00  0.00            
ATOM   2667  H1  MOL   206      42.154  42.669  46.134  1.00  0.00            
ATOM   2668  H2  MOL   206      41.134  41.529  45.134  1.00  0.00            
ATOM   2669  C2  MOL   206      40.144  43.389  45.684  1.00  0.00            
ATOM   2670  H3  MOL   206      39.764  43.269  44.664  1.00  0.00            
ATOM   2671  H4  MOL   206      40.654  44.339  45.864  1.00  0.00            
ATOM   2672  C3  MOL   206      38.964  43.219  46.654  1.00  0.00            
ATOM   2673  H5  MOL   206      38.154  42.589  46.274  1.00  0.00            
ATOM   2674  H6  MOL   206      38.534  44.159  46.974  1.00  0.00            
ATOM   2675  C4  MOL   206      39.604  42.439  47.814  1.00  0.00            
ATOM   2676  H7  MOL   206      38.874  41.669  48.054  1.00  0.00            
ATOM   2677  H8  MOL   206      39.824  43.069  48.684  1.00  0.00            
ATOM   2678  O1  MOL   206      40.754  41.799  47.244  1.00  0.00            
ATOM   2679  C1  MOL   207      38.264  24.339  37.944  1.00  0.00            
ATOM   2680  H1  MOL   207      38.844  25.009  37.304  1.00  0.00            
ATOM   2681  H2  MOL   207      37.364  24.719  38.454  1.00  0.00            
ATOM   2682  C2  MOL   207      39.144  23.559  38.924  1.00  0.00            
ATOM   2683  H3  MOL   207      38.794  23.799  39.924  1.00  0.00            
ATOM   2684  H4  MOL   207      40.204  23.829  38.844  1.00  0.00            
ATOM   2685  C3  MOL   207      38.984  22.079  38.534  1.00  0.00            
ATOM   2686  H5  MOL   207      38.204  21.579  39.124  1.00  0.00            
ATOM   2687  H6  MOL   207      39.914  21.529  38.694  1.00  0.00            
ATOM   2688  C4  MOL   207      38.594  22.119  37.054  1.00  0.00            
ATOM   2689  H7  MOL   207      38.104  21.179  36.774  1.00  0.00            
ATOM   2690  H8  MOL   207      39.504  22.199  36.444  1.00  0.00            
ATOM   2691  O1  MOL   207      37.804  23.319  37.044  1.00  0.00            
ATOM   2692  C1  MOL   208      26.164  40.279  24.344  1.00  0.00            
ATOM   2693  H1  MOL   208      25.554  40.049  23.464  1.00  0.00            
ATOM   2694  H2  MOL   208      26.874  39.479  24.564  1.00  0.00            
ATOM   2695  C2  MOL   208      25.264  40.629  25.534  1.00  0.00            
ATOM   2696  H3  MOL   208      25.764  40.269  26.434  1.00  0.00            
ATOM   2697  H4  MOL   208      24.294  40.129  25.434  1.00  0.00            
ATOM   2698  C3  MOL   208      25.034  42.139  25.354  1.00  0.00            
ATOM   2699  H5  MOL   208      24.744  42.549  26.324  1.00  0.00            
ATOM   2700  H6  MOL   208      24.194  42.329  24.664  1.00  0.00            
ATOM   2701  C4  MOL   208      26.424  42.599  24.914  1.00  0.00            
ATOM   2702  H7  MOL   208      27.084  42.719  25.774  1.00  0.00            
ATOM   2703  H8  MOL   208      26.294  43.499  24.304  1.00  0.00            
ATOM   2704  O1  MOL   208      26.874  41.509  24.094  1.00  0.00            
ATOM   2705  C1  MOL   209      13.514  21.389  18.834  1.00  0.00            
ATOM   2706  H1  MOL   209      13.244  21.599  17.794  1.00  0.00            
ATOM   2707  H2  MOL   209      12.924  20.559  19.234  1.00  0.00            
ATOM   2708  C2  MOL   209      13.454  22.649  19.704  1.00  0.00            
ATOM   2709  H3  MOL   209      13.474  22.309  20.744  1.00  0.00            
ATOM   2710  H4  MOL   209      12.544  23.259  19.624  1.00  0.00            
ATOM   2711  C3  MOL   209      14.844  23.279  19.494  1.00  0.00            
ATOM   2712  H5  MOL   209      15.144  23.909  20.324  1.00  0.00            
ATOM   2713  H6  MOL   209      14.854  23.799  18.534  1.00  0.00            
ATOM   2714  C4  MOL   209      15.724  22.029  19.374  1.00  0.00            
ATOM   2715  H7  MOL   209      16.254  21.809  20.304  1.00  0.00            
ATOM   2716  H8  MOL   209      16.444  22.209  18.574  1.00  0.00            
ATOM   2717  O1  MOL   209      14.884  20.959  18.904  1.00  0.00            
ATOM   2718  C1  MOL   210      17.174  13.039  40.684  1.00  0.00            
ATOM   2719  H1  MOL   210      18.204  13.289  40.954  1.00  0.00            
ATOM   2720  H2  MOL   210      16.584  12.909  41.594  1.00  0.00            
ATOM   2721  C2  MOL   210      17.064  11.879  39.684  1.00  0.00            
ATOM   2722  H3  MOL   210      16.584  10.989  40.104  1.00  0.00            
ATOM   2723  H4  MOL   210      18.004  11.689  39.164  1.00  0.00            
ATOM   2724  C3  MOL   210      16.024  12.459  38.714  1.00  0.00            
ATOM   2725  H5  MOL   210      15.024  12.099  38.974  1.00  0.00            
ATOM   2726  H6  MOL   210      16.064  11.979  37.734  1.00  0.00            
ATOM   2727  C4  MOL   210      16.194  13.979  38.714  1.00  0.00            
ATOM   2728  H7  MOL   210      15.194  14.369  38.504  1.00  0.00            
ATOM   2729  H8  MOL   210      17.034  14.279  38.074  1.00  0.00            
ATOM   2730  O1  MOL   210      16.544  14.189  40.094  1.00  0.00            
ATOM   2731  C1  MOL   211       0.114  34.779  48.004  1.00  0.00            
ATOM   2732  H1  MOL   211       0.284  35.149  46.994  1.00  0.00            
ATOM   2733  H2  MOL   211       0.014  35.549  48.774  1.00  0.00            
ATOM   2734  C2  MOL   211       1.204  33.769  48.394  1.00  0.00            
ATOM   2735  H3  MOL   211       1.974  34.319  48.944  1.00  0.00            
ATOM   2736  H4  MOL   211       1.784  33.319  47.584  1.00  0.00            
ATOM   2737  C3  MOL   211       0.634  32.689  49.314  1.00  0.00            
ATOM   2738  H5  MOL   211       0.924  32.999  50.324  1.00  0.00            
ATOM   2739  H6  MOL   211       1.014  31.689  49.084  1.00  0.00            
ATOM   2740  C4  MOL   211      -0.856  33.009  49.144  1.00  0.00            
ATOM   2741  H7  MOL   211      -1.296  33.529  50.004  1.00  0.00            
ATOM   2742  H8  MOL   211      -1.446  32.129  48.854  1.00  0.00            
ATOM   2743  O1  MOL   211      -1.006  33.889  48.014  1.00  0.00            
ATOM   2744  C1  MOL   212      32.944  12.089  48.854  1.00  0.00            
ATOM   2745  H1  MOL   212      33.134  12.699  47.964  1.00  0.00            
ATOM   2746  H2  MOL   212      31.894  12.279  49.074  1.00  0.00            
ATOM   2747  C2  MOL   212      33.864  12.509  50.004  1.00  0.00            
ATOM   2748  H3  MOL   212      33.254  12.489  50.914  1.00  0.00            
ATOM   2749  H4  MOL   212      34.264  13.519  49.894  1.00  0.00            
ATOM   2750  C3  MOL   212      35.064  11.569  49.814  1.00  0.00            
ATOM   2751  H5  MOL   212      35.424  11.199  50.774  1.00  0.00            
ATOM   2752  H6  MOL   212      35.934  12.069  49.394  1.00  0.00            
ATOM   2753  C4  MOL   212      34.614  10.479  48.824  1.00  0.00            
ATOM   2754  H7  MOL   212      34.744   9.529  49.354  1.00  0.00            
ATOM   2755  H8  MOL   212      35.204  10.379  47.914  1.00  0.00            
ATOM   2756  O1  MOL   212      33.234  10.719  48.514  1.00  0.00            
ATOM   2757  C1  MOL   213      42.384  36.789  25.404  1.00  0.00            
ATOM   2758  H1  MOL   213      41.834  37.459  24.734  1.00  0.00            
ATOM   2759  H2  MOL   213      42.484  37.199  26.414  1.00  0.00            
ATOM   2760  C2  MOL   213      43.734  36.449  24.764  1.00  0.00            
ATOM   2761  H3  MOL   213      44.524  36.129  25.454  1.00  0.00            
ATOM   2762  H4  MOL   213      44.194  37.169  24.094  1.00  0.00            
ATOM   2763  C3  MOL   213      43.434  35.139  24.014  1.00  0.00            
ATOM   2764  H5  MOL   213      44.114  34.309  24.224  1.00  0.00            
ATOM   2765  H6  MOL   213      43.404  35.279  22.934  1.00  0.00            
ATOM   2766  C4  MOL   213      42.014  34.689  24.384  1.00  0.00            
ATOM   2767  H7  MOL   213      41.974  33.659  24.754  1.00  0.00            
ATOM   2768  H8  MOL   213      41.394  34.889  23.504  1.00  0.00            
ATOM   2769  O1  MOL   213      41.594  35.579  25.434  1.00  0.00            
ATOM   2770  C1  MOL   214       9.204  23.319  29.614  1.00  0.00            
ATOM   2771  H1  MOL   214       9.414  22.369  30.104  1.00  0.00            
ATOM   2772  H2  MOL   214       9.794  23.399  28.704  1.00  0.00            
ATOM   2773  C2  MOL   214       9.544  24.459  30.574  1.00  0.00            
ATOM   2774  H3  MOL   214      10.084  25.179  29.964  1.00  0.00            
ATOM   2775  H4  MOL   214      10.224  24.119  31.364  1.00  0.00            
ATOM   2776  C3  MOL   214       8.224  25.059  31.074  1.00  0.00            
ATOM   2777  H5  MOL   214       8.444  26.129  31.104  1.00  0.00            
ATOM   2778  H6  MOL   214       7.954  24.679  32.054  1.00  0.00            
ATOM   2779  C4  MOL   214       7.224  24.539  30.034  1.00  0.00            
ATOM   2780  H7  MOL   214       7.044  25.229  29.214  1.00  0.00            
ATOM   2781  H8  MOL   214       6.314  24.159  30.504  1.00  0.00            
ATOM   2782  O1  MOL   214       7.774  23.339  29.454  1.00  0.00            
ATOM   2783  C1  MOL   215       7.634  43.619   4.634  1.00  0.00            
ATOM   2784  H1  MOL   215       8.554  43.899   4.124  1.00  0.00            
ATOM   2785  H2  MOL   215       7.774  42.989   5.514  1.00  0.00            
ATOM   2786  C2  MOL   215       6.714  42.659   3.874  1.00  0.00            
ATOM   2787  H3  MOL   215       6.854  41.609   4.134  1.00  0.00            
ATOM   2788  H4  MOL   215       6.904  42.849   2.814  1.00  0.00            
ATOM   2789  C3  MOL   215       5.284  43.129   4.194  1.00  0.00            
ATOM   2790  H5  MOL   215       4.674  42.299   4.554  1.00  0.00            
ATOM   2791  H6  MOL   215       4.714  43.619   3.404  1.00  0.00            
ATOM   2792  C4  MOL   215       5.474  44.309   5.154  1.00  0.00            
ATOM   2793  H7  MOL   215       5.324  43.979   6.184  1.00  0.00            
ATOM   2794  H8  MOL   215       4.744  45.109   5.034  1.00  0.00            
ATOM   2795  O1  MOL   215       6.824  44.769   4.964  1.00  0.00            
ATOM   2796  C1  MOL   216      36.174  44.699  27.374  1.00  0.00            
ATOM   2797  H1  MOL   216      36.134  45.779  27.204  1.00  0.00            
ATOM   2798  H2  MOL   216      37.224  44.489  27.614  1.00  0.00            
ATOM   2799  C2  MOL   216      35.634  44.059  26.094  1.00  0.00            
ATOM   2800  H3  MOL   216      35.994  43.019  26.074  1.00  0.00            
ATOM   2801  H4  MOL   216      35.794  44.629  25.184  1.00  0.00            
ATOM   2802  C3  MOL   216      34.124  44.079  26.354  1.00  0.00            
ATOM   2803  H5  MOL   216      33.744  43.129  25.954  1.00  0.00            
ATOM   2804  H6  MOL   216      33.544  44.859  25.854  1.00  0.00            
ATOM   2805  C4  MOL   216      33.974  44.289  27.864  1.00  0.00            
ATOM   2806  H7  MOL   216      33.374  43.569  28.424  1.00  0.00            
ATOM   2807  H8  MOL   216      33.564  45.299  27.994  1.00  0.00            
ATOM   2808  O1  MOL   216      35.274  44.429  28.464  1.00  0.00            
ATOM   2809  C1  MOL   217      15.484  18.479  26.424  1.00  0.00            
ATOM   2810  H1  MOL   217      16.434  18.819  26.834  1.00  0.00            
ATOM   2811  H2  MOL   217      14.944  19.399  26.184  1.00  0.00            
ATOM   2812  C2  MOL   217      14.574  17.569  27.274  1.00  0.00            
ATOM   2813  H3  MOL   217      13.514  17.829  27.224  1.00  0.00            
ATOM   2814  H4  MOL   217      14.764  17.459  28.344  1.00  0.00            
ATOM   2815  C3  MOL   217      14.714  16.159  26.664  1.00  0.00            
ATOM   2816  H5  MOL   217      13.764  15.989  26.154  1.00  0.00            
ATOM   2817  H6  MOL   217      14.844  15.359  27.394  1.00  0.00            
ATOM   2818  C4  MOL   217      15.804  16.339  25.604  1.00  0.00            
ATOM   2819  H7  MOL   217      15.704  15.699  24.714  1.00  0.00            
ATOM   2820  H8  MOL   217      16.734  16.309  26.164  1.00  0.00            
ATOM   2821  O1  MOL   217      15.714  17.719  25.224  1.00  0.00            
ATOM   2822  C1  MOL   218      23.324  16.559  35.464  1.00  0.00            
ATOM   2823  H1  MOL   218      23.654  17.519  35.864  1.00  0.00            
ATOM   2824  H2  MOL   218      22.554  16.089  36.094  1.00  0.00            
ATOM   2825  C2  MOL   218      24.584  15.699  35.304  1.00  0.00            
ATOM   2826  H3  MOL   218      24.454  14.649  35.584  1.00  0.00            
ATOM   2827  H4  MOL   218      25.294  16.049  36.054  1.00  0.00            
ATOM   2828  C3  MOL   218      25.074  16.019  33.884  1.00  0.00            
ATOM   2829  H5  MOL   218      25.004  15.099  33.294  1.00  0.00            
ATOM   2830  H6  MOL   218      26.094  16.329  33.694  1.00  0.00            
ATOM   2831  C4  MOL   218      23.984  16.949  33.324  1.00  0.00            
ATOM   2832  H7  MOL   218      23.754  16.639  32.304  1.00  0.00            
ATOM   2833  H8  MOL   218      24.154  18.019  33.454  1.00  0.00            
ATOM   2834  O1  MOL   218      22.814  16.669  34.124  1.00  0.00            
ATOM   2835  C1  MOL   219      45.864  40.209   2.614  1.00  0.00            
ATOM   2836  H1  MOL   219      46.224  40.039   1.604  1.00  0.00            
ATOM   2837  H2  MOL   219      46.694  40.189   3.324  1.00  0.00            
ATOM   2838  C2  MOL   219      44.814  39.199   3.104  1.00  0.00            
ATOM   2839  H3  MOL   219      45.214  38.779   4.024  1.00  0.00            
ATOM   2840  H4  MOL   219      44.594  38.519   2.274  1.00  0.00            
ATOM   2841  C3  MOL   219      43.564  40.039   3.394  1.00  0.00            
ATOM   2842  H5  MOL   219      43.034  39.619   4.254  1.00  0.00            
ATOM   2843  H6  MOL   219      43.004  39.969   2.464  1.00  0.00            
ATOM   2844  C4  MOL   219      44.214  41.409   3.664  1.00  0.00            
ATOM   2845  H7  MOL   219      44.804  41.559   4.574  1.00  0.00            
ATOM   2846  H8  MOL   219      43.404  42.109   3.454  1.00  0.00            
ATOM   2847  O1  MOL   219      45.224  41.509   2.654  1.00  0.00            
ATOM   2848  C1  MOL   220       0.384   1.699  38.314  1.00  0.00            
ATOM   2849  H1  MOL   220       1.234   1.019  38.224  1.00  0.00            
ATOM   2850  H2  MOL   220       0.134   1.739  39.384  1.00  0.00            
ATOM   2851  C2  MOL   220      -0.836   1.199  37.524  1.00  0.00            
ATOM   2852  H3  MOL   220      -1.606   0.749  38.164  1.00  0.00            
ATOM   2853  H4  MOL   220      -0.616   0.489  36.734  1.00  0.00            
ATOM   2854  C3  MOL   220      -1.476   2.409  36.824  1.00  0.00            
ATOM   2855  H5  MOL   220      -2.536   2.379  37.064  1.00  0.00            
ATOM   2856  H6  MOL   220      -1.476   2.279  35.744  1.00  0.00            
ATOM   2857  C4  MOL   220      -0.726   3.569  37.494  1.00  0.00            
ATOM   2858  H7  MOL   220      -1.146   3.859  38.464  1.00  0.00            
ATOM   2859  H8  MOL   220      -0.606   4.439  36.844  1.00  0.00            
ATOM   2860  O1  MOL   220       0.574   3.029  37.794  1.00  0.00            
ATOM   2861  C1  MOL   221      33.234  34.809  12.844  1.00  0.00            
ATOM   2862  H1  MOL   221      33.514  33.869  12.374  1.00  0.00            
ATOM   2863  H2  MOL   221      34.044  35.529  12.964  1.00  0.00            
ATOM   2864  C2  MOL   221      32.794  34.409  14.264  1.00  0.00            
ATOM   2865  H3  MOL   221      33.384  35.039  14.924  1.00  0.00            
ATOM   2866  H4  MOL   221      33.094  33.389  14.504  1.00  0.00            
ATOM   2867  C3  MOL   221      31.284  34.699  14.314  1.00  0.00            
ATOM   2868  H5  MOL   221      31.114  35.509  15.034  1.00  0.00            
ATOM   2869  H6  MOL   221      30.744  33.819  14.664  1.00  0.00            
ATOM   2870  C4  MOL   221      30.874  35.019  12.874  1.00  0.00            
ATOM   2871  H7  MOL   221      30.064  35.749  12.784  1.00  0.00            
ATOM   2872  H8  MOL   221      30.684  34.059  12.384  1.00  0.00            
ATOM   2873  O1  MOL   221      32.094  35.509  12.304  1.00  0.00            
ATOM   2874  C1  MOL   222      37.714  49.949  34.234  1.00  0.00            
ATOM   2875  H1  MOL   222      38.704  49.529  34.064  1.00  0.00            
ATOM   2876  H2  MOL   222      37.804  50.709  35.024  1.00  0.00            
ATOM   2877  C2  MOL   222      36.684  48.849  34.504  1.00  0.00            
ATOM   2878  H3  MOL   222      36.484  48.559  35.534  1.00  0.00            
ATOM   2879  H4  MOL   222      37.094  47.879  34.234  1.00  0.00            
ATOM   2880  C3  MOL   222      35.474  49.179  33.604  1.00  0.00            
ATOM   2881  H5  MOL   222      34.614  49.709  34.024  1.00  0.00            
ATOM   2882  H6  MOL   222      35.064  48.229  33.264  1.00  0.00            
ATOM   2883  C4  MOL   222      36.124  49.969  32.464  1.00  0.00            
ATOM   2884  H7  MOL   222      35.514  50.689  31.914  1.00  0.00            
ATOM   2885  H8  MOL   222      36.544  49.269  31.734  1.00  0.00            
ATOM   2886  O1  MOL   222      37.244  50.649  33.064  1.00  0.00            
ATOM   2887  C1  MOL   223      33.834  27.699  26.794  1.00  0.00            
ATOM   2888  H1  MOL   223      34.874  27.999  26.954  1.00  0.00            
ATOM   2889  H2  MOL   223      33.814  26.639  26.544  1.00  0.00            
ATOM   2890  C2  MOL   223      33.154  28.509  25.684  1.00  0.00            
ATOM   2891  H3  MOL   223      32.304  27.939  25.304  1.00  0.00            
ATOM   2892  H4  MOL   223      33.784  28.679  24.814  1.00  0.00            
ATOM   2893  C3  MOL   223      32.604  29.709  26.474  1.00  0.00            
ATOM   2894  H5  MOL   223      31.734  30.149  25.994  1.00  0.00            
ATOM   2895  H6  MOL   223      33.394  30.449  26.384  1.00  0.00            
ATOM   2896  C4  MOL   223      32.314  29.219  27.904  1.00  0.00            
ATOM   2897  H7  MOL   223      31.244  29.079  28.044  1.00  0.00            
ATOM   2898  H8  MOL   223      32.734  29.959  28.594  1.00  0.00            
ATOM   2899  O1  MOL   223      33.064  27.989  27.974  1.00  0.00            
ATOM   2900  C1  MOL   224      21.254  45.389  41.984  1.00  0.00            
ATOM   2901  H1  MOL   224      20.544  45.639  42.774  1.00  0.00            
ATOM   2902  H2  MOL   224      22.144  46.009  41.934  1.00  0.00            
ATOM   2903  C2  MOL   224      20.404  45.289  40.704  1.00  0.00            
ATOM   2904  H3  MOL   224      20.584  46.009  39.904  1.00  0.00            
ATOM   2905  H4  MOL   224      19.374  45.459  41.034  1.00  0.00            
ATOM   2906  C3  MOL   224      20.614  43.819  40.314  1.00  0.00            
ATOM   2907  H5  MOL   224      21.474  43.759  39.644  1.00  0.00            
ATOM   2908  H6  MOL   224      19.784  43.409  39.724  1.00  0.00            
ATOM   2909  C4  MOL   224      20.924  43.079  41.624  1.00  0.00            
ATOM   2910  H7  MOL   224      21.354  42.089  41.454  1.00  0.00            
ATOM   2911  H8  MOL   224      19.974  43.039  42.174  1.00  0.00            
ATOM   2912  O1  MOL   224      21.714  44.069  42.304  1.00  0.00            
ATOM   2913  C1  MOL   225      13.134  18.159   8.684  1.00  0.00            
ATOM   2914  H1  MOL   225      13.864  18.269   9.484  1.00  0.00            
ATOM   2915  H2  MOL   225      12.244  17.589   8.964  1.00  0.00            
ATOM   2916  C2  MOL   225      13.764  17.659   7.374  1.00  0.00            
ATOM   2917  H3  MOL   225      13.184  16.899   6.864  1.00  0.00            
ATOM   2918  H4  MOL   225      14.774  17.249   7.504  1.00  0.00            
ATOM   2919  C3  MOL   225      13.994  18.949   6.574  1.00  0.00            
ATOM   2920  H5  MOL   225      13.554  18.739   5.594  1.00  0.00            
ATOM   2921  H6  MOL   225      15.054  19.189   6.444  1.00  0.00            
ATOM   2922  C4  MOL   225      13.344  20.099   7.334  1.00  0.00            
ATOM   2923  H7  MOL   225      12.634  20.649   6.704  1.00  0.00            
ATOM   2924  H8  MOL   225      14.064  20.819   7.724  1.00  0.00            
ATOM   2925  O1  MOL   225      12.614  19.469   8.414  1.00  0.00            
ATOM   2926  C1  MOL   226      20.174  15.249  42.594  1.00  0.00            
ATOM   2927  H1  MOL   226      21.214  14.969  42.794  1.00  0.00            
ATOM   2928  H2  MOL   226      19.974  15.449  41.544  1.00  0.00            
ATOM   2929  C2  MOL   226      19.754  16.309  43.624  1.00  0.00            
ATOM   2930  H3  MOL   226      19.814  17.319  43.234  1.00  0.00            
ATOM   2931  H4  MOL   226      20.384  16.159  44.504  1.00  0.00            
ATOM   2932  C3  MOL   226      18.244  15.999  43.704  1.00  0.00            
ATOM   2933  H5  MOL   226      17.794  16.459  42.824  1.00  0.00            
ATOM   2934  H6  MOL   226      17.744  16.439  44.564  1.00  0.00            
ATOM   2935  C4  MOL   226      18.224  14.469  43.574  1.00  0.00            
ATOM   2936  H7  MOL   226      17.314  14.099  43.104  1.00  0.00            
ATOM   2937  H8  MOL   226      18.284  13.999  44.564  1.00  0.00            
ATOM   2938  O1  MOL   226      19.404  14.059  42.864  1.00  0.00            
ATOM   2939  C1  MOL   227      46.344  19.589  14.794  1.00  0.00            
ATOM   2940  H1  MOL   227      45.314  19.489  15.144  1.00  0.00            
ATOM   2941  H2  MOL   227      47.084  19.799  15.574  1.00  0.00            
ATOM   2942  C2  MOL   227      46.404  20.749  13.784  1.00  0.00            
ATOM   2943  H3  MOL   227      47.114  21.509  14.104  1.00  0.00            
ATOM   2944  H4  MOL   227      45.404  21.169  13.654  1.00  0.00            
ATOM   2945  C3  MOL   227      46.784  19.999  12.494  1.00  0.00            
ATOM   2946  H5  MOL   227      47.874  20.049  12.434  1.00  0.00            
ATOM   2947  H6  MOL   227      46.294  20.389  11.594  1.00  0.00            
ATOM   2948  C4  MOL   227      46.394  18.539  12.704  1.00  0.00            
ATOM   2949  H7  MOL   227      46.984  17.849  12.094  1.00  0.00            
ATOM   2950  H8  MOL   227      45.334  18.289  12.594  1.00  0.00            
ATOM   2951  O1  MOL   227      46.714  18.389  14.104  1.00  0.00            
ATOM   2952  C1  MOL   228      36.824  41.739  38.944  1.00  0.00            
ATOM   2953  H1  MOL   228      37.614  42.349  39.364  1.00  0.00            
ATOM   2954  H2  MOL   228      36.684  40.869  39.604  1.00  0.00            
ATOM   2955  C2  MOL   228      37.074  41.239  37.514  1.00  0.00            
ATOM   2956  H3  MOL   228      36.424  40.429  37.184  1.00  0.00            
ATOM   2957  H4  MOL   228      38.114  40.969  37.304  1.00  0.00            
ATOM   2958  C3  MOL   228      36.694  42.399  36.584  1.00  0.00            
ATOM   2959  H5  MOL   228      36.334  42.129  35.594  1.00  0.00            
ATOM   2960  H6  MOL   228      37.584  43.019  36.424  1.00  0.00            
ATOM   2961  C4  MOL   228      35.654  43.169  37.424  1.00  0.00            
ATOM   2962  H7  MOL   228      34.624  43.249  37.074  1.00  0.00            
ATOM   2963  H8  MOL   228      36.114  44.149  37.574  1.00  0.00            
ATOM   2964  O1  MOL   228      35.714  42.629  38.754  1.00  0.00            
ATOM   2965  C1  MOL   229      49.474  37.839  37.634  1.00  0.00            
ATOM   2966  H1  MOL   229      48.774  36.999  37.634  1.00  0.00            
ATOM   2967  H2  MOL   229      49.644  38.169  38.664  1.00  0.00            
ATOM   2968  C2  MOL   229      48.954  38.959  36.724  1.00  0.00            
ATOM   2969  H3  MOL   229      48.414  39.679  37.354  1.00  0.00            
ATOM   2970  H4  MOL   229      48.194  38.669  35.994  1.00  0.00            
ATOM   2971  C3  MOL   229      50.184  39.649  36.114  1.00  0.00            
ATOM   2972  H5  MOL   229      50.384  40.679  36.384  1.00  0.00            
ATOM   2973  H6  MOL   229      49.924  39.659  35.054  1.00  0.00            
ATOM   2974  C4  MOL   229      51.234  38.539  36.254  1.00  0.00            
ATOM   2975  H7  MOL   229      52.144  38.929  36.704  1.00  0.00            
ATOM   2976  H8  MOL   229      51.434  38.249  35.224  1.00  0.00            
ATOM   2977  O1  MOL   229      50.734  37.449  37.074  1.00  0.00            
ATOM   2978  C1  MOL   230      46.504  34.489  18.634  1.00  0.00            
ATOM   2979  H1  MOL   230      46.174  33.709  17.944  1.00  0.00            
ATOM   2980  H2  MOL   230      47.064  35.199  18.014  1.00  0.00            
ATOM   2981  C2  MOL   230      47.174  33.949  19.894  1.00  0.00            
ATOM   2982  H3  MOL   230      48.264  33.859  19.944  1.00  0.00            
ATOM   2983  H4  MOL   230      46.714  32.959  19.964  1.00  0.00            
ATOM   2984  C3  MOL   230      46.664  34.769  21.084  1.00  0.00            
ATOM   2985  H5  MOL   230      47.524  35.339  21.464  1.00  0.00            
ATOM   2986  H6  MOL   230      46.334  34.099  21.874  1.00  0.00            
ATOM   2987  C4  MOL   230      45.614  35.699  20.464  1.00  0.00            
ATOM   2988  H7  MOL   230      46.054  36.679  20.304  1.00  0.00            
ATOM   2989  H8  MOL   230      44.704  35.929  21.034  1.00  0.00            
ATOM   2990  O1  MOL   230      45.314  35.079  19.194  1.00  0.00            
ATOM   2991  C1  MOL   231      26.364  11.749  12.254  1.00  0.00            
ATOM   2992  H1  MOL   231      25.304  11.689  12.524  1.00  0.00            
ATOM   2993  H2  MOL   231      26.914  12.099  13.124  1.00  0.00            
ATOM   2994  C2  MOL   231      26.654  12.579  10.994  1.00  0.00            
ATOM   2995  H3  MOL   231      27.294  13.469  11.114  1.00  0.00            
ATOM   2996  H4  MOL   231      25.704  12.949  10.604  1.00  0.00            
ATOM   2997  C3  MOL   231      27.374  11.689   9.974  1.00  0.00            
ATOM   2998  H5  MOL   231      28.134  12.309   9.494  1.00  0.00            
ATOM   2999  H6  MOL   231      26.704  11.329   9.204  1.00  0.00            
ATOM   3000  C4  MOL   231      27.974  10.639  10.924  1.00  0.00            
ATOM   3001  H7  MOL   231      28.864  11.119  11.334  1.00  0.00            
ATOM   3002  H8  MOL   231      28.234   9.679  10.474  1.00  0.00            
ATOM   3003  O1  MOL   231      26.884  10.469  11.854  1.00  0.00            
ATOM   3004  C1  MOL   232      35.574  24.619  15.674  1.00  0.00            
ATOM   3005  H1  MOL   232      35.294  25.649  15.884  1.00  0.00            
ATOM   3006  H2  MOL   232      36.504  24.679  15.094  1.00  0.00            
ATOM   3007  C2  MOL   232      34.334  24.019  14.984  1.00  0.00            
ATOM   3008  H3  MOL   232      34.624  23.379  14.154  1.00  0.00            
ATOM   3009  H4  MOL   232      33.894  24.899  14.504  1.00  0.00            
ATOM   3010  C3  MOL   232      33.564  23.379  16.144  1.00  0.00            
ATOM   3011  H5  MOL   232      33.274  22.359  15.884  1.00  0.00            
ATOM   3012  H6  MOL   232      32.644  23.919  16.394  1.00  0.00            
ATOM   3013  C4  MOL   232      34.504  23.329  17.364  1.00  0.00            
ATOM   3014  H7  MOL   232      34.734  22.349  17.784  1.00  0.00            
ATOM   3015  H8  MOL   232      34.174  24.059  18.104  1.00  0.00            
ATOM   3016  O1  MOL   232      35.734  23.929  16.924  1.00  0.00            
ATOM   3017  C1  MOL   233      50.324  27.669  42.964  1.00  0.00            
ATOM   3018  H1  MOL   233      50.744  27.459  41.974  1.00  0.00            
ATOM   3019  H2  MOL   233      50.474  26.769  43.574  1.00  0.00            
ATOM   3020  C2  MOL   233      48.884  28.159  42.764  1.00  0.00            
ATOM   3021  H3  MOL   233      48.344  27.939  43.684  1.00  0.00            
ATOM   3022  H4  MOL   233      48.444  27.749  41.854  1.00  0.00            
ATOM   3023  C3  MOL   233      48.984  29.679  42.644  1.00  0.00            
ATOM   3024  H5  MOL   233      48.284  30.109  43.374  1.00  0.00            
ATOM   3025  H6  MOL   233      48.604  29.859  41.634  1.00  0.00            
ATOM   3026  C4  MOL   233      50.464  30.009  42.904  1.00  0.00            
ATOM   3027  H7  MOL   233      50.454  30.889  43.554  1.00  0.00            
ATOM   3028  H8  MOL   233      51.014  30.219  41.984  1.00  0.00            
ATOM   3029  O1  MOL   233      50.934  28.819  43.574  1.00  0.00            
ATOM   3030  C1  MOL   234      19.894  45.569  11.054  1.00  0.00            
ATOM   3031  H1  MOL   234      19.144  45.029  11.644  1.00  0.00            
ATOM   3032  H2  MOL   234      20.704  44.949  10.664  1.00  0.00            
ATOM   3033  C2  MOL   234      20.394  46.749  11.884  1.00  0.00            
ATOM   3034  H3  MOL   234      21.414  47.089  11.684  1.00  0.00            
ATOM   3035  H4  MOL   234      20.344  46.619  12.974  1.00  0.00            
ATOM   3036  C3  MOL   234      19.484  47.899  11.424  1.00  0.00            
ATOM   3037  H5  MOL   234      19.994  48.859  11.564  1.00  0.00            
ATOM   3038  H6  MOL   234      18.514  47.949  11.904  1.00  0.00            
ATOM   3039  C4  MOL   234      19.374  47.569   9.924  1.00  0.00            
ATOM   3040  H7  MOL   234      20.384  47.859   9.624  1.00  0.00            
ATOM   3041  H8  MOL   234      18.484  47.959   9.424  1.00  0.00            
ATOM   3042  O1  MOL   234      19.214  46.139   9.924  1.00  0.00            
ATOM   3043  C1  MOL   235      10.834   9.479  12.474  1.00  0.00            
ATOM   3044  H1  MOL   235       9.944   9.809  13.024  1.00  0.00            
ATOM   3045  H2  MOL   235      10.554   8.859  11.614  1.00  0.00            
ATOM   3046  C2  MOL   235      11.824   8.919  13.504  1.00  0.00            
ATOM   3047  H3  MOL   235      12.594   8.359  12.984  1.00  0.00            
ATOM   3048  H4  MOL   235      11.374   8.339  14.314  1.00  0.00            
ATOM   3049  C3  MOL   235      12.584  10.119  14.084  1.00  0.00            
ATOM   3050  H5  MOL   235      13.664  10.009  13.994  1.00  0.00            
ATOM   3051  H6  MOL   235      12.224  10.259  15.104  1.00  0.00            
ATOM   3052  C4  MOL   235      12.124  11.289  13.214  1.00  0.00            
ATOM   3053  H7  MOL   235      12.964  11.939  12.954  1.00  0.00            
ATOM   3054  H8  MOL   235      11.384  11.929  13.714  1.00  0.00            
ATOM   3055  O1  MOL   235      11.504  10.689  12.064  1.00  0.00            
ATOM   3056  C1  MOL   236      25.744  20.049  35.284  1.00  0.00            
ATOM   3057  H1  MOL   236      26.624  19.419  35.154  1.00  0.00            
ATOM   3058  H2  MOL   236      25.094  19.909  34.424  1.00  0.00            
ATOM   3059  C2  MOL   236      25.994  21.529  35.604  1.00  0.00            
ATOM   3060  H3  MOL   236      25.074  22.089  35.404  1.00  0.00            
ATOM   3061  H4  MOL   236      26.774  22.029  35.034  1.00  0.00            
ATOM   3062  C3  MOL   236      26.324  21.519  37.104  1.00  0.00            
ATOM   3063  H5  MOL   236      25.944  22.409  37.614  1.00  0.00            
ATOM   3064  H6  MOL   236      27.384  21.459  37.344  1.00  0.00            
ATOM   3065  C4  MOL   236      25.514  20.309  37.604  1.00  0.00            
ATOM   3066  H7  MOL   236      24.574  20.629  38.064  1.00  0.00            
ATOM   3067  H8  MOL   236      26.074  19.699  38.324  1.00  0.00            
ATOM   3068  O1  MOL   236      25.144  19.509  36.474  1.00  0.00            
ATOM   3069  C1  MOL   237      41.144  29.229   2.684  1.00  0.00            
ATOM   3070  H1  MOL   237      40.554  29.939   2.104  1.00  0.00            
ATOM   3071  H2  MOL   237      40.794  29.179   3.714  1.00  0.00            
ATOM   3072  C2  MOL   237      42.644  29.539   2.754  1.00  0.00            
ATOM   3073  H3  MOL   237      42.824  30.229   3.594  1.00  0.00            
ATOM   3074  H4  MOL   237      42.854  30.059   1.814  1.00  0.00            
ATOM   3075  C3  MOL   237      43.274  28.149   2.904  1.00  0.00            
ATOM   3076  H5  MOL   237      43.304  27.729   3.914  1.00  0.00            
ATOM   3077  H6  MOL   237      44.224  28.189   2.364  1.00  0.00            
ATOM   3078  C4  MOL   237      42.354  27.199   2.124  1.00  0.00            
ATOM   3079  H7  MOL   237      42.344  26.309   2.754  1.00  0.00            
ATOM   3080  H8  MOL   237      42.744  27.029   1.114  1.00  0.00            
ATOM   3081  O1  MOL   237      41.144  27.969   1.984  1.00  0.00            
ATOM   3082  C1  MOL   238      27.094  23.929   1.214  1.00  0.00            
ATOM   3083  H1  MOL   238      27.044  23.529   2.234  1.00  0.00            
ATOM   3084  H2  MOL   238      27.214  23.089   0.524  1.00  0.00            
ATOM   3085  C2  MOL   238      28.204  24.949   0.914  1.00  0.00            
ATOM   3086  H3  MOL   238      28.754  24.549   0.064  1.00  0.00            
ATOM   3087  H4  MOL   238      28.954  25.059   1.694  1.00  0.00            
ATOM   3088  C3  MOL   238      27.414  26.219   0.574  1.00  0.00            
ATOM   3089  H5  MOL   238      27.444  26.579  -0.446  1.00  0.00            
ATOM   3090  H6  MOL   238      27.894  26.979   1.194  1.00  0.00            
ATOM   3091  C4  MOL   238      25.954  25.979   0.974  1.00  0.00            
ATOM   3092  H7  MOL   238      25.344  26.499   0.234  1.00  0.00            
ATOM   3093  H8  MOL   238      25.734  26.229   2.014  1.00  0.00            
ATOM   3094  O1  MOL   238      25.844  24.539   0.874  1.00  0.00            
ATOM   3095  C1  MOL   239      44.804  25.509   6.344  1.00  0.00            
ATOM   3096  H1  MOL   239      44.554  24.629   5.744  1.00  0.00            
ATOM   3097  H2  MOL   239      44.124  26.339   6.124  1.00  0.00            
ATOM   3098  C2  MOL   239      46.284  25.929   6.374  1.00  0.00            
ATOM   3099  H3  MOL   239      46.334  26.779   5.694  1.00  0.00            
ATOM   3100  H4  MOL   239      46.974  25.189   5.964  1.00  0.00            
ATOM   3101  C3  MOL   239      46.554  26.359   7.824  1.00  0.00            
ATOM   3102  H5  MOL   239      46.894  27.389   7.764  1.00  0.00            
ATOM   3103  H6  MOL   239      47.364  25.719   8.184  1.00  0.00            
ATOM   3104  C4  MOL   239      45.204  26.199   8.534  1.00  0.00            
ATOM   3105  H7  MOL   239      44.694  27.159   8.554  1.00  0.00            
ATOM   3106  H8  MOL   239      45.444  25.799   9.534  1.00  0.00            
ATOM   3107  O1  MOL   239      44.504  25.249   7.724  1.00  0.00            
ATOM   3108  C1  MOL   240      28.984  18.049  43.144  1.00  0.00            
ATOM   3109  H1  MOL   240      27.894  18.009  43.234  1.00  0.00            
ATOM   3110  H2  MOL   240      29.264  17.029  43.374  1.00  0.00            
ATOM   3111  C2  MOL   240      29.614  19.139  44.024  1.00  0.00            
ATOM   3112  H3  MOL   240      30.054  18.669  44.904  1.00  0.00            
ATOM   3113  H4  MOL   240      28.714  19.689  44.334  1.00  0.00            
ATOM   3114  C3  MOL   240      30.604  19.839  43.084  1.00  0.00            
ATOM   3115  H5  MOL   240      31.614  19.909  43.504  1.00  0.00            
ATOM   3116  H6  MOL   240      30.294  20.849  42.814  1.00  0.00            
ATOM   3117  C4  MOL   240      30.644  18.979  41.814  1.00  0.00            
ATOM   3118  H7  MOL   240      31.454  18.259  41.984  1.00  0.00            
ATOM   3119  H8  MOL   240      30.934  19.539  40.914  1.00  0.00            
ATOM   3120  O1  MOL   240      29.344  18.369  41.794  1.00  0.00            
ATOM   3121  C1  MOL   241      29.744  38.679  38.234  1.00  0.00            
ATOM   3122  H1  MOL   241      28.674  38.889  38.094  1.00  0.00            
ATOM   3123  H2  MOL   241      30.174  39.649  38.514  1.00  0.00            
ATOM   3124  C2  MOL   241      30.294  38.139  36.914  1.00  0.00            
ATOM   3125  H3  MOL   241      31.104  38.729  36.484  1.00  0.00            
ATOM   3126  H4  MOL   241      29.494  38.139  36.174  1.00  0.00            
ATOM   3127  C3  MOL   241      30.744  36.699  37.214  1.00  0.00            
ATOM   3128  H5  MOL   241      31.834  36.719  37.134  1.00  0.00            
ATOM   3129  H6  MOL   241      30.174  36.089  36.504  1.00  0.00            
ATOM   3130  C4  MOL   241      30.204  36.399  38.614  1.00  0.00            
ATOM   3131  H7  MOL   241      30.864  35.699  39.144  1.00  0.00            
ATOM   3132  H8  MOL   241      29.194  35.979  38.544  1.00  0.00            
ATOM   3133  O1  MOL   241      30.024  37.689  39.234  1.00  0.00            
ATOM   3134  C1  MOL   242      15.534  30.369  34.814  1.00  0.00            
ATOM   3135  H1  MOL   242      16.044  30.109  35.744  1.00  0.00            
ATOM   3136  H2  MOL   242      14.564  29.879  34.714  1.00  0.00            
ATOM   3137  C2  MOL   242      16.444  29.919  33.674  1.00  0.00            
ATOM   3138  H3  MOL   242      16.014  28.979  33.314  1.00  0.00            
ATOM   3139  H4  MOL   242      17.494  29.809  33.954  1.00  0.00            
ATOM   3140  C3  MOL   242      16.304  31.029  32.614  1.00  0.00            
ATOM   3141  H5  MOL   242      15.774  30.599  31.764  1.00  0.00            
ATOM   3142  H6  MOL   242      17.264  31.479  32.364  1.00  0.00            
ATOM   3143  C4  MOL   242      15.444  32.079  33.314  1.00  0.00            
ATOM   3144  H7  MOL   242      14.424  31.989  32.934  1.00  0.00            
ATOM   3145  H8  MOL   242      15.834  33.089  33.144  1.00  0.00            
ATOM   3146  O1  MOL   242      15.534  31.809  34.724  1.00  0.00            
ATOM   3147  C1  MOL   243      39.444   8.119  23.704  1.00  0.00            
ATOM   3148  H1  MOL   243      39.084   8.219  24.724  1.00  0.00            
ATOM   3149  H2  MOL   243      38.624   8.189  22.984  1.00  0.00            
ATOM   3150  C2  MOL   243      40.254   6.829  23.524  1.00  0.00            
ATOM   3151  H3  MOL   243      40.324   6.519  22.474  1.00  0.00            
ATOM   3152  H4  MOL   243      39.904   5.979  24.114  1.00  0.00            
ATOM   3153  C3  MOL   243      41.674   7.299  23.884  1.00  0.00            
ATOM   3154  H5  MOL   243      42.194   7.209  22.934  1.00  0.00            
ATOM   3155  H6  MOL   243      42.054   6.669  24.694  1.00  0.00            
ATOM   3156  C4  MOL   243      41.604   8.799  24.204  1.00  0.00            
ATOM   3157  H7  MOL   243      42.534   9.289  23.894  1.00  0.00            
ATOM   3158  H8  MOL   243      41.304   9.019  25.234  1.00  0.00            
ATOM   3159  O1  MOL   243      40.444   9.119  23.424  1.00  0.00            
ATOM   3160  C1  MOL   244      15.024  40.869  29.954  1.00  0.00            
ATOM   3161  H1  MOL   244      14.144  40.289  30.214  1.00  0.00            
ATOM   3162  H2  MOL   244      14.824  41.749  29.334  1.00  0.00            
ATOM   3163  C2  MOL   244      16.024  39.969  29.214  1.00  0.00            
ATOM   3164  H3  MOL   244      16.534  40.419  28.354  1.00  0.00            
ATOM   3165  H4  MOL   244      15.614  39.089  28.724  1.00  0.00            
ATOM   3166  C3  MOL   244      17.094  39.669  30.264  1.00  0.00            
ATOM   3167  H5  MOL   244      17.944  40.319  30.074  1.00  0.00            
ATOM   3168  H6  MOL   244      17.404  38.629  30.364  1.00  0.00            
ATOM   3169  C4  MOL   244      16.404  40.059  31.584  1.00  0.00            
ATOM   3170  H7  MOL   244      17.104  40.299  32.384  1.00  0.00            
ATOM   3171  H8  MOL   244      15.704  39.319  31.994  1.00  0.00            
ATOM   3172  O1  MOL   244      15.634  41.209  31.214  1.00  0.00            
ATOM   3173  C1  MOL   245      16.374  23.099  23.454  1.00  0.00            
ATOM   3174  H1  MOL   245      16.824  23.609  24.304  1.00  0.00            
ATOM   3175  H2  MOL   245      16.504  23.819  22.644  1.00  0.00            
ATOM   3176  C2  MOL   245      14.964  22.569  23.724  1.00  0.00            
ATOM   3177  H3  MOL   245      14.404  22.079  22.924  1.00  0.00            
ATOM   3178  H4  MOL   245      14.274  23.309  24.144  1.00  0.00            
ATOM   3179  C3  MOL   245      15.314  21.429  24.694  1.00  0.00            
ATOM   3180  H5  MOL   245      14.694  20.539  24.534  1.00  0.00            
ATOM   3181  H6  MOL   245      15.284  21.719  25.744  1.00  0.00            
ATOM   3182  C4  MOL   245      16.744  20.979  24.334  1.00  0.00            
ATOM   3183  H7  MOL   245      16.714  19.959  23.964  1.00  0.00            
ATOM   3184  H8  MOL   245      17.474  20.889  25.144  1.00  0.00            
ATOM   3185  O1  MOL   245      17.124  21.879  23.274  1.00  0.00            
ATOM   3186  C1  MOL   246      36.054  50.749  27.464  1.00  0.00            
ATOM   3187  H1  MOL   246      37.014  50.789  26.934  1.00  0.00            
ATOM   3188  H2  MOL   246      35.694  51.779  27.534  1.00  0.00            
ATOM   3189  C2  MOL   246      36.204  50.089  28.844  1.00  0.00            
ATOM   3190  H3  MOL   246      36.274  50.769  29.694  1.00  0.00            
ATOM   3191  H4  MOL   246      37.164  49.559  28.874  1.00  0.00            
ATOM   3192  C3  MOL   246      35.014  49.119  28.904  1.00  0.00            
ATOM   3193  H5  MOL   246      34.434  49.289  29.814  1.00  0.00            
ATOM   3194  H6  MOL   246      35.394  48.099  28.894  1.00  0.00            
ATOM   3195  C4  MOL   246      34.114  49.429  27.694  1.00  0.00            
ATOM   3196  H7  MOL   246      33.384  50.199  27.934  1.00  0.00            
ATOM   3197  H8  MOL   246      33.564  48.579  27.284  1.00  0.00            
ATOM   3198  O1  MOL   246      35.044  50.009  26.764  1.00  0.00            
ATOM   3199  C1  MOL   247      41.124  17.569  43.094  1.00  0.00            
ATOM   3200  H1  MOL   247      40.614  18.219  43.814  1.00  0.00            
ATOM   3201  H2  MOL   247      41.524  16.699  43.614  1.00  0.00            
ATOM   3202  C2  MOL   247      42.114  18.529  42.424  1.00  0.00            
ATOM   3203  H3  MOL   247      43.134  18.189  42.594  1.00  0.00            
ATOM   3204  H4  MOL   247      42.034  19.559  42.754  1.00  0.00            
ATOM   3205  C3  MOL   247      41.894  18.369  40.914  1.00  0.00            
ATOM   3206  H5  MOL   247      42.764  18.169  40.284  1.00  0.00            
ATOM   3207  H6  MOL   247      41.514  19.359  40.634  1.00  0.00            
ATOM   3208  C4  MOL   247      40.824  17.269  40.764  1.00  0.00            
ATOM   3209  H7  MOL   247      41.144  16.259  40.494  1.00  0.00            
ATOM   3210  H8  MOL   247      40.184  17.599  39.944  1.00  0.00            
ATOM   3211  O1  MOL   247      40.204  17.189  42.064  1.00  0.00            
ATOM   3212  C1  MOL   248       1.754  34.999  29.484  1.00  0.00            
ATOM   3213  H1  MOL   248       2.054  35.789  30.174  1.00  0.00            
ATOM   3214  H2  MOL   248       0.664  35.119  29.414  1.00  0.00            
ATOM   3215  C2  MOL   248       2.214  33.589  29.854  1.00  0.00            
ATOM   3216  H3  MOL   248       1.514  33.079  30.524  1.00  0.00            
ATOM   3217  H4  MOL   248       3.174  33.649  30.374  1.00  0.00            
ATOM   3218  C3  MOL   248       2.314  32.859  28.504  1.00  0.00            
ATOM   3219  H5  MOL   248       1.394  32.279  28.374  1.00  0.00            
ATOM   3220  H6  MOL   248       3.174  32.199  28.414  1.00  0.00            
ATOM   3221  C4  MOL   248       2.234  33.979  27.454  1.00  0.00            
ATOM   3222  H7  MOL   248       1.284  34.029  26.924  1.00  0.00            
ATOM   3223  H8  MOL   248       2.984  33.909  26.654  1.00  0.00            
ATOM   3224  O1  MOL   248       2.274  35.229  28.164  1.00  0.00            
ATOM   3225  C1  MOL   249      39.984  46.209  20.294  1.00  0.00            
ATOM   3226  H1  MOL   249      41.024  46.499  20.164  1.00  0.00            
ATOM   3227  H2  MOL   249      39.934  45.409  21.044  1.00  0.00            
ATOM   3228  C2  MOL   249      39.444  45.719  18.934  1.00  0.00            
ATOM   3229  H3  MOL   249      39.804  44.699  18.794  1.00  0.00            
ATOM   3230  H4  MOL   249      39.784  46.329  18.094  1.00  0.00            
ATOM   3231  C3  MOL   249      37.924  45.869  19.074  1.00  0.00            
ATOM   3232  H5  MOL   249      37.454  44.899  19.244  1.00  0.00            
ATOM   3233  H6  MOL   249      37.364  46.199  18.204  1.00  0.00            
ATOM   3234  C4  MOL   249      37.704  46.769  20.304  1.00  0.00            
ATOM   3235  H7  MOL   249      37.454  46.249  21.224  1.00  0.00            
ATOM   3236  H8  MOL   249      36.944  47.549  20.214  1.00  0.00            
ATOM   3237  O1  MOL   249      39.034  47.259  20.534  1.00  0.00            
ATOM   3238  C1  MOL   250      30.314   0.419  22.044  1.00  0.00            
ATOM   3239  H1  MOL   250      29.654   0.359  22.914  1.00  0.00            
ATOM   3240  H2  MOL   250      30.854   1.369  22.014  1.00  0.00            
ATOM   3241  C2  MOL   250      29.724  -0.111  20.734  1.00  0.00            
ATOM   3242  H3  MOL   250      29.484   0.749  20.104  1.00  0.00            
ATOM   3243  H4  MOL   250      28.834  -0.731  20.874  1.00  0.00            
ATOM   3244  C3  MOL   250      30.834  -0.921  20.054  1.00  0.00            
ATOM   3245  H5  MOL   250      31.194  -0.311  19.224  1.00  0.00            
ATOM   3246  H6  MOL   250      30.384  -1.781  19.564  1.00  0.00            
ATOM   3247  C4  MOL   250      31.854  -1.241  21.154  1.00  0.00            
ATOM   3248  H7  MOL   250      32.794  -0.801  20.804  1.00  0.00            
ATOM   3249  H8  MOL   250      31.844  -2.301  21.394  1.00  0.00            
ATOM   3250  O1  MOL   250      31.414  -0.481  22.294  1.00  0.00            
ATOM   3251  C1  MOL   251      37.794  21.979  48.644  1.00  0.00            
ATOM   3252  H1  MOL   251      38.104  22.769  47.944  1.00  0.00            
ATOM   3253  H2  MOL   251      36.914  21.509  48.194  1.00  0.00            
ATOM   3254  C2  MOL   251      37.564  22.539  50.044  1.00  0.00            
ATOM   3255  H3  MOL   251      36.664  22.019  50.374  1.00  0.00            
ATOM   3256  H4  MOL   251      37.394  23.619  49.954  1.00  0.00            
ATOM   3257  C3  MOL   251      38.814  22.189  50.864  1.00  0.00            
ATOM   3258  H5  MOL   251      38.614  21.609  51.774  1.00  0.00            
ATOM   3259  H6  MOL   251      39.434  23.059  51.064  1.00  0.00            
ATOM   3260  C4  MOL   251      39.664  21.309  49.944  1.00  0.00            
ATOM   3261  H7  MOL   251      40.074  20.409  50.414  1.00  0.00            
ATOM   3262  H8  MOL   251      40.554  21.849  49.614  1.00  0.00            
ATOM   3263  O1  MOL   251      38.844  21.009  48.794  1.00  0.00            
ATOM   3264  C1  MOL   252      51.054  17.569   4.764  1.00  0.00            
ATOM   3265  H1  MOL   252      49.974  17.449   4.714  1.00  0.00            
ATOM   3266  H2  MOL   252      51.404  17.469   3.734  1.00  0.00            
ATOM   3267  C2  MOL   252      51.734  16.379   5.464  1.00  0.00            
ATOM   3268  H3  MOL   252      52.374  15.799   4.794  1.00  0.00            
ATOM   3269  H4  MOL   252      50.974  15.729   5.904  1.00  0.00            
ATOM   3270  C3  MOL   252      52.594  17.079   6.524  1.00  0.00            
ATOM   3271  H5  MOL   252      53.574  17.269   6.084  1.00  0.00            
ATOM   3272  H6  MOL   252      52.594  16.529   7.474  1.00  0.00            
ATOM   3273  C4  MOL   252      52.014  18.479   6.764  1.00  0.00            
ATOM   3274  H7  MOL   252      52.714  19.249   7.114  1.00  0.00            
ATOM   3275  H8  MOL   252      51.134  18.279   7.374  1.00  0.00            
ATOM   3276  O1  MOL   252      51.534  18.749   5.434  1.00  0.00            
ATOM   3277  C1  MOL   253      41.044  27.689  25.294  1.00  0.00            
ATOM   3278  H1  MOL   253      41.714  27.209  26.014  1.00  0.00            
ATOM   3279  H2  MOL   253      40.864  28.739  25.534  1.00  0.00            
ATOM   3280  C2  MOL   253      39.734  26.899  25.174  1.00  0.00            
ATOM   3281  H3  MOL   253      38.934  27.639  25.054  1.00  0.00            
ATOM   3282  H4  MOL   253      39.544  26.219  26.004  1.00  0.00            
ATOM   3283  C3  MOL   253      39.884  26.119  23.864  1.00  0.00            
ATOM   3284  H5  MOL   253      38.954  25.959  23.314  1.00  0.00            
ATOM   3285  H6  MOL   253      40.334  25.159  24.104  1.00  0.00            
ATOM   3286  C4  MOL   253      40.794  27.039  23.024  1.00  0.00            
ATOM   3287  H7  MOL   253      40.184  27.869  22.654  1.00  0.00            
ATOM   3288  H8  MOL   253      41.354  26.539  22.234  1.00  0.00            
ATOM   3289  O1  MOL   253      41.684  27.609  24.004  1.00  0.00            
ATOM   3290  C1  MOL   254      28.894  10.049  29.574  1.00  0.00            
ATOM   3291  H1  MOL   254      29.614   9.229  29.474  1.00  0.00            
ATOM   3292  H2  MOL   254      29.344  10.889  30.104  1.00  0.00            
ATOM   3293  C2  MOL   254      27.614   9.539  30.254  1.00  0.00            
ATOM   3294  H3  MOL   254      27.434  10.359  30.954  1.00  0.00            
ATOM   3295  H4  MOL   254      27.654   8.579  30.784  1.00  0.00            
ATOM   3296  C3  MOL   254      26.534   9.449  29.164  1.00  0.00            
ATOM   3297  H5  MOL   254      25.934  10.339  29.384  1.00  0.00            
ATOM   3298  H6  MOL   254      25.974   8.519  29.134  1.00  0.00            
ATOM   3299  C4  MOL   254      27.374   9.669  27.894  1.00  0.00            
ATOM   3300  H7  MOL   254      26.684  10.159  27.214  1.00  0.00            
ATOM   3301  H8  MOL   254      27.584   8.669  27.504  1.00  0.00            
ATOM   3302  O1  MOL   254      28.454  10.529  28.284  1.00  0.00            
ATOM   3303  C1  MOL   255      34.704  36.399  35.424  1.00  0.00            
ATOM   3304  H1  MOL   255      35.114  37.389  35.634  1.00  0.00            
ATOM   3305  H2  MOL   255      34.334  35.859  36.304  1.00  0.00            
ATOM   3306  C2  MOL   255      35.734  35.529  34.684  1.00  0.00            
ATOM   3307  H3  MOL   255      35.924  34.509  35.054  1.00  0.00            
ATOM   3308  H4  MOL   255      36.744  35.939  34.684  1.00  0.00            
ATOM   3309  C3  MOL   255      35.314  35.359  33.224  1.00  0.00            
ATOM   3310  H5  MOL   255      35.244  34.289  33.024  1.00  0.00            
ATOM   3311  H6  MOL   255      36.174  35.669  32.614  1.00  0.00            
ATOM   3312  C4  MOL   255      34.154  36.359  33.134  1.00  0.00            
ATOM   3313  H7  MOL   255      33.374  35.919  32.514  1.00  0.00            
ATOM   3314  H8  MOL   255      34.494  37.359  32.834  1.00  0.00            
ATOM   3315  O1  MOL   255      33.644  36.529  34.474  1.00  0.00            
ATOM   3316  C1  MOL   256      28.024   6.079  43.884  1.00  0.00            
ATOM   3317  H1  MOL   256      27.524   6.799  43.224  1.00  0.00            
ATOM   3318  H2  MOL   256      29.054   5.929  43.564  1.00  0.00            
ATOM   3319  C2  MOL   256      27.384   4.679  43.974  1.00  0.00            
ATOM   3320  H3  MOL   256      27.814   4.039  43.214  1.00  0.00            
ATOM   3321  H4  MOL   256      26.334   4.859  43.754  1.00  0.00            
ATOM   3322  C3  MOL   256      27.804   4.239  45.394  1.00  0.00            
ATOM   3323  H5  MOL   256      28.264   3.259  45.524  1.00  0.00            
ATOM   3324  H6  MOL   256      26.844   4.019  45.874  1.00  0.00            
ATOM   3325  C4  MOL   256      28.474   5.439  46.074  1.00  0.00            
ATOM   3326  H7  MOL   256      29.544   5.219  46.004  1.00  0.00            
ATOM   3327  H8  MOL   256      28.154   5.579  47.114  1.00  0.00            
ATOM   3328  O1  MOL   256      28.224   6.569  45.224  1.00  0.00            
ATOM   3329  C1  MOL   257      46.924  35.679  27.264  1.00  0.00            
ATOM   3330  H1  MOL   257      45.894  36.049  27.184  1.00  0.00            
ATOM   3331  H2  MOL   257      47.604  36.369  27.754  1.00  0.00            
ATOM   3332  C2  MOL   257      47.374  35.299  25.844  1.00  0.00            
ATOM   3333  H3  MOL   257      48.454  35.419  25.844  1.00  0.00            
ATOM   3334  H4  MOL   257      46.964  35.949  25.074  1.00  0.00            
ATOM   3335  C3  MOL   257      46.974  33.809  25.754  1.00  0.00            
ATOM   3336  H5  MOL   257      47.844  33.189  25.544  1.00  0.00            
ATOM   3337  H6  MOL   257      46.214  33.659  24.984  1.00  0.00            
ATOM   3338  C4  MOL   257      46.284  33.389  27.054  1.00  0.00            
ATOM   3339  H7  MOL   257      46.654  32.389  27.304  1.00  0.00            
ATOM   3340  H8  MOL   257      45.194  33.399  26.984  1.00  0.00            
ATOM   3341  O1  MOL   257      46.774  34.419  27.944  1.00  0.00            
ATOM   3342  C1  MOL   258      43.364  43.669  23.054  1.00  0.00            
ATOM   3343  H1  MOL   258      43.094  42.609  23.114  1.00  0.00            
ATOM   3344  H2  MOL   258      42.644  44.259  23.624  1.00  0.00            
ATOM   3345  C2  MOL   258      43.224  44.099  21.594  1.00  0.00            
ATOM   3346  H3  MOL   258      42.414  44.829  21.564  1.00  0.00            
ATOM   3347  H4  MOL   258      43.044  43.269  20.914  1.00  0.00            
ATOM   3348  C3  MOL   258      44.584  44.729  21.224  1.00  0.00            
ATOM   3349  H5  MOL   258      44.574  45.599  20.574  1.00  0.00            
ATOM   3350  H6  MOL   258      45.194  43.989  20.694  1.00  0.00            
ATOM   3351  C4  MOL   258      45.284  44.939  22.574  1.00  0.00            
ATOM   3352  H7  MOL   258      45.054  45.959  22.914  1.00  0.00            
ATOM   3353  H8  MOL   258      46.364  44.819  22.474  1.00  0.00            
ATOM   3354  O1  MOL   258      44.694  44.009  23.494  1.00  0.00            
ATOM   3355  C1  MOL   259      36.804  29.059   2.664  1.00  0.00            
ATOM   3356  H1  MOL   259      36.014  29.169   1.914  1.00  0.00            
ATOM   3357  H2  MOL   259      37.504  28.239   2.514  1.00  0.00            
ATOM   3358  C2  MOL   259      36.224  28.879   4.074  1.00  0.00            
ATOM   3359  H3  MOL   259      36.834  28.159   4.614  1.00  0.00            
ATOM   3360  H4  MOL   259      35.254  28.379   4.074  1.00  0.00            
ATOM   3361  C3  MOL   259      36.314  30.279   4.694  1.00  0.00            
ATOM   3362  H5  MOL   259      36.994  30.309   5.544  1.00  0.00            
ATOM   3363  H6  MOL   259      35.344  30.679   5.004  1.00  0.00            
ATOM   3364  C4  MOL   259      36.834  31.189   3.564  1.00  0.00            
ATOM   3365  H7  MOL   259      37.484  31.989   3.914  1.00  0.00            
ATOM   3366  H8  MOL   259      35.954  31.459   2.984  1.00  0.00            
ATOM   3367  O1  MOL   259      37.594  30.269   2.754  1.00  0.00            
ATOM   3368  C1  MOL   260       6.604  16.909  35.604  1.00  0.00            
ATOM   3369  H1  MOL   260       5.944  16.329  36.264  1.00  0.00            
ATOM   3370  H2  MOL   260       7.564  17.089  36.084  1.00  0.00            
ATOM   3371  C2  MOL   260       6.054  18.279  35.194  1.00  0.00            
ATOM   3372  H3  MOL   260       6.384  19.109  35.824  1.00  0.00            
ATOM   3373  H4  MOL   260       4.964  18.339  35.184  1.00  0.00            
ATOM   3374  C3  MOL   260       6.604  18.559  33.784  1.00  0.00            
ATOM   3375  H5  MOL   260       7.234  19.449  33.754  1.00  0.00            
ATOM   3376  H6  MOL   260       5.764  18.649  33.084  1.00  0.00            
ATOM   3377  C4  MOL   260       7.364  17.279  33.394  1.00  0.00            
ATOM   3378  H7  MOL   260       8.434  17.379  33.584  1.00  0.00            
ATOM   3379  H8  MOL   260       7.184  16.899  32.384  1.00  0.00            
ATOM   3380  O1  MOL   260       6.914  16.299  34.334  1.00  0.00            
ATOM   3381  C1  MOL   261       1.514  48.569  29.324  1.00  0.00            
ATOM   3382  H1  MOL   261       2.014  48.179  30.214  1.00  0.00            
ATOM   3383  H2  MOL   261       2.024  48.669  28.374  1.00  0.00            
ATOM   3384  C2  MOL   261       0.754  49.879  29.584  1.00  0.00            
ATOM   3385  H3  MOL   261       1.344  50.779  29.394  1.00  0.00            
ATOM   3386  H4  MOL   261       0.324  49.869  30.584  1.00  0.00            
ATOM   3387  C3  MOL   261      -0.506  49.769  28.714  1.00  0.00            
ATOM   3388  H5  MOL   261      -0.326  50.359  27.814  1.00  0.00            
ATOM   3389  H6  MOL   261      -1.426  50.179  29.154  1.00  0.00            
ATOM   3390  C4  MOL   261      -0.616  48.289  28.344  1.00  0.00            
ATOM   3391  H7  MOL   261      -0.426  48.059  27.294  1.00  0.00            
ATOM   3392  H8  MOL   261      -1.556  47.839  28.684  1.00  0.00            
ATOM   3393  O1  MOL   261       0.454  47.629  29.054  1.00  0.00            
ATOM   3394  C1  MOL   262      38.444  10.659   4.614  1.00  0.00            
ATOM   3395  H1  MOL   262      39.094  11.349   4.064  1.00  0.00            
ATOM   3396  H2  MOL   262      37.504  11.139   4.914  1.00  0.00            
ATOM   3397  C2  MOL   262      39.244  10.289   5.864  1.00  0.00            
ATOM   3398  H3  MOL   262      38.714   9.979   6.764  1.00  0.00            
ATOM   3399  H4  MOL   262      39.844  11.139   6.184  1.00  0.00            
ATOM   3400  C3  MOL   262      40.194   9.199   5.344  1.00  0.00            
ATOM   3401  H5  MOL   262      40.164   8.359   6.054  1.00  0.00            
ATOM   3402  H6  MOL   262      41.164   9.699   5.254  1.00  0.00            
ATOM   3403  C4  MOL   262      39.504   8.749   4.054  1.00  0.00            
ATOM   3404  H7  MOL   262      39.334   7.669   3.954  1.00  0.00            
ATOM   3405  H8  MOL   262      40.134   8.919   3.174  1.00  0.00            
ATOM   3406  O1  MOL   262      38.274   9.459   3.834  1.00  0.00            
ATOM   3407  C1  MOL   263      27.694  41.089  46.284  1.00  0.00            
ATOM   3408  H1  MOL   263      28.724  40.879  45.954  1.00  0.00            
ATOM   3409  H2  MOL   263      27.424  42.149  46.284  1.00  0.00            
ATOM   3410  C2  MOL   263      27.494  40.419  47.654  1.00  0.00            
ATOM   3411  H3  MOL   263      27.184  41.179  48.374  1.00  0.00            
ATOM   3412  H4  MOL   263      28.424  39.949  47.954  1.00  0.00            
ATOM   3413  C3  MOL   263      26.404  39.369  47.434  1.00  0.00            
ATOM   3414  H5  MOL   263      25.394  39.769  47.564  1.00  0.00            
ATOM   3415  H6  MOL   263      26.494  38.489  48.074  1.00  0.00            
ATOM   3416  C4  MOL   263      26.614  38.999  45.954  1.00  0.00            
ATOM   3417  H7  MOL   263      25.754  38.459  45.544  1.00  0.00            
ATOM   3418  H8  MOL   263      27.484  38.339  45.964  1.00  0.00            
ATOM   3419  O1  MOL   263      26.924  40.279  45.374  1.00  0.00            
ATOM   3420  C1  MOL   264       6.204  39.699  34.174  1.00  0.00            
ATOM   3421  H1  MOL   264       6.634  40.699  34.294  1.00  0.00            
ATOM   3422  H2  MOL   264       6.854  39.019  33.614  1.00  0.00            
ATOM   3423  C2  MOL   264       4.804  39.559  33.574  1.00  0.00            
ATOM   3424  H3  MOL   264       4.754  38.759  32.824  1.00  0.00            
ATOM   3425  H4  MOL   264       4.474  40.479  33.084  1.00  0.00            
ATOM   3426  C3  MOL   264       3.804  39.259  34.694  1.00  0.00            
ATOM   3427  H5  MOL   264       3.564  38.199  34.674  1.00  0.00            
ATOM   3428  H6  MOL   264       2.934  39.919  34.694  1.00  0.00            
ATOM   3429  C4  MOL   264       4.704  39.509  35.914  1.00  0.00            
ATOM   3430  H7  MOL   264       4.444  38.949  36.814  1.00  0.00            
ATOM   3431  H8  MOL   264       4.684  40.589  36.114  1.00  0.00            
ATOM   3432  O1  MOL   264       6.054  39.189  35.514  1.00  0.00            
ATOM   3433  C1  MOL   265      46.634  49.119  24.154  1.00  0.00            
ATOM   3434  H1  MOL   265      46.774  49.889  23.384  1.00  0.00            
ATOM   3435  H2  MOL   265      45.634  49.179  24.604  1.00  0.00            
ATOM   3436  C2  MOL   265      47.874  49.159  25.054  1.00  0.00            
ATOM   3437  H3  MOL   265      47.644  49.479  26.074  1.00  0.00            
ATOM   3438  H4  MOL   265      48.564  49.849  24.564  1.00  0.00            
ATOM   3439  C3  MOL   265      48.424  47.729  25.024  1.00  0.00            
ATOM   3440  H5  MOL   265      48.654  47.529  26.074  1.00  0.00            
ATOM   3441  H6  MOL   265      49.314  47.739  24.394  1.00  0.00            
ATOM   3442  C4  MOL   265      47.344  46.869  24.354  1.00  0.00            
ATOM   3443  H7  MOL   265      46.654  46.459  25.104  1.00  0.00            
ATOM   3444  H8  MOL   265      47.784  46.159  23.654  1.00  0.00            
ATOM   3445  O1  MOL   265      46.684  47.839  23.514  1.00  0.00            
ATOM   3446  C1  MOL   266      28.834  49.249  16.804  1.00  0.00            
ATOM   3447  H1  MOL   266      29.474  49.529  17.654  1.00  0.00            
ATOM   3448  H2  MOL   266      28.184  50.069  16.484  1.00  0.00            
ATOM   3449  C2  MOL   266      28.024  48.009  17.204  1.00  0.00            
ATOM   3450  H3  MOL   266      27.104  48.279  17.724  1.00  0.00            
ATOM   3451  H4  MOL   266      28.544  47.259  17.784  1.00  0.00            
ATOM   3452  C3  MOL   266      27.644  47.349  15.864  1.00  0.00            
ATOM   3453  H5  MOL   266      26.724  47.709  15.384  1.00  0.00            
ATOM   3454  H6  MOL   266      27.664  46.269  15.984  1.00  0.00            
ATOM   3455  C4  MOL   266      28.764  47.809  14.934  1.00  0.00            
ATOM   3456  H7  MOL   266      28.304  48.389  14.124  1.00  0.00            
ATOM   3457  H8  MOL   266      29.334  46.919  14.634  1.00  0.00            
ATOM   3458  O1  MOL   266      29.584  48.709  15.704  1.00  0.00            
ATOM   3459  C1  MOL   267      34.564  34.339   4.064  1.00  0.00            
ATOM   3460  H1  MOL   267      35.044  33.499   3.564  1.00  0.00            
ATOM   3461  H2  MOL   267      35.344  35.009   4.434  1.00  0.00            
ATOM   3462  C2  MOL   267      33.904  33.769   5.334  1.00  0.00            
ATOM   3463  H3  MOL   267      34.514  33.439   6.174  1.00  0.00            
ATOM   3464  H4  MOL   267      33.424  32.829   5.064  1.00  0.00            
ATOM   3465  C3  MOL   267      32.784  34.799   5.564  1.00  0.00            
ATOM   3466  H5  MOL   267      33.154  35.629   6.174  1.00  0.00            
ATOM   3467  H6  MOL   267      31.914  34.379   6.064  1.00  0.00            
ATOM   3468  C4  MOL   267      32.444  35.349   4.174  1.00  0.00            
ATOM   3469  H7  MOL   267      32.194  36.409   4.254  1.00  0.00            
ATOM   3470  H8  MOL   267      31.594  34.829   3.724  1.00  0.00            
ATOM   3471  O1  MOL   267      33.554  35.029   3.314  1.00  0.00            
ATOM   3472  C1  MOL   268      23.374   4.989  18.484  1.00  0.00            
ATOM   3473  H1  MOL   268      24.424   5.299  18.414  1.00  0.00            
ATOM   3474  H2  MOL   268      23.214   4.359  19.354  1.00  0.00            
ATOM   3475  C2  MOL   268      22.894   4.299  17.194  1.00  0.00            
ATOM   3476  H3  MOL   268      22.644   3.259  17.444  1.00  0.00            
ATOM   3477  H4  MOL   268      23.674   4.279  16.434  1.00  0.00            
ATOM   3478  C3  MOL   268      21.694   5.099  16.684  1.00  0.00            
ATOM   3479  H5  MOL   268      20.924   4.459  16.254  1.00  0.00            
ATOM   3480  H6  MOL   268      21.914   5.799  15.864  1.00  0.00            
ATOM   3481  C4  MOL   268      21.244   5.839  17.954  1.00  0.00            
ATOM   3482  H7  MOL   268      20.714   5.119  18.584  1.00  0.00            
ATOM   3483  H8  MOL   268      20.594   6.699  17.774  1.00  0.00            
ATOM   3484  O1  MOL   268      22.524   6.159  18.524  1.00  0.00            
ATOM   3485  C1  MOL   269       9.104  19.639  42.734  1.00  0.00            
ATOM   3486  H1  MOL   269       9.534  18.759  42.254  1.00  0.00            
ATOM   3487  H2  MOL   269       9.414  20.569  42.254  1.00  0.00            
ATOM   3488  C2  MOL   269       9.274  19.519  44.254  1.00  0.00            
ATOM   3489  H3  MOL   269       9.144  20.489  44.724  1.00  0.00            
ATOM   3490  H4  MOL   269      10.264  19.059  44.334  1.00  0.00            
ATOM   3491  C3  MOL   269       8.104  18.669  44.774  1.00  0.00            
ATOM   3492  H5  MOL   269       7.714  19.119  45.694  1.00  0.00            
ATOM   3493  H6  MOL   269       8.564  17.699  44.994  1.00  0.00            
ATOM   3494  C4  MOL   269       7.214  18.539  43.534  1.00  0.00            
ATOM   3495  H7  MOL   269       6.144  18.689  43.724  1.00  0.00            
ATOM   3496  H8  MOL   269       7.394  17.589  43.034  1.00  0.00            
ATOM   3497  O1  MOL   269       7.684  19.469  42.544  1.00  0.00            
ATOM   3498  C1  MOL   270       9.694  34.079  32.744  1.00  0.00            
ATOM   3499  H1  MOL   270       8.854  34.599  32.274  1.00  0.00            
ATOM   3500  H2  MOL   270       9.294  33.439  33.534  1.00  0.00            
ATOM   3501  C2  MOL   270      10.744  35.059  33.274  1.00  0.00            
ATOM   3502  H3  MOL   270      10.684  35.089  34.364  1.00  0.00            
ATOM   3503  H4  MOL   270      10.494  36.059  32.894  1.00  0.00            
ATOM   3504  C3  MOL   270      12.094  34.489  32.834  1.00  0.00            
ATOM   3505  H5  MOL   270      12.714  34.299  33.704  1.00  0.00            
ATOM   3506  H6  MOL   270      12.624  35.199  32.184  1.00  0.00            
ATOM   3507  C4  MOL   270      11.724  33.159  32.154  1.00  0.00            
ATOM   3508  H7  MOL   270      11.614  32.379  32.904  1.00  0.00            
ATOM   3509  H8  MOL   270      12.324  32.969  31.264  1.00  0.00            
ATOM   3510  O1  MOL   270      10.404  33.449  31.664  1.00  0.00            
ATOM   3511  C1  MOL   271      37.024  21.409  43.674  1.00  0.00            
ATOM   3512  H1  MOL   271      36.424  21.929  44.414  1.00  0.00            
ATOM   3513  H2  MOL   271      36.554  21.309  42.694  1.00  0.00            
ATOM   3514  C2  MOL   271      37.304  20.019  44.274  1.00  0.00            
ATOM   3515  H3  MOL   271      37.584  19.359  43.444  1.00  0.00            
ATOM   3516  H4  MOL   271      36.424  19.619  44.774  1.00  0.00            
ATOM   3517  C3  MOL   271      38.404  20.369  45.284  1.00  0.00            
ATOM   3518  H5  MOL   271      39.134  19.549  45.264  1.00  0.00            
ATOM   3519  H6  MOL   271      37.984  20.459  46.284  1.00  0.00            
ATOM   3520  C4  MOL   271      39.044  21.679  44.804  1.00  0.00            
ATOM   3521  H7  MOL   271      40.114  21.709  44.574  1.00  0.00            
ATOM   3522  H8  MOL   271      38.784  22.499  45.474  1.00  0.00            
ATOM   3523  O1  MOL   271      38.314  22.049  43.624  1.00  0.00            
ATOM   3524  C1  MOL   272       6.464   2.609  22.284  1.00  0.00            
ATOM   3525  H1  MOL   272       7.234   3.199  21.784  1.00  0.00            
ATOM   3526  H2  MOL   272       6.744   2.439  23.334  1.00  0.00            
ATOM   3527  C2  MOL   272       6.354   1.239  21.594  1.00  0.00            
ATOM   3528  H3  MOL   272       6.654   0.489  22.324  1.00  0.00            
ATOM   3529  H4  MOL   272       7.024   1.199  20.724  1.00  0.00            
ATOM   3530  C3  MOL   272       4.884   1.159  21.164  1.00  0.00            
ATOM   3531  H5  MOL   272       4.334   0.659  21.964  1.00  0.00            
ATOM   3532  H6  MOL   272       4.734   0.689  20.194  1.00  0.00            
ATOM   3533  C4  MOL   272       4.414   2.609  21.084  1.00  0.00            
ATOM   3534  H7  MOL   272       3.334   2.629  21.264  1.00  0.00            
ATOM   3535  H8  MOL   272       4.764   3.079  20.154  1.00  0.00            
ATOM   3536  O1  MOL   272       5.184   3.239  22.124  1.00  0.00            
ATOM   3537  C1  MOL   273      19.284  15.839   0.154  1.00  0.00            
ATOM   3538  H1  MOL   273      18.784  14.899  -0.086  1.00  0.00            
ATOM   3539  H2  MOL   273      18.914  16.349   1.044  1.00  0.00            
ATOM   3540  C2  MOL   273      19.274  16.909  -0.956  1.00  0.00            
ATOM   3541  H3  MOL   273      19.234  17.939  -0.586  1.00  0.00            
ATOM   3542  H4  MOL   273      18.394  16.799  -1.586  1.00  0.00            
ATOM   3543  C3  MOL   273      20.614  16.719  -1.676  1.00  0.00            
ATOM   3544  H5  MOL   273      20.874  17.599  -2.256  1.00  0.00            
ATOM   3545  H6  MOL   273      20.564  15.879  -2.376  1.00  0.00            
ATOM   3546  C4  MOL   273      21.484  16.289  -0.476  1.00  0.00            
ATOM   3547  H7  MOL   273      21.674  17.179   0.134  1.00  0.00            
ATOM   3548  H8  MOL   273      22.434  15.829  -0.726  1.00  0.00            
ATOM   3549  O1  MOL   273      20.654  15.469   0.374  1.00  0.00            
ATOM   3550  C1  MOL   274      38.024  14.039  42.054  1.00  0.00            
ATOM   3551  H1  MOL   274      37.484  13.439  42.784  1.00  0.00            
ATOM   3552  H2  MOL   274      39.074  13.879  42.324  1.00  0.00            
ATOM   3553  C2  MOL   274      37.514  15.489  42.134  1.00  0.00            
ATOM   3554  H3  MOL   274      38.124  16.119  42.794  1.00  0.00            
ATOM   3555  H4  MOL   274      36.514  15.429  42.554  1.00  0.00            
ATOM   3556  C3  MOL   274      37.464  15.929  40.664  1.00  0.00            
ATOM   3557  H5  MOL   274      38.034  16.809  40.374  1.00  0.00            
ATOM   3558  H6  MOL   274      36.404  16.099  40.484  1.00  0.00            
ATOM   3559  C4  MOL   274      37.824  14.729  39.784  1.00  0.00            
ATOM   3560  H7  MOL   274      38.904  14.719  39.574  1.00  0.00            
ATOM   3561  H8  MOL   274      37.124  14.579  38.954  1.00  0.00            
ATOM   3562  O1  MOL   274      37.654  13.649  40.724  1.00  0.00            
ATOM   3563  C1  MOL   275      50.104  46.079  21.254  1.00  0.00            
ATOM   3564  H1  MOL   275      49.724  46.109  22.274  1.00  0.00            
ATOM   3565  H2  MOL   275      51.144  45.809  21.434  1.00  0.00            
ATOM   3566  C2  MOL   275      49.874  47.479  20.664  1.00  0.00            
ATOM   3567  H3  MOL   275      50.734  48.139  20.804  1.00  0.00            
ATOM   3568  H4  MOL   275      48.984  47.909  21.124  1.00  0.00            
ATOM   3569  C3  MOL   275      49.484  47.169  19.204  1.00  0.00            
ATOM   3570  H5  MOL   275      50.394  47.139  18.604  1.00  0.00            
ATOM   3571  H6  MOL   275      48.764  47.929  18.884  1.00  0.00            
ATOM   3572  C4  MOL   275      48.914  45.739  19.244  1.00  0.00            
ATOM   3573  H7  MOL   275      49.244  45.179  18.364  1.00  0.00            
ATOM   3574  H8  MOL   275      47.834  45.819  19.404  1.00  0.00            
ATOM   3575  O1  MOL   275      49.524  45.099  20.374  1.00  0.00            
ATOM   3576  C1  MOL   276      24.004  45.549  24.184  1.00  0.00            
ATOM   3577  H1  MOL   276      24.104  45.749  25.254  1.00  0.00            
ATOM   3578  H2  MOL   276      24.874  44.969  23.854  1.00  0.00            
ATOM   3579  C2  MOL   276      23.944  46.869  23.404  1.00  0.00            
ATOM   3580  H3  MOL   276      24.894  46.899  22.854  1.00  0.00            
ATOM   3581  H4  MOL   276      23.814  47.729  24.064  1.00  0.00            
ATOM   3582  C3  MOL   276      22.784  46.839  22.404  1.00  0.00            
ATOM   3583  H5  MOL   276      23.164  47.099  21.424  1.00  0.00            
ATOM   3584  H6  MOL   276      21.954  47.469  22.744  1.00  0.00            
ATOM   3585  C4  MOL   276      22.284  45.389  22.454  1.00  0.00            
ATOM   3586  H7  MOL   276      22.764  44.899  21.604  1.00  0.00            
ATOM   3587  H8  MOL   276      21.194  45.349  22.524  1.00  0.00            
ATOM   3588  O1  MOL   276      22.814  44.899  23.694  1.00  0.00            
ATOM   3589  C1  MOL   277      19.624  18.049  21.514  1.00  0.00            
ATOM   3590  H1  MOL   277      20.264  17.419  20.894  1.00  0.00            
ATOM   3591  H2  MOL   277      20.164  18.879  21.994  1.00  0.00            
ATOM   3592  C2  MOL   277      18.914  17.179  22.564  1.00  0.00            
ATOM   3593  H3  MOL   277      19.314  17.279  23.584  1.00  0.00            
ATOM   3594  H4  MOL   277      19.114  16.139  22.294  1.00  0.00            
ATOM   3595  C3  MOL   277      17.404  17.429  22.444  1.00  0.00            
ATOM   3596  H5  MOL   277      16.984  17.939  23.304  1.00  0.00            
ATOM   3597  H6  MOL   277      16.864  16.479  22.374  1.00  0.00            
ATOM   3598  C4  MOL   277      17.254  18.149  21.094  1.00  0.00            
ATOM   3599  H7  MOL   277      16.574  18.989  21.224  1.00  0.00            
ATOM   3600  H8  MOL   277      16.714  17.489  20.414  1.00  0.00            
ATOM   3601  O1  MOL   277      18.574  18.499  20.644  1.00  0.00            
ATOM   3602  C1  MOL   278      42.204  44.199   0.284  1.00  0.00            
ATOM   3603  H1  MOL   278      42.954  44.989   0.144  1.00  0.00            
ATOM   3604  H2  MOL   278      42.474  43.239  -0.166  1.00  0.00            
ATOM   3605  C2  MOL   278      40.874  44.659  -0.336  1.00  0.00            
ATOM   3606  H3  MOL   278      40.464  43.689  -0.616  1.00  0.00            
ATOM   3607  H4  MOL   278      41.074  45.299  -1.196  1.00  0.00            
ATOM   3608  C3  MOL   278      40.104  45.339   0.814  1.00  0.00            
ATOM   3609  H5  MOL   278      39.044  45.189   0.604  1.00  0.00            
ATOM   3610  H6  MOL   278      40.354  46.399   0.854  1.00  0.00            
ATOM   3611  C4  MOL   278      40.654  44.639   2.054  1.00  0.00            
ATOM   3612  H7  MOL   278      39.944  43.869   2.364  1.00  0.00            
ATOM   3613  H8  MOL   278      40.974  45.329   2.844  1.00  0.00            
ATOM   3614  O1  MOL   278      41.824  43.909   1.644  1.00  0.00            
ATOM   3615  C1  MOL   279      45.624   8.299  13.744  1.00  0.00            
ATOM   3616  H1  MOL   279      46.394   7.539  13.574  1.00  0.00            
ATOM   3617  H2  MOL   279      45.594   8.939  12.854  1.00  0.00            
ATOM   3618  C2  MOL   279      45.764   9.219  14.964  1.00  0.00            
ATOM   3619  H3  MOL   279      45.974  10.229  14.624  1.00  0.00            
ATOM   3620  H4  MOL   279      46.604   8.839  15.564  1.00  0.00            
ATOM   3621  C3  MOL   279      44.474   9.079  15.784  1.00  0.00            
ATOM   3622  H5  MOL   279      43.854   9.879  15.394  1.00  0.00            
ATOM   3623  H6  MOL   279      44.594   9.079  16.874  1.00  0.00            
ATOM   3624  C4  MOL   279      44.044   7.669  15.344  1.00  0.00            
ATOM   3625  H7  MOL   279      42.984   7.439  15.524  1.00  0.00            
ATOM   3626  H8  MOL   279      44.614   6.869  15.824  1.00  0.00            
ATOM   3627  O1  MOL   279      44.364   7.639  13.944  1.00  0.00            
ATOM   3628  C1  MOL   280      38.914  12.199  23.344  1.00  0.00            
ATOM   3629  H1  MOL   280      39.704  11.549  22.944  1.00  0.00            
ATOM   3630  H2  MOL   280      38.724  11.949  24.384  1.00  0.00            
ATOM   3631  C2  MOL   280      37.644  11.909  22.524  1.00  0.00            
ATOM   3632  H3  MOL   280      36.664  12.199  22.914  1.00  0.00            
ATOM   3633  H4  MOL   280      37.564  10.849  22.264  1.00  0.00            
ATOM   3634  C3  MOL   280      37.964  12.729  21.274  1.00  0.00            
ATOM   3635  H5  MOL   280      37.034  12.849  20.714  1.00  0.00            
ATOM   3636  H6  MOL   280      38.754  12.299  20.654  1.00  0.00            
ATOM   3637  C4  MOL   280      38.554  14.019  21.874  1.00  0.00            
ATOM   3638  H7  MOL   280      37.744  14.699  22.144  1.00  0.00            
ATOM   3639  H8  MOL   280      39.204  14.589  21.194  1.00  0.00            
ATOM   3640  O1  MOL   280      39.284  13.559  23.024  1.00  0.00            
ATOM   3641  C1  MOL   281      43.204   9.549  31.374  1.00  0.00            
ATOM   3642  H1  MOL   281      43.684   8.879  32.094  1.00  0.00            
ATOM   3643  H2  MOL   281      43.554  10.579  31.504  1.00  0.00            
ATOM   3644  C2  MOL   281      41.684   9.369  31.514  1.00  0.00            
ATOM   3645  H3  MOL   281      41.184  10.339  31.514  1.00  0.00            
ATOM   3646  H4  MOL   281      41.264   8.969  32.434  1.00  0.00            
ATOM   3647  C3  MOL   281      41.114   8.639  30.294  1.00  0.00            
ATOM   3648  H5  MOL   281      40.124   9.029  30.054  1.00  0.00            
ATOM   3649  H6  MOL   281      41.104   7.559  30.464  1.00  0.00            
ATOM   3650  C4  MOL   281      42.254   8.829  29.274  1.00  0.00            
ATOM   3651  H7  MOL   281      42.154   9.709  28.634  1.00  0.00            
ATOM   3652  H8  MOL   281      42.394   7.959  28.634  1.00  0.00            
ATOM   3653  O1  MOL   281      43.454   9.089  30.034  1.00  0.00            
ATOM   3654  C1  MOL   282      11.174  12.009  41.094  1.00  0.00            
ATOM   3655  H1  MOL   282      10.984  13.069  40.914  1.00  0.00            
ATOM   3656  H2  MOL   282      11.524  11.809  42.104  1.00  0.00            
ATOM   3657  C2  MOL   282      12.174  11.529  40.034  1.00  0.00            
ATOM   3658  H3  MOL   282      12.754  10.759  40.554  1.00  0.00            
ATOM   3659  H4  MOL   282      12.874  12.319  39.774  1.00  0.00            
ATOM   3660  C3  MOL   282      11.264  10.869  38.984  1.00  0.00            
ATOM   3661  H5  MOL   282      11.474   9.819  38.774  1.00  0.00            
ATOM   3662  H6  MOL   282      11.234  11.359  38.014  1.00  0.00            
ATOM   3663  C4  MOL   282       9.854  10.889  39.604  1.00  0.00            
ATOM   3664  H7  MOL   282       9.414   9.889  39.614  1.00  0.00            
ATOM   3665  H8  MOL   282       9.254  11.589  39.014  1.00  0.00            
ATOM   3666  O1  MOL   282       9.894  11.349  40.964  1.00  0.00            
ATOM   3667  C1  MOL   283      25.794  -0.101  15.074  1.00  0.00            
ATOM   3668  H1  MOL   283      26.664   0.239  15.654  1.00  0.00            
ATOM   3669  H2  MOL   283      25.264  -0.861  15.654  1.00  0.00            
ATOM   3670  C2  MOL   283      26.174  -0.651  13.694  1.00  0.00            
ATOM   3671  H3  MOL   283      25.884  -1.701  13.614  1.00  0.00            
ATOM   3672  H4  MOL   283      27.244  -0.651  13.504  1.00  0.00            
ATOM   3673  C3  MOL   283      25.484   0.279  12.684  1.00  0.00            
ATOM   3674  H5  MOL   283      24.524  -0.161  12.424  1.00  0.00            
ATOM   3675  H6  MOL   283      26.124   0.359  11.804  1.00  0.00            
ATOM   3676  C4  MOL   283      25.304   1.599  13.454  1.00  0.00            
ATOM   3677  H7  MOL   283      24.354   2.039  13.134  1.00  0.00            
ATOM   3678  H8  MOL   283      26.174   2.229  13.294  1.00  0.00            
ATOM   3679  O1  MOL   283      25.064   1.099  14.784  1.00  0.00            
ATOM   3680  C1  MOL   284      49.304  28.099  20.684  1.00  0.00            
ATOM   3681  H1  MOL   284      48.454  27.429  20.474  1.00  0.00            
ATOM   3682  H2  MOL   284      50.064  27.389  21.024  1.00  0.00            
ATOM   3683  C2  MOL   284      48.804  28.999  21.814  1.00  0.00            
ATOM   3684  H3  MOL   284      49.614  29.529  22.324  1.00  0.00            
ATOM   3685  H4  MOL   284      48.024  28.569  22.454  1.00  0.00            
ATOM   3686  C3  MOL   284      48.134  30.089  20.974  1.00  0.00            
ATOM   3687  H5  MOL   284      48.014  30.999  21.574  1.00  0.00            
ATOM   3688  H6  MOL   284      47.124  29.919  20.594  1.00  0.00            
ATOM   3689  C4  MOL   284      49.034  30.259  19.744  1.00  0.00            
ATOM   3690  H7  MOL   284      49.814  30.999  19.934  1.00  0.00            
ATOM   3691  H8  MOL   284      48.544  30.579  18.824  1.00  0.00            
ATOM   3692  O1  MOL   284      49.634  28.959  19.574  1.00  0.00            
ATOM   3693  C1  MOL   285      46.294   2.259  23.584  1.00  0.00            
ATOM   3694  H1  MOL   285      46.614   1.219  23.584  1.00  0.00            
ATOM   3695  H2  MOL   285      45.644   2.539  24.424  1.00  0.00            
ATOM   3696  C2  MOL   285      45.704   2.749  22.254  1.00  0.00            
ATOM   3697  H3  MOL   285      45.004   3.539  22.534  1.00  0.00            
ATOM   3698  H4  MOL   285      45.194   1.919  21.774  1.00  0.00            
ATOM   3699  C3  MOL   285      46.904   3.159  21.384  1.00  0.00            
ATOM   3700  H5  MOL   285      46.634   4.089  20.894  1.00  0.00            
ATOM   3701  H6  MOL   285      47.074   2.389  20.634  1.00  0.00            
ATOM   3702  C4  MOL   285      48.064   3.369  22.374  1.00  0.00            
ATOM   3703  H7  MOL   285      48.374   4.419  22.434  1.00  0.00            
ATOM   3704  H8  MOL   285      48.844   2.639  22.164  1.00  0.00            
ATOM   3705  O1  MOL   285      47.454   3.099  23.654  1.00  0.00            
ATOM   3706  C1  MOL   286      14.054  13.679  22.504  1.00  0.00            
ATOM   3707  H1  MOL   286      14.564  14.329  23.214  1.00  0.00            
ATOM   3708  H2  MOL   286      14.524  12.699  22.414  1.00  0.00            
ATOM   3709  C2  MOL   286      14.014  14.339  21.114  1.00  0.00            
ATOM   3710  H3  MOL   286      14.984  14.159  20.654  1.00  0.00            
ATOM   3711  H4  MOL   286      13.754  15.389  21.044  1.00  0.00            
ATOM   3712  C3  MOL   286      12.844  13.619  20.424  1.00  0.00            
ATOM   3713  H5  MOL   286      13.214  12.789  19.834  1.00  0.00            
ATOM   3714  H6  MOL   286      12.254  14.309  19.824  1.00  0.00            
ATOM   3715  C4  MOL   286      12.004  13.039  21.574  1.00  0.00            
ATOM   3716  H7  MOL   286      11.954  11.949  21.484  1.00  0.00            
ATOM   3717  H8  MOL   286      11.014  13.509  21.574  1.00  0.00            
ATOM   3718  O1  MOL   286      12.684  13.369  22.804  1.00  0.00            
ATOM   3719  C1  MOL   287      15.364  34.829  39.634  1.00  0.00            
ATOM   3720  H1  MOL   287      16.194  34.129  39.774  1.00  0.00            
ATOM   3721  H2  MOL   287      14.524  34.279  39.184  1.00  0.00            
ATOM   3722  C2  MOL   287      15.744  36.029  38.754  1.00  0.00            
ATOM   3723  H3  MOL   287      14.944  36.129  38.024  1.00  0.00            
ATOM   3724  H4  MOL   287      16.674  35.859  38.204  1.00  0.00            
ATOM   3725  C3  MOL   287      15.994  37.179  39.734  1.00  0.00            
ATOM   3726  H5  MOL   287      15.364  38.039  39.504  1.00  0.00            
ATOM   3727  H6  MOL   287      17.014  37.559  39.634  1.00  0.00            
ATOM   3728  C4  MOL   287      15.744  36.599  41.134  1.00  0.00            
ATOM   3729  H7  MOL   287      15.124  37.399  41.554  1.00  0.00            
ATOM   3730  H8  MOL   287      16.654  36.369  41.684  1.00  0.00            
ATOM   3731  O1  MOL   287      15.014  35.379  40.914  1.00  0.00            
ATOM   3732  C1  MOL   288      49.754  13.089  34.264  1.00  0.00            
ATOM   3733  H1  MOL   288      49.294  12.359  33.584  1.00  0.00            
ATOM   3734  H2  MOL   288      49.734  12.679  35.284  1.00  0.00            
ATOM   3735  C2  MOL   288      49.004  14.419  34.114  1.00  0.00            
ATOM   3736  H3  MOL   288      48.964  14.739  35.164  1.00  0.00            
ATOM   3737  H4  MOL   288      48.034  14.129  33.724  1.00  0.00            
ATOM   3738  C3  MOL   288      49.924  15.269  33.224  1.00  0.00            
ATOM   3739  H5  MOL   288      50.154  16.179  33.794  1.00  0.00            
ATOM   3740  H6  MOL   288      49.414  15.629  32.334  1.00  0.00            
ATOM   3741  C4  MOL   288      51.104  14.349  32.904  1.00  0.00            
ATOM   3742  H7  MOL   288      52.014  14.939  33.044  1.00  0.00            
ATOM   3743  H8  MOL   288      51.014  13.909  31.904  1.00  0.00            
ATOM   3744  O1  MOL   288      51.114  13.249  33.834  1.00  0.00            
ATOM   3745  C1  MOL   289      23.034  32.789  27.324  1.00  0.00            
ATOM   3746  H1  MOL   289      23.054  33.869  27.504  1.00  0.00            
ATOM   3747  H2  MOL   289      23.814  32.599  26.584  1.00  0.00            
ATOM   3748  C2  MOL   289      21.724  32.189  26.784  1.00  0.00            
ATOM   3749  H3  MOL   289      21.464  32.429  25.754  1.00  0.00            
ATOM   3750  H4  MOL   289      20.894  32.559  27.394  1.00  0.00            
ATOM   3751  C3  MOL   289      22.054  30.699  26.954  1.00  0.00            
ATOM   3752  H5  MOL   289      22.774  30.479  26.174  1.00  0.00            
ATOM   3753  H6  MOL   289      21.194  30.039  26.774  1.00  0.00            
ATOM   3754  C4  MOL   289      22.604  30.699  28.384  1.00  0.00            
ATOM   3755  H7  MOL   289      23.324  29.879  28.524  1.00  0.00            
ATOM   3756  H8  MOL   289      21.774  30.609  29.084  1.00  0.00            
ATOM   3757  O1  MOL   289      23.244  31.979  28.494  1.00  0.00            
ATOM   3758  C1  MOL   290       5.644  13.969   5.394  1.00  0.00            
ATOM   3759  H1  MOL   290       6.094  14.739   6.014  1.00  0.00            
ATOM   3760  H2  MOL   290       6.274  13.919   4.504  1.00  0.00            
ATOM   3761  C2  MOL   290       4.194  14.319   5.034  1.00  0.00            
ATOM   3762  H3  MOL   290       4.044  14.089   3.984  1.00  0.00            
ATOM   3763  H4  MOL   290       3.914  15.379   5.084  1.00  0.00            
ATOM   3764  C3  MOL   290       3.384  13.449   6.014  1.00  0.00            
ATOM   3765  H5  MOL   290       2.704  12.739   5.524  1.00  0.00            
ATOM   3766  H6  MOL   290       2.724  14.089   6.604  1.00  0.00            
ATOM   3767  C4  MOL   290       4.434  12.739   6.874  1.00  0.00            
ATOM   3768  H7  MOL   290       4.284  11.659   6.984  1.00  0.00            
ATOM   3769  H8  MOL   290       4.624  13.199   7.844  1.00  0.00            
ATOM   3770  O1  MOL   290       5.624  12.699   6.074  1.00  0.00            
ATOM   3771  C1  MOL   291      42.294  35.819  17.894  1.00  0.00            
ATOM   3772  H1  MOL   291      41.794  36.259  18.764  1.00  0.00            
ATOM   3773  H2  MOL   291      43.164  35.279  18.264  1.00  0.00            
ATOM   3774  C2  MOL   291      42.654  36.889  16.854  1.00  0.00            
ATOM   3775  H3  MOL   291      43.694  36.799  16.534  1.00  0.00            
ATOM   3776  H4  MOL   291      42.584  37.899  17.284  1.00  0.00            
ATOM   3777  C3  MOL   291      41.624  36.789  15.714  1.00  0.00            
ATOM   3778  H5  MOL   291      42.144  36.669  14.764  1.00  0.00            
ATOM   3779  H6  MOL   291      40.944  37.629  15.724  1.00  0.00            
ATOM   3780  C4  MOL   291      40.744  35.589  16.084  1.00  0.00            
ATOM   3781  H7  MOL   291      40.704  34.809  15.314  1.00  0.00            
ATOM   3782  H8  MOL   291      39.774  35.949  16.424  1.00  0.00            
ATOM   3783  O1  MOL   291      41.324  34.969  17.254  1.00  0.00            
ATOM   3784  C1  MOL   292      50.614  20.799  33.794  1.00  0.00            
ATOM   3785  H1  MOL   292      50.194  20.819  32.784  1.00  0.00            
ATOM   3786  H2  MOL   292      51.634  21.179  33.914  1.00  0.00            
ATOM   3787  C2  MOL   292      50.464  19.379  34.344  1.00  0.00            
ATOM   3788  H3  MOL   292      51.414  18.959  34.674  1.00  0.00            
ATOM   3789  H4  MOL   292      50.024  18.749  33.564  1.00  0.00            
ATOM   3790  C3  MOL   292      49.394  19.469  35.444  1.00  0.00            
ATOM   3791  H5  MOL   292      49.824  19.559  36.444  1.00  0.00            
ATOM   3792  H6  MOL   292      48.654  18.669  35.504  1.00  0.00            
ATOM   3793  C4  MOL   292      48.634  20.739  35.034  1.00  0.00            
ATOM   3794  H7  MOL   292      48.094  21.139  35.894  1.00  0.00            
ATOM   3795  H8  MOL   292      47.964  20.449  34.214  1.00  0.00            
ATOM   3796  O1  MOL   292      49.714  21.589  34.594  1.00  0.00            
ATOM   3797  C1  MOL   293       4.224  24.429   3.324  1.00  0.00            
ATOM   3798  H1  MOL   293       3.184  24.189   3.084  1.00  0.00            
ATOM   3799  H2  MOL   293       4.724  24.749   2.404  1.00  0.00            
ATOM   3800  C2  MOL   293       4.884  23.289   4.104  1.00  0.00            
ATOM   3801  H3  MOL   293       5.964  23.339   3.924  1.00  0.00            
ATOM   3802  H4  MOL   293       4.474  22.349   3.704  1.00  0.00            
ATOM   3803  C3  MOL   293       4.474  23.529   5.564  1.00  0.00            
ATOM   3804  H5  MOL   293       5.364  23.539   6.204  1.00  0.00            
ATOM   3805  H6  MOL   293       3.744  22.749   5.784  1.00  0.00            
ATOM   3806  C4  MOL   293       3.844  24.929   5.614  1.00  0.00            
ATOM   3807  H7  MOL   293       4.194  25.499   6.484  1.00  0.00            
ATOM   3808  H8  MOL   293       2.774  24.719   5.544  1.00  0.00            
ATOM   3809  O1  MOL   293       4.164  25.469   4.324  1.00  0.00            
ATOM   3810  C1  MOL   294      20.524  22.809  15.114  1.00  0.00            
ATOM   3811  H1  MOL   294      21.104  22.339  15.914  1.00  0.00            
ATOM   3812  H2  MOL   294      19.534  23.239  15.324  1.00  0.00            
ATOM   3813  C2  MOL   294      20.434  21.829  13.934  1.00  0.00            
ATOM   3814  H3  MOL   294      19.614  21.149  14.154  1.00  0.00            
ATOM   3815  H4  MOL   294      21.374  21.269  13.974  1.00  0.00            
ATOM   3816  C3  MOL   294      20.424  22.739  12.694  1.00  0.00            
ATOM   3817  H5  MOL   294      19.434  22.699  12.224  1.00  0.00            
ATOM   3818  H6  MOL   294      21.224  22.369  12.064  1.00  0.00            
ATOM   3819  C4  MOL   294      20.744  24.159  13.174  1.00  0.00            
ATOM   3820  H7  MOL   294      19.844  24.789  13.154  1.00  0.00            
ATOM   3821  H8  MOL   294      21.464  24.669  12.544  1.00  0.00            
ATOM   3822  O1  MOL   294      21.144  23.979  14.544  1.00  0.00            
ATOM   3823  C1  MOL   295      31.174  31.839   3.314  1.00  0.00            
ATOM   3824  H1  MOL   295      30.224  31.309   3.354  1.00  0.00            
ATOM   3825  H2  MOL   295      31.324  32.629   4.054  1.00  0.00            
ATOM   3826  C2  MOL   295      31.544  32.329   1.914  1.00  0.00            
ATOM   3827  H3  MOL   295      31.514  33.419   1.844  1.00  0.00            
ATOM   3828  H4  MOL   295      30.784  31.879   1.264  1.00  0.00            
ATOM   3829  C3  MOL   295      32.904  31.699   1.574  1.00  0.00            
ATOM   3830  H5  MOL   295      33.644  32.399   1.964  1.00  0.00            
ATOM   3831  H6  MOL   295      33.024  31.619   0.494  1.00  0.00            
ATOM   3832  C4  MOL   295      32.814  30.419   2.424  1.00  0.00            
ATOM   3833  H7  MOL   295      33.794  29.969   2.624  1.00  0.00            
ATOM   3834  H8  MOL   295      32.104  29.739   1.954  1.00  0.00            
ATOM   3835  O1  MOL   295      32.204  30.889   3.644  1.00  0.00            
ATOM   3836  C1  MOL   296      23.584  22.949  32.614  1.00  0.00            
ATOM   3837  H1  MOL   296      24.364  22.229  32.334  1.00  0.00            
ATOM   3838  H2  MOL   296      23.314  22.769  33.654  1.00  0.00            
ATOM   3839  C2  MOL   296      22.324  22.929  31.744  1.00  0.00            
ATOM   3840  H3  MOL   296      21.464  22.399  32.154  1.00  0.00            
ATOM   3841  H4  MOL   296      22.634  22.589  30.754  1.00  0.00            
ATOM   3842  C3  MOL   296      21.904  24.399  31.704  1.00  0.00            
ATOM   3843  H5  MOL   296      21.054  24.619  32.354  1.00  0.00            
ATOM   3844  H6  MOL   296      21.594  24.709  30.704  1.00  0.00            
ATOM   3845  C4  MOL   296      23.074  25.199  32.294  1.00  0.00            
ATOM   3846  H7  MOL   296      22.854  25.619  33.284  1.00  0.00            
ATOM   3847  H8  MOL   296      23.424  25.999  31.644  1.00  0.00            
ATOM   3848  O1  MOL   296      24.154  24.259  32.454  1.00  0.00            
ATOM   3849  C1  MOL   297      13.234  31.279  50.704  1.00  0.00            
ATOM   3850  H1  MOL   297      12.864  32.089  51.344  1.00  0.00            
ATOM   3851  H2  MOL   297      12.654  30.409  51.014  1.00  0.00            
ATOM   3852  C2  MOL   297      14.744  31.289  50.964  1.00  0.00            
ATOM   3853  H3  MOL   297      15.124  30.359  51.394  1.00  0.00            
ATOM   3854  H4  MOL   297      14.944  32.139  51.624  1.00  0.00            
ATOM   3855  C3  MOL   297      15.314  31.579  49.574  1.00  0.00            
ATOM   3856  H5  MOL   297      15.534  30.729  48.924  1.00  0.00            
ATOM   3857  H6  MOL   297      16.184  32.249  49.644  1.00  0.00            
ATOM   3858  C4  MOL   297      14.164  32.279  48.834  1.00  0.00            
ATOM   3859  H7  MOL   297      14.214  32.129  47.754  1.00  0.00            
ATOM   3860  H8  MOL   297      14.064  33.329  49.114  1.00  0.00            
ATOM   3861  O1  MOL   297      12.994  31.599  49.324  1.00  0.00            
ATOM   3862  C1  MOL   298      29.624  43.339  38.334  1.00  0.00            
ATOM   3863  H1  MOL   298      29.594  44.409  38.084  1.00  0.00            
ATOM   3864  H2  MOL   298      29.064  43.189  39.264  1.00  0.00            
ATOM   3865  C2  MOL   298      31.054  42.809  38.504  1.00  0.00            
ATOM   3866  H3  MOL   298      31.294  42.259  39.414  1.00  0.00            
ATOM   3867  H4  MOL   298      31.774  43.629  38.534  1.00  0.00            
ATOM   3868  C3  MOL   298      31.204  41.939  37.254  1.00  0.00            
ATOM   3869  H5  MOL   298      31.624  40.989  37.594  1.00  0.00            
ATOM   3870  H6  MOL   298      31.994  42.339  36.604  1.00  0.00            
ATOM   3871  C4  MOL   298      29.874  41.859  36.504  1.00  0.00            
ATOM   3872  H7  MOL   298      29.644  40.899  36.034  1.00  0.00            
ATOM   3873  H8  MOL   298      29.874  42.579  35.684  1.00  0.00            
ATOM   3874  O1  MOL   298      28.944  42.449  37.424  1.00  0.00            
ATOM   3875  C1  MOL   299      13.224   8.959   7.874  1.00  0.00            
ATOM   3876  H1  MOL   299      12.354   8.439   7.484  1.00  0.00            
ATOM   3877  H2  MOL   299      14.114   8.329   7.854  1.00  0.00            
ATOM   3878  C2  MOL   299      12.914   9.479   9.284  1.00  0.00            
ATOM   3879  H3  MOL   299      13.814   9.619   9.884  1.00  0.00            
ATOM   3880  H4  MOL   299      12.224   8.809   9.804  1.00  0.00            
ATOM   3881  C3  MOL   299      12.314  10.869   9.064  1.00  0.00            
ATOM   3882  H5  MOL   299      12.794  11.639   9.664  1.00  0.00            
ATOM   3883  H6  MOL   299      11.244  10.869   9.304  1.00  0.00            
ATOM   3884  C4  MOL   299      12.584  11.199   7.584  1.00  0.00            
ATOM   3885  H7  MOL   299      13.014  12.189   7.454  1.00  0.00            
ATOM   3886  H8  MOL   299      11.674  11.029   7.014  1.00  0.00            
ATOM   3887  O1  MOL   299      13.434  10.149   7.084  1.00  0.00            
ATOM   3888  C1  MOL   300       5.234  21.079  10.844  1.00  0.00            
ATOM   3889  H1  MOL   300       6.304  21.039  10.644  1.00  0.00            
ATOM   3890  H2  MOL   300       4.974  21.629  11.754  1.00  0.00            
ATOM   3891  C2  MOL   300       4.784  19.629  10.634  1.00  0.00            
ATOM   3892  H3  MOL   300       3.994  19.289  11.304  1.00  0.00            
ATOM   3893  H4  MOL   300       5.644  18.999  10.874  1.00  0.00            
ATOM   3894  C3  MOL   300       4.574  19.519   9.114  1.00  0.00            
ATOM   3895  H5  MOL   300       3.584  19.079   8.954  1.00  0.00            
ATOM   3896  H6  MOL   300       5.324  18.849   8.684  1.00  0.00            
ATOM   3897  C4  MOL   300       4.754  20.939   8.544  1.00  0.00            
ATOM   3898  H7  MOL   300       3.984  21.149   7.794  1.00  0.00            
ATOM   3899  H8  MOL   300       5.754  21.119   8.134  1.00  0.00            
ATOM   3900  O1  MOL   300       4.674  21.769   9.714  1.00  0.00            
ATOM   3901  C1  MOL   301      11.564  46.079  15.684  1.00  0.00            
ATOM   3902  H1  MOL   301      12.174  46.699  15.024  1.00  0.00            
ATOM   3903  H2  MOL   301      12.134  45.739  16.554  1.00  0.00            
ATOM   3904  C2  MOL   301      10.874  44.859  15.054  1.00  0.00            
ATOM   3905  H3  MOL   301      11.434  43.979  15.394  1.00  0.00            
ATOM   3906  H4  MOL   301      10.724  44.879  13.974  1.00  0.00            
ATOM   3907  C3  MOL   301       9.544  44.809  15.814  1.00  0.00            
ATOM   3908  H5  MOL   301       9.454  43.969  16.504  1.00  0.00            
ATOM   3909  H6  MOL   301       8.684  44.839  15.134  1.00  0.00            
ATOM   3910  C4  MOL   301       9.574  46.039  16.724  1.00  0.00            
ATOM   3911  H7  MOL   301       9.924  45.809  17.734  1.00  0.00            
ATOM   3912  H8  MOL   301       8.564  46.409  16.944  1.00  0.00            
ATOM   3913  O1  MOL   301      10.494  46.949  16.094  1.00  0.00            
ATOM   3914  C1  MOL   302      43.744  29.819   9.684  1.00  0.00            
ATOM   3915  H1  MOL   302      43.494  29.139   8.864  1.00  0.00            
ATOM   3916  H2  MOL   302      43.834  30.849   9.314  1.00  0.00            
ATOM   3917  C2  MOL   302      44.954  29.329  10.484  1.00  0.00            
ATOM   3918  H3  MOL   302      45.534  30.169  10.864  1.00  0.00            
ATOM   3919  H4  MOL   302      45.594  28.689   9.874  1.00  0.00            
ATOM   3920  C3  MOL   302      44.394  28.409  11.584  1.00  0.00            
ATOM   3921  H5  MOL   302      44.764  28.689  12.574  1.00  0.00            
ATOM   3922  H6  MOL   302      44.704  27.379  11.384  1.00  0.00            
ATOM   3923  C4  MOL   302      42.884  28.579  11.434  1.00  0.00            
ATOM   3924  H7  MOL   302      42.434  28.619  12.434  1.00  0.00            
ATOM   3925  H8  MOL   302      42.524  27.609  11.084  1.00  0.00            
ATOM   3926  O1  MOL   302      42.674  29.769  10.644  1.00  0.00            
ATOM   3927  C1  MOL   303      43.134   0.949  40.964  1.00  0.00            
ATOM   3928  H1  MOL   303      42.594   0.179  40.404  1.00  0.00            
ATOM   3929  H2  MOL   303      42.514   1.589  41.584  1.00  0.00            
ATOM   3930  C2  MOL   303      43.894   1.909  40.044  1.00  0.00            
ATOM   3931  H3  MOL   303      43.764   2.979  40.214  1.00  0.00            
ATOM   3932  H4  MOL   303      43.674   1.709  38.994  1.00  0.00            
ATOM   3933  C3  MOL   303      45.364   1.639  40.394  1.00  0.00            
ATOM   3934  H5  MOL   303      45.924   2.569  40.384  1.00  0.00            
ATOM   3935  H6  MOL   303      45.764   0.889  39.704  1.00  0.00            
ATOM   3936  C4  MOL   303      45.274   1.079  41.824  1.00  0.00            
ATOM   3937  H7  MOL   303      45.054   1.849  42.564  1.00  0.00            
ATOM   3938  H8  MOL   303      46.204   0.509  41.924  1.00  0.00            
ATOM   3939  O1  MOL   303      44.104   0.229  41.754  1.00  0.00            
ATOM   3940  C1  MOL   304      19.184  36.379  21.024  1.00  0.00            
ATOM   3941  H1  MOL   304      19.564  35.899  21.934  1.00  0.00            
ATOM   3942  H2  MOL   304      18.844  37.369  21.344  1.00  0.00            
ATOM   3943  C2  MOL   304      18.054  35.439  20.594  1.00  0.00            
ATOM   3944  H3  MOL   304      17.014  35.769  20.704  1.00  0.00            
ATOM   3945  H4  MOL   304      18.074  34.449  21.054  1.00  0.00            
ATOM   3946  C3  MOL   304      18.284  35.359  19.074  1.00  0.00            
ATOM   3947  H5  MOL   304      17.884  36.199  18.514  1.00  0.00            
ATOM   3948  H6  MOL   304      17.934  34.459  18.554  1.00  0.00            
ATOM   3949  C4  MOL   304      19.814  35.459  19.014  1.00  0.00            
ATOM   3950  H7  MOL   304      20.154  35.669  17.994  1.00  0.00            
ATOM   3951  H8  MOL   304      20.214  34.459  19.204  1.00  0.00            
ATOM   3952  O1  MOL   304      20.154  36.479  19.964  1.00  0.00            
ATOM   3953  C1  MOL   305      20.804  47.519  18.114  1.00  0.00            
ATOM   3954  H1  MOL   305      21.664  48.029  17.674  1.00  0.00            
ATOM   3955  H2  MOL   305      20.184  48.169  18.724  1.00  0.00            
ATOM   3956  C2  MOL   305      21.264  46.489  19.164  1.00  0.00            
ATOM   3957  H3  MOL   305      20.874  46.729  20.154  1.00  0.00            
ATOM   3958  H4  MOL   305      22.344  46.469  19.324  1.00  0.00            
ATOM   3959  C3  MOL   305      20.694  45.139  18.704  1.00  0.00            
ATOM   3960  H5  MOL   305      20.264  44.509  19.494  1.00  0.00            
ATOM   3961  H6  MOL   305      21.494  44.569  18.224  1.00  0.00            
ATOM   3962  C4  MOL   305      19.594  45.539  17.724  1.00  0.00            
ATOM   3963  H7  MOL   305      18.604  45.669  18.184  1.00  0.00            
ATOM   3964  H8  MOL   305      19.564  44.789  16.934  1.00  0.00            
ATOM   3965  O1  MOL   305      19.984  46.799  17.154  1.00  0.00            
ATOM   3966  C1  MOL   306       4.744   7.379  47.084  1.00  0.00            
ATOM   3967  H1  MOL   306       3.734   7.779  47.094  1.00  0.00            
ATOM   3968  H2  MOL   306       4.584   6.319  47.304  1.00  0.00            
ATOM   3969  C2  MOL   306       5.704   8.019  48.094  1.00  0.00            
ATOM   3970  H3  MOL   306       5.674   7.579  49.094  1.00  0.00            
ATOM   3971  H4  MOL   306       5.394   9.049  48.244  1.00  0.00            
ATOM   3972  C3  MOL   306       7.104   7.839  47.504  1.00  0.00            
ATOM   3973  H5  MOL   306       7.694   6.979  47.824  1.00  0.00            
ATOM   3974  H6  MOL   306       7.784   8.699  47.584  1.00  0.00            
ATOM   3975  C4  MOL   306       6.884   7.679  45.994  1.00  0.00            
ATOM   3976  H7  MOL   306       7.414   6.769  45.704  1.00  0.00            
ATOM   3977  H8  MOL   306       7.244   8.529  45.414  1.00  0.00            
ATOM   3978  O1  MOL   306       5.464   7.479  45.844  1.00  0.00            
ATOM   3979  C1  MOL   307      31.204  31.489  31.494  1.00  0.00            
ATOM   3980  H1  MOL   307      30.884  32.039  30.604  1.00  0.00            
ATOM   3981  H2  MOL   307      32.264  31.709  31.604  1.00  0.00            
ATOM   3982  C2  MOL   307      31.244  29.979  31.274  1.00  0.00            
ATOM   3983  H3  MOL   307      32.104  29.509  31.744  1.00  0.00            
ATOM   3984  H4  MOL   307      31.254  29.749  30.204  1.00  0.00            
ATOM   3985  C3  MOL   307      29.974  29.459  31.974  1.00  0.00            
ATOM   3986  H5  MOL   307      30.034  28.439  32.344  1.00  0.00            
ATOM   3987  H6  MOL   307      29.104  29.529  31.314  1.00  0.00            
ATOM   3988  C4  MOL   307      29.644  30.549  33.014  1.00  0.00            
ATOM   3989  H7  MOL   307      29.874  30.099  33.984  1.00  0.00            
ATOM   3990  H8  MOL   307      28.624  30.899  32.874  1.00  0.00            
ATOM   3991  O1  MOL   307      30.454  31.699  32.714  1.00  0.00            
ATOM   3992  C1  MOL   308      27.534  33.689   4.014  1.00  0.00            
ATOM   3993  H1  MOL   308      27.714  33.279   3.024  1.00  0.00            
ATOM   3994  H2  MOL   308      27.044  32.979   4.684  1.00  0.00            
ATOM   3995  C2  MOL   308      26.854  35.069   4.024  1.00  0.00            
ATOM   3996  H3  MOL   308      25.814  34.879   4.274  1.00  0.00            
ATOM   3997  H4  MOL   308      26.764  35.499   3.014  1.00  0.00            
ATOM   3998  C3  MOL   308      27.534  35.969   5.064  1.00  0.00            
ATOM   3999  H5  MOL   308      26.764  36.299   5.774  1.00  0.00            
ATOM   4000  H6  MOL   308      28.044  36.799   4.564  1.00  0.00            
ATOM   4001  C4  MOL   308      28.534  34.979   5.674  1.00  0.00            
ATOM   4002  H7  MOL   308      28.144  34.609   6.624  1.00  0.00            
ATOM   4003  H8  MOL   308      29.474  35.529   5.824  1.00  0.00            
ATOM   4004  O1  MOL   308      28.774  33.949   4.694  1.00  0.00            
ATOM   4005  C1  MOL   309      20.784  35.119  42.604  1.00  0.00            
ATOM   4006  H1  MOL   309      21.194  34.649  43.504  1.00  0.00            
ATOM   4007  H2  MOL   309      20.714  36.209  42.694  1.00  0.00            
ATOM   4008  C2  MOL   309      19.454  34.419  42.354  1.00  0.00            
ATOM   4009  H3  MOL   309      18.804  35.219  41.984  1.00  0.00            
ATOM   4010  H4  MOL   309      19.084  33.929  43.264  1.00  0.00            
ATOM   4011  C3  MOL   309      19.704  33.479  41.164  1.00  0.00            
ATOM   4012  H5  MOL   309      18.754  33.399  40.624  1.00  0.00            
ATOM   4013  H6  MOL   309      20.054  32.499  41.494  1.00  0.00            
ATOM   4014  C4  MOL   309      20.784  34.279  40.424  1.00  0.00            
ATOM   4015  H7  MOL   309      20.334  35.029  39.774  1.00  0.00            
ATOM   4016  H8  MOL   309      21.344  33.629  39.744  1.00  0.00            
ATOM   4017  O1  MOL   309      21.614  34.819  41.474  1.00  0.00            
ATOM   4018  C1  MOL   310      10.004  39.249  32.024  1.00  0.00            
ATOM   4019  H1  MOL   310       9.024  39.459  31.594  1.00  0.00            
ATOM   4020  H2  MOL   310      10.344  38.259  31.684  1.00  0.00            
ATOM   4021  C2  MOL   310       9.914  39.489  33.534  1.00  0.00            
ATOM   4022  H3  MOL   310       9.934  38.519  34.034  1.00  0.00            
ATOM   4023  H4  MOL   310       8.984  40.039  33.724  1.00  0.00            
ATOM   4024  C3  MOL   310      11.024  40.469  33.924  1.00  0.00            
ATOM   4025  H5  MOL   310      11.514  40.229  34.864  1.00  0.00            
ATOM   4026  H6  MOL   310      10.684  41.499  33.954  1.00  0.00            
ATOM   4027  C4  MOL   310      11.964  40.389  32.704  1.00  0.00            
ATOM   4028  H7  MOL   310      12.584  39.499  32.794  1.00  0.00            
ATOM   4029  H8  MOL   310      12.524  41.329  32.684  1.00  0.00            
ATOM   4030  O1  MOL   310      11.004  40.209  31.644  1.00  0.00            
ATOM   4031  C1  MOL   311      23.524   9.259  17.944  1.00  0.00            
ATOM   4032  H1  MOL   311      23.234   8.499  18.674  1.00  0.00            
ATOM   4033  H2  MOL   311      22.714   9.989  17.894  1.00  0.00            
ATOM   4034  C2  MOL   311      23.874   8.529  16.634  1.00  0.00            
ATOM   4035  H3  MOL   311      23.024   8.309  15.984  1.00  0.00            
ATOM   4036  H4  MOL   311      24.304   7.559  16.914  1.00  0.00            
ATOM   4037  C3  MOL   311      24.784   9.559  15.954  1.00  0.00            
ATOM   4038  H5  MOL   311      24.154  10.279  15.434  1.00  0.00            
ATOM   4039  H6  MOL   311      25.554   9.179  15.274  1.00  0.00            
ATOM   4040  C4  MOL   311      25.454  10.339  17.104  1.00  0.00            
ATOM   4041  H7  MOL   311      25.154  11.359  16.874  1.00  0.00            
ATOM   4042  H8  MOL   311      26.524  10.129  17.114  1.00  0.00            
ATOM   4043  O1  MOL   311      24.744   9.929  18.294  1.00  0.00            
ATOM   4044  C1  MOL   312      47.724  24.809  43.724  1.00  0.00            
ATOM   4045  H1  MOL   312      47.704  25.729  43.144  1.00  0.00            
ATOM   4046  H2  MOL   312      46.704  24.629  44.064  1.00  0.00            
ATOM   4047  C2  MOL   312      48.764  24.939  44.854  1.00  0.00            
ATOM   4048  H3  MOL   312      48.264  24.759  45.814  1.00  0.00            
ATOM   4049  H4  MOL   312      49.004  25.999  44.954  1.00  0.00            
ATOM   4050  C3  MOL   312      49.984  24.089  44.494  1.00  0.00            
ATOM   4051  H5  MOL   312      50.084  23.189  45.104  1.00  0.00            
ATOM   4052  H6  MOL   312      50.914  24.619  44.664  1.00  0.00            
ATOM   4053  C4  MOL   312      49.754  23.719  43.024  1.00  0.00            
ATOM   4054  H7  MOL   312      50.084  22.709  42.754  1.00  0.00            
ATOM   4055  H8  MOL   312      50.014  24.429  42.234  1.00  0.00            
ATOM   4056  O1  MOL   312      48.314  23.749  42.944  1.00  0.00            
ATOM   4057  C1  MOL   313      13.164  48.339  13.044  1.00  0.00            
ATOM   4058  H1  MOL   313      12.204  48.579  12.574  1.00  0.00            
ATOM   4059  H2  MOL   313      13.264  48.679  14.084  1.00  0.00            
ATOM   4060  C2  MOL   313      14.324  48.949  12.254  1.00  0.00            
ATOM   4061  H3  MOL   313      15.224  49.129  12.864  1.00  0.00            
ATOM   4062  H4  MOL   313      13.964  49.909  11.864  1.00  0.00            
ATOM   4063  C3  MOL   313      14.744  47.879  11.234  1.00  0.00            
ATOM   4064  H5  MOL   313      15.804  47.619  11.304  1.00  0.00            
ATOM   4065  H6  MOL   313      14.534  48.309  10.244  1.00  0.00            
ATOM   4066  C4  MOL   313      13.824  46.709  11.594  1.00  0.00            
ATOM   4067  H7  MOL   313      14.354  45.759  11.444  1.00  0.00            
ATOM   4068  H8  MOL   313      12.914  46.659  10.994  1.00  0.00            
ATOM   4069  O1  MOL   313      13.444  46.929  12.954  1.00  0.00            
ATOM   4070  C1  MOL   314      38.434  24.099   2.424  1.00  0.00            
ATOM   4071  H1  MOL   314      38.834  23.079   2.504  1.00  0.00            
ATOM   4072  H2  MOL   314      37.814  24.189   1.524  1.00  0.00            
ATOM   4073  C2  MOL   314      39.634  25.059   2.414  1.00  0.00            
ATOM   4074  H3  MOL   314      39.764  25.659   1.514  1.00  0.00            
ATOM   4075  H4  MOL   314      40.534  24.459   2.564  1.00  0.00            
ATOM   4076  C3  MOL   314      39.344  25.929   3.644  1.00  0.00            
ATOM   4077  H5  MOL   314      38.684  26.759   3.394  1.00  0.00            
ATOM   4078  H6  MOL   314      40.264  26.279   4.134  1.00  0.00            
ATOM   4079  C4  MOL   314      38.474  25.109   4.604  1.00  0.00            
ATOM   4080  H7  MOL   314      37.704  25.659   5.154  1.00  0.00            
ATOM   4081  H8  MOL   314      39.214  24.509   5.154  1.00  0.00            
ATOM   4082  O1  MOL   314      37.714  24.359   3.644  1.00  0.00            
ATOM   4083  C1  MOL   315       7.614  41.969  38.434  1.00  0.00            
ATOM   4084  H1  MOL   315       7.934  40.959  38.164  1.00  0.00            
ATOM   4085  H2  MOL   315       6.724  41.899  39.064  1.00  0.00            
ATOM   4086  C2  MOL   315       7.294  42.719  37.134  1.00  0.00            
ATOM   4087  H3  MOL   315       6.224  42.879  37.014  1.00  0.00            
ATOM   4088  H4  MOL   315       7.744  42.239  36.264  1.00  0.00            
ATOM   4089  C3  MOL   315       7.974  44.069  37.414  1.00  0.00            
ATOM   4090  H5  MOL   315       7.264  44.859  37.154  1.00  0.00            
ATOM   4091  H6  MOL   315       8.784  44.149  36.674  1.00  0.00            
ATOM   4092  C4  MOL   315       8.494  44.069  38.854  1.00  0.00            
ATOM   4093  H7  MOL   315       7.734  44.479  39.534  1.00  0.00            
ATOM   4094  H8  MOL   315       9.414  44.639  38.974  1.00  0.00            
ATOM   4095  O1  MOL   315       8.664  42.669  39.124  1.00  0.00            
ATOM   4096  C1  MOL   316      46.424  17.039  18.374  1.00  0.00            
ATOM   4097  H1  MOL   316      46.164  18.079  18.144  1.00  0.00            
ATOM   4098  H2  MOL   316      46.474  16.959  19.464  1.00  0.00            
ATOM   4099  C2  MOL   316      47.764  16.659  17.744  1.00  0.00            
ATOM   4100  H3  MOL   316      48.304  16.059  18.474  1.00  0.00            
ATOM   4101  H4  MOL   316      48.354  17.469  17.324  1.00  0.00            
ATOM   4102  C3  MOL   316      47.264  15.759  16.604  1.00  0.00            
ATOM   4103  H5  MOL   316      48.084  15.069  16.384  1.00  0.00            
ATOM   4104  H6  MOL   316      46.984  16.339  15.724  1.00  0.00            
ATOM   4105  C4  MOL   316      45.954  15.109  17.084  1.00  0.00            
ATOM   4106  H7  MOL   316      46.164  14.259  17.734  1.00  0.00            
ATOM   4107  H8  MOL   316      45.314  14.789  16.254  1.00  0.00            
ATOM   4108  O1  MOL   316      45.394  16.169  17.874  1.00  0.00            
ATOM   4109  C1  MOL   317       3.234  30.619  41.904  1.00  0.00            
ATOM   4110  H1  MOL   317       2.214  31.019  41.804  1.00  0.00            
ATOM   4111  H2  MOL   317       3.764  30.879  40.984  1.00  0.00            
ATOM   4112  C2  MOL   317       3.324  29.109  42.114  1.00  0.00            
ATOM   4113  H3  MOL   317       4.314  28.749  41.794  1.00  0.00            
ATOM   4114  H4  MOL   317       2.464  28.529  41.784  1.00  0.00            
ATOM   4115  C3  MOL   317       3.264  29.059  43.654  1.00  0.00            
ATOM   4116  H5  MOL   317       3.934  28.379  44.174  1.00  0.00            
ATOM   4117  H6  MOL   317       2.274  28.659  43.894  1.00  0.00            
ATOM   4118  C4  MOL   317       3.424  30.499  44.174  1.00  0.00            
ATOM   4119  H7  MOL   317       4.074  30.609  45.044  1.00  0.00            
ATOM   4120  H8  MOL   317       2.434  30.879  44.414  1.00  0.00            
ATOM   4121  O1  MOL   317       3.894  31.239  43.034  1.00  0.00            
ATOM   4122  C1  MOL   318      15.924  21.139   3.134  1.00  0.00            
ATOM   4123  H1  MOL   318      16.544  21.029   2.234  1.00  0.00            
ATOM   4124  H2  MOL   318      14.934  21.449   2.814  1.00  0.00            
ATOM   4125  C2  MOL   318      16.644  22.189   3.994  1.00  0.00            
ATOM   4126  H3  MOL   318      15.954  22.819   4.554  1.00  0.00            
ATOM   4127  H4  MOL   318      17.154  22.869   3.314  1.00  0.00            
ATOM   4128  C3  MOL   318      17.564  21.409   4.954  1.00  0.00            
ATOM   4129  H5  MOL   318      17.434  21.759   5.974  1.00  0.00            
ATOM   4130  H6  MOL   318      18.634  21.489   4.744  1.00  0.00            
ATOM   4131  C4  MOL   318      17.214  19.949   4.674  1.00  0.00            
ATOM   4132  H7  MOL   318      16.974  19.489   5.644  1.00  0.00            
ATOM   4133  H8  MOL   318      18.034  19.329   4.294  1.00  0.00            
ATOM   4134  O1  MOL   318      16.004  19.909   3.884  1.00  0.00            
ATOM   4135  C1  MOL   319       3.574  43.009  44.484  1.00  0.00            
ATOM   4136  H1  MOL   319       3.054  42.059  44.324  1.00  0.00            
ATOM   4137  H2  MOL   319       3.024  43.879  44.844  1.00  0.00            
ATOM   4138  C2  MOL   319       4.344  43.309  43.194  1.00  0.00            
ATOM   4139  H3  MOL   319       3.904  44.109  42.604  1.00  0.00            
ATOM   4140  H4  MOL   319       4.214  42.399  42.614  1.00  0.00            
ATOM   4141  C3  MOL   319       5.844  43.369  43.534  1.00  0.00            
ATOM   4142  H5  MOL   319       6.164  44.389  43.754  1.00  0.00            
ATOM   4143  H6  MOL   319       6.554  42.899  42.854  1.00  0.00            
ATOM   4144  C4  MOL   319       5.834  42.449  44.764  1.00  0.00            
ATOM   4145  H7  MOL   319       6.674  42.609  45.444  1.00  0.00            
ATOM   4146  H8  MOL   319       5.924  41.399  44.464  1.00  0.00            
ATOM   4147  O1  MOL   319       4.624  42.799  45.444  1.00  0.00            
ATOM   4148  C1  MOL   320      28.384  19.419  11.264  1.00  0.00            
ATOM   4149  H1  MOL   320      28.454  19.239  10.184  1.00  0.00            
ATOM   4150  H2  MOL   320      29.244  20.029  11.554  1.00  0.00            
ATOM   4151  C2  MOL   320      28.184  18.129  12.064  1.00  0.00            
ATOM   4152  H3  MOL   320      29.104  17.779  12.554  1.00  0.00            
ATOM   4153  H4  MOL   320      27.844  17.299  11.444  1.00  0.00            
ATOM   4154  C3  MOL   320      26.994  18.409  12.984  1.00  0.00            
ATOM   4155  H5  MOL   320      27.234  18.129  14.004  1.00  0.00            
ATOM   4156  H6  MOL   320      26.114  17.899  12.574  1.00  0.00            
ATOM   4157  C4  MOL   320      26.774  19.919  12.854  1.00  0.00            
ATOM   4158  H7  MOL   320      27.334  20.439  13.624  1.00  0.00            
ATOM   4159  H8  MOL   320      25.704  20.159  12.844  1.00  0.00            
ATOM   4160  O1  MOL   320      27.264  20.279  11.554  1.00  0.00            
ATOM   4161  C1  MOL   321      37.534  43.719  33.144  1.00  0.00            
ATOM   4162  H1  MOL   321      37.604  43.839  34.224  1.00  0.00            
ATOM   4163  H2  MOL   321      38.234  42.999  32.724  1.00  0.00            
ATOM   4164  C2  MOL   321      37.774  45.059  32.434  1.00  0.00            
ATOM   4165  H3  MOL   321      38.634  45.149  31.774  1.00  0.00            
ATOM   4166  H4  MOL   321      37.894  45.829  33.214  1.00  0.00            
ATOM   4167  C3  MOL   321      36.454  45.309  31.704  1.00  0.00            
ATOM   4168  H5  MOL   321      36.484  45.989  30.854  1.00  0.00            
ATOM   4169  H6  MOL   321      35.834  45.879  32.404  1.00  0.00            
ATOM   4170  C4  MOL   321      35.844  43.909  31.524  1.00  0.00            
ATOM   4171  H7  MOL   321      36.434  43.419  30.744  1.00  0.00            
ATOM   4172  H8  MOL   321      34.764  43.929  31.394  1.00  0.00            
ATOM   4173  O1  MOL   321      36.184  43.329  32.794  1.00  0.00            
ATOM   4174  C1  MOL   322      50.994  40.859   9.984  1.00  0.00            
ATOM   4175  H1  MOL   322      50.884  41.859   9.544  1.00  0.00            
ATOM   4176  H2  MOL   322      52.054  40.649   9.804  1.00  0.00            
ATOM   4177  C2  MOL   322      49.964  39.939   9.334  1.00  0.00            
ATOM   4178  H3  MOL   322      50.564  39.129   8.904  1.00  0.00            
ATOM   4179  H4  MOL   322      49.514  40.369   8.434  1.00  0.00            
ATOM   4180  C3  MOL   322      49.004  39.559  10.474  1.00  0.00            
ATOM   4181  H5  MOL   322      49.134  38.499  10.664  1.00  0.00            
ATOM   4182  H6  MOL   322      48.004  39.709  10.054  1.00  0.00            
ATOM   4183  C4  MOL   322      49.314  40.559  11.594  1.00  0.00            
ATOM   4184  H7  MOL   322      49.034  40.139  12.574  1.00  0.00            
ATOM   4185  H8  MOL   322      48.804  41.509  11.424  1.00  0.00            
ATOM   4186  O1  MOL   322      50.704  40.859  11.394  1.00  0.00            
ATOM   4187  C1  MOL   323      36.844   0.479  45.494  1.00  0.00            
ATOM   4188  H1  MOL   323      37.744   1.019  45.794  1.00  0.00            
ATOM   4189  H2  MOL   323      36.504  -0.151  46.324  1.00  0.00            
ATOM   4190  C2  MOL   323      36.844  -0.361  44.204  1.00  0.00            
ATOM   4191  H3  MOL   323      36.034  -1.071  44.394  1.00  0.00            
ATOM   4192  H4  MOL   323      37.784  -0.871  43.984  1.00  0.00            
ATOM   4193  C3  MOL   323      36.434   0.709  43.194  1.00  0.00            
ATOM   4194  H5  MOL   323      35.534   0.439  42.634  1.00  0.00            
ATOM   4195  H6  MOL   323      37.244   1.019  42.524  1.00  0.00            
ATOM   4196  C4  MOL   323      36.084   1.979  43.984  1.00  0.00            
ATOM   4197  H7  MOL   323      35.264   2.539  43.524  1.00  0.00            
ATOM   4198  H8  MOL   323      36.974   2.599  44.044  1.00  0.00            
ATOM   4199  O1  MOL   323      35.834   1.479  45.314  1.00  0.00            
ATOM   4200  C1  MOL   324       4.034  31.409  48.054  1.00  0.00            
ATOM   4201  H1  MOL   324       4.324  31.779  47.064  1.00  0.00            
ATOM   4202  H2  MOL   324       3.604  32.169  48.704  1.00  0.00            
ATOM   4203  C2  MOL   324       5.204  30.769  48.814  1.00  0.00            
ATOM   4204  H3  MOL   324       5.514  31.349  49.684  1.00  0.00            
ATOM   4205  H4  MOL   324       6.124  30.529  48.284  1.00  0.00            
ATOM   4206  C3  MOL   324       4.664  29.399  49.254  1.00  0.00            
ATOM   4207  H5  MOL   324       4.684  29.269  50.334  1.00  0.00            
ATOM   4208  H6  MOL   324       5.274  28.589  48.834  1.00  0.00            
ATOM   4209  C4  MOL   324       3.254  29.339  48.634  1.00  0.00            
ATOM   4210  H7  MOL   324       2.524  29.339  49.444  1.00  0.00            
ATOM   4211  H8  MOL   324       3.224  28.439  48.024  1.00  0.00            
ATOM   4212  O1  MOL   324       2.994  30.459  47.764  1.00  0.00            
ATOM   4213  C1  MOL   325      24.764   3.959  34.864  1.00  0.00            
ATOM   4214  H1  MOL   325      24.254   4.899  34.644  1.00  0.00            
ATOM   4215  H2  MOL   325      25.714   4.119  35.364  1.00  0.00            
ATOM   4216  C2  MOL   325      24.964   3.329  33.474  1.00  0.00            
ATOM   4217  H3  MOL   325      25.874   3.679  32.974  1.00  0.00            
ATOM   4218  H4  MOL   325      24.184   3.649  32.784  1.00  0.00            
ATOM   4219  C3  MOL   325      25.094   1.819  33.684  1.00  0.00            
ATOM   4220  H5  MOL   325      26.134   1.489  33.784  1.00  0.00            
ATOM   4221  H6  MOL   325      24.594   1.249  32.894  1.00  0.00            
ATOM   4222  C4  MOL   325      24.284   1.589  34.964  1.00  0.00            
ATOM   4223  H7  MOL   325      24.824   1.039  35.734  1.00  0.00            
ATOM   4224  H8  MOL   325      23.374   1.049  34.694  1.00  0.00            
ATOM   4225  O1  MOL   325      23.944   2.919  35.424  1.00  0.00            
ATOM   4226  C1  MOL   326      26.964  26.249  24.044  1.00  0.00            
ATOM   4227  H1  MOL   326      26.314  26.819  23.364  1.00  0.00            
ATOM   4228  H2  MOL   326      26.434  25.749  24.864  1.00  0.00            
ATOM   4229  C2  MOL   326      28.104  27.089  24.624  1.00  0.00            
ATOM   4230  H3  MOL   326      27.944  27.409  25.654  1.00  0.00            
ATOM   4231  H4  MOL   326      28.114  28.039  24.084  1.00  0.00            
ATOM   4232  C3  MOL   326      29.364  26.219  24.474  1.00  0.00            
ATOM   4233  H5  MOL   326      29.984  26.169  25.374  1.00  0.00            
ATOM   4234  H6  MOL   326      29.964  26.619  23.654  1.00  0.00            
ATOM   4235  C4  MOL   326      28.764  24.829  24.174  1.00  0.00            
ATOM   4236  H7  MOL   326      28.404  24.389  25.104  1.00  0.00            
ATOM   4237  H8  MOL   326      29.424  24.059  23.764  1.00  0.00            
ATOM   4238  O1  MOL   326      27.644  25.199  23.344  1.00  0.00            
ATOM   4239  C1  MOL   327      34.184   5.059  14.254  1.00  0.00            
ATOM   4240  H1  MOL   327      34.284   3.969  14.194  1.00  0.00            
ATOM   4241  H2  MOL   327      34.124   5.339  15.304  1.00  0.00            
ATOM   4242  C2  MOL   327      32.984   5.399  13.354  1.00  0.00            
ATOM   4243  H3  MOL   327      32.414   6.279  13.654  1.00  0.00            
ATOM   4244  H4  MOL   327      32.294   4.549  13.354  1.00  0.00            
ATOM   4245  C3  MOL   327      33.624   5.509  11.964  1.00  0.00            
ATOM   4246  H5  MOL   327      33.104   6.239  11.334  1.00  0.00            
ATOM   4247  H6  MOL   327      33.524   4.539  11.454  1.00  0.00            
ATOM   4248  C4  MOL   327      35.134   5.669  12.154  1.00  0.00            
ATOM   4249  H7  MOL   327      35.394   6.649  11.744  1.00  0.00            
ATOM   4250  H8  MOL   327      35.594   4.819  11.644  1.00  0.00            
ATOM   4251  O1  MOL   327      35.334   5.599  13.574  1.00  0.00            
ATOM   4252  C1  MOL   328      19.904  28.549   4.684  1.00  0.00            
ATOM   4253  H1  MOL   328      18.884  28.319   4.364  1.00  0.00            
ATOM   4254  H2  MOL   328      20.574  28.509   3.814  1.00  0.00            
ATOM   4255  C2  MOL   328      20.384  27.659   5.844  1.00  0.00            
ATOM   4256  H3  MOL   328      20.554  26.599   5.664  1.00  0.00            
ATOM   4257  H4  MOL   328      19.604  27.569   6.604  1.00  0.00            
ATOM   4258  C3  MOL   328      21.474  28.529   6.474  1.00  0.00            
ATOM   4259  H5  MOL   328      22.454  28.069   6.314  1.00  0.00            
ATOM   4260  H6  MOL   328      21.304  28.479   7.554  1.00  0.00            
ATOM   4261  C4  MOL   328      21.354  29.929   5.844  1.00  0.00            
ATOM   4262  H7  MOL   328      22.124  30.009   5.074  1.00  0.00            
ATOM   4263  H8  MOL   328      21.454  30.639   6.664  1.00  0.00            
ATOM   4264  O1  MOL   328      20.054  29.869   5.234  1.00  0.00            
ATOM   4265  C1  MOL   329      24.274  16.539  40.194  1.00  0.00            
ATOM   4266  H1  MOL   329      25.014  16.859  39.464  1.00  0.00            
ATOM   4267  H2  MOL   329      23.544  15.959  39.614  1.00  0.00            
ATOM   4268  C2  MOL   329      23.684  17.739  40.954  1.00  0.00            
ATOM   4269  H3  MOL   329      22.594  17.719  40.864  1.00  0.00            
ATOM   4270  H4  MOL   329      24.094  18.629  40.464  1.00  0.00            
ATOM   4271  C3  MOL   329      24.254  17.589  42.374  1.00  0.00            
ATOM   4272  H5  MOL   329      23.494  17.229  43.064  1.00  0.00            
ATOM   4273  H6  MOL   329      24.744  18.509  42.684  1.00  0.00            
ATOM   4274  C4  MOL   329      25.344  16.509  42.284  1.00  0.00            
ATOM   4275  H7  MOL   329      25.434  15.969  43.224  1.00  0.00            
ATOM   4276  H8  MOL   329      26.274  16.959  41.934  1.00  0.00            
ATOM   4277  O1  MOL   329      24.794  15.689  41.234  1.00  0.00            
ATOM   4278  C1  MOL   330      22.344  42.649   4.854  1.00  0.00            
ATOM   4279  H1  MOL   330      23.314  42.159   5.034  1.00  0.00            
ATOM   4280  H2  MOL   330      21.904  42.219   3.944  1.00  0.00            
ATOM   4281  C2  MOL   330      22.564  44.169   4.794  1.00  0.00            
ATOM   4282  H3  MOL   330      22.334  44.549   3.804  1.00  0.00            
ATOM   4283  H4  MOL   330      23.594  44.429   5.044  1.00  0.00            
ATOM   4284  C3  MOL   330      21.614  44.679   5.894  1.00  0.00            
ATOM   4285  H5  MOL   330      20.684  45.029   5.454  1.00  0.00            
ATOM   4286  H6  MOL   330      22.054  45.469   6.494  1.00  0.00            
ATOM   4287  C4  MOL   330      21.224  43.489   6.784  1.00  0.00            
ATOM   4288  H7  MOL   330      20.194  43.489   7.154  1.00  0.00            
ATOM   4289  H8  MOL   330      21.974  43.539   7.574  1.00  0.00            
ATOM   4290  O1  MOL   330      21.524  42.329   5.984  1.00  0.00            
ATOM   4291  C1  MOL   331       9.434  29.749  11.134  1.00  0.00            
ATOM   4292  H1  MOL   331       9.684  28.679  11.094  1.00  0.00            
ATOM   4293  H2  MOL   331       9.714  30.109  10.144  1.00  0.00            
ATOM   4294  C2  MOL   331      10.294  30.459  12.184  1.00  0.00            
ATOM   4295  H3  MOL   331      10.864  31.289  11.784  1.00  0.00            
ATOM   4296  H4  MOL   331      11.014  29.859  12.744  1.00  0.00            
ATOM   4297  C3  MOL   331       9.254  31.129  13.104  1.00  0.00            
ATOM   4298  H5  MOL   331       9.034  32.159  12.824  1.00  0.00            
ATOM   4299  H6  MOL   331       9.574  31.159  14.144  1.00  0.00            
ATOM   4300  C4  MOL   331       8.104  30.119  12.994  1.00  0.00            
ATOM   4301  H7  MOL   331       7.174  30.609  13.294  1.00  0.00            
ATOM   4302  H8  MOL   331       8.354  29.259  13.624  1.00  0.00            
ATOM   4303  O1  MOL   331       8.074  29.839  11.584  1.00  0.00            
ATOM   4304  C1  MOL   332      42.164  19.879   5.144  1.00  0.00            
ATOM   4305  H1  MOL   332      42.354  19.789   4.074  1.00  0.00            
ATOM   4306  H2  MOL   332      42.054  18.899   5.614  1.00  0.00            
ATOM   4307  C2  MOL   332      40.954  20.779   5.434  1.00  0.00            
ATOM   4308  H3  MOL   332      40.174  20.349   6.064  1.00  0.00            
ATOM   4309  H4  MOL   332      40.464  21.209   4.564  1.00  0.00            
ATOM   4310  C3  MOL   332      41.584  22.009   6.094  1.00  0.00            
ATOM   4311  H5  MOL   332      40.864  22.579   6.694  1.00  0.00            
ATOM   4312  H6  MOL   332      42.024  22.739   5.414  1.00  0.00            
ATOM   4313  C4  MOL   332      42.674  21.289   6.904  1.00  0.00            
ATOM   4314  H7  MOL   332      42.244  20.619   7.644  1.00  0.00            
ATOM   4315  H8  MOL   332      43.414  21.959   7.344  1.00  0.00            
ATOM   4316  O1  MOL   332      43.254  20.489   5.854  1.00  0.00            
ATOM   4317  C1  MOL   333      11.204  17.309  21.654  1.00  0.00            
ATOM   4318  H1  MOL   333      11.274  16.409  21.044  1.00  0.00            
ATOM   4319  H2  MOL   333      10.214  17.769  21.564  1.00  0.00            
ATOM   4320  C2  MOL   333      12.184  18.409  21.244  1.00  0.00            
ATOM   4321  H3  MOL   333      11.644  19.359  21.324  1.00  0.00            
ATOM   4322  H4  MOL   333      12.484  18.269  20.204  1.00  0.00            
ATOM   4323  C3  MOL   333      13.314  18.389  22.284  1.00  0.00            
ATOM   4324  H5  MOL   333      13.254  19.239  22.954  1.00  0.00            
ATOM   4325  H6  MOL   333      14.284  18.269  21.784  1.00  0.00            
ATOM   4326  C4  MOL   333      12.974  17.289  23.294  1.00  0.00            
ATOM   4327  H7  MOL   333      13.204  17.489  24.344  1.00  0.00            
ATOM   4328  H8  MOL   333      13.454  16.339  23.044  1.00  0.00            
ATOM   4329  O1  MOL   333      11.564  17.149  23.034  1.00  0.00            
ATOM   4330  C1  MOL   334      43.234  46.199  39.034  1.00  0.00            
ATOM   4331  H1  MOL   334      43.754  45.509  39.704  1.00  0.00            
ATOM   4332  H2  MOL   334      42.394  45.719  38.524  1.00  0.00            
ATOM   4333  C2  MOL   334      44.214  47.009  38.174  1.00  0.00            
ATOM   4334  H3  MOL   334      44.174  46.559  37.174  1.00  0.00            
ATOM   4335  H4  MOL   334      45.204  46.879  38.594  1.00  0.00            
ATOM   4336  C3  MOL   334      43.574  48.399  38.054  1.00  0.00            
ATOM   4337  H5  MOL   334      43.054  48.329  37.094  1.00  0.00            
ATOM   4338  H6  MOL   334      44.384  49.129  38.144  1.00  0.00            
ATOM   4339  C4  MOL   334      42.544  48.479  39.194  1.00  0.00            
ATOM   4340  H7  MOL   334      41.554  48.719  38.814  1.00  0.00            
ATOM   4341  H8  MOL   334      42.814  49.189  39.984  1.00  0.00            
ATOM   4342  O1  MOL   334      42.644  47.209  39.864  1.00  0.00            
ATOM   4343  C1  MOL   335      20.894  43.179  49.944  1.00  0.00            
ATOM   4344  H1  MOL   335      20.974  42.299  50.584  1.00  0.00            
ATOM   4345  H2  MOL   335      21.754  43.849  49.934  1.00  0.00            
ATOM   4346  C2  MOL   335      19.574  43.849  50.334  1.00  0.00            
ATOM   4347  H3  MOL   335      19.764  44.909  50.154  1.00  0.00            
ATOM   4348  H4  MOL   335      19.284  43.609  51.364  1.00  0.00            
ATOM   4349  C3  MOL   335      18.594  43.259  49.304  1.00  0.00            
ATOM   4350  H5  MOL   335      17.894  44.049  49.044  1.00  0.00            
ATOM   4351  H6  MOL   335      18.134  42.369  49.724  1.00  0.00            
ATOM   4352  C4  MOL   335      19.444  42.909  48.074  1.00  0.00            
ATOM   4353  H7  MOL   335      19.614  43.809  47.474  1.00  0.00            
ATOM   4354  H8  MOL   335      18.914  42.159  47.474  1.00  0.00            
ATOM   4355  O1  MOL   335      20.754  42.649  48.614  1.00  0.00            
ATOM   4356  C1  MOL   336      37.194  24.679  26.884  1.00  0.00            
ATOM   4357  H1  MOL   336      36.654  24.129  26.114  1.00  0.00            
ATOM   4358  H2  MOL   336      38.284  24.689  26.784  1.00  0.00            
ATOM   4359  C2  MOL   336      36.884  24.339  28.354  1.00  0.00            
ATOM   4360  H3  MOL   336      37.704  23.679  28.634  1.00  0.00            
ATOM   4361  H4  MOL   336      36.054  23.649  28.514  1.00  0.00            
ATOM   4362  C3  MOL   336      36.864  25.689  29.084  1.00  0.00            
ATOM   4363  H5  MOL   336      37.514  25.609  29.954  1.00  0.00            
ATOM   4364  H6  MOL   336      35.824  25.859  29.384  1.00  0.00            
ATOM   4365  C4  MOL   336      37.304  26.689  28.004  1.00  0.00            
ATOM   4366  H7  MOL   336      38.394  26.819  27.994  1.00  0.00            
ATOM   4367  H8  MOL   336      36.854  27.669  28.144  1.00  0.00            
ATOM   4368  O1  MOL   336      36.874  26.079  26.774  1.00  0.00            
ATOM   4369  C1  MOL   337      46.634  43.529  17.374  1.00  0.00            
ATOM   4370  H1  MOL   337      47.054  42.969  16.534  1.00  0.00            
ATOM   4371  H2  MOL   337      47.264  43.339  18.254  1.00  0.00            
ATOM   4372  C2  MOL   337      45.134  43.359  17.654  1.00  0.00            
ATOM   4373  H3  MOL   337      45.094  43.339  18.754  1.00  0.00            
ATOM   4374  H4  MOL   337      44.734  42.529  17.074  1.00  0.00            
ATOM   4375  C3  MOL   337      44.474  44.679  17.244  1.00  0.00            
ATOM   4376  H5  MOL   337      43.604  44.979  17.844  1.00  0.00            
ATOM   4377  H6  MOL   337      44.104  44.699  16.224  1.00  0.00            
ATOM   4378  C4  MOL   337      45.624  45.669  17.474  1.00  0.00            
ATOM   4379  H7  MOL   337      45.684  45.649  18.564  1.00  0.00            
ATOM   4380  H8  MOL   337      45.484  46.659  17.034  1.00  0.00            
ATOM   4381  O1  MOL   337      46.744  44.909  16.984  1.00  0.00            
ATOM   4382  C1  MOL   338       6.954  33.519  51.164  1.00  0.00            
ATOM   4383  H1  MOL   338       6.104  32.959  51.544  1.00  0.00            
ATOM   4384  H2  MOL   338       7.804  32.839  51.304  1.00  0.00            
ATOM   4385  C2  MOL   338       7.384  34.869  51.764  1.00  0.00            
ATOM   4386  H3  MOL   338       8.244  34.709  52.414  1.00  0.00            
ATOM   4387  H4  MOL   338       6.564  35.379  52.274  1.00  0.00            
ATOM   4388  C3  MOL   338       7.784  35.649  50.514  1.00  0.00            
ATOM   4389  H5  MOL   338       8.724  36.209  50.494  1.00  0.00            
ATOM   4390  H6  MOL   338       6.934  36.329  50.384  1.00  0.00            
ATOM   4391  C4  MOL   338       7.624  34.709  49.314  1.00  0.00            
ATOM   4392  H7  MOL   338       8.564  34.359  48.874  1.00  0.00            
ATOM   4393  H8  MOL   338       7.014  35.279  48.604  1.00  0.00            
ATOM   4394  O1  MOL   338       6.724  33.679  49.754  1.00  0.00            
ATOM   4395  C1  MOL   339      15.724  18.249  48.234  1.00  0.00            
ATOM   4396  H1  MOL   339      15.494  18.559  49.254  1.00  0.00            
ATOM   4397  H2  MOL   339      15.764  17.179  48.014  1.00  0.00            
ATOM   4398  C2  MOL   339      16.934  18.939  47.594  1.00  0.00            
ATOM   4399  H3  MOL   339      17.664  18.129  47.464  1.00  0.00            
ATOM   4400  H4  MOL   339      17.244  19.799  48.194  1.00  0.00            
ATOM   4401  C3  MOL   339      16.424  19.509  46.264  1.00  0.00            
ATOM   4402  H5  MOL   339      17.084  19.239  45.434  1.00  0.00            
ATOM   4403  H6  MOL   339      16.394  20.589  46.394  1.00  0.00            
ATOM   4404  C4  MOL   339      15.014  18.909  46.124  1.00  0.00            
ATOM   4405  H7  MOL   339      15.114  18.029  45.494  1.00  0.00            
ATOM   4406  H8  MOL   339      14.234  19.589  45.764  1.00  0.00            
ATOM   4407  O1  MOL   339      14.574  18.679  47.474  1.00  0.00            
ATOM   4408  C1  MOL   340      50.594  13.039  27.184  1.00  0.00            
ATOM   4409  H1  MOL   340      50.024  12.689  26.324  1.00  0.00            
ATOM   4410  H2  MOL   340      50.304  12.429  28.044  1.00  0.00            
ATOM   4411  C2  MOL   340      50.384  14.539  27.434  1.00  0.00            
ATOM   4412  H3  MOL   340      49.524  14.819  28.044  1.00  0.00            
ATOM   4413  H4  MOL   340      50.304  15.119  26.504  1.00  0.00            
ATOM   4414  C3  MOL   340      51.724  14.969  28.044  1.00  0.00            
ATOM   4415  H5  MOL   340      51.744  15.259  29.094  1.00  0.00            
ATOM   4416  H6  MOL   340      52.194  15.849  27.594  1.00  0.00            
ATOM   4417  C4  MOL   340      52.624  13.729  28.024  1.00  0.00            
ATOM   4418  H7  MOL   340      52.574  13.199  28.974  1.00  0.00            
ATOM   4419  H8  MOL   340      53.654  13.969  27.704  1.00  0.00            
ATOM   4420  O1  MOL   340      52.014  12.879  27.034  1.00  0.00            
ATOM   4421  C1  MOL   341      36.624   5.039  27.614  1.00  0.00            
ATOM   4422  H1  MOL   341      35.784   4.879  26.944  1.00  0.00            
ATOM   4423  H2  MOL   341      36.644   4.219  28.334  1.00  0.00            
ATOM   4424  C2  MOL   341      36.514   6.289  28.504  1.00  0.00            
ATOM   4425  H3  MOL   341      36.084   5.989  29.464  1.00  0.00            
ATOM   4426  H4  MOL   341      35.854   6.979  27.974  1.00  0.00            
ATOM   4427  C3  MOL   341      37.934   6.869  28.584  1.00  0.00            
ATOM   4428  H5  MOL   341      38.434   6.679  29.534  1.00  0.00            
ATOM   4429  H6  MOL   341      37.894   7.959  28.564  1.00  0.00            
ATOM   4430  C4  MOL   341      38.724   6.169  27.474  1.00  0.00            
ATOM   4431  H7  MOL   341      39.544   5.709  28.034  1.00  0.00            
ATOM   4432  H8  MOL   341      39.004   6.899  26.714  1.00  0.00            
ATOM   4433  O1  MOL   341      37.874   5.159  26.914  1.00  0.00            
ATOM   4434  C1  MOL   342      27.894   5.139  30.514  1.00  0.00            
ATOM   4435  H1  MOL   342      28.134   5.479  31.524  1.00  0.00            
ATOM   4436  H2  MOL   342      26.904   5.589  30.364  1.00  0.00            
ATOM   4437  C2  MOL   342      27.794   3.629  30.244  1.00  0.00            
ATOM   4438  H3  MOL   342      26.764   3.339  30.474  1.00  0.00            
ATOM   4439  H4  MOL   342      28.374   2.969  30.894  1.00  0.00            
ATOM   4440  C3  MOL   342      28.094   3.519  28.744  1.00  0.00            
ATOM   4441  H5  MOL   342      27.334   2.959  28.204  1.00  0.00            
ATOM   4442  H6  MOL   342      28.964   2.859  28.724  1.00  0.00            
ATOM   4443  C4  MOL   342      28.324   4.959  28.254  1.00  0.00            
ATOM   4444  H7  MOL   342      27.384   5.379  27.924  1.00  0.00            
ATOM   4445  H8  MOL   342      29.104   5.019  27.494  1.00  0.00            
ATOM   4446  O1  MOL   342      28.674   5.699  29.444  1.00  0.00            
ATOM   4447  C1  MOL   343      39.234   0.969  27.424  1.00  0.00            
ATOM   4448  H1  MOL   343      39.134  -0.101  27.264  1.00  0.00            
ATOM   4449  H2  MOL   343      38.664   1.259  28.314  1.00  0.00            
ATOM   4450  C2  MOL   343      38.664   1.649  26.164  1.00  0.00            
ATOM   4451  H3  MOL   343      37.784   2.249  26.384  1.00  0.00            
ATOM   4452  H4  MOL   343      38.364   0.899  25.434  1.00  0.00            
ATOM   4453  C3  MOL   343      39.774   2.449  25.474  1.00  0.00            
ATOM   4454  H5  MOL   343      39.484   3.479  25.244  1.00  0.00            
ATOM   4455  H6  MOL   343      40.064   1.979  24.534  1.00  0.00            
ATOM   4456  C4  MOL   343      40.814   2.539  26.604  1.00  0.00            
ATOM   4457  H7  MOL   343      40.754   3.409  27.264  1.00  0.00            
ATOM   4458  H8  MOL   343      41.814   2.459  26.184  1.00  0.00            
ATOM   4459  O1  MOL   343      40.614   1.379  27.444  1.00  0.00            
ATOM   4460  C1  MOL   344       1.414  21.499  11.624  1.00  0.00            
ATOM   4461  H1  MOL   344       1.454  20.859  12.504  1.00  0.00            
ATOM   4462  H2  MOL   344       2.264  22.189  11.644  1.00  0.00            
ATOM   4463  C2  MOL   344       0.014  22.139  11.574  1.00  0.00            
ATOM   4464  H3  MOL   344       0.064  23.219  11.744  1.00  0.00            
ATOM   4465  H4  MOL   344      -0.576  21.769  12.414  1.00  0.00            
ATOM   4466  C3  MOL   344      -0.526  21.769  10.184  1.00  0.00            
ATOM   4467  H5  MOL   344      -0.866  22.659   9.634  1.00  0.00            
ATOM   4468  H6  MOL   344      -1.386  21.099  10.184  1.00  0.00            
ATOM   4469  C4  MOL   344       0.604  21.089   9.384  1.00  0.00            
ATOM   4470  H7  MOL   344       0.984  21.899   8.764  1.00  0.00            
ATOM   4471  H8  MOL   344       0.194  20.279   8.774  1.00  0.00            
ATOM   4472  O1  MOL   344       1.544  20.729  10.414  1.00  0.00            
ATOM   4473  C1  MOL   345      12.834  43.919  38.624  1.00  0.00            
ATOM   4474  H1  MOL   345      12.134  44.209  37.844  1.00  0.00            
ATOM   4475  H2  MOL   345      12.614  42.849  38.674  1.00  0.00            
ATOM   4476  C2  MOL   345      12.624  44.679  39.934  1.00  0.00            
ATOM   4477  H3  MOL   345      12.584  44.049  40.824  1.00  0.00            
ATOM   4478  H4  MOL   345      11.694  45.249  39.964  1.00  0.00            
ATOM   4479  C3  MOL   345      13.904  45.519  40.114  1.00  0.00            
ATOM   4480  H5  MOL   345      14.334  45.649  41.104  1.00  0.00            
ATOM   4481  H6  MOL   345      13.794  46.539  39.734  1.00  0.00            
ATOM   4482  C4  MOL   345      14.924  44.749  39.264  1.00  0.00            
ATOM   4483  H7  MOL   345      15.294  43.919  39.874  1.00  0.00            
ATOM   4484  H8  MOL   345      15.714  45.419  38.924  1.00  0.00            
ATOM   4485  O1  MOL   345      14.164  44.219  38.164  1.00  0.00            
ATOM   4486  C1  MOL   346      15.794  -0.141  48.244  1.00  0.00            
ATOM   4487  H1  MOL   346      16.014   0.029  49.294  1.00  0.00            
ATOM   4488  H2  MOL   346      14.714  -0.311  48.154  1.00  0.00            
ATOM   4489  C2  MOL   346      16.604  -1.351  47.754  1.00  0.00            
ATOM   4490  H3  MOL   346      16.124  -2.331  47.834  1.00  0.00            
ATOM   4491  H4  MOL   346      17.494  -1.411  48.394  1.00  0.00            
ATOM   4492  C3  MOL   346      16.954  -0.941  46.324  1.00  0.00            
ATOM   4493  H5  MOL   346      16.524  -1.581  45.544  1.00  0.00            
ATOM   4494  H6  MOL   346      18.034  -1.051  46.174  1.00  0.00            
ATOM   4495  C4  MOL   346      16.504   0.509  46.124  1.00  0.00            
ATOM   4496  H7  MOL   346      15.624   0.539  45.474  1.00  0.00            
ATOM   4497  H8  MOL   346      17.174   1.279  45.744  1.00  0.00            
ATOM   4498  O1  MOL   346      16.144   0.989  47.434  1.00  0.00            
ATOM   4499  C1  MOL   347      26.844  46.559  34.564  1.00  0.00            
ATOM   4500  H1  MOL   347      25.854  46.779  34.154  1.00  0.00            
ATOM   4501  H2  MOL   347      27.484  47.449  34.564  1.00  0.00            
ATOM   4502  C2  MOL   347      27.294  45.369  33.704  1.00  0.00            
ATOM   4503  H3  MOL   347      28.384  45.319  33.754  1.00  0.00            
ATOM   4504  H4  MOL   347      26.964  45.519  32.674  1.00  0.00            
ATOM   4505  C3  MOL   347      26.734  44.069  34.314  1.00  0.00            
ATOM   4506  H5  MOL   347      27.574  43.369  34.294  1.00  0.00            
ATOM   4507  H6  MOL   347      25.824  43.779  33.784  1.00  0.00            
ATOM   4508  C4  MOL   347      26.324  44.519  35.724  1.00  0.00            
ATOM   4509  H7  MOL   347      26.914  43.909  36.414  1.00  0.00            
ATOM   4510  H8  MOL   347      25.254  44.359  35.924  1.00  0.00            
ATOM   4511  O1  MOL   347      26.744  45.889  35.834  1.00  0.00            
ATOM   4512  C1  MOL   348      34.434  40.849   2.644  1.00  0.00            
ATOM   4513  H1  MOL   348      33.844  41.449   1.944  1.00  0.00            
ATOM   4514  H2  MOL   348      35.364  41.379   2.844  1.00  0.00            
ATOM   4515  C2  MOL   348      34.744  39.419   2.184  1.00  0.00            
ATOM   4516  H3  MOL   348      35.834  39.389   2.274  1.00  0.00            
ATOM   4517  H4  MOL   348      34.484  39.199   1.154  1.00  0.00            
ATOM   4518  C3  MOL   348      34.054  38.489   3.184  1.00  0.00            
ATOM   4519  H5  MOL   348      34.544  37.559   3.484  1.00  0.00            
ATOM   4520  H6  MOL   348      33.064  38.229   2.784  1.00  0.00            
ATOM   4521  C4  MOL   348      33.844  39.399   4.404  1.00  0.00            
ATOM   4522  H7  MOL   348      34.824  39.389   4.894  1.00  0.00            
ATOM   4523  H8  MOL   348      32.954  39.179   4.994  1.00  0.00            
ATOM   4524  O1  MOL   348      33.734  40.749   3.904  1.00  0.00            
ATOM   4525  C1  MOL   349      48.344  32.999  10.074  1.00  0.00            
ATOM   4526  H1  MOL   349      48.434  33.309   9.024  1.00  0.00            
ATOM   4527  H2  MOL   349      47.864  32.019  10.094  1.00  0.00            
ATOM   4528  C2  MOL   349      47.614  34.169  10.764  1.00  0.00            
ATOM   4529  H3  MOL   349      46.584  33.829  10.884  1.00  0.00            
ATOM   4530  H4  MOL   349      47.564  35.029  10.094  1.00  0.00            
ATOM   4531  C3  MOL   349      48.414  34.519  12.024  1.00  0.00            
ATOM   4532  H5  MOL   349      47.824  34.419  12.944  1.00  0.00            
ATOM   4533  H6  MOL   349      48.644  35.569  11.864  1.00  0.00            
ATOM   4534  C4  MOL   349      49.624  33.569  11.974  1.00  0.00            
ATOM   4535  H7  MOL   349      49.524  32.769  12.714  1.00  0.00            
ATOM   4536  H8  MOL   349      50.504  34.179  12.164  1.00  0.00            
ATOM   4537  O1  MOL   349      49.674  33.119  10.614  1.00  0.00            
ATOM   4538  C1  MOL   350      34.454  30.079  49.644  1.00  0.00            
ATOM   4539  H1  MOL   350      33.534  30.409  50.134  1.00  0.00            
ATOM   4540  H2  MOL   350      34.424  30.129  48.554  1.00  0.00            
ATOM   4541  C2  MOL   350      34.804  28.609  49.864  1.00  0.00            
ATOM   4542  H3  MOL   350      34.214  27.849  49.344  1.00  0.00            
ATOM   4543  H4  MOL   350      34.804  28.329  50.924  1.00  0.00            
ATOM   4544  C3  MOL   350      36.244  28.519  49.354  1.00  0.00            
ATOM   4545  H5  MOL   350      36.174  28.269  48.284  1.00  0.00            
ATOM   4546  H6  MOL   350      36.854  27.699  49.754  1.00  0.00            
ATOM   4547  C4  MOL   350      36.824  29.889  49.724  1.00  0.00            
ATOM   4548  H7  MOL   350      37.364  30.209  48.834  1.00  0.00            
ATOM   4549  H8  MOL   350      37.494  29.749  50.574  1.00  0.00            
ATOM   4550  O1  MOL   350      35.694  30.759  49.934  1.00  0.00            
ATOM   4551  C1  MOL   351      15.854  25.869  26.094  1.00  0.00            
ATOM   4552  H1  MOL   351      15.284  24.999  25.754  1.00  0.00            
ATOM   4553  H2  MOL   351      16.634  25.599  26.814  1.00  0.00            
ATOM   4554  C2  MOL   351      14.804  26.769  26.754  1.00  0.00            
ATOM   4555  H3  MOL   351      15.294  27.339  27.544  1.00  0.00            
ATOM   4556  H4  MOL   351      13.924  26.279  27.154  1.00  0.00            
ATOM   4557  C3  MOL   351      14.394  27.749  25.644  1.00  0.00            
ATOM   4558  H5  MOL   351      14.564  28.799  25.924  1.00  0.00            
ATOM   4559  H6  MOL   351      13.354  27.569  25.374  1.00  0.00            
ATOM   4560  C4  MOL   351      15.344  27.509  24.464  1.00  0.00            
ATOM   4561  H7  MOL   351      15.944  28.359  24.134  1.00  0.00            
ATOM   4562  H8  MOL   351      14.704  27.119  23.674  1.00  0.00            
ATOM   4563  O1  MOL   351      16.294  26.499  24.874  1.00  0.00            
ATOM   4564  C1  MOL   352      44.434  31.329  23.174  1.00  0.00            
ATOM   4565  H1  MOL   352      44.414  32.319  22.704  1.00  0.00            
ATOM   4566  H2  MOL   352      44.704  30.579  22.424  1.00  0.00            
ATOM   4567  C2  MOL   352      43.074  31.069  23.824  1.00  0.00            
ATOM   4568  H3  MOL   352      42.674  30.159  23.374  1.00  0.00            
ATOM   4569  H4  MOL   352      42.374  31.879  23.594  1.00  0.00            
ATOM   4570  C3  MOL   352      43.384  30.969  25.324  1.00  0.00            
ATOM   4571  H5  MOL   352      42.834  30.159  25.824  1.00  0.00            
ATOM   4572  H6  MOL   352      43.174  31.969  25.704  1.00  0.00            
ATOM   4573  C4  MOL   352      44.874  30.599  25.354  1.00  0.00            
ATOM   4574  H7  MOL   352      44.994  29.549  25.084  1.00  0.00            
ATOM   4575  H8  MOL   352      45.394  30.759  26.304  1.00  0.00            
ATOM   4576  O1  MOL   352      45.384  31.379  24.254  1.00  0.00            
ATOM   4577  C1  MOL   353       1.174   4.209  23.264  1.00  0.00            
ATOM   4578  H1  MOL   353       0.394   3.449  23.204  1.00  0.00            
ATOM   4579  H2  MOL   353       1.964   3.909  23.964  1.00  0.00            
ATOM   4580  C2  MOL   353       0.604   5.589  23.644  1.00  0.00            
ATOM   4581  H3  MOL   353       1.414   6.189  24.054  1.00  0.00            
ATOM   4582  H4  MOL   353      -0.136   5.529  24.444  1.00  0.00            
ATOM   4583  C3  MOL   353       0.004   6.189  22.374  1.00  0.00            
ATOM   4584  H5  MOL   353       0.284   7.239  22.284  1.00  0.00            
ATOM   4585  H6  MOL   353      -1.086   6.099  22.404  1.00  0.00            
ATOM   4586  C4  MOL   353       0.474   5.219  21.274  1.00  0.00            
ATOM   4587  H7  MOL   353       0.724   5.849  20.424  1.00  0.00            
ATOM   4588  H8  MOL   353      -0.466   4.689  21.084  1.00  0.00            
ATOM   4589  O1  MOL   353       1.564   4.529  21.924  1.00  0.00            
ATOM   4590  C1  MOL   354      23.874  35.209  50.374  1.00  0.00            
ATOM   4591  H1  MOL   354      24.434  34.359  49.974  1.00  0.00            
ATOM   4592  H2  MOL   354      22.884  35.179  49.914  1.00  0.00            
ATOM   4593  C2  MOL   354      24.564  36.579  50.274  1.00  0.00            
ATOM   4594  H3  MOL   354      23.824  37.329  50.014  1.00  0.00            
ATOM   4595  H4  MOL   354      25.314  36.629  49.494  1.00  0.00            
ATOM   4596  C3  MOL   354      25.054  36.879  51.694  1.00  0.00            
ATOM   4597  H5  MOL   354      24.664  37.849  52.024  1.00  0.00            
ATOM   4598  H6  MOL   354      26.144  36.849  51.664  1.00  0.00            
ATOM   4599  C4  MOL   354      24.564  35.739  52.604  1.00  0.00            
ATOM   4600  H7  MOL   354      24.174  36.119  53.544  1.00  0.00            
ATOM   4601  H8  MOL   354      25.444  35.089  52.684  1.00  0.00            
ATOM   4602  O1  MOL   354      23.574  35.099  51.774  1.00  0.00            
ATOM   4603  C1  MOL   355      47.704  48.659  37.444  1.00  0.00            
ATOM   4604  H1  MOL   355      47.384  47.739  37.944  1.00  0.00            
ATOM   4605  H2  MOL   355      48.774  48.799  37.264  1.00  0.00            
ATOM   4606  C2  MOL   355      47.324  49.889  38.284  1.00  0.00            
ATOM   4607  H3  MOL   355      48.124  50.169  38.964  1.00  0.00            
ATOM   4608  H4  MOL   355      46.474  49.579  38.904  1.00  0.00            
ATOM   4609  C3  MOL   355      46.864  50.899  37.224  1.00  0.00            
ATOM   4610  H5  MOL   355      47.424  51.829  37.304  1.00  0.00            
ATOM   4611  H6  MOL   355      45.804  51.159  37.294  1.00  0.00            
ATOM   4612  C4  MOL   355      46.984  50.129  35.894  1.00  0.00            
ATOM   4613  H7  MOL   355      48.004  50.219  35.494  1.00  0.00            
ATOM   4614  H8  MOL   355      46.244  50.309  35.114  1.00  0.00            
ATOM   4615  O1  MOL   355      46.824  48.759  36.304  1.00  0.00            
ATOM   4616  C1  MOL   356      11.344   6.259  31.684  1.00  0.00            
ATOM   4617  H1  MOL   356      12.184   6.169  30.994  1.00  0.00            
ATOM   4618  H2  MOL   356      11.024   5.249  31.954  1.00  0.00            
ATOM   4619  C2  MOL   356      10.154   7.109  31.214  1.00  0.00            
ATOM   4620  H3  MOL   356       9.414   6.519  30.674  1.00  0.00            
ATOM   4621  H4  MOL   356      10.604   7.709  30.424  1.00  0.00            
ATOM   4622  C3  MOL   356       9.744   8.059  32.344  1.00  0.00            
ATOM   4623  H5  MOL   356       9.054   7.509  32.984  1.00  0.00            
ATOM   4624  H6  MOL   356       9.314   8.979  31.954  1.00  0.00            
ATOM   4625  C4  MOL   356      11.084   8.199  33.084  1.00  0.00            
ATOM   4626  H7  MOL   356      10.904   8.319  34.164  1.00  0.00            
ATOM   4627  H8  MOL   356      11.754   8.899  32.584  1.00  0.00            
ATOM   4628  O1  MOL   356      11.684   6.909  32.924  1.00  0.00            
ATOM   4629  C1  MOL   357      12.424  18.889   2.994  1.00  0.00            
ATOM   4630  H1  MOL   357      13.004  18.079   3.444  1.00  0.00            
ATOM   4631  H2  MOL   357      13.054  19.779   3.024  1.00  0.00            
ATOM   4632  C2  MOL   357      11.144  19.199   3.784  1.00  0.00            
ATOM   4633  H3  MOL   357      11.234  19.979   4.534  1.00  0.00            
ATOM   4634  H4  MOL   357      10.874  18.239   4.234  1.00  0.00            
ATOM   4635  C3  MOL   357      10.124  19.549   2.694  1.00  0.00            
ATOM   4636  H5  MOL   357       9.754  20.579   2.784  1.00  0.00            
ATOM   4637  H6  MOL   357       9.264  18.889   2.744  1.00  0.00            
ATOM   4638  C4  MOL   357      10.854  19.329   1.354  1.00  0.00            
ATOM   4639  H7  MOL   357      11.164  20.269   0.904  1.00  0.00            
ATOM   4640  H8  MOL   357      10.114  18.839   0.714  1.00  0.00            
ATOM   4641  O1  MOL   357      11.994  18.509   1.674  1.00  0.00            
ATOM   4642  C1  MOL   358      41.454  15.359  32.604  1.00  0.00            
ATOM   4643  H1  MOL   358      42.004  15.589  31.684  1.00  0.00            
ATOM   4644  H2  MOL   358      42.124  15.519  33.454  1.00  0.00            
ATOM   4645  C2  MOL   358      40.804  13.969  32.694  1.00  0.00            
ATOM   4646  H3  MOL   358      41.414  13.109  32.944  1.00  0.00            
ATOM   4647  H4  MOL   358      40.454  13.809  31.674  1.00  0.00            
ATOM   4648  C3  MOL   358      39.564  14.109  33.594  1.00  0.00            
ATOM   4649  H5  MOL   358      39.744  13.639  34.574  1.00  0.00            
ATOM   4650  H6  MOL   358      38.624  13.749  33.164  1.00  0.00            
ATOM   4651  C4  MOL   358      39.444  15.629  33.764  1.00  0.00            
ATOM   4652  H7  MOL   358      39.844  15.889  34.754  1.00  0.00            
ATOM   4653  H8  MOL   358      38.464  16.109  33.694  1.00  0.00            
ATOM   4654  O1  MOL   358      40.344  16.249  32.824  1.00  0.00            
ATOM   4655  C1  MOL   359       1.004  16.489  21.544  1.00  0.00            
ATOM   4656  H1  MOL   359       0.654  15.989  20.634  1.00  0.00            
ATOM   4657  H2  MOL   359       1.254  17.549  21.474  1.00  0.00            
ATOM   4658  C2  MOL   359       2.194  15.729  22.134  1.00  0.00            
ATOM   4659  H3  MOL   359       3.034  16.359  22.414  1.00  0.00            
ATOM   4660  H4  MOL   359       2.684  15.009  21.474  1.00  0.00            
ATOM   4661  C3  MOL   359       1.644  14.959  23.344  1.00  0.00            
ATOM   4662  H5  MOL   359       2.024  15.519  24.194  1.00  0.00            
ATOM   4663  H6  MOL   359       2.064  13.949  23.424  1.00  0.00            
ATOM   4664  C4  MOL   359       0.114  15.079  23.274  1.00  0.00            
ATOM   4665  H7  MOL   359      -0.326  15.239  24.264  1.00  0.00            
ATOM   4666  H8  MOL   359      -0.366  14.239  22.774  1.00  0.00            
ATOM   4667  O1  MOL   359      -0.016  16.319  22.554  1.00  0.00            
ATOM   4668  C1  MOL   360      41.234  16.319  25.864  1.00  0.00            
ATOM   4669  H1  MOL   360      42.064  16.679  26.474  1.00  0.00            
ATOM   4670  H2  MOL   360      41.564  15.979  24.874  1.00  0.00            
ATOM   4671  C2  MOL   360      40.434  17.599  25.594  1.00  0.00            
ATOM   4672  H3  MOL   360      40.714  17.899  24.574  1.00  0.00            
ATOM   4673  H4  MOL   360      40.654  18.359  26.344  1.00  0.00            
ATOM   4674  C3  MOL   360      38.954  17.199  25.714  1.00  0.00            
ATOM   4675  H5  MOL   360      38.384  17.399  24.804  1.00  0.00            
ATOM   4676  H6  MOL   360      38.584  17.719  26.604  1.00  0.00            
ATOM   4677  C4  MOL   360      38.954  15.679  25.934  1.00  0.00            
ATOM   4678  H7  MOL   360      38.864  15.249  24.934  1.00  0.00            
ATOM   4679  H8  MOL   360      38.204  15.259  26.604  1.00  0.00            
ATOM   4680  O1  MOL   360      40.284  15.359  26.364  1.00  0.00            
ATOM   4681  C1  MOL   361      18.924   2.869  19.104  1.00  0.00            
ATOM   4682  H1  MOL   361      18.114   2.169  19.314  1.00  0.00            
ATOM   4683  H2  MOL   361      18.944   3.109  18.044  1.00  0.00            
ATOM   4684  C2  MOL   361      20.264   2.479  19.744  1.00  0.00            
ATOM   4685  H3  MOL   361      21.074   2.879  19.124  1.00  0.00            
ATOM   4686  H4  MOL   361      20.324   1.409  19.914  1.00  0.00            
ATOM   4687  C3  MOL   361      20.384   3.189  21.104  1.00  0.00            
ATOM   4688  H5  MOL   361      21.284   3.799  21.164  1.00  0.00            
ATOM   4689  H6  MOL   361      20.274   2.479  21.934  1.00  0.00            
ATOM   4690  C4  MOL   361      19.194   4.159  21.064  1.00  0.00            
ATOM   4691  H7  MOL   361      19.394   5.229  21.184  1.00  0.00            
ATOM   4692  H8  MOL   361      18.564   3.809  21.884  1.00  0.00            
ATOM   4693  O1  MOL   361      18.474   4.029  19.824  1.00  0.00            
ATOM   4694  C1  MOL   362      20.554  50.089   5.814  1.00  0.00            
ATOM   4695  H1  MOL   362      19.514  50.309   6.064  1.00  0.00            
ATOM   4696  H2  MOL   362      21.174  50.999   5.804  1.00  0.00            
ATOM   4697  C2  MOL   362      20.634  49.219   4.554  1.00  0.00            
ATOM   4698  H3  MOL   362      20.974  49.709   3.634  1.00  0.00            
ATOM   4699  H4  MOL   362      19.644  48.789   4.364  1.00  0.00            
ATOM   4700  C3  MOL   362      21.514  48.049   5.024  1.00  0.00            
ATOM   4701  H5  MOL   362      22.544  48.389   4.874  1.00  0.00            
ATOM   4702  H6  MOL   362      21.284  47.139   4.484  1.00  0.00            
ATOM   4703  C4  MOL   362      21.164  47.949   6.514  1.00  0.00            
ATOM   4704  H7  MOL   362      21.914  47.449   7.124  1.00  0.00            
ATOM   4705  H8  MOL   362      20.174  47.519   6.654  1.00  0.00            
ATOM   4706  O1  MOL   362      21.104  49.339   6.904  1.00  0.00            
ATOM   4707  C1  MOL   363      23.814   5.409  12.514  1.00  0.00            
ATOM   4708  H1  MOL   363      24.074   4.609  13.214  1.00  0.00            
ATOM   4709  H2  MOL   363      22.924   5.079  11.954  1.00  0.00            
ATOM   4710  C2  MOL   363      25.014   5.589  11.584  1.00  0.00            
ATOM   4711  H3  MOL   363      24.914   4.949  10.704  1.00  0.00            
ATOM   4712  H4  MOL   363      25.924   5.359  12.134  1.00  0.00            
ATOM   4713  C3  MOL   363      25.154   7.099  11.304  1.00  0.00            
ATOM   4714  H5  MOL   363      24.604   7.339  10.404  1.00  0.00            
ATOM   4715  H6  MOL   363      26.174   7.479  11.244  1.00  0.00            
ATOM   4716  C4  MOL   363      24.464   7.699  12.544  1.00  0.00            
ATOM   4717  H7  MOL   363      23.934   8.639  12.384  1.00  0.00            
ATOM   4718  H8  MOL   363      25.234   7.889  13.294  1.00  0.00            
ATOM   4719  O1  MOL   363      23.584   6.699  13.094  1.00  0.00            
ATOM   4720  C1  MOL   364      37.844   6.479   2.254  1.00  0.00            
ATOM   4721  H1  MOL   364      37.254   7.309   2.654  1.00  0.00            
ATOM   4722  H2  MOL   364      38.724   6.679   1.634  1.00  0.00            
ATOM   4723  C2  MOL   364      36.854   5.649   1.424  1.00  0.00            
ATOM   4724  H3  MOL   364      36.784   5.929   0.374  1.00  0.00            
ATOM   4725  H4  MOL   364      35.894   5.619   1.954  1.00  0.00            
ATOM   4726  C3  MOL   364      37.334   4.199   1.594  1.00  0.00            
ATOM   4727  H5  MOL   364      37.654   3.799   0.624  1.00  0.00            
ATOM   4728  H6  MOL   364      36.574   3.549   2.024  1.00  0.00            
ATOM   4729  C4  MOL   364      38.364   4.219   2.734  1.00  0.00            
ATOM   4730  H7  MOL   364      39.354   3.999   2.324  1.00  0.00            
ATOM   4731  H8  MOL   364      38.164   3.489   3.514  1.00  0.00            
ATOM   4732  O1  MOL   364      38.304   5.559   3.254  1.00  0.00            
ATOM   4733  C1  MOL   365      25.584  29.039  31.734  1.00  0.00            
ATOM   4734  H1  MOL   365      25.304  27.989  31.904  1.00  0.00            
ATOM   4735  H2  MOL   365      26.484  29.109  31.114  1.00  0.00            
ATOM   4736  C2  MOL   365      25.724  29.699  33.114  1.00  0.00            
ATOM   4737  H3  MOL   365      26.754  29.729  33.464  1.00  0.00            
ATOM   4738  H4  MOL   365      25.094  29.309  33.914  1.00  0.00            
ATOM   4739  C3  MOL   365      25.304  31.139  32.794  1.00  0.00            
ATOM   4740  H5  MOL   365      26.224  31.719  32.884  1.00  0.00            
ATOM   4741  H6  MOL   365      24.584  31.489  33.544  1.00  0.00            
ATOM   4742  C4  MOL   365      24.714  31.099  31.374  1.00  0.00            
ATOM   4743  H7  MOL   365      25.444  31.269  30.574  1.00  0.00            
ATOM   4744  H8  MOL   365      23.754  31.609  31.274  1.00  0.00            
ATOM   4745  O1  MOL   365      24.444  29.699  31.164  1.00  0.00            
ATOM   4746  C1  MOL   366      10.474   3.179   4.224  1.00  0.00            
ATOM   4747  H1  MOL   366      10.674   3.609   3.234  1.00  0.00            
ATOM   4748  H2  MOL   366      11.064   3.729   4.964  1.00  0.00            
ATOM   4749  C2  MOL   366      10.684   1.669   4.394  1.00  0.00            
ATOM   4750  H3  MOL   366      11.184   1.509   5.344  1.00  0.00            
ATOM   4751  H4  MOL   366      11.314   1.289   3.584  1.00  0.00            
ATOM   4752  C3  MOL   366       9.244   1.199   4.154  1.00  0.00            
ATOM   4753  H5  MOL   366       8.864   0.649   5.014  1.00  0.00            
ATOM   4754  H6  MOL   366       9.094   0.379   3.444  1.00  0.00            
ATOM   4755  C4  MOL   366       8.344   2.419   3.874  1.00  0.00            
ATOM   4756  H7  MOL   366       7.394   2.349   4.394  1.00  0.00            
ATOM   4757  H8  MOL   366       8.224   2.569   2.804  1.00  0.00            
ATOM   4758  O1  MOL   366       9.094   3.509   4.444  1.00  0.00            
ATOM   4759  C1  MOL   367      18.474  18.019   9.334  1.00  0.00            
ATOM   4760  H1  MOL   367      18.464  16.999   9.724  1.00  0.00            
ATOM   4761  H2  MOL   367      19.294  18.109   8.614  1.00  0.00            
ATOM   4762  C2  MOL   367      18.624  18.969  10.524  1.00  0.00            
ATOM   4763  H3  MOL   367      19.524  19.579  10.524  1.00  0.00            
ATOM   4764  H4  MOL   367      18.424  18.519  11.504  1.00  0.00            
ATOM   4765  C3  MOL   367      17.404  19.879  10.314  1.00  0.00            
ATOM   4766  H5  MOL   367      17.604  20.889  10.674  1.00  0.00            
ATOM   4767  H6  MOL   367      16.544  19.409  10.784  1.00  0.00            
ATOM   4768  C4  MOL   367      17.094  19.779   8.814  1.00  0.00            
ATOM   4769  H7  MOL   367      17.844  20.379   8.284  1.00  0.00            
ATOM   4770  H8  MOL   367      16.104  20.109   8.494  1.00  0.00            
ATOM   4771  O1  MOL   367      17.314  18.379   8.554  1.00  0.00            
ATOM   4772  C1  MOL   368      43.564  17.859  50.914  1.00  0.00            
ATOM   4773  H1  MOL   368      43.364  18.029  49.854  1.00  0.00            
ATOM   4774  H2  MOL   368      44.624  17.979  51.164  1.00  0.00            
ATOM   4775  C2  MOL   368      43.104  16.469  51.384  1.00  0.00            
ATOM   4776  H3  MOL   368      43.624  16.229  52.304  1.00  0.00            
ATOM   4777  H4  MOL   368      43.294  15.729  50.604  1.00  0.00            
ATOM   4778  C3  MOL   368      41.604  16.749  51.604  1.00  0.00            
ATOM   4779  H5  MOL   368      41.234  15.999  52.304  1.00  0.00            
ATOM   4780  H6  MOL   368      41.074  16.809  50.654  1.00  0.00            
ATOM   4781  C4  MOL   368      41.564  18.179  52.164  1.00  0.00            
ATOM   4782  H7  MOL   368      41.504  18.269  53.254  1.00  0.00            
ATOM   4783  H8  MOL   368      40.784  18.829  51.764  1.00  0.00            
ATOM   4784  O1  MOL   368      42.814  18.759  51.764  1.00  0.00            
ATOM   4785  C1  MOL   369       6.114  50.859  15.214  1.00  0.00            
ATOM   4786  H1  MOL   369       5.094  50.509  15.054  1.00  0.00            
ATOM   4787  H2  MOL   369       6.644  51.249  14.344  1.00  0.00            
ATOM   4788  C2  MOL   369       6.974  49.709  15.774  1.00  0.00            
ATOM   4789  H3  MOL   369       7.814  49.549  15.094  1.00  0.00            
ATOM   4790  H4  MOL   369       6.424  48.849  16.144  1.00  0.00            
ATOM   4791  C3  MOL   369       7.594  50.389  17.004  1.00  0.00            
ATOM   4792  H5  MOL   369       8.494  50.959  16.754  1.00  0.00            
ATOM   4793  H6  MOL   369       7.834  49.699  17.814  1.00  0.00            
ATOM   4794  C4  MOL   369       6.474  51.339  17.454  1.00  0.00            
ATOM   4795  H7  MOL   369       6.874  52.209  17.984  1.00  0.00            
ATOM   4796  H8  MOL   369       5.704  50.829  18.024  1.00  0.00            
ATOM   4797  O1  MOL   369       5.924  51.859  16.234  1.00  0.00            
ATOM   4798  C1  MOL   370      50.034  11.589   1.774  1.00  0.00            
ATOM   4799  H1  MOL   370      49.574  11.669   0.784  1.00  0.00            
ATOM   4800  H2  MOL   370      50.434  10.609   2.054  1.00  0.00            
ATOM   4801  C2  MOL   370      49.144  11.999   2.954  1.00  0.00            
ATOM   4802  H3  MOL   370      49.364  11.289   3.744  1.00  0.00            
ATOM   4803  H4  MOL   370      48.104  12.079   2.634  1.00  0.00            
ATOM   4804  C3  MOL   370      49.594  13.419   3.324  1.00  0.00            
ATOM   4805  H5  MOL   370      49.544  13.569   4.404  1.00  0.00            
ATOM   4806  H6  MOL   370      49.074  14.239   2.824  1.00  0.00            
ATOM   4807  C4  MOL   370      51.084  13.339   2.994  1.00  0.00            
ATOM   4808  H7  MOL   370      51.694  12.809   3.734  1.00  0.00            
ATOM   4809  H8  MOL   370      51.474  14.349   2.834  1.00  0.00            
ATOM   4810  O1  MOL   370      51.094  12.559   1.784  1.00  0.00            
ATOM   4811  C1  MOL   371      44.624  24.309  46.214  1.00  0.00            
ATOM   4812  H1  MOL   371      45.434  23.939  45.574  1.00  0.00            
ATOM   4813  H2  MOL   371      43.634  24.369  45.774  1.00  0.00            
ATOM   4814  C2  MOL   371      44.974  25.669  46.834  1.00  0.00            
ATOM   4815  H3  MOL   371      44.104  26.339  46.824  1.00  0.00            
ATOM   4816  H4  MOL   371      45.834  26.009  46.254  1.00  0.00            
ATOM   4817  C3  MOL   371      45.164  25.459  48.344  1.00  0.00            
ATOM   4818  H5  MOL   371      44.624  26.239  48.884  1.00  0.00            
ATOM   4819  H6  MOL   371      46.244  25.439  48.544  1.00  0.00            
ATOM   4820  C4  MOL   371      44.484  24.119  48.634  1.00  0.00            
ATOM   4821  H7  MOL   371      43.514  24.379  49.064  1.00  0.00            
ATOM   4822  H8  MOL   371      45.034  23.479  49.324  1.00  0.00            
ATOM   4823  O1  MOL   371      44.454  23.449  47.354  1.00  0.00            
ATOM   4824  C1  MOL   372       8.304  39.889  17.284  1.00  0.00            
ATOM   4825  H1  MOL   372       7.294  39.919  17.694  1.00  0.00            
ATOM   4826  H2  MOL   372       8.414  40.369  16.314  1.00  0.00            
ATOM   4827  C2  MOL   372       8.704  38.409  17.234  1.00  0.00            
ATOM   4828  H3  MOL   372       9.404  38.249  16.414  1.00  0.00            
ATOM   4829  H4  MOL   372       7.834  37.739  17.234  1.00  0.00            
ATOM   4830  C3  MOL   372       9.274  38.139  18.634  1.00  0.00            
ATOM   4831  H5  MOL   372      10.304  37.799  18.614  1.00  0.00            
ATOM   4832  H6  MOL   372       8.704  37.349  19.124  1.00  0.00            
ATOM   4833  C4  MOL   372       9.264  39.489  19.374  1.00  0.00            
ATOM   4834  H7  MOL   372      10.164  39.669  19.964  1.00  0.00            
ATOM   4835  H8  MOL   372       8.424  39.469  20.074  1.00  0.00            
ATOM   4836  O1  MOL   372       9.104  40.469  18.334  1.00  0.00            
ATOM   4837  C1  MOL   373       4.494  45.999   8.934  1.00  0.00            
ATOM   4838  H1  MOL   373       4.674  46.119   7.864  1.00  0.00            
ATOM   4839  H2  MOL   373       5.124  45.319   9.514  1.00  0.00            
ATOM   4840  C2  MOL   373       3.044  45.519   9.154  1.00  0.00            
ATOM   4841  H3  MOL   373       3.084  44.429   9.274  1.00  0.00            
ATOM   4842  H4  MOL   373       2.444  45.589   8.244  1.00  0.00            
ATOM   4843  C3  MOL   373       2.514  46.299  10.364  1.00  0.00            
ATOM   4844  H5  MOL   373       2.444  45.749  11.304  1.00  0.00            
ATOM   4845  H6  MOL   373       1.464  46.569  10.294  1.00  0.00            
ATOM   4846  C4  MOL   373       3.554  47.399  10.624  1.00  0.00            
ATOM   4847  H7  MOL   373       4.014  47.289  11.614  1.00  0.00            
ATOM   4848  H8  MOL   373       3.134  48.399  10.484  1.00  0.00            
ATOM   4849  O1  MOL   373       4.524  47.289   9.574  1.00  0.00            
ATOM   4850  C1  MOL   374      24.544   0.889  19.574  1.00  0.00            
ATOM   4851  H1  MOL   374      24.644   1.809  18.994  1.00  0.00            
ATOM   4852  H2  MOL   374      25.494   0.579  20.014  1.00  0.00            
ATOM   4853  C2  MOL   374      23.774  -0.101  18.684  1.00  0.00            
ATOM   4854  H3  MOL   374      24.524  -0.741  18.224  1.00  0.00            
ATOM   4855  H4  MOL   374      23.314   0.449  17.864  1.00  0.00            
ATOM   4856  C3  MOL   374      22.674  -0.661  19.604  1.00  0.00            
ATOM   4857  H5  MOL   374      22.774  -1.721  19.874  1.00  0.00            
ATOM   4858  H6  MOL   374      21.724  -0.451  19.124  1.00  0.00            
ATOM   4859  C4  MOL   374      22.794   0.119  20.924  1.00  0.00            
ATOM   4860  H7  MOL   374      23.284  -0.501  21.684  1.00  0.00            
ATOM   4861  H8  MOL   374      21.864   0.469  21.374  1.00  0.00            
ATOM   4862  O1  MOL   374      23.634   1.249  20.624  1.00  0.00            
ATOM   4863  C1  MOL   375      16.804  49.429  30.384  1.00  0.00            
ATOM   4864  H1  MOL   375      16.114  48.829  29.784  1.00  0.00            
ATOM   4865  H2  MOL   375      17.714  48.839  30.304  1.00  0.00            
ATOM   4866  C2  MOL   375      16.374  49.679  31.834  1.00  0.00            
ATOM   4867  H3  MOL   375      17.044  49.109  32.494  1.00  0.00            
ATOM   4868  H4  MOL   375      15.324  49.479  32.064  1.00  0.00            
ATOM   4869  C3  MOL   375      16.654  51.169  32.044  1.00  0.00            
ATOM   4870  H5  MOL   375      17.144  51.409  32.984  1.00  0.00            
ATOM   4871  H6  MOL   375      15.724  51.739  31.954  1.00  0.00            
ATOM   4872  C4  MOL   375      17.594  51.599  30.904  1.00  0.00            
ATOM   4873  H7  MOL   375      18.644  51.349  31.034  1.00  0.00            
ATOM   4874  H8  MOL   375      17.554  52.679  30.754  1.00  0.00            
ATOM   4875  O1  MOL   375      17.064  50.749  29.864  1.00  0.00            
ATOM   4876  C1  MOL   376      44.984  29.109  42.734  1.00  0.00            
ATOM   4877  H1  MOL   376      45.614  29.319  41.864  1.00  0.00            
ATOM   4878  H2  MOL   376      45.224  29.679  43.634  1.00  0.00            
ATOM   4879  C2  MOL   376      44.944  27.609  43.044  1.00  0.00            
ATOM   4880  H3  MOL   376      45.634  27.279  43.824  1.00  0.00            
ATOM   4881  H4  MOL   376      45.084  26.979  42.164  1.00  0.00            
ATOM   4882  C3  MOL   376      43.564  27.489  43.694  1.00  0.00            
ATOM   4883  H5  MOL   376      43.734  27.469  44.774  1.00  0.00            
ATOM   4884  H6  MOL   376      42.964  26.679  43.274  1.00  0.00            
ATOM   4885  C4  MOL   376      42.814  28.779  43.344  1.00  0.00            
ATOM   4886  H7  MOL   376      42.744  29.489  44.174  1.00  0.00            
ATOM   4887  H8  MOL   376      41.784  28.569  43.054  1.00  0.00            
ATOM   4888  O1  MOL   376      43.634  29.389  42.324  1.00  0.00            
ATOM   4889  C1  MOL   377      10.834  21.789  13.004  1.00  0.00            
ATOM   4890  H1  MOL   377      11.594  22.489  13.374  1.00  0.00            
ATOM   4891  H2  MOL   377       9.924  21.889  13.614  1.00  0.00            
ATOM   4892  C2  MOL   377      11.464  20.399  13.154  1.00  0.00            
ATOM   4893  H3  MOL   377      10.704  19.669  13.444  1.00  0.00            
ATOM   4894  H4  MOL   377      12.304  20.589  13.824  1.00  0.00            
ATOM   4895  C3  MOL   377      12.094  20.169  11.774  1.00  0.00            
ATOM   4896  H5  MOL   377      11.634  19.239  11.444  1.00  0.00            
ATOM   4897  H6  MOL   377      13.164  19.949  11.824  1.00  0.00            
ATOM   4898  C4  MOL   377      11.714  21.389  10.924  1.00  0.00            
ATOM   4899  H7  MOL   377      11.524  20.979   9.924  1.00  0.00            
ATOM   4900  H8  MOL   377      12.494  22.149  10.944  1.00  0.00            
ATOM   4901  O1  MOL   377      10.574  21.939  11.604  1.00  0.00            
ATOM   4902  C1  MOL   378      20.394  22.519  41.264  1.00  0.00            
ATOM   4903  H1  MOL   378      20.094  21.489  41.484  1.00  0.00            
ATOM   4904  H2  MOL   378      21.084  22.919  42.014  1.00  0.00            
ATOM   4905  C2  MOL   378      19.174  23.449  41.184  1.00  0.00            
ATOM   4906  H3  MOL   378      19.074  24.059  42.084  1.00  0.00            
ATOM   4907  H4  MOL   378      18.344  22.749  41.074  1.00  0.00            
ATOM   4908  C3  MOL   378      19.404  24.329  39.944  1.00  0.00            
ATOM   4909  H5  MOL   378      20.054  25.179  40.164  1.00  0.00            
ATOM   4910  H6  MOL   378      18.544  24.669  39.364  1.00  0.00            
ATOM   4911  C4  MOL   378      20.424  23.489  39.164  1.00  0.00            
ATOM   4912  H7  MOL   378      21.084  24.139  38.584  1.00  0.00            
ATOM   4913  H8  MOL   378      19.974  22.769  38.474  1.00  0.00            
ATOM   4914  O1  MOL   378      21.104  22.559  40.014  1.00  0.00            
ATOM   4915  C1  MOL   379      30.654   9.109  13.924  1.00  0.00            
ATOM   4916  H1  MOL   379      31.554   9.069  14.544  1.00  0.00            
ATOM   4917  H2  MOL   379      30.874   9.569  12.954  1.00  0.00            
ATOM   4918  C2  MOL   379      29.394   9.719  14.544  1.00  0.00            
ATOM   4919  H3  MOL   379      28.924  10.429  13.864  1.00  0.00            
ATOM   4920  H4  MOL   379      29.644  10.339  15.404  1.00  0.00            
ATOM   4921  C3  MOL   379      28.394   8.599  14.874  1.00  0.00            
ATOM   4922  H5  MOL   379      27.484   8.659  14.274  1.00  0.00            
ATOM   4923  H6  MOL   379      27.934   8.589  15.864  1.00  0.00            
ATOM   4924  C4  MOL   379      29.264   7.349  14.664  1.00  0.00            
ATOM   4925  H7  MOL   379      28.674   6.469  14.394  1.00  0.00            
ATOM   4926  H8  MOL   379      29.834   7.139  15.574  1.00  0.00            
ATOM   4927  O1  MOL   379      30.264   7.739  13.714  1.00  0.00            
ATOM   4928  C1  MOL   380      49.324  49.209  41.644  1.00  0.00            
ATOM   4929  H1  MOL   380      50.064  48.879  42.374  1.00  0.00            
ATOM   4930  H2  MOL   380      49.754  49.999  41.034  1.00  0.00            
ATOM   4931  C2  MOL   380      47.954  49.569  42.244  1.00  0.00            
ATOM   4932  H3  MOL   380      47.644  50.479  41.734  1.00  0.00            
ATOM   4933  H4  MOL   380      48.064  49.739  43.324  1.00  0.00            
ATOM   4934  C3  MOL   380      46.954  48.479  41.844  1.00  0.00            
ATOM   4935  H5  MOL   380      46.304  48.849  41.044  1.00  0.00            
ATOM   4936  H6  MOL   380      46.294  48.059  42.604  1.00  0.00            
ATOM   4937  C4  MOL   380      47.894  47.399  41.274  1.00  0.00            
ATOM   4938  H7  MOL   380      47.394  46.759  40.544  1.00  0.00            
ATOM   4939  H8  MOL   380      48.214  46.849  42.164  1.00  0.00            
ATOM   4940  O1  MOL   380      49.024  48.119  40.754  1.00  0.00            
ATOM   4941  C1  MOL   381      50.754  15.639  12.094  1.00  0.00            
ATOM   4942  H1  MOL   381      49.984  14.909  11.804  1.00  0.00            
ATOM   4943  H2  MOL   381      51.274  15.309  12.994  1.00  0.00            
ATOM   4944  C2  MOL   381      50.224  17.079  12.194  1.00  0.00            
ATOM   4945  H3  MOL   381      50.524  17.509  13.154  1.00  0.00            
ATOM   4946  H4  MOL   381      49.134  17.139  12.134  1.00  0.00            
ATOM   4947  C3  MOL   381      50.894  17.869  11.074  1.00  0.00            
ATOM   4948  H5  MOL   381      51.054  18.939  11.244  1.00  0.00            
ATOM   4949  H6  MOL   381      50.404  17.729  10.104  1.00  0.00            
ATOM   4950  C4  MOL   381      52.214  17.119  10.864  1.00  0.00            
ATOM   4951  H7  MOL   381      52.934  17.389  11.644  1.00  0.00            
ATOM   4952  H8  MOL   381      52.514  17.379   9.844  1.00  0.00            
ATOM   4953  O1  MOL   381      51.734  15.779  11.044  1.00  0.00            
ATOM   4954  C1  MOL   382      50.404  24.819  23.354  1.00  0.00            
ATOM   4955  H1  MOL   382      49.474  25.239  22.944  1.00  0.00            
ATOM   4956  H2  MOL   382      50.954  24.269  22.584  1.00  0.00            
ATOM   4957  C2  MOL   382      50.014  23.879  24.504  1.00  0.00            
ATOM   4958  H3  MOL   382      50.634  22.979  24.544  1.00  0.00            
ATOM   4959  H4  MOL   382      48.944  23.669  24.384  1.00  0.00            
ATOM   4960  C3  MOL   382      50.174  24.709  25.784  1.00  0.00            
ATOM   4961  H5  MOL   382      50.944  24.179  26.354  1.00  0.00            
ATOM   4962  H6  MOL   382      49.264  24.849  26.364  1.00  0.00            
ATOM   4963  C4  MOL   382      50.764  26.039  25.304  1.00  0.00            
ATOM   4964  H7  MOL   382      51.604  26.319  25.954  1.00  0.00            
ATOM   4965  H8  MOL   382      49.944  26.749  25.324  1.00  0.00            
ATOM   4966  O1  MOL   382      51.304  25.739  24.004  1.00  0.00            
ATOM   4967  C1  MOL   383      39.324  45.589  15.104  1.00  0.00            
ATOM   4968  H1  MOL   383      40.174  45.959  15.684  1.00  0.00            
ATOM   4969  H2  MOL   383      39.404  44.509  15.004  1.00  0.00            
ATOM   4970  C2  MOL   383      39.254  46.329  13.754  1.00  0.00            
ATOM   4971  H3  MOL   383      39.284  45.729  12.844  1.00  0.00            
ATOM   4972  H4  MOL   383      39.994  47.129  13.684  1.00  0.00            
ATOM   4973  C3  MOL   383      37.814  46.859  13.774  1.00  0.00            
ATOM   4974  H5  MOL   383      37.224  46.439  12.954  1.00  0.00            
ATOM   4975  H6  MOL   383      37.934  47.919  13.554  1.00  0.00            
ATOM   4976  C4  MOL   383      37.194  46.749  15.174  1.00  0.00            
ATOM   4977  H7  MOL   383      36.194  46.309  15.104  1.00  0.00            
ATOM   4978  H8  MOL   383      37.184  47.759  15.614  1.00  0.00            
ATOM   4979  O1  MOL   383      38.114  45.859  15.824  1.00  0.00            
ATOM   4980  C1  MOL   384      21.244  21.109  50.784  1.00  0.00            
ATOM   4981  H1  MOL   384      22.024  21.719  50.334  1.00  0.00            
ATOM   4982  H2  MOL   384      21.434  20.059  50.564  1.00  0.00            
ATOM   4983  C2  MOL   384      19.814  21.499  50.364  1.00  0.00            
ATOM   4984  H3  MOL   384      19.344  20.699  49.794  1.00  0.00            
ATOM   4985  H4  MOL   384      19.784  22.329  49.654  1.00  0.00            
ATOM   4986  C3  MOL   384      19.024  21.499  51.674  1.00  0.00            
ATOM   4987  H5  MOL   384      18.164  20.819  51.654  1.00  0.00            
ATOM   4988  H6  MOL   384      18.614  22.499  51.834  1.00  0.00            
ATOM   4989  C4  MOL   384      20.004  20.979  52.734  1.00  0.00            
ATOM   4990  H7  MOL   384      19.804  19.909  52.844  1.00  0.00            
ATOM   4991  H8  MOL   384      19.914  21.439  53.724  1.00  0.00            
ATOM   4992  O1  MOL   384      21.324  21.239  52.214  1.00  0.00            
ATOM   4993  C1  MOL   385      47.244  16.429  44.104  1.00  0.00            
ATOM   4994  H1  MOL   385      47.404  15.989  45.084  1.00  0.00            
ATOM   4995  H2  MOL   385      47.694  17.429  44.054  1.00  0.00            
ATOM   4996  C2  MOL   385      45.754  16.369  43.754  1.00  0.00            
ATOM   4997  H3  MOL   385      45.554  17.279  43.184  1.00  0.00            
ATOM   4998  H4  MOL   385      45.134  16.309  44.644  1.00  0.00            
ATOM   4999  C3  MOL   385      45.684  15.169  42.804  1.00  0.00            
ATOM   5000  H5  MOL   385      45.544  15.569  41.794  1.00  0.00            
ATOM   5001  H6  MOL   385      44.854  14.479  42.954  1.00  0.00            
ATOM   5002  C4  MOL   385      47.024  14.449  42.934  1.00  0.00            
ATOM   5003  H7  MOL   385      47.214  13.789  42.084  1.00  0.00            
ATOM   5004  H8  MOL   385      46.954  13.879  43.864  1.00  0.00            
ATOM   5005  O1  MOL   385      47.864  15.599  43.104  1.00  0.00            
ATOM   5006  C1  MOL   386      18.084  26.359  36.444  1.00  0.00            
ATOM   5007  H1  MOL   386      18.344  27.409  36.564  1.00  0.00            
ATOM   5008  H2  MOL   386      17.654  25.759  37.254  1.00  0.00            
ATOM   5009  C2  MOL   386      19.394  25.729  35.954  1.00  0.00            
ATOM   5010  H3  MOL   386      19.634  24.839  36.534  1.00  0.00            
ATOM   5011  H4  MOL   386      20.244  26.399  36.074  1.00  0.00            
ATOM   5012  C3  MOL   386      19.004  25.319  34.524  1.00  0.00            
ATOM   5013  H5  MOL   386      18.674  24.279  34.554  1.00  0.00            
ATOM   5014  H6  MOL   386      19.864  25.439  33.854  1.00  0.00            
ATOM   5015  C4  MOL   386      17.844  26.239  34.124  1.00  0.00            
ATOM   5016  H7  MOL   386      17.174  25.729  33.424  1.00  0.00            
ATOM   5017  H8  MOL   386      18.274  27.199  33.854  1.00  0.00            
ATOM   5018  O1  MOL   386      17.124  26.359  35.374  1.00  0.00            
ATOM   5019  C1  MOL   387       7.584  13.719  14.554  1.00  0.00            
ATOM   5020  H1  MOL   387       7.184  13.049  13.794  1.00  0.00            
ATOM   5021  H2  MOL   387       7.104  14.699  14.504  1.00  0.00            
ATOM   5022  C2  MOL   387       9.114  13.899  14.554  1.00  0.00            
ATOM   5023  H3  MOL   387       9.364  14.769  13.944  1.00  0.00            
ATOM   5024  H4  MOL   387       9.474  12.949  14.144  1.00  0.00            
ATOM   5025  C3  MOL   387       9.684  13.949  15.974  1.00  0.00            
ATOM   5026  H5  MOL   387      10.104  14.939  16.144  1.00  0.00            
ATOM   5027  H6  MOL   387      10.374  13.109  16.054  1.00  0.00            
ATOM   5028  C4  MOL   387       8.384  13.789  16.774  1.00  0.00            
ATOM   5029  H7  MOL   387       8.064  14.789  17.094  1.00  0.00            
ATOM   5030  H8  MOL   387       8.504  13.159  17.664  1.00  0.00            
ATOM   5031  O1  MOL   387       7.454  13.159  15.874  1.00  0.00            
ATOM   5032  C1  MOL   388      42.824  34.459  35.164  1.00  0.00            
ATOM   5033  H1  MOL   388      42.284  34.399  34.214  1.00  0.00            
ATOM   5034  H2  MOL   388      42.404  33.929  36.024  1.00  0.00            
ATOM   5035  C2  MOL   388      43.044  35.909  35.594  1.00  0.00            
ATOM   5036  H3  MOL   388      42.704  36.049  36.624  1.00  0.00            
ATOM   5037  H4  MOL   388      42.544  36.659  34.974  1.00  0.00            
ATOM   5038  C3  MOL   388      44.564  36.059  35.414  1.00  0.00            
ATOM   5039  H5  MOL   388      44.994  36.729  36.164  1.00  0.00            
ATOM   5040  H6  MOL   388      44.734  36.489  34.434  1.00  0.00            
ATOM   5041  C4  MOL   388      45.224  34.669  35.434  1.00  0.00            
ATOM   5042  H7  MOL   388      45.454  34.359  36.454  1.00  0.00            
ATOM   5043  H8  MOL   388      46.114  34.639  34.804  1.00  0.00            
ATOM   5044  O1  MOL   388      44.124  33.899  34.914  1.00  0.00            
ATOM   5045  C1  MOL   389      35.624  28.599  31.554  1.00  0.00            
ATOM   5046  H1  MOL   389      36.484  27.999  31.234  1.00  0.00            
ATOM   5047  H2  MOL   389      34.864  27.939  31.984  1.00  0.00            
ATOM   5048  C2  MOL   389      35.024  29.339  30.354  1.00  0.00            
ATOM   5049  H3  MOL   389      33.964  29.569  30.514  1.00  0.00            
ATOM   5050  H4  MOL   389      35.044  28.749  29.434  1.00  0.00            
ATOM   5051  C3  MOL   389      35.774  30.679  30.334  1.00  0.00            
ATOM   5052  H5  MOL   389      35.044  31.399  29.964  1.00  0.00            
ATOM   5053  H6  MOL   389      36.584  30.739  29.604  1.00  0.00            
ATOM   5054  C4  MOL   389      36.254  30.829  31.784  1.00  0.00            
ATOM   5055  H7  MOL   389      35.764  31.589  32.394  1.00  0.00            
ATOM   5056  H8  MOL   389      37.324  31.019  31.904  1.00  0.00            
ATOM   5057  O1  MOL   389      35.984  29.619  32.504  1.00  0.00            
ATOM   5058  C1  MOL   390       3.294   7.389  41.754  1.00  0.00            
ATOM   5059  H1  MOL   390       3.974   7.769  42.524  1.00  0.00            
ATOM   5060  H2  MOL   390       3.804   7.399  40.784  1.00  0.00            
ATOM   5061  C2  MOL   390       1.964   8.149  41.634  1.00  0.00
[truncated: 627,193 more chars]
