# Supplementary material for: Programmable synthesis of organic cages with reduced symmetry
Source: Chem Sci. 2024 Apr 1;15(17):6536–43. doi: 10.1039/d4sc00889h (PMC11062111; doi:10.1039/d4sc00889h)
Supplement: SC-015-D4SC00889H-s002 [file SC-015-D4SC00889H-s002.zip › S.I/S.I.Models.all/PBE0_cages_pywindow_Outputs.csv]

Output from pywindow calculation using the empty cage conformers of cage 1, C1-C13, calculated at DFT/PBE0-D3BJ-def2-svp (THF) level
VOLUME	outer height
25.38		conf_1	{"no_of_atoms":	182,	centre_of_mass:	[0.003941698987915051,	-0.0015914581858111345,	-0.004931440307081221],	maximum_diameter:	{"diameter":	25.420105270908305,	atom_1:	144,	atom_2:	176},	pore_diameter:	{"diameter":	3.6460556314422994,	atom:	180},	pore_volume:	25.378648738592027,	pore_diameter_opt:	{"diameter":	5.465754100615467,	atom_1:	180,	centre_of_mass:	[-0.22098671688281207,	-1.8246192739069609,	-0.534488570057719]},	pore_volume_opt:	85.49660904469364,	windows:	{"diameters":	[5.367181428221136,	5.638629552920434,	4.9397303414216776],	centre_of_mass:	[[0.3606151461299693,	-2.499434331261155,	1.5534326254838362],	[-0.3039672590437609,	-1.9829908157522729,	-1.053424772116744],	[-0.635105705352758,	-0.954515159107587,	-1.8668823723502306]]}}
26.36		conf_2	{"no_of_atoms":	182,	centre_of_mass:	[-8.374704811253089e-08,	0.002689822040783573,	7.310587832788308e-08],	maximum_diameter:	{"diameter":	25.126248569770613,	atom_1:	146,	atom_2:	178},	pore_diameter:	{"diameter":	3.692615476773915,	atom:	181},	pore_volume:	26.363367224835013,	pore_diameter_opt:	{"diameter":	3.692678283947562,	atom_1:	181,	centre_of_mass:	[2.5896360469352925e-05,	0.0026828017851171625,	1.625752088539333e-05]},	pore_volume_opt:	26.364712480053594,	windows:	{"diameters":	[1.0087412921671004e+42,	5.911400332565436e+43,	4.817332375013405],	centre_of_mass:	[[-1.54770896268464e+41,	-4.78338249726674e+41,	4.0351420636902877e+40],	[-9.99206602911512e+42,	1.37982901156481e+43,	2.415330523242275e+43],	[0.4177603940346093,	-1.3678693845236871,	-1.34649876119098]]}}
41.48		conf_3	{"no_of_atoms":	182,	centre_of_mass:	[-0.0018909128389101514,	-0.0003643252050969957,	0.0019792859005806117],	maximum_diameter:	{"diameter":	25.303434574305783,	atom_1:	146,	atom_2:	178},	pore_diameter:	{"diameter":	4.294886431100451,	atom:	181},	pore_volume:	41.481425781864715,	pore_diameter_opt:	{"diameter":	4.337009647083443,	atom_1:	181,	centre_of_mass:	[0.016488896661170836,	-0.00675678505435448,	-0.0061503998239891165]},	pore_volume_opt:	42.71395510450955,	windows:	{"diameters":	[1.8336561111601153e+43,	1.85257212488452e+44,	5.267147824439854],	centre_of_mass:	[[4.14382583096918e+42,	-8.008156311588157e+42,	1.6599723858047316e+42],	[9.818834134106512e+42,	5.513013764116205e+43,	7.378561590622726e+43],	[-0.41006912525430694,	-2.4705325794856874,	-1.3877009138185625]]}}
55.03		conf_4	{"no_of_atoms":	182,	centre_of_mass:	[9.815811917356124e-05,	-0.001562345999715707,	0.0004458010414262951],	maximum_diameter:	{"diameter":	25.01894501290504,	atom_1:	144,	atom_2:	176},	pore_diameter:	{"diameter":	4.719253862814176,	atom:	180},	pore_volume:	55.032423966258804,	pore_diameter_opt:	{"diameter":	6.471078047817971,	atom_1:	114,	centre_of_mass:	[-0.023180826795403033,	-2.2106212659841495,	0.07883170182100338]},	pore_volume_opt:	141.8824032160044,	windows:	{"diameters":	[5.35977020574632,	6.471212788805889,	5.343789611455919],	centre_of_mass:	[[0.4555409201983839,	-0.49437739001654,	1.763252949451263],	[-0.16608089119817773,	-2.4720192722727274,	-0.0017582831768725021],	[-0.43736113499670615,	-0.6247480271702595,	-1.6281745983243383]]}}
23.87		conf_5	{"no_of_atoms":	182,	centre_of_mass:	[-0.0017101799413950975,	0.003163122466038642,	0.0017429792145092356],	maximum_diameter:	{"diameter":	25.423274588934323,	atom_1:	158,	atom_2:	178},	pore_diameter:	{"diameter":	3.5722379355894747,	atom:	113},	pore_volume:	23.868204866384158,	pore_diameter_opt:	{"diameter":	3.863647042243957,	atom_1:	113,	centre_of_mass:	[0.1318301381167489,	-0.01607797177947485,	-0.053310114635146455]},	pore_volume_opt:	30.19888845659975,	windows:	{"diameters":	[4.594090455796337,	5.703245756359626,	5.2871337969730305],	centre_of_mass:	[[0.5870181748793794,	0.4227866655576373,	2.365545860937079],	[-0.17039572912730197,	2.533156041730448,	-2.335916403438782],	[-0.4102119376172758,	-2.7495191036020774,	-0.263192376921779]]}}
36.03		conf_6	{"no_of_atoms":	182,	centre_of_mass:	[-0.0002977264671701465,	0.003979174474755404,	-0.00037707386745248377],	maximum_diameter:	{"diameter":	24.247262210981226,	atom_1:	156,	atom_2:	176},	pore_diameter:	{"diameter":	4.097713703450414,	atom:	114},	pore_volume:	36.0266150134034,	pore_diameter_opt:	{"diameter":	4.1633387297338365,	atom_1:	115,	centre_of_mass:	[-0.03293914180586727,	0.004542356179970814,	-0.003675914198297534]},	pore_volume_opt:	37.78538590295091,	windows:	{"diameters":	[4.785066027915844,	6.215479716209005,	10.358394073794697],	centre_of_mass:	[[0.16811710288004791,	0.5611918888573428,	2.2260261918324935],	[-0.4795911737894893,	1.7624928755181364,	-2.580043902288119],	[-1.0638088761795763,	-3.4435173354113435,	-7.48708992604958]]}}
19.74	18.2	conf_7	{"no_of_atoms":	182,	centre_of_mass:	[8.055300176309045e-06,	-0.0010894913755667452,	-0.0007133037114992956],	maximum_diameter:	{"diameter":	24.822448131438875,	atom_1:	166,	atom_2:	170},	pore_diameter:	{"diameter":	3.3530048039318334,	atom:	113},	pore_volume:	19.73790931396963,	pore_diameter_opt:	{"diameter":	3.358244748975796,	atom_1:	113,	centre_of_mass:	[0.0025591579354979754,	-0.0008596878273916526,	-0.00015587355310003322]},	pore_volume_opt:	19.830590905351105,	windows:	{"diameters":	[3.5710696266638244,	5.467088480083303,	8.729071008492253e+43],	centre_of_mass:	[[-0.01081138969333287,	0.6463744707338023,	0.0376584790166229],	[-0.21664330705219162,	-1.5798870909705123,	-3.377830784655118],	[5.762226912891755e+42,	2.6211362595108025e+43,	3.441915496775911e+43]]}}
38.91		conf_8	{"no_of_atoms":	182,	centre_of_mass:	[0.0018868906724149662,	0.0022513712633654027,	0.004256011008915887],	maximum_diameter:	{"diameter":	25.13780452946013,	atom_1:	166,	atom_2:	170},	pore_diameter:	{"diameter":	4.204335942774241,	atom:	116},	pore_volume:	38.912654137744006,	pore_diameter_opt:	{"diameter":	5.492694664319836,	atom_1:	107,	centre_of_mass:	[0.2385644180643633,	1.223141570536259,	-1.1805349440367254]},	pore_volume_opt:	86.767082519657,	windows:	{"diameters":	[5.293321105207529,	5.610782671438466,	5.167007244547561],	centre_of_mass:	[[-0.1171250605691066,	1.8488447658218228,	1.1947827318913062],	[1.1187241992184662,	1.684275773008051,	-1.8486317951531945],	[0.38421738652309806,	0.08523340486005604,	-2.3039332177978356]]}}
62.97		conf_9	{"no_of_atoms":	182,	centre_of_mass:	[1.892067766724179e-07,	-2.2646391043152202e-07,	0.003959200458248672],	maximum_diameter:	{"diameter":	23.818053251577414,	atom_1:	164,	atom_2:	168},	pore_diameter:	{"diameter":	4.936094014788,	atom:	115},	pore_volume:	62.97220358894959,	pore_diameter_opt:	{"diameter":	4.9361210427466276,	atom_1:	115,	centre_of_mass:	[1.3437121068412528e-05,	-2.0232718535565396e-06,	0.003957193138712998]},	pore_volume_opt:	62.97323802190064,	windows:	{"diameters":	[6.163507060782465,	6.417308381577226,	6.290132061667918],	centre_of_mass:	[[0.2531110120434314,	2.267224108647748,	-1.9321426097726342],	[0.1808768293049533,	1.5447505959227148,	2.5877789025493887],	[-0.29610079012802065,	-2.3119532772563054,	-1.417288216776694]]}}
101.01	20.7	conf_10	{"no_of_atoms":	182,	centre_of_mass:	[-1.2639368675569318e-05,	-0.00018839139682305385,	8.725110291295391e-05],	maximum_diameter:	{"diameter":	23.614822832097307,	atom_1:	113,	atom_2:	120},	pore_diameter:	{"diameter":	5.778179828262265,	atom:	177},	pore_volume:	101.01172407716075,	pore_diameter_opt:	{"diameter":	5.782284596449776,	atom_1:	177,	centre_of_mass:	[0.002010724611360719,	-0.00034033472360603184,	0.00039598704190703496]},	pore_volume_opt:	101.22715056592165,	windows:	{"diameters":	[6.699909874275516,	6.682203732278605,	6.560115224351419],	centre_of_mass:	[[-0.34668671340776025,	-2.492814873724825,	-1.329535134799416],	[0.22594786675929027,	-0.24946853887791534,	3.161699692328448],	[-0.025425968887963987,	-2.867217038335622,	1.3957393955381157]]}}
68.95		conf_11	{"no_of_atoms":	182,	centre_of_mass:	[-0.0024106558794414912,	-0.0014972455541165525,	0.0005488608210650773],	maximum_diameter:	{"diameter":	24.182521430474736,	atom_1:	144,	atom_2:	164},	pore_diameter:	{"diameter":	5.087567662125303,	atom:	115},	pore_volume:	68.9491976655663,	pore_diameter_opt:	{"diameter":	5.284951542812262,	atom_1:	181,	centre_of_mass:	[0.09247643770655123,	-0.010669868840014727,	-0.024993291920814065]},	pore_volume_opt:	77.28970528589316,	windows:	{"diameters":	[6.889997996228391,	7.64067869034781,	6.08672734434783],	centre_of_mass:	[[0.40380195048451495,	2.818896844827636,	0.7702824963766479],	[1.6356084109096147,	2.147913169146032,	4.935012043950551],	[0.3397322559395457,	2.9314646696854116,	-0.7678333922876748]]}}
37.20		conf_12	{"no_of_atoms":	182,	centre_of_mass:	[0.007518008764620318,	-0.00022383455719823193,	-7.905206870357639e-05],	maximum_diameter:	{"diameter":	24.04349292839321,	atom_1:	154,	atom_2:	158},	pore_diameter:	{"diameter":	4.141649441144254,	atom:	113},	pore_volume:	37.19791790063166,	pore_diameter_opt:	{"diameter":	4.901125215983908,	atom_1:	116,	centre_of_mass:	[-0.3871281255361522,	-0.04687430584098085,	-0.011710574758582249]},	pore_volume_opt:	61.64331941431887,	windows:	{"diameters":	[6.090537774484326,	5.632574197693196,	5.650807422803308],	centre_of_mass:	[[0.0829606544428651,	2.3020059408793982,	-1.8878407923945812],	[-0.2849767841810199,	-1.017382188000041,	-2.640632687361869],	[-0.5160704238375298,	-1.3748029260009358,	-1.9558794286714916]]}}
50.43		conf_13	{"no_of_atoms":	182,	centre_of_mass:	[-0.004784912308155258,	-0.0013610676705362694,	-0.00023225034655509054],	maximum_diameter:	{"diameter":	24.73661392105207,	atom_1:	146,	atom_2:	178},	pore_diameter:	{"diameter":	4.583856652339431,	atom:	180},	pore_volume:	50.43031788091768,	pore_diameter_opt:	{"diameter":	5.075352714299445,	atom_1:	180,	centre_of_mass:	[0.2102462307194435,	0.004857829283190189,	0.11858105905491965]},	pore_volume_opt:	68.45376030060694,	windows:	{"diameters":	[6.286790981319019,	5.983125435397987,	5.679158560882852],	centre_of_mass:	[[0.32161017195703634,	-2.3460270044537315,	1.8039219899899206],	[-0.15125726240335555,	0.7974686927824107,	2.561335010152893],	[0.6824408577659167,	-1.4183674167016815,	-2.1854036029467485]]}}
