# Supplementary material for: Programmable synthesis of organic cages with reduced symmetry
Source: Chem Sci. 2024 Apr 1;15(17):6536–43. doi: 10.1039/d4sc00889h (PMC11062111; doi:10.1039/d4sc00889h)
Supplement: SC-015-D4SC00889H-s002 [file SC-015-D4SC00889H-s002.zip › S.I/S.I.Models.all/scripts/crest_split.py]

# USE: python crest_split.py file-to-split.xyz

# atomNum MUST MATCH THE NUMBER OF ATOMS IN THE MOLECULE WHOSE CONFORMERS ARE BEING SPLIT
atomNum = '214'

import sys, getopt
import os
import argparse
def get_args():
  parser = argparse.ArgumentParser()
  parser.add_argument("filename", action='store', help='.xyz file(s) to split into individuals')
  return parser.parse_args()
i= -2
num= 0

# NOTE: Searching lines that contain small atom numbers runs risk of finding coincidental numbers within a decimal! So here am using a space before the atom number and also an end of line char at end to confirm.
AN_NL = ' ' + atomNum + '\n'

# Define list to save energies in
energy_list = []

args = get_args()
with open(args.filename, 'r') as infile:
  for line in infile:
    if AN_NL in line:
       num = num+1    # increment structure number
       atomNumline = 1  # reset counter for current structure
       outputfile=open('conf%i.xyz' %num, 'w')
       outputfile.write(atomNum + '\n')
    if atomNumline == 2:
       print(num)
       energy_list.append(line)
    if atomNumline > 1:
       outputfile.write(line)   
    atomNumline = atomNumline + 1   # increment lineNum within structure

print("Saved " + str(num) + " conformers.") 

# Save list of energies
outputfile2=open('energies.txt', 'w')
for conf, energy in enumerate(energy_list):
   outputfile2.write(str(conf+1) + ',' + str(energy))
