# Supplementary material for: Programmable synthesis of organic cages with reduced symmetry
Source: Chem Sci. 2024 Apr 1;15(17):6536–43. doi: 10.1039/d4sc00889h (PMC11062111; doi:10.1039/d4sc00889h)
Supplement: SC-015-D4SC00889H-s002 [file SC-015-D4SC00889H-s002.zip › S.I/S.I.Models.all/scripts/crest_split_multi_SPE.py]

# USE: python crest_split.py
atomNum = '201'
import sys, getopt
import os
import re


def atoi(text):
    return int(text) if text.isdigit() else text

def natural_keys(text):
    '''
    alist.sort(key=natural_keys) sorts in human order
    http://nedbatchelder.com/blog/200712/human_sorting.html
    '''
    return [ atoi(c) for c in re.split('(\d+)', text) ]

num= 0

# NOTE: Searching lines that contain small atom numbers runs risk of finding coincidental numbers within a decimal! So here am using a space before the atom number and also an end of line char at end to confirm.
AN_NL = ' ' + atomNum + '\n'

# Define list to save energies in
energy_list = []

#args = get_args()

# get current folder and inner folder of [folders of conformers]
wd = os.getcwd()
#args=get_args()
#wd = os.path.join(wd, args.curr_folder)
print("Processing folders in " + str(wd))

# get conformer folders inside current folder
all_folders = []
for folder in os.listdir(wd):
    if os.path.isdir(os.path.join(wd, folder)):
        print(folder)
        all_folders.append(os.path.join(wd, folder))

# get xyz files inside each folder and store in anouter list of lists
xyz_folder = "split_xyz_files"
xyz_path = os.path.join(wd, xyz_folder)
os.mkdir(xyz_path)
all_files = []
for folder in all_folders:
    curr_files = []  # inner files
    for file in os.listdir(folder):
        if file.endswith("crest_conformers.xyz"):
            print(folder)
            file_log = os.path.join(folder, file)
            with open(file_log, 'r') as infile:
                for line in infile:
                    if AN_NL in line:
                        num = num+1    # increment structure number
                        atomNumline = 1  # reset counter for current structure
                        outputfilename = os.path.join(xyz_path, 'conf_%i.xyz' %num)
                        outputfile=open(outputfilename, 'w')
                        outputfile.write(atomNum + '\n')
                        # print(str(outputfilename))
                    if atomNumline == 2:
                        # print(num)
                        energy_list.append(line)
                    if atomNumline > 1:
                        outputfile.write(line)   
                    atomNumline = atomNumline + 1   # increment lineNum within structure

print("Saved " + str(num) + " conformers.") 

# Save list of energies
outputfile2=open('energies.txt', 'w')
for conf, energy in enumerate(energy_list):
   outputfile2.write(str(conf+1) + ',' + str(energy))

# Save list of how confs IDs split with folders
outputfile3=open('folder_conf_split_IDs.txt', 'w')
outputfile3.write(str("The folders split as follows: ") + ',' + str(run_split_num))


print("Processing CREST conformer xyz files in " + str(wd))

com_folder = "split.xtb.spe"
com_path = os.path.join(wd, com_folder)
os.mkdir(com_path)
all_files = []
for file in os.listdir(xyz_path):
    if file.endswith(".xyz"):
        all_files.append(os.path.join(xyz_path, file))

all_files.sort(key=natural_keys)
count=0
for k in range(len(all_files)):
    with open(all_files[k]) as infile:
	# may need tweaking depending on file naming system used
        p=infile.name.split('/')
        print(p)
        split_len = len(p) - 1	# autocounts the splitting
        p=p[split_len].split('_')
        p[1] = str(p[1].rstrip('.xyz'))
        print (p[1])
        newfilename = os.path.join(com_path, "s.%s.com" % p[1])
        file = open(newfilename, "w+")
        
        file.write("%nprocshared=48 \n")
        #file.write("\n")
        file.write("%mem=192GB")
        file.write("\n")
# Uncomment the desired processing keywords for Gaussian
        #keywords = "# opt freq b3lyp/6-31g(d,p) scrf=(cpcm,solvent=thf)\n"
        #keywords = "# opt freq b3lyp empiricaldispersion=gd3bj def2TZVP scrf=(cpcm,solvent=thf)\n"
        #keywords = "# opt freq PBE1PBE empiricaldispersion=gd3bj def2TZVP scrf=(cpcm,solvent=thf)\n"
        #keywords = "# opt freq wb97xd def2TZVP scrf=(cpcm,solvent=thf)\n"
        #keywords = "# opt freq M062X def2TZVP scrf=(cpcm,solvent=thf)\n"
        keywords = "# SP PBE1PBE empiricaldispersion=gd3bj def2sVP scrf=(cpcm,solvent=thf)\n"
        
        file.write(str(keywords))
        
        file.write("\n")
        file.write("spe%s\n" % p[1])
        file.write("\n")
   
        file.write("0 1\n")
        for line in infile:
           if len(line.split()) == 4:
               file.write(line)           
        file.write("\n")
        file.write("\n")

print("\n")
print("*** FUNCTIONAL KEYWORDS *** " + "\n" + str(keywords))
