# Supplementary material for: Programmable synthesis of organic cages with reduced symmetry
Source: Chem Sci. 2024 Apr 1;15(17):6536–43. doi: 10.1039/d4sc00889h (PMC11062111; doi:10.1039/d4sc00889h)
Supplement: SC-015-D4SC00889H-s002 [file SC-015-D4SC00889H-s002.zip › S.I/S.I.Models.all/scripts/gaussian_log_to_xyz.py]

# USE:  python gaussian_log_to_xyz.py folder_to_convert
# Suggested folder structure:  script_here/ligand_folder/FunctionalFolder-B3LYP/conf_b32.xyz

import os
import argparse
import itertools
import subprocess
import sys

def get_args():
   parser = argparse.ArgumentParser()
   parser.add_argument("curr_folder", action='store', help='subdirectory of folder containing this script. All .log files in all subfolders will be converted to .xyz files')
   return parser.parse_args()


# get current folder and inner folder of [folders of conformers]
wd = os.getcwd()
args=get_args()
wd = os.path.join(wd, args.curr_folder)
print("Processing folders in " + str(wd))

# get conformer folders inside current folder
all_folders = []
for folder in os.listdir(wd):
    print(folder)
    if os.path.isdir(os.path.join(wd, folder)):
        all_folders.append(os.path.join(wd, folder))

# get xyz files inside each folder and store in another list of lists
all_files = []
for folder in all_folders:
    curr_files = []  # inner files
    for file in os.listdir(folder):
        print(file)
        if file.endswith(".log"):
            file_log = os.path.join(folder, file)
            file_xyz = os.path.join(folder, str(file.rstrip('.log')) + ".xyz")
            subprocess.run(["babel", str(file_log), str(file_xyz)])
