# Supplementary material for: Programmable synthesis of organic cages with reduced symmetry
Source: Chem Sci. 2024 Apr 1;15(17):6536–43. doi: 10.1039/d4sc00889h (PMC11062111; doi:10.1039/d4sc00889h)
Supplement: SC-015-D4SC00889H-s002 [file SC-015-D4SC00889H-s002.zip › S.I/S.I.Models.all/scripts/goodvibes_extract.py]

# USE:  python goodvibes_extract.py folder_to_convert

import os
import argparse
import itertools
import re
import subprocess
import sys
import goodvibes

def get_args():
   parser = argparse.ArgumentParser()
   parser.add_argument("curr_folder", action='store', help='subdirectory of folder containing this script. All conf_#.log files in all subfolders will be processing using goodvibes, and the outputs stored in a folder')
   return parser.parse_args()

def atoi(text):
    return int(text) if text.isdigit() else text

def natural_keys(text):
    '''
    alist.sort(key=natural_keys) sorts in human order
    http://nedbatchelder.com/blog/200712/human_sorting.html
    '''
    return [ atoi(c) for c in re.split('(\d+)', text) ]


# get current folder and inner folder of [folders of conformers]
wd = os.getcwd()
args=get_args()
wd = os.path.join(wd, args.curr_folder)
print("Processing folders in " + str(wd))

# get conformer folders inside current folder
all_folders = []
all_folders_names = []
for folder in os.listdir(wd):
    print(folder)
    if os.path.isdir(os.path.join(wd, folder)):
        all_folders.append(os.path.join(wd, folder))
        all_folders_names.append(folder)
# print(all_folders)


# make list of successful outputs and their energies
output_energies = []

# get logs files inside each folder and store in another list of lists
all_files = []
inner_list = []

for folder, folder_names in zip(all_folders,all_folders_names):
    curr_files = []  # inner files

    # Run goodvibes
    for file in os.listdir(folder):
        if file.endswith(".log"):
            file_log = os.path.join(folder, file)
            file_txt = os.path.join(folder_names, str(file.rstrip('.log')) + ".txt")
            myoutput = open(os.path.join(folder,str(file.rstrip('.log')) + ".txt"), 'w')
            # print(file_txt)
            subprocess.run(["python", "-m", "goodvibes", str(file_log)], stdout=myoutput)

    for file in os.listdir(folder):
        if file.endswith(".txt"):
            if "conf" in file:
                print(file)
                file_xyz = os.path.join(folder, file)
                a_file = open(file_xyz, "r")
                lines = a_file.readlines()
                a_file.close()
# lots of little string processing lines to get at the correct numbers
                for line in lines:
                    if "o  " in line:
                        conf = line.split()[1]
                        print(line.split()[1])

#                    parts = line.split('.')
#                    parts2 = str(parts[5]) + "." + str(parts[6])
#                    parts3 = parts2.split(' ')[1]
#                    parts3 = parts2.split('-')[1]
#                    print(parts)
#                    print(parts2)
#                    print(parts3)
 
#                    G = "-" + str(parts3.strip())

                        G = str(line.split()[7])
#                    parts4 = parts[6] + parts[7]
#                    qh_G = "-" + str(parts4.split('-')[1].strip())
                        qh_G = str(line.split()[8])
                        inner_list = [conf, G, qh_G]
                        output_energies.append(inner_list)
                        inner_list = []

    folder_name = folder.split('/')
    len_p = len(folder_name) - 1
    folder_name=str(folder_name[len_p]) + str(".txt")
    newfilename = os.path.join(folder, "goodvibes_%s" % folder_name)
    print("Saving goodvibes summary folder output to " + str(newfilename))
    folder_ouput = open(newfilename, "w+")
    for i in output_energies:
        folder_ouput.write(i[0]+ "," + i[1] + "," + i[2] + "\n")
    folder_ouput.close()
    output_energies = []  # clear last folders info
