# Supplementary material for: Programmable synthesis of organic cages with reduced symmetry
Source: Chem Sci. 2024 Apr 1;15(17):6536–43. doi: 10.1039/d4sc00889h (PMC11062111; doi:10.1039/d4sc00889h)
Supplement: SC-015-D4SC00889H-s002 [file SC-015-D4SC00889H-s002.zip › S.I/S.I.Models.all/scripts/xyz_energies.py]

# USE: python xyz_energies.py path_to_folder_of_xyz_files
# Extracts the electronic energies from a folder of .xyz files and stores them in a new csv called finalenergies.csv

import sys, getopt
import os
import argparse
import re

def get_args():
  parser = argparse.ArgumentParser()
  parser.add_argument("xyz_folder", action='store', help='folder of .xyz file(s) to extract energies from')
  return parser.parse_args()

def atoi(text):
    return int(text) if text.isdigit() else text

def natural_keys(text):
    '''
    alist.sort(key=natural_keys) sorts in human order
    http://nedbatchelder.com/blog/200712/human_sorting.html
    '''
    return [ atoi(c) for c in re.split('(\d+)', text) ]


# get current folder and inner folder of [folders of conformers]
wd = os.getcwd()
args=get_args()
wd = os.path.join(wd, args.xyz_folder)
print("Processing xyz files in " + str(wd))


# Define list to save energies in
energy_list = []
num = 0		# structure counter

# get xyz files inside each folder and store in another list of lists
all_files = []
for file in os.listdir(wd):
    if file.endswith(".xyz"):
        file_log = os.path.join(wd, file)
        all_files.append(file_log)

all_files.sort(key=natural_keys)
# ASSUMES FILES IN NUMERICAL ORDER AND ALL PRESENT. Assumes xyz files contain the electronic energies in au

for k in range(len(all_files)):
    with open(all_files[k]) as infile:
        num = num+1    # increment structure number, which should start at 0+1= structure 1
        atomNumline = 1  # reset counter for current structure
        for line in infile:   
            if atomNumline == 2:
                # print(num)
                energyval = line.split('Energy: ')[1]
                energy_list.append(energyval)
                break
            atomNumline = atomNumline + 1   # increment lineNum within structure

print("Extracted energies for " + str(num) + " conformers.") 

# Save format is conf_1 , -4997.240496021863
# Save list of energies
outputpath = os.path.join(wd, 'finalenergies.csv')
outputfile2=open(outputpath, 'w')
for conf, energy in enumerate(energy_list):
   outputfile2.write("conf_" + str(conf+1) + ' , ' + str(energy))
