# Supplementary material for: Programmable synthesis of organic cages with reduced symmetry
Source: Chem Sci. 2024 Apr 1;15(17):6536–43. doi: 10.1039/d4sc00889h (PMC11062111; doi:10.1039/d4sc00889h)
Supplement: SC-015-D4SC00889H-s003 [file SC-015-D4SC00889H-s003.cif]

# Electronic Supplementary Material (ESI) for Chemical Science.
# This journal is © The Royal Society of Chemistry 2024

####################################################################### 
# 
# This file contains crystal structure data downloaded from the 
# Cambridge Structural Database (CSD) hosted by the Cambridge 
# Crystallographic Data Centre (CCDC).
# 
# Full information about CCDC data access policies and citation 
# guidelines are available at http://www.ccdc.cam.ac.uk/access/V1 
# 
# Audit and citation data items may have been added by the CCDC. 
# Please retain this information to preserve the provenance of 
# this file and to allow appropriate attribution of the data. 
# 
#######################################################################

data_2021ncs0528_2b
_database_code_depnum_ccdc_archive 'CCDC 2209866'
loop_
_audit_author_name
_audit_author_address
'Peter N. Horton'
;UK National Crystallographic Service, University of Southampton
United Kingdom
;
_audit_update_record             
;
2022-09-27 deposited with the CCDC.	2024-04-01 downloaded from the CCDC.
;
_audit_creation_date             2022-03-28
_audit_creation_method           
;
Olex2 1.5
(compiled 2021.12.09 svn.r5202d8cf for OlexSys, GUI svn.r6439)
;
_shelx_SHELXL_version_number     2018/3
loop_
_audit_author_email
keith.andrews@chem.ox.ac.uk
pnh@soton.ac.uk
_chemical_name_common            ?
_chemical_name_systematic        ?
_chemical_formula_moiety         '1(C126 H112 N6 O10), 4[C4H8O], 10[CH4O]'
_chemical_formula_sum            'C152 H184 N6 O24'
_chemical_formula_weight         2479.04
_chemical_melting_point          ?
_chemical_oxdiff_formula         'C126 H112 N6 O10'
_chemical_oxdiff_usercomment     k51_270
loop_
_atom_type_symbol
_atom_type_description
_atom_type_scat_dispersion_real
_atom_type_scat_dispersion_imag
_atom_type_scat_source
C C 0.0181 0.0091 'International Tables Vol C Tables 4.2.6.8 and 6.1.1.4'
H H 0.0000 0.0000 'International Tables Vol C Tables 4.2.6.8 and 6.1.1.4'
N N 0.0311 0.0180 'International Tables Vol C Tables 4.2.6.8 and 6.1.1.4'
O O 0.0492 0.0322 'International Tables Vol C Tables 4.2.6.8 and 6.1.1.4'

_shelx_space_group_comment       
;
The symmetry employed for this shelxl refinement is uniquely defined
by the following loop, which should always be used as a source of
symmetry information in preference to the above space-group names.
They are only intended as comments.
;
_space_group_crystal_system      triclinic
_space_group_IT_number           2
_space_group_name_H-M_alt        'P -1'
_space_group_name_Hall           '-P 1'
loop_
_space_group_symop_operation_xyz
'x, y, z'
'-x, -y, -z'

_cell_length_a                   21.54594(12)
_cell_length_b                   25.73674(14)
_cell_length_c                   29.44669(16)
_cell_angle_alpha                73.2304(5)
_cell_angle_beta                 71.3145(5)
_cell_angle_gamma                72.7778(5)
_cell_volume                     14432.24(15)
_cell_formula_units_Z            4
_cell_measurement_reflns_used    134041
_cell_measurement_temperature    100(2)
_cell_measurement_theta_max      68.0830
_cell_measurement_theta_min      2.3860
_shelx_estimated_absorpt_T_max   0.953
_shelx_estimated_absorpt_T_min   0.877
_exptl_absorpt_coefficient_mu    0.613
_exptl_absorpt_correction_T_max  1.00000
_exptl_absorpt_correction_T_min  0.76408
_exptl_absorpt_correction_type   multi-scan
_exptl_absorpt_process_details   
;
CrysAlisPro 1.171.41.118a (Rigaku Oxford Diffraction, 2021)
Empirical absorption correction using spherical harmonics,
implemented in SCALE3 ABSPACK scaling algorithm.
;
_exptl_absorpt_special_details   ?
_exptl_crystal_colour            colourless
_exptl_crystal_colour_primary    colourless
_exptl_crystal_density_diffrn    1.141
_exptl_crystal_density_meas      ?
_exptl_crystal_density_method    ?
_exptl_crystal_description       block
_exptl_crystal_F_000             5320
_exptl_crystal_recrystallization_method 
"'The material was crystallised by vapour diffusion of methanol into a solution of THF'"
_exptl_crystal_size_max          0.22
_exptl_crystal_size_mid          0.16
_exptl_crystal_size_min          0.08
_exptl_transmission_factor_max   ?
_exptl_transmission_factor_min   ?
_diffrn_reflns_av_R_equivalents  0.0341
_diffrn_reflns_av_unetI/netI     0.0202
_diffrn_reflns_Laue_measured_fraction_full 0.994
_diffrn_reflns_Laue_measured_fraction_max 0.993
_diffrn_reflns_limit_h_max       25
_diffrn_reflns_limit_h_min       -25
_diffrn_reflns_limit_k_max       31
_diffrn_reflns_limit_k_min       -30
_diffrn_reflns_limit_l_max       34
_diffrn_reflns_limit_l_min       -35
_diffrn_reflns_number            430498
_diffrn_reflns_point_group_measured_fraction_full 0.994
_diffrn_reflns_point_group_measured_fraction_max 0.993
_diffrn_reflns_theta_full        67.679
_diffrn_reflns_theta_max         68.244
_diffrn_reflns_theta_min         2.390
_diffrn_ambient_environment      N~2~
_diffrn_ambient_temperature      100(2)
_diffrn_detector                 'hybrid pixel array detector'
_diffrn_detector_area_resol_mean 10
_diffrn_detector_dtime           0.000
_diffrn_detector_type            'Rigaku, HyPix 6000HE'
_diffrn_measured_fraction_theta_full 0.994
_diffrn_measured_fraction_theta_max 0.993
_diffrn_measurement_details      
;
List of Runs (angles in degrees, time in seconds):

  # Type    Start    End  Width  t~exp~   \w     \q     \k     \f   Frames
#--------------------------------------------------------------------------
  1  \w    -89.00  89.00   0.50    2.00    --    0.00   0.00-180.00  356
  2  \w    -84.00  94.00   0.50    2.00    --    5.00  49.00 -60.00  356
  3  \w   -179.00  -1.00   0.50   10.00    --  -90.00  56.00-178.38  356
  4  \w   -179.00  -1.00   0.50   10.00    --  -90.00  49.00 -47.77  356
  5  \w   -179.00  -1.00   0.50   10.00    --  -90.00  59.00 -69.67  356
  6  \w   -179.00  -1.00   0.50   10.00    --  -90.00  30.00 150.00  356
  7  \w   -179.00  -1.00   0.50   10.00    --  -90.00  59.00   6.14  356
  8  \w   -179.00  -1.00   0.50   10.00    --  -90.00  59.00-133.17  356
  9  \w   -179.00  -1.00   0.50   10.00    --  -90.00  59.00 129.47  356
 10  \w   -179.00  -1.00   0.50   10.00    --  -90.00  59.00  39.81  356
 11  \w   -179.00  -1.00   0.50   10.00    --  -90.00  30.00 -90.00  356
 12  \w   -179.00  -1.00   0.50   10.00    --  -90.00  56.00-178.38  356
 13  \w   -179.00  -1.00   0.50   10.00    --  -90.00  59.00 174.00  356
 14  \w   -179.00  -1.00   0.50   10.00    --  -90.00  59.00 174.00  356
 15  \w   -179.00  -1.00   0.50   10.00    --  -90.00  39.00-150.00  356
 16  \w   -179.00  -1.00   0.50   10.00    --  -90.00  59.00-171.04  356
 17  \w   -179.00  -1.00   0.50   10.00    --  -90.00  57.00  81.38  356
 18  \w    -89.00  89.00   0.50    2.00    --    0.00  30.00 150.00  356
 19  \w    -89.00  89.00   0.50    2.00    --    0.00  59.00   0.00  356
 20  \w   -179.00  -1.00   0.50   10.00    --  -90.00  59.00  61.60  356
 21  \w   -179.00-154.00   0.50   10.00    --  -90.00  59.00 -13.74   50
 22  \w   -179.00  -1.00   0.50   10.00    --  -90.00  58.00 -99.46  356
;
_diffrn_measurement_device       'four-circle diffractometer'
_diffrn_measurement_device_details 'Rigaku, UG2 \k goniometer'
_diffrn_measurement_device_type  
'Rigaku 007HF diffractometer with HF Varimax confocal mirrors, an UG2 goniometer and HyPix 6000HE detector'
_diffrn_measurement_method       'profile data from \w-scans'
_diffrn_measurement_specimen_support 'MiTeGen loops'
_diffrn_orient_matrix_type       
'CrysAlisPro convention (1999,Acta A55,543-557)'
_diffrn_orient_matrix_UB_11      -0.0167986000
_diffrn_orient_matrix_UB_12      -0.0128549000
_diffrn_orient_matrix_UB_13      0.0564697000
_diffrn_orient_matrix_UB_21      -0.0490010000
_diffrn_orient_matrix_UB_22      -0.0345394000
_diffrn_orient_matrix_UB_23      0.0026678000
_diffrn_orient_matrix_UB_31      0.0575876000
_diffrn_orient_matrix_UB_32      -0.0525134000
_diffrn_orient_matrix_UB_33      -0.0007937000
_diffrn_radiation_collimation    'HF Varimax focusing mirrors'
_diffrn_radiation_monochromator  mirror
_diffrn_radiation_probe          x-ray
_diffrn_radiation_type           'Cu K\a'
_diffrn_radiation_wavelength     1.54178
_diffrn_source                   'Rotating anode'
_diffrn_source_current           30.0
_diffrn_source_power             1.2
_diffrn_source_target            Cu
_diffrn_source_type              'Rigaku 007 HF'
_diffrn_source_voltage           40.0
_reflns_Friedel_coverage         0.000
_reflns_Friedel_fraction_full    .
_reflns_Friedel_fraction_max     .
_reflns_number_gt                43495
_reflns_number_total             52471
_reflns_special_details          
;
 Reflections were merged by SHELXL according to the crystal
 class for the calculation of statistics and refinement.
 
 Structure factors included contributions from the .fab file.
 
 _reflns_Friedel_fraction is defined as the number of unique
 Friedel pairs measured divided by the number that would be
 possible theoretically, ignoring centric projections and
 systematic absences.
;
_reflns_threshold_expression     'I > 2\s(I)'
_computing_cell_refinement       'CrysAlisPro 1.171.41.118a (Rigaku OD, 2021)'
_computing_data_collection       'CrysAlisPro 1.171.41.118a (Rigaku OD, 2021)'
_computing_data_reduction        'CrysAlisPro 1.171.41.118a (Rigaku OD, 2021)'
_computing_molecular_graphics    'Olex2 1.5 (Dolomanov et al., 2009)'
_computing_publication_material  'Olex2 1.5 (Dolomanov et al., 2009)'
_computing_structure_refinement  'SHELXL 2018/3 (Sheldrick, 2015)'
_computing_structure_solution    'SHELXT 2018/2 (Sheldrick, 2018)'
_refine_diff_density_max         0.772
_refine_diff_density_min         -0.350
_refine_diff_density_rms         0.055
_refine_ls_extinction_coef       .
_refine_ls_extinction_method     none
_refine_ls_goodness_of_fit_ref   1.053
_refine_ls_hydrogen_treatment    constr
_refine_ls_matrix_type           full
_refine_ls_number_parameters     3255
_refine_ls_number_reflns         52471
_refine_ls_number_restraints     8190
_refine_ls_R_factor_all          0.1194
_refine_ls_R_factor_gt           0.1109
_refine_ls_restrained_S_all      1.012
_refine_ls_shift/su_max          0.000
_refine_ls_shift/su_mean         0.000
_refine_ls_structure_factor_coef Fsqd
_refine_ls_weighting_details     
'w=1/[\s^2^(Fo^2^)+(0.1991P)^2^+8.1795P] where P=(Fo^2^+2Fc^2^)/3'
_refine_ls_weighting_scheme      calc
_refine_ls_wR_factor_gt          0.3439
_refine_ls_wR_factor_ref         0.3530
_refine_special_details          
'Solvent masking was used. There are areas of disorder throughout the structure requiring the use of various restraints (DANG, DFIX, FLAT, SADI, SIMU, RIGU, SUMP) and constraints (EADP, EXYZ).'
_olex2_refinement_description    
;
1. Fixed Uiso
 At 1.2 times of:
  All C(H) groups, All N(H) groups
 At 1.5 times of:
  All C(H,H,H) groups, All O(H) groups
2. Shared sites
{C425, C125, C525}
{C325, C725}
{C2, C2B}
{C202, C602}
3. Restrained distances
 O9B-C2E = O10B-C2E
 1.26 with sigma of 0.02
 C2E-C425
 1.5 with sigma of 0.02
 O10-C126 = O9-C126
 1.26 with sigma of 0.02
 C126-C125
 1.5 with sigma of 0.02
 O9C-C2I = O10C-C2I
 1.26 with sigma of 0.02
 C2I-C525
 1.5 with sigma of 0.02
 C267-C247 = C667-C647
 1.52 with sigma of 0.02
 O603-C644
 1.23 with sigma of 0.02
 C603-C602
 1.5 with sigma of 0.02
 O208-C203 = O207-C203
 1.26 with sigma of 0.02
 O7-C3 = O8-C3
 1.26 with sigma of 0.02
 O610-C726 = O609-C726
 1.26 with sigma of 0.02
 C726-C725
 1.5 with sigma of 0.02
 C3-C2
 1.5 with sigma of 0.02
 O8B-C131 = O7B-C131
 1.26 with sigma of 0.02
 C131-C2B
 1.5 with sigma of 0.02
 O209-C326 = O210-C326
 1.26 with sigma of 0.02
 C326-C325
 1.5 with sigma of 0.02
 C203-C202
 1.5 with sigma of 0.02
 O607-C603 = O608-C603
 1.26 with sigma of 0.02
 O9C-O10C
 2.19 with sigma of 0.04
 O10B-C425
 2.39 with sigma of 0.04
 O9B-O10B
 2.19 with sigma of 0.04
 O10-C125
 2.38 with sigma of 0.04
 O10C-C525
 2.39 with sigma of 0.04
 O9B-C425
 2.38 with sigma of 0.04
 O10-O9
 2.19 with sigma of 0.04
 O9-C125
 2.39 with sigma of 0.04
 O9C-C525
 2.38 with sigma of 0.04
 O7B-C2B
 2.39 with sigma of 0.04
 O209-O210
 2.19 with sigma of 0.04
 O609-C725
 2.39 with sigma of 0.04
 O607-C602
 2.38 with sigma of 0.04
 O210-C325
 2.39 with sigma of 0.04
 O610-O609
 2.19 with sigma of 0.04
 O208-C202
 2.38 with sigma of 0.04
 O209-C325
 2.38 with sigma of 0.04
 O610-C725
 2.38 with sigma of 0.04
 O208-O207
 2.19 with sigma of 0.04
 O207-C202
 2.39 with sigma of 0.04
 O607-O608
 2.19 with sigma of 0.04
 O608-C602
 2.39 with sigma of 0.04
 O7-O8
 2.19 with sigma of 0.04
 O7-C2
 2.38 with sigma of 0.04
 O8-C2
 2.39 with sigma of 0.04
 O8B-O7B
 2.19 with sigma of 0.04
 O8B-C2B
 2.38 with sigma of 0.04
 C2E-O9B \\sim C2E-O10B
 with sigma of 0.02
 O9B-C425 \\sim C425-O10B
 with sigma of 0.04
 C126-O10 \\sim C126-O9
 with sigma of 0.02
 O10-C125 \\sim C125-O9
 with sigma of 0.04
 C2I-O9C \\sim C2I-O10C
 with sigma of 0.02
 O9C-C525 \\sim C525-O10C
 with sigma of 0.04
 O203-C244 \\sim O603-C644
 with sigma of 0.02
 N203-O203 \\sim N603-O603
 with sigma of 0.04
 C51B-C49B \\sim C51B-C54B \\sim C51B-C52B \\sim C51B-C53B
 with sigma of 0.02
 C245-C244 \\sim C644-C645
 with sigma of 0.02
 C244-C219 \\sim C219-C644
 with sigma of 0.04
 C646-C644 \\sim C644-C650
 with sigma of 0.04
 C49B-C54B \\sim C49B-C52B \\sim C49B-C53B \\sim C54B-C52B \\sim C54B-C53B
\\sim C52B-C53B
 with sigma of 0.04
 C246-C244 \\sim C244-C250
 with sigma of 0.04
 N203-C219 \\sim N603-C219
 with sigma of 0.02
 N203-C244 \\sim N603-C644
 with sigma of 0.02
 C296-C317 \\sim C696-C717
 with sigma of 0.04
 C293-C670 \\sim C693-C670
 with sigma of 0.02
 C295-C296 \\sim C695-C696
 with sigma of 0.02
 C295-C317 \\sim C695-C717
 with sigma of 0.02
 C297-C302 \\sim C697-C702
 with sigma of 0.04
 C294-C295 \\sim C694-C695
 with sigma of 0.02
 C293-C270 \\sim C693-C270
 with sigma of 0.02
 C296-C298 \\sim C696-C698
 with sigma of 0.04
 C297-C300 \\sim C697-C700
 with sigma of 0.04
 C298-C270 \\sim C698-C270
 with sigma of 0.04
 C299-C300 \\sim C699-C700
 with sigma of 0.02
 C299-C301 \\sim C699-C701
 with sigma of 0.02
 C317-C318 \\sim C717-C318
 with sigma of 0.04
 C300-C302 \\sim C700-C702
 with sigma of 0.04
 N206-C317 \\sim N606-C717
 with sigma of 0.02
 N206-C318 \\sim N606-C318
 with sigma of 0.02
 C293-C294 \\sim C693-C694
 with sigma of 0.02
 C296-C297 \\sim C696-C697
 with sigma of 0.02
 C293-C298 \\sim C693-C698
 with sigma of 0.02
 C295-C297 \\sim C695-C697
 with sigma of 0.04
 C296-C299 \\sim C696-C699
 with sigma of 0.04
 C297-C301 \\sim C697-C701
 with sigma of 0.04
 C298-C299 \\sim C698-C699
 with sigma of 0.04
 C298-C670 \\sim C698-C670
 with sigma of 0.04
 O206-N206 \\sim O606-N606
 with sigma of 0.04
 O206-C295 \\sim O606-C695
 with sigma of 0.04
 N206-C295 \\sim N606-C695
 with sigma of 0.04
 C300-C301 \\sim C700-C701
 with sigma of 0.04
 C293-C295 \\sim C693-C695
 with sigma of 0.04
 C301-C302 \\sim C701-C702
 with sigma of 0.04
 C293-C297 \\sim C693-C697
 with sigma of 0.04
 C299-C302 \\sim C699-C702
 with sigma of 0.02
 C294-C296 \\sim C694-C696
 with sigma of 0.04
 C670-C693 \\sim C270-C293
 with sigma of 0.02
 C294-C298 \\sim C694-C698
 with sigma of 0.04
 C294-C317 \\sim C694-C717
 with sigma of 0.04
 C294-C270 \\sim C694-C270
 with sigma of 0.04
 C294-C670 \\sim C694-C670
 with sigma of 0.04
 O206-C317 \\sim O606-C717
 with sigma of 0.02
 C297-C298 \\sim C697-C698
 with sigma of 0.02
 C297-C299 \\sim C697-C699
 with sigma of 0.02
 O203-C245 \\sim O603-C645
 with sigma of 0.04
 C3-O7 \\sim C3-O8
 with sigma of 0.02
 O7-C2 \\sim C2-O8
 with sigma of 0.04
 C131-O8B \\sim C131-O7B
 with sigma of 0.02
 O8B-C2B \\sim C2B-O7B
 with sigma of 0.04
 C326-O209 \\sim C326-O210
 with sigma of 0.02
 O209-C325 \\sim C325-O210
 with sigma of 0.04
 C726-O610 \\sim C726-O609
 with sigma of 0.02
 O610-C725 \\sim C725-O609
 with sigma of 0.04
 C203-O208 \\sim C203-O207
 with sigma of 0.02
 O208-C202 \\sim C202-O207
 with sigma of 0.04
 C603-O607 \\sim C603-O608
 with sigma of 0.02
 O607-C602 \\sim C602-O608
 with sigma of 0.04
 C238-C243 \\sim C241-C242 \\sim C242-C243
 with sigma of 0.06
 C240-C238 \\sim C240-C241 \\sim C240-C242 \\sim C240-C243
 with sigma of 0.03
 C642-C641 \\sim C642-C643 \\sim C642-C638 \\sim C641-C638 \\sim C643-C638
 with sigma of 0.06
 C642-C641 \\sim C642-C643 \\sim C642-C638 \\sim C641-C643 \\sim C641-C638
\\sim C643-C638
 with sigma of 0.06
 C640-C642 \\sim C640-C641 \\sim C640-C643 \\sim C640-C638
 with sigma of 0.03
4. Restrained planarity
 O9, O10, C125, C126
 with sigma of 0.1
 O9B, O10B, C2E, C425
 with sigma of 0.1
 O9C, O10C, C2I, C525
 with sigma of 0.1
 O209, O210, C325, C326
 with sigma of 0.1
 O7B, O8B, C2B, C131
 with sigma of 0.1
 O609, O610, C725, C726
 with sigma of 0.1
 O7, O8, C2, C3
 with sigma of 0.1
 O207, O208, C202, C203
 with sigma of 0.1
 O607, O608, C602, C603
 with sigma of 0.1
5. Uiso/Uaniso restraints and constraints
All non-hydrogen atoms have similar U: within 2A with sigma of 0.04 and sigma
for terminal atoms of 0.08 within 2A
Uanis(C425) = Uanis(C125) = Uanis(C525)
Uanis(C325) = Uanis(C725)
Uanis(C2) = Uanis(C2B)
Uanis(C202) = Uanis(C602)
6. Rigid body (RIGU) restrains
 All non-hydrogen atoms
 with sigma for 1-2 distances of 0.004 and sigma for 1-3 distances of 0.004
7. Others
 1*[Sof(O9B)+Sof(O10B)+Sof(H10J)+Sof(C2E)+Sof(C425)]+1*[Sof(O9)+Sof(H9A)+
 Sof(O10)+Sof(C125)+Sof(C126)]+1*[Sof(O9C)+Sof(H9C)+Sof(O10C)+Sof(C2I)+
 Sof(C525)]=1 with esd of 0.000001
 1*[Sof(O7)+Sof(O8)+Sof(H8A)+Sof(C2)+Sof(C3)]+1*[Sof(O7B)+Sof(O8B)+Sof(H8B)+
 Sof(C2B)+Sof(C131)]=1 with esd of 0.000001
 1*[Sof(O209)+Sof(H20C)+Sof(O210)+Sof(C325)+Sof(C326)]+1*[Sof(O609)+Sof(H609)+
 Sof(O610)+Sof(C725)+Sof(C726)]=1 with esd of 0.000001
 1*[Sof(O207)+Sof(O208)+Sof(H20B)+Sof(C202)+Sof(C203)]+1*[Sof(O607)+Sof(O608)+
 Sof(H608)+Sof(C602)+Sof(C603)]=1 with esd of 0.000001
 Sof(O603)=Sof(O606)=Sof(N603)=Sof(H603)=Sof(N606)=Sof(H606)=Sof(C251)=
 Sof(C252)=Sof(H25A)=Sof(H25B)=Sof(H25C)=Sof(C253)=Sof(H25D)=Sof(H25E)=
 Sof(H25F)=Sof(C254)=Sof(H25G)=Sof(H25H)=Sof(H25I)=Sof(C644)=Sof(C647)=
 Sof(C648)=Sof(H648)=Sof(C649)=Sof(C650)=Sof(H650)=Sof(C645)=Sof(C646)=
 Sof(H646)=Sof(C667)=Sof(C668)=Sof(H668)=Sof(C669)=Sof(H669)=Sof(C670)=
 Sof(C671)=Sof(H671)=Sof(C672)=Sof(H672)=Sof(C695)=Sof(C694)=Sof(H694)=
 Sof(C693)=Sof(C698)=Sof(H698)=Sof(C697)=Sof(C696)=Sof(H696)=Sof(C699)=
 Sof(C700)=Sof(H70A)=Sof(H70B)=Sof(H70C)=Sof(C701)=Sof(H70D)=Sof(H70E)=
 Sof(H70F)=Sof(C702)=Sof(H70G)=Sof(H70H)=Sof(H70I)=Sof(C717)=1-FVAR(1)
 Sof(O203)=Sof(O206)=Sof(N203)=Sof(H203)=Sof(N206)=Sof(H20D)=Sof(C244)=
 Sof(C247)=Sof(C246)=Sof(H246)=Sof(C245)=Sof(C250)=Sof(H250)=Sof(C249)=
 Sof(C248)=Sof(H248)=Sof(C267)=Sof(C272)=Sof(H272)=Sof(C271)=Sof(H271)=
 Sof(C270)=Sof(C269)=Sof(H269)=Sof(C268)=Sof(H268)=Sof(C295)=Sof(C294)=
 Sof(H294)=Sof(C293)=Sof(C298)=Sof(H298)=Sof(C297)=Sof(C296)=Sof(H296)=
 Sof(C299)=Sof(C300)=Sof(H30A)=Sof(H30B)=Sof(H30C)=Sof(C301)=Sof(H30D)=
 Sof(H30E)=Sof(H30F)=Sof(C302)=Sof(H30G)=Sof(H30H)=Sof(H30I)=Sof(C317)=
 Sof(C651)=Sof(C652)=Sof(H65A)=Sof(H65B)=Sof(H65C)=Sof(C653)=Sof(H65D)=
 Sof(H65E)=Sof(H65F)=Sof(C654)=Sof(H65G)=Sof(H65H)=Sof(H65I)=FVAR(1)
 Sof(C47B)=Sof(C46B)=Sof(H46B)=Sof(C45B)=Sof(C50B)=Sof(H50B)=Sof(C49B)=
 Sof(C48B)=Sof(H48B)=Sof(C51B)=Sof(C52B)=Sof(H52D)=Sof(H52E)=Sof(H52F)=
 Sof(C53B)=Sof(H53D)=Sof(H53E)=Sof(H53F)=Sof(C54B)=Sof(H54D)=Sof(H54E)=
 Sof(H54F)=Sof(C67)=Sof(C72)=Sof(H72)=Sof(C71)=Sof(H71)=Sof(C70)=Sof(C69)=
 Sof(H69)=Sof(C68)=Sof(H68)=1-FVAR(2)
 Sof(C47)=Sof(C46)=Sof(H46)=Sof(C45)=Sof(C50)=Sof(H50)=Sof(C49)=Sof(C48)=
 Sof(H48)=Sof(C51)=Sof(C52)=Sof(H52A)=Sof(H52B)=Sof(H52C)=Sof(C53)=Sof(H53A)=
 Sof(H53B)=Sof(H53C)=Sof(C54)=Sof(H54A)=Sof(H54B)=Sof(H54C)=Sof(C67B)=Sof(C68B)=
 Sof(H68B)=Sof(C69B)=Sof(H69B)=Sof(C70B)=Sof(C71B)=Sof(H71B)=Sof(C72B)=
 Sof(H72B)=FVAR(2)
 Sof(C64B)=Sof(C63B)=Sof(H63B)=Sof(C62B)=Sof(H62B)=Sof(C61B)=Sof(C66B)=
 Sof(H66B)=Sof(C65B)=Sof(H65J)=1-FVAR(3)
 Sof(C64)=Sof(C65)=Sof(H65)=Sof(C66)=Sof(H66)=Sof(C61)=Sof(C62)=Sof(H62)=
 Sof(C63)=Sof(H63)=FVAR(3)
 Sof(C80B)=Sof(C81B)=Sof(H81D)=Sof(H81E)=Sof(H81F)=Sof(C82B)=Sof(H82D)=
 Sof(H82E)=Sof(H82F)=Sof(C83B)=Sof(H83D)=Sof(H83E)=Sof(H83F)=1-FVAR(4)
 Sof(C80)=Sof(C81)=Sof(H81A)=Sof(H81B)=Sof(H81C)=Sof(C82)=Sof(H82A)=Sof(H82B)=
 Sof(H82C)=Sof(C83)=Sof(H83A)=Sof(H83B)=Sof(H83C)=FVAR(4)
 Sof(O602)=Sof(N602)=Sof(H602)=Sof(C633)=Sof(C636)=Sof(C637)=Sof(H637)=
 Sof(C638)=Sof(C639)=Sof(H639)=Sof(C634)=Sof(C635)=Sof(H635)=Sof(C640)=
 Sof(C641)=Sof(H64A)=Sof(H64B)=Sof(H64C)=Sof(C642)=Sof(H64D)=Sof(H64E)=
 Sof(H64F)=Sof(C643)=Sof(H64G)=Sof(H64H)=Sof(H64I)=Sof(C661)=Sof(C666)=
 Sof(H666)=Sof(C665)=Sof(H665)=Sof(C664)=Sof(C663)=Sof(H663)=Sof(C662)=
 Sof(H662)=1-FVAR(5)
 Sof(O202)=Sof(N202)=Sof(H202)=Sof(C233)=Sof(C236)=Sof(C235)=Sof(H235)=
 Sof(C234)=Sof(C239)=Sof(H239)=Sof(C238)=Sof(C237)=Sof(H237)=Sof(C240)=
 Sof(C241)=Sof(H24A)=Sof(H24B)=Sof(H24C)=Sof(C242)=Sof(H24D)=Sof(H24E)=
 Sof(H24F)=Sof(C243)=Sof(H24G)=Sof(H24H)=Sof(H24I)=Sof(C261)=Sof(C266)=
 Sof(H266)=Sof(C265)=Sof(H265)=Sof(C264)=Sof(C263)=Sof(H263)=Sof(C262)=
 Sof(H262)=FVAR(5)
 Sof(O9B)=Sof(O10B)=Sof(H10J)=Sof(C2E)=Sof(C425)=FVAR(6)
 Sof(O9)=Sof(H9A)=Sof(O10)=Sof(C125)=Sof(C126)=FVAR(7)
 Sof(O9C)=Sof(H9C)=Sof(O10C)=Sof(C2I)=Sof(C525)=FVAR(8)
 Sof(O7)=Sof(O8)=Sof(H8A)=Sof(C2)=Sof(C3)=FVAR(9)
 Sof(O7B)=Sof(O8B)=Sof(H8B)=Sof(C2B)=Sof(C131)=FVAR(10)
 Sof(O209)=Sof(H20C)=Sof(O210)=Sof(C325)=Sof(C326)=FVAR(11)
 Sof(O609)=Sof(H609)=Sof(O610)=Sof(C725)=Sof(C726)=FVAR(12)
 Sof(O207)=Sof(O208)=Sof(H20B)=Sof(C202)=Sof(C203)=FVAR(13)
 Sof(O607)=Sof(O608)=Sof(H608)=Sof(C602)=Sof(C603)=FVAR(14)
8.a Ternary CH refined with riding coordinates:
 C1(H1A), C124(H124), C201(H20A), C324(H324)
8.b Me refined with riding coordinates:
 C700(H70A,H70B,H70C), C701(H70D,H70E,H70F), C702(H70G,H70H,H70I)
8.c Aromatic/amide H refined with riding coordinates:
 N1(H1), N2(H2), N3(H3), N4(H4), N5(H5), N6(H6), C6(H6A), C8(H8), C9(H9),
 C12(H12), C14(H14), C15(H15), C18(H18), C20(H20), C21(H21), C24(H24), C26(H26),
  C28(H28), C35(H35), C37(H37), C39(H39), C56(H56), C57(H57), C59(H59),
 C60(H60), C74(H74), C76(H76), C78(H78), C85(H85), C87(H87), C89(H89), C96(H96),
  C98(H98), C100(H100), C107(H107), C108(H108), C111(H111), C113(H113),
 C114(H114), C117(H117), C119(H119), C122(H122), C123(H123), C46(H46), C50(H50),
  C48(H48), C65(H65), C66(H66), C62(H62), C63(H63), C68B(H68B), C69B(H69B),
 C71B(H71B), C72B(H72B), C46B(H46B), C50B(H50B), C48B(H48B), C63B(H63B),
 C62B(H62B), C66B(H66B), C65B(H65J), C72(H72), C71(H71), C69(H69), C68(H68),
 N201(H201), N204(H204), N205(H205), C206(H206), C208(H208), C209(H209),
 C212(H212), C214(H214), C215(H215), C218(H218), C220(H220), C221(H221),
 C224(H224), C226(H226), C228(H228), C256(H256), C257(H257), C259(H259),
 C260(H260), C274(H274), C276(H276), C278(H278), C284(H284), C286(H286),
 C288(H288), C305(H305), C308(H308), C309(H309), C312(H312), C315(H315),
 C316(H316), C319(H319), C322(H322), C323(H323), N202(H202), N203(H203),
 N206(H20D), C235(H235), C239(H239), C237(H237), C246(H246), C250(H250),
 C248(H248), C266(H266), C265(H265), C263(H263), C262(H262), C272(H272),
 C271(H271), C269(H269), C268(H268), C294(H294), C298(H298), C296(H296),
 N602(H602), N603(H603), N606(H606), C637(H637), C639(H639), C635(H635),
 C648(H648), C650(H650), C646(H646), C666(H666), C665(H665), C663(H663),
 C662(H662), C668(H668), C669(H669), C671(H671), C672(H672), C694(H694),
 C698(H698), C696(H696)
8.d Fitted hexagon refined as free rotating group:
 C47(C46,C45,C50,C49,C48), C64(C65,C66,C61,C62,C63), C67B(C68B,C69B,C70B,C71B,
 C72B), C47B(C46B,C45B,C50B,C49B,C48B), C64B(C63B,C62B,C61B,C66B,C65B), C67(C72,
 C71,C70,C69,C68), C236(C235,C234,C239,C238,C237), C247(C246,C245,C250,C249,
 C248), C261(C266,C265,C264,C263,C262), C267(C272,C271,C270,C269,C268),
 C295(C294,C293,C298,C297,C296), C636(C637,C638,C639,C634,C635), C647(C648,C649,
 C650,C645,C646), C661(C666,C665,C664,C663,C662), C667(C668,C669,C670,C671,
 C672), C695(C694,C693,C698,C697,C696)
8.e Tetrahedral OH refined with riding coordinates:
 O8(H8A), O10B(H10J), O8B(H8B), O9(H9A), O9C(H9C), O208(H20B), O209(H20C),
 O608(H608), O609(H609)
8.f Idealised Me refined as rotating group:
 C30(H30J,H30K,H30L), C31(H31A,H31B,H31C), C32(H32A,H32B,H32C), C41(H41A,H41B,
 H41C), C42(H42A,H42B,H42C), C43(H43A,H43B,H43C), C92(H92A,H92B,H92C), C93(H93A,
 H93B,H93C), C94(H94A,H94B,H94C), C103(H10A,H10B,H10C), C104(H10D,H10E,H10F),
 C105(H10G,H10H,H10I), C52(H52A,H52B,H52C), C53(H53A,H53B,H53C), C54(H54A,H54B,
 H54C), C81(H81A,H81B,H81C), C82(H82A,H82B,H82C), C83(H83A,H83B,H83C),
 C52B(H52D,H52E,H52F), C53B(H53D,H53E,H53F), C54B(H54D,H54E,H54F), C81B(H81D,
 H81E,H81F), C82B(H82D,H82E,H82F), C83B(H83D,H83E,H83F), C230(H23A,H23B,H23C),
 C231(H23D,H23E,H23F), C232(H23G,H23H,H23I), C280(H28A,H28B,H28C), C281(H28D,
 H28E,H28F), C282(H28G,H28H,H28I), C290(H29A,H29B,H29C), C291(H29D,H29E,H29F),
 C292(H29G,H29H,H29I), C241(H24A,H24B,H24C), C242(H24D,H24E,H24F), C243(H24G,
 H24H,H24I), C300(H30A,H30B,H30C), C301(H30D,H30E,H30F), C302(H30G,H30H,H30I),
 C652(H65A,H65B,H65C), C653(H65D,H65E,H65F), C654(H65G,H65H,H65I), C252(H25A,
 H25B,H25C), C253(H25D,H25E,H25F), C254(H25G,H25H,H25I), C641(H64A,H64B,H64C),
 C642(H64D,H64E,H64F), C643(H64G,H64H,H64I)
;
_atom_sites_solution_hydrogens   geom
_atom_sites_solution_primary     dual
_atom_sites_solution_secondary   ?
loop_
_atom_site_label
_atom_site_type_symbol
_atom_site_fract_x
_atom_site_fract_y
_atom_site_fract_z
_atom_site_U_iso_or_equiv
_atom_site_adp_type
_atom_site_occupancy
_atom_site_site_symmetry_order
_atom_site_calc_flag
_atom_site_refinement_flags_posn
_atom_site_refinement_flags_adp
_atom_site_refinement_flags_occupancy
_atom_site_disorder_assembly
_atom_site_disorder_group
O1 O 1.17720(12) 0.08680(8) 0.32702(8) 0.0752(6) Uani 1 1 d . U . . .
O2 O 0.7160(3) 0.35363(14) 0.50974(13) 0.180(2) Uani 1 1 d . U . . .
O3 O 0.73796(13) -0.04454(9) 0.51275(9) 0.0825(6) Uani 1 1 d . U . . .
O4 O 0.92362(15) 0.60208(15) 0.02172(18) 0.1578(19) Uani 1 1 d . U . . .
O5 O 0.41770(15) 0.73368(12) 0.28169(12) 0.0997(8) Uani 1 1 d . U . . .
O6 O 0.60088(12) 0.34248(9) 0.20522(9) 0.0775(6) Uani 1 1 d . U . . .
N1 N 1.09463(15) 0.16545(10) 0.32861(11) 0.0766(7) Uani 1 1 d . U . . .
H1 H 1.080347 0.198473 0.311222 0.092 Uiso 1 1 calc R U . . .
N2 N 0.75354(16) 0.30847(13) 0.57641(13) 0.0878(8) Uani 1 1 d . U . . .
H2 H 0.748532 0.309676 0.606970 0.105 Uiso 1 1 calc R U . . .
N3 N 0.74164(13) 0.04284(10) 0.46685(10) 0.0686(6) Uani 1 1 d . U . . .
H3 H 0.723897 0.069131 0.444906 0.082 Uiso 1 1 calc R U . . .
N4 N 0.88455(13) 0.53133(12) 0.07935(10) 0.0744(7) Uani 1 1 d . U . . .
H4 H 0.896545 0.498008 0.097215 0.089 Uiso 1 1 calc R U . . .
N5 N 0.51438(18) 0.66826(17) 0.28737(14) 0.1055(11) Uani 1 1 d . U . . .
H5 H 0.541255 0.650096 0.306678 0.127 Uiso 1 1 calc R U . . .
N6 N 0.51533(14) 0.39950(11) 0.17304(10) 0.0721(6) Uani 1 1 d . U . . .
H6 H 0.475566 0.400989 0.169847 0.087 Uiso 1 1 calc R U . . .
C1 C 0.93076(19) 0.11076(12) 0.52181(12) 0.0722(8) Uani 1 1 d . U . . .
H1A H 0.952776 0.084015 0.547329 0.087 Uiso 1 1 calc R U . . .
C4 C 0.98026(18) 0.12569(12) 0.47349(12) 0.0689(7) Uani 1 1 d . U . . .
C5 C 0.94956(17) 0.16249(11) 0.43700(12) 0.0665(7) Uani 1 1 d . U . . .
C6 C 0.98820(17) 0.17515(11) 0.38911(12) 0.0659(7) Uani 1 1 d . U . . .
H6A H 0.967718 0.198964 0.364048 0.079 Uiso 1 1 calc R U . . .
C7 C 1.05745(17) 0.15255(11) 0.37810(12) 0.0680(7) Uani 1 1 d . U . . .
C8 C 1.08841(18) 0.11869(12) 0.41543(13) 0.0695(7) Uani 1 1 d . U . . .
H8 H 1.135813 0.105219 0.408416 0.083 Uiso 1 1 calc R U . . .
C9 C 1.04852(18) 0.10544(11) 0.46246(12) 0.0689(7) Uani 1 1 d . U . . .
H9 H 1.068852 0.081809 0.487653 0.083 Uiso 1 1 calc R U . . .
C10 C 0.88979(19) 0.16495(13) 0.53734(12) 0.0738(8) Uani 1 1 d . U . . .
C11 C 0.85722(19) 0.20173(12) 0.50340(13) 0.0737(8) Uani 1 1 d . U . . .
C12 C 0.81194(18) 0.25129(13) 0.51409(13) 0.0730(8) Uani 1 1 d . U . . .
H12 H 0.789381 0.276816 0.490806 0.088 Uiso 1 1 calc R U . . .
C13 C 0.80150(19) 0.26143(14) 0.56035(14) 0.0787(8) Uani 1 1 d . U . . .
C14 C 0.8345(2) 0.22486(15) 0.59410(14) 0.0834(9) Uani 1 1 d . U . . .
H14 H 0.826788 0.233102 0.625153 0.100 Uiso 1 1 calc R U . . .
C15 C 0.8789(2) 0.17595(14) 0.58299(14) 0.0839(10) Uani 1 1 d . U . . .
H15 H 0.901463 0.150486 0.606306 0.101 Uiso 1 1 calc R U . . .
C16 C 0.88161(17) 0.08787(12) 0.51003(11) 0.0683(7) Uani 1 1 d . U . . .
C17 C 0.84940(16) 0.12418(11) 0.47479(11) 0.0654(7) Uani 1 1 d . U . . .
C18 C 0.80439(16) 0.10766(11) 0.46051(11) 0.0628(7) Uani 1 1 d . U . . .
H18 H 0.783790 0.131667 0.435579 0.075 Uiso 1 1 calc R U . . .
C19 C 0.78921(15) 0.05549(11) 0.48285(10) 0.0616(6) Uani 1 1 d . U . . .
C20 C 0.81907(17) 0.01993(12) 0.51889(11) 0.0682(7) Uani 1 1 d . U . . .
H20 H 0.807964 -0.015197 0.534338 0.082 Uiso 1 1 calc R U . . .
C21 C 0.86547(18) 0.03613(12) 0.53226(12) 0.0698(7) Uani 1 1 d . U . . .
H21 H 0.886516 0.011735 0.556823 0.084 Uiso 1 1 calc R U . . .
C22 C 1.14983(16) 0.13223(12) 0.30534(12) 0.0656(7) Uani 1 1 d . U . . .
C23 C 1.17678(17) 0.15168(12) 0.25125(12) 0.0688(7) Uani 1 1 d . U . . .
C24 C 1.15406(16) 0.20604(13) 0.22627(13) 0.0699(7) Uani 1 1 d . U . . .
H24 H 1.121328 0.232226 0.243750 0.084 Uiso 1 1 calc R U . . .
C25 C 1.17976(16) 0.22143(14) 0.17567(13) 0.0727(8) Uani 1 1 d . U . . .
C26 C 1.22881(17) 0.18274(14) 0.15136(13) 0.0726(8) Uani 1 1 d . U . . .
H26 H 1.246437 0.193412 0.116916 0.087 Uiso 1 1 calc R U . . .
C27 C 1.25308(18) 0.12931(14) 0.17520(13) 0.0747(8) Uani 1 1 d . U . . .
C28 C 1.22651(17) 0.11436(13) 0.22504(13) 0.0727(8) Uani 1 1 d . U . . .
H28 H 1.242376 0.077749 0.242057 0.087 Uiso 1 1 calc R U . . .
C29 C 1.3066(2) 0.08583(16) 0.14807(15) 0.0883(10) Uani 1 1 d . U . . .
C30 C 1.3344(3) 0.1107(2) 0.09463(17) 0.1116(14) Uani 1 1 d . U . . .
H30J H 1.297696 0.126242 0.078362 0.167 Uiso 1 1 calc R U . . .
H30K H 1.367580 0.081726 0.078663 0.167 Uiso 1 1 calc R U . . .
H30L H 1.355977 0.140370 0.092241 0.167 Uiso 1 1 calc R U . . .
C31 C 1.2758(3) 0.03776(18) 0.1525(2) 0.1057(13) Uani 1 1 d . U . . .
H31A H 1.257326 0.022363 0.187262 0.159 Uiso 1 1 calc R U . . .
H31B H 1.310501 0.008692 0.137580 0.159 Uiso 1 1 calc R U . . .
H31C H 1.239759 0.051350 0.135598 0.159 Uiso 1 1 calc R U . . .
C32 C 1.3657(2) 0.06273(18) 0.17193(17) 0.0960(11) Uani 1 1 d . U . . .
H32A H 1.386559 0.093020 0.169014 0.144 Uiso 1 1 calc R U . . .
H32B H 1.399047 0.034284 0.155331 0.144 Uiso 1 1 calc R U . . .
H32C H 1.349363 0.046109 0.206689 0.144 Uiso 1 1 calc R U . . .
C33 C 0.7149(2) 0.35112(15) 0.55213(15) 0.0904(11) Uani 1 1 d . U . . .
C34 C 0.66962(18) 0.39519(14) 0.57846(14) 0.0797(9) Uani 1 1 d . U . . .
C35 C 0.63129(18) 0.43968(14) 0.55122(14) 0.0798(9) Uani 1 1 d . U . . .
H35 H 0.633404 0.439061 0.518648 0.096 Uiso 1 1 calc R U . . .
C36 C 0.59024(18) 0.48465(14) 0.57155(16) 0.0831(9) Uani 1 1 d . U . . .
C37 C 0.58629(19) 0.48527(17) 0.61926(16) 0.0865(10) Uani 1 1 d . U . . .
H37 H 0.558055 0.516154 0.632822 0.104 Uiso 1 1 calc R U . . .
C38 C 0.62339(18) 0.44086(17) 0.64841(15) 0.0861(10) Uani 1 1 d . U . . .
C39 C 0.66540(18) 0.39591(15) 0.62692(15) 0.0821(9) Uani 1 1 d . U . . .
H39 H 0.691140 0.365751 0.645459 0.099 Uiso 1 1 calc R U . . .
C40 C 0.6242(2) 0.4432(2) 0.69981(17) 0.0982(12) Uani 1 1 d . U . . .
C41 C 0.5657(3) 0.4849(3) 0.7223(2) 0.138(2) Uani 1 1 d . U . . .
H41A H 0.574563 0.522264 0.708744 0.208 Uiso 1 1 calc R U . . .
H41B H 0.559181 0.475863 0.757907 0.208 Uiso 1 1 calc R U . . .
H41C H 0.524989 0.483720 0.714761 0.208 Uiso 1 1 calc R U . . .
C42 C 0.6243(3) 0.3870(3) 0.73489(19) 0.1264(17) Uani 1 1 d . U . . .
H42A H 0.582025 0.376476 0.740245 0.190 Uiso 1 1 calc R U . . .
H42B H 0.629019 0.389277 0.766265 0.190 Uiso 1 1 calc R U . . .
H42C H 0.662084 0.359052 0.720872 0.190 Uiso 1 1 calc R U . . .
C43 C 0.6894(3) 0.4570(3) 0.6954(2) 0.145(2) Uani 1 1 d . U . . .
H43A H 0.727165 0.427446 0.683995 0.218 Uiso 1 1 calc R U . . .
H43B H 0.690417 0.460224 0.727543 0.218 Uiso 1 1 calc R U . . .
H43C H 0.693109 0.492451 0.671879 0.218 Uiso 1 1 calc R U . . .
C44 C 0.71967(16) -0.00566(12) 0.48145(13) 0.0718(8) Uani 1 1 d . U . . .
C55 C 1.15571(16) 0.27935(14) 0.14963(13) 0.0717(8) Uani 1 1 d . U . . .
C56 C 1.20009(16) 0.30596(14) 0.10889(12) 0.0727(8) Uani 1 1 d . U . . .
H56 H 1.245122 0.286583 0.097644 0.087 Uiso 1 1 calc R U . . .
C57 C 1.17822(16) 0.35949(15) 0.08571(12) 0.0773(9) Uani 1 1 d . U . . .
H57 H 1.209108 0.376520 0.058611 0.093 Uiso 1 1 calc R U . . .
C58 C 1.11331(15) 0.39016(14) 0.09975(13) 0.0742(8) Uani 1 1 d . U . . .
C59 C 1.07039(17) 0.36327(17) 0.14011(15) 0.0927(12) Uani 1 1 d . U . . .
H59 H 1.025717 0.382911 0.151985 0.111 Uiso 1 1 calc R U . . .
C60 C 1.09148(17) 0.30857(16) 0.16327(15) 0.0911(11) Uani 1 1 d . U . . .
H60 H 1.060092 0.290985 0.189451 0.109 Uiso 1 1 calc R U . . .
C73 C 1.09098(16) 0.44867(15) 0.07484(13) 0.0764(9) Uani 1 1 d . U . . .
C74 C 1.13789(19) 0.48143(17) 0.05127(17) 0.0973(13) Uani 1 1 d . U . . .
H74 H 1.183457 0.466075 0.052237 0.117 Uiso 1 1 calc R U . . .
C75 C 1.1199(2) 0.53610(19) 0.0263(2) 0.1088(15) Uani 1 1 d . U . . .
C76 C 1.05339(19) 0.55835(16) 0.02806(16) 0.0896(11) Uani 1 1 d . U . . .
H76 H 1.039879 0.596233 0.012652 0.108 Uiso 1 1 calc R U . . .
C77 C 1.00525(16) 0.52715(14) 0.05166(13) 0.0738(8) Uani 1 1 d . U . . .
C78 C 1.02402(16) 0.47280(14) 0.07489(13) 0.0752(8) Uani 1 1 d . U . . .
H78 H 0.990968 0.451372 0.091198 0.090 Uiso 1 1 calc R U . . .
C79 C 0.93412(17) 0.55714(15) 0.05029(15) 0.0841(10) Uani 1 1 d . U . . .
C84 C 0.46486(18) 0.66949(14) 0.43924(15) 0.0825(9) Uani 1 1 d . U . . .
C85 C 0.47441(18) 0.66366(15) 0.39161(16) 0.0861(10) Uani 1 1 d . U . . .
H85 H 0.498281 0.629138 0.382585 0.103 Uiso 1 1 calc R U . . .
C86 C 0.44917(19) 0.70815(17) 0.35709(16) 0.0892(10) Uani 1 1 d . U . . .
C87 C 0.41232(17) 0.75800(16) 0.37163(15) 0.0816(9) Uani 1 1 d . U . . .
H87 H 0.392944 0.787524 0.348755 0.098 Uiso 1 1 calc R U . . .
C88 C 0.40314(17) 0.76587(14) 0.41751(15) 0.0794(9) Uani 1 1 d . U . . .
C89 C 0.42902(17) 0.72117(14) 0.45066(16) 0.0825(9) Uani 1 1 d . U . . .
H89 H 0.422149 0.725721 0.482927 0.099 Uiso 1 1 calc R U . . .
C90 C 0.4575(2) 0.70502(18) 0.30629(18) 0.0927(11) Uani 1 1 d . U . . .
C91 C 0.3693(2) 0.82434(16) 0.42876(17) 0.0926(11) Uani 1 1 d . U . . .
C92 C 0.4152(3) 0.8633(2) 0.3978(2) 0.1280(18) Uani 1 1 d . U . . .
H92A H 0.460109 0.847706 0.403568 0.192 Uiso 1 1 calc R U . . .
H92B H 0.396998 0.899683 0.406835 0.192 Uiso 1 1 calc R U . . .
H92C H 0.418303 0.867712 0.363030 0.192 Uiso 1 1 calc R U . . .
C93 C 0.3017(2) 0.84579(17) 0.41669(18) 0.0974(12) Uani 1 1 d . U . . .
H93A H 0.307557 0.845971 0.382248 0.146 Uiso 1 1 calc R U . . .
H93B H 0.282436 0.883741 0.422184 0.146 Uiso 1 1 calc R U . . .
H93C H 0.271395 0.821542 0.437841 0.146 Uiso 1 1 calc R U . . .
C94 C 0.3587(3) 0.82385(19) 0.4824(2) 0.1163(16) Uani 1 1 d . U . . .
H94A H 0.334227 0.795114 0.503084 0.174 Uiso 1 1 calc R U . . .
H94B H 0.332497 0.860317 0.489092 0.174 Uiso 1 1 calc R U . . .
H94C H 0.402345 0.815788 0.489538 0.174 Uiso 1 1 calc R U . . .
C95 C 0.5160(2) 0.20544(17) 0.2481(2) 0.1104(15) Uani 1 1 d . U . . .
C96 C 0.5428(2) 0.25196(15) 0.23545(15) 0.0841(10) Uani 1 1 d . U . . .
H96 H 0.579266 0.250725 0.247549 0.101 Uiso 1 1 calc R U . . .
C97 C 0.51649(17) 0.30083(14) 0.20490(14) 0.0751(8) Uani 1 1 d . U . . .
C98 C 0.46321(18) 0.30171(14) 0.18711(14) 0.0796(9) Uani 1 1 d . U . . .
H98 H 0.446079 0.334462 0.165698 0.095 Uiso 1 1 calc R U . . .
C99 C 0.4346(2) 0.25593(18) 0.19991(19) 0.1049(14) Uani 1 1 d . U . . .
C100 C 0.4637(3) 0.20776(19) 0.2296(2) 0.134(2) Uani 1 1 d . U . . .
H100 H 0.446745 0.175276 0.237301 0.161 Uiso 1 1 calc R U . . .
C101 C 0.54836(17) 0.34905(14) 0.19439(12) 0.0707(7) Uani 1 1 d . U . . .
C102 C 0.3744(3) 0.2569(2) 0.1826(2) 0.1184(17) Uani 1 1 d . U . . .
C103 C 0.3415(2) 0.31581(18) 0.15989(17) 0.0980(12) Uani 1 1 d . U . . .
H10A H 0.335053 0.341000 0.181236 0.147 Uiso 1 1 calc R U . . .
H10B H 0.297875 0.315886 0.156226 0.147 Uiso 1 1 calc R U . . .
H10C H 0.370556 0.328339 0.127600 0.147 Uiso 1 1 calc R U . . .
C104 C 0.3191(4) 0.2376(4) 0.2294(3) 0.214(4) Uani 1 1 d . U . . .
H10D H 0.337238 0.200043 0.246356 0.321 Uiso 1 1 calc R U . . .
H10E H 0.279924 0.237351 0.219438 0.321 Uiso 1 1 calc R U . . .
H10F H 0.305627 0.263376 0.251432 0.321 Uiso 1 1 calc R U . . .
C105 C 0.3960(3) 0.2222(2) 0.1454(3) 0.152(2) Uani 1 1 d . U . . .
H10G H 0.427596 0.238330 0.116250 0.229 Uiso 1 1 calc R U . . .
H10H H 0.356583 0.221023 0.136260 0.229 Uiso 1 1 calc R U . . .
H10I H 0.417978 0.184324 0.159165 0.229 Uiso 1 1 calc R U . . .
C106 C 0.81416(15) 0.55345(14) 0.08362(13) 0.0727(8) Uani 1 1 d . U . . .
C107 C 0.78982(17) 0.59176(16) 0.04512(13) 0.0827(10) Uani 1 1 d . U . . .
H107 H 0.820135 0.605706 0.015703 0.099 Uiso 1 1 calc R U . . .
C108 C 0.72099(17) 0.60912(15) 0.05040(13) 0.0787(9) Uani 1 1 d . U . . .
H108 H 0.704119 0.635515 0.024636 0.094 Uiso 1 1 calc R U . . .
C109 C 0.67662(15) 0.58828(13) 0.09296(12) 0.0684(7) Uani 1 1 d . U . . .
C110 C 0.70114(15) 0.55089(12) 0.13133(11) 0.0636(7) Uani 1 1 d . U . . .
C111 C 0.76994(15) 0.53273(12) 0.12661(12) 0.0665(7) Uani 1 1 d . U . . .
H111 H 0.786609 0.506409 0.152502 0.080 Uiso 1 1 calc R U . . .
C112 C 0.5343(2) 0.65658(17) 0.23970(16) 0.0906(10) Uani 1 1 d . U . . .
C113 C 0.5117(2) 0.69265(17) 0.20061(17) 0.1009(12) Uani 1 1 d . U . . .
H113 H 0.481742 0.727456 0.204537 0.121 Uiso 1 1 calc R U . . .
C114 C 0.53319(19) 0.67777(14) 0.15549(14) 0.0824(9) Uani 1 1 d . U . . .
H114 H 0.518375 0.702729 0.128262 0.099 Uiso 1 1 calc R U . . .
C115 C 0.57628(15) 0.62650(12) 0.14988(12) 0.0662(7) Uani 1 1 d . U . . .
C116 C 0.59917(15) 0.59040(12) 0.18926(12) 0.0660(7) Uani 1 1 d . U . . .
C117 C 0.57870(16) 0.60544(14) 0.23417(13) 0.0726(8) Uani 1 1 d . U . . .
H117 H 0.594776 0.581119 0.261122 0.087 Uiso 1 1 calc R U . . .
C118 C 0.53801(15) 0.45009(13) 0.15534(12) 0.0671(7) Uani 1 1 d . U . . .
C119 C 0.58140(15) 0.46185(12) 0.17603(11) 0.0642(7) Uani 1 1 d . U . . .
H119 H 0.597491 0.435706 0.202251 0.077 Uiso 1 1 calc R U . . .
C120 C 0.59999(14) 0.51207(12) 0.15742(11) 0.0626(6) Uani 1 1 d . U . . .
C121 C 0.57695(15) 0.55067(12) 0.11852(11) 0.0648(7) Uani 1 1 d . U . . .
C122 C 0.53217(16) 0.53937(14) 0.09919(12) 0.0718(8) Uani 1 1 d . U . . .
H122 H 0.515227 0.565709 0.073424 0.086 Uiso 1 1 calc R U . . .
C123 C 0.51289(16) 0.48860(13) 0.11855(12) 0.0691(7) Uani 1 1 d . U . . .
H123 H 0.481963 0.480538 0.106135 0.083 Uiso 1 1 calc R U . . .
C124 C 0.60104(15) 0.60349(12) 0.10355(12) 0.0675(7) Uani 1 1 d . U . . .
H124 H 0.584520 0.630223 0.075444 0.081 Uiso 1 1 calc R U . . .
O7 O 0.7807(2) 0.22697(13) 0.41864(18) 0.1291(16) Uani 0.875(3) 1 d D U P A 1
O8 O 0.86556(19) 0.26572(13) 0.39771(16) 0.0914(11) Uani 0.875(3) 1 d D U P A 1
H8A H 0.896688 0.263380 0.410066 0.137 Uiso 0.875(3) 1 calc R U P A 1
O9B O 0.7159(6) 0.5033(8) 0.2310(6) 0.110(6) Uani 0.332(3) 1 d D U P B 1
O10B O 0.6167(6) 0.4785(7) 0.2575(4) 0.090(3) Uani 0.332(3) 1 d D U P B 1
H10J H 0.634504 0.449548 0.275132 0.135 Uiso 0.332(3) 1 calc R U P B 1
C2 C 0.87260(18) 0.18031(11) 0.45545(12) 0.0696(7) Uani 0.875(3) 1 d D U P A 1
C2E C 0.6622(6) 0.5003(6) 0.2252(5) 0.069(4) Uani 0.332(3) 1 d D U P B 1
C3 C 0.8370(2) 0.22633(18) 0.42005(16) 0.0747(11) Uani 0.875(3) 1 d D U P A 1
C47 C 0.5943(3) 0.0279(2) 0.40771(19) 0.0837(19) Uani 0.566(4) 1 d G U P C 1
C46 C 0.6457(3) 0.0327(2) 0.4240(2) 0.0633(17) Uani 0.566(4) 1 d G U P C 1
H46 H 0.666887 0.063187 0.408630 0.076 Uiso 0.566(4) 1 calc R U P C 1
C45 C 0.6663(3) -0.0071(3) 0.4628(2) 0.0705(16) Uani 0.566(4) 1 d G U P C 1
C50 C 0.6354(3) -0.0517(2) 0.4853(2) 0.087(2) Uani 0.566(4) 1 d G U P C 1
H50 H 0.649398 -0.078918 0.511875 0.104 Uiso 0.566(4) 1 calc R U P C 1
C49 C 0.5839(3) -0.0565(2) 0.4690(2) 0.093(2) Uani 0.566(4) 1 d G U P C 1
C48 C 0.5633(3) -0.0167(2) 0.4302(2) 0.093(2) Uani 0.566(4) 1 d G U P C 1
H48 H 0.528171 -0.019970 0.419070 0.111 Uiso 0.566(4) 1 calc R U P C 1
C51 C 0.5495(7) -0.1095(6) 0.4933(5) 0.121(3) Uani 0.566(4) 1 d . U P C 1
C52 C 0.4758(6) -0.0869(6) 0.5043(6) 0.133(4) Uani 0.566(4) 1 d . U P C 1
H52A H 0.464933 -0.052948 0.516809 0.200 Uiso 0.566(4) 1 calc R U P C 1
H52B H 0.453072 -0.114578 0.529163 0.200 Uiso 0.566(4) 1 calc R U P C 1
H52C H 0.460788 -0.078066 0.474352 0.200 Uiso 0.566(4) 1 calc R U P C 1
C53 C 0.5612(10) -0.1376(6) 0.4541(7) 0.173(6) Uani 0.566(4) 1 d . U P C 1
H53A H 0.550324 -0.110199 0.425258 0.260 Uiso 0.566(4) 1 calc R U P C 1
H53B H 0.532748 -0.164633 0.465034 0.260 Uiso 0.566(4) 1 calc R U P C 1
H53C H 0.608599 -0.157074 0.445662 0.260 Uiso 0.566(4) 1 calc R U P C 1
C54 C 0.5677(7) -0.1383(5) 0.5372(6) 0.170(5) Uani 0.566(4) 1 d . U P C 1
H54A H 0.613850 -0.136745 0.533961 0.255 Uiso 0.566(4) 1 calc R U P C 1
H54B H 0.564845 -0.177242 0.544068 0.255 Uiso 0.566(4) 1 calc R U P C 1
H54C H 0.537075 -0.120982 0.564201 0.255 Uiso 0.566(4) 1 calc R U P C 1
C64 C 0.4958(2) 0.62142(16) 0.47421(16) 0.089(3) Uani 0.647(5) 1 d G U P D 1
C65 C 0.46408(16) 0.60986(17) 0.52400(17) 0.0931(17) Uani 0.647(5) 1 d G U P D
1
H65 H 0.421527 0.632287 0.536521 0.112 Uiso 0.647(5) 1 calc R U P D 1
C66 C 0.4947(2) 0.56550(18) 0.55549(13) 0.1001(19) Uani 0.647(5) 1 d G U P D 1
H66 H 0.472993 0.557606 0.589523 0.120 Uiso 0.647(5) 1 calc R U P D 1
C61 C 0.5569(2) 0.53269(16) 0.53717(16) 0.095(3) Uani 0.647(5) 1 d G U P D 1
C62 C 0.58862(18) 0.54425(17) 0.48738(17) 0.106(2) Uani 0.647(5) 1 d G U P D 1
H62 H 0.631174 0.521823 0.474859 0.128 Uiso 0.647(5) 1 calc R U P D 1
C63 C 0.5580(2) 0.58861(18) 0.45589(13) 0.114(2) Uani 0.647(5) 1 d G U P D 1
H63 H 0.579710 0.596504 0.421856 0.136 Uiso 0.647(5) 1 calc R U P D 1
C67B C 0.5709(2) 0.07367(17) 0.36794(15) 0.0764(15) Uani 0.566(4) 1 d G U P C 1
C68B C 0.61822(15) 0.09328(19) 0.32657(17) 0.0886(19) Uani 0.566(4) 1 d G U P C
1
H68B H 0.664763 0.077274 0.323517 0.106 Uiso 0.566(4) 1 calc R U P C 1
C69B C 0.59742(19) 0.1363(2) 0.28966(14) 0.0818(17) Uani 0.566(4) 1 d G U P C 1
H69B H 0.629751 0.149718 0.261387 0.098 Uiso 0.566(4) 1 calc R U P C 1
C70B C 0.5293(2) 0.15973(16) 0.29413(15) 0.0762(17) Uani 0.566(4) 1 d G U P C 1
C71B C 0.48201(16) 0.14012(17) 0.33550(16) 0.0823(16) Uani 0.566(4) 1 d G U P C
1
H71B H 0.435464 0.156126 0.338555 0.099 Uiso 0.566(4) 1 calc R U P C 1
C72B C 0.50281(19) 0.09709(18) 0.37241(13) 0.0826(16) Uani 0.566(4) 1 d G U P C
1
H72B H 0.470474 0.083682 0.400685 0.099 Uiso 0.566(4) 1 calc R U P C 1
C80 C 1.1783(8) 0.5662(6) -0.0113(6) 0.090(3) Uani 0.443(10) 1 d . U P E 1
C81 C 1.1762(7) 0.6086(6) 0.0121(6) 0.117(5) Uani 0.443(10) 1 d . U P E 1
H81A H 1.132674 0.615990 0.036006 0.175 Uiso 0.443(10) 1 calc R U P E 1
H81B H 1.182419 0.642832 -0.012630 0.175 Uiso 0.443(10) 1 calc R U P E 1
H81C H 1.212281 0.596074 0.029009 0.175 Uiso 0.443(10) 1 calc R U P E 1
C82 C 1.2483(7) 0.5303(6) -0.0235(5) 0.085(3) Uani 0.443(10) 1 d . U P E 1
H82A H 1.257649 0.504024 0.006358 0.127 Uiso 0.443(10) 1 calc R U P E 1
H82B H 1.281032 0.553897 -0.037103 0.127 Uiso 0.443(10) 1 calc R U P E 1
H82C H 1.251715 0.509512 -0.047710 0.127 Uiso 0.443(10) 1 calc R U P E 1
C83 C 1.1644(5) 0.5961(4) -0.0628(4) 0.100(4) Uani 0.443(10) 1 d . U P E 1
H83A H 1.168166 0.568124 -0.080737 0.150 Uiso 0.443(10) 1 calc R U P E 1
H83B H 1.197274 0.618892 -0.081478 0.150 Uiso 0.443(10) 1 calc R U P E 1
H83C H 1.118931 0.619942 -0.058323 0.150 Uiso 0.443(10) 1 calc R U P E 1
C425 C 0.64459(15) 0.53445(12) 0.17667(11) 0.0633(6) Uani 0.332(3) 1 d D U P B
1
O7B O 0.8516(10) 0.1892(7) 0.3765(5) 0.081(5) Uani 0.125(3) 1 d D U P A 2
O8B O 0.8290(18) 0.2635(8) 0.4021(12) 0.116(10) Uani 0.125(3) 1 d D U P A 2
H8B H 0.838908 0.275949 0.421680 0.174 Uiso 0.125(3) 1 calc R U P A 2
O9 O 0.6969(7) 0.5143(6) 0.2398(6) 0.094(5) Uani 0.343(3) 1 d D U P B 2
H9A H 0.705038 0.490058 0.264586 0.141 Uiso 0.343(3) 1 calc R U P B 2
O10 O 0.6930(7) 0.4430(5) 0.2142(7) 0.101(4) Uani 0.343(3) 1 d D U P B 2
C2B C 0.87260(18) 0.18031(11) 0.45545(12) 0.0696(7) Uani 0.125(3) 1 d D U P A 2
C47B C 0.6238(5) 0.0160(3) 0.3840(3) 0.105(3) Uani 0.434(4) 1 d G U P C 2
C46B C 0.6653(4) 0.0246(3) 0.4076(4) 0.077(3) Uani 0.434(4) 1 d G U P C 2
H46B H 0.683342 0.056905 0.395628 0.093 Uiso 0.434(4) 1 calc R U P C 2
C45B C 0.6803(5) -0.0142(4) 0.4488(4) 0.103(4) Uani 0.434(4) 1 d G U P C 2
C50B C 0.6538(5) -0.0614(4) 0.4664(3) 0.116(4) Uani 0.434(4) 1 d G U P C 2
H50B H 0.664054 -0.087918 0.494548 0.139 Uiso 0.434(4) 1 calc R U P C 2
C49B C 0.6124(5) -0.0700(3) 0.4428(4) 0.113(3) Uani 0.434(4) 1 d DG U P C 2
C48B C 0.5974(5) -0.0313(3) 0.4016(4) 0.113(3) Uani 0.434(4) 1 d G U P C 2
H48B H 0.569054 -0.037098 0.385438 0.136 Uiso 0.434(4) 1 calc R U P C 2
C51B C 0.5783(7) -0.1176(5) 0.4643(5) 0.122(4) Uani 0.434(4) 1 d D U P C 2
C52B C 0.5062(9) -0.0991(8) 0.4859(8) 0.140(6) Uani 0.434(4) 1 d D U P C 2
H52D H 0.499677 -0.086243 0.515658 0.210 Uiso 0.434(4) 1 calc R U P C 2
H52E H 0.484327 -0.130225 0.494155 0.210 Uiso 0.434(4) 1 calc R U P C 2
H52F H 0.486502 -0.068547 0.462210 0.210 Uiso 0.434(4) 1 calc R U P C 2
C53B C 0.5862(8) -0.1458(5) 0.4241(5) 0.123(4) Uani 0.434(4) 1 d D U P C 2
H53D H 0.562217 -0.120130 0.400199 0.185 Uiso 0.434(4) 1 calc R U P C 2
H53E H 0.567480 -0.179053 0.438105 0.185 Uiso 0.434(4) 1 calc R U P C 2
H53F H 0.633999 -0.156540 0.407734 0.185 Uiso 0.434(4) 1 calc R U P C 2
C54B C 0.6042(9) -0.1622(5) 0.5031(6) 0.132(5) Uani 0.434(4) 1 d D U P C 2
H54D H 0.650647 -0.180486 0.489149 0.198 Uiso 0.434(4) 1 calc R U P C 2
H54E H 0.576148 -0.189636 0.516061 0.198 Uiso 0.434(4) 1 calc R U P C 2
H54F H 0.602975 -0.145833 0.529679 0.198 Uiso 0.434(4) 1 calc R U P C 2
C64B C 0.4933(4) 0.6247(2) 0.4772(3) 0.085(4) Uani 0.353(5) 1 d G U P D 2
C63B C 0.5013(4) 0.5707(3) 0.4727(3) 0.080(3) Uani 0.353(5) 1 d G U P D 2
H63B H 0.487052 0.564456 0.447772 0.095 Uiso 0.353(5) 1 calc R U P D 2
C62B C 0.5303(4) 0.52580(19) 0.5047(3) 0.077(2) Uani 0.353(5) 1 d G U P D 2
H62B H 0.535759 0.488866 0.501595 0.093 Uiso 0.353(5) 1 calc R U P D 2
C61B C 0.5512(4) 0.5349(2) 0.5412(3) 0.081(4) Uani 0.353(5) 1 d G U P D 2
C66B C 0.5432(4) 0.5890(3) 0.5457(2) 0.078(2) Uani 0.353(5) 1 d G U P D 2
H66B H 0.557441 0.595239 0.570651 0.094 Uiso 0.353(5) 1 calc R U P D 2
C65B C 0.5142(4) 0.6339(2) 0.5137(3) 0.082(3) Uani 0.353(5) 1 d G U P D 2
H65J H 0.508735 0.670830 0.516828 0.098 Uiso 0.353(5) 1 calc R U P D 2
C67 C 0.6053(3) 0.06262(17) 0.3398(2) 0.081(2) Uani 0.434(4) 1 d G U P C 2
C72 C 0.5834(3) 0.1157(2) 0.34975(17) 0.085(2) Uani 0.434(4) 1 d G U P C 2
H72 H 0.585084 0.121117 0.379853 0.102 Uiso 0.434(4) 1 calc R U P C 2
C71 C 0.5591(3) 0.16069(16) 0.3156(2) 0.085(2) Uani 0.434(4) 1 d G U P C 2
H71 H 0.544165 0.196933 0.322441 0.102 Uiso 0.434(4) 1 calc R U P C 2
C70 C 0.5567(3) 0.15269(17) 0.27159(18) 0.072(2) Uani 0.434(4) 1 d G U P C 2
C69 C 0.5785(3) 0.0997(2) 0.26164(19) 0.082(2) Uani 0.434(4) 1 d G U P C 2
H69 H 0.576846 0.094200 0.231532 0.098 Uiso 0.434(4) 1 calc R U P C 2
C68 C 0.6028(3) 0.05463(15) 0.2957(2) 0.093(3) Uani 0.434(4) 1 d G U P C 2
H68 H 0.617764 0.018383 0.288944 0.111 Uiso 0.434(4) 1 calc R U P C 2
C80B C 1.1656(7) 0.5774(6) 0.0133(7) 0.118(4) Uani 0.557(10) 1 d . U P E 2
C81B C 1.1879(6) 0.5824(5) 0.0527(7) 0.145(4) Uani 0.557(10) 1 d . U P E 2
H81D H 1.149286 0.587952 0.081003 0.218 Uiso 0.557(10) 1 calc R U P E 2
H81E H 1.209068 0.614297 0.041899 0.218 Uiso 0.557(10) 1 calc R U P E 2
H81F H 1.220588 0.548325 0.062144 0.218 Uiso 0.557(10) 1 calc R U P E 2
C82B C 1.2280(9) 0.5490(6) -0.0189(7) 0.148(5) Uani 0.557(10) 1 d . U P E 2
H82D H 1.255078 0.520397 0.001556 0.222 Uiso 0.557(10) 1 calc R U P E 2
H82E H 1.254171 0.576455 -0.040039 0.222 Uiso 0.557(10) 1 calc R U P E 2
H82F H 1.215670 0.531620 -0.039307 0.222 Uiso 0.557(10) 1 calc R U P E 2
C83B C 1.1389(5) 0.6336(4) -0.0160(6) 0.163(6) Uani 0.557(10) 1 d . U P E 2
H83D H 1.107719 0.629983 -0.032320 0.244 Uiso 0.557(10) 1 calc R U P E 2
H83E H 1.176352 0.647824 -0.040712 0.244 Uiso 0.557(10) 1 calc R U P E 2
H83F H 1.115228 0.659472 0.006021 0.244 Uiso 0.557(10) 1 calc R U P E 2
C125 C 0.64459(15) 0.53445(12) 0.17667(11) 0.0633(6) Uani 0.343(3) 1 d D U P B
2
C126 C 0.6803(7) 0.4932(5) 0.2139(5) 0.061(3) Uani 0.343(3) 1 d D U P B 2
C131 C 0.8500(11) 0.2117(8) 0.4095(7) 0.078(6) Uani 0.125(3) 1 d D U P A 2
O9C O 0.6381(11) 0.4881(7) 0.2623(5) 0.132(6) Uani 0.325(3) 1 d D U P B 3
H9C H 0.659818 0.462021 0.279850 0.198 Uiso 0.325(3) 1 calc R U P B 3
O10C O 0.7155(6) 0.4494(6) 0.2085(7) 0.115(7) Uani 0.325(3) 1 d D U P B 3
C2I C 0.6669(8) 0.4884(7) 0.2182(5) 0.076(4) Uani 0.325(3) 1 d D U P B 3
C525 C 0.64459(15) 0.53445(12) 0.17667(11) 0.0633(6) Uani 0.325(3) 1 d D U P B
3
O201 O 0.62044(12) 0.57228(10) 0.82895(9) 0.0839(6) Uani 1 1 d . U . . .
O204 O 1.1502(2) 0.2929(2) 0.48632(14) 0.1594(19) Uani 1 1 d . U . . .
O205 O 0.77925(14) 0.10824(13) 0.70278(14) 0.1122(10) Uani 1 1 d . U . . .
N201 N 0.70398(14) 0.49561(11) 0.83069(10) 0.0722(6) Uani 1 1 d . U . . .
H201 H 0.742214 0.477824 0.814120 0.087 Uiso 1 1 calc R U . . .
N204 N 1.08357(18) 0.27220(17) 0.56396(13) 0.1022(11) Uani 1 1 d . U . . .
H204 H 1.058072 0.286843 0.589221 0.123 Uiso 1 1 calc R U . . .
N205 N 0.82481(14) 0.02207(11) 0.68483(10) 0.0733(7) Uani 1 1 d . U . . .
H205 H 0.815239 -0.009691 0.687126 0.088 Uiso 1 1 calc R U . . .
C201 C 0.59393(17) 0.39064(14) 1.02744(12) 0.0746(8) Uani 1 1 d . U . . .
H20A H 0.568216 0.415370 1.051171 0.090 Uiso 1 1 calc R U . . .
C204 C 0.62396(16) 0.42229(14) 0.97697(12) 0.0713(8) Uani 1 1 d . U . . .
C205 C 0.65906(15) 0.38901(13) 0.94278(12) 0.0671(7) Uani 1 1 d . U . . .
C206 C 0.68595(15) 0.41295(13) 0.89436(12) 0.0683(7) Uani 1 1 d . U . . .
H206 H 0.708894 0.390755 0.870591 0.082 Uiso 1 1 calc R U . . .
C207 C 0.67810(15) 0.47193(12) 0.88137(11) 0.0667(7) Uani 1 1 d . U . . .
C208 C 0.64776(15) 0.50348(13) 0.91600(12) 0.0675(7) Uani 1 1 d . U . . .
H208 H 0.646062 0.542319 0.907275 0.081 Uiso 1 1 calc R U . . .
C209 C 0.61952(16) 0.47908(13) 0.96367(12) 0.0705(7) Uani 1 1 d . U . . .
H209 H 0.596979 0.501379 0.987397 0.085 Uiso 1 1 calc R U . . .
C210 C 0.55054(16) 0.35940(14) 1.01859(13) 0.0762(8) Uani 1 1 d . U . . .
C211 C 0.58609(16) 0.32359(13) 0.98599(12) 0.0699(7) Uani 1 1 d . U . . .
C212 C 0.55299(16) 0.29151(13) 0.97539(13) 0.0736(8) Uani 1 1 d . U . . .
H212 H 0.577206 0.267112 0.953593 0.088 Uiso 1 1 calc R U . . .
C213 C 0.48417(16) 0.29492(15) 0.99662(14) 0.0818(9) Uani 1 1 d . U . . .
C214 C 0.44900(18) 0.33123(17) 1.02951(15) 0.0912(11) Uani 1 1 d . U . . .
H214 H 0.402345 0.333791 1.044435 0.109 Uiso 1 1 calc R U . . .
C215 C 0.48251(17) 0.36275(16) 1.03979(13) 0.0829(9) Uani 1 1 d . U . . .
H215 H 0.458611 0.387079 1.061690 0.099 Uiso 1 1 calc R U . . .
C216 C 0.65102(16) 0.34664(13) 1.04422(12) 0.0728(8) Uani 1 1 d . U . . .
C217 C 0.68831(16) 0.31238(13) 1.01133(12) 0.0680(7) Uani 1 1 d . U . . .
C218 C 0.74305(16) 0.27035(13) 1.02156(13) 0.0714(8) Uani 1 1 d . U . . .
H218 H 0.768464 0.246620 0.999378 0.086 Uiso 1 1 calc R U . . .
C219 C 0.75960(17) 0.26398(14) 1.06511(13) 0.0767(8) Uani 1 1 d D U . . .
C220 C 0.72199(19) 0.29803(16) 1.09812(14) 0.0839(9) Uani 1 1 d . U . . .
H220 H 0.732858 0.292313 1.128275 0.101 Uiso 1 1 calc R U . . .
C221 C 0.66853(18) 0.34034(15) 1.08665(13) 0.0807(9) Uani 1 1 d . U . . .
H221 H 0.644026 0.364982 1.108193 0.097 Uiso 1 1 calc R U . . .
C222 C 0.67154(17) 0.54422(13) 0.80771(12) 0.0698(7) Uani 1 1 d . U . . .
C223 C 0.70154(19) 0.56403(14) 0.75352(13) 0.0757(8) Uani 1 1 d . U . . .
C224 C 0.76566(19) 0.53919(15) 0.72864(13) 0.0771(8) Uani 1 1 d . U . . .
H224 H 0.793155 0.509361 0.746083 0.092 Uiso 1 1 calc R U . . .
C225 C 0.7895(2) 0.55818(16) 0.67804(13) 0.0856(10) Uani 1 1 d . U . . .
C226 C 0.7474(3) 0.60326(19) 0.65423(15) 0.0984(12) Uani 1 1 d . U . . .
H226 H 0.763573 0.617488 0.620149 0.118 Uiso 1 1 calc R U . . .
C227 C 0.6861(3) 0.6268(2) 0.67709(18) 0.1095(14) Uani 1 1 d . U . . .
C228 C 0.6624(2) 0.60745(17) 0.72826(15) 0.0930(11) Uani 1 1 d . U . . .
H228 H 0.619020 0.624679 0.745197 0.112 Uiso 1 1 calc R U . . .
C229 C 0.6393(4) 0.6765(3) 0.6510(2) 0.146(2) Uani 1 1 d . U . . .
C230 C 0.6744(4) 0.6913(3) 0.5957(2) 0.178(3) Uani 1 1 d . U . . .
H23A H 0.711662 0.708268 0.591209 0.266 Uiso 1 1 calc R U . . .
H23B H 0.641939 0.717662 0.578222 0.266 Uiso 1 1 calc R U . . .
H23C H 0.691718 0.657391 0.582533 0.266 Uiso 1 1 calc R U . . .
C231 C 0.5741(5) 0.6609(5) 0.6589(4) 0.241(6) Uani 1 1 d . U . . .
H23D H 0.583372 0.624140 0.651552 0.362 Uiso 1 1 calc R U . . .
H23E H 0.548037 0.688561 0.637237 0.362 Uiso 1 1 calc R U . . .
H23F H 0.548275 0.659802 0.693179 0.362 Uiso 1 1 calc R U . . .
C232 C 0.6243(4) 0.7282(3) 0.6716(3) 0.181(3) Uani 1 1 d . U . . .
H23G H 0.592169 0.723730 0.703915 0.272 Uiso 1 1 calc R U . . .
H23H H 0.604973 0.760958 0.649334 0.272 Uiso 1 1 calc R U . . .
H23I H 0.665999 0.733156 0.674674 0.272 Uiso 1 1 calc R U . . .
C255 C 0.8535(2) 0.53056(17) 0.65043(13) 0.0908(11) Uani 1 1 d . U . . .
C256 C 0.8898(3) 0.5584(2) 0.60682(15) 0.1065(14) Uani 1 1 d . U . . .
H256 H 0.873889 0.597305 0.596015 0.128 Uiso 1 1 calc R U . . .
C257 C 0.9485(3) 0.5313(2) 0.57875(15) 0.1104(15) Uani 1 1 d . U . . .
H257 H 0.971493 0.551907 0.549021 0.133 Uiso 1 1 calc R U . . .
C258 C 0.9750(2) 0.47411(19) 0.59302(15) 0.1009(13) Uani 1 1 d . U . . .
C259 C 0.9389(2) 0.44588(18) 0.63754(14) 0.0946(12) Uani 1 1 d . U . . .
H259 H 0.955393 0.407157 0.648626 0.114 Uiso 1 1 calc R U . . .
C260 C 0.8808(2) 0.47283(16) 0.66525(14) 0.0875(10) Uani 1 1 d . U . . .
H260 H 0.858119 0.452365 0.695214 0.105 Uiso 1 1 calc R U . . .
C273 C 1.0355(2) 0.4457(2) 0.56329(15) 0.1057(14) Uani 1 1 d . U . . .
C274 C 1.0455(2) 0.3910(2) 0.55844(16) 0.1054(14) Uani 1 1 d . U . . .
H274 H 1.010614 0.371560 0.575122 0.127 Uiso 1 1 calc R U . . .
C275 C 1.1044(2) 0.3646(2) 0.53018(17) 0.1105(15) Uani 1 1 d . U . . .
C276 C 1.1553(3) 0.3936(3) 0.50641(17) 0.1208(18) Uani 1 1 d . U . . .
H276 H 1.196067 0.375543 0.487076 0.145 Uiso 1 1 calc R U . . .
C277 C 1.1495(3) 0.4467(3) 0.50959(16) 0.1197(17) Uani 1 1 d . U . . .
C278 C 1.0904(3) 0.4713(2) 0.53886(15) 0.1172(17) Uani 1 1 d . U . . .
H278 H 1.086311 0.507661 0.542803 0.141 Uiso 1 1 calc R U . . .
C279 C 1.2051(3) 0.4791(3) 0.4842(2) 0.149(2) Uani 1 1 d . U . . .
C280 C 1.1765(4) 0.5344(3) 0.4501(2) 0.162(3) Uani 1 1 d . U . . .
H28A H 1.156684 0.525623 0.428312 0.244 Uiso 1 1 calc R U . . .
H28B H 1.212941 0.553218 0.430425 0.244 Uiso 1 1 calc R U . . .
H28C H 1.141868 0.558856 0.470340 0.244 Uiso 1 1 calc R U . . .
C281 C 1.2216(4) 0.4955(4) 0.5255(2) 0.204(4) Uani 1 1 d . U . . .
H28D H 1.180509 0.516572 0.544341 0.307 Uiso 1 1 calc R U . . .
H28E H 1.254957 0.518568 0.510597 0.307 Uiso 1 1 calc R U . . .
H28F H 1.239737 0.461756 0.547380 0.307 Uiso 1 1 calc R U . . .
C282 C 1.2674(3) 0.4464(3) 0.4539(2) 0.155(3) Uani 1 1 d . U . . .
H28G H 1.286030 0.412379 0.475298 0.232 Uiso 1 1 calc R U . . .
H28H H 1.300909 0.469227 0.438402 0.232 Uiso 1 1 calc R U . . .
H28I H 1.255402 0.436587 0.428565 0.232 Uiso 1 1 calc R U . . .
C283 C 0.5871(2) 0.0732(2) 0.75511(18) 0.1053(12) Uani 1 1 d . U . . .
C284 C 0.6541(2) 0.08009(19) 0.74284(18) 0.0986(12) Uani 1 1 d . U . . .
H284 H 0.664398 0.103223 0.758131 0.118 Uiso 1 1 calc R U . . .
C285 C 0.70430(19) 0.05337(17) 0.70891(17) 0.0908(10) Uani 1 1 d . U . . .
C286 C 0.6896(2) 0.02010(17) 0.68679(18) 0.0949(11) Uani 1 1 d . U . . .
H286 H 0.724687 0.001351 0.663938 0.114 Uiso 1 1 calc R U . . .
C287 C 0.6246(2) 0.01300(19) 0.6969(2) 0.1048(13) Uani 1 1 d . U . . .
C288 C 0.5749(2) 0.0403(2) 0.7311(2) 0.1151(14) Uani 1 1 d . U . . .
H288 H 0.530225 0.035991 0.738299 0.138 Uiso 1 1 calc R U . . .
C289 C 0.6118(3) -0.0272(2) 0.6706(2) 0.1289(18) Uani 1 1 d . U . . .
C290 C 0.6178(5) -0.0835(3) 0.7045(3) 0.191(4) Uani 1 1 d . U . . .
H29A H 0.664773 -0.098921 0.705786 0.286 Uiso 1 1 calc R U . . .
H29B H 0.603100 -0.108311 0.692383 0.286 Uiso 1 1 calc R U . . .
H29C H 0.589526 -0.080000 0.737455 0.286 Uiso 1 1 calc R U . . .
C291 C 0.5389(4) -0.0005(3) 0.6625(4) 0.189(4) Uani 1 1 d . U . . .
H29D H 0.505497 -0.003165 0.694308 0.283 Uiso 1 1 calc R U . . .
H29E H 0.530142 -0.020487 0.642274 0.283 Uiso 1 1 calc R U . . .
H29F H 0.535831 0.038755 0.645810 0.283 Uiso 1 1 calc R U . . .
C292 C 0.6610(5) -0.0326(5) 0.6251(3) 0.211(4) Uani 1 1 d . U . . .
H29G H 0.672688 0.003419 0.608267 0.316 Uiso 1 1 calc R U . . .
H29H H 0.642524 -0.044478 0.604318 0.316 Uiso 1 1 calc R U . . .
H29I H 0.701339 -0.060325 0.631385 0.316 Uiso 1 1 calc R U . . .
C303 C 1.1142(2) 0.3080(2) 0.52457(18) 0.1148(16) Uani 1 1 d . U . . .
C304 C 1.0873(2) 0.2157(2) 0.56945(16) 0.1002(12) Uani 1 1 d . U . . .
C305 C 1.0527(2) 0.1882(2) 0.61530(16) 0.1019(13) Uani 1 1 d . U . . .
H305 H 1.026302 0.209118 0.639521 0.122 Uiso 1 1 calc R U . . .
C306 C 1.0561(2) 0.1319(2) 0.62582(15) 0.0960(12) Uani 1 1 d . U . . .
C307 C 1.0950(2) 0.1011(2) 0.58919(16) 0.0942(11) Uani 1 1 d . U . . .
C308 C 1.1276(2) 0.1279(2) 0.54426(15) 0.0967(11) Uani 1 1 d . U . . .
H308 H 1.152459 0.107309 0.519555 0.116 Uiso 1 1 calc R U . . .
C309 C 1.1251(2) 0.1844(2) 0.53423(16) 0.1023(13) Uani 1 1 d . U . . .
H309 H 1.149103 0.201779 0.503198 0.123 Uiso 1 1 calc R U . . .
C310 C 0.77316(19) 0.06290(16) 0.69809(16) 0.0859(10) Uani 1 1 d . U . . .
C311 C 0.89369(17) 0.02397(12) 0.66739(12) 0.0681(7) Uani 1 1 d . U . . .
C312 C 0.91974(17) 0.05916(13) 0.68182(13) 0.0719(8) Uani 1 1 d . U . . .
H312 H 0.892147 0.080861 0.705201 0.086 Uiso 1 1 calc R U . . .
C313 C 0.98647(19) 0.06116(16) 0.66099(14) 0.0804(9) Uani 1 1 d . U . . .
C314 C 1.02721(18) 0.03027(16) 0.62578(13) 0.0782(8) Uani 1 1 d . U . . .
C315 C 1.00201(19) -0.00643(13) 0.61459(13) 0.0746(8) Uani 1 1 d . U . . .
H315 H 1.030225 -0.029658 0.592590 0.090 Uiso 1 1 calc R U . . .
C316 C 0.93604(18) -0.00933(12) 0.63529(12) 0.0699(7) Uani 1 1 d . U . . .
H316 H 0.919025 -0.034808 0.627417 0.084 Uiso 1 1 calc R U . . .
C318 C 1.1565(3) -0.0067(4) 0.7399(2) 0.147(2) Uani 1 1 d D U . . .
C319 C 1.1014(3) 0.0356(3) 0.73365(18) 0.1246(17) Uani 1 1 d . U . . .
H319 H 1.075285 0.054147 0.759530 0.149 Uiso 1 1 calc R U . . .
C320 C 1.0843(2) 0.0508(2) 0.68972(16) 0.1052(13) Uani 1 1 d . U . . .
C321 C 1.1232(2) 0.0217(2) 0.65259(16) 0.1050(13) Uani 1 1 d . U . . .
C322 C 1.1769(2) -0.0213(3) 0.65942(19) 0.137(2) Uani 1 1 d . U . . .
H322 H 1.202398 -0.040018 0.633548 0.164 Uiso 1 1 calc R U . . .
C323 C 1.1945(3) -0.0378(4) 0.7033(2) 0.166(3) Uani 1 1 d . U . . .
H323 H 1.230579 -0.068671 0.708856 0.199 Uiso 1 1 calc R U . . .
C324 C 1.09852(19) 0.03871(19) 0.60714(15) 0.0898(10) Uani 1 1 d . U . . .
H324 H 1.127229 0.016923 0.581656 0.108 Uiso 1 1 calc R U . . .
O202 O 0.3491(7) 0.2712(5) 1.0271(5) 0.078(2) Uani 0.474(4) 1 d . U P F 1
O203 O 0.8770(2) 0.2062(2) 1.0022(2) 0.1088(18) Uani 0.554(3) 1 d D U P G 1
O206 O 1.2451(4) -0.1204(5) 0.7828(3) 0.144(3) Uani 0.554(3) 1 d D U P G 1
O207 O 0.7518(3) 0.29820(16) 0.89852(19) 0.133(2) Uani 0.757(3) 1 d D U P H 1
O208 O 0.69724(17) 0.23616(13) 0.94771(16) 0.0950(11) Uani 0.757(3) 1 d D U P H
1
H20B H 0.728590 0.215333 0.931200 0.143 Uiso 0.757(3) 1 calc R U P H 1
O209 O 0.9671(4) 0.1223(4) 0.7510(2) 0.161(3) Uani 0.749(3) 1 d D U P I 1
H20C H 0.963352 0.150600 0.761264 0.242 Uiso 0.749(3) 1 calc R U P I 1
O210 O 0.9263(2) 0.17158(18) 0.69025(18) 0.1063(13) Uani 0.749(3) 1 d D U P I 1
N202 N 0.4599(11) 0.2543(8) 0.9848(10) 0.077(3) Uani 0.474(4) 1 d . U P F 1
H202 H 0.490897 0.230185 0.968873 0.092 Uiso 0.474(4) 1 calc R U P F 1
N203 N 0.8154(4) 0.2208(4) 1.0750(3) 0.0616(15) Uani 0.554(3) 1 d D U P G 1
H203 H 0.811717 0.207281 1.106582 0.074 Uiso 0.554(3) 1 calc R U P G 1
N206 N 1.1793(5) -0.0334(5) 0.7860(3) 0.106(3) Uani 0.554(3) 1 d D U P G 1
H20D H 1.161010 -0.011405 0.807040 0.127 Uiso 0.554(3) 1 calc R U P G 1
C202 C 0.66076(15) 0.32652(12) 0.96506(12) 0.0685(7) Uani 0.757(3) 1 d D U P H
1
C203 C 0.7054(3) 0.2850(3) 0.9329(2) 0.0716(14) Uani 0.757(3) 1 d D U P H 1
C233 C 0.3919(7) 0.2487(5) 0.9958(6) 0.066(2) Uani 0.474(4) 1 d . U P F 1
C236 C 0.3951(3) 0.1598(3) 0.9107(3) 0.081(2) Uani 0.474(4) 1 d G U P F 1
C235 C 0.4163(3) 0.1912(3) 0.9317(4) 0.070(2) Uani 0.474(4) 1 d G U P F 1
H235 H 0.460830 0.196805 0.919442 0.084 Uiso 0.474(4) 1 calc R U P F 1
C234 C 0.3722(3) 0.2146(3) 0.9705(3) 0.0674(19) Uani 0.474(4) 1 d G U P F 1
C239 C 0.3070(3) 0.2064(3) 0.9884(2) 0.075(2) Uani 0.474(4) 1 d G U P F 1
H239 H 0.276943 0.222368 1.014973 0.089 Uiso 0.474(4) 1 calc R U P F 1
C238 C 0.2858(3) 0.1750(3) 0.9675(3) 0.093(2) Uani 0.474(4) 1 d DG U P F 1
C237 C 0.3298(3) 0.1516(3) 0.9286(3) 0.085(2) Uani 0.474(4) 1 d G U P F 1
H237 H 0.315361 0.130124 0.914340 0.102 Uiso 0.474(4) 1 calc R U P F 1
C240 C 0.2130(4) 0.1604(5) 0.9891(4) 0.106(3) Uani 0.474(4) 1 d D U P F 1
C241 C 0.1792(7) 0.1791(9) 0.9470(5) 0.121(5) Uani 0.474(4) 1 d D U P F 1
H24A H 0.181050 0.217911 0.930956 0.182 Uiso 0.474(4) 1 calc R U P F 1
H24B H 0.132226 0.176017 0.959782 0.182 Uiso 0.474(4) 1 calc R U P F 1
H24C H 0.202763 0.155409 0.923058 0.182 Uiso 0.474(4) 1 calc R U P F 1
C242 C 0.1706(8) 0.1794(6) 1.0344(5) 0.102(4) Uani 0.474(4) 1 d D U P F 1
H24D H 0.189730 0.157701 1.062034 0.153 Uiso 0.474(4) 1 calc R U P F 1
H24E H 0.125016 0.174226 1.040960 0.153 Uiso 0.474(4) 1 calc R U P F 1
H24F H 0.168847 0.218961 1.030288 0.153 Uiso 0.474(4) 1 calc R U P F 1
C243 C 0.2217(6) 0.0974(5) 1.0046(5) 0.128(4) Uani 0.474(4) 1 d D U P F 1
H24G H 0.210420 0.083977 0.981007 0.191 Uiso 0.474(4) 1 calc R U P F 1
H24H H 0.191796 0.087785 1.037283 0.191 Uiso 0.474(4) 1 calc R U P F 1
H24I H 0.268436 0.079985 1.005639 0.191 Uiso 0.474(4) 1 calc R U P F 1
C244 C 0.8670(3) 0.1985(3) 1.0496(3) 0.0841(17) Uani 0.554(3) 1 d D U P G 1
C247 C 1.0211(2) 0.0803(2) 1.0624(2) 0.0749(17) Uani 0.554(3) 1 d DG U P G 1
C246 C 0.9670(2) 0.1172(2) 1.04598(16) 0.0813(17) Uani 0.554(3) 1 d DG U P G 1
H246 H 0.960014 0.116289 1.015975 0.098 Uiso 0.554(3) 1 calc R U P G 1
C245 C 0.9231(2) 0.1553(2) 1.0735(2) 0.0828(19) Uani 0.554(3) 1 d DG U P G 1
C250 C 0.9333(2) 0.1566(2) 1.1174(2) 0.0845(19) Uani 0.554(3) 1 d DG U P G 1
H250 H 0.903323 0.182671 1.136196 0.101 Uiso 0.554(3) 1 calc R U P G 1
C249 C 0.9874(3) 0.1198(3) 1.13379(19) 0.092(2) Uani 0.554(3) 1 d G U P G 1
C248 C 1.0313(3) 0.0816(3) 1.1063(2) 0.087(2) Uani 0.554(3) 1 d G U P G 1
H248 H 1.068229 0.056429 1.117491 0.104 Uiso 0.554(3) 1 calc R U P G 1
C261 C 0.4409(3) 0.1363(2) 0.8691(2) 0.081(2) Uani 0.474(4) 1 d G U P F 1
C266 C 0.4866(3) 0.16660(18) 0.8359(3) 0.100(3) Uani 0.474(4) 1 d G U P F 1
H266 H 0.485834 0.202215 0.839705 0.120 Uiso 0.474(4) 1 calc R U P F 1
C265 C 0.5334(3) 0.1448(2) 0.7971(2) 0.102(3) Uani 0.474(4) 1 d G U P F 1
H265 H 0.564608 0.165503 0.774435 0.122 Uiso 0.474(4) 1 calc R U P F 1
C264 C 0.5344(2) 0.0927(2) 0.79156(19) 0.090(3) Uani 0.474(4) 1 d G U P F 1
C263 C 0.4887(3) 0.06238(18) 0.8248(2) 0.0772(18) Uani 0.474(4) 1 d G U P F 1
H263 H 0.489473 0.026763 0.820955 0.093 Uiso 0.474(4) 1 calc R U P F 1
C262 C 0.4419(2) 0.0842(2) 0.86353(19) 0.0807(19) Uani 0.474(4) 1 d G U P F 1
H262 H 0.410698 0.063473 0.886225 0.097 Uiso 0.474(4) 1 calc R U P F 1
C267 C 1.0688(2) 0.0370(2) 1.0318(2) 0.096(2) Uani 0.554(3) 1 d DG U P G 1
C272 C 1.1376(2) 0.0274(2) 1.0262(2) 0.102(2) Uani 0.554(3) 1 d G U P G 1
H272 H 1.153856 0.043122 1.044350 0.123 Uiso 0.554(3) 1 calc R U P G 1
C271 C 1.18250(17) -0.0053(2) 0.9940(2) 0.096(2) Uani 0.554(3) 1 d G U P G 1
H271 H 1.229485 -0.011848 0.990149 0.115 Uiso 0.554(3) 1 calc R U P G 1
C270 C 1.1587(2) -0.0283(2) 0.96743(18) 0.0840(19) Uani 0.554(3) 1 d DG U P G 1
C269 C 1.0899(2) -0.0187(2) 0.9731(2) 0.096(2) Uani 0.554(3) 1 d G U P G 1
H269 H 1.073644 -0.034451 0.954912 0.115 Uiso 0.554(3) 1 calc R U P G 1
C268 C 1.04500(16) 0.0139(2) 1.0053(2) 0.0954(19) Uani 0.554(3) 1 d G U P G 1
H268 H 0.998013 0.020519 1.009113 0.114 Uiso 0.554(3) 1 calc R U P G 1
C295 C 1.2351(3) -0.0858(3) 0.8514(2) 0.099(2) Uani 0.554(3) 1 d DG U P G 1
C294 C 1.1904(3) -0.0586(3) 0.8876(2) 0.085(2) Uani 0.554(3) 1 d DG U P G 1
H294 H 1.146982 -0.038271 0.883879 0.102 Uiso 0.554(3) 1 calc R U P G 1
C293 C 1.2091(3) -0.0610(3) 0.9293(2) 0.0839(19) Uani 0.554(3) 1 d DG U P G 1
C298 C 1.2726(3) -0.0907(3) 0.9347(2) 0.082(2) Uani 0.554(3) 1 d DG U P G 1
H298 H 1.285450 -0.092314 0.963214 0.098 Uiso 0.554(3) 1 calc R U P G 1
C297 C 1.3174(2) -0.1179(3) 0.8985(2) 0.0839(18) Uani 0.554(3) 1 d DG U P G 1
C296 C 1.2986(3) -0.1155(3) 0.8568(2) 0.095(2) Uani 0.554(3) 1 d DG U P G 1
H296 H 1.329200 -0.134129 0.832062 0.114 Uiso 0.554(3) 1 calc R U P G 1
C299 C 1.3893(4) -0.1476(3) 0.9009(3) 0.088(2) Uani 0.554(3) 1 d D U P G 1
C300 C 1.4067(5) -0.2085(3) 0.8953(4) 0.100(3) Uani 0.554(3) 1 d D U P G 1
H30A H 1.376933 -0.229314 0.922214 0.150 Uiso 0.554(3) 1 calc R U P G 1
H30B H 1.453539 -0.225533 0.896321 0.150 Uiso 0.554(3) 1 calc R U P G 1
H30C H 1.400783 -0.209143 0.863891 0.150 Uiso 0.554(3) 1 calc R U P G 1
C301 C 1.4397(5) -0.1150(4) 0.8609(6) 0.128(4) Uani 0.554(3) 1 d D U P G 1
H30D H 1.431430 -0.109256 0.828762 0.192 Uiso 0.554(3) 1 calc R U P G 1
H30E H 1.485799 -0.136493 0.860298 0.192 Uiso 0.554(3) 1 calc R U P G 1
H30F H 1.433712 -0.078898 0.868401 0.192 Uiso 0.554(3) 1 calc R U P G 1
C302 C 1.3957(11) -0.1520(6) 0.9548(5) 0.189(8) Uani 0.554(3) 1 d D U P G 1
H30G H 1.394827 -0.115095 0.958401 0.283 Uiso 0.554(3) 1 calc R U P G 1
H30H H 1.438240 -0.177568 0.959367 0.283 Uiso 0.554(3) 1 calc R U P G 1
H30I H 1.358130 -0.166064 0.979459 0.283 Uiso 0.554(3) 1 calc R U P G 1
C317 C 1.2172(6) -0.0784(7) 0.8049(4) 0.109(3) Uani 0.554(3) 1 d D U P G 1
C325 C 1.0240(2) 0.0964(2) 0.67354(15) 0.0953(11) Uani 0.749(3) 1 d D U P I 1
C326 C 0.9685(3) 0.1357(3) 0.7079(2) 0.0922(15) Uani 0.749(3) 1 d D U P I 1
C651 C 0.9974(6) 0.1229(5) 1.1839(5) 0.109(3) Uani 0.554(3) 1 d . U P G 1
C652 C 0.9446(9) 0.1654(9) 1.2068(6) 0.199(6) Uani 0.554(3) 1 d . U P G 1
H65A H 0.956325 0.201731 1.192743 0.298 Uiso 0.554(3) 1 calc R U P G 1
H65B H 0.940302 0.155940 1.242262 0.298 Uiso 0.554(3) 1 calc R U P G 1
H65C H 0.901797 0.166880 1.200914 0.298 Uiso 0.554(3) 1 calc R U P G 1
C653 C 1.0602(8) 0.1408(7) 1.1729(5) 0.154(4) Uani 0.554(3) 1 d . U P G 1
H65D H 1.059945 0.174865 1.147126 0.232 Uiso 0.554(3) 1 calc R U P G 1
H65E H 1.098429 0.111409 1.161739 0.232 Uiso 0.554(3) 1 calc R U P G 1
H65F H 1.064278 0.148164 1.202597 0.232 Uiso 0.554(3) 1 calc R U P G 1
C654 C 0.9893(9) 0.0720(7) 1.2188(5) 0.166(5) Uani 0.554(3) 1 d . U P G 1
H65G H 0.979390 0.077979 1.252051 0.249 Uiso 0.554(3) 1 calc R U P G 1
H65H H 1.030813 0.043350 1.212574 0.249 Uiso 0.554(3) 1 calc R U P G 1
H65I H 0.952085 0.059808 1.215760 0.249 Uiso 0.554(3) 1 calc R U P G 1
O602 O 0.3440(6) 0.2913(4) 1.0324(5) 0.082(2) Uani 0.526(4) 1 d . U P F 2
O603 O 0.7851(3) 0.2048(2) 1.1836(3) 0.109(2) Uani 0.446(3) 1 d D U P G 2
O606 O 1.2132(10) -0.0947(4) 0.7893(6) 0.158(5) Uani 0.446(3) 1 d D U P G 2
N602 N 0.4498(10) 0.2670(7) 0.9823(10) 0.077(3) Uani 0.526(4) 1 d . U P F 2
H602 H 0.472048 0.249228 0.958432 0.092 Uiso 0.526(4) 1 calc R U P F 2
N603 N 0.8153(8) 0.2242(8) 1.0869(6) 0.115(5) Uani 0.446(3) 1 d D U P G 2
H603 H 0.847697 0.206221 1.066117 0.138 Uiso 0.446(3) 1 calc R U P G 2
N606 N 1.1621(8) -0.0028(5) 0.7881(4) 0.118(3) Uani 0.446(3) 1 d D U P G 2
H606 H 1.149205 0.027777 0.799520 0.141 Uiso 0.446(3) 1 calc R U P G 2
C251 C 1.0144(8) 0.1160(6) 1.2063(6) 0.125(4) Uani 0.446(3) 1 d . U P G 2
C252 C 1.0199(10) 0.1748(7) 1.2020(8) 0.162(6) Uani 0.446(3) 1 d . U P G 2
H25A H 1.020617 0.178973 1.233868 0.243 Uiso 0.446(3) 1 calc R U P G 2
H25B H 0.981250 0.201553 1.191756 0.243 Uiso 0.446(3) 1 calc R U P G 2
H25C H 1.061494 0.181868 1.177576 0.243 Uiso 0.446(3) 1 calc R U P G 2
C253 C 1.0709(10) 0.0736(7) 1.2076(6) 0.173(7) Uani 0.446(3) 1 d . U P G 2
H25D H 1.105117 0.079832 1.176506 0.260 Uiso 0.446(3) 1 calc R U P G 2
H25E H 1.059284 0.037945 1.212497 0.260 Uiso 0.446(3) 1 calc R U P G 2
H25F H 1.088503 0.072764 1.234675 0.260 Uiso 0.446(3) 1 calc R U P G 2
C254 C 0.9593(11) 0.1030(8) 1.2445(7) 0.175(7) Uani 0.446(3) 1 d . U P G 2
H25G H 0.953582 0.120972 1.271156 0.262 Uiso 0.446(3) 1 calc R U P G 2
H25H H 0.966858 0.062579 1.256636 0.262 Uiso 0.446(3) 1 calc R U P G 2
H25I H 0.918658 0.116443 1.232401 0.262 Uiso 0.446(3) 1 calc R U P G 2
C633 C 0.3854(8) 0.2656(5) 1.0024(6) 0.067(2) Uani 0.526(4) 1 d . U P F 2
C636 C 0.3870(3) 0.1803(3) 0.9160(3) 0.081(2) Uani 0.526(4) 1 d G U P F 2
C637 C 0.3191(3) 0.1803(2) 0.9282(2) 0.0810(19) Uani 0.526(4) 1 d G U P F 2
H637 H 0.303503 0.162170 0.911511 0.097 Uiso 0.526(4) 1 calc R U P F 2
C638 C 0.2740(2) 0.2070(2) 0.9647(2) 0.0804(18) Uani 0.526(4) 1 d DG U P F 2
C639 C 0.2968(3) 0.2335(2) 0.9890(2) 0.0732(18) Uani 0.526(4) 1 d G U P F 2
H639 H 0.266005 0.251739 1.014012 0.088 Uiso 0.526(4) 1 calc R U P F 2
C634 C 0.3647(3) 0.2335(3) 0.9769(3) 0.073(2) Uani 0.526(4) 1 d G U P F 2
C635 C 0.4098(2) 0.2068(3) 0.9404(3) 0.076(2) Uani 0.526(4) 1 d G U P F 2
H635 H 0.456232 0.206782 0.932057 0.091 Uiso 0.526(4) 1 calc R U P F 2
C640 C 0.1994(3) 0.2059(3) 0.9771(3) 0.0859(19) Uani 0.526(4) 1 d D U P F 2
C641 C 0.1621(5) 0.2621(5) 0.9623(6) 0.182(7) Uani 0.526(4) 1 d D U P F 2
H64A H 0.116190 0.261279 0.963923 0.274 Uiso 0.526(4) 1 calc R U P F 2
H64B H 0.184273 0.278088 0.928537 0.274 Uiso 0.526(4) 1 calc R U P F 2
H64C H 0.160473 0.284952 0.984260 0.274 Uiso 0.526(4) 1 calc R U P F 2
C642 C 0.1758(8) 0.1847(11) 1.0275(7) 0.234(11) Uani 0.526(4) 1 d D U P F 2
H64D H 0.199656 0.194799 1.045842 0.351 Uiso 0.526(4) 1 calc R U P F 2
H64E H 0.183821 0.144055 1.033704 0.351 Uiso 0.526(4) 1 calc R U P F 2
H64F H 0.127512 0.200453 1.038157 0.351 Uiso 0.526(4) 1 calc R U P F 2
C643 C 0.1855(13) 0.1722(11) 0.9491(10) 0.225(10) Uani 0.526(4) 1 d D U P F 2
H64G H 0.217777 0.136218 0.950433 0.338 Uiso 0.526(4) 1 calc R U P F 2
H64H H 0.189721 0.192293 0.914884 0.338 Uiso 0.526(4) 1 calc R U P F 2
H64I H 0.139730 0.166211 0.963790 0.338 Uiso 0.526(4) 1 calc R U P F 2
C644 C 0.8242(7) 0.2117(9) 1.1310(4) 0.218(8) Uani 0.446(3) 1 d D U P G 2
C647 C 1.0036(4) 0.0978(4) 1.0812(3) 0.119(3) Uani 0.446(3) 1 d DG U P G 2
C648 C 1.0283(4) 0.0890(4) 1.1216(4) 0.113(4) Uani 0.446(3) 1 d G U P G 2
H648 H 1.069088 0.062430 1.124348 0.135 Uiso 0.446(3) 1 calc R U P G 2
C649 C 0.9934(4) 0.1190(4) 1.1580(3) 0.110(3) Uani 0.446(3) 1 d G U P G 2
C650 C 0.9338(4) 0.1579(3) 1.1540(3) 0.113(3) Uani 0.446(3) 1 d DG U P G 2
H650 H 0.909957 0.178406 1.178948 0.136 Uiso 0.446(3) 1 calc R U P G 2
C645 C 0.9091(3) 0.1667(4) 1.1136(3) 0.110(3) Uani 0.446(3) 1 d DG U P G 2
C646 C 0.9440(4) 0.1366(4) 1.0772(3) 0.111(3) Uani 0.446(3) 1 d DG U P G 2
H646 H 0.927101 0.142627 1.049540 0.134 Uiso 0.446(3) 1 calc R U P G 2
C661 C 0.4382(2) 0.1551(3) 0.8731(2) 0.084(2) Uani 0.526(4) 1 d G U P F 2
C666 C 0.5042(3) 0.1327(3) 0.87613(19) 0.102(2) Uani 0.526(4) 1 d G U P F 2
H666 H 0.516854 0.132906 0.904178 0.123 Uiso 0.526(4) 1 calc R U P F 2
C665 C 0.5519(2) 0.1101(3) 0.8381(2) 0.107(2) Uani 0.526(4) 1 d G U P F 2
H665 H 0.597011 0.094747 0.840194 0.128 Uiso 0.526(4) 1 calc R U P F 2
C664 C 0.5334(3) 0.1098(3) 0.7971(2) 0.104(3) Uani 0.526(4) 1 d G U P F 2
C663 C 0.4674(3) 0.1322(3) 0.7941(2) 0.114(3) Uani 0.526(4) 1 d G U P F 2
H663 H 0.454745 0.132042 0.766013 0.137 Uiso 0.526(4) 1 calc R U P F 2
C662 C 0.4197(2) 0.1549(3) 0.8321(2) 0.105(2) Uani 0.526(4) 1 d G U P F 2
H662 H 0.374587 0.170201 0.829997 0.126 Uiso 0.526(4) 1 calc R U P F 2
C667 C 1.0536(3) 0.0588(3) 1.0411(2) 0.098(3) Uani 0.446(3) 1 d DG U P G 2
C668 C 1.0600(3) 0.0818(2) 0.9914(3) 0.111(3) Uani 0.446(3) 1 d G U P G 2
H668 H 1.035810 0.118499 0.981029 0.134 Uiso 0.446(3) 1 calc R U P G 2
C669 C 1.1018(4) 0.0509(3) 0.95682(19) 0.113(3) Uani 0.446(3) 1 d G U P G 2
H669 H 1.106148 0.066611 0.922826 0.136 Uiso 0.446(3) 1 calc R U P G 2
C670 C 1.1371(3) -0.0028(3) 0.9720(2) 0.107(3) Uani 0.446(3) 1 d DG U P G 2
C671 C 1.1307(3) -0.0258(2) 1.0217(3) 0.104(3) Uani 0.446(3) 1 d G U P G 2
H671 H 1.154905 -0.062536 1.032066 0.125 Uiso 0.446(3) 1 calc R U P G 2
C672 C 1.0889(3) 0.0050(3) 1.05628(19) 0.107(3) Uani 0.446(3) 1 d G U P G 2
H672 H 1.084568 -0.010647 1.090270 0.128 Uiso 0.446(3) 1 calc R U P G 2
C695 C 1.2128(6) -0.0629(5) 0.8549(3) 0.118(4) Uani 0.446(3) 1 d DG U P G 2
C694 C 1.1685(4) -0.0335(4) 0.8898(4) 0.107(3) Uani 0.446(3) 1 d DG U P G 2
H694 H 1.127236 -0.010128 0.883993 0.128 Uiso 0.446(3) 1 calc R U P G 2
C693 C 1.1846(4) -0.0383(4) 0.9331(3) 0.106(3) Uani 0.446(3) 1 d DG U P G 2
C698 C 1.2449(5) -0.0725(4) 0.9416(3) 0.108(3) Uani 0.446(3) 1 d DG U P G 2
H698 H 1.255943 -0.075796 0.971215 0.130 Uiso 0.446(3) 1 calc R U P G 2
C697 C 1.2892(5) -0.1020(4) 0.9067(4) 0.113(3) Uani 0.446(3) 1 d DG U P G 2
C696 C 1.2731(5) -0.0972(4) 0.8634(4) 0.114(3) Uani 0.446(3) 1 d DG U P G 2
H696 H 1.303396 -0.117274 0.839515 0.137 Uiso 0.446(3) 1 calc R U P G 2
C699 C 1.3588(8) -0.1308(6) 0.9104(6) 0.137(5) Uani 0.446(3) 1 d D U P G 2
C700 C 1.3830(9) -0.1853(6) 0.8892(7) 0.140(5) Uani 0.446(3) 1 d D U P G 2
H70A H 1.428908 -0.203735 0.891912 0.210 Uiso 0.446(3) 1 calc R U P G 2
H70B H 1.352938 -0.210564 0.907834 0.210 Uiso 0.446(3) 1 calc R U P G 2
H70C H 1.382247 -0.175385 0.854600 0.210 Uiso 0.446(3) 1 calc R U P G 2
C701 C 1.4120(9) -0.0946(8) 0.8751(8) 0.184(9) Uani 0.446(3) 1 d D U P G 2
H70D H 1.457295 -0.114612 0.878325 0.276 Uiso 0.446(3) 1 calc R U P G 2
H70E H 1.410442 -0.088365 0.841014 0.276 Uiso 0.446(3) 1 calc R U P G 2
H70F H 1.400739 -0.058656 0.884431 0.276 Uiso 0.446(3) 1 calc R U P G 2
C702 C 1.3996(6) -0.1461(9) 0.9521(6) 0.148(6) Uani 0.446(3) 1 d D U P G 2
H70G H 1.445866 -0.165909 0.939688 0.222 Uiso 0.446(3) 1 calc R U P G 2
H70H H 1.400044 -0.111760 0.959964 0.222 Uiso 0.446(3) 1 calc R U P G 2
H70I H 1.377447 -0.169850 0.981691 0.222 Uiso 0.446(3) 1 calc R U P G 2
C717 C 1.1894(10) -0.0528(6) 0.8109(5) 0.120(4) Uani 0.446(3) 1 d D U P G 2
O607 O 0.7467(9) 0.2646(8) 0.9223(7) 0.131(6) Uani 0.243(3) 1 d D U P H 3
O608 O 0.6630(7) 0.3055(5) 0.8905(4) 0.104(4) Uani 0.243(3) 1 d D U P H 3
H608 H 0.665250 0.274974 0.884389 0.155 Uiso 0.243(3) 1 calc R U P H 3
O609 O 1.0256(7) 0.1441(6) 0.7313(5) 0.112(4) Uani 0.251(3) 1 d D U P I 3
H609 H 0.996866 0.162228 0.751436 0.168 Uiso 0.251(3) 1 calc R U P I 3
O610 O 0.9645(11) 0.0835(9) 0.7600(6) 0.139(6) Uani 0.251(3) 1 d D U P I 3
C602 C 0.66076(15) 0.32652(12) 0.96506(12) 0.0685(7) Uani 0.243(3) 1 d D U P H
3
C603 C 0.6919(8) 0.2970(6) 0.9232(6) 0.070(4) Uani 0.243(3) 1 d D U P H 3
C725 C 1.0240(2) 0.0964(2) 0.67354(15) 0.0953(11) Uani 0.251(3) 1 d D U P I 3
C726 C 0.9999(8) 0.1105(7) 0.7235(5) 0.107(5) Uani 0.251(3) 1 d D U P I 3

loop_
_atom_site_aniso_label
_atom_site_aniso_U_11
_atom_site_aniso_U_22
_atom_site_aniso_U_33
_atom_site_aniso_U_23
_atom_site_aniso_U_13
_atom_site_aniso_U_12
O1 0.0884(15) 0.0520(11) 0.0796(13) -0.0030(10) -0.0267(11) -0.0127(10)
O2 0.275(6) 0.089(2) 0.087(2) -0.0246(17) -0.026(3) 0.070(3)
O3 0.0853(15) 0.0581(12) 0.0927(15) 0.0008(11) -0.0295(12) -0.0087(11)
O4 0.0711(17) 0.110(2) 0.231(4) 0.073(3) -0.052(2) -0.0228(16)
O5 0.0861(17) 0.0867(17) 0.120(2) -0.0435(16) -0.0155(15) -0.0014(14)
O6 0.0833(14) 0.0723(13) 0.0861(14) -0.0068(11) -0.0384(12) -0.0227(11)
N1 0.0854(18) 0.0479(12) 0.0864(17) 0.0046(12) -0.0302(14) -0.0098(12)
N2 0.0848(19) 0.0823(19) 0.102(2) -0.0451(17) -0.0209(16) -0.0060(15)
N3 0.0706(15) 0.0503(12) 0.0786(16) -0.0049(11) -0.0256(12) -0.0060(11)
N4 0.0566(13) 0.0707(15) 0.0800(16) 0.0022(13) -0.0209(12) -0.0051(12)
N5 0.087(2) 0.121(3) 0.107(2) -0.066(2) -0.0180(18) 0.0134(19)
N6 0.0703(15) 0.0636(14) 0.0852(17) -0.0130(12) -0.0260(13) -0.0153(12)
C1 0.101(2) 0.0509(15) 0.0697(17) -0.0074(13) -0.0414(16) -0.0078(15)
C4 0.089(2) 0.0516(15) 0.0726(17) -0.0130(13) -0.0345(15) -0.0103(14)
C5 0.0846(19) 0.0418(13) 0.0767(18) -0.0091(12) -0.0367(15) -0.0054(13)
C6 0.0794(18) 0.0457(13) 0.0766(18) -0.0104(12) -0.0330(15) -0.0083(13)
C7 0.0812(19) 0.0459(14) 0.0789(18) -0.0081(13) -0.0319(15) -0.0098(13)
C8 0.0792(19) 0.0471(14) 0.088(2) -0.0137(13) -0.0365(16) -0.0064(13)
C9 0.089(2) 0.0437(13) 0.0797(19) -0.0111(13) -0.0430(16) -0.0026(13)
C10 0.098(2) 0.0558(16) 0.0698(17) -0.0161(13) -0.0301(16) -0.0090(15)
C11 0.093(2) 0.0482(14) 0.0801(19) -0.0152(13) -0.0310(17) -0.0047(14)
C12 0.082(2) 0.0519(15) 0.084(2) -0.0172(14) -0.0272(16) -0.0055(14)
C13 0.087(2) 0.0631(17) 0.090(2) -0.0231(16) -0.0215(18) -0.0170(16)
C14 0.100(3) 0.072(2) 0.088(2) -0.0328(17) -0.0306(19) -0.0113(18)
C15 0.115(3) 0.0618(18) 0.081(2) -0.0177(15) -0.036(2) -0.0148(18)
C16 0.085(2) 0.0511(14) 0.0672(17) -0.0132(12) -0.0281(15) -0.0037(13)
C17 0.0782(18) 0.0472(13) 0.0670(16) -0.0104(12) -0.0270(14) -0.0010(12)
C18 0.0742(18) 0.0489(14) 0.0606(15) -0.0107(11) -0.0226(13) -0.0020(12)
C19 0.0687(17) 0.0484(13) 0.0614(15) -0.0135(11) -0.0203(13) 0.0018(12)
C20 0.087(2) 0.0485(14) 0.0642(16) -0.0092(12) -0.0256(15) -0.0045(13)
C21 0.089(2) 0.0510(14) 0.0692(17) -0.0101(13) -0.0322(16) -0.0041(14)
C22 0.0713(17) 0.0502(14) 0.0782(18) -0.0073(13) -0.0271(14) -0.0157(13)
C23 0.0741(18) 0.0535(15) 0.0838(19) -0.0048(13) -0.0338(15) -0.0164(13)
C24 0.0652(17) 0.0603(16) 0.0834(19) -0.0022(14) -0.0274(15) -0.0167(13)
C25 0.0629(17) 0.0745(19) 0.0807(19) -0.0001(15) -0.0294(15) -0.0195(14)
C26 0.0736(19) 0.0685(18) 0.081(2) -0.0090(15) -0.0314(16) -0.0175(15)
C27 0.081(2) 0.0676(18) 0.0798(19) -0.0087(15) -0.0336(16) -0.0153(15)
C28 0.078(2) 0.0572(16) 0.086(2) -0.0044(14) -0.0315(16) -0.0179(14)
C29 0.100(3) 0.075(2) 0.088(2) -0.0215(18) -0.0264(19) -0.0119(18)
C30 0.134(4) 0.091(3) 0.094(3) -0.029(2) -0.019(3) -0.004(3)
C31 0.111(3) 0.086(3) 0.130(4) -0.043(2) -0.034(3) -0.015(2)
C32 0.091(3) 0.085(2) 0.105(3) -0.018(2) -0.027(2) -0.009(2)
C33 0.107(3) 0.0607(18) 0.082(2) -0.0168(16) 0.0069(19) -0.0198(18)
C34 0.077(2) 0.0594(17) 0.095(2) -0.0193(16) 0.0025(17) -0.0286(15)
C35 0.078(2) 0.0609(17) 0.093(2) -0.0210(16) 0.0011(17) -0.0256(15)
C36 0.0698(19) 0.0641(18) 0.108(2) -0.0242(17) -0.0004(17) -0.0240(15)
C37 0.070(2) 0.084(2) 0.105(2) -0.0396(19) 0.0052(18) -0.0285(17)
C38 0.0648(19) 0.089(2) 0.103(2) -0.0338(19) 0.0030(17) -0.0295(17)
C39 0.073(2) 0.0711(19) 0.099(2) -0.0292(17) 0.0039(17) -0.0287(16)
C40 0.085(2) 0.110(3) 0.110(3) -0.060(2) 0.006(2) -0.036(2)
C41 0.118(4) 0.167(5) 0.120(4) -0.075(4) 0.000(3) -0.009(4)
C42 0.150(5) 0.145(4) 0.104(3) -0.033(3) -0.033(3) -0.056(4)
C43 0.097(3) 0.224(7) 0.152(5) -0.109(5) 0.005(3) -0.064(4)
C44 0.0646(17) 0.0508(15) 0.088(2) -0.0052(14) -0.0183(15) -0.0067(13)
C55 0.0620(16) 0.0705(18) 0.0811(19) 0.0003(15) -0.0289(15) -0.0173(14)
C56 0.0595(16) 0.0784(19) 0.0740(18) -0.0003(15) -0.0252(14) -0.0133(14)
C57 0.0565(16) 0.089(2) 0.0732(19) 0.0121(16) -0.0238(14) -0.0184(15)
C58 0.0524(15) 0.0751(19) 0.0805(19) 0.0082(15) -0.0218(14) -0.0120(13)
C59 0.0565(17) 0.087(2) 0.103(3) 0.022(2) -0.0185(17) -0.0140(16)
C60 0.0589(18) 0.086(2) 0.103(3) 0.0192(19) -0.0194(17) -0.0192(16)
C73 0.0596(16) 0.078(2) 0.084(2) 0.0072(16) -0.0283(15) -0.0174(14)
C74 0.072(2) 0.086(2) 0.131(3) 0.023(2) -0.055(2) -0.0274(18)
C75 0.087(2) 0.091(3) 0.151(4) 0.025(3) -0.059(3) -0.043(2)
C76 0.082(2) 0.072(2) 0.115(3) 0.0104(19) -0.045(2) -0.0259(17)
C77 0.0592(16) 0.0732(18) 0.082(2) 0.0030(15) -0.0258(15) -0.0152(14)
C78 0.0546(15) 0.0711(18) 0.087(2) 0.0055(16) -0.0210(15) -0.0131(14)
C79 0.0615(17) 0.073(2) 0.100(2) 0.0081(18) -0.0284(17) -0.0078(15)
C84 0.0692(19) 0.0670(18) 0.106(2) -0.0362(17) -0.0001(17) -0.0156(15)
C85 0.071(2) 0.0683(19) 0.114(3) -0.0413(19) -0.0045(19) -0.0085(16)
C86 0.072(2) 0.087(2) 0.110(3) -0.047(2) 0.0000(19) -0.0195(18)
C87 0.0632(18) 0.077(2) 0.105(2) -0.0383(19) -0.0079(17) -0.0115(15)
C88 0.0637(18) 0.0683(18) 0.106(2) -0.0400(18) -0.0033(17) -0.0135(15)
C89 0.0658(18) 0.0660(18) 0.116(3) -0.0407(18) -0.0092(18) -0.0097(15)
C90 0.071(2) 0.088(2) 0.117(3) -0.052(2) -0.011(2) -0.0004(18)
C91 0.087(2) 0.071(2) 0.126(3) -0.048(2) -0.023(2) -0.0071(17)
C92 0.142(4) 0.087(3) 0.167(5) -0.048(3) -0.021(4) -0.043(3)
C93 0.093(3) 0.072(2) 0.125(3) -0.039(2) -0.030(2) 0.0028(19)
C94 0.136(4) 0.083(3) 0.139(4) -0.062(3) -0.055(3) 0.020(3)
C95 0.114(3) 0.076(2) 0.163(4) 0.015(2) -0.089(3) -0.033(2)
C96 0.091(2) 0.0723(19) 0.101(2) -0.0025(17) -0.050(2) -0.0245(17)
C97 0.0730(19) 0.0664(17) 0.092(2) -0.0147(16) -0.0314(17) -0.0162(15)
C98 0.079(2) 0.0650(18) 0.097(2) -0.0006(16) -0.0372(18) -0.0202(16)
C99 0.106(3) 0.092(3) 0.135(3) 0.023(2) -0.073(3) -0.049(2)
C100 0.149(4) 0.087(3) 0.203(5) 0.038(3) -0.127(4) -0.056(3)
C101 0.0781(19) 0.0695(18) 0.0699(18) -0.0115(14) -0.0253(15) -0.0208(15)
C102 0.119(3) 0.102(3) 0.156(4) 0.041(3) -0.092(3) -0.061(3)
C103 0.085(2) 0.102(3) 0.116(3) 0.001(2) -0.050(2) -0.031(2)
C104 0.172(5) 0.305(10) 0.186(5) 0.125(6) -0.122(5) -0.176(7)
C105 0.166(5) 0.078(3) 0.273(7) -0.011(3) -0.168(5) -0.019(3)
C106 0.0564(16) 0.0681(18) 0.0801(19) -0.0034(15) -0.0182(14) -0.0058(13)
C107 0.0634(18) 0.094(2) 0.0675(18) 0.0026(16) -0.0131(14) -0.0072(16)
C108 0.0645(17) 0.075(2) 0.0767(19) 0.0003(16) -0.0170(15) -0.0047(15)
C109 0.0610(16) 0.0621(16) 0.0723(17) -0.0082(13) -0.0152(13) -0.0076(13)
C110 0.0601(15) 0.0534(14) 0.0703(16) -0.0116(12) -0.0143(12) -0.0066(12)
C111 0.0611(16) 0.0567(15) 0.0719(17) -0.0088(13) -0.0157(13) -0.0054(12)
C112 0.085(2) 0.082(2) 0.099(2) -0.041(2) -0.018(2) 0.0065(18)
C113 0.108(3) 0.073(2) 0.107(3) -0.035(2) -0.019(2) 0.008(2)
C114 0.081(2) 0.0571(17) 0.091(2) -0.0171(16) -0.0127(18) 0.0031(15)
C115 0.0578(15) 0.0522(14) 0.0798(18) -0.0130(13) -0.0120(13) -0.0071(12)
C116 0.0594(16) 0.0569(15) 0.0749(17) -0.0118(13) -0.0109(13) -0.0122(12)
C117 0.0639(17) 0.0669(17) 0.0817(19) -0.0238(15) -0.0096(15) -0.0094(14)
C118 0.0596(16) 0.0630(16) 0.0770(18) -0.0205(14) -0.0157(14) -0.0079(13)
C119 0.0619(16) 0.0576(15) 0.0684(16) -0.0152(13) -0.0134(13) -0.0087(12)
C120 0.0574(15) 0.0592(15) 0.0670(16) -0.0169(12) -0.0145(12) -0.0054(12)
C121 0.0566(15) 0.0619(16) 0.0685(16) -0.0171(13) -0.0120(13) -0.0039(12)
C122 0.0610(17) 0.0757(19) 0.0700(18) -0.0143(15) -0.0148(14) -0.0063(14)
C123 0.0642(17) 0.0696(17) 0.0735(18) -0.0194(14) -0.0184(14) -0.0105(14)
C124 0.0592(16) 0.0561(15) 0.0751(18) -0.0063(13) -0.0174(13) -0.0026(12)
O7 0.141(3) 0.0617(17) 0.213(4) 0.008(2) -0.125(3) -0.0132(18)
O8 0.089(2) 0.0574(16) 0.102(2) 0.0059(14) -0.030(2) 0.0062(15)
O9B 0.071(6) 0.182(16) 0.070(6) -0.019(8) -0.006(5) -0.036(8)
O10B 0.094(5) 0.105(8) 0.078(6) 0.010(5) -0.029(4) -0.055(5)
C2 0.090(2) 0.0454(13) 0.0722(17) -0.0085(12) -0.0324(15) -0.0044(13)
C2E 0.053(6) 0.069(7) 0.069(6) -0.015(5) -0.003(5) -0.004(5)
C3 0.092(3) 0.048(2) 0.079(2) -0.0120(18) -0.034(2) 0.0012(18)
C47 0.091(5) 0.074(4) 0.097(4) -0.010(3) -0.038(4) -0.027(3)
C46 0.060(4) 0.056(3) 0.077(4) -0.015(3) -0.023(3) -0.010(3)
C45 0.072(4) 0.058(3) 0.077(4) -0.013(3) -0.014(3) -0.014(3)
C50 0.093(5) 0.062(3) 0.103(5) 0.007(4) -0.035(4) -0.027(3)
C49 0.117(6) 0.077(4) 0.099(5) -0.001(3) -0.043(4) -0.040(4)
C48 0.094(5) 0.083(4) 0.115(5) -0.017(3) -0.042(4) -0.027(4)
C51 0.108(7) 0.134(7) 0.140(7) -0.027(5) -0.018(6) -0.074(6)
C52 0.125(7) 0.134(9) 0.152(11) -0.005(7) -0.036(7) -0.070(7)
C53 0.198(14) 0.121(9) 0.213(13) -0.070(9) -0.012(11) -0.065(9)
C54 0.171(11) 0.099(7) 0.230(12) 0.062(8) -0.080(10) -0.078(8)
C64 0.070(5) 0.065(4) 0.118(4) -0.035(3) 0.007(4) -0.015(3)
C65 0.078(3) 0.075(3) 0.117(4) -0.043(3) 0.010(3) -0.022(3)
C66 0.079(4) 0.083(4) 0.120(4) -0.045(3) 0.020(3) -0.018(3)
C61 0.076(5) 0.059(4) 0.124(5) -0.030(4) 0.014(4) -0.009(4)
C62 0.092(4) 0.070(3) 0.122(4) -0.028(3) 0.020(3) -0.011(3)
C63 0.088(4) 0.077(4) 0.126(5) -0.023(3) 0.028(3) -0.004(3)
C67B 0.076(3) 0.076(4) 0.088(4) -0.013(3) -0.037(3) -0.020(3)
C68B 0.081(4) 0.098(5) 0.092(4) -0.008(4) -0.033(3) -0.029(4)
C69B 0.072(3) 0.085(4) 0.091(4) -0.006(3) -0.030(3) -0.025(3)
C70B 0.077(4) 0.065(3) 0.099(4) -0.009(3) -0.041(3) -0.022(3)
C71B 0.070(3) 0.087(4) 0.101(4) -0.019(3) -0.035(3) -0.020(3)
C72B 0.084(4) 0.085(4) 0.093(4) -0.016(3) -0.034(3) -0.030(3)
C80 0.071(5) 0.066(6) 0.129(8) 0.011(5) -0.037(6) -0.027(5)
C81 0.102(8) 0.101(8) 0.148(10) -0.033(8) -0.005(8) -0.047(7)
C82 0.077(6) 0.094(8) 0.090(6) -0.023(5) -0.013(5) -0.034(5)
C83 0.102(7) 0.083(6) 0.105(6) 0.021(5) -0.024(5) -0.051(5)
C425 0.0588(15) 0.0537(14) 0.0710(16) -0.0103(12) -0.0147(12) -0.0085(11)
O7B 0.109(13) 0.081(10) 0.065(8) 0.022(7) -0.047(9) -0.049(9)
O8B 0.15(2) 0.061(10) 0.119(18) 0.012(9) -0.063(19) -0.001(12)
O9 0.092(9) 0.106(6) 0.095(9) -0.064(7) -0.050(8) 0.030(6)
O10 0.112(10) 0.059(4) 0.143(12) 0.006(5) -0.075(9) -0.017(6)
C2B 0.090(2) 0.0454(13) 0.0722(17) -0.0085(12) -0.0324(15) -0.0044(13)
C47B 0.116(7) 0.060(4) 0.152(8) 0.011(5) -0.084(6) -0.020(5)
C46B 0.052(5) 0.066(5) 0.101(7) -0.006(4) -0.026(5) 0.001(4)
C45B 0.096(7) 0.076(6) 0.142(8) 0.029(6) -0.070(6) -0.032(5)
C50B 0.136(10) 0.109(8) 0.113(8) 0.012(6) -0.054(7) -0.053(7)
C49B 0.131(8) 0.091(6) 0.132(8) -0.003(5) -0.066(6) -0.029(5)
C48B 0.115(8) 0.091(6) 0.130(8) 0.001(5) -0.042(6) -0.031(6)
C51B 0.123(9) 0.111(8) 0.141(9) -0.010(6) -0.050(7) -0.037(6)
C52B 0.137(11) 0.125(11) 0.149(14) -0.048(9) -0.018(10) -0.016(9)
C53B 0.136(10) 0.079(7) 0.150(9) -0.012(6) -0.014(8) -0.055(7)
C54B 0.177(13) 0.078(7) 0.163(11) -0.002(6) -0.067(10) -0.060(7)
C64B 0.083(10) 0.058(6) 0.121(8) -0.047(6) -0.022(7) -0.003(6)
C63B 0.078(6) 0.060(4) 0.116(7) -0.031(4) -0.031(5) -0.017(4)
C62B 0.070(5) 0.056(4) 0.112(6) -0.038(4) -0.020(5) -0.008(4)
C61B 0.080(9) 0.070(6) 0.099(7) -0.033(6) -0.012(6) -0.022(6)
C66B 0.067(5) 0.071(4) 0.099(6) -0.042(4) -0.014(4) -0.002(4)
C65B 0.078(6) 0.059(4) 0.111(6) -0.041(4) -0.020(5) -0.002(4)
C67 0.070(5) 0.067(4) 0.114(6) 0.001(4) -0.046(5) -0.021(4)
C72 0.086(5) 0.069(4) 0.082(5) 0.000(4) -0.031(4) 0.003(4)
C71 0.090(6) 0.063(4) 0.082(5) -0.007(3) -0.027(4) 0.006(4)
C70 0.057(4) 0.061(4) 0.087(5) -0.002(3) -0.025(4) -0.005(3)
C69 0.081(5) 0.065(4) 0.116(6) -0.012(4) -0.053(4) -0.017(3)
C68 0.109(6) 0.055(4) 0.141(6) -0.007(4) -0.079(6) -0.020(4)
C80B 0.097(6) 0.082(6) 0.181(11) 0.005(7) -0.057(7) -0.035(5)
C81B 0.108(7) 0.128(8) 0.234(12) -0.037(8) -0.068(7) -0.052(6)
C82B 0.118(10) 0.093(9) 0.195(11) 0.018(7) -0.011(9) -0.048(7)
C83B 0.103(6) 0.078(5) 0.295(16) 0.038(7) -0.085(9) -0.042(5)
C125 0.0588(15) 0.0537(14) 0.0710(16) -0.0103(12) -0.0147(12) -0.0085(11)
C126 0.049(6) 0.071(5) 0.062(5) -0.017(4) -0.010(5) -0.017(5)
C131 0.094(13) 0.058(9) 0.088(9) 0.000(7) -0.045(10) -0.018(9)
O9C 0.221(17) 0.090(8) 0.073(5) -0.007(5) -0.037(8) -0.026(10)
O10C 0.065(6) 0.090(8) 0.129(9) 0.041(7) -0.016(6) -0.001(5)
C2I 0.075(9) 0.070(8) 0.077(6) -0.006(5) -0.024(6) -0.013(5)
C525 0.0588(15) 0.0537(14) 0.0710(16) -0.0103(12) -0.0147(12) -0.0085(11)
O201 0.0618(13) 0.0769(14) 0.0928(16) -0.0036(12) -0.0126(11) -0.0082(11)
O204 0.180(4) 0.192(4) 0.121(3) -0.084(3) 0.059(3) -0.121(3)
O205 0.0699(15) 0.0975(19) 0.179(3) -0.059(2) -0.0199(17) -0.0169(14)
N201 0.0706(15) 0.0614(14) 0.0706(15) -0.0046(11) -0.0085(12) -0.0145(12)
N204 0.100(2) 0.128(3) 0.088(2) -0.051(2) 0.0145(17) -0.055(2)
N205 0.0771(16) 0.0568(13) 0.0868(17) -0.0055(12) -0.0274(14) -0.0186(12)
C201 0.0680(18) 0.0669(18) 0.0717(18) -0.0102(14) -0.0074(14) -0.0061(14)
C204 0.0634(17) 0.0673(17) 0.0720(18) -0.0113(14) -0.0112(14) -0.0085(14)
C205 0.0621(16) 0.0604(15) 0.0700(17) -0.0064(13) -0.0130(13) -0.0125(13)
C206 0.0601(16) 0.0574(15) 0.0763(18) -0.0106(13) -0.0082(14) -0.0110(13)
C207 0.0626(16) 0.0583(15) 0.0697(17) -0.0036(13) -0.0122(13) -0.0147(13)
C208 0.0610(16) 0.0576(15) 0.0784(18) -0.0111(13) -0.0181(14) -0.0083(13)
C209 0.0618(17) 0.0645(17) 0.0768(18) -0.0184(14) -0.0139(14) -0.0031(13)
C210 0.0614(17) 0.0702(18) 0.0749(19) 0.0000(15) -0.0132(14) -0.0023(14)
C211 0.0596(16) 0.0611(16) 0.0745(18) -0.0026(13) -0.0140(13) -0.0075(13)
C212 0.0610(16) 0.0617(17) 0.082(2) 0.0018(14) -0.0186(15) -0.0064(13)
C213 0.0563(16) 0.076(2) 0.090(2) 0.0128(16) -0.0187(15) -0.0121(15)
C214 0.0533(17) 0.095(2) 0.094(2) 0.0087(19) -0.0093(16) -0.0093(17)
C215 0.0606(17) 0.083(2) 0.075(2) 0.0029(16) -0.0082(15) -0.0025(16)
C216 0.0665(17) 0.0650(17) 0.0728(18) -0.0035(14) -0.0123(14) -0.0114(14)
C217 0.0630(16) 0.0580(15) 0.0719(17) -0.0014(13) -0.0141(13) -0.0133(13)
C218 0.0585(16) 0.0621(17) 0.084(2) -0.0022(14) -0.0152(14) -0.0166(13)
C219 0.0655(18) 0.0666(18) 0.086(2) 0.0003(15) -0.0150(15) -0.0184(14)
C220 0.076(2) 0.085(2) 0.079(2) -0.0061(17) -0.0179(17) -0.0158(17)
C221 0.078(2) 0.077(2) 0.0717(19) -0.0085(16) -0.0102(16) -0.0114(16)
C222 0.0722(19) 0.0594(16) 0.0767(18) -0.0035(14) -0.0198(15) -0.0232(14)
C223 0.085(2) 0.0676(18) 0.0751(18) -0.0038(15) -0.0203(16) -0.0299(16)
C224 0.088(2) 0.0706(19) 0.0761(19) -0.0060(15) -0.0187(16) -0.0353(17)
C225 0.112(3) 0.085(2) 0.0656(18) -0.0119(16) -0.0082(18) -0.051(2)
C226 0.134(3) 0.093(3) 0.075(2) 0.0031(19) -0.026(2) -0.055(2)
C227 0.125(3) 0.105(3) 0.097(3) 0.022(2) -0.040(3) -0.052(3)
C228 0.089(2) 0.082(2) 0.094(2) 0.0117(19) -0.0236(19) -0.0264(19)
C229 0.156(5) 0.147(4) 0.124(4) 0.057(3) -0.068(4) -0.066(4)
C230 0.216(7) 0.153(6) 0.128(4) 0.054(4) -0.071(5) -0.042(5)
C231 0.202(7) 0.280(10) 0.226(9) 0.134(8) -0.152(7) -0.109(8)
C232 0.158(6) 0.137(5) 0.152(5) 0.037(4) -0.011(4) 0.007(4)
C255 0.128(3) 0.085(2) 0.0689(19) -0.0158(17) -0.0085(19) -0.058(2)
C256 0.151(4) 0.101(3) 0.075(2) -0.018(2) 0.005(2) -0.076(3)
C257 0.151(4) 0.112(3) 0.078(2) -0.026(2) 0.013(2) -0.085(3)
C258 0.123(3) 0.108(3) 0.082(2) -0.036(2) 0.021(2) -0.078(2)
C259 0.116(3) 0.095(3) 0.077(2) -0.0227(19) 0.005(2) -0.057(2)
C260 0.104(3) 0.086(2) 0.073(2) -0.0168(17) 0.0023(18) -0.050(2)
C273 0.120(3) 0.124(3) 0.088(2) -0.042(2) 0.020(2) -0.081(3)
C274 0.107(3) 0.124(3) 0.097(3) -0.046(2) 0.018(2) -0.071(3)
C275 0.109(3) 0.142(4) 0.100(3) -0.054(3) 0.022(2) -0.083(3)
C276 0.119(3) 0.165(4) 0.100(3) -0.061(3) 0.026(3) -0.091(3)
C277 0.128(3) 0.168(4) 0.089(3) -0.049(3) 0.022(2) -0.104(3)
C278 0.142(4) 0.149(4) 0.082(2) -0.039(3) 0.022(2) -0.103(3)
C279 0.158(5) 0.223(6) 0.109(3) -0.071(4) 0.032(3) -0.142(5)
C280 0.209(6) 0.196(5) 0.110(4) -0.042(4) 0.035(4) -0.160(5)
C281 0.217(7) 0.353(11) 0.126(4) -0.101(6) 0.041(4) -0.229(8)
C282 0.143(4) 0.245(7) 0.111(4) -0.071(4) 0.034(3) -0.135(5)
C283 0.068(2) 0.124(3) 0.109(3) 0.011(2) -0.031(2) -0.026(2)
C284 0.072(2) 0.094(3) 0.125(3) -0.011(2) -0.031(2) -0.0166(19)
C285 0.069(2) 0.082(2) 0.116(3) 0.004(2) -0.0318(19) -0.0232(17)
C286 0.092(2) 0.077(2) 0.122(3) 0.007(2) -0.055(2) -0.0260(19)
C287 0.092(3) 0.090(3) 0.134(3) 0.017(2) -0.059(3) -0.030(2)
C288 0.082(3) 0.121(3) 0.139(4) 0.028(3) -0.055(3) -0.042(2)
C289 0.134(4) 0.123(4) 0.158(4) 0.023(3) -0.085(3) -0.070(3)
C290 0.298(11) 0.089(4) 0.217(7) 0.007(4) -0.133(8) -0.054(5)
C291 0.198(6) 0.146(5) 0.276(10) 0.014(6) -0.156(7) -0.070(5)
C292 0.235(9) 0.275(11) 0.179(7) -0.081(7) -0.036(6) -0.129(9)
C303 0.105(3) 0.142(4) 0.113(3) -0.066(3) 0.024(3) -0.070(3)
C304 0.089(3) 0.136(3) 0.091(2) -0.050(2) -0.002(2) -0.046(2)
C305 0.086(2) 0.143(3) 0.097(3) -0.066(2) 0.017(2) -0.061(2)
C306 0.078(2) 0.134(3) 0.097(2) -0.064(2) 0.0072(18) -0.048(2)
C307 0.081(2) 0.118(3) 0.094(2) -0.051(2) -0.0041(19) -0.030(2)
C308 0.082(2) 0.124(3) 0.084(2) -0.049(2) 0.0014(19) -0.022(2)
C309 0.095(3) 0.132(3) 0.088(2) -0.047(2) 0.002(2) -0.044(3)
C310 0.072(2) 0.076(2) 0.114(3) -0.024(2) -0.0273(19) -0.0158(17)
C311 0.0748(18) 0.0514(14) 0.0765(18) -0.0039(13) -0.0304(15) -0.0096(13)
C312 0.0701(18) 0.0648(17) 0.082(2) -0.0208(15) -0.0168(15) -0.0156(14)
C313 0.078(2) 0.087(2) 0.085(2) -0.0365(18) -0.0163(17) -0.0192(17)
C314 0.0701(19) 0.089(2) 0.0741(19) -0.0256(17) -0.0159(15) -0.0110(16)
C315 0.087(2) 0.0574(16) 0.0765(19) -0.0134(14) -0.0322(16) -0.0002(15)
C316 0.093(2) 0.0472(14) 0.0729(18) -0.0050(12) -0.0377(16) -0.0107(14)
C318 0.098(3) 0.271(7) 0.099(3) -0.030(4) -0.025(3) -0.092(4)
C319 0.096(3) 0.214(6) 0.094(3) -0.042(3) -0.011(2) -0.083(3)
C320 0.085(2) 0.167(4) 0.086(2) -0.048(2) -0.0019(18) -0.063(2)
C321 0.063(2) 0.168(4) 0.092(2) -0.046(3) -0.0067(18) -0.034(2)
C322 0.073(3) 0.230(6) 0.098(3) -0.039(4) -0.014(2) -0.025(3)
C323 0.077(3) 0.317(9) 0.101(3) -0.047(4) -0.014(3) -0.047(4)
C324 0.073(2) 0.116(3) 0.084(2) -0.041(2) -0.0108(17) -0.017(2)
O202 0.059(4) 0.080(6) 0.089(5) -0.018(5) -0.010(3) -0.014(5)
O203 0.073(3) 0.111(4) 0.118(4) 0.004(3) -0.044(3) 0.007(3)
O206 0.124(6) 0.191(9) 0.141(6) -0.100(7) -0.045(4) 0.003(5)
O207 0.137(4) 0.055(2) 0.128(4) -0.007(2) 0.047(3) -0.009(2)
O208 0.0643(18) 0.0665(18) 0.146(3) -0.0349(19) -0.0112(19) -0.0084(15)
O209 0.150(5) 0.221(8) 0.108(4) -0.086(5) -0.002(4) -0.019(6)
O210 0.075(2) 0.100(3) 0.144(3) -0.065(2) 0.015(2) -0.0306(19)
N202 0.048(6) 0.063(8) 0.098(5) 0.022(6) -0.035(5) 0.000(5)
N203 0.053(3) 0.070(4) 0.065(3) 0.000(2) -0.030(2) -0.017(2)
N206 0.083(5) 0.168(8) 0.091(4) -0.057(5) -0.017(3) -0.042(5)
C202 0.0616(16) 0.0584(15) 0.0757(17) -0.0101(13) -0.0141(13) -0.0072(13)
C203 0.057(3) 0.058(3) 0.082(3) -0.004(2) -0.013(2) -0.004(2)
C233 0.051(4) 0.048(6) 0.082(5) 0.002(4) -0.015(3) -0.005(4)
C236 0.064(4) 0.066(5) 0.107(5) -0.011(4) -0.023(4) -0.014(4)
C235 0.048(4) 0.051(4) 0.096(5) -0.004(4) -0.014(3) -0.008(3)
C234 0.051(3) 0.057(5) 0.083(5) -0.003(4) -0.025(3) 0.002(3)
C239 0.056(4) 0.085(6) 0.078(4) -0.009(4) -0.016(3) -0.018(4)
C238 0.065(4) 0.109(6) 0.111(6) -0.027(5) -0.025(4) -0.022(4)
C237 0.059(4) 0.085(6) 0.111(5) -0.017(5) -0.020(3) -0.020(4)
C240 0.070(5) 0.142(7) 0.112(6) -0.028(6) -0.031(4) -0.023(5)
C241 0.054(5) 0.189(13) 0.108(6) 0.017(7) -0.029(5) -0.047(6)
C242 0.090(9) 0.122(7) 0.107(6) -0.015(6) -0.015(5) -0.062(7)
C243 0.100(7) 0.139(7) 0.150(9) -0.018(7) -0.029(6) -0.053(6)
C244 0.057(3) 0.077(4) 0.113(4) -0.018(3) -0.026(3) -0.005(3)
C247 0.044(3) 0.077(4) 0.098(4) -0.008(3) -0.027(3) -0.006(3)
C246 0.051(3) 0.098(4) 0.087(4) -0.014(3) -0.024(3) -0.004(3)
C245 0.051(3) 0.090(5) 0.100(4) -0.020(4) -0.022(3) -0.004(3)
C250 0.064(4) 0.080(4) 0.116(5) -0.030(4) -0.024(4) -0.014(3)
C249 0.069(4) 0.101(5) 0.114(5) -0.027(4) -0.032(4) -0.020(3)
C248 0.063(4) 0.100(5) 0.101(5) -0.018(4) -0.036(4) -0.009(4)
C261 0.063(4) 0.070(5) 0.103(5) -0.007(4) -0.014(4) -0.024(3)
C266 0.074(4) 0.069(4) 0.137(6) -0.013(4) 0.002(4) -0.026(3)
C265 0.067(4) 0.067(4) 0.139(7) 0.007(4) 0.003(4) -0.028(4)
C264 0.064(4) 0.066(4) 0.125(6) 0.004(4) -0.030(4) -0.010(3)
C263 0.062(3) 0.064(4) 0.115(5) -0.017(3) -0.028(3) -0.024(3)
C262 0.070(4) 0.079(4) 0.097(5) -0.003(3) -0.022(3) -0.035(3)
C267 0.074(4) 0.096(6) 0.125(6) -0.034(5) -0.042(4) -0.004(4)
C272 0.076(4) 0.123(6) 0.122(5) -0.044(4) -0.045(4) -0.004(4)
C271 0.075(4) 0.108(5) 0.112(5) -0.029(4) -0.048(4) -0.001(3)
C270 0.072(4) 0.082(4) 0.101(5) -0.029(4) -0.036(3) 0.002(3)
C269 0.080(4) 0.109(5) 0.112(5) -0.028(4) -0.038(4) -0.022(4)
C268 0.070(4) 0.107(5) 0.119(5) -0.027(4) -0.034(3) -0.020(3)
C295 0.076(5) 0.119(7) 0.117(5) -0.052(5) -0.023(4) -0.018(5)
C294 0.057(4) 0.092(5) 0.107(5) -0.037(5) -0.023(3) 0.000(3)
C293 0.065(4) 0.082(5) 0.108(5) -0.027(4) -0.030(3) -0.007(3)
C298 0.069(4) 0.066(4) 0.106(5) -0.021(4) -0.026(4) -0.002(3)
C297 0.068(4) 0.057(4) 0.113(5) -0.016(3) -0.016(3) -0.006(3)
C296 0.075(4) 0.095(6) 0.106(5) -0.033(4) -0.011(4) -0.010(4)
C299 0.081(4) 0.053(4) 0.124(5) -0.008(3) -0.037(4) -0.006(3)
C300 0.079(5) 0.056(4) 0.141(7) -0.012(5) -0.011(5) -0.007(4)
C301 0.075(5) 0.061(4) 0.212(10) 0.019(5) -0.039(6) -0.007(4)
C302 0.32(2) 0.087(7) 0.173(9) -0.042(7) -0.151(12) 0.050(9)
C317 0.085(5) 0.159(9) 0.106(5) -0.071(5) -0.017(4) -0.025(5)
C325 0.081(2) 0.130(3) 0.091(2) -0.055(2) 0.0051(17) -0.045(2)
C326 0.093(4) 0.121(4) 0.083(3) -0.050(3) 0.000(3) -0.051(3)
C651 0.115(6) 0.112(6) 0.127(7) -0.036(5) -0.045(5) -0.042(5)
C652 0.208(12) 0.250(13) 0.163(11) -0.107(10) -0.088(9) 0.018(11)
C653 0.171(9) 0.186(12) 0.150(10) -0.007(8) -0.077(8) -0.094(9)
C654 0.213(14) 0.172(9) 0.143(9) -0.003(7) -0.054(9) -0.106(10)
O602 0.067(4) 0.091(6) 0.082(4) -0.017(4) -0.007(3) -0.024(5)
O603 0.090(4) 0.059(3) 0.143(5) -0.007(3) -0.021(4) 0.008(3)
O606 0.237(16) 0.082(6) 0.163(11) -0.008(5) -0.081(10) -0.032(7)
N602 0.048(5) 0.051(6) 0.109(7) 0.008(6) -0.030(4) 0.007(4)
N603 0.107(7) 0.084(7) 0.134(8) -0.013(7) -0.034(6) 0.001(5)
N606 0.119(8) 0.129(7) 0.116(6) -0.018(6) -0.054(6) -0.027(7)
C251 0.119(7) 0.107(7) 0.151(9) 0.023(7) -0.061(6) -0.049(6)
C252 0.152(12) 0.127(9) 0.207(16) 0.007(10) -0.052(12) -0.068(9)
C253 0.184(12) 0.166(11) 0.128(10) 0.001(9) -0.080(9) 0.033(10)
C254 0.201(14) 0.149(12) 0.181(11) -0.069(11) 0.025(11) -0.099(11)
C633 0.064(5) 0.049(6) 0.075(5) 0.008(4) -0.024(4) -0.009(5)
C636 0.065(4) 0.069(5) 0.100(5) -0.001(4) -0.021(3) -0.017(4)
C637 0.067(4) 0.078(5) 0.099(5) -0.012(4) -0.021(3) -0.023(4)
C638 0.068(4) 0.070(4) 0.095(4) -0.005(4) -0.018(3) -0.019(3)
C639 0.063(3) 0.059(4) 0.085(4) 0.001(3) -0.021(3) -0.011(3)
C634 0.071(4) 0.054(4) 0.087(5) 0.004(3) -0.024(3) -0.018(3)
C635 0.061(4) 0.060(5) 0.096(5) -0.006(4) -0.020(4) -0.011(3)
C640 0.060(3) 0.070(4) 0.123(5) 0.000(4) -0.031(3) -0.019(3)
C641 0.066(5) 0.122(7) 0.300(17) 0.059(9) -0.064(8) -0.018(5)
C642 0.053(7) 0.41(3) 0.161(9) 0.071(12) -0.015(7) -0.081(11)
C643 0.161(16) 0.245(19) 0.36(2) -0.124(18) -0.126(16) -0.053(14)
C644 0.144(10) 0.283(16) 0.151(7) 0.023(10) -0.085(7) 0.048(10)
C647 0.085(6) 0.110(7) 0.142(7) 0.031(5) -0.051(6) -0.028(5)
C648 0.072(7) 0.114(8) 0.133(7) 0.022(6) -0.036(6) -0.030(6)
C649 0.085(5) 0.091(6) 0.142(8) 0.028(6) -0.040(6) -0.042(4)
C650 0.108(6) 0.105(6) 0.130(7) 0.007(6) -0.055(6) -0.031(5)
C645 0.083(6) 0.115(7) 0.131(7) 0.010(5) -0.058(5) -0.024(5)
C646 0.085(6) 0.105(7) 0.140(8) 0.016(6) -0.056(6) -0.027(5)
C661 0.071(4) 0.081(5) 0.104(5) -0.014(4) -0.028(4) -0.023(3)
C666 0.076(4) 0.107(6) 0.127(6) -0.028(5) -0.025(4) -0.023(4)
C665 0.073(4) 0.122(6) 0.132(6) -0.033(5) -0.039(4) -0.014(4)
C664 0.074(4) 0.131(8) 0.107(5) -0.005(5) -0.034(4) -0.032(5)
C663 0.084(4) 0.148(7) 0.112(5) -0.024(5) -0.035(4) -0.022(4)
C662 0.082(4) 0.112(6) 0.122(5) -0.022(5) -0.036(4) -0.015(4)
C667 0.083(6) 0.086(6) 0.130(6) 0.038(4) -0.075(5) -0.035(4)
C668 0.121(7) 0.114(6) 0.121(6) 0.037(4) -0.084(5) -0.059(5)
C669 0.129(7) 0.110(6) 0.119(6) 0.043(4) -0.083(5) -0.061(5)
C670 0.099(6) 0.114(6) 0.123(5) 0.008(5) -0.057(5) -0.049(5)
C671 0.094(6) 0.103(6) 0.116(5) 0.023(4) -0.052(4) -0.041(4)
C672 0.104(6) 0.100(6) 0.120(6) 0.026(4) -0.070(5) -0.031(4)
C695 0.123(9) 0.113(9) 0.126(7) -0.008(6) -0.047(6) -0.041(6)
C694 0.092(7) 0.120(9) 0.115(6) 0.003(6) -0.045(5) -0.042(6)
C693 0.085(6) 0.122(8) 0.115(6) 0.009(5) -0.047(5) -0.041(5)
C698 0.118(8) 0.100(8) 0.117(7) 0.000(5) -0.055(6) -0.035(6)
C697 0.131(8) 0.080(7) 0.124(7) 0.006(6) -0.048(6) -0.027(6)
C696 0.123(9) 0.106(8) 0.120(7) -0.019(6) -0.033(7) -0.038(7)
C699 0.139(9) 0.093(9) 0.157(10) -0.001(7) -0.047(8) -0.009(7)
C700 0.120(12) 0.092(10) 0.173(12) -0.006(9) -0.015(9) -0.017(8)
C701 0.140(12) 0.148(14) 0.286(19) 0.039(14) -0.138(13) -0.059(11)
C702 0.059(6) 0.187(18) 0.187(12) -0.021(11) -0.018(7) -0.045(8)
C717 0.139(10) 0.106(7) 0.128(8) -0.016(6) -0.046(8) -0.039(7)
O607 0.119(10) 0.117(12) 0.143(13) -0.068(11) -0.041(9) 0.043(10)
O608 0.134(9) 0.100(8) 0.091(7) -0.045(6) -0.038(6) -0.015(7)
O609 0.123(9) 0.137(10) 0.096(8) -0.052(7) -0.042(7) -0.016(7)
O610 0.135(12) 0.172(16) 0.111(9) -0.053(10) -0.007(8) -0.040(12)
C602 0.0616(16) 0.0584(15) 0.0757(17) -0.0101(13) -0.0141(13) -0.0072(13)
C603 0.074(8) 0.051(7) 0.077(7) -0.009(6) -0.018(5) -0.010(6)
C725 0.081(2) 0.130(3) 0.091(2) -0.055(2) 0.0051(17) -0.045(2)
C726 0.109(11) 0.146(12) 0.085(7) -0.064(8) -0.020(7) -0.021(8)

_geom_special_details            
;
 All esds (except the esd in the dihedral angle between two l.s. planes)
 are estimated using the full covariance matrix.  The cell esds are taken
 into account individually in the estimation of esds in distances, angles
 and torsion angles; correlations between esds in cell parameters are only
 used when they are defined by crystal symmetry.  An approximate (isotropic)
 treatment of cell esds is used for estimating esds involving l.s. planes.
;
loop_
_geom_bond_atom_site_label_1
_geom_bond_atom_site_label_2
_geom_bond_distance
_geom_bond_site_symmetry_2
_geom_bond_publ_flag
O1 C22 1.235(4) . ?
O2 C33 1.224(5) . ?
O3 C44 1.214(4) . ?
O4 C79 1.226(4) . ?
O5 C90 1.232(5) . ?
O6 C101 1.224(4) . ?
N1 H1 0.8800 . ?
N1 C7 1.416(4) . ?
N1 C22 1.352(4) . ?
N2 H2 0.8800 . ?
N2 C13 1.426(4) . ?
N2 C33 1.340(5) . ?
N3 H3 0.8800 . ?
N3 C19 1.405(4) . ?
N3 C44 1.370(4) . ?
N4 H4 0.8800 . ?
N4 C79 1.349(4) . ?
N4 C106 1.431(4) . ?
N5 H5 0.8800 . ?
N5 C90 1.374(5) . ?
N5 C112 1.423(5) . ?
N6 H6 0.8800 . ?
N6 C101 1.362(4) . ?
N6 C118 1.424(4) . ?
C1 H1A 1.0000 . ?
C1 C4 1.505(5) . ?
C1 C10 1.521(4) . ?
C1 C16 1.521(5) . ?
C4 C5 1.409(4) . ?
C4 C9 1.370(5) . ?
C5 C6 1.390(5) . ?
C5 C2 1.540(5) . ?
C5 C2B 1.540(5) . ?
C6 H6A 0.9500 . ?
C6 C7 1.398(5) . ?
C7 C8 1.409(4) . ?
C8 H8 0.9500 . ?
C8 C9 1.382(5) . ?
C9 H9 0.9500 . ?
C10 C11 1.378(5) . ?
C10 C15 1.386(5) . ?
C11 C12 1.406(4) . ?
C11 C2 1.565(5) . ?
C11 C2B 1.565(5) . ?
C12 H12 0.9500 . ?
C12 C13 1.396(5) . ?
C13 C14 1.377(5) . ?
C14 H14 0.9500 . ?
C14 C15 1.390(5) . ?
C15 H15 0.9500 . ?
C16 C17 1.396(4) . ?
C16 C21 1.396(4) . ?
C17 C18 1.381(4) . ?
C17 C2 1.559(4) . ?
C17 C2B 1.559(4) . ?
C18 H18 0.9500 . ?
C18 C19 1.398(4) . ?
C19 C20 1.381(4) . ?
C20 H20 0.9500 . ?
C20 C21 1.386(5) . ?
C21 H21 0.9500 . ?
C22 C23 1.498(5) . ?
C23 C24 1.403(4) . ?
C23 C28 1.398(5) . ?
C24 H24 0.9500 . ?
C24 C25 1.395(5) . ?
C25 C26 1.387(5) . ?
C25 C55 1.489(4) . ?
C26 H26 0.9500 . ?
C26 C27 1.382(5) . ?
C27 C28 1.377(5) . ?
C27 C29 1.544(5) . ?
C28 H28 0.9500 . ?
C29 C30 1.512(6) . ?
C29 C31 1.525(6) . ?
C29 C32 1.534(6) . ?
C30 H30J 0.9800 . ?
C30 H30K 0.9800 . ?
C30 H30L 0.9800 . ?
C31 H31A 0.9800 . ?
C31 H31B 0.9800 . ?
C31 H31C 0.9800 . ?
C32 H32A 0.9800 . ?
C32 H32B 0.9800 . ?
C32 H32C 0.9800 . ?
C33 C34 1.486(5) . ?
C34 C35 1.404(5) . ?
C34 C39 1.406(6) . ?
C35 H35 0.9500 . ?
C35 C36 1.391(5) . ?
C36 C37 1.385(6) . ?
C36 C61 1.512(5) . ?
C36 C61B 1.534(6) . ?
C37 H37 0.9500 . ?
C37 C38 1.419(6) . ?
C38 C39 1.412(5) . ?
C38 C40 1.538(6) . ?
C39 H39 0.9500 . ?
C40 C41 1.501(6) . ?
C40 C42 1.515(7) . ?
C40 C43 1.507(6) . ?
C41 H41A 0.9800 . ?
C41 H41B 0.9800 . ?
C41 H41C 0.9800 . ?
C42 H42A 0.9800 . ?
C42 H42B 0.9800 . ?
C42 H42C 0.9800 . ?
C43 H43A 0.9800 . ?
C43 H43B 0.9800 . ?
C43 H43C 0.9800 . ?
C44 C45 1.437(5) . ?
C44 C45B 1.564(7) . ?
C55 C56 1.415(5) . ?
C55 C60 1.358(5) . ?
C56 H56 0.9500 . ?
C56 C57 1.366(5) . ?
C57 H57 0.9500 . ?
C57 C58 1.383(5) . ?
C58 C59 1.395(5) . ?
C58 C73 1.482(4) . ?
C59 H59 0.9500 . ?
C59 C60 1.385(5) . ?
C60 H60 0.9500 . ?
C73 C74 1.390(5) . ?
C73 C78 1.391(4) . ?
C74 H74 0.9500 . ?
C74 C75 1.390(5) . ?
C75 C76 1.366(6) . ?
C75 C80 1.612(15) . ?
C75 C80B 1.547(15) . ?
C76 H76 0.9500 . ?
C76 C77 1.383(5) . ?
C77 C78 1.370(4) . ?
C77 C79 1.506(4) . ?
C78 H78 0.9500 . ?
C84 C85 1.397(6) . ?
C84 C89 1.400(5) . ?
C84 C64 1.500(5) . ?
C84 C64B 1.494(7) . ?
C85 H85 0.9500 . ?
C85 C86 1.398(6) . ?
C86 C87 1.399(5) . ?
C86 C90 1.471(6) . ?
C87 H87 0.9500 . ?
C87 C88 1.367(5) . ?
C88 C89 1.381(6) . ?
C88 C91 1.546(5) . ?
C89 H89 0.9500 . ?
C91 C92 1.516(7) . ?
C91 C93 1.515(6) . ?
C91 C94 1.517(7) . ?
C92 H92A 0.9800 . ?
C92 H92B 0.9800 . ?
C92 H92C 0.9800 . ?
C93 H93A 0.9800 . ?
C93 H93B 0.9800 . ?
C93 H93C 0.9800 . ?
C94 H94A 0.9800 . ?
C94 H94B 0.9800 . ?
C94 H94C 0.9800 . ?
C95 C96 1.385(5) . ?
C95 C100 1.381(6) . ?
C95 C70B 1.559(5) . ?
C95 C70 1.493(5) . ?
C96 H96 0.9500 . ?
C96 C97 1.402(5) . ?
C97 C98 1.399(5) . ?
C97 C101 1.501(5) . ?
C98 H98 0.9500 . ?
C98 C99 1.391(5) . ?
C99 C100 1.399(6) . ?
C99 C102 1.529(5) . ?
C100 H100 0.9500 . ?
C102 C103 1.526(6) . ?
C102 C104 1.571(8) . ?
C102 C105 1.487(9) . ?
C103 H10A 0.9800 . ?
C103 H10B 0.9800 . ?
C103 H10C 0.9800 . ?
C104 H10D 0.9800 . ?
C104 H10E 0.9800 . ?
C104 H10F 0.9800 . ?
C105 H10G 0.9800 . ?
C105 H10H 0.9800 . ?
C105 H10I 0.9800 . ?
C106 C107 1.401(5) . ?
C106 C111 1.391(4) . ?
C107 H107 0.9500 . ?
C107 C108 1.387(5) . ?
C108 H108 0.9500 . ?
C108 C109 1.386(5) . ?
C109 C110 1.391(4) . ?
C109 C124 1.507(4) . ?
C110 C111 1.389(4) . ?
C110 C425 1.544(4) . ?
C110 C125 1.544(4) . ?
C110 C525 1.544(4) . ?
C111 H111 0.9500 . ?
C112 C113 1.377(6) . ?
C112 C117 1.398(5) . ?
C113 H113 0.9500 . ?
C113 C114 1.386(6) . ?
C114 H114 0.9500 . ?
C114 C115 1.390(4) . ?
C115 C116 1.387(4) . ?
C115 C124 1.520(5) . ?
C116 C117 1.383(5) . ?
C116 C425 1.552(4) . ?
C116 C125 1.552(4) . ?
C116 C525 1.552(4) . ?
C117 H117 0.9500 . ?
C118 C119 1.406(4) . ?
C118 C123 1.374(5) . ?
C119 H119 0.9500 . ?
C119 C120 1.374(4) . ?
C120 C121 1.400(4) . ?
C120 C425 1.563(4) . ?
C120 C125 1.563(4) . ?
C120 C525 1.563(4) . ?
C121 C122 1.398(5) . ?
C121 C124 1.496(4) . ?
C122 H122 0.9500 . ?
C122 C123 1.395(5) . ?
C123 H123 0.9500 . ?
C124 H124 1.0000 . ?
O7 C3 1.223(5) . ?
O8 H8A 0.8400 . ?
O8 C3 1.250(5) . ?
O9B C2E 1.251(12) . ?
O10B H10J 0.8400 . ?
O10B C2E 1.265(12) . ?
C2 C3 1.529(5) . ?
C2E C425 1.543(14) . ?
C47 C46 1.3900 . ?
C47 C48 1.3900 . ?
C47 C67B 1.497(5) . ?
C46 H46 0.9500 . ?
C46 C45 1.3900 . ?
C45 C50 1.3900 . ?
C50 H50 0.9500 . ?
C50 C49 1.3900 . ?
C49 C48 1.3900 . ?
C49 C51 1.619(10) . ?
C48 H48 0.9500 . ?
C51 C52 1.481(18) . ?
C51 C53 1.449(19) . ?
C51 C54 1.406(18) . ?
C52 H52A 0.9800 . ?
C52 H52B 0.9800 . ?
C52 H52C 0.9800 . ?
C53 H53A 0.9800 . ?
C53 H53B 0.9800 . ?
C53 H53C 0.9800 . ?
C54 H54A 0.9800 . ?
C54 H54B 0.9800 . ?
C54 H54C 0.9800 . ?
C64 C65 1.3900 . ?
C64 C63 1.3900 . ?
C65 H65 0.9500 . ?
C65 C66 1.3900 . ?
C66 H66 0.9500 . ?
C66 C61 1.3900 . ?
C61 C62 1.3900 . ?
C62 H62 0.9500 . ?
C62 C63 1.3900 . ?
C63 H63 0.9500 . ?
C67B C68B 1.3900 . ?
C67B C72B 1.3900 . ?
C68B H68B 0.9500 . ?
C68B C69B 1.3900 . ?
C69B H69B 0.9500 . ?
C69B C70B 1.3900 . ?
C70B C71B 1.3900 . ?
C71B H71B 0.9500 . ?
C71B C72B 1.3900 . ?
C72B H72B 0.9500 . ?
C80 C81 1.44(2) . ?
C80 C82 1.510(17) . ?
C80 C83 1.568(17) . ?
C81 H81A 0.9800 . ?
C81 H81B 0.9800 . ?
C81 H81C 0.9800 . ?
C82 H82A 0.9800 . ?
C82 H82B 0.9800 . ?
C82 H82C 0.9800 . ?
C83 H83A 0.9800 . ?
C83 H83B 0.9800 . ?
C83 H83C 0.9800 . ?
O7B C131 1.255(13) . ?
O8B H8B 0.8400 . ?
O8B C131 1.252(14) . ?
O9 H9A 0.8400 . ?
O9 C126 1.237(12) . ?
O10 C126 1.237(12) . ?
C2B C131 1.510(17) . ?
C47B C46B 1.3900 . ?
C47B C48B 1.3900 . ?
C47B C67 1.563(7) . ?
C46B H46B 0.9500 . ?
C46B C45B 1.3900 . ?
C45B C50B 1.3900 . ?
C50B H50B 0.9500 . ?
C50B C49B 1.3900 . ?
C49B C48B 1.3900 . ?
C49B C51B 1.492(11) . ?
C48B H48B 0.9500 . ?
C51B C52B 1.465(13) . ?
C51B C53B 1.499(14) . ?
C51B C54B 1.486(12) . ?
C52B H52D 0.9800 . ?
C52B H52E 0.9800 . ?
C52B H52F 0.9800 . ?
C53B H53D 0.9800 . ?
C53B H53E 0.9800 . ?
C53B H53F 0.9800 . ?
C54B H54D 0.9800 . ?
C54B H54E 0.9800 . ?
C54B H54F 0.9800 . ?
C64B C63B 1.3900 . ?
C64B C65B 1.3900 . ?
C63B H63B 0.9500 . ?
C63B C62B 1.3900 . ?
C62B H62B 0.9500 . ?
C62B C61B 1.3900 . ?
C61B C66B 1.3900 . ?
C66B H66B 0.9500 . ?
C66B C65B 1.3900 . ?
C65B H65J 0.9500 . ?
C67 C72 1.3900 . ?
C67 C68 1.3900 . ?
C72 H72 0.9500 . ?
C72 C71 1.3900 . ?
C71 H71 0.9500 . ?
C71 C70 1.3900 . ?
C70 C69 1.3900 . ?
C69 H69 0.9500 . ?
C69 C68 1.3900 . ?
C68 H68 0.9500 . ?
C80B C81B 1.44(2) . ?
C80B C82B 1.50(2) . ?
C80B C83B 1.506(17) . ?
C81B H81D 0.9800 . ?
C81B H81E 0.9800 . ?
C81B H81F 0.9800 . ?
C82B H82D 0.9800 . ?
C82B H82E 0.9800 . ?
C82B H82F 0.9800 . ?
C83B H83D 0.9800 . ?
C83B H83E 0.9800 . ?
C83B H83F 0.9800 . ?
C125 C126 1.520(13) . ?
O9C H9C 0.8400 . ?
O9C C2I 1.245(12) . ?
O10C C2I 1.240(12) . ?
C2I C525 1.527(15) . ?
O201 C222 1.214(4) . ?
O204 C303 1.240(5) . ?
O205 C310 1.262(5) . ?
N201 H201 0.8800 . ?
N201 C207 1.433(4) . ?
N201 C222 1.345(4) . ?
N204 H204 0.8800 . ?
N204 C303 1.372(6) . ?
N204 C304 1.395(6) . ?
N205 H205 0.8800 . ?
N205 C310 1.327(5) . ?
N205 C311 1.417(4) . ?
C201 H20A 1.0000 . ?
C201 C204 1.513(5) . ?
C201 C210 1.520(5) . ?
C201 C216 1.510(5) . ?
C204 C205 1.395(5) . ?
C204 C209 1.382(5) . ?
C205 C206 1.387(4) . ?
C205 C202 1.546(4) . ?
C205 C602 1.546(4) . ?
C206 H206 0.9500 . ?
C206 C207 1.426(4) . ?
C207 C208 1.365(4) . ?
C208 H208 0.9500 . ?
C208 C209 1.380(5) . ?
C209 H209 0.9500 . ?
C210 C211 1.407(5) . ?
C210 C215 1.384(5) . ?
C211 C212 1.389(5) . ?
C211 C202 1.544(4) . ?
C211 C602 1.544(4) . ?
C212 H212 0.9500 . ?
C212 C213 1.399(5) . ?
C213 C214 1.421(6) . ?
C213 N202 1.46(3) . ?
C213 N602 1.39(2) . ?
C214 H214 0.9500 . ?
C214 C215 1.378(6) . ?
C215 H215 0.9500 . ?
C216 C217 1.391(5) . ?
C216 C221 1.371(5) . ?
C217 C218 1.391(4) . ?
C217 C202 1.564(5) . ?
C217 C602 1.564(5) . ?
C218 H218 0.9500 . ?
C218 C219 1.391(5) . ?
C219 C220 1.391(5) . ?
C219 N203 1.419(8) . ?
C219 N603 1.513(11) . ?
C220 H220 0.9500 . ?
C220 C221 1.386(5) . ?
C221 H221 0.9500 . ?
C222 C223 1.513(5) . ?
C223 C224 1.397(5) . ?
C223 C228 1.370(5) . ?
C224 H224 0.9500 . ?
C224 C225 1.400(5) . ?
C225 C226 1.405(6) . ?
C225 C255 1.450(6) . ?
C226 H226 0.9500 . ?
C226 C227 1.324(7) . ?
C227 C228 1.416(6) . ?
C227 C229 1.552(8) . ?
C228 H228 0.9500 . ?
C229 C230 1.548(9) . ?
C229 C231 1.503(10) . ?
C229 C232 1.526(11) . ?
C230 H23A 0.9800 . ?
C230 H23B 0.9800 . ?
C230 H23C 0.9800 . ?
C231 H23D 0.9800 . ?
C231 H23E 0.9800 . ?
C231 H23F 0.9800 . ?
C232 H23G 0.9800 . ?
C232 H23H 0.9800 . ?
C232 H23I 0.9800 . ?
C255 C256 1.391(5) . ?
C255 C260 1.420(6) . ?
C256 H256 0.9500 . ?
C256 C257 1.382(7) . ?
C257 H257 0.9500 . ?
C257 C258 1.403(7) . ?
C258 C259 1.408(5) . ?
C258 C273 1.441(6) . ?
C259 H259 0.9500 . ?
C259 C260 1.369(6) . ?
C260 H260 0.9500 . ?
C273 C274 1.400(6) . ?
C273 C278 1.412(5) . ?
C274 H274 0.9500 . ?
C274 C275 1.380(6) . ?
C275 C276 1.394(5) . ?
C275 C303 1.459(7) . ?
C276 H276 0.9500 . ?
C276 C277 1.361(7) . ?
C277 C278 1.379(7) . ?
C277 C279 1.532(6) . ?
C278 H278 0.9500 . ?
C279 C280 1.571(11) . ?
C279 C281 1.564(8) . ?
C279 C282 1.516(9) . ?
C280 H28A 0.9800 . ?
C280 H28B 0.9800 . ?
C280 H28C 0.9800 . ?
C281 H28D 0.9800 . ?
C281 H28E 0.9800 . ?
C281 H28F 0.9800 . ?
C282 H28G 0.9800 . ?
C282 H28H 0.9800 . ?
C282 H28I 0.9800 . ?
C283 C284 1.423(6) . ?
C283 C288 1.372(8) . ?
C283 C264 1.372(6) . ?
C283 C664 1.692(7) . ?
C284 H284 0.9500 . ?
C284 C285 1.380(6) . ?
C285 C286 1.369(6) . ?
C285 C310 1.493(5) . ?
C286 H286 0.9500 . ?
C286 C287 1.391(6) . ?
C287 C288 1.390(8) . ?
C287 C289 1.584(8) . ?
C288 H288 0.9500 . ?
C289 C290 1.498(8) . ?
C289 C291 1.584(9) . ?
C289 C292 1.433(10) . ?
C290 H29A 0.9800 . ?
C290 H29B 0.9800 . ?
C290 H29C 0.9800 . ?
C291 H29D 0.9800 . ?
C291 H29E 0.9800 . ?
C291 H29F 0.9800 . ?
C292 H29G 0.9800 . ?
C292 H29H 0.9800 . ?
C292 H29I 0.9800 . ?
C304 C305 1.414(6) . ?
C304 C309 1.394(6) . ?
C305 H305 0.9500 . ?
C305 C306 1.375(6) . ?
C306 C307 1.419(5) . ?
C306 C325 1.516(6) . ?
C306 C725 1.516(6) . ?
C307 C308 1.373(6) . ?
C307 C324 1.527(6) . ?
C308 H308 0.9500 . ?
C308 C309 1.384(7) . ?
C309 H309 0.9500 . ?
C311 C312 1.411(5) . ?
C311 C316 1.383(5) . ?
C312 H312 0.9500 . ?
C312 C313 1.381(5) . ?
C313 C314 1.399(5) . ?
C313 C325 1.559(5) . ?
C313 C725 1.559(5) . ?
C314 C315 1.376(5) . ?
C314 C324 1.516(5) . ?
C315 H315 0.9500 . ?
C315 C316 1.371(5) . ?
C316 H316 0.9500 . ?
C318 C319 1.373(10) . ?
C318 C323 1.419(10) . ?
C318 N206 1.499(10) . ?
C318 N606 1.496(11) . ?
C319 H319 0.9500 . ?
C319 C320 1.375(7) . ?
C320 C321 1.404(6) . ?
C320 C325 1.570(7) . ?
C320 C725 1.570(7) . ?
C321 C322 1.365(8) . ?
C321 C324 1.499(6) . ?
C322 H322 0.9500 . ?
C322 C323 1.378(8) . ?
C323 H323 0.9500 . ?
C324 H324 1.0000 . ?
O202 C233 1.217(14) . ?
O203 C244 1.305(9) . ?
O206 C317 1.313(14) . ?
O207 C203 1.221(7) . ?
O208 H20B 0.8400 . ?
O208 C203 1.253(7) . ?
O209 H20C 0.8400 . ?
O209 C326 1.209(7) . ?
O210 C326 1.214(7) . ?
N202 H202 0.8800 . ?
N202 C233 1.44(3) . ?
N203 H203 0.8800 . ?
N203 C244 1.209(11) . ?
N206 H20D 0.8800 . ?
N206 C317 1.296(15) . ?
C202 C203 1.534(7) . ?
C233 C234 1.519(14) . ?
C236 C235 1.3900 . ?
C236 C237 1.3900 . ?
C236 C261 1.463(7) . ?
C235 H235 0.9500 . ?
C235 C234 1.3900 . ?
C234 C239 1.3900 . ?
C239 H239 0.9500 . ?
C239 C238 1.3900 . ?
C238 C237 1.3900 . ?
C238 C240 1.605(10) . ?
C237 H237 0.9500 . ?
C240 C241 1.526(14) . ?
C240 C242 1.478(14) . ?
C240 C243 1.523(14) . ?
C241 H24A 0.9800 . ?
C241 H24B 0.9800 . ?
C241 H24C 0.9800 . ?
C242 H24D 0.9800 . ?
C242 H24E 0.9800 . ?
C242 H24F 0.9800 . ?
C243 H24G 0.9800 . ?
C243 H24H 0.9800 . ?
C243 H24I 0.9800 . ?
C244 C245 1.578(7) . ?
C247 C246 1.3900 . ?
C247 C248 1.3900 . ?
C247 C267 1.555(5) . ?
C246 H246 0.9500 . ?
C246 C245 1.3900 . ?
C245 C250 1.3900 . ?
C250 H250 0.9500 . ?
C250 C249 1.3900 . ?
C249 C248 1.3900 . ?
C249 C651 1.585(11) . ?
C248 H248 0.9500 . ?
C261 C266 1.3900 . ?
C261 C262 1.3900 . ?
C266 H266 0.9500 . ?
C266 C265 1.3900 . ?
C265 H265 0.9500 . ?
C265 C264 1.3900 . ?
C264 C263 1.3900 . ?
C263 H263 0.9500 . ?
C263 C262 1.3900 . ?
C262 H262 0.9500 . ?
C267 C272 1.3900 . ?
C267 C268 1.3900 . ?
C272 H272 0.9500 . ?
C272 C271 1.3900 . ?
C271 H271 0.9500 . ?
C271 C270 1.3900 . ?
C270 C269 1.3900 . ?
C270 C293 1.540(5) . ?
C269 H269 0.9500 . ?
C269 C268 1.3900 . ?
C268 H268 0.9500 . ?
C295 C294 1.3900 . ?
C295 C296 1.3900 . ?
C295 C317 1.485(10) . ?
C294 H294 0.9500 . ?
C294 C293 1.3900 . ?
C293 C298 1.3900 . ?
C298 H298 0.9500 . ?
C298 C297 1.3900 . ?
C297 C296 1.3900 . ?
C297 C299 1.526(9) . ?
C296 H296 0.9500 . ?
C299 C300 1.543(10) . ?
C299 C301 1.556(11) . ?
C299 C302 1.605(12) . ?
C300 H30A 0.9800 . ?
C300 H30B 0.9800 . ?
C300 H30C 0.9800 . ?
C301 H30D 0.9800 . ?
C301 H30E 0.9800 . ?
C301 H30F 0.9800 . ?
C302 H30G 0.9800 . ?
C302 H30H 0.9800 . ?
C302 H30I 0.9800 . ?
C325 C326 1.605(7) . ?
C651 C652 1.464(18) . ?
C651 C653 1.467(16) . ?
C651 C654 1.432(18) . ?
C652 H65A 0.9800 . ?
C652 H65B 0.9800 . ?
C652 H65C 0.9800 . ?
C653 H65D 0.9800 . ?
C653 H65E 0.9800 . ?
C653 H65F 0.9800 . ?
C654 H65G 0.9800 . ?
C654 H65H 0.9800 . ?
C654 H65I 0.9800 . ?
O602 C633 1.223(15) . ?
O603 C644 1.494(11) . ?
O606 C717 1.299(16) . ?
N602 H602 0.8800 . ?
N602 C633 1.33(3) . ?
N603 H603 0.8800 . ?
N603 C644 1.307(16) . ?
N606 H606 0.8800 . ?
N606 C717 1.326(16) . ?
C251 C252 1.52(2) . ?
C251 C253 1.38(2) . ?
C251 C254 1.39(2) . ?
C251 C649 1.598(17) . ?
C252 H25A 0.9800 . ?
C252 H25B 0.9800 . ?
C252 H25C 0.9800 . ?
C253 H25D 0.9800 . ?
C253 H25E 0.9800 . ?
C253 H25F 0.9800 . ?
C254 H25G 0.9800 . ?
C254 H25H 0.9800 . ?
C254 H25I 0.9800 . ?
C633 C634 1.495(12) . ?
C636 C637 1.3900 . ?
C636 C635 1.3900 . ?
C636 C661 1.545(7) . ?
C637 H637 0.9500 . ?
C637 C638 1.3900 . ?
C638 C639 1.3900 . ?
C638 C640 1.537(7) . ?
C639 H639 0.9500 . ?
C639 C634 1.3900 . ?
C634 C635 1.3900 . ?
C635 H635 0.9500 . ?
C640 C641 1.450(11) . ?
C640 C642 1.404(16) . ?
C640 C643 1.498(17) . ?
C641 H64A 0.9800 . ?
C641 H64B 0.9800 . ?
C641 H64C 0.9800 . ?
C642 H64D 0.9800 . ?
C642 H64E 0.9800 . ?
C642 H64F 0.9800 . ?
C643 H64G 0.9800 . ?
C643 H64H 0.9800 . ?
C643 H64I 0.9800 . ?
C644 C645 1.854(13) . ?
C647 C648 1.3900 . ?
C647 C646 1.3900 . ?
C647 C667 1.669(9) . ?
C648 H648 0.9500 . ?
C648 C649 1.3900 . ?
C649 C650 1.3900 . ?
C650 H650 0.9500 . ?
C650 C645 1.3900 . ?
C645 C646 1.3900 . ?
C646 H646 0.9500 . ?
C661 C666 1.3900 . ?
C661 C662 1.3900 . ?
C666 H666 0.9500 . ?
C666 C665 1.3900 . ?
C665 H665 0.9500 . ?
C665 C664 1.3900 . ?
C664 C663 1.3900 . ?
C663 H663 0.9500 . ?
C663 C662 1.3900 . ?
C662 H662 0.9500 . ?
C667 C668 1.3900 . ?
C667 C672 1.3900 . ?
C668 H668 0.9500 . ?
C668 C669 1.3900 . ?
C669 H669 0.9500 . ?
C669 C670 1.3900 . ?
C670 C671 1.3900 . ?
C670 C693 1.577(10) . ?
C671 H671 0.9500 . ?
C671 C672 1.3900 . ?
C672 H672 0.9500 . ?
C695 C694 1.3900 . ?
C695 C696 1.3900 . ?
C695 C717 1.466(12) . ?
C694 H694 0.9500 . ?
C694 C693 1.3900 . ?
C693 C698 1.3900 . ?
C698 H698 0.9500 . ?
C698 C697 1.3900 . ?
C697 C696 1.3900 . ?
C697 C699 1.487(14) . ?
C696 H696 0.9500 . ?
C699 C700 1.579(16) . ?
C699 C701 1.604(15) . ?
C699 C702 1.625(15) . ?
C700 H70A 0.9800 . ?
C700 H70B 0.9800 . ?
C700 H70C 0.9800 . ?
C701 H70D 0.9800 . ?
C701 H70E 0.9800 . ?
C701 H70F 0.9800 . ?
C702 H70G 0.9800 . ?
C702 H70H 0.9800 . ?
C702 H70I 0.9800 . ?
O607 C603 1.225(12) . ?
O608 H608 0.8400 . ?
O608 C603 1.242(12) . ?
O609 H609 0.8400 . ?
O609 C726 1.260(12) . ?
O610 C726 1.257(12) . ?
C602 C603 1.502(15) . ?
C725 C726 1.507(13) . ?

loop_
_geom_angle_atom_site_label_1
_geom_angle_atom_site_label_2
_geom_angle_atom_site_label_3
_geom_angle
_geom_angle_site_symmetry_1
_geom_angle_site_symmetry_3
_geom_angle_publ_flag
C7 N1 H1 116.7 . . ?
C22 N1 H1 116.7 . . ?
C22 N1 C7 126.7(2) . . ?
C13 N2 H2 115.0 . . ?
C33 N2 H2 115.0 . . ?
C33 N2 C13 129.9(3) . . ?
C19 N3 H3 116.2 . . ?
C44 N3 H3 116.2 . . ?
C44 N3 C19 127.6(3) . . ?
C79 N4 H4 117.2 . . ?
C79 N4 C106 125.6(3) . . ?
C106 N4 H4 117.2 . . ?
C90 N5 H5 116.7 . . ?
C90 N5 C112 126.6(4) . . ?
C112 N5 H5 116.7 . . ?
C101 N6 H6 116.4 . . ?
C101 N6 C118 127.2(3) . . ?
C118 N6 H6 116.4 . . ?
C4 C1 H1A 112.9 . . ?
C4 C1 C10 107.3(3) . . ?
C4 C1 C16 105.2(3) . . ?
C10 C1 H1A 112.9 . . ?
C16 C1 H1A 112.9 . . ?
C16 C1 C10 105.1(3) . . ?
C5 C4 C1 113.3(3) . . ?
C9 C4 C1 126.6(3) . . ?
C9 C4 C5 120.1(3) . . ?
C4 C5 C2 113.2(3) . . ?
C4 C5 C2B 113.2(3) . . ?
C6 C5 C4 119.6(3) . . ?
C6 C5 C2 126.9(3) . . ?
C6 C5 C2B 126.9(3) . . ?
C5 C6 H6A 120.3 . . ?
C5 C6 C7 119.5(3) . . ?
C7 C6 H6A 120.3 . . ?
C6 C7 N1 117.6(3) . . ?
C6 C7 C8 120.5(3) . . ?
C8 C7 N1 121.9(3) . . ?
C7 C8 H8 120.6 . . ?
C9 C8 C7 118.8(3) . . ?
C9 C8 H8 120.6 . . ?
C4 C9 C8 121.4(3) . . ?
C4 C9 H9 119.3 . . ?
C8 C9 H9 119.3 . . ?
C11 C10 C1 113.9(3) . . ?
C11 C10 C15 120.8(3) . . ?
C15 C10 C1 125.0(3) . . ?
C10 C11 C12 121.0(3) . . ?
C10 C11 C2 113.2(3) . . ?
C10 C11 C2B 113.2(3) . . ?
C12 C11 C2 125.6(3) . . ?
C12 C11 C2B 125.6(3) . . ?
C11 C12 H12 121.4 . . ?
C13 C12 C11 117.2(3) . . ?
C13 C12 H12 121.4 . . ?
C12 C13 N2 122.1(3) . . ?
C14 C13 N2 116.1(3) . . ?
C14 C13 C12 121.7(3) . . ?
C13 C14 H14 119.8 . . ?
C13 C14 C15 120.3(3) . . ?
C15 C14 H14 119.8 . . ?
C10 C15 C14 118.9(3) . . ?
C10 C15 H15 120.5 . . ?
C14 C15 H15 120.5 . . ?
C17 C16 C1 114.6(3) . . ?
C21 C16 C1 125.8(3) . . ?
C21 C16 C17 119.5(3) . . ?
C16 C17 C2 111.8(3) . . ?
C16 C17 C2B 111.8(3) . . ?
C18 C17 C16 119.9(3) . . ?
C18 C17 C2 128.3(3) . . ?
C18 C17 C2B 128.3(3) . . ?
C17 C18 H18 120.1 . . ?
C17 C18 C19 119.8(3) . . ?
C19 C18 H18 120.1 . . ?
C18 C19 N3 115.8(2) . . ?
C20 C19 N3 123.4(3) . . ?
C20 C19 C18 120.8(3) . . ?
C19 C20 H20 120.4 . . ?
C19 C20 C21 119.2(3) . . ?
C21 C20 H20 120.4 . . ?
C16 C21 H21 119.6 . . ?
C20 C21 C16 120.7(3) . . ?
C20 C21 H21 119.6 . . ?
O1 C22 N1 122.2(3) . . ?
O1 C22 C23 120.0(3) . . ?
N1 C22 C23 117.7(3) . . ?
C24 C23 C22 122.2(3) . . ?
C28 C23 C22 118.6(3) . . ?
C28 C23 C24 119.2(3) . . ?
C23 C24 H24 120.2 . . ?
C25 C24 C23 119.7(3) . . ?
C25 C24 H24 120.2 . . ?
C24 C25 C55 119.2(3) . . ?
C26 C25 C24 118.8(3) . . ?
C26 C25 C55 121.9(3) . . ?
C25 C26 H26 118.7 . . ?
C27 C26 C25 122.7(3) . . ?
C27 C26 H26 118.7 . . ?
C26 C27 C29 122.8(3) . . ?
C28 C27 C26 117.9(3) . . ?
C28 C27 C29 119.3(3) . . ?
C23 C28 H28 119.1 . . ?
C27 C28 C23 121.7(3) . . ?
C27 C28 H28 119.1 . . ?
C30 C29 C27 112.1(3) . . ?
C30 C29 C31 110.2(4) . . ?
C30 C29 C32 107.5(4) . . ?
C31 C29 C27 109.1(3) . . ?
C31 C29 C32 108.4(3) . . ?
C32 C29 C27 109.6(3) . . ?
C29 C30 H30J 109.5 . . ?
C29 C30 H30K 109.5 . . ?
C29 C30 H30L 109.5 . . ?
H30J C30 H30K 109.5 . . ?
H30J C30 H30L 109.5 . . ?
H30K C30 H30L 109.5 . . ?
C29 C31 H31A 109.5 . . ?
C29 C31 H31B 109.5 . . ?
C29 C31 H31C 109.5 . . ?
H31A C31 H31B 109.5 . . ?
H31A C31 H31C 109.5 . . ?
H31B C31 H31C 109.5 . . ?
C29 C32 H32A 109.5 . . ?
C29 C32 H32B 109.5 . . ?
C29 C32 H32C 109.5 . . ?
H32A C32 H32B 109.5 . . ?
H32A C32 H32C 109.5 . . ?
H32B C32 H32C 109.5 . . ?
O2 C33 N2 121.4(3) . . ?
O2 C33 C34 120.6(4) . . ?
N2 C33 C34 118.0(4) . . ?
C35 C34 C33 116.0(4) . . ?
C35 C34 C39 119.5(3) . . ?
C39 C34 C33 124.5(4) . . ?
C34 C35 H35 119.7 . . ?
C36 C35 C34 120.5(4) . . ?
C36 C35 H35 119.7 . . ?
C35 C36 C61 115.8(4) . . ?
C35 C36 C61B 120.9(4) . . ?
C37 C36 C35 119.9(4) . . ?
C37 C36 C61 124.1(3) . . ?
C37 C36 C61B 119.1(4) . . ?
C36 C37 H37 119.2 . . ?
C36 C37 C38 121.6(3) . . ?
C38 C37 H37 119.2 . . ?
C37 C38 C40 122.1(3) . . ?
C39 C38 C37 117.7(4) . . ?
C39 C38 C40 119.9(4) . . ?
C34 C39 C38 120.9(4) . . ?
C34 C39 H39 119.6 . . ?
C38 C39 H39 119.6 . . ?
C41 C40 C38 112.9(4) . . ?
C41 C40 C42 108.0(4) . . ?
C41 C40 C43 110.3(4) . . ?
C42 C40 C38 111.7(3) . . ?
C43 C40 C38 107.9(4) . . ?
C43 C40 C42 105.8(5) . . ?
C40 C41 H41A 109.5 . . ?
C40 C41 H41B 109.5 . . ?
C40 C41 H41C 109.5 . . ?
H41A C41 H41B 109.5 . . ?
H41A C41 H41C 109.5 . . ?
H41B C41 H41C 109.5 . . ?
C40 C42 H42A 109.5 . . ?
C40 C42 H42B 109.5 . . ?
C40 C42 H42C 109.5 . . ?
H42A C42 H42B 109.5 . . ?
H42A C42 H42C 109.5 . . ?
H42B C42 H42C 109.5 . . ?
C40 C43 H43A 109.5 . . ?
C40 C43 H43B 109.5 . . ?
C40 C43 H43C 109.5 . . ?
H43A C43 H43B 109.5 . . ?
H43A C43 H43C 109.5 . . ?
H43B C43 H43C 109.5 . . ?
O3 C44 N3 123.2(3) . . ?
O3 C44 C45 119.0(4) . . ?
O3 C44 C45B 119.3(4) . . ?
N3 C44 C45 117.3(4) . . ?
N3 C44 C45B 116.4(4) . . ?
C56 C55 C25 120.2(3) . . ?
C60 C55 C25 122.4(3) . . ?
C60 C55 C56 117.4(3) . . ?
C55 C56 H56 120.0 . . ?
C57 C56 C55 120.0(3) . . ?
C57 C56 H56 120.0 . . ?
C56 C57 H57 118.4 . . ?
C56 C57 C58 123.3(3) . . ?
C58 C57 H57 118.4 . . ?
C57 C58 C59 115.9(3) . . ?
C57 C58 C73 122.4(3) . . ?
C59 C58 C73 121.7(3) . . ?
C58 C59 H59 119.3 . . ?
C60 C59 C58 121.5(3) . . ?
C60 C59 H59 119.3 . . ?
C55 C60 C59 121.9(3) . . ?
C55 C60 H60 119.0 . . ?
C59 C60 H60 119.0 . . ?
C74 C73 C58 119.4(3) . . ?
C74 C73 C78 118.2(3) . . ?
C78 C73 C58 122.4(3) . . ?
C73 C74 H74 119.1 . . ?
C73 C74 C75 121.7(3) . . ?
C75 C74 H74 119.1 . . ?
C74 C75 C80 118.7(6) . . ?
C74 C75 C80B 121.3(6) . . ?
C76 C75 C74 118.0(4) . . ?
C76 C75 C80 122.2(6) . . ?
C76 C75 C80B 117.1(6) . . ?
C75 C76 H76 119.1 . . ?
C75 C76 C77 121.7(3) . . ?
C77 C76 H76 119.1 . . ?
C76 C77 C79 115.8(3) . . ?
C78 C77 C76 119.6(3) . . ?
C78 C77 C79 124.6(3) . . ?
C73 C78 H78 119.7 . . ?
C77 C78 C73 120.7(3) . . ?
C77 C78 H78 119.7 . . ?
O4 C79 N4 122.8(3) . . ?
O4 C79 C77 119.6(3) . . ?
N4 C79 C77 117.5(3) . . ?
C85 C84 C89 117.3(4) . . ?
C85 C84 C64 118.6(3) . . ?
C85 C84 C64B 123.5(4) . . ?
C89 C84 C64 124.1(4) . . ?
C89 C84 C64B 119.1(4) . . ?
C84 C85 H85 119.7 . . ?
C84 C85 C86 120.6(3) . . ?
C86 C85 H85 119.7 . . ?
C85 C86 C87 118.7(4) . . ?
C85 C86 C90 123.5(3) . . ?
C87 C86 C90 117.7(4) . . ?
C86 C87 H87 118.7 . . ?
C88 C87 C86 122.5(4) . . ?
C88 C87 H87 118.7 . . ?
C87 C88 C89 117.2(3) . . ?
C87 C88 C91 119.3(4) . . ?
C89 C88 C91 123.3(4) . . ?
C84 C89 H89 118.2 . . ?
C88 C89 C84 123.5(4) . . ?
C88 C89 H89 118.2 . . ?
O5 C90 N5 121.7(4) . . ?
O5 C90 C86 123.4(3) . . ?
N5 C90 C86 114.9(4) . . ?
C92 C91 C88 108.1(3) . . ?
C92 C91 C94 108.3(4) . . ?
C93 C91 C88 110.8(3) . . ?
C93 C91 C92 109.6(4) . . ?
C93 C91 C94 108.3(4) . . ?
C94 C91 C88 111.6(4) . . ?
C91 C92 H92A 109.5 . . ?
C91 C92 H92B 109.5 . . ?
C91 C92 H92C 109.5 . . ?
H92A C92 H92B 109.5 . . ?
H92A C92 H92C 109.5 . . ?
H92B C92 H92C 109.5 . . ?
C91 C93 H93A 109.5 . . ?
C91 C93 H93B 109.5 . . ?
C91 C93 H93C 109.5 . . ?
H93A C93 H93B 109.5 . . ?
H93A C93 H93C 109.5 . . ?
H93B C93 H93C 109.5 . . ?
C91 C94 H94A 109.5 . . ?
C91 C94 H94B 109.5 . . ?
C91 C94 H94C 109.5 . . ?
H94A C94 H94B 109.5 . . ?
H94A C94 H94C 109.5 . . ?
H94B C94 H94C 109.5 . . ?
C96 C95 C70B 118.7(4) . . ?
C96 C95 C70 115.5(4) . . ?
C100 C95 C96 118.9(4) . . ?
C100 C95 C70B 119.7(4) . . ?
C100 C95 C70 124.0(4) . . ?
C95 C96 H96 119.8 . . ?
C95 C96 C97 120.4(3) . . ?
C97 C96 H96 119.8 . . ?
C96 C97 C101 116.0(3) . . ?
C98 C97 C96 119.0(3) . . ?
C98 C97 C101 125.1(3) . . ?
C97 C98 H98 119.1 . . ?
C99 C98 C97 121.8(3) . . ?
C99 C98 H98 119.1 . . ?
C98 C99 C100 117.0(3) . . ?
C98 C99 C102 122.5(3) . . ?
C100 C99 C102 120.5(3) . . ?
C95 C100 C99 122.8(4) . . ?
C95 C100 H100 118.6 . . ?
C99 C100 H100 118.6 . . ?
O6 C101 N6 122.9(3) . . ?
O6 C101 C97 120.7(3) . . ?
N6 C101 C97 116.4(3) . . ?
C99 C102 C104 107.5(4) . . ?
C103 C102 C99 112.1(4) . . ?
C103 C102 C104 105.0(5) . . ?
C105 C102 C99 110.1(5) . . ?
C105 C102 C103 108.3(4) . . ?
C105 C102 C104 113.8(5) . . ?
C102 C103 H10A 109.5 . . ?
C102 C103 H10B 109.5 . . ?
C102 C103 H10C 109.5 . . ?
H10A C103 H10B 109.5 . . ?
H10A C103 H10C 109.5 . . ?
H10B C103 H10C 109.5 . . ?
C102 C104 H10D 109.5 . . ?
C102 C104 H10E 109.5 . . ?
C102 C104 H10F 109.5 . . ?
H10D C104 H10E 109.5 . . ?
H10D C104 H10F 109.5 . . ?
H10E C104 H10F 109.5 . . ?
C102 C105 H10G 109.5 . . ?
C102 C105 H10H 109.5 . . ?
C102 C105 H10I 109.5 . . ?
H10G C105 H10H 109.5 . . ?
H10G C105 H10I 109.5 . . ?
H10H C105 H10I 109.5 . . ?
C107 C106 N4 122.0(3) . . ?
C111 C106 N4 117.4(3) . . ?
C111 C106 C107 120.5(3) . . ?
C106 C107 H107 120.4 . . ?
C108 C107 C106 119.3(3) . . ?
C108 C107 H107 120.4 . . ?
C107 C108 H108 119.7 . . ?
C109 C108 C107 120.6(3) . . ?
C109 C108 H108 119.7 . . ?
C108 C109 C110 119.8(3) . . ?
C108 C109 C124 126.1(3) . . ?
C110 C109 C124 114.1(3) . . ?
C109 C110 C425 112.7(3) . . ?
C109 C110 C125 112.7(3) . . ?
C109 C110 C525 112.7(3) . . ?
C111 C110 C109 120.5(3) . . ?
C111 C110 C425 126.8(3) . . ?
C111 C110 C125 126.8(3) . . ?
C111 C110 C525 126.8(3) . . ?
C106 C111 H111 120.3 . . ?
C110 C111 C106 119.4(3) . . ?
C110 C111 H111 120.3 . . ?
C113 C112 N5 123.2(3) . . ?
C113 C112 C117 120.6(4) . . ?
C117 C112 N5 116.1(4) . . ?
C112 C113 H113 120.3 . . ?
C112 C113 C114 119.5(3) . . ?
C114 C113 H113 120.3 . . ?
C113 C114 H114 119.8 . . ?
C113 C114 C115 120.3(4) . . ?
C115 C114 H114 119.8 . . ?
C114 C115 C124 126.1(3) . . ?
C116 C115 C114 120.1(3) . . ?
C116 C115 C124 113.8(2) . . ?
C115 C116 C425 112.8(3) . . ?
C115 C116 C125 112.8(3) . . ?
C115 C116 C525 112.8(3) . . ?
C117 C116 C115 119.8(3) . . ?
C117 C116 C425 127.4(3) . . ?
C117 C116 C125 127.4(3) . . ?
C117 C116 C525 127.4(3) . . ?
C112 C117 H117 120.2 . . ?
C116 C117 C112 119.7(3) . . ?
C116 C117 H117 120.2 . . ?
C119 C118 N6 122.0(3) . . ?
C123 C118 N6 117.1(3) . . ?
C123 C118 C119 120.9(3) . . ?
C118 C119 H119 120.8 . . ?
C120 C119 C118 118.4(3) . . ?
C120 C119 H119 120.8 . . ?
C119 C120 C121 121.2(3) . . ?
C119 C120 C425 126.6(3) . . ?
C119 C120 C125 126.6(3) . . ?
C119 C120 C525 126.6(3) . . ?
C121 C120 C425 112.2(3) . . ?
C121 C120 C125 112.2(3) . . ?
C121 C120 C525 112.2(3) . . ?
C120 C121 C124 114.1(3) . . ?
C122 C121 C120 120.0(3) . . ?
C122 C121 C124 125.8(3) . . ?
C121 C122 H122 120.7 . . ?
C123 C122 C121 118.5(3) . . ?
C123 C122 H122 120.7 . . ?
C118 C123 C122 120.9(3) . . ?
C118 C123 H123 119.6 . . ?
C122 C123 H123 119.6 . . ?
C109 C124 C115 105.7(3) . . ?
C109 C124 H124 112.7 . . ?
C115 C124 H124 112.7 . . ?
C121 C124 C109 107.9(2) . . ?
C121 C124 C115 104.4(2) . . ?
C121 C124 H124 112.7 . . ?
C3 O8 H8A 109.5 . . ?
C2E O10B H10J 109.5 . . ?
C5 C2 C11 107.4(3) . . ?
C5 C2 C17 103.9(2) . . ?
C17 C2 C11 103.0(2) . . ?
C3 C2 C5 115.9(3) . . ?
C3 C2 C11 107.6(3) . . ?
C3 C2 C17 117.8(3) . . ?
O9B C2E O10B 126.2(15) . . ?
O9B C2E C425 116.5(11) . . ?
O10B C2E C425 116.5(11) . . ?
O7 C3 O8 122.9(4) . . ?
O7 C3 C2 120.9(4) . . ?
O8 C3 C2 115.7(4) . . ?
C46 C47 C48 120.0 . . ?
C46 C47 C67B 118.1(4) . . ?
C48 C47 C67B 121.8(4) . . ?
C47 C46 H46 120.0 . . ?
C47 C46 C45 120.0 . . ?
C45 C46 H46 120.0 . . ?
C46 C45 C44 123.5(4) . . ?
C46 C45 C50 120.0 . . ?
C50 C45 C44 116.5(4) . . ?
C45 C50 H50 120.0 . . ?
C49 C50 C45 120.0 . . ?
C49 C50 H50 120.0 . . ?
C50 C49 C48 120.0 . . ?
C50 C49 C51 120.7(6) . . ?
C48 C49 C51 119.3(6) . . ?
C47 C48 H48 120.0 . . ?
C49 C48 C47 120.0 . . ?
C49 C48 H48 120.0 . . ?
C52 C51 C49 106.4(10) . . ?
C53 C51 C49 106.6(10) . . ?
C53 C51 C52 102.5(12) . . ?
C54 C51 C49 109.7(8) . . ?
C54 C51 C52 109.2(11) . . ?
C54 C51 C53 121.3(15) . . ?
C51 C52 H52A 109.5 . . ?
C51 C52 H52B 109.5 . . ?
C51 C52 H52C 109.5 . . ?
H52A C52 H52B 109.5 . . ?
H52A C52 H52C 109.5 . . ?
H52B C52 H52C 109.5 . . ?
C51 C53 H53A 109.5 . . ?
C51 C53 H53B 109.5 . . ?
C51 C53 H53C 109.5 . . ?
H53A C53 H53B 109.5 . . ?
H53A C53 H53C 109.5 . . ?
H53B C53 H53C 109.5 . . ?
C51 C54 H54A 109.5 . . ?
C51 C54 H54B 109.5 . . ?
C51 C54 H54C 109.5 . . ?
H54A C54 H54B 109.5 . . ?
H54A C54 H54C 109.5 . . ?
H54B C54 H54C 109.5 . . ?
C65 C64 C84 121.5(3) . . ?
C65 C64 C63 120.0 . . ?
C63 C64 C84 118.5(3) . . ?
C64 C65 H65 120.0 . . ?
C66 C65 C64 120.0 . . ?
C66 C65 H65 120.0 . . ?
C65 C66 H66 120.0 . . ?
C65 C66 C61 120.0 . . ?
C61 C66 H66 120.0 . . ?
C66 C61 C36 119.9(3) . . ?
C62 C61 C36 120.1(3) . . ?
C62 C61 C66 120.0 . . ?
C61 C62 H62 120.0 . . ?
C61 C62 C63 120.0 . . ?
C63 C62 H62 120.0 . . ?
C64 C63 H63 120.0 . . ?
C62 C63 C64 120.0 . . ?
C62 C63 H63 120.0 . . ?
C68B C67B C47 119.3(4) . . ?
C68B C67B C72B 120.0 . . ?
C72B C67B C47 120.7(4) . . ?
C67B C68B H68B 120.0 . . ?
C69B C68B C67B 120.0 . . ?
C69B C68B H68B 120.0 . . ?
C68B C69B H69B 120.0 . . ?
C68B C69B C70B 120.0 . . ?
C70B C69B H69B 120.0 . . ?
C69B C70B C95 112.3(3) . . ?
C71B C70B C95 127.6(3) . . ?
C71B C70B C69B 120.0 . . ?
C70B C71B H71B 120.0 . . ?
C70B C71B C72B 120.0 . . ?
C72B C71B H71B 120.0 . . ?
C67B C72B H72B 120.0 . . ?
C71B C72B C67B 120.0 . . ?
C71B C72B H72B 120.0 . . ?
C81 C80 C75 103.0(12) . . ?
C81 C80 C82 111.1(11) . . ?
C81 C80 C83 107.3(11) . . ?
C82 C80 C75 117.3(11) . . ?
C82 C80 C83 103.9(13) . . ?
C83 C80 C75 114.0(9) . . ?
C80 C81 H81A 109.5 . . ?
C80 C81 H81B 109.5 . . ?
C80 C81 H81C 109.5 . . ?
H81A C81 H81B 109.5 . . ?
H81A C81 H81C 109.5 . . ?
H81B C81 H81C 109.5 . . ?
C80 C82 H82A 109.5 . . ?
C80 C82 H82B 109.5 . . ?
C80 C82 H82C 109.5 . . ?
H82A C82 H82B 109.5 . . ?
H82A C82 H82C 109.5 . . ?
H82B C82 H82C 109.5 . . ?
C80 C83 H83A 109.5 . . ?
C80 C83 H83B 109.5 . . ?
C80 C83 H83C 109.5 . . ?
H83A C83 H83B 109.5 . . ?
H83A C83 H83C 109.5 . . ?
H83B C83 H83C 109.5 . . ?
C110 C425 C116 105.2(2) . . ?
C110 C425 C120 105.5(2) . . ?
C116 C425 C120 103.7(2) . . ?
C2E C425 C110 119.7(5) . . ?
C2E C425 C116 104.3(6) . . ?
C2E C425 C120 116.7(6) . . ?
C131 O8B H8B 109.5 . . ?
C126 O9 H9A 109.5 . . ?
C5 C2B C11 107.4(3) . . ?
C5 C2B C17 103.9(2) . . ?
C17 C2B C11 103.0(2) . . ?
C131 C2B C5 104.0(9) . . ?
C131 C2B C11 127.1(7) . . ?
C131 C2B C17 109.4(8) . . ?
C46B C47B C48B 120.0 . . ?
C46B C47B C67 117.8(5) . . ?
C48B C47B C67 122.1(5) . . ?
C47B C46B H46B 120.0 . . ?
C47B C46B C45B 120.0 . . ?
C45B C46B H46B 120.0 . . ?
C46B C45B C44 124.2(6) . . ?
C50B C45B C44 115.5(6) . . ?
C50B C45B C46B 120.0 . . ?
C45B C50B H50B 120.0 . . ?
C49B C50B C45B 120.0 . . ?
C49B C50B H50B 120.0 . . ?
C50B C49B C48B 120.0 . . ?
C50B C49B C51B 120.2(7) . . ?
C48B C49B C51B 119.5(7) . . ?
C47B C48B H48B 120.0 . . ?
C49B C48B C47B 120.0 . . ?
C49B C48B H48B 120.0 . . ?
C49B C51B C53B 108.5(9) . . ?
C52B C51B C49B 112.0(12) . . ?
C52B C51B C53B 107.9(12) . . ?
C52B C51B C54B 105.7(13) . . ?
C54B C51B C49B 116.7(9) . . ?
C54B C51B C53B 105.6(11) . . ?
C51B C52B H52D 109.5 . . ?
C51B C52B H52E 109.5 . . ?
C51B C52B H52F 109.5 . . ?
H52D C52B H52E 109.5 . . ?
H52D C52B H52F 109.5 . . ?
H52E C52B H52F 109.5 . . ?
C51B C53B H53D 109.5 . . ?
C51B C53B H53E 109.5 . . ?
C51B C53B H53F 109.5 . . ?
H53D C53B H53E 109.5 . . ?
H53D C53B H53F 109.5 . . ?
H53E C53B H53F 109.5 . . ?
C51B C54B H54D 109.5 . . ?
C51B C54B H54E 109.5 . . ?
C51B C54B H54F 109.5 . . ?
H54D C54B H54E 109.5 . . ?
H54D C54B H54F 109.5 . . ?
H54E C54B H54F 109.5 . . ?
C63B C64B C84 115.0(4) . . ?
C63B C64B C65B 120.0 . . ?
C65B C64B C84 124.9(4) . . ?
C64B C63B H63B 120.0 . . ?
C64B C63B C62B 120.0 . . ?
C62B C63B H63B 120.0 . . ?
C63B C62B H62B 120.0 . . ?
C61B C62B C63B 120.0 . . ?
C61B C62B H62B 120.0 . . ?
C62B C61B C36 118.0(4) . . ?
C62B C61B C66B 120.0 . . ?
C66B C61B C36 121.6(4) . . ?
C61B C66B H66B 120.0 . . ?
C61B C66B C65B 120.0 . . ?
C65B C66B H66B 120.0 . . ?
C64B C65B H65J 120.0 . . ?
C66B C65B C64B 120.0 . . ?
C66B C65B H65J 120.0 . . ?
C72 C67 C47B 113.4(5) . . ?
C72 C67 C68 120.0 . . ?
C68 C67 C47B 126.3(5) . . ?
C67 C72 H72 120.0 . . ?
C67 C72 C71 120.0 . . ?
C71 C72 H72 120.0 . . ?
C72 C71 H71 120.0 . . ?
C70 C71 C72 120.0 . . ?
C70 C71 H71 120.0 . . ?
C71 C70 C95 106.9(4) . . ?
C69 C70 C95 131.8(4) . . ?
C69 C70 C71 120.0 . . ?
C70 C69 H69 120.0 . . ?
C70 C69 C68 120.0 . . ?
C68 C69 H69 120.0 . . ?
C67 C68 H68 120.0 . . ?
C69 C68 C67 120.0 . . ?
C69 C68 H68 120.0 . . ?
C81B C80B C75 116.7(12) . . ?
C81B C80B C82B 104.1(12) . . ?
C81B C80B C83B 111.7(15) . . ?
C82B C80B C75 101.1(13) . . ?
C82B C80B C83B 108.7(14) . . ?
C83B C80B C75 113.1(10) . . ?
C80B C81B H81D 109.5 . . ?
C80B C81B H81E 109.5 . . ?
C80B C81B H81F 109.5 . . ?
H81D C81B H81E 109.5 . . ?
H81D C81B H81F 109.5 . . ?
H81E C81B H81F 109.5 . . ?
C80B C82B H82D 109.5 . . ?
C80B C82B H82E 109.5 . . ?
C80B C82B H82F 109.5 . . ?
H82D C82B H82E 109.5 . . ?
H82D C82B H82F 109.5 . . ?
H82E C82B H82F 109.5 . . ?
C80B C83B H83D 109.5 . . ?
C80B C83B H83E 109.5 . . ?
C80B C83B H83F 109.5 . . ?
H83D C83B H83E 109.5 . . ?
H83D C83B H83F 109.5 . . ?
H83E C83B H83F 109.5 . . ?
C110 C125 C116 105.2(2) . . ?
C110 C125 C120 105.5(2) . . ?
C116 C125 C120 103.7(2) . . ?
C126 C125 C110 105.4(6) . . ?
C126 C125 C116 119.2(5) . . ?
C126 C125 C120 116.6(5) . . ?
O9 C126 C125 115.1(11) . . ?
O10 C126 O9 126.2(15) . . ?
O10 C126 C125 118.6(11) . . ?
O7B C131 C2B 124.0(14) . . ?
O8B C131 O7B 116(2) . . ?
O8B C131 C2B 120.1(16) . . ?
C2I O9C H9C 109.5 . . ?
O9C C2I C525 122.6(13) . . ?
O10C C2I O9C 117.5(16) . . ?
O10C C2I C525 119.9(13) . . ?
C110 C525 C116 105.2(2) . . ?
C110 C525 C120 105.5(2) . . ?
C116 C525 C120 103.7(2) . . ?
C2I C525 C110 116.1(6) . . ?
C2I C525 C116 118.2(6) . . ?
C2I C525 C120 106.8(7) . . ?
C207 N201 H201 119.0 . . ?
C222 N201 H201 119.0 . . ?
C222 N201 C207 121.9(3) . . ?
C303 N204 H204 115.6 . . ?
C303 N204 C304 128.9(3) . . ?
C304 N204 H204 115.6 . . ?
C310 N205 H205 116.4 . . ?
C310 N205 C311 127.2(3) . . ?
C311 N205 H205 116.4 . . ?
C204 C201 H20A 113.0 . . ?
C204 C201 C210 104.5(3) . . ?
C210 C201 H20A 113.0 . . ?
C216 C201 H20A 113.0 . . ?
C216 C201 C204 106.9(3) . . ?
C216 C201 C210 105.9(3) . . ?
C205 C204 C201 114.3(3) . . ?
C209 C204 C201 125.5(3) . . ?
C209 C204 C205 120.2(3) . . ?
C204 C205 C202 112.6(3) . . ?
C204 C205 C602 112.6(3) . . ?
C206 C205 C204 120.4(3) . . ?
C206 C205 C202 127.0(3) . . ?
C206 C205 C602 127.0(3) . . ?
C205 C206 H206 121.0 . . ?
C205 C206 C207 117.9(3) . . ?
C207 C206 H206 121.0 . . ?
C206 C207 N201 116.6(3) . . ?
C208 C207 N201 122.5(3) . . ?
C208 C207 C206 120.9(3) . . ?
C207 C208 H208 119.9 . . ?
C207 C208 C209 120.1(3) . . ?
C209 C208 H208 119.9 . . ?
C204 C209 H209 119.9 . . ?
C208 C209 C204 120.2(3) . . ?
C208 C209 H209 119.9 . . ?
C211 C210 C201 113.8(3) . . ?
C215 C210 C201 126.4(3) . . ?
C215 C210 C211 119.8(4) . . ?
C210 C211 C202 112.5(3) . . ?
C210 C211 C602 112.5(3) . . ?
C212 C211 C210 120.0(3) . . ?
C212 C211 C202 127.5(3) . . ?
C212 C211 C602 127.5(3) . . ?
C211 C212 H212 119.8 . . ?
C211 C212 C213 120.4(4) . . ?
C213 C212 H212 119.8 . . ?
C212 C213 C214 118.9(4) . . ?
C212 C213 N202 112.3(10) . . ?
C214 C213 N202 128.4(10) . . ?
N602 C213 C212 120.3(10) . . ?
N602 C213 C214 120.5(9) . . ?
C213 C214 H214 120.0 . . ?
C215 C214 C213 120.1(3) . . ?
C215 C214 H214 120.0 . . ?
C210 C215 H215 119.6 . . ?
C214 C215 C210 120.8(4) . . ?
C214 C215 H215 119.6 . . ?
C217 C216 C201 114.0(3) . . ?
C221 C216 C201 125.4(3) . . ?
C221 C216 C217 120.5(3) . . ?
C216 C217 C218 120.5(3) . . ?
C216 C217 C202 112.8(3) . . ?
C216 C217 C602 112.8(3) . . ?
C218 C217 C202 126.8(3) . . ?
C218 C217 C602 126.8(3) . . ?
C217 C218 H218 120.9 . . ?
C219 C218 C217 118.3(3) . . ?
C219 C218 H218 120.9 . . ?
C218 C219 C220 121.2(3) . . ?
C218 C219 N203 117.5(5) . . ?
C218 C219 N603 132.1(8) . . ?
C220 C219 N203 121.3(5) . . ?
C220 C219 N603 106.7(8) . . ?
C219 C220 H220 120.3 . . ?
C221 C220 C219 119.5(4) . . ?
C221 C220 H220 120.3 . . ?
C216 C221 C220 120.0(4) . . ?
C216 C221 H221 120.0 . . ?
C220 C221 H221 120.0 . . ?
O201 C222 N201 122.4(3) . . ?
O201 C222 C223 120.0(3) . . ?
N201 C222 C223 117.6(3) . . ?
C224 C223 C222 123.0(3) . . ?
C228 C223 C222 117.3(3) . . ?
C228 C223 C224 119.7(3) . . ?
C223 C224 H224 119.9 . . ?
C223 C224 C225 120.1(4) . . ?
C225 C224 H224 119.9 . . ?
C224 C225 C226 117.6(4) . . ?
C224 C225 C255 121.5(4) . . ?
C226 C225 C255 120.8(4) . . ?
C225 C226 H226 118.5 . . ?
C227 C226 C225 123.1(4) . . ?
C227 C226 H226 118.5 . . ?
C226 C227 C228 119.0(4) . . ?
C226 C227 C229 123.3(5) . . ?
C228 C227 C229 117.6(5) . . ?
C223 C228 C227 120.5(4) . . ?
C223 C228 H228 119.8 . . ?
C227 C228 H228 119.8 . . ?
C230 C229 C227 109.6(6) . . ?
C231 C229 C227 109.0(5) . . ?
C231 C229 C230 111.2(7) . . ?
C231 C229 C232 108.6(8) . . ?
C232 C229 C227 111.1(6) . . ?
C232 C229 C230 107.4(5) . . ?
C229 C230 H23A 109.5 . . ?
C229 C230 H23B 109.5 . . ?
C229 C230 H23C 109.5 . . ?
H23A C230 H23B 109.5 . . ?
H23A C230 H23C 109.5 . . ?
H23B C230 H23C 109.5 . . ?
C229 C231 H23D 109.5 . . ?
C229 C231 H23E 109.5 . . ?
C229 C231 H23F 109.5 . . ?
H23D C231 H23E 109.5 . . ?
H23D C231 H23F 109.5 . . ?
H23E C231 H23F 109.5 . . ?
C229 C232 H23G 109.5 . . ?
C229 C232 H23H 109.5 . . ?
C229 C232 H23I 109.5 . . ?
H23G C232 H23H 109.5 . . ?
H23G C232 H23I 109.5 . . ?
H23H C232 H23I 109.5 . . ?
C256 C255 C225 121.9(4) . . ?
C256 C255 C260 116.3(4) . . ?
C260 C255 C225 121.7(3) . . ?
C255 C256 H256 119.0 . . ?
C257 C256 C255 122.0(5) . . ?
C257 C256 H256 119.0 . . ?
C256 C257 H257 119.2 . . ?
C256 C257 C258 121.7(4) . . ?
C258 C257 H257 119.2 . . ?
C257 C258 C259 116.6(4) . . ?
C257 C258 C273 121.6(4) . . ?
C259 C258 C273 121.8(4) . . ?
C258 C259 H259 119.2 . . ?
C260 C259 C258 121.6(4) . . ?
C260 C259 H259 119.2 . . ?
C255 C260 H260 119.1 . . ?
C259 C260 C255 121.8(3) . . ?
C259 C260 H260 119.1 . . ?
C274 C273 C258 123.4(3) . . ?
C274 C273 C278 115.8(4) . . ?
C278 C273 C258 120.7(4) . . ?
C273 C274 H274 119.0 . . ?
C275 C274 C273 122.1(4) . . ?
C275 C274 H274 119.0 . . ?
C274 C275 C276 118.2(4) . . ?
C274 C275 C303 121.9(3) . . ?
C276 C275 C303 119.9(4) . . ?
C275 C276 H276 118.4 . . ?
C277 C276 C275 123.1(5) . . ?
C277 C276 H276 118.4 . . ?
C276 C277 C278 117.0(4) . . ?
C276 C277 C279 123.9(5) . . ?
C278 C277 C279 119.0(5) . . ?
C273 C278 H278 118.2 . . ?
C277 C278 C273 123.7(4) . . ?
C277 C278 H278 118.2 . . ?
C277 C279 C280 108.5(6) . . ?
C277 C279 C281 106.8(4) . . ?
C281 C279 C280 107.6(6) . . ?
C282 C279 C277 113.1(5) . . ?
C282 C279 C280 109.3(5) . . ?
C282 C279 C281 111.4(6) . . ?
C279 C280 H28A 109.5 . . ?
C279 C280 H28B 109.5 . . ?
C279 C280 H28C 109.5 . . ?
H28A C280 H28B 109.5 . . ?
H28A C280 H28C 109.5 . . ?
H28B C280 H28C 109.5 . . ?
C279 C281 H28D 109.5 . . ?
C279 C281 H28E 109.5 . . ?
C279 C281 H28F 109.5 . . ?
H28D C281 H28E 109.5 . . ?
H28D C281 H28F 109.5 . . ?
H28E C281 H28F 109.5 . . ?
C279 C282 H28G 109.5 . . ?
C279 C282 H28H 109.5 . . ?
C279 C282 H28I 109.5 . . ?
H28G C282 H28H 109.5 . . ?
H28G C282 H28I 109.5 . . ?
H28H C282 H28I 109.5 . . ?
C284 C283 C664 112.9(5) . . ?
C288 C283 C284 117.3(5) . . ?
C288 C283 C264 116.3(5) . . ?
C288 C283 C664 129.8(4) . . ?
C264 C283 C284 126.2(5) . . ?
C283 C284 H284 119.8 . . ?
C285 C284 C283 120.5(5) . . ?
C285 C284 H284 119.8 . . ?
C284 C285 C310 117.0(4) . . ?
C286 C285 C284 119.8(4) . . ?
C286 C285 C310 123.1(4) . . ?
C285 C286 H286 119.1 . . ?
C285 C286 C287 121.8(5) . . ?
C287 C286 H286 119.1 . . ?
C286 C287 C289 118.8(5) . . ?
C288 C287 C286 117.4(5) . . ?
C288 C287 C289 123.7(5) . . ?
C283 C288 C287 123.2(4) . . ?
C283 C288 H288 118.4 . . ?
C287 C288 H288 118.4 . . ?
C290 C289 C287 106.6(5) . . ?
C290 C289 C291 113.7(6) . . ?
C291 C289 C287 105.3(6) . . ?
C292 C289 C287 112.3(5) . . ?
C292 C289 C290 107.8(8) . . ?
C292 C289 C291 111.2(7) . . ?
C289 C290 H29A 109.5 . . ?
C289 C290 H29B 109.5 . . ?
C289 C290 H29C 109.5 . . ?
H29A C290 H29B 109.5 . . ?
H29A C290 H29C 109.5 . . ?
H29B C290 H29C 109.5 . . ?
C289 C291 H29D 109.5 . . ?
C289 C291 H29E 109.5 . . ?
C289 C291 H29F 109.5 . . ?
H29D C291 H29E 109.5 . . ?
H29D C291 H29F 109.5 . . ?
H29E C291 H29F 109.5 . . ?
C289 C292 H29G 109.5 . . ?
C289 C292 H29H 109.5 . . ?
C289 C292 H29I 109.5 . . ?
H29G C292 H29H 109.5 . . ?
H29G C292 H29I 109.5 . . ?
H29H C292 H29I 109.5 . . ?
O204 C303 N204 121.9(4) . . ?
O204 C303 C275 121.0(4) . . ?
N204 C303 C275 117.0(4) . . ?
N204 C304 C305 116.8(4) . . ?
C309 C304 N204 125.0(4) . . ?
C309 C304 C305 118.1(4) . . ?
C304 C305 H305 119.1 . . ?
C306 C305 C304 121.8(4) . . ?
C306 C305 H305 119.1 . . ?
C305 C306 C307 118.6(4) . . ?
C305 C306 C325 127.9(3) . . ?
C305 C306 C725 127.9(3) . . ?
C307 C306 C325 113.5(4) . . ?
C307 C306 C725 113.5(4) . . ?
C306 C307 C324 112.9(4) . . ?
C308 C307 C306 119.7(4) . . ?
C308 C307 C324 127.2(4) . . ?
C307 C308 H308 119.3 . . ?
C307 C308 C309 121.3(4) . . ?
C309 C308 H308 119.3 . . ?
C304 C309 H309 119.8 . . ?
C308 C309 C304 120.3(4) . . ?
C308 C309 H309 119.8 . . ?
O205 C310 N205 123.8(3) . . ?
O205 C310 C285 119.0(3) . . ?
N205 C310 C285 117.2(3) . . ?
C312 C311 N205 121.5(3) . . ?
C316 C311 N205 118.9(3) . . ?
C316 C311 C312 119.5(3) . . ?
C311 C312 H312 120.9 . . ?
C313 C312 C311 118.1(3) . . ?
C313 C312 H312 120.9 . . ?
C312 C313 C314 121.4(3) . . ?
C312 C313 C325 125.1(3) . . ?
C312 C313 C725 125.1(3) . . ?
C314 C313 C325 113.5(3) . . ?
C314 C313 C725 113.5(3) . . ?
C313 C314 C324 113.2(3) . . ?
C315 C314 C313 119.4(3) . . ?
C315 C314 C324 127.2(3) . . ?
C314 C315 H315 120.1 . . ?
C316 C315 C314 119.8(3) . . ?
C316 C315 H315 120.1 . . ?
C311 C316 H316 119.3 . . ?
C315 C316 C311 121.5(3) . . ?
C315 C316 H316 119.3 . . ?
C319 C318 C323 122.1(5) . . ?
C319 C318 N206 127.8(6) . . ?
C319 C318 N606 101.1(7) . . ?
C323 C318 N206 109.4(7) . . ?
C323 C318 N606 136.6(8) . . ?
C318 C319 H319 120.2 . . ?
C318 C319 C320 119.6(5) . . ?
C320 C319 H319 120.2 . . ?
C319 C320 C321 118.7(5) . . ?
C319 C320 C325 129.7(5) . . ?
C319 C320 C725 129.7(5) . . ?
C321 C320 C325 111.5(4) . . ?
C321 C320 C725 111.5(4) . . ?
C320 C321 C324 115.1(4) . . ?
C322 C321 C320 121.5(5) . . ?
C322 C321 C324 123.3(4) . . ?
C321 C322 H322 119.5 . . ?
C321 C322 C323 120.9(6) . . ?
C323 C322 H322 119.5 . . ?
C318 C323 H323 121.4 . . ?
C322 C323 C318 117.1(7) . . ?
C322 C323 H323 121.4 . . ?
C307 C324 H324 112.9 . . ?
C314 C324 C307 108.0(3) . . ?
C314 C324 H324 112.9 . . ?
C321 C324 C307 105.8(4) . . ?
C321 C324 C314 103.8(3) . . ?
C321 C324 H324 112.9 . . ?
C203 O208 H20B 109.5 . . ?
C326 O209 H20C 109.5 . . ?
C213 N202 H202 115.8 . . ?
C233 N202 C213 128.4(17) . . ?
C233 N202 H202 115.8 . . ?
C219 N203 H203 113.0 . . ?
C244 N203 C219 134.1(7) . . ?
C244 N203 H203 113.0 . . ?
C318 N206 H20D 109.8 . . ?
C317 N206 C318 140.5(9) . . ?
C317 N206 H20D 109.8 . . ?
C205 C202 C217 105.7(3) . . ?
C211 C202 C205 104.6(2) . . ?
C211 C202 C217 104.6(2) . . ?
C203 C202 C205 117.3(3) . . ?
C203 C202 C211 116.4(3) . . ?
C203 C202 C217 107.1(3) . . ?
O207 C203 O208 122.7(6) . . ?
O207 C203 C202 120.2(5) . . ?
O208 C203 C202 116.4(5) . . ?
O202 C233 N202 118.8(16) . . ?
O202 C233 C234 119.1(12) . . ?
N202 C233 C234 122.1(13) . . ?
C235 C236 C237 120.0 . . ?
C235 C236 C261 120.0(5) . . ?
C237 C236 C261 119.9(5) . . ?
C236 C235 H235 120.0 . . ?
C236 C235 C234 120.0 . . ?
C234 C235 H235 120.0 . . ?
C235 C234 C233 123.1(7) . . ?
C239 C234 C233 116.8(7) . . ?
C239 C234 C235 120.0 . . ?
C234 C239 H239 120.0 . . ?
C234 C239 C238 120.0 . . ?
C238 C239 H239 120.0 . . ?
C239 C238 C240 122.2(5) . . ?
C237 C238 C239 120.0 . . ?
C237 C238 C240 117.7(5) . . ?
C236 C237 H237 120.0 . . ?
C238 C237 C236 120.0 . . ?
C238 C237 H237 120.0 . . ?
C241 C240 C238 107.2(8) . . ?
C242 C240 C238 116.6(9) . . ?
C242 C240 C241 114.3(11) . . ?
C242 C240 C243 102.9(10) . . ?
C243 C240 C238 109.0(7) . . ?
C243 C240 C241 106.1(11) . . ?
C240 C241 H24A 109.5 . . ?
C240 C241 H24B 109.5 . . ?
C240 C241 H24C 109.5 . . ?
H24A C241 H24B 109.5 . . ?
H24A C241 H24C 109.5 . . ?
H24B C241 H24C 109.5 . . ?
C240 C242 H24D 109.5 . . ?
C240 C242 H24E 109.5 . . ?
C240 C242 H24F 109.5 . . ?
H24D C242 H24E 109.5 . . ?
H24D C242 H24F 109.5 . . ?
H24E C242 H24F 109.5 . . ?
C240 C243 H24G 109.5 . . ?
C240 C243 H24H 109.5 . . ?
C240 C243 H24I 109.5 . . ?
H24G C243 H24H 109.5 . . ?
H24G C243 H24I 109.5 . . ?
H24H C243 H24I 109.5 . . ?
O203 C244 C245 117.3(5) . . ?
N203 C244 O203 122.1(6) . . ?
N203 C244 C245 120.5(7) . . ?
C246 C247 C248 120.0 . . ?
C246 C247 C267 119.5(3) . . ?
C248 C247 C267 120.5(3) . . ?
C247 C246 H246 120.0 . . ?
C247 C246 C245 120.0 . . ?
C245 C246 H246 120.0 . . ?
C246 C245 C244 116.0(4) . . ?
C246 C245 C250 120.0 . . ?
C250 C245 C244 123.9(4) . . ?
C245 C250 H250 120.0 . . ?
C249 C250 C245 120.0 . . ?
C249 C250 H250 120.0 . . ?
C250 C249 C651 118.3(6) . . ?
C248 C249 C250 120.0 . . ?
C248 C249 C651 121.7(6) . . ?
C247 C248 H248 120.0 . . ?
C249 C248 C247 120.0 . . ?
C249 C248 H248 120.0 . . ?
C266 C261 C236 117.8(4) . . ?
C266 C261 C262 120.0 . . ?
C262 C261 C236 122.1(4) . . ?
C261 C266 H266 120.0 . . ?
C265 C266 C261 120.0 . . ?
C265 C266 H266 120.0 . . ?
C266 C265 H265 120.0 . . ?
C266 C265 C264 120.0 . . ?
C264 C265 H265 120.0 . . ?
C283 C264 C265 114.5(4) . . ?
C283 C264 C263 125.2(4) . . ?
C263 C264 C265 120.0 . . ?
C264 C263 H263 120.0 . . ?
C262 C263 C264 120.0 . . ?
C262 C263 H263 120.0 . . ?
C261 C262 H262 120.0 . . ?
C263 C262 C261 120.0 . . ?
C263 C262 H262 120.0 . . ?
C272 C267 C247 118.2(4) . . ?
C272 C267 C268 120.0 . . ?
C268 C267 C247 121.2(4) . . ?
C267 C272 H272 120.0 . . ?
C271 C272 C267 120.0 . . ?
C271 C272 H272 120.0 . . ?
C272 C271 H271 120.0 . . ?
C270 C271 C272 120.0 . . ?
C270 C271 H271 120.0 . . ?
C271 C270 C293 119.4(4) . . ?
C269 C270 C271 120.0 . . ?
C269 C270 C293 120.5(4) . . ?
C270 C269 H269 120.0 . . ?
C268 C269 C270 120.0 . . ?
C268 C269 H269 120.0 . . ?
C267 C268 H268 120.0 . . ?
C269 C268 C267 120.0 . . ?
C269 C268 H268 120.0 . . ?
C294 C295 C296 120.0 . . ?
C294 C295 C317 119.5(6) . . ?
C296 C295 C317 120.2(6) . . ?
C295 C294 H294 120.0 . . ?
C293 C294 C295 120.0 . . ?
C293 C294 H294 120.0 . . ?
C294 C293 C270 117.9(4) . . ?
C294 C293 C298 120.0 . . ?
C298 C293 C270 122.0(4) . . ?
C293 C298 H298 120.0 . . ?
C297 C298 C293 120.0 . . ?
C297 C298 H298 120.0 . . ?
C298 C297 C299 122.1(5) . . ?
C296 C297 C298 120.0 . . ?
C296 C297 C299 117.8(5) . . ?
C295 C296 H296 120.0 . . ?
C297 C296 C295 120.0 . . ?
C297 C296 H296 120.0 . . ?
C297 C299 C300 112.3(6) . . ?
C297 C299 C301 110.1(6) . . ?
C297 C299 C302 108.3(9) . . ?
C300 C299 C301 110.1(8) . . ?
C300 C299 C302 104.9(8) . . ?
C301 C299 C302 111.0(10) . . ?
C299 C300 H30A 109.5 . . ?
C299 C300 H30B 109.5 . . ?
C299 C300 H30C 109.5 . . ?
H30A C300 H30B 109.5 . . ?
H30A C300 H30C 109.5 . . ?
H30B C300 H30C 109.5 . . ?
C299 C301 H30D 109.5 . . ?
C299 C301 H30E 109.5 . . ?
C299 C301 H30F 109.5 . . ?
H30D C301 H30E 109.5 . . ?
H30D C301 H30F 109.5 . . ?
H30E C301 H30F 109.5 . . ?
C299 C302 H30G 109.5 . . ?
C299 C302 H30H 109.5 . . ?
C299 C302 H30I 109.5 . . ?
H30G C302 H30H 109.5 . . ?
H30G C302 H30I 109.5 . . ?
H30H C302 H30I 109.5 . . ?
O206 C317 C295 114.9(11) . . ?
N206 C317 O206 121.7(9) . . ?
N206 C317 C295 123.3(10) . . ?
C306 C325 C313 107.8(3) . . ?
C306 C325 C320 104.9(3) . . ?
C306 C325 C326 109.7(4) . . ?
C313 C325 C320 101.9(3) . . ?
C313 C325 C326 107.2(3) . . ?
C320 C325 C326 124.4(4) . . ?
O209 C326 O210 125.0(7) . . ?
O209 C326 C325 116.1(7) . . ?
O210 C326 C325 118.2(5) . . ?
C652 C651 C249 112.1(10) . . ?
C652 C651 C653 105.5(13) . . ?
C653 C651 C249 108.1(10) . . ?
C654 C651 C249 109.0(9) . . ?
C654 C651 C652 103.7(14) . . ?
C654 C651 C653 118.4(13) . . ?
C651 C652 H65A 109.5 . . ?
C651 C652 H65B 109.5 . . ?
C651 C652 H65C 109.5 . . ?
H65A C652 H65B 109.5 . . ?
H65A C652 H65C 109.5 . . ?
H65B C652 H65C 109.5 . . ?
C651 C653 H65D 109.5 . . ?
C651 C653 H65E 109.5 . . ?
C651 C653 H65F 109.5 . . ?
H65D C653 H65E 109.5 . . ?
H65D C653 H65F 109.5 . . ?
H65E C653 H65F 109.5 . . ?
C651 C654 H65G 109.5 . . ?
C651 C654 H65H 109.5 . . ?
C651 C654 H65I 109.5 . . ?
H65G C654 H65H 109.5 . . ?
H65G C654 H65I 109.5 . . ?
H65H C654 H65I 109.5 . . ?
C213 N602 H602 117.9 . . ?
C633 N602 C213 124.2(19) . . ?
C633 N602 H602 117.9 . . ?
C219 N603 H603 114.1 . . ?
C644 N603 C219 131.8(14) . . ?
C644 N603 H603 114.1 . . ?
C318 N606 H606 125.4 . . ?
C717 N606 C318 109.2(11) . . ?
C717 N606 H606 125.4 . . ?
C252 C251 C649 104.6(12) . . ?
C253 C251 C252 118.4(16) . . ?
C253 C251 C254 111.7(15) . . ?
C253 C251 C649 106.5(14) . . ?
C254 C251 C252 110.4(16) . . ?
C254 C251 C649 103.8(13) . . ?
C251 C252 H25A 109.5 . . ?
C251 C252 H25B 109.5 . . ?
C251 C252 H25C 109.5 . . ?
H25A C252 H25B 109.5 . . ?
H25A C252 H25C 109.5 . . ?
H25B C252 H25C 109.5 . . ?
C251 C253 H25D 109.5 . . ?
C251 C253 H25E 109.5 . . ?
C251 C253 H25F 109.5 . . ?
H25D C253 H25E 109.5 . . ?
H25D C253 H25F 109.5 . . ?
H25E C253 H25F 109.5 . . ?
C251 C254 H25G 109.5 . . ?
C251 C254 H25H 109.5 . . ?
C251 C254 H25I 109.5 . . ?
H25G C254 H25H 109.5 . . ?
H25G C254 H25I 109.5 . . ?
H25H C254 H25I 109.5 . . ?
O602 C633 N602 128.6(14) . . ?
O602 C633 C634 121.3(13) . . ?
N602 C633 C634 109.5(14) . . ?
C637 C636 C635 120.0 . . ?
C637 C636 C661 121.9(5) . . ?
C635 C636 C661 117.9(5) . . ?
C636 C637 H637 120.0 . . ?
C636 C637 C638 120.0 . . ?
C638 C637 H637 120.0 . . ?
C637 C638 C640 118.3(5) . . ?
C639 C638 C637 120.0 . . ?
C639 C638 C640 121.7(5) . . ?
C638 C639 H639 120.0 . . ?
C638 C639 C634 120.0 . . ?
C634 C639 H639 120.0 . . ?
C639 C634 C633 117.3(7) . . ?
C635 C634 C633 122.6(7) . . ?
C635 C634 C639 120.0 . . ?
C636 C635 H635 120.0 . . ?
C634 C635 C636 120.0 . . ?
C634 C635 H635 120.0 . . ?
C641 C640 C638 108.3(6) . . ?
C641 C640 C643 104.7(13) . . ?
C642 C640 C638 110.2(9) . . ?
C642 C640 C641 111.3(13) . . ?
C642 C640 C643 108.5(15) . . ?
C643 C640 C638 113.7(11) . . ?
C640 C641 H64A 109.5 . . ?
C640 C641 H64B 109.5 . . ?
C640 C641 H64C 109.5 . . ?
H64A C641 H64B 109.5 . . ?
H64A C641 H64C 109.5 . . ?
H64B C641 H64C 109.5 . . ?
C640 C642 H64D 109.5 . . ?
C640 C642 H64E 109.5 . . ?
C640 C642 H64F 109.5 . . ?
H64D C642 H64E 109.5 . . ?
H64D C642 H64F 109.5 . . ?
H64E C642 H64F 109.5 . . ?
C640 C643 H64G 109.5 . . ?
C640 C643 H64H 109.5 . . ?
C640 C643 H64I 109.5 . . ?
H64G C643 H64H 109.5 . . ?
H64G C643 H64I 109.5 . . ?
H64H C643 H64I 109.5 . . ?
O603 C644 C645 120.0(8) . . ?
N603 C644 O603 140.7(14) . . ?
N603 C644 C645 93.8(10) . . ?
C648 C647 C646 120.0 . . ?
C648 C647 C667 112.6(6) . . ?
C646 C647 C667 127.4(6) . . ?
C647 C648 H648 120.0 . . ?
C647 C648 C649 120.0 . . ?
C649 C648 H648 120.0 . . ?
C648 C649 C251 127.5(8) . . ?
C650 C649 C251 112.5(8) . . ?
C650 C649 C648 120.0 . . ?
C649 C650 H650 120.0 . . ?
C645 C650 C649 120.0 . . ?
C645 C650 H650 120.0 . . ?
C650 C645 C644 102.7(6) . . ?
C650 C645 C646 120.0 . . ?
C646 C645 C644 136.4(7) . . ?
C647 C646 H646 120.0 . . ?
C645 C646 C647 120.0 . . ?
C645 C646 H646 120.0 . . ?
C666 C661 C636 118.3(5) . . ?
C666 C661 C662 120.0 . . ?
C662 C661 C636 121.7(5) . . ?
C661 C666 H666 120.0 . . ?
C665 C666 C661 120.0 . . ?
C665 C666 H666 120.0 . . ?
C666 C665 H665 120.0 . . ?
C666 C665 C664 120.0 . . ?
C664 C665 H665 120.0 . . ?
C665 C664 C283 120.3(4) . . ?
C665 C664 C663 120.0 . . ?
C663 C664 C283 118.9(4) . . ?
C664 C663 H663 120.0 . . ?
C662 C663 C664 120.0 . . ?
C662 C663 H663 120.0 . . ?
C661 C662 H662 120.0 . . ?
C663 C662 C661 120.0 . . ?
C663 C662 H662 120.0 . . ?
C668 C667 C647 118.2(5) . . ?
C668 C667 C672 120.0 . . ?
C672 C667 C647 121.8(5) . . ?
C667 C668 H668 120.0 . . ?
C667 C668 C669 120.0 . . ?
C669 C668 H668 120.0 . . ?
C668 C669 H669 120.0 . . ?
C670 C669 C668 120.0 . . ?
C670 C669 H669 120.0 . . ?
C669 C670 C671 120.0 . . ?
C669 C670 C693 120.5(5) . . ?
C671 C670 C693 119.5(5) . . ?
C670 C671 H671 120.0 . . ?
C672 C671 C670 120.0 . . ?
C672 C671 H671 120.0 . . ?
C667 C672 H672 120.0 . . ?
C671 C672 C667 120.0 . . ?
C671 C672 H672 120.0 . . ?
C694 C695 C696 120.0 . . ?
C694 C695 C717 113.6(10) . . ?
C696 C695 C717 126.4(10) . . ?
C695 C694 H694 120.0 . . ?
C695 C694 C693 120.0 . . ?
C693 C694 H694 120.0 . . ?
C694 C693 C670 121.0(6) . . ?
C698 C693 C670 118.9(6) . . ?
C698 C693 C694 120.0 . . ?
C693 C698 H698 120.0 . . ?
C693 C698 C697 120.0 . . ?
C697 C698 H698 120.0 . . ?
C698 C697 C699 121.2(9) . . ?
C696 C697 C698 120.0 . . ?
C696 C697 C699 117.9(9) . . ?
C695 C696 H696 120.0 . . ?
C697 C696 C695 120.0 . . ?
C697 C696 H696 120.0 . . ?
C697 C699 C700 110.6(11) . . ?
C697 C699 C701 111.3(11) . . ?
C697 C699 C702 135.4(13) . . ?
C700 C699 C701 102.4(14) . . ?
C700 C699 C702 103.0(12) . . ?
C701 C699 C702 88.2(11) . . ?
C699 C700 H70A 109.5 . . ?
C699 C700 H70B 109.5 . . ?
C699 C700 H70C 109.5 . . ?
H70A C700 H70B 109.5 . . ?
H70A C700 H70C 109.5 . . ?
H70B C700 H70C 109.5 . . ?
C699 C701 H70D 109.5 . . ?
C699 C701 H70E 109.5 . . ?
C699 C701 H70F 109.5 . . ?
H70D C701 H70E 109.5 . . ?
H70D C701 H70F 109.5 . . ?
H70E C701 H70F 109.5 . . ?
C699 C702 H70G 109.5 . . ?
C699 C702 H70H 109.5 . . ?
C699 C702 H70I 109.5 . . ?
H70G C702 H70H 109.5 . . ?
H70G C702 H70I 109.5 . . ?
H70H C702 H70I 109.5 . . ?
O606 C717 N606 121.3(12) . . ?
O606 C717 C695 112.6(15) . . ?
N606 C717 C695 124.0(12) . . ?
C603 O608 H608 109.5 . . ?
C726 O609 H609 109.5 . . ?
C205 C602 C217 105.7(3) . . ?
C211 C602 C205 104.6(2) . . ?
C211 C602 C217 104.6(2) . . ?
C603 C602 C205 106.6(7) . . ?
C603 C602 C211 109.6(7) . . ?
C603 C602 C217 124.3(5) . . ?
O607 C603 O608 121.3(15) . . ?
O607 C603 C602 117.8(12) . . ?
O608 C603 C602 120.9(11) . . ?
C306 C725 C313 107.8(3) . . ?
C306 C725 C320 104.9(3) . . ?
C313 C725 C320 101.9(3) . . ?
C726 C725 C306 126.5(7) . . ?
C726 C725 C313 119.1(6) . . ?
C726 C725 C320 89.9(7) . . ?
O609 C726 C725 118.5(11) . . ?
O610 C726 O609 117.3(15) . . ?
O610 C726 C725 122.9(13) . . ?

loop_
_geom_torsion_atom_site_label_1
_geom_torsion_atom_site_label_2
_geom_torsion_atom_site_label_3
_geom_torsion_atom_site_label_4
_geom_torsion
_geom_torsion_site_symmetry_1
_geom_torsion_site_symmetry_2
_geom_torsion_site_symmetry_3
_geom_torsion_site_symmetry_4
_geom_torsion_publ_flag
O1 C22 C23 C24 -170.3(3) . . . . ?
O1 C22 C23 C28 9.2(4) . . . . ?
O2 C33 C34 C35 -2.4(6) . . . . ?
O2 C33 C34 C39 -179.5(5) . . . . ?
O3 C44 C45 C46 -174.0(3) . . . . ?
O3 C44 C45 C50 5.1(5) . . . . ?
O3 C44 C45B C46B -170.5(5) . . . . ?
O3 C44 C45B C50B 16.2(7) . . . . ?
N1 C7 C8 C9 -176.6(3) . . . . ?
N1 C22 C23 C24 10.9(4) . . . . ?
N1 C22 C23 C28 -169.5(3) . . . . ?
N2 C13 C14 C15 175.8(4) . . . . ?
N2 C33 C34 C35 178.6(3) . . . . ?
N2 C33 C34 C39 1.4(5) . . . . ?
N3 C19 C20 C21 -179.9(3) . . . . ?
N3 C44 C45 C46 13.6(6) . . . . ?
N3 C44 C45 C50 -167.3(3) . . . . ?
N3 C44 C45B C46B -1.7(9) . . . . ?
N3 C44 C45B C50B -175.1(4) . . . . ?
N4 C106 C107 C108 176.1(4) . . . . ?
N4 C106 C111 C110 -176.7(3) . . . . ?
N5 C112 C113 C114 -179.4(4) . . . . ?
N5 C112 C117 C116 178.5(3) . . . . ?
N6 C118 C119 C120 -178.8(3) . . . . ?
N6 C118 C123 C122 179.7(3) . . . . ?
C1 C4 C5 C6 -173.0(3) . . . . ?
C1 C4 C5 C2 1.7(4) . . . . ?
C1 C4 C5 C2B 1.7(4) . . . . ?
C1 C4 C9 C8 174.5(3) . . . . ?
C1 C10 C11 C12 173.6(3) . . . . ?
C1 C10 C11 C2 -2.7(5) . . . . ?
C1 C10 C11 C2B -2.7(5) . . . . ?
C1 C10 C15 C14 -173.1(4) . . . . ?
C1 C16 C17 C18 179.0(3) . . . . ?
C1 C16 C17 C2 0.5(4) . . . . ?
C1 C16 C17 C2B 0.5(4) . . . . ?
C1 C16 C21 C20 179.2(3) . . . . ?
C4 C1 C10 C11 57.0(4) . . . . ?
C4 C1 C10 C15 -129.5(4) . . . . ?
C4 C1 C16 C17 -57.0(3) . . . . ?
C4 C1 C16 C21 125.3(3) . . . . ?
C4 C5 C6 C7 -2.0(4) . . . . ?
C4 C5 C2 C11 51.4(3) . . . . ?
C4 C5 C2 C17 -57.3(3) . . . . ?
C4 C5 C2 C3 171.8(3) . . . . ?
C4 C5 C2B C11 51.4(3) . . . . ?
C4 C5 C2B C17 -57.3(3) . . . . ?
C4 C5 C2B C131 -171.7(8) . . . . ?
C5 C4 C9 C8 -2.4(4) . . . . ?
C5 C6 C7 N1 178.5(3) . . . . ?
C5 C6 C7 C8 -2.1(4) . . . . ?
C5 C2 C3 O7 146.4(4) . . . . ?
C5 C2 C3 O8 -41.9(5) . . . . ?
C5 C2B C131 O7B 70(2) . . . . ?
C5 C2B C131 O8B -108(2) . . . . ?
C6 C5 C2 C11 -134.3(3) . . . . ?
C6 C5 C2 C17 117.0(3) . . . . ?
C6 C5 C2 C3 -14.0(4) . . . . ?
C6 C5 C2B C11 -134.3(3) . . . . ?
C6 C5 C2B C17 117.0(3) . . . . ?
C6 C5 C2B C131 2.5(8) . . . . ?
C6 C7 C8 C9 4.0(4) . . . . ?
C7 N1 C22 O1 -5.5(5) . . . . ?
C7 N1 C22 C23 173.2(3) . . . . ?
C7 C8 C9 C4 -1.7(4) . . . . ?
C9 C4 C5 C6 4.3(4) . . . . ?
C9 C4 C5 C2 179.0(3) . . . . ?
C9 C4 C5 C2B 179.0(3) . . . . ?
C10 C1 C4 C5 -56.3(3) . . . . ?
C10 C1 C4 C9 126.6(3) . . . . ?
C10 C1 C16 C17 56.1(4) . . . . ?
C10 C1 C16 C21 -121.6(3) . . . . ?
C10 C11 C12 C13 -0.1(5) . . . . ?
C10 C11 C2 C5 -51.1(4) . . . . ?
C10 C11 C2 C17 58.2(4) . . . . ?
C10 C11 C2 C3 -176.6(3) . . . . ?
C10 C11 C2B C5 -51.1(4) . . . . ?
C10 C11 C2B C17 58.2(4) . . . . ?
C10 C11 C2B C131 -174.8(11) . . . . ?
C11 C10 C15 C14 0.0(6) . . . . ?
C11 C12 C13 N2 -175.9(3) . . . . ?
C11 C12 C13 C14 0.6(5) . . . . ?
C11 C2 C3 O7 -93.4(5) . . . . ?
C11 C2 C3 O8 78.3(5) . . . . ?
C11 C2B C131 O7B -164.5(15) . . . . ?
C11 C2B C131 O8B 17(2) . . . . ?
C12 C11 C2 C5 132.9(3) . . . . ?
C12 C11 C2 C17 -117.8(4) . . . . ?
C12 C11 C2 C3 7.4(5) . . . . ?
C12 C11 C2B C5 132.9(3) . . . . ?
C12 C11 C2B C17 -117.8(4) . . . . ?
C12 C11 C2B C131 9.2(12) . . . . ?
C12 C13 C14 C15 -0.8(6) . . . . ?
C13 N2 C33 O2 1.8(7) . . . . ?
C13 N2 C33 C34 -179.2(3) . . . . ?
C13 C14 C15 C10 0.5(6) . . . . ?
C15 C10 C11 C12 -0.2(6) . . . . ?
C15 C10 C11 C2 -176.4(3) . . . . ?
C15 C10 C11 C2B -176.4(3) . . . . ?
C16 C1 C4 C5 55.3(3) . . . . ?
C16 C1 C4 C9 -121.8(3) . . . . ?
C16 C1 C10 C11 -54.6(4) . . . . ?
C16 C1 C10 C15 118.9(4) . . . . ?
C16 C17 C18 C19 2.6(4) . . . . ?
C16 C17 C2 C5 55.6(3) . . . . ?
C16 C17 C2 C11 -56.3(3) . . . . ?
C16 C17 C2 C3 -174.6(3) . . . . ?
C16 C17 C2B C5 55.6(3) . . . . ?
C16 C17 C2B C11 -56.3(3) . . . . ?
C16 C17 C2B C131 166.2(9) . . . . ?
C17 C16 C21 C20 1.5(5) . . . . ?
C17 C18 C19 N3 178.4(3) . . . . ?
C17 C18 C19 C20 -0.5(4) . . . . ?
C17 C2 C3 O7 22.4(6) . . . . ?
C17 C2 C3 O8 -165.8(4) . . . . ?
C17 C2B C131 O7B -40(2) . . . . ?
C17 C2B C131 O8B 141(2) . . . . ?
C18 C17 C2 C5 -122.8(3) . . . . ?
C18 C17 C2 C11 125.3(3) . . . . ?
C18 C17 C2 C3 7.0(5) . . . . ?
C18 C17 C2B C5 -122.8(3) . . . . ?
C18 C17 C2B C11 125.3(3) . . . . ?
C18 C17 C2B C131 -12.2(10) . . . . ?
C18 C19 C20 C21 -1.1(4) . . . . ?
C19 N3 C44 O3 2.8(5) . . . . ?
C19 N3 C44 C45 174.9(4) . . . . ?
C19 N3 C44 C45B -165.4(5) . . . . ?
C19 C20 C21 C16 0.6(5) . . . . ?
C21 C16 C17 C18 -3.1(5) . . . . ?
C21 C16 C17 C2 178.3(3) . . . . ?
C21 C16 C17 C2B 178.3(3) . . . . ?
C22 N1 C7 C6 -147.4(3) . . . . ?
C22 N1 C7 C8 33.2(5) . . . . ?
C22 C23 C24 C25 -178.4(3) . . . . ?
C22 C23 C28 C27 179.4(3) . . . . ?
C23 C24 C25 C26 -1.7(5) . . . . ?
C23 C24 C25 C55 -179.5(3) . . . . ?
C24 C23 C28 C27 -1.0(5) . . . . ?
C24 C25 C26 C27 0.4(5) . . . . ?
C24 C25 C55 C56 145.6(3) . . . . ?
C24 C25 C55 C60 -34.8(5) . . . . ?
C25 C26 C27 C28 0.6(5) . . . . ?
C25 C26 C27 C29 178.8(3) . . . . ?
C25 C55 C56 C57 -178.7(3) . . . . ?
C25 C55 C60 C59 177.2(4) . . . . ?
C26 C25 C55 C56 -32.1(5) . . . . ?
C26 C25 C55 C60 147.5(4) . . . . ?
C26 C27 C28 C23 -0.3(5) . . . . ?
C26 C27 C29 C30 6.8(5) . . . . ?
C26 C27 C29 C31 -115.5(4) . . . . ?
C26 C27 C29 C32 126.0(4) . . . . ?
C28 C23 C24 C25 2.0(5) . . . . ?
C28 C27 C29 C30 -175.1(4) . . . . ?
C28 C27 C29 C31 62.6(5) . . . . ?
C28 C27 C29 C32 -55.9(5) . . . . ?
C29 C27 C28 C23 -178.5(3) . . . . ?
C33 N2 C13 C12 -4.6(6) . . . . ?
C33 N2 C13 C14 178.8(4) . . . . ?
C33 C34 C35 C36 -176.3(3) . . . . ?
C33 C34 C39 C38 176.8(3) . . . . ?
C34 C35 C36 C37 -1.0(5) . . . . ?
C34 C35 C36 C61 174.0(3) . . . . ?
C34 C35 C36 C61B 176.6(4) . . . . ?
C35 C34 C39 C38 -0.3(5) . . . . ?
C35 C36 C37 C38 0.1(5) . . . . ?
C35 C36 C61 C66 149.7(3) . . . . ?
C35 C36 C61 C62 -30.7(5) . . . . ?
C35 C36 C61B C62B 30.8(6) . . . . ?
C35 C36 C61B C66B -141.9(4) . . . . ?
C36 C37 C38 C39 0.7(5) . . . . ?
C36 C37 C38 C40 174.7(3) . . . . ?
C36 C61 C62 C63 -179.7(4) . . . . ?
C36 C61B C66B C65B 172.6(7) . . . . ?
C37 C36 C61 C66 -35.7(5) . . . . ?
C37 C36 C61 C62 144.0(3) . . . . ?
C37 C36 C61B C62B -151.6(4) . . . . ?
C37 C36 C61B C66B 35.6(7) . . . . ?
C37 C38 C39 C34 -0.6(5) . . . . ?
C37 C38 C40 C41 20.5(6) . . . . ?
C37 C38 C40 C42 142.5(4) . . . . ?
C37 C38 C40 C43 -101.7(5) . . . . ?
C39 C34 C35 C36 1.1(5) . . . . ?
C39 C38 C40 C41 -165.7(4) . . . . ?
C39 C38 C40 C42 -43.6(5) . . . . ?
C39 C38 C40 C43 72.2(5) . . . . ?
C40 C38 C39 C34 -174.7(3) . . . . ?
C44 N3 C19 C18 177.7(3) . . . . ?
C44 N3 C19 C20 -3.4(5) . . . . ?
C44 C45 C50 C49 -179.2(5) . . . . ?
C44 C45B C50B C49B 173.7(8) . . . . ?
C55 C25 C26 C27 178.1(3) . . . . ?
C55 C56 C57 C58 -0.5(6) . . . . ?
C56 C55 C60 C59 -3.2(6) . . . . ?
C56 C57 C58 C59 0.7(6) . . . . ?
C56 C57 C58 C73 178.5(4) . . . . ?
C57 C58 C59 C60 -2.2(6) . . . . ?
C57 C58 C73 C74 -26.3(6) . . . . ?
C57 C58 C73 C78 155.1(4) . . . . ?
C58 C59 C60 C55 3.6(7) . . . . ?
C58 C73 C74 C75 178.3(5) . . . . ?
C58 C73 C78 C77 179.6(4) . . . . ?
C59 C58 C73 C74 151.4(4) . . . . ?
C59 C58 C73 C78 -27.3(6) . . . . ?
C60 C55 C56 C57 1.7(5) . . . . ?
C73 C58 C59 C60 180.0(4) . . . . ?
C73 C74 C75 C76 4.0(8) . . . . ?
C73 C74 C75 C80 -164.4(8) . . . . ?
C73 C74 C75 C80B 162.1(9) . . . . ?
C74 C73 C78 C77 1.0(6) . . . . ?
C74 C75 C76 C77 -3.2(8) . . . . ?
C74 C75 C80 C81 -112.8(11) . . . . ?
C74 C75 C80 C82 9.6(15) . . . . ?
C74 C75 C80 C83 131.4(9) . . . . ?
C74 C75 C80B C81B -51.2(15) . . . . ?
C74 C75 C80B C82B 60.9(15) . . . . ?
C74 C75 C80B C83B 177.0(11) . . . . ?
C75 C76 C77 C78 1.4(7) . . . . ?
C75 C76 C77 C79 -179.6(5) . . . . ?
C76 C75 C80 C81 79.3(12) . . . . ?
C76 C75 C80 C82 -158.3(9) . . . . ?
C76 C75 C80 C83 -36.6(15) . . . . ?
C76 C75 C80B C81B 107.0(11) . . . . ?
C76 C75 C80B C82B -140.9(10) . . . . ?
C76 C75 C80B C83B -24.8(17) . . . . ?
C76 C77 C78 C73 -0.2(6) . . . . ?
C76 C77 C79 O4 13.9(7) . . . . ?
C76 C77 C79 N4 -169.5(4) . . . . ?
C78 C73 C74 C75 -2.9(7) . . . . ?
C78 C77 C79 O4 -167.2(5) . . . . ?
C78 C77 C79 N4 9.5(6) . . . . ?
C79 N4 C106 C107 27.8(6) . . . . ?
C79 N4 C106 C111 -156.3(4) . . . . ?
C79 C77 C78 C73 -179.1(4) . . . . ?
C84 C85 C86 C87 -2.0(5) . . . . ?
C84 C85 C86 C90 179.8(4) . . . . ?
C84 C64 C65 C66 -179.0(5) . . . . ?
C84 C64 C63 C62 179.0(4) . . . . ?
C84 C64B C63B C62B 177.0(7) . . . . ?
C84 C64B C65B C66B -176.7(8) . . . . ?
C85 C84 C89 C88 0.0(5) . . . . ?
C85 C84 C64 C65 -145.3(3) . . . . ?
C85 C84 C64 C63 35.7(5) . . . . ?
C85 C84 C64B C63B -29.7(7) . . . . ?
C85 C84 C64B C65B 147.2(4) . . . . ?
C85 C86 C87 C88 3.6(6) . . . . ?
C85 C86 C90 O5 152.5(4) . . . . ?
C85 C86 C90 N5 -28.9(6) . . . . ?
C86 C87 C88 C89 -3.2(5) . . . . ?
C86 C87 C88 C91 172.6(3) . . . . ?
C87 C86 C90 O5 -25.6(6) . . . . ?
C87 C86 C90 N5 153.0(4) . . . . ?
C87 C88 C89 C84 1.4(5) . . . . ?
C87 C88 C91 C92 -65.4(5) . . . . ?
C87 C88 C91 C93 54.8(5) . . . . ?
C87 C88 C91 C94 175.6(4) . . . . ?
C89 C84 C85 C86 0.3(5) . . . . ?
C89 C84 C64 C65 37.5(5) . . . . ?
C89 C84 C64 C63 -141.5(3) . . . . ?
C89 C84 C64B C63B 153.2(4) . . . . ?
C89 C84 C64B C65B -29.9(7) . . . . ?
C89 C88 C91 C92 110.2(5) . . . . ?
C89 C88 C91 C93 -129.7(4) . . . . ?
C89 C88 C91 C94 -8.8(5) . . . . ?
C90 N5 C112 C113 22.1(7) . . . . ?
C90 N5 C112 C117 -157.7(4) . . . . ?
C90 C86 C87 C88 -178.2(3) . . . . ?
C91 C88 C89 C84 -174.2(3) . . . . ?
C95 C96 C97 C98 -0.5(6) . . . . ?
C95 C96 C97 C101 178.8(4) . . . . ?
C95 C70B C71B C72B 177.1(5) . . . . ?
C95 C70 C69 C68 -165.4(6) . . . . ?
C96 C95 C100 C99 -2.5(10) . . . . ?
C96 C95 C70B C69B -60.8(6) . . . . ?
C96 C95 C70B C71B 121.9(4) . . . . ?
C96 C95 C70 C71 63.3(6) . . . . ?
C96 C95 C70 C69 -129.9(5) . . . . ?
C96 C97 C98 C99 1.6(6) . . . . ?
C96 C97 C101 O6 11.7(5) . . . . ?
C96 C97 C101 N6 -167.6(3) . . . . ?
C97 C98 C99 C100 -3.0(8) . . . . ?
C97 C98 C99 C102 177.3(5) . . . . ?
C98 C97 C101 O6 -169.0(4) . . . . ?
C98 C97 C101 N6 11.7(5) . . . . ?
C98 C99 C100 C95 3.5(10) . . . . ?
C98 C99 C102 C103 -12.1(8) . . . . ?
C98 C99 C102 C104 -126.9(6) . . . . ?
C98 C99 C102 C105 108.6(6) . . . . ?
C100 C95 C96 C97 1.0(8) . . . . ?
C100 C95 C70B C69B 138.0(5) . . . . ?
C100 C95 C70B C71B -39.3(7) . . . . ?
C100 C95 C70 C71 -131.0(6) . . . . ?
C100 C95 C70 C69 35.9(9) . . . . ?
C100 C99 C102 C103 168.3(6) . . . . ?
C100 C99 C102 C104 53.4(8) . . . . ?
C100 C99 C102 C105 -71.1(7) . . . . ?
C101 N6 C118 C119 -29.4(5) . . . . ?
C101 N6 C118 C123 153.9(3) . . . . ?
C101 C97 C98 C99 -177.6(4) . . . . ?
C102 C99 C100 C95 -176.8(6) . . . . ?
C106 N4 C79 O4 -4.5(7) . . . . ?
C106 N4 C79 C77 179.0(3) . . . . ?
C106 C107 C108 C109 -0.9(6) . . . . ?
C107 C106 C111 C110 -0.8(5) . . . . ?
C107 C108 C109 C110 1.9(6) . . . . ?
C107 C108 C109 C124 179.9(4) . . . . ?
C108 C109 C110 C111 -2.4(5) . . . . ?
C108 C109 C110 C425 177.0(3) . . . . ?
C108 C109 C110 C125 177.0(3) . . . . ?
C108 C109 C110 C525 177.0(3) . . . . ?
C108 C109 C124 C115 -121.4(4) . . . . ?
C108 C109 C124 C121 127.4(4) . . . . ?
C109 C110 C111 C106 1.8(5) . . . . ?
C109 C110 C425 C116 -54.3(3) . . . . ?
C109 C110 C425 C120 55.0(3) . . . . ?
C109 C110 C425 C2E -171.0(7) . . . . ?
C109 C110 C125 C116 -54.3(3) . . . . ?
C109 C110 C125 C120 55.0(3) . . . . ?
C109 C110 C125 C126 179.0(5) . . . . ?
C109 C110 C525 C116 -54.3(3) . . . . ?
C109 C110 C525 C120 55.0(3) . . . . ?
C109 C110 C525 C2I 173.0(7) . . . . ?
C110 C109 C124 C115 56.7(3) . . . . ?
C110 C109 C124 C121 -54.6(4) . . . . ?
C110 C125 C126 O9 85.5(12) . . . . ?
C110 C125 C126 O10 -91.0(13) . . . . ?
C111 C106 C107 C108 0.4(6) . . . . ?
C111 C110 C425 C116 125.1(3) . . . . ?
C111 C110 C425 C120 -125.6(3) . . . . ?
C111 C110 C425 C2E 8.3(8) . . . . ?
C111 C110 C125 C116 125.1(3) . . . . ?
C111 C110 C125 C120 -125.6(3) . . . . ?
C111 C110 C125 C126 -1.7(6) . . . . ?
C111 C110 C525 C116 125.1(3) . . . . ?
C111 C110 C525 C120 -125.6(3) . . . . ?
C111 C110 C525 C2I -7.6(8) . . . . ?
C112 N5 C90 O5 -2.2(7) . . . . ?
C112 N5 C90 C86 179.2(4) . . . . ?
C112 C113 C114 C115 1.0(7) . . . . ?
C113 C112 C117 C116 -1.4(6) . . . . ?
C113 C114 C115 C116 -1.3(6) . . . . ?
C113 C114 C115 C124 176.8(4) . . . . ?
C114 C115 C116 C117 0.4(5) . . . . ?
C114 C115 C116 C425 177.9(3) . . . . ?
C114 C115 C116 C125 177.9(3) . . . . ?
C114 C115 C116 C525 177.9(3) . . . . ?
C114 C115 C124 C109 126.1(3) . . . . ?
C114 C115 C124 C121 -120.2(3) . . . . ?
C115 C116 C117 C112 1.0(5) . . . . ?
C115 C116 C425 C110 55.1(3) . . . . ?
C115 C116 C425 C120 -55.4(3) . . . . ?
C115 C116 C425 C2E -178.1(5) . . . . ?
C115 C116 C125 C110 55.1(3) . . . . ?
C115 C116 C125 C120 -55.4(3) . . . . ?
C115 C116 C125 C126 172.9(6) . . . . ?
C115 C116 C525 C110 55.1(3) . . . . ?
C115 C116 C525 C120 -55.4(3) . . . . ?
C115 C116 C525 C2I -173.4(8) . . . . ?
C116 C115 C124 C109 -55.7(3) . . . . ?
C116 C115 C124 C121 58.0(3) . . . . ?
C116 C125 C126 O9 -32.2(14) . . . . ?
C116 C125 C126 O10 151.3(11) . . . . ?
C117 C112 C113 C114 0.4(7) . . . . ?
C117 C116 C425 C110 -127.5(3) . . . . ?
C117 C116 C425 C120 121.9(3) . . . . ?
C117 C116 C425 C2E -0.8(6) . . . . ?
C117 C116 C125 C110 -127.5(3) . . . . ?
C117 C116 C125 C120 121.9(3) . . . . ?
C117 C116 C125 C126 -9.8(7) . . . . ?
C117 C116 C525 C110 -127.5(3) . . . . ?
C117 C116 C525 C120 121.9(3) . . . . ?
C117 C116 C525 C2I 4.0(8) . . . . ?
C118 N6 C101 O6 7.1(5) . . . . ?
C118 N6 C101 C97 -173.6(3) . . . . ?
C118 C119 C120 C121 -0.5(4) . . . . ?
C118 C119 C120 C425 176.8(3) . . . . ?
C118 C119 C120 C125 176.8(3) . . . . ?
C118 C119 C120 C525 176.8(3) . . . . ?
C119 C118 C123 C122 3.0(5) . . . . ?
C119 C120 C121 C122 2.5(4) . . . . ?
C119 C120 C121 C124 178.9(3) . . . . ?
C119 C120 C425 C110 127.3(3) . . . . ?
C119 C120 C425 C116 -122.3(3) . . . . ?
C119 C120 C425 C2E -8.2(7) . . . . ?
C119 C120 C125 C110 127.3(3) . . . . ?
C119 C120 C125 C116 -122.3(3) . . . . ?
C119 C120 C125 C126 10.8(7) . . . . ?
C119 C120 C525 C110 127.3(3) . . . . ?
C119 C120 C525 C116 -122.3(3) . . . . ?
C119 C120 C525 C2I 3.2(7) . . . . ?
C120 C121 C122 C123 -1.8(4) . . . . ?
C120 C121 C124 C109 54.1(3) . . . . ?
C120 C121 C124 C115 -58.1(3) . . . . ?
C120 C125 C126 O9 -157.9(11) . . . . ?
C120 C125 C126 O10 25.6(14) . . . . ?
C121 C120 C425 C110 -55.2(3) . . . . ?
C121 C120 C425 C116 55.1(3) . . . . ?
C121 C120 C425 C2E 169.2(6) . . . . ?
C121 C120 C125 C110 -55.2(3) . . . . ?
C121 C120 C125 C116 55.1(3) . . . . ?
C121 C120 C125 C126 -171.7(6) . . . . ?
C121 C120 C525 C110 -55.2(3) . . . . ?
C121 C120 C525 C116 55.1(3) . . . . ?
C121 C120 C525 C2I -179.3(6) . . . . ?
C121 C122 C123 C118 -0.9(5) . . . . ?
C122 C121 C124 C109 -129.8(3) . . . . ?
C122 C121 C124 C115 118.1(3) . . . . ?
C123 C118 C119 C120 -2.2(4) . . . . ?
C124 C109 C110 C111 179.4(3) . . . . ?
C124 C109 C110 C425 -1.2(4) . . . . ?
C124 C109 C110 C125 -1.2(4) . . . . ?
C124 C109 C110 C525 -1.2(4) . . . . ?
C124 C115 C116 C117 -178.0(3) . . . . ?
C124 C115 C116 C425 -0.4(4) . . . . ?
C124 C115 C116 C125 -0.4(4) . . . . ?
C124 C115 C116 C525 -0.4(4) . . . . ?
C124 C121 C122 C123 -177.7(3) . . . . ?
O9B C2E C425 C110 23.5(15) . . . . ?
O9B C2E C425 C116 -93.7(13) . . . . ?
O9B C2E C425 C120 152.6(11) . . . . ?
O10B C2E C425 C110 -165.9(10) . . . . ?
O10B C2E C425 C116 76.9(12) . . . . ?
O10B C2E C425 C120 -36.9(14) . . . . ?
C2 C5 C6 C7 -175.9(3) . . . . ?
C2 C11 C12 C13 175.6(3) . . . . ?
C2 C17 C18 C19 -179.1(3) . . . . ?
C47 C46 C45 C44 179.1(5) . . . . ?
C47 C46 C45 C50 0.0 . . . . ?
C47 C67B C68B C69B -179.0(4) . . . . ?
C47 C67B C72B C71B 179.0(5) . . . . ?
C46 C47 C48 C49 0.0 . . . . ?
C46 C47 C67B C68B 47.5(5) . . . . ?
C46 C47 C67B C72B -131.5(4) . . . . ?
C46 C45 C50 C49 0.0 . . . . ?
C45 C50 C49 C48 0.0 . . . . ?
C45 C50 C49 C51 177.4(8) . . . . ?
C50 C49 C48 C47 0.0 . . . . ?
C50 C49 C51 C52 132.0(8) . . . . ?
C50 C49 C51 C53 -119.1(11) . . . . ?
C50 C49 C51 C54 14.0(14) . . . . ?
C48 C47 C46 C45 0.0 . . . . ?
C48 C47 C67B C68B -136.4(3) . . . . ?
C48 C47 C67B C72B 44.6(5) . . . . ?
C48 C49 C51 C52 -50.6(10) . . . . ?
C48 C49 C51 C53 58.3(14) . . . . ?
C48 C49 C51 C54 -168.7(10) . . . . ?
C51 C49 C48 C47 -177.4(8) . . . . ?
C64 C84 C85 C86 -177.1(4) . . . . ?
C64 C84 C89 C88 177.2(4) . . . . ?
C64 C65 C66 C61 0.0 . . . . ?
C65 C64 C63 C62 0.0 . . . . ?
C65 C66 C61 C36 179.7(4) . . . . ?
C65 C66 C61 C62 0.0 . . . . ?
C66 C61 C62 C63 0.0 . . . . ?
C61 C36 C37 C38 -174.4(4) . . . . ?
C61 C62 C63 C64 0.0 . . . . ?
C63 C64 C65 C66 0.0 . . . . ?
C67B C47 C46 C45 176.2(5) . . . . ?
C67B C47 C48 C49 -176.0(5) . . . . ?
C67B C68B C69B C70B 0.0 . . . . ?
C68B C67B C72B C71B 0.0 . . . . ?
C68B C69B C70B C95 -177.5(4) . . . . ?
C68B C69B C70B C71B 0.0 . . . . ?
C69B C70B C71B C72B 0.0 . . . . ?
C70B C95 C96 C97 -160.4(4) . . . . ?
C70B C95 C100 C99 158.6(6) . . . . ?
C70B C71B C72B C67B 0.0 . . . . ?
C72B C67B C68B C69B 0.0 . . . . ?
C80 C75 C76 C77 164.8(8) . . . . ?
C425 C110 C111 C106 -177.5(3) . . . . ?
C425 C116 C117 C112 -176.2(3) . . . . ?
C425 C120 C121 C122 -175.1(3) . . . . ?
C425 C120 C121 C124 1.2(3) . . . . ?
C2B C5 C6 C7 -175.9(3) . . . . ?
C2B C11 C12 C13 175.6(3) . . . . ?
C2B C17 C18 C19 -179.1(3) . . . . ?
C47B C46B C45B C44 -173.1(9) . . . . ?
C47B C46B C45B C50B 0.0 . . . . ?
C47B C67 C72 C71 -173.9(6) . . . . ?
C47B C67 C68 C69 173.1(7) . . . . ?
C46B C47B C48B C49B 0.0 . . . . ?
C46B C47B C67 C72 -48.4(7) . . . . ?
C46B C47B C67 C68 138.1(5) . . . . ?
C46B C45B C50B C49B 0.0 . . . . ?
C45B C50B C49B C48B 0.0 . . . . ?
C45B C50B C49B C51B -173.8(10) . . . . ?
C50B C49B C48B C47B 0.0 . . . . ?
C50B C49B C51B C52B 106.4(12) . . . . ?
C50B C49B C51B C53B -134.6(9) . . . . ?
C50B C49B C51B C54B -15.6(15) . . . . ?
C48B C47B C46B C45B 0.0 . . . . ?
C48B C47B C67 C72 128.0(5) . . . . ?
C48B C47B C67 C68 -45.5(8) . . . . ?
C48B C49B C51B C52B -67.5(15) . . . . ?
C48B C49B C51B C53B 51.5(12) . . . . ?
C48B C49B C51B C54B 170.6(10) . . . . ?
C51B C49B C48B C47B 173.9(10) . . . . ?
C64B C84 C85 C86 -176.8(5) . . . . ?
C64B C84 C89 C88 177.3(5) . . . . ?
C64B C63B C62B C61B 0.0 . . . . ?
C63B C64B C65B C66B 0.0 . . . . ?
C63B C62B C61B C36 -172.9(7) . . . . ?
C63B C62B C61B C66B 0.0 . . . . ?
C62B C61B C66B C65B 0.0 . . . . ?
C61B C36 C37 C38 -177.5(4) . . . . ?
C61B C66B C65B C64B 0.0 . . . . ?
C65B C64B C63B C62B 0.0 . . . . ?
C67 C47B C46B C45B 176.5(8) . . . . ?
C67 C47B C48B C49B -176.3(9) . . . . ?
C67 C72 C71 C70 0.0 . . . . ?
C72 C67 C68 C69 0.0 . . . . ?
C72 C71 C70 C95 168.7(5) . . . . ?
C72 C71 C70 C69 0.0 . . . . ?
C71 C70 C69 C68 0.0 . . . . ?
C70 C95 C96 C97 167.5(4) . . . . ?
C70 C95 C100 C99 -167.8(6) . . . . ?
C70 C69 C68 C67 0.0 . . . . ?
C68 C67 C72 C71 0.0 . . . . ?
C80B C75 C76 C77 -162.2(9) . . . . ?
C125 C110 C111 C106 -177.5(3) . . . . ?
C125 C116 C117 C112 -176.2(3) . . . . ?
C125 C120 C121 C122 -175.1(3) . . . . ?
C125 C120 C121 C124 1.2(3) . . . . ?
O9C C2I C525 C110 144.6(14) . . . . ?
O9C C2I C525 C116 18.2(19) . . . . ?
O9C C2I C525 C120 -98.1(16) . . . . ?
O10C C2I C525 C110 -35.4(17) . . . . ?
O10C C2I C525 C116 -161.8(13) . . . . ?
O10C C2I C525 C120 81.8(16) . . . . ?
C525 C110 C111 C106 -177.5(3) . . . . ?
C525 C116 C117 C112 -176.2(3) . . . . ?
C525 C120 C121 C122 -175.1(3) . . . . ?
C525 C120 C121 C124 1.2(3) . . . . ?
O201 C222 C223 C224 168.7(3) . . . . ?
O201 C222 C223 C228 -13.1(5) . . . . ?
N201 C207 C208 C209 175.5(3) . . . . ?
N201 C222 C223 C224 -10.5(5) . . . . ?
N201 C222 C223 C228 167.8(3) . . . . ?
N204 C304 C305 C306 -176.1(4) . . . . ?
N204 C304 C309 C308 177.1(5) . . . . ?
N205 C311 C312 C313 -176.2(3) . . . . ?
N205 C311 C316 C315 175.4(3) . . . . ?
C201 C204 C205 C206 176.4(3) . . . . ?
C201 C204 C205 C202 -1.6(4) . . . . ?
C201 C204 C205 C602 -1.6(4) . . . . ?
C201 C204 C209 C208 -178.5(3) . . . . ?
C201 C210 C211 C212 178.6(3) . . . . ?
C201 C210 C211 C202 -2.5(4) . . . . ?
C201 C210 C211 C602 -2.5(4) . . . . ?
C201 C210 C215 C214 -178.6(3) . . . . ?
C201 C216 C217 C218 179.2(3) . . . . ?
C201 C216 C217 C202 -1.7(4) . . . . ?
C201 C216 C217 C602 -1.7(4) . . . . ?
C201 C216 C221 C220 179.7(3) . . . . ?
C204 C201 C210 C211 57.9(3) . . . . ?
C204 C201 C210 C215 -123.2(3) . . . . ?
C204 C201 C216 C217 -54.0(4) . . . . ?
C204 C201 C216 C221 123.6(4) . . . . ?
C204 C205 C206 C207 1.7(5) . . . . ?
C204 C205 C202 C211 56.9(4) . . . . ?
C204 C205 C202 C217 -53.2(3) . . . . ?
C204 C205 C202 C203 -172.4(4) . . . . ?
C204 C205 C602 C211 56.9(4) . . . . ?
C204 C205 C602 C217 -53.2(3) . . . . ?
C204 C205 C602 C603 172.9(6) . . . . ?
C205 C204 C209 C208 2.3(5) . . . . ?
C205 C206 C207 N201 -177.5(3) . . . . ?
C205 C206 C207 C208 2.9(5) . . . . ?
C205 C202 C203 O207 21.5(8) . . . . ?
C205 C202 C203 O208 -167.7(4) . . . . ?
C205 C602 C603 O607 113.8(16) . . . . ?
C205 C602 C603 O608 -66.0(15) . . . . ?
C206 C205 C202 C211 -120.9(3) . . . . ?
C206 C205 C202 C217 129.0(3) . . . . ?
C206 C205 C202 C203 9.8(5) . . . . ?
C206 C205 C602 C211 -120.9(3) . . . . ?
C206 C205 C602 C217 129.0(3) . . . . ?
C206 C205 C602 C603 -4.9(7) . . . . ?
C206 C207 C208 C209 -5.0(5) . . . . ?
C207 N201 C222 O201 3.9(5) . . . . ?
C207 N201 C222 C223 -177.0(3) . . . . ?
C207 C208 C209 C204 2.3(5) . . . . ?
C209 C204 C205 C206 -4.3(5) . . . . ?
C209 C204 C205 C202 177.7(3) . . . . ?
C209 C204 C205 C602 177.7(3) . . . . ?
C210 C201 C204 C205 -55.6(4) . . . . ?
C210 C201 C204 C209 125.1(4) . . . . ?
C210 C201 C216 C217 57.0(3) . . . . ?
C210 C201 C216 C221 -125.4(4) . . . . ?
C210 C211 C212 C213 0.6(5) . . . . ?
C210 C211 C202 C205 -54.3(3) . . . . ?
C210 C211 C202 C217 56.6(3) . . . . ?
C210 C211 C202 C203 174.5(3) . . . . ?
C210 C211 C602 C205 -54.3(3) . . . . ?
C210 C211 C602 C217 56.6(3) . . . . ?
C210 C211 C602 C603 -168.2(6) . . . . ?
C211 C210 C215 C214 0.2(5) . . . . ?
C211 C212 C213 C214 -0.6(5) . . . . ?
C211 C212 C213 N202 -174.5(10) . . . . ?
C211 C212 C213 N602 173.6(10) . . . . ?
C211 C202 C203 O207 146.5(6) . . . . ?
C211 C202 C203 O208 -42.7(6) . . . . ?
C211 C602 C603 O607 -133.5(16) . . . . ?
C211 C602 C603 O608 46.6(16) . . . . ?
C212 C211 C202 C205 124.5(3) . . . . ?
C212 C211 C202 C217 -124.6(3) . . . . ?
C212 C211 C202 C203 -6.7(5) . . . . ?
C212 C211 C602 C205 124.5(3) . . . . ?
C212 C211 C602 C217 -124.6(3) . . . . ?
C212 C211 C602 C603 10.6(7) . . . . ?
C212 C213 C214 C215 0.5(5) . . . . ?
C212 C213 N202 C233 -173.5(18) . . . . ?
C212 C213 N602 C633 176.2(13) . . . . ?
C213 C214 C215 C210 -0.3(5) . . . . ?
C213 N202 C233 O202 -17(3) . . . . ?
C213 N202 C233 C234 164.2(17) . . . . ?
C213 N602 C633 O602 7(3) . . . . ?
C213 N602 C633 C634 178.2(14) . . . . ?
C214 C213 N202 C233 13(3) . . . . ?
C214 C213 N602 C633 -10(2) . . . . ?
C215 C210 C211 C212 -0.4(5) . . . . ?
C215 C210 C211 C202 178.5(3) . . . . ?
C215 C210 C211 C602 178.5(3) . . . . ?
C216 C201 C204 C205 56.3(4) . . . . ?
C216 C201 C204 C209 -122.9(4) . . . . ?
C216 C201 C210 C211 -54.8(3) . . . . ?
C216 C201 C210 C215 124.1(3) . . . . ?
C216 C217 C218 C219 -0.6(5) . . . . ?
C216 C217 C202 C205 55.4(3) . . . . ?
C216 C217 C202 C211 -54.7(3) . . . . ?
C216 C217 C202 C203 -178.8(3) . . . . ?
C216 C217 C602 C205 55.4(3) . . . . ?
C216 C217 C602 C211 -54.7(3) . . . . ?
C216 C217 C602 C603 178.8(8) . . . . ?
C217 C216 C221 C220 -2.8(5) . . . . ?
C217 C218 C219 C220 1.0(5) . . . . ?
C217 C218 C219 N203 179.8(5) . . . . ?
C217 C218 C219 N603 -178.8(11) . . . . ?
C217 C202 C203 O207 -97.0(6) . . . . ?
C217 C202 C203 O208 73.8(5) . . . . ?
C217 C602 C603 O607 -9(2) . . . . ?
C217 C602 C603 O608 171.0(11) . . . . ?
C218 C217 C202 C205 -125.6(3) . . . . ?
C218 C217 C202 C211 124.3(3) . . . . ?
C218 C217 C202 C203 0.2(5) . . . . ?
C218 C217 C602 C205 -125.6(3) . . . . ?
C218 C217 C602 C211 124.3(3) . . . . ?
C218 C217 C602 C603 -2.2(9) . . . . ?
C218 C219 C220 C221 -2.3(5) . . . . ?
C218 C219 N203 C244 29.7(15) . . . . ?
C218 C219 N603 C644 -166(2) . . . . ?
C219 C220 C221 C216 3.2(5) . . . . ?
C219 N203 C244 O203 -11.2(17) . . . . ?
C219 N203 C244 C245 173.0(9) . . . . ?
C219 N603 C644 O603 35(5) . . . . ?
C219 N603 C644 C645 -174.6(19) . . . . ?
C220 C219 N203 C244 -151.5(10) . . . . ?
C220 C219 N603 C644 14(3) . . . . ?
C221 C216 C217 C218 1.5(5) . . . . ?
C221 C216 C217 C202 -179.4(3) . . . . ?
C221 C216 C217 C602 -179.4(3) . . . . ?
C222 N201 C207 C206 141.2(3) . . . . ?
C222 N201 C207 C208 -39.3(5) . . . . ?
C222 C223 C224 C225 177.5(3) . . . . ?
C222 C223 C228 C227 -177.6(4) . . . . ?
C223 C224 C225 C226 1.4(5) . . . . ?
C223 C224 C225 C255 -175.1(3) . . . . ?
C224 C223 C228 C227 0.8(6) . . . . ?
C224 C225 C226 C227 -2.4(6) . . . . ?
C224 C225 C255 C256 -154.8(4) . . . . ?
C224 C225 C255 C260 28.3(6) . . . . ?
C225 C226 C227 C228 2.5(7) . . . . ?
C225 C226 C227 C229 -179.8(5) . . . . ?
C225 C255 C256 C257 -175.5(4) . . . . ?
C225 C255 C260 C259 175.6(4) . . . . ?
C226 C225 C255 C256 28.8(6) . . . . ?
C226 C225 C255 C260 -148.1(4) . . . . ?
C226 C227 C228 C223 -1.6(7) . . . . ?
C226 C227 C229 C230 2.0(8) . . . . ?
C226 C227 C229 C231 123.9(8) . . . . ?
C226 C227 C229 C232 -116.5(7) . . . . ?
C228 C223 C224 C225 -0.7(5) . . . . ?
C228 C227 C229 C230 179.8(6) . . . . ?
C228 C227 C229 C231 -58.4(9) . . . . ?
C228 C227 C229 C232 61.3(7) . . . . ?
C229 C227 C228 C223 -179.5(5) . . . . ?
C255 C225 C226 C227 174.1(4) . . . . ?
C255 C256 C257 C258 -0.7(7) . . . . ?
C256 C255 C260 C259 -1.5(6) . . . . ?
C256 C257 C258 C259 -0.4(7) . . . . ?
C256 C257 C258 C273 178.9(4) . . . . ?
C257 C258 C259 C260 0.5(7) . . . . ?
C257 C258 C273 C274 -143.8(5) . . . . ?
C257 C258 C273 C278 39.3(7) . . . . ?
C258 C259 C260 C255 0.5(7) . . . . ?
C258 C273 C274 C275 -179.1(5) . . . . ?
C258 C273 C278 C277 -179.5(5) . . . . ?
C259 C258 C273 C274 35.4(8) . . . . ?
C259 C258 C273 C278 -141.5(5) . . . . ?
C260 C255 C256 C257 1.6(7) . . . . ?
C273 C258 C259 C260 -178.8(4) . . . . ?
C273 C274 C275 C276 0.7(8) . . . . ?
C273 C274 C275 C303 -179.0(5) . . . . ?
C274 C273 C278 C277 3.4(8) . . . . ?
C274 C275 C276 C277 -0.4(9) . . . . ?
C274 C275 C303 O204 149.1(6) . . . . ?
C274 C275 C303 N204 -32.9(8) . . . . ?
C275 C276 C277 C278 1.5(9) . . . . ?
C275 C276 C277 C279 179.3(6) . . . . ?
C276 C275 C303 O204 -30.6(9) . . . . ?
C276 C275 C303 N204 147.4(5) . . . . ?
C276 C277 C278 C273 -3.1(9) . . . . ?
C276 C277 C279 C280 122.8(7) . . . . ?
C276 C277 C279 C281 -121.5(7) . . . . ?
C276 C277 C279 C282 1.4(9) . . . . ?
C278 C273 C274 C275 -2.1(8) . . . . ?
C278 C277 C279 C280 -59.4(6) . . . . ?
C278 C277 C279 C281 56.3(9) . . . . ?
C278 C277 C279 C282 179.1(6) . . . . ?
C279 C277 C278 C273 179.0(6) . . . . ?
C283 C284 C285 C286 0.1(6) . . . . ?
C283 C284 C285 C310 179.9(4) . . . . ?
C283 C264 C263 C262 172.8(6) . . . . ?
C283 C664 C663 C662 170.1(6) . . . . ?
C284 C283 C288 C287 1.5(7) . . . . ?
C284 C283 C264 C265 37.9(6) . . . . ?
C284 C283 C264 C263 -135.3(5) . . . . ?
C284 C283 C664 C665 -44.3(6) . . . . ?
C284 C283 C664 C663 145.7(4) . . . . ?
C284 C285 C286 C287 1.2(6) . . . . ?
C284 C285 C310 O205 -28.4(6) . . . . ?
C284 C285 C310 N205 150.4(4) . . . . ?
C285 C286 C287 C288 -1.1(6) . . . . ?
C285 C286 C287 C289 -178.7(4) . . . . ?
C286 C285 C310 O205 151.4(4) . . . . ?
C286 C285 C310 N205 -29.8(6) . . . . ?
C286 C287 C288 C283 -0.3(7) . . . . ?
C286 C287 C289 C290 92.5(7) . . . . ?
C286 C287 C289 C291 -146.5(5) . . . . ?
C286 C287 C289 C292 -25.4(8) . . . . ?
C288 C283 C284 C285 -1.4(6) . . . . ?
C288 C283 C264 C265 -147.8(4) . . . . ?
C288 C283 C264 C263 39.1(7) . . . . ?
C288 C283 C664 C665 137.7(5) . . . . ?
C288 C283 C664 C663 -32.3(7) . . . . ?
C288 C287 C289 C290 -85.0(7) . . . . ?
C288 C287 C289 C291 36.0(7) . . . . ?
C288 C287 C289 C292 157.1(7) . . . . ?
C289 C287 C288 C283 177.2(4) . . . . ?
C303 N204 C304 C305 177.1(5) . . . . ?
C303 N204 C304 C309 0.5(8) . . . . ?
C303 C275 C276 C277 179.3(6) . . . . ?
C304 N204 C303 O204 1.6(9) . . . . ?
C304 N204 C303 C275 -176.4(5) . . . . ?
C304 C305 C306 C307 -0.8(7) . . . . ?
C304 C305 C306 C325 177.7(4) . . . . ?
C304 C305 C306 C725 177.7(4) . . . . ?
C305 C304 C309 C308 0.5(7) . . . . ?
C305 C306 C307 C308 -0.6(6) . . . . ?
C305 C306 C307 C324 175.8(4) . . . . ?
C305 C306 C325 C313 130.6(5) . . . . ?
C305 C306 C325 C320 -121.4(5) . . . . ?
C305 C306 C325 C326 14.2(6) . . . . ?
C305 C306 C725 C313 130.6(5) . . . . ?
C305 C306 C725 C320 -121.4(5) . . . . ?
C305 C306 C725 C726 -20.2(11) . . . . ?
C306 C307 C308 C309 1.9(7) . . . . ?
C306 C307 C324 C314 56.5(4) . . . . ?
C306 C307 C324 C321 -54.1(4) . . . . ?
C306 C325 C326 O209 -138.3(7) . . . . ?
C306 C325 C326 O210 51.0(6) . . . . ?
C306 C725 C726 O609 -24.4(18) . . . . ?
C306 C725 C726 O610 168.7(15) . . . . ?
C307 C306 C325 C313 -50.9(5) . . . . ?
C307 C306 C325 C320 57.1(4) . . . . ?
C307 C306 C325 C326 -167.2(4) . . . . ?
C307 C306 C725 C313 -50.9(5) . . . . ?
C307 C306 C725 C320 57.1(4) . . . . ?
C307 C306 C725 C726 158.4(9) . . . . ?
C307 C308 C309 C304 -1.9(7) . . . . ?
C308 C307 C324 C314 -127.5(4) . . . . ?
C308 C307 C324 C321 121.9(5) . . . . ?
C309 C304 C305 C306 0.8(7) . . . . ?
C310 N205 C311 C312 29.1(5) . . . . ?
C310 N205 C311 C316 -150.5(4) . . . . ?
C310 C285 C286 C287 -178.6(4) . . . . ?
C311 N205 C310 O205 -9.3(7) . . . . ?
C311 N205 C310 C285 172.0(3) . . . . ?
C311 C312 C313 C314 1.3(6) . . . . ?
C311 C312 C313 C325 -178.4(4) . . . . ?
C311 C312 C313 C725 -178.4(4) . . . . ?
C312 C311 C316 C315 -4.3(5) . . . . ?
C312 C313 C314 C315 -5.5(6) . . . . ?
C312 C313 C314 C324 179.4(4) . . . . ?
C312 C313 C325 C306 -126.5(4) . . . . ?
C312 C313 C325 C320 123.4(4) . . . . ?
C312 C313 C325 C326 -8.5(6) . . . . ?
C312 C313 C725 C306 -126.5(4) . . . . ?
C312 C313 C725 C320 123.4(4) . . . . ?
C312 C313 C725 C726 26.8(10) . . . . ?
C313 C314 C315 C316 4.8(5) . . . . ?
C313 C314 C324 C307 -53.8(4) . . . . ?
C313 C314 C324 C321 58.2(5) . . . . ?
C313 C325 C326 O209 105.0(7) . . . . ?
C313 C325 C326 O210 -65.8(6) . . . . ?
C313 C725 C726 O609 -172.2(11) . . . . ?
C313 C725 C726 O610 20.9(19) . . . . ?
C314 C313 C325 C306 53.8(5) . . . . ?
C314 C313 C325 C320 -56.3(4) . . . . ?
C314 C313 C325 C326 171.8(4) . . . . ?
C314 C313 C725 C306 53.8(5) . . . . ?
C314 C313 C725 C320 -56.3(4) . . . . ?
C314 C313 C725 C726 -152.9(8) . . . . ?
C314 C315 C316 C311 0.1(5) . . . . ?
C315 C314 C324 C307 131.6(4) . . . . ?
C315 C314 C324 C321 -116.4(4) . . . . ?
C316 C311 C312 C313 3.5(5) . . . . ?
C318 C319 C320 C321 1.2(7) . . . . ?
C318 C319 C320 C325 179.0(5) . . . . ?
C318 C319 C320 C725 179.0(5) . . . . ?
C318 N206 C317 O206 -7(2) . . . . ?
C318 N206 C317 C295 170.3(11) . . . . ?
C318 N606 C717 O606 7(2) . . . . ?
C318 N606 C717 C695 169.2(14) . . . . ?
C319 C318 C323 C322 4.6(10) . . . . ?
C319 C318 N206 C317 160.6(13) . . . . ?
C319 C318 N606 C717 150.9(12) . . . . ?
C319 C320 C321 C322 0.6(7) . . . . ?
C319 C320 C321 C324 176.5(4) . . . . ?
C319 C320 C325 C306 127.2(5) . . . . ?
C319 C320 C325 C313 -120.6(5) . . . . ?
C319 C320 C325 C326 0.0(7) . . . . ?
C319 C320 C725 C306 127.2(5) . . . . ?
C319 C320 C725 C313 -120.6(5) . . . . ?
C319 C320 C725 C726 -0.7(8) . . . . ?
C320 C321 C322 C323 0.3(9) . . . . ?
C320 C321 C324 C307 56.6(5) . . . . ?
C320 C321 C324 C314 -57.0(5) . . . . ?
C320 C325 C326 O209 -13.2(8) . . . . ?
C320 C325 C326 O210 176.0(4) . . . . ?
C320 C725 C726 O609 84.2(14) . . . . ?
C320 C725 C726 O610 -82.7(17) . . . . ?
C321 C320 C325 C306 -54.8(4) . . . . ?
C321 C320 C325 C313 57.4(4) . . . . ?
C321 C320 C325 C326 178.0(4) . . . . ?
C321 C320 C725 C306 -54.8(4) . . . . ?
C321 C320 C725 C313 57.4(4) . . . . ?
C321 C320 C725 C726 177.2(6) . . . . ?
C321 C322 C323 C318 -2.8(10) . . . . ?
C322 C321 C324 C307 -127.6(5) . . . . ?
C322 C321 C324 C314 118.8(5) . . . . ?
C323 C318 C319 C320 -3.9(9) . . . . ?
C323 C318 N206 C317 -9.6(17) . . . . ?
C323 C318 N606 C717 -34.6(19) . . . . ?
C324 C307 C308 C309 -173.9(4) . . . . ?
C324 C314 C315 C316 179.1(3) . . . . ?
C324 C321 C322 C323 -175.3(6) . . . . ?
O202 C233 C234 C235 174.6(11) . . . . ?
O202 C233 C234 C239 -6.4(16) . . . . ?
O203 C244 C245 C246 -19.4(8) . . . . ?
O203 C244 C245 C250 155.5(5) . . . . ?
N202 C213 C214 C215 173.2(12) . . . . ?
N202 C233 C234 C235 -6.8(18) . . . . ?
N202 C233 C234 C239 172.2(13) . . . . ?
N203 C219 C220 C221 178.9(6) . . . . ?
N203 C244 C245 C246 156.6(8) . . . . ?
N203 C244 C245 C250 -28.5(10) . . . . ?
N206 C318 C319 C320 -173.0(7) . . . . ?
N206 C318 C323 C322 175.5(7) . . . . ?
C202 C205 C206 C207 179.3(3) . . . . ?
C202 C211 C212 C213 -178.1(3) . . . . ?
C202 C217 C218 C219 -179.5(3) . . . . ?
C233 C234 C239 C238 -179.1(8) . . . . ?
C236 C235 C234 C233 179.0(9) . . . . ?
C236 C235 C234 C239 0.0 . . . . ?
C236 C261 C266 C265 176.8(7) . . . . ?
C236 C261 C262 C263 -176.6(7) . . . . ?
C235 C236 C237 C238 0.0 . . . . ?
C235 C236 C261 C266 -33.5(6) . . . . ?
C235 C236 C261 C262 143.2(4) . . . . ?
C235 C234 C239 C238 0.0 . . . . ?
C234 C239 C238 C237 0.0 . . . . ?
C234 C239 C238 C240 175.4(8) . . . . ?
C239 C238 C237 C236 0.0 . . . . ?
C239 C238 C240 C241 126.2(10) . . . . ?
C239 C238 C240 C242 -3.4(13) . . . . ?
C239 C238 C240 C243 -119.3(8) . . . . ?
C237 C236 C235 C234 0.0 . . . . ?
C237 C236 C261 C266 145.1(4) . . . . ?
C237 C236 C261 C262 -38.2(8) . . . . ?
C237 C238 C240 C241 -58.3(12) . . . . ?
C237 C238 C240 C242 172.1(9) . . . . ?
C237 C238 C240 C243 56.2(9) . . . . ?
C240 C238 C237 C236 -175.6(7) . . . . ?
C244 C245 C250 C249 -174.7(7) . . . . ?
C247 C246 C245 C244 175.1(6) . . . . ?
C247 C246 C245 C250 0.0 . . . . ?
C247 C267 C272 C271 -171.5(6) . . . . ?
C247 C267 C268 C269 171.2(6) . . . . ?
C246 C247 C248 C249 0.0 . . . . ?
C246 C247 C267 C272 138.4(4) . . . . ?
C246 C247 C267 C268 -33.0(7) . . . . ?
C246 C245 C250 C249 0.0 . . . . ?
C245 C250 C249 C248 0.0 . . . . ?
C245 C250 C249 C651 179.6(8) . . . . ?
C250 C249 C248 C247 0.0 . . . . ?
C250 C249 C651 C652 1.4(15) . . . . ?
C250 C249 C651 C653 -114.4(11) . . . . ?
C250 C249 C651 C654 115.7(11) . . . . ?
C248 C247 C246 C245 0.0 . . . . ?
C248 C247 C267 C272 -43.0(6) . . . . ?
C248 C247 C267 C268 145.7(4) . . . . ?
C248 C249 C651 C652 -178.9(11) . . . . ?
C248 C249 C651 C653 65.2(12) . . . . ?
C248 C249 C651 C654 -64.7(13) . . . . ?
C261 C236 C235 C234 178.6(7) . . . . ?
C261 C236 C237 C238 -178.6(7) . . . . ?
C261 C266 C265 C264 0.0 . . . . ?
C266 C261 C262 C263 0.0 . . . . ?
C266 C265 C264 C283 -173.5(6) . . . . ?
C266 C265 C264 C263 0.0 . . . . ?
C265 C264 C263 C262 0.0 . . . . ?
C264 C283 C284 C285 172.9(5) . . . . ?
C264 C283 C288 C287 -173.4(5) . . . . ?
C264 C263 C262 C261 0.0 . . . . ?
C262 C261 C266 C265 0.0 . . . . ?
C267 C247 C246 C245 178.6(6) . . . . ?
C267 C247 C248 C249 -178.6(6) . . . . ?
C267 C272 C271 C270 0.0 . . . . ?
C272 C267 C268 C269 0.0 . . . . ?
C272 C271 C270 C269 0.0 . . . . ?
C272 C271 C270 C293 175.8(5) . . . . ?
C271 C270 C269 C268 0.0 . . . . ?
C271 C270 C293 C294 -147.0(4) . . . . ?
C271 C270 C293 C298 30.8(7) . . . . ?
C270 C269 C268 C267 0.0 . . . . ?
C270 C293 C298 C297 -177.7(7) . . . . ?
C269 C270 C293 C294 28.8(6) . . . . ?
C269 C270 C293 C298 -153.4(4) . . . . ?
C268 C267 C272 C271 0.0 . . . . ?
C295 C294 C293 C270 177.8(6) . . . . ?
C295 C294 C293 C298 0.0 . . . . ?
C294 C295 C296 C297 0.0 . . . . ?
C294 C295 C317 O206 -152.5(8) . . . . ?
C294 C295 C317 N206 30.2(15) . . . . ?
C294 C293 C298 C297 0.0 . . . . ?
C293 C270 C269 C268 -175.7(6) . . . . ?
C293 C298 C297 C296 0.0 . . . . ?
C293 C298 C297 C299 175.6(7) . . . . ?
C298 C297 C296 C295 0.0 . . . . ?
C298 C297 C299 C300 127.1(7) . . . . ?
C298 C297 C299 C301 -109.8(9) . . . . ?
C298 C297 C299 C302 11.8(10) . . . . ?
C296 C295 C294 C293 0.0 . . . . ?
C296 C295 C317 O206 33.5(13) . . . . ?
C296 C295 C317 N206 -143.8(9) . . . . ?
C296 C297 C299 C300 -57.2(9) . . . . ?
C296 C297 C299 C301 65.9(9) . . . . ?
C296 C297 C299 C302 -172.6(8) . . . . ?
C299 C297 C296 C295 -175.8(6) . . . . ?
C317 C295 C294 C293 -174.0(10) . . . . ?
C317 C295 C296 C297 174.0(10) . . . . ?
C325 C306 C307 C308 -179.3(4) . . . . ?
C325 C306 C307 C324 -2.9(5) . . . . ?
C325 C313 C314 C315 174.2(4) . . . . ?
C325 C313 C314 C324 -0.9(5) . . . . ?
C325 C320 C321 C322 -177.6(5) . . . . ?
C325 C320 C321 C324 -1.7(6) . . . . ?
C651 C249 C248 C247 -179.6(8) . . . . ?
O602 C633 C634 C639 -0.7(15) . . . . ?
O602 C633 C634 C635 175.8(9) . . . . ?
O603 C644 C645 C650 -33.0(19) . . . . ?
O603 C644 C645 C646 135.3(12) . . . . ?
N602 C213 C214 C215 -173.8(11) . . . . ?
N602 C633 C634 C639 -172.2(11) . . . . ?
N602 C633 C634 C635 4.2(14) . . . . ?
N603 C219 C220 C221 177.5(9) . . . . ?
N603 C644 C645 C650 168.0(14) . . . . ?
N603 C644 C645 C646 -24(2) . . . . ?
N606 C318 C319 C320 171.7(7) . . . . ?
N606 C318 C323 C322 -169.0(10) . . . . ?
C251 C649 C650 C645 178.7(9) . . . . ?
C252 C251 C649 C648 120.5(12) . . . . ?
C252 C251 C649 C650 -58.1(13) . . . . ?
C253 C251 C649 C648 -5.7(16) . . . . ?
C253 C251 C649 C650 175.7(12) . . . . ?
C254 C251 C649 C648 -123.8(12) . . . . ?
C254 C251 C649 C650 57.7(14) . . . . ?
C633 C634 C635 C636 -176.4(8) . . . . ?
C636 C637 C638 C639 0.0 . . . . ?
C636 C637 C638 C640 -179.8(6) . . . . ?
C636 C661 C666 C665 -179.6(6) . . . . ?
C636 C661 C662 C663 179.6(6) . . . . ?
C637 C636 C635 C634 0.0 . . . . ?
C637 C636 C661 C666 -150.3(4) . . . . ?
C637 C636 C661 C662 30.1(7) . . . . ?
C637 C638 C639 C634 0.0 . . . . ?
C637 C638 C640 C641 -112.5(9) . . . . ?
C637 C638 C640 C642 125.5(14) . . . . ?
C637 C638 C640 C643 3.4(14) . . . . ?
C638 C639 C634 C633 176.6(8) . . . . ?
C638 C639 C634 C635 0.0 . . . . ?
C639 C638 C640 C641 67.7(10) . . . . ?
C639 C638 C640 C642 -54.3(14) . . . . ?
C639 C638 C640 C643 -176.4(13) . . . . ?
C639 C634 C635 C636 0.0 . . . . ?
C635 C636 C637 C638 0.0 . . . . ?
C635 C636 C661 C666 34.3(6) . . . . ?
C635 C636 C661 C662 -145.3(4) . . . . ?
C640 C638 C639 C634 179.8(6) . . . . ?
C644 C645 C646 C647 -166.8(14) . . . . ?
C647 C648 C649 C251 -178.4(10) . . . . ?
C647 C648 C649 C650 0.0 . . . . ?
C647 C667 C668 C669 179.2(7) . . . . ?
C647 C667 C672 C671 -179.1(7) . . . . ?
C648 C647 C646 C645 0.0 . . . . ?
C648 C647 C667 C668 -143.7(5) . . . . ?
C648 C647 C667 C672 35.4(7) . . . . ?
C648 C649 C650 C645 0.0 . . . . ?
C649 C650 C645 C644 170.7(10) . . . . ?
C649 C650 C645 C646 0.0 . . . . ?
C650 C645 C646 C647 0.0 . . . . ?
C646 C647 C648 C649 0.0 . . . . ?
C646 C647 C667 C668 34.8(9) . . . . ?
C646 C647 C667 C672 -146.0(6) . . . . ?
C661 C636 C637 C638 -175.3(6) . . . . ?
C661 C636 C635 C634 175.5(6) . . . . ?
C661 C666 C665 C664 0.0 . . . . ?
C666 C661 C662 C663 0.0 . . . . ?
C666 C665 C664 C283 -169.9(6) . . . . ?
C666 C665 C664 C663 0.0 . . . . ?
C665 C664 C663 C662 0.0 . . . . ?
C664 C283 C284 C285 -179.6(4) . . . . ?
C664 C283 C288 C287 179.4(5) . . . . ?
C664 C663 C662 C661 0.0 . . . . ?
C662 C661 C666 C665 0.0 . . . . ?
C667 C647 C648 C649 178.7(7) . . . . ?
C667 C647 C646 C645 -178.5(9) . . . . ?
C667 C668 C669 C670 0.0 . . . . ?
C668 C667 C672 C671 0.0 . . . . ?
C668 C669 C670 C671 0.0 . . . . ?
C668 C669 C670 C693 179.9(7) . . . . ?
C669 C670 C671 C672 0.0 . . . . ?
C669 C670 C693 C694 -34.5(8) . . . . ?
C669 C670 C693 C698 142.1(5) . . . . ?
C670 C671 C672 C667 0.0 . . . . ?
C670 C693 C698 C697 -176.6(8) . . . . ?
C671 C670 C693 C694 145.3(5) . . . . ?
C671 C670 C693 C698 -38.1(8) . . . . ?
C672 C667 C668 C669 0.0 . . . . ?
C695 C694 C693 C670 176.6(9) . . . . ?
C695 C694 C693 C698 0.0 . . . . ?
C694 C695 C696 C697 0.0 . . . . ?
C694 C695 C717 O606 -152.7(13) . . . . ?
C694 C695 C717 N606 44(2) . . . . ?
C694 C693 C698 C697 0.0 . . . . ?
C693 C670 C671 C672 -179.9(7) . . . . ?
C693 C698 C697 C696 0.0 . . . . ?
C693 C698 C697 C699 169.1(11) . . . . ?
C698 C697 C696 C695 0.0 . . . . ?
C698 C697 C699 C700 147.3(10) . . . . ?
C698 C697 C699 C701 -99.6(14) . . . . ?
C698 C697 C699 C702 11(2) . . . . ?
C696 C695 C694 C693 0.0 . . . . ?
C696 C695 C717 O606 28.5(19) . . . . ?
C696 C695 C717 N606 -135.0(16) . . . . ?
C696 C697 C699 C700 -43.4(14) . . . . ?
C696 C697 C699 C701 69.7(15) . . . . ?
C696 C697 C699 C702 -179.9(14) . . . . ?
C699 C697 C696 C695 -169.5(10) . . . . ?
C717 C695 C694 C693 -178.9(11) . . . . ?
C717 C695 C696 C697 178.8(13) . . . . ?
C602 C205 C206 C207 179.3(3) . . . . ?
C602 C211 C212 C213 -178.1(3) . . . . ?
C602 C217 C218 C219 -179.5(3) . . . . ?
C725 C306 C307 C308 -179.3(4) . . . . ?
C725 C306 C307 C324 -2.9(5) . . . . ?
C725 C313 C314 C315 174.2(4) . . . . ?
C725 C313 C314 C324 -0.9(5) . . . . ?
C725 C320 C321 C322 -177.6(5) . . . . ?
C725 C320 C321 C324 -1.7(6) . . . . ?

_smtbx_masks_special_details     
;
A solvent mask was calculated and 1387 electrons were 
found in a volume of 5311\%A^3^ in 1 void per unit cell. 
This is consistent with the presence of 
4[C4H8O], 10[CH4O] per Asymmetric Unit 
which account for 1360 electrons 
per unit cell.
;
loop_
_smtbx_masks_void_nr
_smtbx_masks_void_average_x
_smtbx_masks_void_average_y
_smtbx_masks_void_average_z
_smtbx_masks_void_volume
_smtbx_masks_void_count_electrons
_smtbx_masks_void_content
1 -0.282 -0.506 -0.906 5311.0 1386.8 '16 THF,40 MeOH'
2 0.398 0.560 0.174 7.2 0.0 ?
3 0.602 0.440 0.826 7.2 0.0 ?

_smtbx_masks_void_probe_radius   1.2
_smtbx_masks_void_truncation_radius 1.2
_shelx_res_file                  
;
TITL 2021ncs0528_2b_a.res in P-1
    2021ncs0528_2b.res
    created by SHELXL-2018/3 at 12:02:51 on 28-Mar-2022
REM Old TITL 2021NCS0528_2b in P-1
REM SHELXT solution in P-1: R1 0.330, Rweak 0.073, Alpha 0.147
REM <I/s> 0.000 for 0 systematic absences, Orientation as input
REM Formula found by SHELXT: C238 N53 F25
CELL 1.54178 21.54594 25.736738 29.446685 73.2304 71.3145 72.7778
ZERR 4 0.00012 0.000137 0.000162 0.0005 0.0005 0.0005
LATT 1
SFAC C H N O
UNIT 608 736 24 96
DFIX 1.26 O9B C2E O10B C2E
DANG 2.19 O9C O10C
DFIX 1.5 C2E C425
DANG 2.39 O10B C425
DFIX 1.26 O10 C126 O9 C126
FLAT O9 O10 C125 C126
DFIX 1.5 C126 C125
DANG 2.19 O9B O10B
DFIX 1.26 O9C C2I O10C C2I
DANG 2.38 O10 C125
DFIX 1.5 C2I C525
DANG 2.39 O10C C525
SADI C2E O9B C2E O10B
DANG 2.38 O9B C425
SADI 0.04 O9B C425 C425 O10B
DANG 2.19 O10 O9
DANG 2.39 O9 C125
SADI C126 O10 C126 O9
DANG 2.38 O9C C525
FLAT O9B O10B C2E C425
SADI 0.04 O10 C125 C125 O9
FLAT O9C O10C C2I C525
SADI C2I O9C C2I O10C
SADI 0.04 O9C C525 C525 O10C
EADP C425 C125 C525
SADI O203 C244 O603 C644
SADI 0.04 N203 O203 N603 O603
SADI C51B C49B C51B C54B C51B C52B C51B C53B
SADI C245 C244 C644 C645
SADI 0.04 C244 C219 C219 C644
SADI 0.04 C646 C644 C644 C650
SADI 0.04 C49B C54B C49B C52B C49B C53B C54B C52B C54B C53B C52B C53B
SADI 0.04 C246 C244 C244 C250
SADI N203 C219 N603 C219
SADI N203 C244 N603 C644
SADI 0.04 C296 C317 C696 C717
SADI C293 C670 C693 C670
SADI C295 C296 C695 C696
SADI C295 C317 C695 C717
SADI 0.04 C297 C302 C697 C702
SADI C294 C295 C694 C695
SADI C293 C270 C693 C270
SADI 0.04 C296 C298 C696 C698
SADI 0.04 C297 C300 C697 C700
SADI 0.04 C298 C270 C698 C270
SADI C299 C300 C699 C700
SADI C299 C301 C699 C701
SADI 0.04 C317 C318 C717 C318
SADI 0.04 C300 C302 C700 C702
SADI N206 C317 N606 C717
SADI N206 C318 N606 C318
SADI C293 C294 C693 C694
SADI C296 C297 C696 C697
SADI C293 C298 C693 C698
SADI 0.04 C295 C297 C695 C697
SADI 0.04 C296 C299 C696 C699
SADI 0.04 C297 C301 C697 C701
SADI 0.04 C298 C299 C698 C699
SADI 0.04 C298 C670 C698 C670
SADI 0.04 O206 N206 O606 N606
SADI 0.04 O206 C295 O606 C695
SADI 0.04 N206 C295 N606 C695
SADI 0.04 C300 C301 C700 C701
SADI 0.04 C293 C295 C693 C695
SADI 0.04 C301 C302 C701 C702
SADI 0.04 C293 C297 C693 C697
SADI C299 C302 C699 C702
SADI 0.04 C294 C296 C694 C696
SADI C670 C693 C270 C293
SADI 0.04 C294 C298 C694 C698
SADI 0.04 C294 C317 C694 C717
SADI 0.04 C294 C270 C694 C270
SADI 0.04 C294 C670 C694 C670
SADI O206 C317 O606 C717
SADI C297 C298 C697 C698
SADI C297 C299 C697 C699
DFIX 1.52 C267 C247 C667 C647
DFIX 1.23 O603 C644
SADI 0.04 O203 C245 O603 C645
DFIX 1.5 C603 C602
DFIX 1.26 O208 C203 O207 C203
DANG 2.39 O7B C2B
DFIX 1.26 O7 C3 O8 C3
DANG 2.19 O209 O210
SADI C3 O7 C3 O8
DANG 2.39 O609 C725
DANG 2.38 O607 C602
SADI 0.04 O7 C2 C2 O8
FLAT O209 O210 C325 C326
SADI C131 O8B C131 O7B
SADI 0.04 O8B C2B C2B O7B
DANG 2.39 O210 C325
DANG 2.19 O610 O609
DANG 2.38 O208 C202
DFIX 1.26 O610 C726 O609 C726
SADI C326 O209 C326 O210
FLAT O7B O8B C2B C131
FLAT O609 O610 C725 C726
SADI 0.04 O209 C325 C325 O210
SADI C726 O610 C726 O609
SADI 0.04 O610 C725 C725 O609
DANG 2.38 O209 C325
SADI C203 O208 C203 O207
DANG 2.38 O610 C725
SADI 0.04 O208 C202 C202 O207
DANG 2.19 O208 O207
DANG 2.39 O207 C202
DANG 2.19 O607 O608
DANG 2.39 O608 C602
DFIX 1.5 C726 C725
SADI C603 O607 C603 O608
FLAT O7 O8 C2 C3
SADI 0.04 O607 C602 C602 O608
DFIX 1.5 C3 C2
FLAT O207 O208 C202 C203
DFIX 1.26 O8B C131 O7B C131
FLAT O607 O608 C602 C603
DFIX 1.5 C131 C2B
DFIX 1.26 O209 C326 O210 C326
DFIX 1.5 C326 C325
DFIX 1.5 C203 C202
DANG 2.19 O7 O8
DANG 2.38 O7 C2
DANG 2.39 O8 C2
DANG 2.19 O8B O7B
DFIX 1.26 O607 C603 O608 C603
DANG 2.38 O8B C2B
EADP C325 C725
EADP C2 C2B
EADP C202 C602
SIMU
SADI 0.06 C238 C243 C241 C242 C242 C243
SADI 0.03 C240 C238 C240 C241 C240 C242 C240 C243
SADI 0.06 C642 C641 C642 C643 C642 C638 C641 C638 C643 C638
SADI 0.06 C642 C641 C642 C643 C642 C638 C641 C643 C641 C638 C643 C638
SADI 0.03 C640 C642 C640 C641 C640 C643 C640 C638
RIGU
EXYZ C425 C125 C525
EXYZ C325 C725
EXYZ C2 C2B
EXYZ C202 C602
SUMP 1 0.000001 1 7 1 8 1 9
SUMP 1 0.000001 1 10 1 11
SUMP 1 0.000001 1 12 1 13
SUMP 1 0.000001 1 14 1 15

L.S. 40
PLAN  171
SIZE 0.08 0.16 0.22
TEMP -173(2)
CONF
MORE -1
BOND $H
ABIN
fmap 2 53
acta
OMIT -1 0 1
OMIT -1 -3 6
OMIT 3 6 6
OMIT 4 3 3
OMIT 3 -3 7
OMIT 5 3 5
OMIT 4 3 0
OMIT -3 5 0
OMIT -4 1 4
OMIT -5 -2 4
OMIT -2 -3 8
OMIT -4 0 7
OMIT 0 -1 2
OMIT -1 -2 1
OMIT 6 4 0
OMIT 6 9 4
OMIT 2 -6 3
OMIT -2 -6 4
OMIT -7 0 1
OMIT 2 -2 4
REM <olex2.extras>
REM <HklSrc "%.\\2021NCS0528_2b.hkl">
REM </olex2.extras>

WGHT    0.199100    8.179500
FVAR       0.25673   0.55354   0.56590   0.64692   0.44301   0.47449   0.33183
FVAR       0.34337   0.32480   0.87471   0.12529   0.74936   0.25064   0.75743
FVAR       0.24257
O1    4    1.177201    0.086803    0.327021    11.00000    0.08839    0.05196 =
         0.07960   -0.00299   -0.02666   -0.01272
O2    4    0.716024    0.353629    0.509741    11.00000    0.27516    0.08907 =
         0.08735   -0.02457   -0.02611    0.07022
O3    4    0.737960   -0.044543    0.512748    11.00000    0.08533    0.05806 =
         0.09266    0.00079   -0.02948   -0.00874
O4    4    0.923619    0.602081    0.021718    11.00000    0.07110    0.10999 =
         0.23074    0.07298   -0.05190   -0.02282
O5    4    0.417699    0.733678    0.281692    11.00000    0.08606    0.08671 =
         0.11992   -0.04346   -0.01549   -0.00137
O6    4    0.600883    0.342481    0.205218    11.00000    0.08331    0.07234 =
         0.08609   -0.00680   -0.03843   -0.02272
N1    3    1.094632    0.165446    0.328615    11.00000    0.08543    0.04793 =
         0.08636    0.00458   -0.03015   -0.00982
AFIX  43
H1    2    1.080347    0.198473    0.311222    11.00000   -1.20000
AFIX   0
N2    3    0.753541    0.308471    0.576408    11.00000    0.08483    0.08227 =
         0.10202   -0.04511   -0.02093   -0.00597
AFIX  43
H2    2    0.748532    0.309676    0.606970    11.00000   -1.20000
AFIX   0
N3    3    0.741642    0.042843    0.466853    11.00000    0.07055    0.05025 =
         0.07857   -0.00491   -0.02560   -0.00600
AFIX  43
H3    2    0.723897    0.069131    0.444906    11.00000   -1.20000
AFIX   0
N4    3    0.884552    0.531325    0.079348    11.00000    0.05657    0.07067 =
         0.07999    0.00222   -0.02088   -0.00506
AFIX  43
H4    2    0.896545    0.498008    0.097215    11.00000   -1.20000
AFIX   0
N5    3    0.514381    0.668259    0.287368    11.00000    0.08693    0.12052 =
         0.10688   -0.06636   -0.01803    0.01343
AFIX  43
H5    2    0.541255    0.650096    0.306678    11.00000   -1.20000
AFIX   0
N6    3    0.515326    0.399500    0.173044    11.00000    0.07031    0.06361 =
         0.08520   -0.01295   -0.02602   -0.01530
AFIX  43
H6    2    0.475566    0.400989    0.169847    11.00000   -1.20000
AFIX   0
C1    1    0.930758    0.110765    0.521815    11.00000    0.10065    0.05092 =
         0.06966   -0.00739   -0.04141   -0.00782
AFIX  13
H1A   2    0.952776    0.084015    0.547329    11.00000   -1.20000
AFIX   0
C4    1    0.980261    0.125691    0.473487    11.00000    0.08879    0.05163 =
         0.07264   -0.01302   -0.03452   -0.01031
C5    1    0.949557    0.162493    0.437002    11.00000    0.08458    0.04183 =
         0.07668   -0.00913   -0.03674   -0.00536
C6    1    0.988199    0.175148    0.389109    11.00000    0.07940    0.04574 =
         0.07664   -0.01043   -0.03302   -0.00830
AFIX  43
H6A   2    0.967718    0.198964    0.364048    11.00000   -1.20000
AFIX   0
C7    1    1.057453    0.152552    0.378098    11.00000    0.08116    0.04591 =
         0.07892   -0.00810   -0.03186   -0.00981
C8    1    1.088409    0.118692    0.415433    11.00000    0.07920    0.04708 =
         0.08769   -0.01367   -0.03647   -0.00645
AFIX  43
H8    2    1.135813    0.105219    0.408416    11.00000   -1.20000
AFIX   0
C9    1    1.048519    0.105445    0.462456    11.00000    0.08924    0.04371 =
         0.07975   -0.01105   -0.04296   -0.00257
AFIX  43
H9    2    1.068852    0.081809    0.487653    11.00000   -1.20000
AFIX   0
C10   1    0.889790    0.164950    0.537345    11.00000    0.09831    0.05582 =
         0.06980   -0.01606   -0.03011   -0.00905
C11   1    0.857219    0.201730    0.503401    11.00000    0.09276    0.04820 =
         0.08012   -0.01524   -0.03096   -0.00467
C12   1    0.811937    0.251289    0.514093    11.00000    0.08215    0.05188 =
         0.08449   -0.01724   -0.02719   -0.00553
AFIX  43
H12   2    0.789381    0.276816    0.490806    11.00000   -1.20000
AFIX   0
C13   1    0.801497    0.261427    0.560346    11.00000    0.08671    0.06313 =
         0.08988   -0.02309   -0.02152   -0.01702
C14   1    0.834460    0.224864    0.594104    11.00000    0.09958    0.07206 =
         0.08845   -0.03285   -0.03063   -0.01127
AFIX  43
H14   2    0.826788    0.233102    0.625153    11.00000   -1.20000
AFIX   0
C15   1    0.878911    0.175953    0.582993    11.00000    0.11520    0.06181 =
         0.08105   -0.01774   -0.03603   -0.01483
AFIX  43
H15   2    0.901463    0.150486    0.606306    11.00000   -1.20000
AFIX   0
C16   1    0.881606    0.087867    0.510031    11.00000    0.08547    0.05105 =
         0.06722   -0.01317   -0.02814   -0.00375
C17   1    0.849397    0.124182    0.474789    11.00000    0.07821    0.04716 =
         0.06699   -0.01037   -0.02700   -0.00103
C18   1    0.804388    0.107656    0.460513    11.00000    0.07416    0.04890 =
         0.06057   -0.01074   -0.02265   -0.00201
AFIX  43
H18   2    0.783790    0.131667    0.435579    11.00000   -1.20000
AFIX   0
C19   1    0.789212    0.055489    0.482854    11.00000    0.06871    0.04838 =
         0.06141   -0.01351   -0.02027    0.00181
C20   1    0.819074    0.019929    0.518894    11.00000    0.08721    0.04853 =
         0.06423   -0.00919   -0.02559   -0.00451
AFIX  43
H20   2    0.807964   -0.015197    0.534338    11.00000   -1.20000
AFIX   0
C21   1    0.865469    0.036125    0.532259    11.00000    0.08857    0.05096 =
         0.06920   -0.01010   -0.03225   -0.00412
AFIX  43
H21   2    0.886516    0.011735    0.556823    11.00000   -1.20000
AFIX   0
C22   1    1.149834    0.132226    0.305336    11.00000    0.07133    0.05024 =
         0.07822   -0.00727   -0.02709   -0.01565
C23   1    1.176783    0.151676    0.251246    11.00000    0.07415    0.05345 =
         0.08381   -0.00480   -0.03380   -0.01637
C24   1    1.154057    0.206042    0.226271    11.00000    0.06516    0.06029 =
         0.08335   -0.00217   -0.02737   -0.01668
AFIX  43
H24   2    1.121328    0.232226    0.243750    11.00000   -1.20000
AFIX   0
C25   1    1.179763    0.221429    0.175666    11.00000    0.06295    0.07445 =
         0.08070   -0.00012   -0.02945   -0.01946
C26   1    1.228810    0.182740    0.151358    11.00000    0.07362    0.06854 =
         0.08079   -0.00899   -0.03141   -0.01750
AFIX  43
H26   2    1.246437    0.193412    0.116916    11.00000   -1.20000
AFIX   0
C27   1    1.253077    0.129307    0.175197    11.00000    0.08082    0.06761 =
         0.07979   -0.00870   -0.03361   -0.01529
C28   1    1.226507    0.114363    0.225040    11.00000    0.07804    0.05717 =
         0.08552   -0.00439   -0.03152   -0.01794
AFIX  43
H28   2    1.242376    0.077749    0.242057    11.00000   -1.20000
AFIX   0
C29   1    1.306641    0.085829    0.148069    11.00000    0.09994    0.07542 =
         0.08848   -0.02153   -0.02635   -0.01190
C30   1    1.334417    0.110733    0.094632    11.00000    0.13358    0.09086 =
         0.09396   -0.02868   -0.01887   -0.00400
AFIX 137
H30J  2    1.297696    0.126242    0.078362    11.00000   -1.50000
H30K  2    1.367580    0.081726    0.078663    11.00000   -1.50000
H30L  2    1.355977    0.140370    0.092241    11.00000   -1.50000
AFIX   0
C31   1    1.275800    0.037763    0.152525    11.00000    0.11124    0.08603 =
         0.13000   -0.04332   -0.03352   -0.01454
AFIX 137
H31A  2    1.257326    0.022363    0.187262    11.00000   -1.50000
H31B  2    1.310501    0.008692    0.137580    11.00000   -1.50000
H31C  2    1.239759    0.051350    0.135598    11.00000   -1.50000
AFIX   0
C32   1    1.365736    0.062725    0.171929    11.00000    0.09120    0.08504 =
         0.10492   -0.01841   -0.02725   -0.00929
AFIX 137
H32A  2    1.386559    0.093020    0.169014    11.00000   -1.50000
H32B  2    1.399047    0.034284    0.155331    11.00000   -1.50000
H32C  2    1.349363    0.046109    0.206689    11.00000   -1.50000
AFIX   0
C33   1    0.714933    0.351121    0.552127    11.00000    0.10651    0.06068 =
         0.08245   -0.01677    0.00686   -0.01981
C34   1    0.669624    0.395185    0.578458    11.00000    0.07689    0.05938 =
         0.09524   -0.01929    0.00252   -0.02862
C35   1    0.631290    0.439676    0.551218    11.00000    0.07841    0.06094 =
         0.09263   -0.02096    0.00106   -0.02565
AFIX  43
H35   2    0.633404    0.439061    0.518648    11.00000   -1.20000
AFIX   0
C36   1    0.590242    0.484647    0.571551    11.00000    0.06982    0.06407 =
         0.10846   -0.02417   -0.00041   -0.02405
C37   1    0.586286    0.485266    0.619265    11.00000    0.07050    0.08433 =
         0.10457   -0.03963    0.00524   -0.02851
AFIX  43
H37   2    0.558055    0.516154    0.632822    11.00000   -1.20000
AFIX   0
C38   1    0.623394    0.440863    0.648410    11.00000    0.06478    0.08893 =
         0.10347   -0.03375    0.00300   -0.02947
C39   1    0.665398    0.395906    0.626923    11.00000    0.07258    0.07111 =
         0.09919   -0.02917    0.00387   -0.02872
AFIX  43
H39   2    0.691140    0.365751    0.645459    11.00000   -1.20000
AFIX   0
C40   1    0.624206    0.443211    0.699806    11.00000    0.08513    0.11032 =
         0.11016   -0.05994    0.00559   -0.03628
C41   1    0.565656    0.484879    0.722251    11.00000    0.11833    0.16748 =
         0.11957   -0.07478    0.00028   -0.00881
AFIX 137
H41A  2    0.574563    0.522264    0.708744    11.00000   -1.50000
H41B  2    0.559181    0.475863    0.757907    11.00000   -1.50000
H41C  2    0.524989    0.483720    0.714761    11.00000   -1.50000
AFIX   0
C42   1    0.624346    0.387047    0.734894    11.00000    0.15001    0.14518 =
         0.10401   -0.03276   -0.03324   -0.05550
AFIX 137
H42A  2    0.582025    0.376476    0.740245    11.00000   -1.50000
H42B  2    0.629019    0.389277    0.766265    11.00000   -1.50000
H42C  2    0.662084    0.359052    0.720872    11.00000   -1.50000
AFIX   0
C43   1    0.689428    0.457043    0.695423    11.00000    0.09746    0.22411 =
         0.15182   -0.10894    0.00483   -0.06404
AFIX 137
H43A  2    0.727165    0.427446    0.683995    11.00000   -1.50000
H43B  2    0.690417    0.460224    0.727543    11.00000   -1.50000
H43C  2    0.693109    0.492451    0.671879    11.00000   -1.50000
AFIX   0
C44   1    0.719668   -0.005662    0.481449    11.00000    0.06462    0.05078 =
         0.08833   -0.00519   -0.01834   -0.00667
C55   1    1.155714    0.279350    0.149630    11.00000    0.06197    0.07051 =
         0.08113    0.00030   -0.02895   -0.01731
C56   1    1.200093    0.305958    0.108887    11.00000    0.05945    0.07844 =
         0.07403   -0.00033   -0.02524   -0.01327
AFIX  43
H56   2    1.245122    0.286583    0.097644    11.00000   -1.20000
AFIX   0
C57   1    1.178217    0.359494    0.085713    11.00000    0.05648    0.08941 =
         0.07316    0.01205   -0.02381   -0.01841
AFIX  43
H57   2    1.209108    0.376520    0.058611    11.00000   -1.20000
AFIX   0
C58   1    1.113308    0.390158    0.099745    11.00000    0.05235    0.07512 =
         0.08055    0.00817   -0.02177   -0.01203
C59   1    1.070392    0.363270    0.140114    11.00000    0.05645    0.08717 =
         0.10335    0.02163   -0.01846   -0.01398
AFIX  43
H59   2    1.025717    0.382911    0.151985    11.00000   -1.20000
AFIX   0
C60   1    1.091483    0.308569    0.163267    11.00000    0.05890    0.08561 =
         0.10327    0.01917   -0.01938   -0.01918
AFIX  43
H60   2    1.060092    0.290985    0.189451    11.00000   -1.20000
AFIX   0
C73   1    1.090981    0.448672    0.074836    11.00000    0.05960    0.07818 =
         0.08390    0.00716   -0.02830   -0.01740
C74   1    1.137892    0.481432    0.051269    11.00000    0.07227    0.08634 =
         0.13081    0.02288   -0.05508   -0.02744
AFIX  43
H74   2    1.183457    0.466075    0.052237    11.00000   -1.20000
AFIX   0
C75   1    1.119860    0.536096    0.026316    11.00000    0.08656    0.09150 =
         0.15068    0.02527   -0.05865   -0.04258
C76   1    1.053390    0.558348    0.028056    11.00000    0.08157    0.07233 =
         0.11543    0.01040   -0.04529   -0.02591
AFIX  43
H76   2    1.039879    0.596233    0.012652    11.00000   -1.20000
AFIX   0
C77   1    1.005250    0.527148    0.051663    11.00000    0.05918    0.07319 =
         0.08206    0.00302   -0.02583   -0.01524
C78   1    1.024023    0.472797    0.074890    11.00000    0.05458    0.07112 =
         0.08651    0.00551   -0.02096   -0.01308
AFIX  43
H78   2    0.990968    0.451372    0.091198    11.00000   -1.20000
AFIX   0
C79   1    0.934116    0.557141    0.050292    11.00000    0.06154    0.07348 =
         0.09998    0.00810   -0.02837   -0.00777
C84   1    0.464860    0.669494    0.439242    11.00000    0.06919    0.06700 =
         0.10637   -0.03621   -0.00007   -0.01560
C85   1    0.474410    0.663658    0.391607    11.00000    0.07100    0.06833 =
         0.11418   -0.04127   -0.00453   -0.00846
AFIX  43
H85   2    0.498281    0.629138    0.382585    11.00000   -1.20000
AFIX   0
C86   1    0.449167    0.708146    0.357087    11.00000    0.07208    0.08722 =
         0.10951   -0.04724   -0.00001   -0.01955
C87   1    0.412323    0.758003    0.371633    11.00000    0.06322    0.07660 =
         0.10454   -0.03831   -0.00787   -0.01154
AFIX  43
H87   2    0.392944    0.787524    0.348755    11.00000   -1.20000
AFIX   0
C88   1    0.403141    0.765866    0.417511    11.00000    0.06372    0.06834 =
         0.10568   -0.04000   -0.00328   -0.01353
C89   1    0.429025    0.721167    0.450656    11.00000    0.06580    0.06604 =
         0.11566   -0.04067   -0.00915   -0.00974
AFIX  43
H89   2    0.422149    0.725721    0.482927    11.00000   -1.20000
AFIX   0
C90   1    0.457485    0.705020    0.306289    11.00000    0.07134    0.08771 =
         0.11733   -0.05201   -0.01118   -0.00040
C91   1    0.369315    0.824344    0.428758    11.00000    0.08700    0.07114 =
         0.12642   -0.04777   -0.02255   -0.00712
C92   1    0.415239    0.863304    0.397814    11.00000    0.14229    0.08665 =
         0.16672   -0.04769   -0.02087   -0.04313
AFIX 137
H92A  2    0.460109    0.847706    0.403568    11.00000   -1.50000
H92B  2    0.396998    0.899683    0.406835    11.00000   -1.50000
H92C  2    0.418303    0.867712    0.363030    11.00000   -1.50000
AFIX   0
C93   1    0.301707    0.845793    0.416693    11.00000    0.09304    0.07216 =
         0.12523   -0.03863   -0.02952    0.00280
AFIX 137
H93A  2    0.307557    0.845971    0.382248    11.00000   -1.50000
H93B  2    0.282436    0.883741    0.422184    11.00000   -1.50000
H93C  2    0.271395    0.821542    0.437841    11.00000   -1.50000
AFIX   0
C94   1    0.358652    0.823847    0.482364    11.00000    0.13624    0.08292 =
         0.13946   -0.06198   -0.05531    0.02021
AFIX 137
H94A  2    0.334227    0.795114    0.503084    11.00000   -1.50000
H94B  2    0.332497    0.860317    0.489092    11.00000   -1.50000
H94C  2    0.402345    0.815788    0.489538    11.00000   -1.50000
AFIX   0
C95   1    0.516033    0.205444    0.248124    11.00000    0.11387    0.07563 =
         0.16316    0.01482   -0.08921   -0.03321
C96   1    0.542818    0.251957    0.235453    11.00000    0.09104    0.07233 =
         0.10135   -0.00251   -0.04975   -0.02451
AFIX  43
H96   2    0.579266    0.250725    0.247549    11.00000   -1.20000
AFIX   0
C97   1    0.516493    0.300835    0.204899    11.00000    0.07300    0.06643 =
         0.09230   -0.01471   -0.03138   -0.01622
C98   1    0.463213    0.301709    0.187107    11.00000    0.07904    0.06501 =
         0.09718   -0.00060   -0.03724   -0.02023
AFIX  43
H98   2    0.446079    0.334462    0.165698    11.00000   -1.20000
AFIX   0
C99   1    0.434642    0.255928    0.199907    11.00000    0.10568    0.09249 =
         0.13519    0.02322   -0.07345   -0.04916
C100  1    0.463713    0.207763    0.229580    11.00000    0.14867    0.08692 =
         0.20315    0.03805   -0.12733   -0.05602
AFIX  43
H100  2    0.446745    0.175276    0.237301    11.00000   -1.20000
AFIX   0
C101  1    0.548363    0.349050    0.194388    11.00000    0.07813    0.06947 =
         0.06987   -0.01146   -0.02533   -0.02077
C102  1    0.374442    0.256945    0.182618    11.00000    0.11860    0.10172 =
         0.15647    0.04091   -0.09177   -0.06102
C103  1    0.341539    0.315808    0.159887    11.00000    0.08465    0.10199 =
         0.11586    0.00094   -0.04961   -0.03092
AFIX 137
H10A  2    0.335053    0.341000    0.181236    11.00000   -1.50000
H10B  2    0.297875    0.315886    0.156226    11.00000   -1.50000
H10C  2    0.370556    0.328339    0.127600    11.00000   -1.50000
AFIX   0
C104  1    0.319103    0.237611    0.229357    11.00000    0.17207    0.30538 =
         0.18570    0.12496   -0.12175   -0.17565
AFIX 137
H10D  2    0.337238    0.200043    0.246356    11.00000   -1.50000
H10E  2    0.279924    0.237351    0.219438    11.00000   -1.50000
H10F  2    0.305627    0.263376    0.251432    11.00000   -1.50000
AFIX   0
C105  1    0.395985    0.222195    0.145402    11.00000    0.16550    0.07825 =
         0.27325   -0.01103   -0.16782   -0.01874
AFIX 137
H10G  2    0.427596    0.238330    0.116250    11.00000   -1.50000
H10H  2    0.356583    0.221023    0.136260    11.00000   -1.50000
H10I  2    0.417978    0.184324    0.159165    11.00000   -1.50000
AFIX   0
C106  1    0.814164    0.553453    0.083616    11.00000    0.05643    0.06811 =
         0.08011   -0.00337   -0.01819   -0.00580
C107  1    0.789820    0.591764    0.045116    11.00000    0.06345    0.09383 =
         0.06751    0.00264   -0.01310   -0.00719
AFIX  43
H107  2    0.820135    0.605706    0.015703    11.00000   -1.20000
AFIX   0
C108  1    0.720992    0.609117    0.050403    11.00000    0.06446    0.07537 =
         0.07675    0.00033   -0.01701   -0.00467
AFIX  43
H108  2    0.704119    0.635515    0.024636    11.00000   -1.20000
AFIX   0
C109  1    0.676619    0.588276    0.092956    11.00000    0.06101    0.06207 =
         0.07234   -0.00818   -0.01521   -0.00761
C110  1    0.701143    0.550889    0.131332    11.00000    0.06008    0.05339 =
         0.07029   -0.01160   -0.01432   -0.00661
C111  1    0.769942    0.532729    0.126610    11.00000    0.06106    0.05674 =
         0.07192   -0.00875   -0.01574   -0.00545
AFIX  43
H111  2    0.786609    0.506409    0.152502    11.00000   -1.20000
AFIX   0
C112  1    0.534256    0.656579    0.239703    11.00000    0.08462    0.08178 =
         0.09861   -0.04107   -0.01832    0.00652
C113  1    0.511738    0.692652    0.200606    11.00000    0.10779    0.07273 =
         0.10674   -0.03516   -0.01903    0.00842
AFIX  43
H113  2    0.481742    0.727456    0.204537    11.00000   -1.20000
AFIX   0
C114  1    0.533188    0.677773    0.155486    11.00000    0.08064    0.05706 =
         0.09076   -0.01711   -0.01270    0.00308
AFIX  43
H114  2    0.518375    0.702729    0.128262    11.00000   -1.20000
AFIX   0
C115  1    0.576282    0.626497    0.149880    11.00000    0.05784    0.05225 =
         0.07985   -0.01297   -0.01201   -0.00710
C116  1    0.599168    0.590399    0.189263    11.00000    0.05942    0.05686 =
         0.07486   -0.01176   -0.01088   -0.01222
C117  1    0.578702    0.605435    0.234173    11.00000    0.06389    0.06689 =
         0.08170   -0.02376   -0.00960   -0.00937
AFIX  43
H117  2    0.594776    0.581119    0.261122    11.00000   -1.20000
AFIX   0
C118  1    0.538012    0.450094    0.155336    11.00000    0.05957    0.06302 =
         0.07697   -0.02054   -0.01574   -0.00792
C119  1    0.581404    0.461847    0.176032    11.00000    0.06191    0.05757 =
         0.06838   -0.01516   -0.01337   -0.00872
AFIX  43
H119  2    0.597491    0.435706    0.202251    11.00000   -1.20000
AFIX   0
C120  1    0.599995    0.512074    0.157415    11.00000    0.05744    0.05915 =
         0.06705   -0.01688   -0.01447   -0.00541
C121  1    0.576954    0.550665    0.118521    11.00000    0.05662    0.06187 =
         0.06851   -0.01706   -0.01197   -0.00392
C122  1    0.532168    0.539374    0.099191    11.00000    0.06102    0.07573 =
         0.06998   -0.01429   -0.01475   -0.00630
AFIX  43
H122  2    0.515227    0.565709    0.073424    11.00000   -1.20000
AFIX   0
C123  1    0.512888    0.488601    0.118552    11.00000    0.06421    0.06965 =
         0.07352   -0.01939   -0.01838   -0.01055
AFIX  43
H123  2    0.481963    0.480538    0.106135    11.00000   -1.20000
AFIX   0
C124  1    0.601041    0.603494    0.103547    11.00000    0.05920    0.05606 =
         0.07511   -0.00626   -0.01735   -0.00259
AFIX  13
H124  2    0.584520    0.630223    0.075444    11.00000   -1.20000
AFIX   0
PART 1
O7    4    0.780715    0.226975    0.418640   101.00000    0.14056    0.06166 =
         0.21296    0.00811   -0.12461   -0.01316
O8    4    0.865556    0.265724    0.397712   101.00000    0.08891    0.05738 =
         0.10167    0.00594   -0.03047    0.00617
AFIX  83
H8A   2    0.896688    0.263380    0.410066   101.00000   -1.50000
AFIX   0
O9B   4    0.715881    0.503350    0.231026    71.00000    0.07084    0.18153 =
         0.06996   -0.01944   -0.00632   -0.03569
O10B  4    0.616707    0.478494    0.257549    71.00000    0.09440    0.10500 =
         0.07752    0.00999   -0.02874   -0.05490
AFIX  83
H10J  2    0.634504    0.449548    0.275132    71.00000   -1.50000
AFIX   0
C2    1    0.872605    0.180310    0.455446   101.00000    0.08979    0.04535 =
         0.07218   -0.00849   -0.03241   -0.00437
C2E   1    0.662157    0.500305    0.225187    71.00000    0.05300    0.06860 =
         0.06865   -0.01528   -0.00251   -0.00357
C3    1    0.837039    0.226330    0.420054   101.00000    0.09239    0.04844 =
         0.07914   -0.01203   -0.03364    0.00121
AFIX  66
C47   1    0.594278    0.027910    0.407706    31.00000    0.09094    0.07382 =
         0.09714   -0.01020   -0.03833   -0.02652
C46   1    0.645748    0.032703    0.424015    31.00000    0.05965    0.05567 =
         0.07657   -0.01471   -0.02254   -0.00961
AFIX  43
H46   2    0.666887    0.063187    0.408630    31.00000   -1.20000
AFIX  65
C45   1    0.666289   -0.007107    0.462833    31.00000    0.07176    0.05790 =
         0.07734   -0.01346   -0.01418   -0.01435
C50   1    0.635359   -0.051710    0.485344    31.00000    0.09253    0.06200 =
         0.10297    0.00718   -0.03515   -0.02699
AFIX  43
H50   2    0.649398   -0.078918    0.511875    31.00000   -1.20000
AFIX  65
C49   1    0.583889   -0.056504    0.469035    31.00000    0.11650    0.07669 =
         0.09872   -0.00094   -0.04288   -0.03972
C48   1    0.563348   -0.016694    0.430216    31.00000    0.09447    0.08255 =
         0.11549   -0.01702   -0.04223   -0.02744
AFIX  43
H48   2    0.528171   -0.019970    0.419070    31.00000   -1.20000
AFIX   0
C51   1    0.549483   -0.109536    0.493259    31.00000    0.10810    0.13437 =
         0.13967   -0.02709   -0.01792   -0.07366
C52   1    0.475837   -0.086863    0.504333    31.00000    0.12490    0.13354 =
         0.15233   -0.00539   -0.03562   -0.06957
AFIX 137
H52A  2    0.464933   -0.052948    0.516809    31.00000   -1.50000
H52B  2    0.453072   -0.114578    0.529163    31.00000   -1.50000
H52C  2    0.460788   -0.078066    0.474352    31.00000   -1.50000
AFIX   0
C53   1    0.561240   -0.137634    0.454138    31.00000    0.19825    0.12078 =
         0.21323   -0.06993   -0.01220   -0.06483
AFIX 137
H53A  2    0.550324   -0.110199    0.425258    31.00000   -1.50000
H53B  2    0.532748   -0.164633    0.465034    31.00000   -1.50000
H53C  2    0.608599   -0.157074    0.445662    31.00000   -1.50000
AFIX   0
C54   1    0.567693   -0.138306    0.537201    31.00000    0.17072    0.09929 =
         0.22956    0.06166   -0.08002   -0.07784
AFIX 137
H54A  2    0.613850   -0.136745    0.533961    31.00000   -1.50000
H54B  2    0.564845   -0.177242    0.544068    31.00000   -1.50000
H54C  2    0.537075   -0.120982    0.564201    31.00000   -1.50000
AFIX  66
C64   1    0.495779    0.621418    0.474206    41.00000    0.06977    0.06500 =
         0.11756   -0.03488    0.00742   -0.01498
C65   1    0.464084    0.609864    0.524004    41.00000    0.07828    0.07548 =
         0.11682   -0.04260    0.01025   -0.02161
AFIX  43
H65   2    0.421527    0.632287    0.536521    41.00000   -1.20000
AFIX  65
C66   1    0.494655    0.565502    0.555488    41.00000    0.07859    0.08282 =
         0.12036   -0.04514    0.01987   -0.01792
AFIX  43
H66   2    0.472993    0.557606    0.589523    41.00000   -1.20000
AFIX  65
C61   1    0.556922    0.532694    0.537174    41.00000    0.07584    0.05913 =
         0.12402   -0.03034    0.01360   -0.00875
C62   1    0.588618    0.544247    0.487375    41.00000    0.09150    0.06989 =
         0.12230   -0.02792    0.01966   -0.01133
AFIX  43
H62   2    0.631174    0.521823    0.474859    41.00000   -1.20000
AFIX  65
C63   1    0.558047    0.588608    0.455891    41.00000    0.08758    0.07741 =
         0.12571   -0.02350    0.02758   -0.00372
AFIX  43
H63   2    0.579710    0.596504    0.421856    41.00000   -1.20000
AFIX  66
C67B  1    0.570911    0.073666    0.367943    31.00000    0.07582    0.07581 =
         0.08826   -0.01272   -0.03651   -0.02026
C68B  1    0.618217    0.093280    0.326570    31.00000    0.08132    0.09811 =
         0.09204   -0.00797   -0.03259   -0.02916
AFIX  43
H68B  2    0.664763    0.077274    0.323517    31.00000   -1.20000
AFIX  65
C69B  1    0.597420    0.136313    0.289663    31.00000    0.07225    0.08480 =
         0.09141   -0.00647   -0.02969   -0.02488
AFIX  43
H69B  2    0.629751    0.149718    0.261387    31.00000   -1.20000
AFIX  65
C70B  1    0.529316    0.159733    0.294130    31.00000    0.07745    0.06473 =
         0.09879   -0.00898   -0.04094   -0.02221
C71B  1    0.482010    0.140120    0.335502    31.00000    0.06960    0.08693 =
         0.10104   -0.01866   -0.03475   -0.02049
AFIX  43
H71B  2    0.435464    0.156126    0.338555    31.00000   -1.20000
AFIX  65
C72B  1    0.502806    0.097087    0.372409    31.00000    0.08407    0.08476 =
         0.09260   -0.01554   -0.03384   -0.02983
AFIX  43
H72B  2    0.470474    0.083682    0.400685    31.00000   -1.20000
AFIX   0
C80   1    1.178265    0.566169   -0.011350    51.00000    0.07060    0.06552 =
         0.12928    0.01111   -0.03698   -0.02728
C81   1    1.176250    0.608639    0.012123    51.00000    0.10175    0.10145 =
         0.14753   -0.03335   -0.00451   -0.04747
AFIX 137
H81A  2    1.132674    0.615990    0.036006    51.00000   -1.50000
H81B  2    1.182419    0.642832   -0.012630    51.00000   -1.50000
H81C  2    1.212281    0.596074    0.029009    51.00000   -1.50000
AFIX   0
C82   1    1.248309    0.530250   -0.023518    51.00000    0.07657    0.09372 =
         0.09027   -0.02332   -0.01338   -0.03423
AFIX 137
H82A  2    1.257649    0.504024    0.006358    51.00000   -1.50000
H82B  2    1.281032    0.553897   -0.037103    51.00000   -1.50000
H82C  2    1.251715    0.509512   -0.047710    51.00000   -1.50000
AFIX   0
C83   1    1.164355    0.596087   -0.062795    51.00000    0.10222    0.08336 =
         0.10511    0.02113   -0.02426   -0.05090
AFIX 137
H83A  2    1.168166    0.568124   -0.080737    51.00000   -1.50000
H83B  2    1.197274    0.618892   -0.081478    51.00000   -1.50000
H83C  2    1.118931    0.619942   -0.058323    51.00000   -1.50000
AFIX   0
C425  1    0.644592    0.534451    0.176669    71.00000    0.05882    0.05366 =
         0.07102   -0.01032   -0.01474   -0.00849
PART 2
O7B   4    0.851570    0.189177    0.376469   111.00000    0.10938    0.08120 =
         0.06511    0.02157   -0.04745   -0.04926
O8B   4    0.828998    0.263491    0.402130   111.00000    0.15233    0.06106 =
         0.11877    0.01248   -0.06340   -0.00056
AFIX  83
H8B   2    0.838908    0.275949    0.421680   111.00000   -1.50000
AFIX   0
O9    4    0.696862    0.514259    0.239833    81.00000    0.09216    0.10618 =
         0.09548   -0.06420   -0.04960    0.03032
AFIX  83
H9A   2    0.705038    0.490058    0.264586    81.00000   -1.50000
AFIX   0
O10   4    0.693042    0.442976    0.214216    81.00000    0.11231    0.05933 =
         0.14260    0.00640   -0.07468   -0.01711
C2B   1    0.872605    0.180310    0.455446   111.00000    0.08979    0.04535 =
         0.07218   -0.00849   -0.03241   -0.00437
AFIX  66
C47B  1    0.623826    0.016036    0.384013   -31.00000    0.11632    0.06005 =
         0.15233    0.01089   -0.08352   -0.01998
C46B  1    0.665266    0.024586    0.407635   -31.00000    0.05228    0.06583 =
         0.10068   -0.00620   -0.02638    0.00102
AFIX  43
H46B  2    0.683342    0.056905    0.395628   -31.00000   -1.20000
AFIX  65
C45B  1    0.680257   -0.014153    0.448826   -31.00000    0.09558    0.07581 =
         0.14208    0.02928   -0.07040   -0.03173
C50B  1    0.653808   -0.061442    0.466395   -31.00000    0.13610    0.10930 =
         0.11294    0.01243   -0.05436   -0.05254
AFIX  43
H50B  2    0.664054   -0.087918    0.494548   -31.00000   -1.20000
AFIX  65
C49B  1    0.612368   -0.069992    0.442774   -31.00000    0.13058    0.09104 =
         0.13182   -0.00304   -0.06557   -0.02927
C48B  1    0.597376   -0.031254    0.401583   -31.00000    0.11489    0.09099 =
         0.12984    0.00114   -0.04189   -0.03070
AFIX  43
H48B  2    0.569054   -0.037098    0.385438   -31.00000   -1.20000
AFIX   0
C51B  1    0.578298   -0.117585    0.464268   -31.00000    0.12257    0.11102 =
         0.14102   -0.00950   -0.04986   -0.03657
C52B  1    0.506239   -0.099122    0.485859   -31.00000    0.13701    0.12464 =
         0.14859   -0.04751   -0.01841   -0.01609
AFIX 137
H52D  2    0.499677   -0.086243    0.515658   -31.00000   -1.50000
H52E  2    0.484327   -0.130225    0.494155   -31.00000   -1.50000
H52F  2    0.486502   -0.068547    0.462210   -31.00000   -1.50000
AFIX   0
C53B  1    0.586181   -0.145767    0.424099   -31.00000    0.13648    0.07906 =
         0.15044   -0.01245   -0.01367   -0.05541
AFIX 137
H53D  2    0.562217   -0.120130    0.400199   -31.00000   -1.50000
H53E  2    0.567480   -0.179053    0.438105   -31.00000   -1.50000
H53F  2    0.633999   -0.156540    0.407734   -31.00000   -1.50000
AFIX   0
C54B  1    0.604225   -0.162183    0.503096   -31.00000    0.17725    0.07784 =
         0.16310   -0.00169   -0.06702   -0.05957
AFIX 137
H54D  2    0.650647   -0.180486    0.489149   -31.00000   -1.50000
H54E  2    0.576148   -0.189636    0.516061   -31.00000   -1.50000
H54F  2    0.602975   -0.145833    0.529679   -31.00000   -1.50000
AFIX  66
C64B  1    0.493314    0.624750    0.477239   -41.00000    0.08273    0.05755 =
         0.12109   -0.04664   -0.02178   -0.00255
C63B  1    0.501341    0.570705    0.472715   -41.00000    0.07764    0.05958 =
         0.11563   -0.03113   -0.03124   -0.01717
AFIX  43
H63B  2    0.487052    0.564456    0.447772   -41.00000   -1.20000
AFIX  65
C62B  1    0.530273    0.525803    0.504687   -41.00000    0.07024    0.05600 =
         0.11155   -0.03779   -0.02037   -0.00758
AFIX  43
H62B  2    0.535759    0.488866    0.501595   -41.00000   -1.20000
AFIX  65
C61B  1    0.551180    0.534946    0.541183   -41.00000    0.08023    0.06970 =
         0.09921   -0.03303   -0.01191   -0.02236
C66B  1    0.543153    0.588991    0.545707   -41.00000    0.06694    0.07073 =
         0.09902   -0.04238   -0.01378   -0.00247
AFIX  43
H66B  2    0.557441    0.595239    0.570651   -41.00000   -1.20000
AFIX  65
C65B  1    0.514220    0.633893    0.513736   -41.00000    0.07769    0.05935 =
         0.11087   -0.04093   -0.02033   -0.00234
AFIX  43
H65J  2    0.508735    0.670830    0.516828   -41.00000   -1.20000
AFIX  66
C67   1    0.605271    0.062622    0.339797   -31.00000    0.06976    0.06704 =
         0.11446    0.00063   -0.04621   -0.02061
C72   1    0.583411    0.115653    0.349745   -31.00000    0.08598    0.06864 =
         0.08232   -0.00048   -0.03091    0.00302
AFIX  43
H72   2    0.585084    0.121117    0.379853   -31.00000   -1.20000
AFIX  65
C71   1    0.559105    0.160689    0.315642   -31.00000    0.09048    0.06281 =
         0.08218   -0.00662   -0.02683    0.00618
AFIX  43
H71   2    0.544165    0.196933    0.322441   -31.00000   -1.20000
AFIX  65
C70   1    0.556659    0.152694    0.271589   -31.00000    0.05720    0.06114 =
         0.08683   -0.00174   -0.02455   -0.00470
C69   1    0.578518    0.099664    0.261640   -31.00000    0.08099    0.06459 =
         0.11577   -0.01179   -0.05293   -0.01717
AFIX  43
H69   2    0.576846    0.094200    0.231532   -31.00000   -1.20000
AFIX  65
C68   1    0.602824    0.054627    0.295744   -31.00000    0.10916    0.05495 =
         0.14143   -0.00731   -0.07888   -0.01980
AFIX  43
H68   2    0.617764    0.018383    0.288944   -31.00000   -1.20000
AFIX   0
C80B  1    1.165603    0.577440    0.013265   -51.00000    0.09665    0.08155 =
         0.18119    0.00501   -0.05715   -0.03548
C81B  1    1.187924    0.582401    0.052739   -51.00000    0.10759    0.12824 =
         0.23389   -0.03668   -0.06820   -0.05193
AFIX 137
H81D  2    1.149286    0.587952    0.081003   -51.00000   -1.50000
H81E  2    1.209068    0.614297    0.041899   -51.00000   -1.50000
H81F  2    1.220588    0.548325    0.062144   -51.00000   -1.50000
AFIX   0
C82B  1    1.228023    0.549023   -0.018911   -51.00000    0.11799    0.09285 =
         0.19505    0.01825   -0.01059   -0.04837
AFIX 137
H82D  2    1.255078    0.520397    0.001556   -51.00000   -1.50000
H82E  2    1.254171    0.576455   -0.040039   -51.00000   -1.50000
H82F  2    1.215670    0.531620   -0.039307   -51.00000   -1.50000
AFIX   0
C83B  1    1.138893    0.633582   -0.015991   -51.00000    0.10310    0.07833 =
         0.29536    0.03844   -0.08492   -0.04220
AFIX 137
H83D  2    1.107719    0.629983   -0.032320   -51.00000   -1.50000
H83E  2    1.176352    0.647824   -0.040712   -51.00000   -1.50000
H83F  2    1.115228    0.659472    0.006021   -51.00000   -1.50000
AFIX   0
C125  1    0.644592    0.534451    0.176669    81.00000    0.05882    0.05366 =
         0.07102   -0.01032   -0.01474   -0.00849
C126  1    0.680313    0.493163    0.213940    81.00000    0.04947    0.07080 =
         0.06248   -0.01664   -0.00977   -0.01730
C131  1    0.849970    0.211706    0.409494   111.00000    0.09375    0.05806 =
         0.08827   -0.00013   -0.04514   -0.01815
PART 3
O9C   4    0.638077    0.488051    0.262272    91.00000    0.22056    0.08957 =
         0.07284   -0.00703   -0.03734   -0.02612
AFIX  83
H9C   2    0.659818    0.462021    0.279850    91.00000   -1.50000
AFIX   0
O10C  4    0.715541    0.449410    0.208528    91.00000    0.06480    0.08974 =
         0.12885    0.04077   -0.01607   -0.00136
C2I   1    0.666902    0.488420    0.218194    91.00000    0.07500    0.06985 =
         0.07735   -0.00550   -0.02440   -0.01262
C525  1    0.644592    0.534451    0.176669    91.00000    0.05882    0.05366 =
         0.07102   -0.01032   -0.01474   -0.00849

PART 0
O201  4    0.620444    0.572284    0.828947    11.00000    0.06183    0.07690 =
         0.09277   -0.00360   -0.01262   -0.00822
O204  4    1.150230    0.292895    0.486319    11.00000    0.18023    0.19244 =
         0.12077   -0.08409    0.05892   -0.12111
O205  4    0.779253    0.108239    0.702779    11.00000    0.06991    0.09748 =
         0.17867   -0.05926   -0.01989   -0.01691
N201  3    0.703977    0.495609    0.830693    11.00000    0.07061    0.06143 =
         0.07063   -0.00464   -0.00853   -0.01446
AFIX  43
H201  2    0.742214    0.477824    0.814120    11.00000   -1.20000
AFIX   0
N204  3    1.083572    0.272204    0.563960    11.00000    0.10000    0.12778 =
         0.08849   -0.05105    0.01452   -0.05488
AFIX  43
H204  2    1.058072    0.286843    0.589221    11.00000   -1.20000
AFIX   0
N205  3    0.824810    0.022072    0.684833    11.00000    0.07712    0.05678 =
         0.08679   -0.00553   -0.02738   -0.01864
AFIX  43
H205  2    0.815239   -0.009691    0.687126    11.00000   -1.20000
AFIX   0
C201  1    0.593929    0.390640    1.027443    11.00000    0.06798    0.06688 =
         0.07173   -0.01018   -0.00744   -0.00609
AFIX  13
H20A  2    0.568216    0.415370    1.051171    11.00000   -1.20000
AFIX   0
C204  1    0.623963    0.422292    0.976967    11.00000    0.06339    0.06735 =
         0.07199   -0.01131   -0.01120   -0.00848
C205  1    0.659058    0.389012    0.942776    11.00000    0.06215    0.06037 =
         0.06997   -0.00640   -0.01303   -0.01255
C206  1    0.685955    0.412953    0.894362    11.00000    0.06009    0.05738 =
         0.07627   -0.01056   -0.00821   -0.01097
AFIX  43
H206  2    0.708894    0.390755    0.870591    11.00000   -1.20000
AFIX   0
C207  1    0.678102    0.471932    0.881373    11.00000    0.06258    0.05825 =
         0.06969   -0.00355   -0.01219   -0.01465
C208  1    0.647757    0.503485    0.915998    11.00000    0.06103    0.05760 =
         0.07838   -0.01108   -0.01811   -0.00832
AFIX  43
H208  2    0.646062    0.542319    0.907275    11.00000   -1.20000
AFIX   0
C209  1    0.619523    0.479077    0.963669    11.00000    0.06177    0.06454 =
         0.07682   -0.01842   -0.01388   -0.00315
AFIX  43
H209  2    0.596979    0.501379    0.987397    11.00000   -1.20000
AFIX   0
C210  1    0.550537    0.359399    1.018593    11.00000    0.06136    0.07017 =
         0.07493    0.00001   -0.01321   -0.00229
C211  1    0.586094    0.323589    0.985994    11.00000    0.05964    0.06112 =
         0.07447   -0.00261   -0.01404   -0.00754
C212  1    0.552991    0.291511    0.975390    11.00000    0.06101    0.06168 =
         0.08182    0.00177   -0.01864   -0.00640
AFIX  43
H212  2    0.577206    0.267112    0.953593    11.00000   -1.20000
AFIX   0
C213  1    0.484171    0.294915    0.996622    11.00000    0.05632    0.07619 =
         0.09043    0.01284   -0.01868   -0.01207
C214  1    0.449003    0.331233    1.029512    11.00000    0.05326    0.09460 =
         0.09429    0.00866   -0.00929   -0.00928
AFIX  43
H214  2    0.402345    0.333791    1.044435    11.00000   -1.20000
AFIX   0
C215  1    0.482506    0.362750    1.039787    11.00000    0.06061    0.08342 =
         0.07507    0.00287   -0.00822   -0.00246
AFIX  43
H215  2    0.458611    0.387079    1.061690    11.00000   -1.20000
AFIX   0
C216  1    0.651016    0.346638    1.044225    11.00000    0.06650    0.06499 =
         0.07283   -0.00349   -0.01229   -0.01139
C217  1    0.688308    0.312381    1.011330    11.00000    0.06301    0.05804 =
         0.07188   -0.00138   -0.01413   -0.01328
C218  1    0.743049    0.270352    1.021558    11.00000    0.05852    0.06209 =
         0.08436   -0.00221   -0.01520   -0.01659
AFIX  43
H218  2    0.768464    0.246620    0.999378    11.00000   -1.20000
AFIX   0
C219  1    0.759602    0.263982    1.065105    11.00000    0.06550    0.06664 =
         0.08590    0.00028   -0.01498   -0.01843
C220  1    0.721988    0.298025    1.098119    11.00000    0.07646    0.08517 =
         0.07911   -0.00605   -0.01788   -0.01582
AFIX  43
H220  2    0.732858    0.292313    1.128275    11.00000   -1.20000
AFIX   0
C221  1    0.668526    0.340344    1.086650    11.00000    0.07751    0.07717 =
         0.07166   -0.00849   -0.01020   -0.01141
AFIX  43
H221  2    0.644026    0.364982    1.108193    11.00000   -1.20000
AFIX   0
C222  1    0.671538    0.544218    0.807707    11.00000    0.07220    0.05943 =
         0.07672   -0.00349   -0.01979   -0.02323
C223  1    0.701540    0.564034    0.753521    11.00000    0.08513    0.06762 =
         0.07515   -0.00380   -0.02033   -0.02989
C224  1    0.765658    0.539192    0.728635    11.00000    0.08822    0.07062 =
         0.07609   -0.00597   -0.01873   -0.03525
AFIX  43
H224  2    0.793155    0.509361    0.746083    11.00000   -1.20000
AFIX   0
C225  1    0.789450    0.558181    0.678040    11.00000    0.11211    0.08498 =
         0.06560   -0.01189   -0.00823   -0.05060
C226  1    0.747357    0.603258    0.654233    11.00000    0.13376    0.09276 =
         0.07456    0.00307   -0.02642   -0.05471
AFIX  43
H226  2    0.763573    0.617488    0.620149    11.00000   -1.20000
AFIX   0
C227  1    0.686149    0.626819    0.677094    11.00000    0.12483    0.10463 =
         0.09696    0.02154   -0.03989   -0.05213
C228  1    0.662400    0.607452    0.728257    11.00000    0.08855    0.08164 =
         0.09370    0.01166   -0.02363   -0.02639
AFIX  43
H228  2    0.619020    0.624679    0.745197    11.00000   -1.20000
AFIX   0
C229  1    0.639284    0.676481    0.651003    11.00000    0.15602    0.14733 =
         0.12377    0.05694   -0.06790   -0.06560
C230  1    0.674367    0.691310    0.595668    11.00000    0.21643    0.15277 =
         0.12768    0.05371   -0.07090   -0.04190
AFIX 137
H23A  2    0.711662    0.708268    0.591209    11.00000   -1.50000
H23B  2    0.641939    0.717662    0.578222    11.00000   -1.50000
H23C  2    0.691718    0.657391    0.582533    11.00000   -1.50000
AFIX   0
C231  1    0.574067    0.660889    0.658932    11.00000    0.20242    0.28020 =
         0.22625    0.13364   -0.15170   -0.10903
AFIX 137
H23D  2    0.583372    0.624140    0.651552    11.00000   -1.50000
H23E  2    0.548037    0.688561    0.637237    11.00000   -1.50000
H23F  2    0.548275    0.659802    0.693179    11.00000   -1.50000
AFIX   0
C232  1    0.624263    0.728208    0.671571    11.00000    0.15808    0.13749 =
         0.15235    0.03737   -0.01080    0.00737
AFIX 137
H23G  2    0.592169    0.723730    0.703915    11.00000   -1.50000
H23H  2    0.604973    0.760958    0.649334    11.00000   -1.50000
H23I  2    0.665999    0.733156    0.674674    11.00000   -1.50000
AFIX   0
C255  1    0.853462    0.530560    0.650425    11.00000    0.12823    0.08543 =
         0.06885   -0.01577   -0.00846   -0.05787
C256  1    0.889843    0.558446    0.606820    11.00000    0.15081    0.10071 =
         0.07525   -0.01835    0.00497   -0.07625
AFIX  43
H256  2    0.873889    0.597305    0.596015    11.00000   -1.20000
AFIX   0
C257  1    0.948505    0.531307    0.578747    11.00000    0.15142    0.11231 =
         0.07766   -0.02628    0.01334   -0.08514
AFIX  43
H257  2    0.971493    0.551907    0.549021    11.00000   -1.20000
AFIX   0
C258  1    0.974983    0.474108    0.593021    11.00000    0.12287    0.10779 =
         0.08211   -0.03553    0.02126   -0.07766
C259  1    0.938947    0.445877    0.637540    11.00000    0.11575    0.09490 =
         0.07691   -0.02269    0.00482   -0.05725
AFIX  43
H259  2    0.955393    0.407157    0.648626    11.00000   -1.20000
AFIX   0
C260  1    0.880801    0.472825    0.665255    11.00000    0.10402    0.08580 =
         0.07340   -0.01678    0.00234   -0.04983
AFIX  43
H260  2    0.858119    0.452365    0.695214    11.00000   -1.20000
AFIX   0
C273  1    1.035536    0.445659    0.563289    11.00000    0.12050    0.12392 =
         0.08750   -0.04248    0.02040   -0.08093
C274  1    1.045504    0.391049    0.558437    11.00000    0.10724    0.12386 =
         0.09740   -0.04563    0.01848   -0.07123
AFIX  43
H274  2    1.010614    0.371560    0.575122    11.00000   -1.20000
AFIX   0
C275  1    1.104410    0.364628    0.530182    11.00000    0.10898    0.14209 =
         0.09996   -0.05393    0.02234   -0.08317
C276  1    1.155329    0.393650    0.506414    11.00000    0.11885    0.16494 =
         0.10043   -0.06078    0.02571   -0.09100
AFIX  43
H276  2    1.196067    0.375543    0.487076    11.00000   -1.20000
AFIX   0
C277  1    1.149462    0.446683    0.509593    11.00000    0.12841    0.16763 =
         0.08920   -0.04927    0.02192   -0.10447
C278  1    1.090369    0.471346    0.538855    11.00000    0.14153    0.14879 =
         0.08163   -0.03903    0.02152   -0.10284
AFIX  43
H278  2    1.086311    0.507661    0.542803    11.00000   -1.20000
AFIX   0
C279  1    1.205084    0.479057    0.484227    11.00000    0.15839    0.22309 =
         0.10854   -0.07122    0.03226   -0.14151
C280  1    1.176450    0.534395    0.450117    11.00000    0.20892    0.19640 =
         0.10951   -0.04237    0.03530   -0.15959
AFIX 137
H28A  2    1.156684    0.525623    0.428312    11.00000   -1.50000
H28B  2    1.212941    0.553218    0.430425    11.00000   -1.50000
H28C  2    1.141868    0.558856    0.470340    11.00000   -1.50000
AFIX   0
C281  1    1.221615    0.495526    0.525488    11.00000    0.21722    0.35310 =
         0.12605   -0.10083    0.04093   -0.22925
AFIX 137
H28D  2    1.180509    0.516572    0.544341    11.00000   -1.50000
H28E  2    1.254957    0.518568    0.510597    11.00000   -1.50000
H28F  2    1.239737    0.461756    0.547380    11.00000   -1.50000
AFIX   0
C282  1    1.267363    0.446427    0.453945    11.00000    0.14258    0.24518 =
         0.11114   -0.07051    0.03445   -0.13473
AFIX 137
H28G  2    1.286030    0.412379    0.475298    11.00000   -1.50000
H28H  2    1.300909    0.469227    0.438402    11.00000   -1.50000
H28I  2    1.255402    0.436587    0.428565    11.00000   -1.50000
AFIX   0
C283  1    0.587129    0.073231    0.755115    11.00000    0.06812    0.12387 =
         0.10876    0.01078   -0.03054   -0.02553
C284  1    0.654136    0.080086    0.742845    11.00000    0.07172    0.09389 =
         0.12467   -0.01086   -0.03098   -0.01662
AFIX  43
H284  2    0.664398    0.103223    0.758131    11.00000   -1.20000
AFIX   0
C285  1    0.704301    0.053369    0.708906    11.00000    0.06877    0.08168 =
         0.11551    0.00428   -0.03181   -0.02316
C286  1    0.689592    0.020097    0.686786    11.00000    0.09153    0.07740 =
         0.12216    0.00701   -0.05501   -0.02596
AFIX  43
H286  2    0.724687    0.001351    0.663938    11.00000   -1.20000
AFIX   0
C287  1    0.624645    0.012996    0.696861    11.00000    0.09228    0.08977 =
         0.13383    0.01699   -0.05916   -0.02967
C288  1    0.574882    0.040316    0.731132    11.00000    0.08195    0.12057 =
         0.13898    0.02758   -0.05489   -0.04189
AFIX  43
H288  2    0.530225    0.035991    0.738299    11.00000   -1.20000
AFIX   0
C289  1    0.611832   -0.027223    0.670648    11.00000    0.13434    0.12292 =
         0.15831    0.02287   -0.08520   -0.07020
C290  1    0.617826   -0.083480    0.704496    11.00000    0.29835    0.08876 =
         0.21661    0.00656   -0.13282   -0.05433
AFIX 137
H29A  2    0.664773   -0.098921    0.705786    11.00000   -1.50000
H29B  2    0.603100   -0.108311    0.692383    11.00000   -1.50000
H29C  2    0.589526   -0.080000    0.737455    11.00000   -1.50000
AFIX   0
C291  1    0.538871   -0.000481    0.662481    11.00000    0.19794    0.14584 =
         0.27650    0.01375   -0.15646   -0.07005
AFIX 137
H29D  2    0.505497   -0.003165    0.694308    11.00000   -1.50000
H29E  2    0.530142   -0.020487    0.642274    11.00000   -1.50000
H29F  2    0.535831    0.038755    0.645810    11.00000   -1.50000
AFIX   0
C292  1    0.660977   -0.032574    0.625054    11.00000    0.23542    0.27504 =
         0.17915   -0.08119   -0.03557   -0.12900
AFIX 137
H29G  2    0.672688    0.003419    0.608267    11.00000   -1.50000
H29H  2    0.642524   -0.044478    0.604318    11.00000   -1.50000
H29I  2    0.701339   -0.060325    0.631385    11.00000   -1.50000
AFIX   0
C303  1    1.114189    0.308026    0.524573    11.00000    0.10529    0.14201 =
         0.11322   -0.06576    0.02386   -0.07046
C304  1    1.087332    0.215750    0.569445    11.00000    0.08914    0.13593 =
         0.09105   -0.05019   -0.00181   -0.04609
C305  1    1.052687    0.188187    0.615304    11.00000    0.08631    0.14254 =
         0.09706   -0.06596    0.01723   -0.06056
AFIX  43
H305  2    1.026302    0.209118    0.639521    11.00000   -1.20000
AFIX   0
C306  1    1.056128    0.131908    0.625824    11.00000    0.07768    0.13419 =
         0.09707   -0.06428    0.00723   -0.04825
C307  1    1.095016    0.101143    0.589195    11.00000    0.08081    0.11824 =
         0.09373   -0.05075   -0.00408   -0.02996
C308  1    1.127624    0.127929    0.544263    11.00000    0.08227    0.12448 =
         0.08352   -0.04942    0.00137   -0.02185
AFIX  43
H308  2    1.152459    0.107309    0.519555    11.00000   -1.20000
AFIX   0
C309  1    1.125051    0.184352    0.534231    11.00000    0.09506    0.13242 =
         0.08845   -0.04727    0.00240   -0.04407
AFIX  43
H309  2    1.149103    0.201779    0.503198    11.00000   -1.20000
AFIX   0
C310  1    0.773161    0.062897    0.698088    11.00000    0.07193    0.07598 =
         0.11419   -0.02410   -0.02726   -0.01584
C311  1    0.893691    0.023971    0.667389    11.00000    0.07483    0.05137 =
         0.07647   -0.00385   -0.03039   -0.00960
C312  1    0.919743    0.059161    0.681818    11.00000    0.07011    0.06475 =
         0.08246   -0.02085   -0.01684   -0.01563
AFIX  43
H312  2    0.892147    0.080861    0.705201    11.00000   -1.20000
AFIX   0
C313  1    0.986468    0.061159    0.660990    11.00000    0.07782    0.08705 =
         0.08541   -0.03654   -0.01627   -0.01918
C314  1    1.027212    0.030272    0.625776    11.00000    0.07007    0.08932 =
         0.07405   -0.02561   -0.01591   -0.01098
C315  1    1.002011   -0.006425    0.614585    11.00000    0.08666    0.05737 =
         0.07655   -0.01344   -0.03216   -0.00018
AFIX  43
H315  2    1.030225   -0.029658    0.592590    11.00000   -1.20000
AFIX   0
C316  1    0.936038   -0.009334    0.635294    11.00000    0.09315    0.04716 =
         0.07291   -0.00496   -0.03775   -0.01073
AFIX  43
H316  2    0.919025   -0.034808    0.627417    11.00000   -1.20000
AFIX   0
C318  1    1.156527   -0.006684    0.739865    11.00000    0.09762    0.27085 =
         0.09924   -0.02969   -0.02480   -0.09182
C319  1    1.101403    0.035552    0.733654    11.00000    0.09613    0.21380 =
         0.09379   -0.04242   -0.01140   -0.08337
AFIX  43
H319  2    1.075285    0.054147    0.759530    11.00000   -1.20000
AFIX   0
C320  1    1.084253    0.050755    0.689724    11.00000    0.08519    0.16661 =
         0.08618   -0.04759   -0.00186   -0.06279
C321  1    1.123209    0.021686    0.652587    11.00000    0.06288    0.16820 =
         0.09172   -0.04594   -0.00669   -0.03419
C322  1    1.176869   -0.021261    0.659420    11.00000    0.07287    0.22953 =
         0.09784   -0.03871   -0.01368   -0.02539
AFIX  43
H322  2    1.202398   -0.040018    0.633548    11.00000   -1.20000
AFIX   0
C323  1    1.194530   -0.037791    0.703303    11.00000    0.07726    0.31693 =
         0.10081   -0.04733   -0.01407   -0.04674
AFIX  43
H323  2    1.230579   -0.068671    0.708856    11.00000   -1.20000
AFIX   0
C324  1    1.098517    0.038707    0.607138    11.00000    0.07341    0.11577 =
         0.08370   -0.04106   -0.01081   -0.01734
AFIX  13
H324  2    1.127229    0.016923    0.581656    11.00000   -1.20000
AFIX   0
PART 1
O202  4    0.349105    0.271181    1.027130    61.00000    0.05856    0.07985 =
         0.08937   -0.01804   -0.01013   -0.01428
O203  4    0.877022    0.206158    1.002218    21.00000    0.07310    0.11136 =
         0.11802    0.00417   -0.04387    0.00725
O206  4    1.245095   -0.120440    0.782801    21.00000    0.12431    0.19092 =
         0.14124   -0.10008   -0.04487    0.00293
O207  4    0.751756    0.298199    0.898519   141.00000    0.13735    0.05504 =
         0.12759   -0.00671    0.04703   -0.00867
O208  4    0.697239    0.236162    0.947712   141.00000    0.06431    0.06645 =
         0.14622   -0.03493   -0.01121   -0.00835
AFIX  83
H20B  2    0.728590    0.215333    0.931200   141.00000   -1.50000
AFIX   0
O209  4    0.967142    0.122304    0.750956   121.00000    0.15024    0.22138 =
         0.10799   -0.08612   -0.00228   -0.01928
AFIX  83
H20C  2    0.963352    0.150600    0.761264   121.00000   -1.50000
AFIX   0
O210  4    0.926330    0.171584    0.690249   121.00000    0.07548    0.10024 =
         0.14436   -0.06499    0.01491   -0.03062
N202  3    0.459863    0.254319    0.984813    61.00000    0.04790    0.06278 =
         0.09788    0.02167   -0.03539    0.00033
AFIX  43
H202  2    0.490897    0.230185    0.968873    61.00000   -1.20000
AFIX   0
N203  3    0.815439    0.220789    1.074998    21.00000    0.05304    0.07020 =
         0.06521    0.00024   -0.03017   -0.01718
AFIX  43
H203  2    0.811717    0.207281    1.106582    21.00000   -1.20000
AFIX   0
N206  3    1.179309   -0.033414    0.785987    21.00000    0.08312    0.16777 =
         0.09140   -0.05711   -0.01678   -0.04213
AFIX  43
H20D  2    1.161010   -0.011405    0.807040    21.00000   -1.20000
AFIX   0
C202  1    0.660762    0.326517    0.965059   141.00000    0.06160    0.05844 =
         0.07574   -0.01009   -0.01410   -0.00717
C203  1    0.705367    0.285049    0.932878   141.00000    0.05749    0.05785 =
         0.08219   -0.00407   -0.01307   -0.00370
C233  1    0.391909    0.248697    0.995843    61.00000    0.05087    0.04813 =
         0.08196    0.00240   -0.01515   -0.00455
AFIX  66
C236  1    0.395063    0.159773    0.910743    61.00000    0.06405    0.06602 =
         0.10669   -0.01054   -0.02266   -0.01367
C235  1    0.416259    0.191241    0.931680    61.00000    0.04843    0.05142 =
         0.09615   -0.00411   -0.01413   -0.00781
AFIX  43
H235  2    0.460830    0.196805    0.919442    61.00000   -1.20000
AFIX  65
C234  1    0.372241    0.214567    0.970521    61.00000    0.05130    0.05670 =
         0.08278   -0.00284   -0.02520    0.00152
C239  1    0.307027    0.206425    0.988427    61.00000    0.05578    0.08482 =
         0.07754   -0.00878   -0.01602   -0.01754
AFIX  43
H239  2    0.276943    0.222368    1.014973    61.00000   -1.20000
AFIX  65
C238  1    0.285831    0.174957    0.967490    61.00000    0.06504    0.10930 =
         0.11077   -0.02662   -0.02498   -0.02232
C237  1    0.329848    0.151631    0.928649    61.00000    0.05948    0.08450 =
         0.11120   -0.01740   -0.02027   -0.02004
AFIX  43
H237  2    0.315361    0.130124    0.914340    61.00000   -1.20000
AFIX   0
C240  1    0.213006    0.160427    0.989119    61.00000    0.07017    0.14195 =
         0.11233   -0.02763   -0.03126   -0.02334
C241  1    0.179241    0.179112    0.946957    61.00000    0.05353    0.18888 =
         0.10768    0.01747   -0.02930   -0.04681
AFIX 137
H24A  2    0.181050    0.217911    0.930956    61.00000   -1.50000
H24B  2    0.132226    0.176017    0.959782    61.00000   -1.50000
H24C  2    0.202763    0.155409    0.923058    61.00000   -1.50000
AFIX   0
C242  1    0.170575    0.179430    1.034416    61.00000    0.08985    0.12221 =
         0.10709   -0.01472   -0.01523   -0.06209
AFIX 137
H24D  2    0.189730    0.157701    1.062034    61.00000   -1.50000
H24E  2    0.125016    0.174226    1.040960    61.00000   -1.50000
H24F  2    0.168847    0.218961    1.030288    61.00000   -1.50000
AFIX   0
C243  1    0.221689    0.097426    1.004646    61.00000    0.10020    0.13949 =
         0.15041   -0.01771   -0.02944   -0.05345
AFIX 137
H24G  2    0.210420    0.083977    0.981007    61.00000   -1.50000
H24H  2    0.191796    0.087785    1.037283    61.00000   -1.50000
H24I  2    0.268436    0.079985    1.005639    61.00000   -1.50000
AFIX   0
C244  1    0.867018    0.198456    1.049577    21.00000    0.05673    0.07689 =
         0.11349   -0.01778   -0.02642   -0.00489
AFIX  66
C247  1    1.021066    0.080322    1.062378    21.00000    0.04372    0.07721 =
         0.09791   -0.00752   -0.02750   -0.00564
C246  1    0.966987    0.117171    1.045982    21.00000    0.05108    0.09798 =
         0.08712   -0.01402   -0.02424   -0.00410
AFIX  43
H246  2    0.960014    0.116289    1.015975    21.00000   -1.20000
AFIX  65
C245  1    0.923109    0.155312    1.073491    21.00000    0.05110    0.08983 =
         0.10040   -0.01966   -0.02199   -0.00353
C250  1    0.933311    0.156603    1.117395    21.00000    0.06429    0.07954 =
         0.11574   -0.03015   -0.02443   -0.01450
AFIX  43
H250  2    0.903323    0.182671    1.136196    21.00000   -1.20000
AFIX  65
C249  1    0.987390    0.119754    1.133792    21.00000    0.06940    0.10119 =
         0.11360   -0.02701   -0.03156   -0.02018
C248  1    1.031268    0.081614    1.106284    21.00000    0.06320    0.09952 =
         0.10084   -0.01828   -0.03562   -0.00890
AFIX  43
H248  2    1.068229    0.056429    1.117491    21.00000   -1.20000
AFIX  66
C261  1    0.440859    0.136296    0.869102    61.00000    0.06276    0.06982 =
         0.10318   -0.00725   -0.01421   -0.02392
C266  1    0.486572    0.166599    0.835899    61.00000    0.07358    0.06875 =
         0.13710   -0.01334    0.00150   -0.02576
AFIX  43
H266  2    0.485834    0.202215    0.839705    61.00000   -1.20000
AFIX  65
C265  1    0.533366    0.144792    0.797127    61.00000    0.06656    0.06741 =
         0.13944    0.00655    0.00308   -0.02794
AFIX  43
H265  2    0.564608    0.165503    0.774435    61.00000   -1.20000
AFIX  65
C264  1    0.534447    0.092682    0.791559    61.00000    0.06357    0.06567 =
         0.12494    0.00396   -0.03030   -0.01026
C263  1    0.488734    0.062378    0.824761    61.00000    0.06151    0.06418 =
         0.11498   -0.01670   -0.02776   -0.02422
AFIX  43
H263  2    0.489473    0.026763    0.820955    61.00000   -1.20000
AFIX  65
C262  1    0.441940    0.084184    0.863533    61.00000    0.06956    0.07863 =
         0.09677   -0.00302   -0.02249   -0.03505
AFIX  43
H262  2    0.410698    0.063473    0.886225    61.00000   -1.20000
AFIX  66
C267  1    1.068824    0.036989    1.031828    21.00000    0.07416    0.09587 =
         0.12513   -0.03380   -0.04173   -0.00405
C272  1    1.137573    0.027376    1.026195    21.00000    0.07574    0.12313 =
         0.12166   -0.04424   -0.04452   -0.00430
AFIX  43
H272  2    1.153856    0.043122    1.044350    21.00000   -1.20000
AFIX  65
C271  1    1.182498   -0.005277    0.993998    21.00000    0.07470    0.10822 =
         0.11222   -0.02901   -0.04840   -0.00055
AFIX  43
H271  2    1.229485   -0.011848    0.990149    21.00000   -1.20000
AFIX  65
C270  1    1.158674   -0.028317    0.967435    21.00000    0.07247    0.08197 =
         0.10064   -0.02888   -0.03577    0.00192
C269  1    1.089926   -0.018704    0.973068    21.00000    0.08026    0.10874 =
         0.11173   -0.02775   -0.03803   -0.02191
AFIX  43
H269  2    1.073644   -0.034451    0.954912    21.00000   -1.20000
AFIX  65
C268  1    1.045000    0.013949    1.005264    21.00000    0.07037    0.10672 =
         0.11890   -0.02736   -0.03432   -0.02023
AFIX  43
H268  2    0.998013    0.020519    1.009113    21.00000   -1.20000
AFIX  66
C295  1    1.235122   -0.085817    0.851374    21.00000    0.07604    0.11890 =
         0.11660   -0.05193   -0.02290   -0.01759
C294  1    1.190380   -0.058557    0.887603    21.00000    0.05686    0.09180 =
         0.10723   -0.03670   -0.02335    0.00010
AFIX  43
H294  2    1.146982   -0.038271    0.883879    21.00000   -1.20000
AFIX  65
C293  1    1.209135   -0.060978    0.929280    21.00000    0.06487    0.08233 =
         0.10786   -0.02681   -0.02955   -0.00698
C298  1    1.272632   -0.090659    0.934729    21.00000    0.06851    0.06600 =
         0.10584   -0.02115   -0.02594   -0.00161
AFIX  43
H298  2    1.285450   -0.092314    0.963214    21.00000   -1.20000
AFIX  65
C297  1    1.317375   -0.117919    0.898500    21.00000    0.06831    0.05698 =
         0.11346   -0.01565   -0.01631   -0.00557
C296  1    1.298621   -0.115498    0.856823    21.00000    0.07461    0.09546 =
         0.10625   -0.03261   -0.01051   -0.01041
AFIX  43
H296  2    1.329200   -0.134129    0.832062    21.00000   -1.20000
AFIX   0
C299  1    1.389284   -0.147602    0.900922    21.00000    0.08143    0.05265 =
         0.12421   -0.00849   -0.03707   -0.00644
C300  1    1.406726   -0.208450    0.895326    21.00000    0.07891    0.05571 =
         0.14053   -0.01242   -0.01061   -0.00663
AFIX 137
H30A  2    1.376933   -0.229314    0.922214    21.00000   -1.50000
H30B  2    1.453539   -0.225533    0.896321    21.00000   -1.50000
H30C  2    1.400783   -0.209143    0.863891    21.00000   -1.50000
AFIX   0
C301  1    1.439724   -0.115050    0.860891    21.00000    0.07535    0.06117 =
         0.21162    0.01871   -0.03856   -0.00731
AFIX 137
H30D  2    1.431430   -0.109256    0.828762    21.00000   -1.50000
H30E  2    1.485799   -0.136493    0.860298    21.00000   -1.50000
H30F  2    1.433712   -0.078898    0.868401    21.00000   -1.50000
AFIX   0
C302  1    1.395750   -0.152012    0.954780    21.00000    0.31662    0.08705 =
         0.17337   -0.04219   -0.15076    0.04951
AFIX 137
H30G  2    1.394827   -0.115095    0.958401    21.00000   -1.50000
H30H  2    1.438240   -0.177568    0.959367    21.00000   -1.50000
H30I  2    1.358130   -0.166064    0.979459    21.00000   -1.50000
AFIX   0
C317  1    1.217229   -0.078441    0.804881    21.00000    0.08484    0.15864 =
         0.10587   -0.07114   -0.01726   -0.02526
C325  1    1.023984    0.096403    0.673544   121.00000    0.08054    0.13001 =
         0.09091   -0.05506    0.00505   -0.04548
C326  1    0.968456    0.135740    0.707858   121.00000    0.09296    0.12101 =
         0.08319   -0.05031    0.00037   -0.05146
C651  1    0.997390    0.122927    1.183883    21.00000    0.11528    0.11157 =
         0.12746   -0.03570   -0.04482   -0.04208
C652  1    0.944591    0.165377    1.206848    21.00000    0.20757    0.24985 =
         0.16302   -0.10656   -0.08776    0.01844
AFIX 137
H65A  2    0.956325    0.201731    1.192743    21.00000   -1.50000
H65B  2    0.940302    0.155940    1.242262    21.00000   -1.50000
H65C  2    0.901797    0.166880    1.200914    21.00000   -1.50000
AFIX   0
C653  1    1.060228    0.140827    1.172927    21.00000    0.17092    0.18604 =
         0.15027   -0.00700   -0.07693   -0.09359
AFIX 137
H65D  2    1.059945    0.174865    1.147126    21.00000   -1.50000
H65E  2    1.098429    0.111409    1.161739    21.00000   -1.50000
H65F  2    1.064278    0.148164    1.202597    21.00000   -1.50000
AFIX   0
C654  1    0.989280    0.072000    1.218822    21.00000    0.21317    0.17157 =
         0.14270   -0.00325   -0.05431   -0.10590
AFIX 137
H65G  2    0.979390    0.077979    1.252051    21.00000   -1.50000
H65H  2    1.030813    0.043350    1.212574    21.00000   -1.50000
H65I  2    0.952085    0.059808    1.215760    21.00000   -1.50000
AFIX   0
PART 2
O602  4    0.344005    0.291266    1.032447   -61.00000    0.06675    0.09054 =
         0.08249   -0.01652   -0.00748   -0.02443
O603  4    0.785077    0.204811    1.183618   -21.00000    0.09018    0.05906 =
         0.14304   -0.00654   -0.02079    0.00813
O606  4    1.213193   -0.094655    0.789257   -21.00000    0.23660    0.08173 =
         0.16266   -0.00777   -0.08099   -0.03240
N602  3    0.449803    0.267042    0.982314   -61.00000    0.04798    0.05124 =
         0.10866    0.00791   -0.02959    0.00672
AFIX  43
H602  2    0.472048    0.249228    0.958432   -61.00000   -1.20000
AFIX   0
N603  3    0.815341    0.224194    1.086928   -21.00000    0.10662    0.08430 =
         0.13406   -0.01293   -0.03440    0.00088
AFIX  43
H603  2    0.847697    0.206221    1.066117   -21.00000   -1.20000
AFIX   0
N606  3    1.162052   -0.002820    0.788083   -21.00000    0.11941    0.12904 =
         0.11589   -0.01783   -0.05351   -0.02730
AFIX  43
H606  2    1.149205    0.027777    0.799520   -21.00000   -1.20000
AFIX   0
C251  1    1.014361    0.115968    1.206307   -21.00000    0.11861    0.10725 =
         0.15094    0.02255   -0.06082   -0.04949
C252  1    1.019925    0.174819    1.201994   -21.00000    0.15191    0.12741 =
         0.20701    0.00745   -0.05157   -0.06780
AFIX 137
H25A  2    1.020617    0.178973    1.233868   -21.00000   -1.50000
H25B  2    0.981250    0.201553    1.191756   -21.00000   -1.50000
H25C  2    1.061494    0.181868    1.177576   -21.00000   -1.50000
AFIX   0
C253  1    1.070884    0.073577    1.207589   -21.00000    0.18377    0.16599 =
         0.12768    0.00148   -0.07979    0.03298
AFIX 137
H25D  2    1.105117    0.079832    1.176506   -21.00000   -1.50000
H25E  2    1.059284    0.037945    1.212497   -21.00000   -1.50000
H25F  2    1.088503    0.072764    1.234675   -21.00000   -1.50000
AFIX   0
C254  1    0.959267    0.103028    1.244463   -21.00000    0.20126    0.14901 =
         0.18147   -0.06919    0.02539   -0.09858
AFIX 137
H25G  2    0.953582    0.120972    1.271156   -21.00000   -1.50000
H25H  2    0.966858    0.062579    1.256636   -21.00000   -1.50000
H25I  2    0.918658    0.116443    1.232401   -21.00000   -1.50000
AFIX   0
C633  1    0.385367    0.265566    1.002430   -61.00000    0.06424    0.04865 =
         0.07521    0.00756   -0.02407   -0.00892
AFIX  66
C636  1    0.387004    0.180260    0.916003   -61.00000    0.06462    0.06903 =
         0.09988   -0.00123   -0.02117   -0.01698
C637  1    0.319097    0.180329    0.928162   -61.00000    0.06656    0.07805 =
         0.09910   -0.01232   -0.02150   -0.02349
AFIX  43
H637  2    0.303503    0.162170    0.911511   -61.00000   -1.20000
AFIX  65
C638  1    0.274006    0.206965    0.964686   -61.00000    0.06805    0.06977 =
         0.09466   -0.00473   -0.01754   -0.01901
C639  1    0.296823    0.233534    0.989050   -61.00000    0.06259    0.05946 =
         0.08536    0.00146   -0.02083   -0.01065
AFIX  43
H639  2    0.266005    0.251739    1.014012   -61.00000   -1.20000
AFIX  65
C634  1    0.364730    0.233466    0.976891   -61.00000    0.07073    0.05370 =
         0.08738    0.00364   -0.02443   -0.01837
C635  1    0.409821    0.206829    0.940368   -61.00000    0.06140    0.06037 =
         0.09608   -0.00581   -0.02038   -0.01085
AFIX  43
H635  2    0.456232    0.206782    0.932057   -61.00000   -1.20000
AFIX   0
C640  1    0.199418    0.205886    0.977116   -61.00000    0.05951    0.07011 =
         0.12314   -0.00019   -0.03124   -0.01863
C641  1    0.162059    0.262110    0.962254   -61.00000    0.06583    0.12223 =
         0.30039    0.05873   -0.06379   -0.01822
AFIX 137
H64A  2    0.116190    0.261279    0.963923   -61.00000   -1.50000
H64B  2    0.184273    0.278088    0.928537   -61.00000   -1.50000
H64C  2    0.160473    0.284952    0.984260   -61.00000   -1.50000
AFIX   0
C642  1    0.175819    0.184698    1.027511   -61.00000    0.05286    0.41108 =
         0.16081    0.07065   -0.01455   -0.08068
AFIX 137
H64D  2    0.199656    0.194799    1.045842   -61.00000   -1.50000
H64E  2    0.183821    0.144055    1.033704   -61.00000   -1.50000
H64F  2    0.127512    0.200453    1.038157   -61.00000   -1.50000
AFIX   0
C643  1    0.185455    0.172244    0.949137   -61.00000    0.16149    0.24510 =
         0.35891   -0.12429   -0.12594   -0.05298
AFIX 137
H64G  2    0.217777    0.136218    0.950433   -61.00000   -1.50000
H64H  2    0.189721    0.192293    0.914884   -61.00000   -1.50000
H64I  2    0.139730    0.166211    0.963790   -61.00000   -1.50000
AFIX   0
C644  1    0.824197    0.211652    1.131041   -21.00000    0.14354    0.28252 =
         0.15121    0.02288   -0.08467    0.04785
AFIX  66
C647  1    1.003619    0.097772    1.081178   -21.00000    0.08545    0.10968 =
         0.14249    0.03071   -0.05090   -0.02771
C648  1    1.028338    0.088978    1.121613   -21.00000    0.07216    0.11389 =
         0.13314    0.02156   -0.03551   -0.02982
AFIX  43
H648  2    1.069088    0.062430    1.124348   -21.00000   -1.20000
AFIX  65
C649  1    0.993434    0.119026    1.158048   -21.00000    0.08482    0.09063 =
         0.14159    0.02821   -0.03984   -0.04152
C650  1    0.933812    0.157869    1.154046   -21.00000    0.10788    0.10503 =
         0.12986    0.00654   -0.05539   -0.03145
AFIX  43
H650  2    0.909957    0.178406    1.178948   -21.00000   -1.20000
AFIX  65
C645  1    0.909092    0.166664    1.113611   -21.00000    0.08326    0.11522 =
         0.13051    0.01014   -0.05764   -0.02351
C646  1    0.943995    0.136616    1.077176   -21.00000    0.08533    0.10515 =
         0.13953    0.01564   -0.05564   -0.02701
AFIX  43
H646  2    0.927101    0.142627    1.049540   -21.00000   -1.20000
AFIX  66
C661  1    0.438184    0.155141    0.873104   -61.00000    0.07122    0.08078 =
         0.10421   -0.01355   -0.02758   -0.02258
C666  1    0.504246    0.132730    0.876132   -61.00000    0.07641    0.10696 =
         0.12706   -0.02837   -0.02534   -0.02337
AFIX  43
H666  2    0.516854    0.132906    0.904178   -61.00000   -1.20000
AFIX  65
C665  1    0.551860    0.110064    0.838124   -61.00000    0.07317    0.12249 =
         0.13227   -0.03343   -0.03864   -0.01420
AFIX  43
H665  2    0.597011    0.094747    0.840194   -61.00000   -1.20000
AFIX  65
C664  1    0.533414    0.109807    0.797088   -61.00000    0.07398    0.13093 =
         0.10690   -0.00476   -0.03400   -0.03155
C663  1    0.467352    0.132218    0.794059   -61.00000    0.08369    0.14795 =
         0.11219   -0.02427   -0.03494   -0.02240
AFIX  43
H663  2    0.454745    0.132042    0.766013   -61.00000   -1.20000
AFIX  65
C662  1    0.419737    0.154884    0.832067   -61.00000    0.08163    0.11151 =
         0.12180   -0.02182   -0.03585   -0.01507
AFIX  43
H662  2    0.374587    0.170201    0.829997   -61.00000   -1.20000
AFIX  66
C667  1    1.053575    0.058805    1.041121   -21.00000    0.08320    0.08587 =
         0.12951    0.03804   -0.07476   -0.03490
C668  1    1.059985    0.081751    0.991389   -21.00000    0.12063    0.11380 =
         0.12109    0.03706   -0.08433   -0.05928
AFIX  43
H668  2    1.035810    0.118499    0.981029   -21.00000   -1.20000
AFIX  65
C669  1    1.101767    0.050928    0.956816   -21.00000    0.12876    0.10950 =
         0.11871    0.04320   -0.08297   -0.06093
AFIX  43
H669  2    1.106148    0.066611    0.922826   -21.00000   -1.20000
AFIX  65
C670  1    1.137139   -0.002841    0.971974   -21.00000    0.09873    0.11420 =
         0.12346    0.00818   -0.05662   -0.04941
C671  1    1.130730   -0.025787    1.021706   -21.00000    0.09375    0.10287 =
         0.11633    0.02251   -0.05212   -0.04099
AFIX  43
H671  2    1.154905   -0.062536    1.032066   -21.00000   -1.20000
AFIX  65
C672  1    1.088948    0.005035    1.056280   -21.00000    0.10385    0.10024 =
         0.12005    0.02602   -0.06957   -0.03120
AFIX  43
H672  2    1.084568   -0.010647    1.090270   -21.00000   -1.20000
AFIX  66
C695  1    1.212769   -0.062942    0.854893   -21.00000    0.12321    0.11327 =
         0.12593   -0.00798   -0.04695   -0.04051
C694  1    1.168493   -0.033514    0.889777   -21.00000    0.09230    0.12037 =
         0.11492    0.00263   -0.04533   -0.04211
AFIX  43
H694  2    1.127236   -0.010128    0.883993   -21.00000   -1.20000
AFIX  65
C693  1    1.184582   -0.038305    0.933125   -21.00000    0.08541    0.12219 =
         0.11472    0.00924   -0.04727   -0.04116
C698  1    1.244947   -0.072523    0.941589   -21.00000    0.11825    0.09972 =
         0.11736   -0.00007   -0.05503   -0.03507
AFIX  43
H698  2    1.255943   -0.075796    0.971215   -21.00000   -1.20000
AFIX  65
C697  1    1.289224   -0.101950    0.906704   -21.00000    0.13118    0.07968 =
         0.12401    0.00590   -0.04793   -0.02676
C696  1    1.273135   -0.097161    0.863357   -21.00000    0.12266    0.10560 =
         0.11989   -0.01884   -0.03348   -0.03806
AFIX  43
H696  2    1.303396   -0.117274    0.839515   -21.00000   -1.20000
AFIX   0
C699  1    1.358810   -0.130815    0.910403   -21.00000    0.13899    0.09278 =
         0.15684   -0.00137   -0.04694   -0.00905
C700  1    1.383021   -0.185289    0.889175   -21.00000    0.11953    0.09186 =
         0.17272   -0.00634   -0.01513   -0.01730
AFIX  33
H70A  2    1.428908   -0.203735    0.891912   -21.00000   -1.50000
H70B  2    1.352938   -0.210564    0.907834   -21.00000   -1.50000
H70C  2    1.382247   -0.175385    0.854600   -21.00000   -1.50000
AFIX   0
C701  1    1.411994   -0.094588    0.875111   -21.00000    0.13973    0.14803 =
         0.28638    0.03932   -0.13753   -0.05857
AFIX  33
H70D  2    1.457295   -0.114612    0.878325   -21.00000   -1.50000
H70E  2    1.410442   -0.088365    0.841014   -21.00000   -1.50000
H70F  2    1.400739   -0.058656    0.884431   -21.00000   -1.50000
AFIX   0
C702  1    1.399587   -0.146100    0.952070   -21.00000    0.05924    0.18735 =
         0.18726   -0.02128   -0.01790   -0.04491
AFIX  33
H70G  2    1.445866   -0.165909    0.939688   -21.00000   -1.50000
H70H  2    1.400044   -0.111760    0.959964   -21.00000   -1.50000
H70I  2    1.377447   -0.169850    0.981691   -21.00000   -1.50000
AFIX   0
C717  1    1.189374   -0.052805    0.810867   -21.00000    0.13852    0.10591 =
         0.12762   -0.01599   -0.04611   -0.03882
PART 3
O607  4    0.746688    0.264561    0.922309   151.00000    0.11900    0.11706 =
         0.14264   -0.06805   -0.04059    0.04314
O608  4    0.662983    0.305498    0.890521   151.00000    0.13386    0.10042 =
         0.09114   -0.04475   -0.03758   -0.01479
AFIX  83
H608  2    0.665250    0.274974    0.884389   151.00000   -1.50000
AFIX   0
O609  4    1.025615    0.144074    0.731336   131.00000    0.12298    0.13723 =
         0.09563   -0.05234   -0.04230   -0.01591
AFIX  83
H609  2    0.996866    0.162228    0.751436   131.00000   -1.50000
AFIX   0
O610  4    0.964530    0.083493    0.760045   131.00000    0.13486    0.17201 =
         0.11081   -0.05317   -0.00707   -0.04021
C602  1    0.660762    0.326517    0.965059   151.00000    0.06160    0.05844 =
         0.07574   -0.01009   -0.01410   -0.00717
C603  1    0.691907    0.297038    0.923173   151.00000    0.07362    0.05060 =
         0.07699   -0.00863   -0.01772   -0.00981
C725  1    1.023984    0.096403    0.673544   131.00000    0.08054    0.13001 =
         0.09091   -0.05506    0.00505   -0.04548
C726  1    0.999862    0.110548    0.723480   131.00000    0.10861    0.14582 =
         0.08529   -0.06387   -0.02012   -0.02080
HKLF 4


REM  2021ncs0528_2b_a.res in P-1
REM wR2 = 0.3530, GooF = S = 1.053, Restrained GooF = 1.012 for all data
REM R1 = 0.1109 for 43495 Fo > 4sig(Fo) and 0.1194 for all 52471 data
REM 3255 parameters refined using 8190 restraints

END

WGHT      0.1991      8.1793

REM Highest difference peak  0.772,  deepest hole -0.350,  1-sigma level  0.055
Q1    1   0.7409  0.2306  1.2152  11.00000  0.05    0.77
Q2    1   0.8583  0.2166  1.0994  11.00000  0.05    0.62
Q3    1   0.8416  0.2571  1.1226  11.00000  0.05    0.61
Q4    1   0.6550 -0.0401  0.3606  11.00000  0.05    0.59
Q5    1   0.7758  0.2033  1.2048  11.00000  0.05    0.58
Q6    1   1.1245  0.0396  0.8329  11.00000  0.05    0.58
Q7    1   0.8875  0.1754  0.9790  11.00000  0.05    0.53
Q8    1   0.6488 -0.1139  0.5446  11.00000  0.05    0.52
Q9    1   0.9032  0.1986  0.9654  11.00000  0.05    0.51
Q10   1   0.6404 -0.1591  0.3813  11.00000  0.05    0.44
Q11   1   0.1595  0.2416  1.0196  11.00000  0.05    0.44
Q12   1   0.7597  0.3568  0.5134  11.00000  0.05    0.42
Q13   1   0.8636  0.1843  1.0207  11.00000  0.05    0.42
Q14   1   0.6409 -0.0072  0.2747  11.00000  0.05    0.42
Q15   1   0.6472 -0.0104  0.2865  11.00000  0.05    0.41
Q16   1   0.7929  0.0787  0.7353  11.00000  0.05    0.39
Q17   1   0.7058 -0.0759  0.4347  11.00000  0.05    0.39
Q18   1   0.6994  0.3568  0.4988  11.00000  0.05    0.38
Q19   1   0.5585 -0.0633  0.7371  11.00000  0.05    0.36
Q20   1   1.3386 -0.1618  0.9726  11.00000  0.05    0.35
Q21   1   0.9019  0.6131  0.0606  11.00000  0.05    0.33
Q22   1   0.6787 -0.0818  0.3988  11.00000  0.05    0.33
Q23   1   0.9380  0.1161  1.2193  11.00000  0.05    0.33
Q24   1   0.9362  0.1419  0.7172  11.00000  0.05    0.32
Q25   1   0.7039 -0.1959  0.4844  11.00000  0.05    0.31
Q26   1   0.4065  0.0183  0.8831  11.00000  0.05    0.29
Q27   1   0.4373  0.0195  0.8789  11.00000  0.05    0.29
Q28   1   0.6334  0.6580  0.5949  11.00000  0.05    0.29
Q29   1   0.8799  0.1835  1.0559  11.00000  0.05    0.29
Q30   1   1.0815  0.0642  0.9810  11.00000  0.05    0.28
Q31   1   0.7524  0.1835  0.9233  11.00000  0.05    0.28
Q32   1   0.5972 -0.0178  0.6234  11.00000  0.05    0.27
Q33   1   0.6974 -0.0804  0.6456  11.00000  0.05    0.27
Q34   1   0.8987  0.1398  1.3203  11.00000  0.05    0.27
Q35   1   1.1392  0.0413  0.9424  11.00000  0.05    0.27
Q36   1   0.8811  0.1989  0.7197  11.00000  0.05    0.26
Q37   1   0.5794 -0.0222  0.6991  11.00000  0.05    0.25
Q38   1   1.1667  0.6187 -0.1171  11.00000  0.05    0.25
Q39   1   0.6837  0.2616  0.9170  11.00000  0.05    0.25
Q40   1   0.5954  0.6379  0.6357  11.00000  0.05    0.24
Q41   1   0.5988  0.4614  0.6798  11.00000  0.05    0.24
Q42   1   0.3523  0.3594  0.1250  11.00000  0.05    0.24
Q43   1   0.8785  0.1781  0.3191  11.00000  0.05    0.24
Q44   1   0.7049 -0.0191  0.4278  11.00000  0.05    0.24
Q45   1   0.6582 -0.0058  0.3595  11.00000  0.05    0.23
Q46   1   0.4919  0.0989  0.3178  11.00000  0.05    0.23
Q47   1   0.3458  0.2208  0.2054  11.00000  0.05    0.23
Q48   1   0.4970  0.5789  0.0790  11.00000  0.05    0.23
Q49   1   1.0953  0.0771  1.1921  11.00000  0.05    0.22
Q50   1   0.0809  0.2860  0.9774  11.00000  0.05    0.22
Q51   1   1.0620 -0.0275  1.0744  11.00000  0.05    0.22
Q52   1   0.9699  0.1251  0.9994  11.00000  0.05    0.22
Q53   1   1.3973 -0.1019  0.9014  11.00000  0.05    0.22
Q54   1   0.1764  0.1441  1.0031  11.00000  0.05    0.21
Q55   1   1.0965  0.6561  0.0194  11.00000  0.05    0.21
Q56   1   0.6468  0.2843  0.8626  11.00000  0.05    0.21
Q57   1   0.9802  0.6168 -0.0126  11.00000  0.05    0.21
Q58   1   0.6364  0.6051  0.6986  11.00000  0.05    0.21
Q59   1   1.0447  0.0534  1.2130  11.00000  0.05    0.21
Q60   1   0.1742  0.2358  0.9409  11.00000  0.05    0.21
Q61   1   0.4847  0.0779  0.8211  11.00000  0.05    0.21
Q62   1   0.5593 -0.1391  0.5013  11.00000  0.05    0.21
Q63   1   0.9895  0.1190  0.7173  11.00000  0.05    0.21
Q64   1   0.6752 -0.1809  0.4641  11.00000  0.05    0.20
Q65   1   0.7376  0.4020  0.2008  11.00000  0.05    0.20
Q66   1   0.7211  0.1566  0.7130  11.00000  0.05    0.20
Q67   1   0.7406  0.7177  0.5805  11.00000  0.05    0.20
Q68   1   0.5780  0.6844  0.6628  11.00000  0.05    0.20
Q69   1   0.4076  0.8057  0.3863  11.00000  0.05    0.20
Q70   1   1.0388  0.0784  1.0592  11.00000  0.05    0.19
Q71   1   0.7387  0.4584  0.8776  11.00000  0.05    0.19
Q72   1   0.2754  0.0396  1.0063  11.00000  0.05    0.19
Q73   1   0.5978  0.4973  0.9392  11.00000  0.05    0.19
Q74   1   0.8979  0.5573  0.0746  11.00000  0.05    0.19
Q75   1   1.1351  0.1007  0.3621  11.00000  0.05    0.19
Q76   1   0.6700  0.4348  0.5571  11.00000  0.05    0.19
Q77   1   0.5837  0.1477  0.3194  11.00000  0.05    0.19
Q78   1   0.4432  0.2262  0.2407  11.00000  0.05    0.19
Q79   1   0.5906  0.2812  1.0057  11.00000  0.05    0.19
Q80   1   0.5977  0.3722  0.8405  11.00000  0.05    0.19
Q81   1   0.1826  0.2141  0.9841  11.00000  0.05    0.19
Q82   1   0.3802  0.2025  0.1798  11.00000  0.05    0.19
Q83   1   0.4827  0.6270  0.4568  11.00000  0.05    0.18
Q84   1   1.1633  0.3033  0.1531  11.00000  0.05    0.18
Q85   1   1.1449  0.1579  0.2820  11.00000  0.05    0.18
Q86   1   1.1178 -0.0010  1.0440  11.00000  0.05    0.18
Q87   1   0.8248  0.2226  1.0324  11.00000  0.05    0.18
Q88   1   0.1512  0.2806  0.9618  11.00000  0.05    0.18
Q89   1   1.0170  0.1579  1.1758  11.00000  0.05    0.18
Q90   1   0.7181  0.1406  0.3795  11.00000  0.05    0.18
Q91   1   0.8190  0.0766  0.4783  11.00000  0.05    0.18
Q92   1   1.1751  0.3150  0.1378  11.00000  0.05    0.18
Q93   1   0.7575  0.0040  0.4988  11.00000  0.05    0.18
Q94   1   0.5273 -0.0403  0.7169  11.00000  0.05    0.18
Q95   1   0.5388  0.0806  0.7987  11.00000  0.05    0.18
Q96   1   0.5611 -0.2185  0.5222  11.00000  0.05    0.18
Q97   1   1.2587  0.1768  0.1992  11.00000  0.05    0.18
Q98   1   0.4189  0.1566  0.7557  11.00000  0.05    0.18
Q99   1   0.5787  0.3988  0.7198  11.00000  0.05    0.18
Q100  1   0.7365  0.0341  0.7229  11.00000  0.05    0.17
Q101  1   0.2503  0.2565  0.2275  11.00000  0.05    0.17
Q102  1   1.0280  0.6128  0.0231  11.00000  0.05    0.17
Q103  1   0.9512  0.1132  1.2622  11.00000  0.05    0.17
Q104  1   1.0785  0.0603  1.0179  11.00000  0.05    0.17
Q105  1   1.0176  0.3989  0.1712  11.00000  0.05    0.17
Q106  1   0.5416  0.6574  0.6834  11.00000  0.05    0.17
Q107  1   0.6085 -0.0970  0.7635  11.00000  0.05    0.17
Q108  1   1.0645  0.3179  0.2020  11.00000  0.05    0.17
Q109  1   1.1193  0.1190  0.4561  11.00000  0.05    0.17
Q110  1   1.2803  0.0967  0.1032  11.00000  0.05    0.17
Q111  1   0.8589  0.2351  0.3741  11.00000  0.05    0.17
Q112  1   0.5676  0.4845  0.2218  11.00000  0.05    0.17
Q113  1   0.7783  0.7173  0.5606  11.00000  0.05    0.17
Q114  1   0.4260  0.8121  0.4765  11.00000  0.05    0.17
Q115  1   0.3388  0.8521  0.3999  11.00000  0.05    0.17
Q116  1   0.5534  0.6549  0.5375  11.00000  0.05    0.17
Q117  1   0.4174  0.1820  0.2609  11.00000  0.05    0.17
Q118  1   0.4019  0.1800  0.7802  11.00000  0.05    0.17
Q119  1   1.1369  0.0805  0.3222  11.00000  0.05    0.16
Q120  1   0.5798  0.1012  0.7601  11.00000  0.05    0.16
Q121  1   0.7912  0.2206  0.6165  11.00000  0.05    0.16
Q122  1   0.8994  0.2282  0.5024  11.00000  0.05    0.16
Q123  1   0.1005  0.2183  1.0355  11.00000  0.05    0.16
Q124  1   0.6469  0.3240  0.8438  11.00000  0.05    0.16
Q125  1   0.4005  0.1981  0.2762  11.00000  0.05    0.16
Q126  1   0.2238  0.8595  0.4220  11.00000  0.05    0.16
Q127  1   0.6964  0.4393  0.8967  11.00000  0.05    0.16
Q128  1   1.3363  0.0409  0.1602  11.00000  0.05    0.16
Q129  1   1.0854  0.2816  0.5991  11.00000  0.05    0.16
Q130  1   1.1823  0.2639  0.5218  11.00000  0.05    0.16
Q131  1   0.6606  0.4586  0.2444  11.00000  0.05    0.16
Q132  1   0.3847  0.2545  0.1596  11.00000  0.05    0.16
Q133  1   0.7789  0.0374  0.7238  11.00000  0.05    0.16
Q134  1   0.7080 -0.0437  0.5399  11.00000  0.05    0.16
Q135  1   1.1562  0.1076  0.2926  11.00000  0.05    0.16
Q136  1   0.6879  0.4570  0.8802  11.00000  0.05    0.16
Q137  1   0.4642  0.7368  0.2032  11.00000  0.05    0.16
Q138  1   1.2430  0.0419  0.1245  11.00000  0.05    0.16
Q139  1   0.3556  0.7393  0.3193  11.00000  0.05    0.16
Q140  1   0.9420  0.1369  1.0429  11.00000  0.05    0.16
Q141  1   1.1706  0.6583  0.0208  11.00000  0.05    0.16
Q142  1   0.6038  0.4754  0.7572  11.00000  0.05    0.16
Q143  1   0.7314  0.4025  0.2312  11.00000  0.05    0.15
Q144  1   0.6174  0.4580  0.3164  11.00000  0.05    0.15
Q145  1   1.0218  0.0880  1.2589  11.00000  0.05    0.15
Q146  1   0.7055  0.2008  0.7378  11.00000  0.05    0.15
Q147  1   0.7750  0.2673  0.3865  11.00000  0.05    0.15
Q148  1   1.1785 -0.1188  0.9534  11.00000  0.05    0.15
Q149  1   0.4721  0.7406  0.2807  11.00000  0.05    0.15
Q150  1   0.4934  0.0401  0.8604  11.00000  0.05    0.15
Q151  1   0.6834  0.0951  0.4165  11.00000  0.05    0.15
Q152  1   0.7340  0.0116  0.4857  11.00000  0.05    0.15
Q153  1   1.2805  0.5594 -0.0992  11.00000  0.05    0.15
Q154  1   1.1283  0.2834  0.5673  11.00000  0.05    0.15
Q155  1   0.7072  0.4048  0.2312  11.00000  0.05    0.15
Q156  1   0.6770  0.7204  0.6383  11.00000  0.05    0.15
Q157  1   1.1046  0.3952  0.1200  11.00000  0.05    0.15
Q158  1   0.5999  0.3544  0.8953  11.00000  0.05    0.15
Q159  1   0.2076  0.2842  0.9164  11.00000  0.05    0.15
Q160  1   0.9800  0.4007  0.6603  11.00000  0.05    0.15
Q161  1   0.4543  0.1721  0.2196  11.00000  0.05    0.15
Q162  1   1.2160  0.1218  0.1869  11.00000  0.05    0.15
Q163  1   0.4289  0.6583  0.3822  11.00000  0.05    0.15
Q164  1   1.0629  0.1868  0.6670  11.00000  0.05    0.15
Q165  1   0.8011  0.6003  0.6820  11.00000  0.05    0.15
Q166  1   0.4860  0.6942  0.1366  11.00000  0.05    0.15
Q167  1   1.2626  0.5290  0.5040  11.00000  0.05    0.15
Q168  1   0.7757  0.5800  0.7392  11.00000  0.05    0.15
Q169  1   1.1231  0.5987 -0.0997  11.00000  0.05    0.15
Q170  1   0.8257  0.4581  0.6834  11.00000  0.05    0.15
Q171  1   0.6517  0.4952  0.6819  11.00000  0.05    0.15
;
_shelx_res_checksum              87162
_shelx_fab_file                  
;
-24 -11 1 -0.0129 -0.0063
-24 -10 1 -0.0889 -0.0119
-24 -9 1 1.0975 -0.0012
-24 -8 1 -0.0548 -0.0050
-24 -8 2 -1.1748 -0.0138
-24 -7 1 0.2268 0.0088
-24 -7 2 1.5906 0.0056
-24 -6 1 0.5306 -0.0053
-24 -6 2 1.1100 0.0039
-24 -5 1 0.4381 0.0189
-24 -5 2 0.1860 -0.0205
-24 -4 1 0.1520 0.0206
-24 -4 2 -0.5987 0.0216
-24 -3 1 -1.0131 -0.0126
-24 -2 1 0.6307 0.0196
-23 -15 1 0.7221 0.0099
-23 -14 1 -0.7721 -0.0083
-23 -14 2 0.4079 -0.0096
-23 -13 1 0.0572 -0.0137
-23 -13 2 -0.4014 0.0123
-23 -12 1 -0.4032 0.0069
-23 -12 2 0.2466 0.0013
-23 -12 3 -1.0218 -0.0069
-23 -11 1 0.9469 -0.0129
-23 -11 2 -0.1412 -0.0160
-23 -11 3 0.0336 -0.0093
-23 -11 4 -0.2461 0.0091
-23 -10 1 0.4776 0.0074
-23 -10 2 -0.6104 -0.0002
-23 -10 3 1.3381 0.0097
-23 -10 4 -0.1181 -0.0127
-23 -9 1 0.1795 -0.0071
-23 -9 2 1.3016 0.0141
-23 -9 3 0.1416 -0.0058
-23 -9 4 0.9145 0.0020
-23 -8 1 -0.0452 -0.0106
-23 -8 2 0.0814 -0.0060
-23 -8 3 0.0707 0.0067
-23 -8 4 -0.0559 -0.0149
-23 -8 5 0.0483 -0.0124
-23 -7 1 -0.5254 -0.0043
-23 -7 2 -0.0292 -0.0027
-23 -7 3 1.5348 -0.0015
-23 -7 4 0.1797 0.0095
-23 -7 5 0.5367 -0.0070
-23 -6 1 1.2728 -0.0088
-23 -6 2 -0.5215 -0.0116
-23 -6 3 -0.9666 0.0007
-23 -6 4 1.8186 -0.0100
-23 -6 5 0.3644 0.0021
-23 -5 1 -0.4107 0.0076
-23 -5 2 0.1938 -0.0149
-23 -5 3 -0.9791 -0.0090
-23 -5 4 -0.5412 0.0103
-23 -5 5 0.9908 0.0074
-23 -4 1 -0.3144 -0.0020
-23 -4 2 -0.0608 -0.0046
-23 -4 3 1.1882 -0.0097
-23 -4 4 0.1668 -0.0011
-23 -4 5 -1.2066 -0.0055
-23 -3 1 0.5319 0.0037
-23 -3 2 -0.8443 0.0113
-23 -3 3 -0.3694 0.0013
-23 -3 4 0.6710 -0.0052
-23 -3 5 -0.0319 -0.0058
-23 -2 1 -1.5322 0.0260
-23 -2 2 0.5783 0.0051
-23 -2 3 -0.3350 -0.0122
-23 -2 4 0.0094 0.0010
-23 -2 5 0.8183 0.0197
-23 -1 1 -0.3053 -0.0308
-23 -1 2 -0.6983 -0.0049
-23 -1 3 0.0754 0.0116
-23 -1 4 -0.1583 -0.0016
-23 0 1 -0.1718 0.0039
-23 0 2 -0.8645 0.0101
-23 0 3 -0.4737 -0.0107
-23 0 4 0.2513 -0.0120
-23 1 1 -0.5193 0.0204
-23 1 2 -0.0509 -0.0049
-23 1 3 0.5661 0.0033
-23 2 1 1.1561 0.0083
-23 2 2 -0.0800 0.0094
-23 3 1 0.7582 0.0172
-22 -18 1 -0.5442 -0.0037
-22 -17 1 -0.3724 0.0072
-22 -17 2 -1.4740 0.0072
-22 -16 1 -0.9841 -0.0029
-22 -16 2 -0.7088 -0.0041
-22 -16 3 -0.5827 0.0032
-22 -15 1 1.0717 0.0107
-22 -15 2 0.2987 0.0197
-22 -15 3 -0.0430 0.0080
-22 -15 4 -1.2260 -0.0148
-22 -14 1 -0.7496 -0.0284
-22 -14 2 0.2918 -0.0037
-22 -14 3 0.6963 0.0104
-22 -14 4 -0.1438 0.0099
-22 -13 1 -1.3858 -0.0247
-22 -13 2 -0.4415 0.0006
-22 -13 3 -0.7834 0.0085
-22 -13 4 0.8681 -0.0061
-22 -13 5 0.0619 -0.0117
-22 -12 1 2.1793 -0.0118
-22 -12 2 -1.0644 -0.0314
-22 -12 3 0.0225 -0.0026
-22 -12 4 -1.3244 0.0045
-22 -12 5 -0.2471 -0.0008
-22 -12 6 0.3756 -0.0031
-22 -11 1 -0.5434 -0.0005
-22 -11 2 0.5786 0.0015
-22 -11 3 -0.7180 -0.0114
-22 -11 4 -0.0654 0.0001
-22 -11 5 -0.8990 0.0056
-22 -11 6 -0.6945 -0.0140
-22 -10 1 -0.1185 0.0284
-22 -10 2 -0.0725 -0.0111
-22 -10 3 -0.5535 -0.0018
-22 -10 4 -0.0377 0.0052
-22 -10 5 -0.1804 -0.0036
-22 -10 6 0.7973 0.0086
-22 -10 7 -0.7921 -0.0015
-22 -9 1 1.5220 -0.0265
-22 -9 2 -0.4081 -0.0047
-22 -9 3 0.1686 0.0066
-22 -9 4 -0.5359 0.0043
-22 -9 5 0.0173 0.0072
-22 -9 6 -0.7997 -0.0017
-22 -9 7 0.6817 0.0064
-22 -8 1 -0.6334 0.0373
-22 -8 2 0.1893 -0.0067
-22 -8 3 -0.4647 -0.0097
-22 -8 4 -0.4658 -0.0161
-22 -8 5 -0.9551 -0.0124
-22 -8 6 -1.0362 0.0099
-22 -8 7 0.6794 0.0152
-22 -7 1 0.6490 -0.0030
-22 -7 2 0.4463 0.0243
-22 -7 3 0.0865 0.0008
-22 -7 4 0.7950 0.0043
-22 -7 5 0.3971 -0.0022
-22 -7 6 -0.6947 -0.0072
-22 -7 7 -1.4130 -0.0088
-22 -6 1 -0.2535 -0.0152
-22 -6 2 1.4132 -0.0139
-22 -6 3 -0.4403 0.0124
-22 -6 4 -0.1975 0.0079
-22 -6 5 0.6840 0.0042
-22 -6 6 0.2139 0.0011
-22 -6 7 -0.9582 0.0025
-22 -6 8 -0.1367 -0.0128
-22 -5 1 0.0067 -0.0143
-22 -5 2 -1.0998 -0.0093
-22 -5 3 0.5085 -0.0053
-22 -5 4 0.2794 -0.0074
-22 -5 5 0.4345 0.0079
-22 -5 6 1.4802 0.0026
-22 -5 7 -0.9899 -0.0002
-22 -5 8 -0.0858 0.0087
-22 -4 1 -0.8186 0.0200
-22 -4 2 -0.4037 0.0019
-22 -4 3 0.9670 -0.0079
-22 -4 4 0.6477 0.0066
-22 -4 5 0.5796 -0.0052
-22 -4 6 0.0764 0.0074
-22 -4 7 0.8490 0.0109
-22 -4 8 -0.9308 0.0054
-22 -3 1 0.5146 -0.0079
-22 -3 2 0.3772 -0.0014
-22 -3 3 -2.9580 0.0061
-22 -3 4 -0.6551 -0.0009
-22 -3 5 1.9794 -0.0124
-22 -3 6 0.3596 -0.0064
-22 -3 7 0.3460 0.0075
-22 -3 8 -0.3074 -0.0039
-22 -2 1 -0.0073 -0.0195
-22 -2 2 0.8163 0.0015
-22 -2 3 -0.3902 0.0009
-22 -2 4 -1.2841 -0.0021
-22 -2 5 -0.0229 0.0010
-22 -2 6 1.3681 -0.0110
-22 -2 7 0.0960 -0.0168
-22 -1 1 -1.2635 0.0048
-22 -1 2 -1.2336 -0.0404
-22 -1 3 2.4703 -0.0036
-22 -1 4 -0.4495 0.0083
-22 -1 5 -0.9510 -0.0004
-22 -1 6 0.1475 0.0051
-22 -1 7 -0.0715 0.0140
-22 0 1 1.7150 0.0073
-22 0 2 -1.6407 -0.0073
-22 0 3 -1.1778 -0.0126
-22 0 4 1.7164 -0.0042
-22 0 5 0.1302 -0.0031
-22 0 6 0.0300 -0.0075
-22 0 7 0.3512 -0.0059
-22 1 1 -0.5529 -0.0044
-22 1 2 1.0347 -0.0049
-22 1 3 -0.9049 -0.0025
-22 1 4 -0.2093 0.0001
-22 1 5 0.2029 -0.0029
-22 1 6 0.9140 0.0004
-22 2 1 -1.3161 0.0098
-22 2 2 0.2081 -0.0107
-22 2 3 -1.0758 -0.0241
-22 2 4 -1.8526 -0.0092
-22 2 5 1.4794 -0.0076
-22 2 6 0.3539 -0.0081
-22 3 1 1.2286 0.0256
-22 3 2 -0.5192 0.0188
-22 3 3 -0.4224 -0.0068
-22 3 4 -0.2434 -0.0032
-22 3 5 -0.8942 0.0001
-22 4 1 0.1783 -0.0021
-22 4 2 -1.2438 0.0218
-22 4 3 0.1371 0.0151
-22 4 4 -0.2157 0.0010
-22 5 1 0.7049 -0.0191
-22 5 2 1.9652 -0.0049
-22 5 3 -0.9686 0.0162
-22 6 1 1.0316 -0.0214
-22 6 2 0.2127 -0.0185
-21 -20 1 0.4291 0.0081
-21 -19 1 0.4682 -0.0079
-21 -19 2 0.1613 0.0024
-21 -18 1 -0.7715 -0.0265
-21 -18 2 1.5357 0.0024
-21 -18 3 1.5145 -0.0081
-21 -17 1 0.3361 0.0014
-21 -17 2 -1.5570 -0.0065
-21 -17 3 -0.4392 -0.0069
-21 -17 4 -1.5115 -0.0045
-21 -16 1 0.5818 0.0097
-21 -16 2 -1.1850 -0.0226
-21 -16 3 -0.9913 -0.0025
-21 -16 4 0.1777 -0.0020
-21 -16 5 -1.1800 -0.0035
-21 -15 1 0.9835 0.0322
-21 -15 2 0.9903 0.0091
-21 -15 3 0.5105 -0.0050
-21 -15 4 -0.7969 -0.0106
-21 -15 5 -0.5236 0.0026
-21 -15 6 0.3153 0.0050
-21 -14 1 -0.7236 -0.0168
-21 -14 2 1.6402 0.0083
-21 -14 3 -0.6932 0.0064
-21 -14 4 -0.6239 0.0096
-21 -14 5 -0.1344 0.0027
-21 -14 6 0.0942 -0.0059
-21 -14 7 0.6063 0.0017
-21 -13 1 0.2644 -0.0139
-21 -13 2 -1.6352 0.0037
-21 -13 3 0.7928 0.0145
-21 -13 4 1.2167 -0.0122
-21 -13 5 -0.7023 -0.0149
-21 -13 6 0.1797 0.0113
-21 -13 7 0.8540 0.0024
-21 -12 1 0.8272 0.0072
-21 -12 2 -0.1742 0.0026
-21 -12 3 -0.1138 -0.0035
-21 -12 4 0.6032 0.0032
-21 -12 5 -0.9049 0.0017
-21 -12 6 -0.1029 -0.0069
-21 -12 7 0.9556 0.0072
-21 -12 8 0.6481 0.0036
-21 -11 1 -0.6830 0.0043
-21 -11 2 -0.8456 -0.0209
-21 -11 3 -0.4935 0.0009
-21 -11 4 -0.4667 0.0025
-21 -11 5 0.9368 -0.0008
-21 -11 6 -1.0230 -0.0073
-21 -11 7 -0.2898 -0.0046
-21 -11 8 0.6758 -0.0030
-21 -10 1 -0.7322 -0.0024
-21 -10 2 1.2713 0.0015
-21 -10 3 -0.5674 -0.0170
-21 -10 4 -1.2881 0.0058
-21 -10 5 1.3327 0.0041
-21 -10 6 -0.3325 -0.0036
-21 -10 7 -0.1403 -0.0061
-21 -10 8 -0.0692 0.0099
-21 -10 9 0.6644 0.0061
-21 -9 1 2.0159 -0.0094
-21 -9 2 1.6359 -0.0029
-21 -9 3 -0.2277 0.0058
-21 -9 4 -0.4835 0.0034
-21 -9 5 -0.1452 -0.0022
-21 -9 6 0.2904 -0.0052
-21 -9 7 -0.3751 0.0030
-21 -9 8 0.4584 -0.0046
-21 -9 9 0.2079 -0.0035
-21 -8 1 -0.4488 0.0228
-21 -8 2 0.2681 -0.0133
-21 -8 3 0.9149 -0.0107
-21 -8 4 1.5670 -0.0007
-21 -8 5 -2.3588 -0.0018
-21 -8 6 -0.3070 0.0045
-21 -8 7 1.2002 -0.0041
-21 -8 8 -0.9001 -0.0019
-21 -8 9 0.7741 -0.0062
-21 -7 1 -2.5443 -0.0021
-21 -7 2 -0.1908 0.0036
-21 -7 3 1.1721 0.0050
-21 -7 4 0.1090 -0.0024
-21 -7 5 0.8057 0.0072
-21 -7 6 0.6910 0.0093
-21 -7 7 -1.5211 0.0030
-21 -7 8 0.2302 -0.0056
-21 -7 9 -0.7411 0.0029
-21 -7 10 0.0519 -0.0154
-21 -6 1 -0.4870 -0.0094
-21 -6 2 0.3467 0.0131
-21 -6 3 0.3272 -0.0097
-21 -6 4 -1.3323 -0.0062
-21 -6 5 0.1263 -0.0069
-21 -6 6 -0.3659 -0.0004
-21 -6 7 -0.8534 -0.0025
-21 -6 8 1.1915 -0.0037
-21 -6 9 -0.9648 0.0023
-21 -6 10 -0.7077 0.0046
-21 -5 1 1.0576 0.0326
-21 -5 2 -1.6031 -0.0052
-21 -5 3 -0.6065 0.0037
-21 -5 4 0.3872 -0.0040
-21 -5 5 -0.7728 -0.0001
-21 -5 6 -0.8381 -0.0026
-21 -5 7 0.1521 0.0006
-21 -5 8 -1.2035 -0.0007
-21 -5 9 0.8687 -0.0052
-21 -5 10 0.0699 0.0034
-21 -4 1 -0.7379 0.0050
-21 -4 2 -0.6955 0.0149
-21 -4 3 3.2918 -0.0025
-21 -4 4 0.7776 0.0118
-21 -4 5 -0.4455 0.0038
-21 -4 6 0.0199 0.0018
-21 -4 7 -0.2730 0.0085
-21 -4 8 -1.1694 0.0058
-21 -4 9 -0.6130 -0.0067
-21 -4 10 0.1605 -0.0047
-21 -3 1 1.9622 0.0005
-21 -3 2 1.0177 -0.0022
-21 -3 3 -0.4617 -0.0110
-21 -3 4 0.6559 -0.0057
-21 -3 5 0.7597 -0.0067
-21 -3 6 -0.1313 -0.0051
-21 -3 7 -0.0333 0.0064
-21 -3 8 -0.5500 0.0046
-21 -3 9 -0.1896 -0.0009
-21 -3 10 -0.1831 -0.0064
-21 -2 1 -0.0035 -0.0045
-21 -2 2 0.9828 0.0130
-21 -2 3 -2.1305 0.0208
-21 -2 4 -0.1851 -0.0048
-21 -2 5 1.1241 -0.0046
-21 -2 6 1.1299 -0.0081
-21 -2 7 -0.2598 -0.0004
-21 -2 8 -0.1032 0.0047
-21 -2 9 -0.3178 0.0067
-21 -2 10 -0.1383 0.0034
-21 -1 1 -0.8023 -0.0318
-21 -1 2 0.2863 -0.0043
-21 -1 3 1.1838 0.0059
-21 -1 4 -0.5930 0.0075
-21 -1 5 -1.1481 0.0078
-21 -1 6 0.6092 0.0032
-21 -1 7 1.2206 -0.0008
-21 -1 8 -0.5476 0.0046
-21 -1 9 -0.6631 0.0033
-21 -1 10 -0.3844 0.0027
-21 0 1 0.3844 0.0279
-21 0 2 -1.6666 0.0110
-21 0 3 -0.0688 -0.0054
-21 0 4 0.6576 0.0143
-21 0 5 -1.3984 0.0049
-21 0 6 -0.2846 0.0008
-21 0 7 1.4951 -0.0053
-21 0 8 0.3697 0.0145
-21 0 9 -0.6412 0.0108
-21 0 10 -0.8825 0.0007
-21 1 1 0.6203 0.0008
-21 1 2 1.2035 -0.0185
-21 1 3 -0.6822 -0.0032
-21 1 4 -0.1168 0.0081
-21 1 5 -0.2955 0.0045
-21 1 6 -1.0325 -0.0039
-21 1 7 -0.0901 -0.0028
-21 1 8 1.4020 -0.0172
-21 1 9 -0.8015 -0.0081
-21 2 1 0.5546 -0.0065
-21 2 2 -0.0396 0.0061
-21 2 3 -0.4099 0.0032
-21 2 4 -1.5355 -0.0162
-21 2 5 0.4859 -0.0040
-21 2 6 -0.9172 -0.0046
-21 2 7 -0.3872 0.0030
-21 2 8 0.0330 0.0063
-21 2 9 0.5119 0.0079
-21 3 1 -2.2883 0.0107
-21 3 2 -0.3656 0.0016
-21 3 3 1.7144 -0.0024
-21 3 4 -0.2466 0.0087
-21 3 5 -1.6986 0.0069
-21 3 6 0.3491 0.0035
-21 3 7 -0.1294 -0.0022
-21 3 8 -1.0494 0.0015
-21 4 1 -0.3989 -0.0139
-21 4 2 -0.7830 -0.0051
-21 4 3 -1.1331 -0.0015
-21 4 4 1.4332 -0.0015
-21 4 5 -0.7811 0.0057
-21 4 6 -0.4161 -0.0066
-21 4 7 1.0860 -0.0093
-21 4 8 0.2408 -0.0012
-21 5 1 -0.0909 -0.0015
-21 5 2 -0.1784 0.0220
-21 5 3 0.4797 0.0012
-21 5 4 -0.7868 -0.0086
-21 5 5 0.5552 -0.0015
-21 5 6 -1.0305 0.0039
-21 5 7 -1.2818 0.0045
-21 6 1 1.4020 -0.0143
-21 6 2 -0.7725 -0.0192
-21 6 3 -0.7254 -0.0045
-21 6 4 -0.0994 0.0178
-21 6 5 0.5534 0.0044
-21 6 6 -0.1679 -0.0001
-21 7 1 -0.6140 -0.0106
-21 7 2 0.5823 -0.0174
-21 7 3 0.2509 0.0114
-21 7 4 0.0964 -0.0050
-21 7 5 -1.3862 0.0038
-21 8 1 -0.9447 0.0149
-21 8 2 1.2898 -0.0067
-21 8 3 -0.1129 -0.0216
-21 9 1 0.3515 0.0173
-20 -21 1 -1.0282 -0.0050
-20 -20 1 0.3906 0.0026
-20 -20 2 0.5352 0.0013
-20 -20 3 -1.2167 0.0037
-20 -19 1 0.3196 0.0007
-20 -19 2 -1.3272 0.0078
-20 -19 3 0.3285 -0.0016
-20 -19 4 0.4212 -0.0097
-20 -18 1 0.9344 -0.0055
-20 -18 2 0.0809 -0.0102
-20 -18 3 0.4586 0.0004
-20 -18 4 0.7232 0.0058
-20 -18 5 0.1778 0.0037
-20 -17 1 0.9853 -0.0022
-20 -17 2 -0.0682 -0.0028
-20 -17 3 -0.1368 0.0152
-20 -17 4 -2.2742 0.0042
-20 -17 5 -0.2937 -0.0075
-20 -17 6 0.2510 0.0050
-20 -16 1 -0.5062 0.0023
-20 -16 2 1.8321 -0.0144
-20 -16 3 -0.2589 -0.0144
-20 -16 4 -0.3418 -0.0080
-20 -16 5 -0.9628 0.0080
-20 -16 6 -0.2687 -0.0007
-20 -16 7 0.8630 -0.0056
-20 -15 1 0.8539 0.0262
-20 -15 2 1.0334 0.0119
-20 -15 3 0.2044 -0.0093
-20 -15 4 2.3003 0.0027
-20 -15 5 -1.8282 0.0039
-20 -15 6 -1.5629 -0.0009
-20 -15 7 0.3368 0.0014
-20 -15 8 -0.6158 -0.0000
-20 -14 1 -1.2458 -0.0013
-20 -14 2 -0.6308 -0.0045
-20 -14 3 1.2514 -0.0027
-20 -14 4 -0.6527 -0.0052
-20 -14 5 0.5338 0.0062
-20 -14 6 -0.7124 0.0034
-20 -14 7 -0.7980 -0.0037
-20 -14 8 0.1847 -0.0121
-20 -14 9 -0.8153 0.0093
-20 -13 1 1.2999 0.0321
-20 -13 2 2.5925 -0.0012
-20 -13 3 -0.1936 -0.0018
-20 -13 4 0.1665 -0.0047
-20 -13 5 1.3181 -0.0038
-20 -13 6 0.1946 -0.0001
-20 -13 7 -0.6693 -0.0033
-20 -13 8 2.1320 0.0072
-20 -13 9 -0.7061 -0.0071
-20 -12 1 0.4192 -0.0197
-20 -12 2 1.1423 0.0252
-20 -12 3 1.8944 0.0123
-20 -12 4 0.4198 -0.0045
-20 -12 5 -0.2182 -0.0045
-20 -12 6 -1.1444 0.0104
-20 -12 7 1.5002 0.0075
-20 -12 8 -0.7358 -0.0065
-20 -12 9 1.4878 0.0047
-20 -12 10 0.4120 0.0038
-20 -11 1 -1.7798 0.0122
-20 -11 2 -1.4576 0.0199
-20 -11 3 0.1391 -0.0231
-20 -11 4 -0.2811 0.0099
-20 -11 5 -0.0012 -0.0021
-20 -11 6 0.5486 0.0036
-20 -11 7 -0.4425 0.0025
-20 -11 8 -1.4970 -0.0107
-20 -11 9 0.7573 -0.0066
-20 -11 10 -0.1661 0.0071
-20 -10 1 -0.0700 0.0222
-20 -10 2 0.3628 -0.0233
-20 -10 3 -0.3884 0.0182
-20 -10 4 0.1309 0.0079
-20 -10 5 -1.1733 0.0066
-20 -10 6 0.1435 -0.0044
-20 -10 7 -0.8582 -0.0031
-20 -10 8 1.8243 0.0063
-20 -10 9 -0.4879 0.0041
-20 -10 10 -0.1334 -0.0065
-20 -10 11 -0.2554 -0.0159
-20 -9 1 0.1398 -0.0195
-20 -9 2 0.3998 0.0168
-20 -9 3 0.0707 0.0016
-20 -9 4 -0.3061 -0.0114
-20 -9 5 0.7184 0.0025
-20 -9 6 -0.3687 0.0016
-20 -9 7 -1.0054 0.0003
-20 -9 8 0.3889 -0.0022
-20 -9 9 -0.0033 -0.0035
-20 -9 10 0.1031 0.0005
-20 -9 11 0.8075 0.0105
-20 -8 1 -1.0014 -0.0387
-20 -8 2 0.1053 0.0160
-20 -8 3 1.3281 0.0016
-20 -8 4 -1.6031 -0.0036
-20 -8 5 -1.0396 -0.0017
-20 -8 6 0.0576 0.0043
-20 -8 7 0.3128 -0.0004
-20 -8 8 0.5338 0.0000
-20 -8 9 0.7912 0.0064
-20 -8 10 1.1090 -0.0044
-20 -8 11 -0.6367 0.0039
-20 -7 1 0.6131 -0.0195
-20 -7 2 -2.3865 -0.0319
-20 -7 3 0.6925 -0.0090
-20 -7 4 2.1967 0.0170
-20 -7 5 -1.2820 0.0028
-20 -7 6 1.0989 -0.0035
-20 -7 7 1.2497 0.0052
-20 -7 8 -1.3886 0.0049
-20 -7 9 0.2168 -0.0106
-20 -7 10 0.6524 0.0071
-20 -7 11 0.5971 -0.0015
-20 -7 12 0.3160 -0.0005
-20 -6 1 0.0214 0.0322
-20 -6 2 2.2268 0.0052
-20 -6 3 1.8967 -0.0055
-20 -6 4 -0.1680 -0.0280
-20 -6 5 0.3835 -0.0076
-20 -6 6 -1.9855 -0.0046
-20 -6 7 -1.1216 0.0029
-20 -6 8 1.3363 -0.0056
-20 -6 9 0.2300 0.0071
-20 -6 10 -1.0752 0.0032
-20 -6 11 1.3973 -0.0091
-20 -6 12 -0.6659 -0.0013
-20 -5 1 -0.6140 0.0374
-20 -5 2 -1.2351 0.0306
-20 -5 3 -2.3706 -0.0114
-20 -5 4 0.0945 0.0039
-20 -5 5 1.2087 0.0120
-20 -5 6 -0.5437 0.0046
-20 -5 7 0.0270 -0.0055
-20 -5 8 0.3294 0.0007
-20 -5 9 0.8966 0.0069
-20 -5 10 -0.2292 0.0012
-20 -5 11 -0.5338 0.0057
-20 -5 12 1.2816 -0.0097
-20 -4 1 -2.4496 -0.0675
-20 -4 2 -4.0802 0.0128
-20 -4 3 -1.2989 0.0266
-20 -4 4 3.2897 0.0064
-20 -4 5 -0.5726 0.0050
-20 -4 6 0.8580 0.0072
-20 -4 7 1.7207 -0.0040
-20 -4 8 -1.5704 0.0031
-20 -4 9 0.1853 -0.0026
-20 -4 10 0.6651 0.0045
-20 -4 11 -0.7357 0.0018
-20 -4 12 1.1068 -0.0043
-20 -3 1 0.3156 -0.0005
-20 -3 2 -0.1560 -0.0021
-20 -3 3 -0.6086 0.0039
-20 -3 4 -2.1230 -0.0149
-20 -3 5 -1.5029 -0.0068
-20 -3 6 -1.1385 0.0091
-20 -3 7 0.2402 0.0111
-20 -3 8 1.2869 -0.0016
-20 -3 9 0.0515 -0.0056
-20 -3 10 0.9833 -0.0025
-20 -3 11 -0.1416 0.0050
-20 -3 12 -0.5891 0.0124
-20 -2 1 0.9551 0.0305
-20 -2 2 -2.3839 0.0054
-20 -2 3 -2.7616 0.0029
-20 -2 4 -0.2504 -0.0040
-20 -2 5 0.6078 -0.0105
-20 -2 6 -1.0467 -0.0029
-20 -2 7 -1.7926 0.0031
-20 -2 8 -0.1766 -0.0037
-20 -2 9 0.4378 -0.0044
-20 -2 10 0.1505 0.0001
-20 -2 11 0.7279 -0.0023
-20 -2 12 -0.0430 -0.0002
-20 -1 1 1.7946 -0.0286
-20 -1 2 3.4315 0.0004
-20 -1 3 0.5548 0.0288
-20 -1 4 -0.8729 0.0029
-20 -1 5 1.2618 -0.0022
-20 -1 6 0.1969 0.0037
-20 -1 7 -2.0506 -0.0016
-20 -1 8 -0.8497 0.0084
-20 -1 9 -1.0004 -0.0010
-20 -1 10 0.2458 0.0029
-20 -1 11 -0.1392 -0.0079
-20 -1 12 -0.0776 -0.0113
-20 0 1 -0.4911 -0.0280
-20 0 2 0.9770 0.0167
-20 0 3 1.0898 0.0118
-20 0 4 0.7762 0.0073
-20 0 5 0.9389 -0.0012
-20 0 6 1.1702 -0.0080
-20 0 7 1.9892 0.0077
-20 0 8 -0.1653 0.0023
-20 0 9 -0.7539 0.0072
-20 0 10 -1.4844 -0.0063
-20 0 11 -0.7379 0.0058
-20 0 12 1.2127 0.0035
-20 1 1 -0.0055 -0.0320
-20 1 2 -0.3890 -0.0221
-20 1 3 0.8782 -0.0125
-20 1 4 0.3487 0.0120
-20 1 5 0.3879 0.0084
-20 1 6 0.3814 -0.0022
-20 1 7 1.3112 0.0005
-20 1 8 1.2940 -0.0051
-20 1 9 0.0147 -0.0094
-20 1 10 0.4601 0.0059
-20 1 11 1.1966 0.0118
-20 1 12 -0.4428 0.0026
-20 2 1 2.5203 0.0110
-20 2 2 0.5024 -0.0140
-20 2 3 -1.3362 -0.0005
-20 2 4 -1.1865 0.0038
-20 2 5 0.0993 -0.0069
-20 2 6 -0.7610 -0.0008
-20 2 7 -0.9445 0.0044
-20 2 8 2.3553 0.0139
-20 2 9 0.9698 0.0146
-20 2 10 -0.1168 -0.0100
-20 2 11 -0.4696 -0.0073
-20 3 1 0.3147 -0.0456
-20 3 2 0.6328 -0.0166
-20 3 3 1.6051 0.0136
-20 3 4 1.8841 -0.0053
-20 3 5 -1.5174 0.0002
-20 3 6 -0.7251 0.0043
-20 3 7 -0.2589 -0.0036
-20 3 8 0.1606 -0.0042
-20 3 9 1.2047 -0.0036
-20 3 10 0.3577 0.0042
-20 3 11 -0.1192 0.0068
-20 4 1 0.3043 -0.0129
-20 4 2 2.7655 0.0002
-20 4 3 1.7382 -0.0055
-20 4 4 0.4212 -0.0021
-20 4 5 1.0953 0.0030
-20 4 6 -0.1834 0.0056
-20 4 7 0.2482 -0.0051
-20 4 8 -0.8952 0.0014
-20 4 9 -0.3961 -0.0030
-20 4 10 0.7979 -0.0064
-20 5 1 -1.3671 0.0377
-20 5 2 0.5982 -0.0057
-20 5 3 0.8365 -0.0092
-20 5 4 1.1450 0.0023
-20 5 5 1.3811 -0.0080
-20 5 6 0.6484 -0.0036
-20 5 7 -0.6597 -0.0003
-20 5 8 -0.0264 -0.0030
-20 5 9 1.1587 0.0024
-20 5 10 -0.6297 0.0052
-20 6 1 -1.1169 -0.0143
-20 6 2 -1.2868 0.0039
-20 6 3 0.6117 0.0160
-20 6 4 -0.3815 -0.0049
-20 6 5 0.0484 0.0085
-20 6 6 1.6695 0.0029
-20 6 7 -0.7188 0.0035
-20 6 8 0.8150 0.0034
-20 6 9 1.1799 0.0012
-20 7 1 0.1198 0.0015
-20 7 2 -2.1572 -0.0053
-20 7 3 0.1032 -0.0083
-20 7 4 1.2674 0.0056
-20 7 5 -0.8272 -0.0126
-20 7 6 -1.6500 -0.0002
-20 7 7 0.5080 -0.0011
-20 7 8 0.5994 -0.0034
-20 8 1 -0.7162 0.0066
-20 8 2 1.3017 -0.0042
-20 8 3 -0.8744 -0.0005
-20 8 4 -0.1782 -0.0089
-20 8 5 2.0462 0.0002
-20 8 6 -0.0553 -0.0052
-20 8 7 -1.0102 0.0003
-20 9 1 0.6293 0.0017
-20 9 2 0.7616 0.0178
-20 9 3 0.2029 0.0034
-20 9 4 -0.7447 -0.0103
-20 9 5 -0.6253 -0.0145
-20 9 6 1.4389 0.0030
-20 10 1 0.2872 0.0100
-20 10 2 -0.6468 0.0081
-20 10 3 0.1738 0.0092
-20 10 4 1.7113 0.0097
-19 -22 1 1.0996 0.0019
-19 -22 2 -0.7405 -0.0111
-19 -21 1 -0.0945 0.0114
-19 -21 2 -0.2740 -0.0158
-19 -21 3 0.6024 0.0006
-19 -20 1 -1.1509 0.0052
-19 -20 2 -0.3102 -0.0031
-19 -20 3 0.6316 0.0043
-19 -20 4 -0.9009 -0.0009
-19 -20 5 0.7911 0.0011
-19 -19 1 -0.7398 0.0049
-19 -19 2 -1.5184 0.0143
-19 -19 3 -0.2995 -0.0078
-19 -19 4 0.9791 -0.0098
-19 -19 5 1.0176 0.0072
-19 -19 6 0.0463 -0.0040
-19 -18 1 0.4783 0.0264
-19 -18 2 0.3931 -0.0065
-19 -18 3 -2.3515 -0.0073
-19 -18 4 1.5375 0.0034
-19 -18 5 1.1249 -0.0004
-19 -18 6 1.2411 0.0088
-19 -18 7 -0.0017 0.0026
-19 -17 1 0.0266 -0.0308
-19 -17 2 0.6323 0.0191
-19 -17 3 -1.1719 0.0169
-19 -17 4 -0.0455 0.0005
-19 -17 5 0.0512 -0.0059
-19 -17 6 -0.3720 0.0003
-19 -17 7 0.7299 -0.0076
-19 -17 8 0.3575 -0.0060
-19 -16 1 -0.1115 -0.0135
-19 -16 2 -0.6920 -0.0483
-19 -16 3 1.0017 0.0070
-19 -16 4 0.2695 -0.0085
-19 -16 5 -0.2363 0.0049
-19 -16 6 0.8806 -0.0019
-19 -16 7 1.0440 0.0072
-19 -16 8 0.5883 -0.0019
-19 -16 9 0.0091 -0.0091
-19 -15 1 0.2451 -0.0085
-19 -15 2 0.1700 0.0162
-19 -15 3 0.1242 -0.0296
-19 -15 4 -1.2471 0.0124
-19 -15 5 0.5040 -0.0015
-19 -15 6 0.4857 0.0012
-19 -15 7 -1.1980 0.0036
-19 -15 8 0.0164 -0.0052
-19 -15 9 -0.2184 -0.0009
-19 -15 10 -0.2153 -0.0024
-19 -14 1 -2.5122 0.0366
-19 -14 2 -3.1091 -0.0142
-19 -14 3 -0.0418 -0.0123
-19 -14 4 -0.6891 0.0025
-19 -14 5 0.4176 0.0069
-19 -14 6 -1.6656 -0.0078
-19 -14 7 -0.5586 0.0015
-19 -14 8 -0.2512 -0.0030
-19 -14 9 0.2167 -0.0030
-19 -14 10 -0.3261 -0.0051
-19 -13 1 -1.0949 0.0236
-19 -13 2 0.6460 0.0345
-19 -13 3 -0.5879 -0.0035
-19 -13 4 -0.0347 0.0030
-19 -13 5 1.5278 -0.0038
-19 -13 6 0.7638 0.0048
-19 -13 7 -0.0772 -0.0073
-19 -13 8 0.8479 0.0012
-19 -13 9 0.5509 0.0015
-19 -13 10 -0.8595 -0.0045
-19 -13 11 0.3364 0.0062
-19 -12 1 0.9932 0.0172
-19 -12 2 1.5722 -0.0095
-19 -12 3 -0.5088 -0.0004
-19 -12 4 0.8545 0.0092
-19 -12 5 -0.4324 0.0040
-19 -12 6 -0.9292 0.0066
-19 -12 7 1.4062 0.0031
-19 -12 8 0.8427 0.0014
-19 -12 9 0.0109 -0.0042
-19 -12 10 0.2203 0.0032
-19 -12 11 0.1058 -0.0043
-19 -11 1 -0.8145 -0.0212
-19 -11 2 -2.7930 0.0092
-19 -11 3 0.7126 0.0191
-19 -11 4 -0.8636 -0.0279
-19 -11 5 -1.0790 0.0106
-19 -11 6 2.3292 0.0090
-19 -11 7 -0.8971 0.0018
-19 -11 8 -1.7766 -0.0041
-19 -11 9 1.1597 0.0053
-19 -11 10 -0.4189 0.0033
-19 -11 11 -0.2195 0.0048
-19 -11 12 0.4696 -0.0130
-19 -10 1 -0.7479 -0.0183
-19 -10 2 2.0839 0.0362
-19 -10 3 0.2959 -0.0025
-19 -10 4 0.9305 -0.0050
-19 -10 5 -1.2322 0.0007
-19 -10 6 0.0649 0.0039
-19 -10 7 0.1950 0.0017
-19 -10 8 0.9401 0.0002
-19 -10 9 0.1230 -0.0040
-19 -10 10 -0.1211 0.0049
-19 -10 11 -1.9963 -0.0041
-19 -10 12 -0.9011 0.0036
-19 -9 1 0.7607 0.0091
-19 -9 2 -1.3008 -0.0062
-19 -9 3 0.7244 -0.0206
-19 -9 4 2.7033 0.0055
-19 -9 5 2.1059 0.0081
-19 -9 6 -2.0328 -0.0020
-19 -9 7 -1.5445 0.0019
-19 -9 8 0.5837 0.0070
-19 -9 9 -0.2477 0.0034
-19 -9 10 0.6937 -0.0032
-19 -9 11 0.0095 0.0063
-19 -9 12 -1.0222 0.0017
-19 -9 13 -0.4085 -0.0110
-19 -8 1 0.9442 -0.0025
-19 -8 2 -2.6203 -0.0170
-19 -8 3 -0.1843 0.0063
-19 -8 4 0.3580 -0.0038
-19 -8 5 -1.5800 -0.0069
-19 -8 6 1.9447 0.0049
-19 -8 7 0.1363 0.0091
-19 -8 8 -0.4408 0.0054
-19 -8 9 0.9936 -0.0009
-19 -8 10 -0.0271 0.0027
-19 -8 11 0.8602 0.0029
-19 -8 12 0.0729 0.0049
-19 -8 13 -0.3873 0.0025
-19 -7 1 -1.0635 -0.0476
-19 -7 2 0.0479 0.0096
-19 -7 3 -0.4821 0.0210
-19 -7 4 -1.2784 -0.0162
-19 -7 5 2.1069 0.0030
-19 -7 6 0.7667 0.0024
-19 -7 7 1.1850 0.0029
-19 -7 8 -1.4655 -0.0018
-19 -7 9 -0.8021 0.0045
-19 -7 10 0.5226 -0.0021
-19 -7 11 -0.4152 -0.0005
-19 -7 12 0.2545 -0.0064
-19 -7 13 -0.3657 -0.0007
-19 -6 1 0.7769 0.0433
-19 -6 2 0.0308 -0.0016
-19 -6 3 1.3242 -0.0042
-19 -6 4 0.9448 0.0041
-19 -6 5 1.0281 -0.0272
-19 -6 6 -3.2002 -0.0006
-19 -6 7 -0.8105 0.0014
-19 -6 8 -0.9761 0.0022
-19 -6 9 -0.5958 0.0006
-19 -6 10 0.1102 0.0079
-19 -6 11 -0.4480 0.0002
-19 -6 12 0.0835 0.0030
-19 -6 13 0.1541 0.0031
-19 -6 14 0.1291 -0.0085
-19 -5 1 1.6628 -0.0188
-19 -5 2 1.9719 -0.0189
-19 -5 3 -2.1657 0.0018
-19 -5 4 0.8542 0.0022
-19 -5 5 -1.0531 0.0089
-19 -5 6 -0.3060 -0.0035
-19 -5 7 1.3772 -0.0040
-19 -5 8 0.2269 -0.0055
-19 -5 9 -0.7142 -0.0022
-19 -5 10 -0.5423 0.0024
-19 -5 11 -1.2373 -0.0041
-19 -5 12 1.0680 0.0042
-19 -5 13 0.3554 -0.0042
-19 -5 14 -1.2647 0.0022
-19 -4 1 0.1674 -0.0187
-19 -4 2 4.0422 0.0120
-19 -4 3 0.2147 0.0072
-19 -4 4 3.3261 -0.0016
-19 -4 5 3.9881 0.0007
-19 -4 6 0.6607 -0.0042
-19 -4 7 -0.2147 -0.0134
-19 -4 8 0.0156 0.0044
-19 -4 9 0.0910 0.0071
-19 -4 10 0.2456 0.0030
-19 -4 11 -0.5187 -0.0012
-19 -4 12 -1.4700 -0.0100
-19 -4 13 -0.0225 0.0075
-19 -4 14 0.5507 0.0092
-19 -3 1 1.1565 0.0319
-19 -3 2 2.4295 -0.0098
-19 -3 3 1.7423 -0.0053
-19 -3 4 0.0599 -0.0163
-19 -3 5 1.0291 0.0017
-19 -3 6 2.9315 -0.0062
-19 -3 7 -0.8389 -0.0059
-19 -3 8 1.0321 -0.0042
-19 -3 9 -0.0940 -0.0025
-19 -3 10 0.3013 -0.0023
-19 -3 11 2.3000 0.0096
-19 -3 12 -1.7152 0.0091
-19 -3 13 0.4181 -0.0090
-19 -3 14 0.3544 -0.0038
-19 -2 1 -2.9083 -0.0210
-19 -2 2 -5.5317 -0.0076
-19 -2 3 -1.3829 -0.0019
-19 -2 4 -1.9886 0.0088
-19 -2 5 0.3939 -0.0083
-19 -2 6 0.7103 0.0040
-19 -2 7 0.4431 0.0044
-19 -2 8 2.4274 -0.0086
-19 -2 9 -0.0224 -0.0025
-19 -2 10 0.0045 0.0035
-19 -2 11 -0.0369 0.0005
-19 -2 12 1.0461 -0.0039
-19 -2 13 0.3145 0.0029
-19 -2 14 -0.7286 -0.0002
-19 -1 1 1.9787 0.0247
-19 -1 2 0.0507 0.0202
-19 -1 3 -0.5514 -0.0092
-19 -1 4 -2.3069 0.0007
-19 -1 5 -0.9680 -0.0121
-19 -1 6 -0.3157 0.0012
-19 -1 7 -0.8429 0.0036
-19 -1 8 -0.7228 -0.0001
-19 -1 9 2.0103 0.0033
-19 -1 10 1.0624 0.0009
-19 -1 11 -0.0999 -0.0031
-19 -1 12 -0.9638 -0.0056
-19 -1 13 -0.6318 -0.0023
-19 -1 14 0.6120 0.0011
-19 0 1 4.4085 0.0324
-19 0 2 1.3528 0.0295
-19 0 3 1.7070 0.0274
-19 0 4 -1.1699 0.0003
-19 0 5 -1.4362 -0.0018
-19 0 6 -0.4303 -0.0060
-19 0 7 -0.1489 -0.0105
-19 0 8 -1.0300 -0.0031
-19 0 9 0.1160 -0.0032
-19 0 10 0.5031 -0.0010
-19 0 11 0.0175 0.0011
-19 0 12 0.5212 -0.0034
-19 0 13 0.4999 -0.0106
-19 0 14 -0.4335 -0.0056
-19 1 1 -3.4871 -0.0491
-19 1 2 2.8912 -0.0151
-19 1 3 0.7509 0.0341
-19 1 4 -0.4896 0.0132
-19 1 5 0.6204 0.0115
-19 1 6 0.1521 0.0088
-19 1 7 -1.1846 0.0002
-19 1 8 -1.1679 -0.0058
-19 1 9 -1.2928 0.0043
-19 1 10 0.3570 0.0032
-19 1 11 1.0305 0.0006
-19 1 12 -0.0013 -0.0040
-19 1 13 -0.6268 0.0006
-19 1 14 0.5976 -0.0009
-19 2 1 0.5985 -0.0220
-19 2 2 1.9247 0.0003
-19 2 3 -2.4170 -0.0098
-19 2 4 -0.3386 0.0036
-19 2 5 -1.5352 -0.0002
-19 2 6 0.7496 -0.0020
-19 2 7 0.2820 0.0055
-19 2 8 -0.6849 0.0005
-19 2 9 -0.0886 -0.0021
-19 2 10 -1.5783 0.0019
-19 2 11 -0.0794 -0.0032
-19 2 12 -0.1078 0.0002
-19 2 13 -0.5747 0.0086
-19 3 1 0.3903 -0.0007
-19 3 2 -2.6859 -0.0174
-19 3 3 0.6344 -0.0008
-19 3 4 0.4767 0.0132
-19 3 5 -1.5866 -0.0057
-19 3 6 -1.3643 0.0050
-19 3 7 1.1226 0.0004
-19 3 8 0.8286 0.0064
-19 3 9 1.2486 -0.0022
-19 3 10 -2.1878 0.0011
-19 3 11 -0.0605 0.0084
-19 3 12 0.3981 -0.0020
-19 3 13 -0.5797 -0.0142
-19 4 1 -0.0345 0.0097
-19 4 2 1.8251 -0.0098
-19 4 3 3.3604 0.0035
-19 4 4 -0.2937 -0.0136
-19 4 5 -1.5676 -0.0104
-19 4 6 -0.6445 -0.0108
-19 4 7 0.1762 0.0020
-19 4 8 -0.0766 -0.0020
-19 4 9 -0.3599 -0.0043
-19 4 10 1.6204 0.0027
-19 4 11 -1.1178 -0.0065
-19 4 12 -0.4241 0.0066
-19 4 13 1.0399 -0.0016
-19 5 1 -0.4754 -0.0022
-19 5 2 -0.0027 0.0172
-19 5 3 0.4982 -0.0113
-19 5 4 1.3583 0.0129
-19 5 5 0.2967 0.0072
-19 5 6 -0.4630 -0.0045
-19 5 7 -2.1454 -0.0013
-19 5 8 -0.1362 -0.0077
-19 5 9 -0.1268 0.0041
-19 5 10 0.7654 0.0048
-19 5 11 -1.0039 -0.0030
-19 5 12 -0.2300 -0.0154
-19 6 1 -0.1865 0.0132
-19 6 2 1.2366 -0.0269
-19 6 3 -0.1467 0.0068
-19 6 4 -0.1746 0.0163
-19 6 5 1.1336 -0.0040
-19 6 6 -0.1872 0.0094
-19 6 7 0.5266 0.0032
-19 6 8 -1.6990 0.0061
-19 6 9 -0.1859 0.0009
-19 6 10 0.4742 0.0031
-19 6 11 -0.1208 0.0160
-19 6 12 -0.3746 -0.0019
-19 7 1 -0.4475 0.0017
-19 7 2 -1.0795 0.0113
-19 7 3 0.2762 0.0011
-19 7 4 1.3798 -0.0213
-19 7 5 -0.1388 0.0030
-19 7 6 -0.5206 -0.0082
-19 7 7 1.0005 0.0013
-19 7 8 0.4262 -0.0026
-19 7 9 0.5697 -0.0042
-19 7 10 0.2693 0.0033
-19 7 11 0.0746 0.0002
-19 8 1 -1.6262 0.0128
-19 8 2 -1.1609 0.0027
-19 8 3 0.6379 -0.0103
-19 8 4 1.2828 0.0120
-19 8 5 -1.0459 0.0092
-19 8 6 0.2268 0.0026
-19 8 7 -0.0449 0.0041
-19 8 8 -0.2775 -0.0004
-19 8 9 0.1035 -0.0035
-19 8 10 -0.0079 -0.0078
-19 9 1 0.1755 -0.0200
-19 9 2 0.7485 -0.0099
-19 9 3 0.6808 -0.0001
-19 9 4 -0.5165 -0.0007
-19 9 5 0.5688 -0.0063
-19 9 6 -0.9615 0.0009
-19 9 7 0.0988 0.0056
-19 9 8 0.4126 0.0043
-19 9 9 -0.3694 0.0022
-19 10 1 -0.4451 0.0061
-19 10 2 0.8628 0.0352
-19 10 3 -0.7436 0.0113
-19 10 4 -0.3475 -0.0072
-19 10 5 1.2542 -0.0039
-19 10 6 -0.0832 0.0071
-19 10 7 -1.7510 -0.0017
-19 10 8 -0.2131 -0.0016
-19 11 1 0.2471 -0.0053
-19 11 2 -0.8857 -0.0058
-19 11 3 0.1856 -0.0042
-19 11 4 0.1692 0.0052
-19 11 5 -1.4516 0.0002
-19 11 6 0.5080 -0.0008
-19 12 1 -0.8075 -0.0126
-19 12 2 -1.0348 -0.0010
-18 -24 1 -0.1465 -0.0068
-18 -23 1 0.4242 -0.0055
-18 -23 2 0.9359 0.0074
-18 -22 1 2.0698 -0.0064
-18 -22 2 0.8975 -0.0211
-18 -22 3 0.7462 -0.0010
-18 -22 4 -1.2552 0.0073
-18 -21 1 -0.2407 -0.0100
-18 -21 2 0.6559 -0.0285
-18 -21 3 1.0234 0.0069
-18 -21 4 0.1951 -0.0165
-18 -21 5 -0.4870 0.0048
-18 -20 1 -1.1622 0.0088
-18 -20 2 0.7566 0.0032
-18 -20 3 -1.0028 -0.0242
-18 -20 4 1.2855 0.0013
-18 -20 5 -0.9189 0.0002
-18 -20 6 -0.1684 0.0057
-18 -20 7 -0.2018 0.0027
-18 -19 1 -0.4208 -0.0023
-18 -19 2 -0.4440 0.0094
-18 -19 3 0.0627 0.0023
-18 -19 4 -1.4226 -0.0060
-18 -19 5 0.0212 -0.0042
-18 -19 6 1.1124 -0.0076
-18 -19 7 -1.5675 -0.0022
-18 -19 8 1.1569 0.0077
-18 -18 1 0.5816 0.0160
-18 -18 2 0.2053 -0.0071
-18 -18 3 -1.3706 -0.0009
-18 -18 4 -0.6443 0.0087
-18 -18 5 0.1909 0.0064
-18 -18 6 0.7771 0.0020
-18 -18 7 0.2097 0.0085
-18 -18 8 -0.6962 -0.0050
-18 -18 9 -0.5984 0.0047
-18 -17 1 0.1083 -0.0022
-18 -17 2 -0.4074 0.0184
-18 -17 3 0.4781 0.0035
-18 -17 4 -1.7516 -0.0043
-18 -17 5 -0.0883 0.0054
-18 -17 6 -1.4805 0.0001
-18 -17 7 0.4032 0.0048
-18 -17 8 -0.2481 -0.0041
-18 -17 9 -0.2672 0.0040
-18 -17 10 1.6379 0.0090
-18 -16 1 -0.0734 0.0117
-18 -16 2 0.0003 -0.0019
-18 -16 3 -0.2904 -0.0037
-18 -16 4 0.1624 0.0170
-18 -16 5 1.9426 -0.0124
-18 -16 6 -0.8015 0.0038
-18 -16 7 1.1638 -0.0020
-18 -16 8 0.7367 0.0060
-18 -16 9 -0.0793 -0.0020
-18 -16 10 -0.4763 0.0007
-18 -15 1 1.7301 -0.0585
-18 -15 2 0.4534 -0.0018
-18 -15 3 -0.9038 0.0069
-18 -15 4 -0.9133 -0.0017
-18 -15 5 -1.7603 0.0139
-18 -15 6 2.3918 -0.0020
-18 -15 7 0.0176 0.0044
-18 -15 8 -1.4990 -0.0072
-18 -15 9 -0.1512 0.0009
-18 -15 10 -0.7754 0.0029
-18 -15 11 0.6393 0.0065
-18 -14 1 -1.4693 0.0184
-18 -14 2 -0.2201 -0.0325
-18 -14 3 -0.6066 -0.0227
-18 -14 4 -2.1100 -0.0030
-18 -14 5 -1.6406 0.0056
-18 -14 6 -0.0089 0.0072
-18 -14 7 -0.3800 -0.0019
-18 -14 8 -0.4469 0.0125
-18 -14 9 0.7187 -0.0055
-18 -14 10 -0.0964 -0.0087
-18 -14 11 -0.9339 -0.0003
-18 -14 12 0.2986 -0.0013
-18 -13 1 2.4875 0.0204
-18 -13 2 0.8286 -0.0072
-18 -13 3 -1.4675 -0.0088
-18 -13 4 1.8390 -0.0024
-18 -13 5 0.9624 -0.0102
-18 -13 6 0.2018 -0.0146
-18 -13 7 -0.4390 0.0046
-18 -13 8 0.2710 0.0045
-18 -13 9 0.5667 -0.0025
-18 -13 10 0.6098 0.0025
-18 -13 11 0.2634 0.0008
-18 -13 12 -0.7564 0.0082
-18 -12 1 2.3445 -0.0597
-18 -12 2 0.2191 0.0147
-18 -12 3 2.2122 0.0096
-18 -12 4 -0.3904 -0.0080
-18 -12 5 -1.8075 0.0000
-18 -12 6 -0.2078 0.0097
-18 -12 7 -0.0134 -0.0051
-18 -12 8 1.3239 0.0066
-18 -12 9 0.2932 0.0017
-18 -12 10 0.0126 -0.0023
-18 -12 11 0.6109 -0.0001
-18 -12 12 1.1470 0.0000
-18 -12 13 -0.1400 0.0050
-18 -11 1 -1.7978 -0.0070
-18 -11 2 -1.8973 -0.0403
-18 -11 3 1.1829 0.0031
-18 -11 4 -1.3669 0.0121
-18 -11 5 -1.9616 0.0105
-18 -11 6 0.2316 -0.0002
-18 -11 7 -0.8275 -0.0037
-18 -11 8 -2.0896 0.0032
-18 -11 9 0.6598 0.0097
-18 -11 10 1.0317 -0.0026
-18 -11 11 0.6262 -0.0104
-18 -11 12 0.4077 0.0023
-18 -11 13 0.8988 -0.0036
-18 -11 14 0.1546 -0.0036
-18 -10 1 -2.6331 -0.0228
-18 -10 2 2.1625 -0.0205
-18 -10 3 -0.9643 -0.0129
-18 -10 4 -0.4489 -0.0177
-18 -10 5 1.7607 0.0131
-18 -10 6 -1.5333 0.0023
-18 -10 7 -2.1223 0.0052
-18 -10 8 0.3619 -0.0023
-18 -10 9 -2.4964 0.0023
-18 -10 10 2.5991 0.0037
-18 -10 11 0.0337 -0.0002
-18 -10 12 -1.0132 -0.0029
-18 -10 13 0.5832 0.0047
-18 -10 14 0.0288 0.0009
-18 -9 1 3.5303 0.0710
-18 -9 2 -0.4889 -0.0076
-18 -9 3 -2.5378 -0.0278
-18 -9 4 1.6670 -0.0135
-18 -9 5 2.2762 -0.0091
-18 -9 6 -2.6508 0.0030
-18 -9 7 -0.1858 0.0033
-18 -9 8 -1.5989 -0.0033
-18 -9 9 -0.3818 0.0092
-18 -9 10 0.7218 0.0054
-18 -9 11 -0.3769 -0.0055
-18 -9 12 0.5654 -0.0031
-18 -9 13 0.2526 0.0048
-18 -9 14 1.0389 0.0122
-18 -8 1 0.8610 0.0321
-18 -8 2 0.5505 0.0210
-18 -8 3 -1.2073 -0.0195
-18 -8 4 -0.0137 0.0052
-18 -8 5 -0.6312 -0.0053
-18 -8 6 -1.0263 -0.0098
-18 -8 7 2.5774 -0.0109
-18 -8 8 -2.5456 0.0004
-18 -8 9 1.7302 -0.0025
-18 -8 10 0.4006 -0.0009
-18 -8 11 2.8239 0.0083
-18 -8 12 0.6725 -0.0001
-18 -8 13 -1.4933 -0.0044
-18 -8 14 0.6124 -0.0085
-18 -8 15 0.6678 0.0129
-18 -7 1 -2.7997 0.0018
-18 -7 2 0.7854 -0.0063
-18 -7 3 2.8826 0.0332
-18 -7 4 -1.2699 -0.0051
-18 -7 5 -0.7911 -0.0120
-18 -7 6 3.4967 -0.0002
-18 -7 7 -0.8903 0.0014
-18 -7 8 -0.7111 0.0064
-18 -7 9 -0.0400 -0.0095
-18 -7 10 0.5432 0.0015
-18 -7 11 0.4248 -0.0013
-18 -7 12 1.0647 0.0019
-18 -7 13 0.2389 0.0035
-18 -7 14 -0.2014 0.0005
-18 -7 15 0.1851 -0.0003
-18 -6 1 0.1176 0.0038
-18 -6 2 -0.5685 0.0218
-18 -6 3 -4.6764 -0.0172
-18 -6 4 1.0041 -0.0225
-18 -6 5 2.4631 -0.0045
-18 -6 6 -0.6049 -0.0050
-18 -6 7 -3.4690 -0.0011
-18 -6 8 -0.6904 -0.0033
-18 -6 9 -2.6240 0.0107
-18 -6 10 -0.1347 -0.0070
-18 -6 11 2.1736 0.0037
-18 -6 12 0.1535 -0.0005
-18 -6 13 1.8141 0.0002
-18 -6 14 -0.0463 0.0076
-18 -6 15 0.2723 -0.0090
-18 -5 1 2.2959 0.0540
-18 -5 2 0.1754 -0.0343
-18 -5 3 -2.3311 0.0125
-18 -5 4 -2.6982 0.0273
-18 -5 5 -3.6420 -0.0120
-18 -5 6 -1.0373 0.0020
-18 -5 7 0.8761 -0.0071
-18 -5 8 1.6228 0.0004
-18 -5 9 -3.1180 -0.0042
-18 -5 10 -1.3734 0.0078
-18 -5 11 1.8282 -0.0078
-18 -5 12 0.6470 -0.0037
-18 -5 13 0.1756 0.0040
-18 -5 14 -0.6841 -0.0049
-18 -5 15 0.8067 0.0095
-18 -5 16 -0.2125 0.0103
-18 -4 1 0.2706 0.0001
-18 -4 2 -2.9316 0.0590
-18 -4 3 6.3462 -0.0038
-18 -4 4 -2.5149 -0.0085
-18 -4 5 -0.8581 -0.0003
-18 -4 6 2.6306 -0.0075
-18 -4 7 -1.0769 0.0043
-18 -4 8 1.1881 0.0017
-18 -4 9 0.4163 0.0067
-18 -4 10 -2.4067 -0.0048
-18 -4 11 -2.9620 -0.0024
-18 -4 12 -0.3654 -0.0021
-18 -4 13 1.1771 0.0004
-18 -4 14 1.7796 0.0080
-18 -4 15 -0.7793 -0.0036
-18 -4 16 0.1867 -0.0014
-18 -3 1 -0.7222 0.0370
-18 -3 2 4.5927 0.0050
-18 -3 3 0.4032 -0.0045
-18 -3 4 -1.3137 0.0013
-18 -3 5 3.6921 0.0122
-18 -3 6 -1.3293 0.0013
-18 -3 7 -2.3778 -0.0171
-18 -3 8 -2.4084 -0.0013
-18 -3 9 0.4724 0.0062
-18 -3 10 0.4958 0.0047
-18 -3 11 0.0650 -0.0049
-18 -3 12 -0.9480 -0.0037
-18 -3 13 -1.0776 -0.0019
-18 -3 14 1.0497 0.0035
-18 -3 15 0.3535 -0.0028
-18 -3 16 1.2482 0.0017
-18 -2 1 -3.1887 0.0023
-18 -2 2 0.2915 -0.0255
-18 -2 3 -0.6280 0.0016
-18 -2 4 -1.9736 0.0194
-18 -2 5 -2.2762 0.0057
-18 -2 6 0.2369 -0.0071
-18 -2 7 1.5860 0.0017
-18 -2 8 0.2112 -0.0011
-18 -2 9 -0.7061 0.0084
-18 -2 10 -1.5187 -0.0023
-18 -2 11 0.4742 0.0022
-18 -2 12 0.1989 -0.0032
-18 -2 13 -1.4292 -0.0039
-18 -2 14 0.1161 -0.0025
-18 -2 15 1.2263 0.0045
-18 -2 16 -0.2513 0.0015
-18 -1 1 -2.6746 0.0351
-18 -1 2 -3.1291 0.0110
-18 -1 3 1.0650 0.0145
-18 -1 4 4.4702 -0.0161
-18 -1 5 -0.7804 -0.0166
-18 -1 6 0.5028 0.0023
-18 -1 7 2.0753 0.0010
-18 -1 8 -2.2303 -0.0125
-18 -1 9 0.0471 -0.0115
-18 -1 10 -0.0570 0.0031
-18 -1 11 -1.1951 -0.0030
-18 -1 12 -0.0457 -0.0034
-18 -1 13 -1.1520 0.0009
-18 -1 14 -0.0001 -0.0040
-18 -1 15 0.6897 0.0074
-18 -1 16 -0.3862 -0.0043
-18 0 1 3.5657 -0.0103
-18 0 2 0.3054 0.0545
-18 0 3 -3.8366 -0.0182
-18 0 4 4.7567 0.0042
-18 0 5 -1.6398 0.0114
-18 0 6 -0.0037 0.0062
-18 0 7 2.3314 -0.0030
-18 0 8 0.3019 -0.0102
-18 0 9 0.6161 0.0026
-18 0 10 -0.2347 0.0016
-18 0 11 -0.7787 0.0013
-18 0 12 0.5161 -0.0082
-18 0 13 0.1570 -0.0004
-18 0 14 -0.6557 0.0078
-18 0 15 -0.5236 -0.0105
-18 0 16 1.3677 0.0044
-18 1 1 -2.8029 -0.0028
-18 1 2 -1.4726 0.0023
-18 1 3 0.3029 -0.0073
-18 1 4 -3.4413 -0.0059
-18 1 5 0.5617 0.0034
-18 1 6 2.3418 -0.0028
-18 1 7 -0.7856 -0.0094
-18 1 8 0.4332 0.0079
-18 1 9 1.2050 0.0037
-18 1 10 0.3855 0.0081
-18 1 11 -0.0279 -0.0009
-18 1 12 0.0416 -0.0057
-18 1 13 0.7570 -0.0058
-18 1 14 0.6708 0.0061
-18 1 15 0.3255 0.0082
-18 1 16 -0.5537 -0.0064
-18 2 1 2.1521 0.0365
-18 2 2 1.7893 -0.0175
-18 2 3 1.9126 0.0132
-18 2 4 -4.0664 0.0069
-18 2 5 -0.4749 0.0040
-18 2 6 -1.1641 0.0025
-18 2 7 -0.6997 0.0001
-18 2 8 -0.3016 -0.0064
-18 2 9 -0.4609 -0.0053
-18 2 10 1.2203 0.0097
-18 2 11 1.7199 0.0070
-18 2 12 -0.3096 0.0055
-18 2 13 -0.3985 -0.0039
-18 2 14 -0.0907 -0.0042
-18 2 15 1.5861 0.0026
-18 3 1 -1.3392 -0.0379
-18 3 2 -1.5180 -0.0020
-18 3 3 1.1122 -0.0072
-18 3 4 2.2444 -0.0087
-18 3 5 -0.3574 0.0027
-18 3 6 -1.8738 0.0033
-18 3 7 0.7218 0.0115
-18 3 8 1.1314 -0.0082
-18 3 9 -1.4465 -0.0027
-18 3 10 0.5472 0.0003
-18 3 11 -0.4998 0.0005
-18 3 12 2.1857 0.0008
-18 3 13 -0.1944 0.0055
-18 3 14 -0.5062 -0.0042
-18 3 15 0.9099 -0.0073
-18 4 1 -4.7797 0.0076
-18 4 2 1.2471 0.0287
-18 4 3 0.5825 -0.0256
-18 4 4 0.9943 -0.0100
-18 4 5 1.4799 -0.0111
-18 4 6 -0.0111 -0.0019
-18 4 7 0.5372 -0.0020
-18 4 8 0.5443 0.0042
-18 4 9 -1.0134 -0.0037
-18 4 10 -1.0493 -0.0003
-18 4 11 0.2058 0.0107
-18 4 12 0.5558 -0.0005
-18 4 13 0.7097 -0.0170
-18 4 14 0.5239 0.0067
-18 4 15 0.1051 0.0051
-18 5 1 1.6045 0.0186
-18 5 2 -1.9234 -0.0186
-18 5 3 -2.2915 0.0204
-18 5 4 0.3958 -0.0065
-18 5 5 -1.6715 0.0010
-18 5 6 -0.6040 0.0011
-18 5 7 0.4760 -0.0005
-18 5 8 -0.3596 -0.0041
-18 5 9 0.9964 -0.0018
-18 5 10 -0.9225 0.0009
-18 5 11 -1.2512 0.0036
-18 5 12 -1.4722 0.0067
-18 5 13 0.4843 0.0007
-18 5 14 0.0520 0.0012
-18 6 1 0.0288 -0.0142
-18 6 2 -0.1740 0.0278
-18 6 3 -1.3401 0.0020
-18 6 4 -1.1394 -0.0027
-18 6 5 0.2571 0.0027
-18 6 6 -2.4182 -0.0085
-18 6 7 -0.9109 -0.0041
-18 6 8 1.5219 -0.0098
-18 6 9 0.0579 -0.0004
-18 6 10 1.8370 -0.0049
-18 6 11 -0.2826 -0.0002
-18 6 12 -1.9970 -0.0010
-18 6 13 -0.3136 0.0011
-18 6 14 -0.0690 -0.0103
-18 7 1 1.1238 0.0184
-18 7 2 0.2740 0.0036
-18 7 3 -1.1521 -0.0051
-18 7 4 -1.0805 0.0080
-18 7 5 -0.3586 -0.0026
-18 7 6 0.0483 0.0127
-18 7 7 -1.6590 -0.0019
-18 7 8 -0.7652 0.0005
-18 7 9 0.3836 0.0021
-18 7 10 0.7645 0.0038
-18 7 11 1.6025 0.0012
-18 7 12 -0.1619 0.0089
-18 7 13 -0.5242 0.0029
-18 8 1 -1.5229 -0.0241
-18 8 2 1.3086 -0.0070
-18 8 3 3.6269 -0.0037
-18 8 4 0.6710 -0.0128
-18 8 5 -1.1170 0.0011
-18 8 6 -0.5196 -0.0019
-18 8 7 -0.3456 0.0054
-18 8 8 -0.4257 -0.0023
-18 8 9 -1.4518 -0.0074
-18 8 10 -0.0916 0.0006
-18 8 11 0.3011 0.0062
-18 8 12 0.1442 0.0009
-18 8 13 0.4431 0.0014
-18 9 1 -0.2278 0.0403
-18 9 2 -2.1264 0.0086
-18 9 3 0.9792 -0.0155
-18 9 4 1.7030 -0.0048
-18 9 5 1.2412 0.0075
-18 9 6 0.6953 -0.0007
-18 9 7 -1.2004 -0.0028
-18 9 8 -0.0514 0.0051
-18 9 9 0.8517 -0.0023
-18 9 10 -1.5935 -0.0019
-18 9 11 -0.6543 -0.0033
-18 9 12 -0.2583 0.0012
-18 10 1 -1.9327 0.0386
-18 10 2 -1.3682 0.0133
-18 10 3 -0.9494 0.0052
-18 10 4 0.2841 -0.0058
-18 10 5 0.3055 -0.0176
-18 10 6 1.1608 -0.0033
-18 10 7 0.2172 -0.0033
-18 10 8 0.1405 -0.0014
-18 10 9 0.7198 -0.0024
-18 10 10 -0.4915 0.0033
-18 10 11 0.3795 -0.0004
-18 11 1 0.2153 -0.0366
-18 11 2 -1.2641 0.0133
-18 11 3 -0.6964 0.0209
-18 11 4 1.2493 -0.0177
-18 11 5 1.0578 0.0020
-18 11 6 -1.4779 0.0138
-18 11 7 0.7075 0.0035
-18 11 8 0.0259 -0.0030
-18 11 9 -0.4288 -0.0053
-18 11 10 0.8781 0.0032
-18 12 1 -1.2807 -0.0030
-18 12 2 -0.5734 0.0141
-18 12 3 -0.6184 0.0029
-18 12 4 -0.4380 -0.0007
-18 12 5 0.8112 -0.0048
-18 12 6 -0.0757 0.0002
-18 12 7 -0.0339 0.0113
-18 12 8 -0.3137 0.0028
-18 13 1 0.5159 0.0093
-18 13 2 0.7178 -0.0100
-18 13 3 -0.6034 -0.0013
-18 13 4 1.5949 0.0031
-18 13 5 0.5020 -0.0102
-18 13 6 0.9588 -0.0128
-17 -25 1 0.8068 0.0019
-17 -24 1 0.1994 -0.0042
-17 -24 2 -0.3290 -0.0049
-17 -23 1 -0.5977 -0.0200
-17 -23 2 0.0580 0.0056
-17 -23 3 -0.2940 -0.0016
-17 -23 4 0.0868 0.0030
-17 -22 1 -1.4450 -0.0376
-17 -22 2 0.8075 -0.0056
-17 -22 3 1.2420 0.0128
-17 -22 4 -0.9465 -0.0091
-17 -22 5 -0.4976 0.0063
-17 -22 6 1.2336 0.0057
-17 -21 1 -0.5488 0.0074
-17 -21 2 -0.7095 -0.0230
-17 -21 3 0.0445 0.0022
-17 -21 4 0.9638 -0.0043
-17 -21 5 -0.0589 -0.0054
-17 -21 6 -1.0774 -0.0006
-17 -21 7 1.1816 0.0077
-17 -20 1 0.3768 -0.0079
-17 -20 2 1.0040 -0.0045
-17 -20 3 -1.1121 -0.0106
-17 -20 4 1.0512 0.0087
-17 -20 5 -0.3699 0.0034
-17 -20 6 -1.3428 -0.0086
-17 -20 7 0.1940 0.0086
-17 -20 8 0.2241 -0.0077
-17 -19 1 -0.2867 0.0101
-17 -19 2 -0.2420 -0.0012
-17 -19 3 2.5706 -0.0095
-17 -19 4 -1.2084 0.0034
-17 -19 5 -0.8806 -0.0053
-17 -19 6 -0.1791 -0.0055
-17 -19 7 -0.5203 -0.0047
-17 -19 8 1.0008 0.0068
-17 -19 9 1.6091 -0.0059
-17 -18 1 -4.5032 -0.0226
-17 -18 2 0.6583 0.0173
-17 -18 3 2.0513 0.0130
-17 -18 4 0.9651 0.0083
-17 -18 5 1.0570 -0.0058
-17 -18 6 -0.4650 0.0004
-17 -18 7 -0.8124 -0.0029
-17 -18 8 -0.7976 0.0025
-17 -18 9 0.4637 0.0067
-17 -18 10 0.4571 -0.0066
-17 -17 1 1.3389 0.0112
-17 -17 2 -1.1428 -0.0249
-17 -17 3 -1.0313 0.0008
-17 -17 4 0.7340 0.0028
-17 -17 5 -0.6036 0.0111
-17 -17 6 0.1632 -0.0007
-17 -17 7 -0.2381 -0.0034
-17 -17 8 -1.0231 -0.0005
-17 -17 9 0.4901 0.0013
-17 -17 10 0.6115 0.0062
-17 -17 11 0.6660 -0.0037
-17 -16 1 1.7037 0.0221
-17 -16 2 0.6393 0.0031
-17 -16 3 2.0869 -0.0041
-17 -16 4 0.1905 -0.0002
-17 -16 5 0.5715 -0.0012
-17 -16 6 0.1441 0.0019
-17 -16 7 0.4425 -0.0009
-17 -16 8 1.2888 -0.0053
-17 -16 9 0.1451 -0.0053
-17 -16 10 -0.7355 -0.0005
-17 -16 11 0.8840 0.0023
-17 -16 12 0.0924 -0.0070
-17 -15 1 -0.2497 -0.0360
-17 -15 2 0.0609 0.0046
-17 -15 3 1.5658 0.0044
-17 -15 4 2.1652 -0.0041
-17 -15 5 -1.1840 0.0042
-17 -15 6 -1.2064 0.0059
-17 -15 7 -0.5347 -0.0055
-17 -15 8 0.8907 0.0123
-17 -15 9 -1.3589 -0.0004
-17 -15 10 0.1293 0.0041
-17 -15 11 0.8307 -0.0010
-17 -15 12 -0.3346 0.0021
-17 -15 13 -0.2803 -0.0034
-17 -14 1 -2.5903 -0.0219
-17 -14 2 -0.3477 -0.0118
-17 -14 3 -0.5586 0.0138
-17 -14 4 -0.9789 -0.0045
-17 -14 5 -1.3206 -0.0023
-17 -14 6 -0.6113 -0.0022
-17 -14 7 -0.4808 0.0047
-17 -14 8 -1.8717 -0.0060
-17 -14 9 0.5672 -0.0021
-17 -14 10 0.6022 -0.0048
-17 -14 11 -0.9418 0.0007
-17 -14 12 0.9415 -0.0021
-17 -14 13 -0.5293 -0.0114
-17 -13 1 0.5014 0.0167
-17 -13 2 1.8644 -0.0110
-17 -13 3 -2.1757 -0.0184
-17 -13 4 0.6768 0.0144
-17 -13 5 2.8521 0.0055
-17 -13 6 0.0326 -0.0079
-17 -13 7 -0.2167 -0.0053
-17 -13 8 -0.6668 0.0011
-17 -13 9 -0.2325 -0.0049
-17 -13 10 -0.2181 -0.0035
-17 -13 11 0.3054 -0.0013
-17 -13 12 0.9128 0.0068
-17 -13 13 0.7121 -0.0028
-17 -13 14 -0.7090 -0.0020
-17 -12 1 6.1656 0.0383
-17 -12 2 -0.1231 -0.0304
-17 -12 3 2.2765 0.0126
-17 -12 4 1.8533 0.0029
-17 -12 5 -1.6688 -0.0003
-17 -12 6 0.4366 -0.0037
-17 -12 7 -0.0425 0.0122
-17 -12 8 2.0299 0.0029
-17 -12 9 -1.1667 -0.0023
-17 -12 10 -0.3270 -0.0080
-17 -12 11 -1.0918 0.0009
-17 -12 12 -0.2194 0.0019
-17 -12 13 1.3794 0.0023
-17 -12 14 -0.3631 -0.0073
-17 -12 15 0.2750 -0.0037
-17 -11 1 -3.8565 -0.0499
-17 -11 2 0.4775 0.0315
-17 -11 3 3.4225 -0.0006
-17 -11 4 -1.2054 -0.0029
-17 -11 5 -1.2197 -0.0016
-17 -11 6 -0.2167 -0.0008
-17 -11 7 0.9408 0.0038
-17 -11 8 -0.9635 0.0032
-17 -11 9 1.1420 0.0001
-17 -11 10 0.0928 -0.0048
-17 -11 11 -0.1894 -0.0042
-17 -11 12 -0.8087 -0.0057
-17 -11 13 -0.2081 0.0037
-17 -11 14 2.3156 -0.0079
-17 -11 15 -0.6448 0.0007
-17 -10 1 -3.4712 0.0239
-17 -10 2 1.6680 -0.0005
-17 -10 3 0.4497 -0.0059
-17 -10 4 2.3128 -0.0003
-17 -10 5 2.8551 -0.0042
-17 -10 6 -0.9205 -0.0009
-17 -10 7 -0.5739 -0.0113
-17 -10 8 -1.1219 0.0037
-17 -10 9 -1.0367 0.0157
-17 -10 10 -0.3826 0.0008
-17 -10 11 1.7709 -0.0011
-17 -10 12 -0.8202 0.0033
-17 -10 13 -1.9782 -0.0028
-17 -10 14 -0.8685 0.0044
-17 -10 15 0.7309 -0.0107
-17 -10 16 0.1632 0.0032
-17 -9 1 2.3046 0.0233
-17 -9 2 0.5747 -0.0623
-17 -9 3 0.9717 -0.0212
-17 -9 4 -0.5231 0.0195
-17 -9 5 1.7959 -0.0040
-17 -9 6 -0.0348 0.0004
-17 -9 7 0.0904 -0.0054
-17 -9 8 0.9378 0.0070
-17 -9 9 -2.4438 -0.0035
-17 -9 10 -2.2016 -0.0038
-17 -9 11 -0.9059 -0.0007
-17 -9 12 0.9586 -0.0007
-17 -9 13 0.0590 0.0093
-17 -9 14 -0.5849 0.0031
-17 -9 15 0.0531 -0.0077
-17 -9 16 0.2559 -0.0055
-17 -8 1 -3.3473 -0.0012
-17 -8 2 -3.8823 -0.0234
-17 -8 3 1.9946 0.0045
-17 -8 4 2.4545 -0.0316
-17 -8 5 0.3351 -0.0014
-17 -8 6 2.1688 0.0013
-17 -8 7 0.9907 -0.0035
-17 -8 8 -0.6524 -0.0065
-17 -8 9 1.5629 0.0058
-17 -8 10 0.1047 0.0079
-17 -8 11 0.1620 -0.0080
-17 -8 12 -0.0982 0.0017
-17 -8 13 -0.6253 0.0034
-17 -8 14 -0.8067 0.0000
-17 -8 15 0.4345 0.0060
-17 -8 16 -0.6836 -0.0056
-17 -7 1 -0.9462 0.0605
-17 -7 2 1.2097 0.0670
-17 -7 3 -4.7018 -0.0520
-17 -7 4 1.1272 0.0078
-17 -7 5 0.8497 0.0002
-17 -7 6 3.2154 -0.0075
-17 -7 7 0.7724 -0.0068
-17 -7 8 2.7809 0.0057
-17 -7 9 -0.1919 0.0053
-17 -7 10 0.4941 -0.0098
-17 -7 11 -1.2450 0.0039
-17 -7 12 -1.2069 -0.0072
-17 -7 13 0.8518 -0.0036
-17 -7 14 -0.6233 -0.0000
-17 -7 15 -0.2655 0.0022
-17 -7 16 0.5436 0.0018
-17 -7 17 1.1876 -0.0016
-17 -6 1 3.2812 0.0370
-17 -6 2 -0.3704 -0.0118
-17 -6 3 -2.7170 0.0208
-17 -6 4 -4.2155 -0.0078
-17 -6 5 1.5630 0.0019
-17 -6 6 -0.2629 0.0012
-17 -6 7 -0.5385 0.0011
-17 -6 8 -0.5985 0.0024
-17 -6 9 -1.4092 -0.0050
-17 -6 10 -1.3583 -0.0015
-17 -6 11 0.9424 -0.0067
-17 -6 12 1.1036 0.0073
-17 -6 13 0.4142 -0.0069
-17 -6 14 1.0047 -0.0007
-17 -6 15 -1.7817 -0.0102
-17 -6 16 0.5743 -0.0046
-17 -6 17 0.1172 -0.0037
-17 -5 1 1.4838 -0.0341
-17 -5 2 0.9271 0.0240
-17 -5 3 5.5182 0.0186
-17 -5 4 -3.0064 0.0222
-17 -5 5 -4.4938 -0.0026
-17 -5 6 -1.2514 -0.0111
-17 -5 7 -0.4411 0.0086
-17 -5 8 -0.3635 -0.0038
-17 -5 9 2.0182 0.0023
-17 -5 10 0.4164 -0.0000
-17 -5 11 2.1443 -0.0055
-17 -5 12 0.1351 -0.0102
-17 -5 13 -1.5351 0.0023
-17 -5 14 -0.3509 0.0071
-17 -5 15 1.0428 0.0029
-17 -5 16 -0.6358 -0.0018
-17 -5 17 -0.7380 -0.0011
-17 -4 1 2.6501 -0.0127
-17 -4 2 -1.7275 0.0060
-17 -4 3 1.8419 -0.0203
-17 -4 4 4.9257 -0.0196
-17 -4 5 -2.7978 -0.0020
-17 -4 6 3.1876 0.0096
-17 -4 7 3.3005 0.0015
-17 -4 8 0.3337 -0.0034
-17 -4 9 0.7091 0.0090
-17 -4 10 -2.9056 0.0032
-17 -4 11 -2.1848 -0.0081
-17 -4 12 2.2428 0.0008
-17 -4 13 0.2228 0.0007
-17 -4 14 -0.0252 -0.0039
-17 -4 15 0.0591 -0.0010
-17 -4 16 -0.1141 0.0022
-17 -4 17 -0.3302 -0.0042
-17 -3 1 0.4261 0.0577
-17 -3 2 -0.1598 0.0009
-17 -3 3 0.5581 0.0006
-17 -3 4 2.9149 0.0153
-17 -3 5 3.7074 -0.0109
-17 -3 6 -2.8807 -0.0139
-17 -3 7 -1.6092 -0.0071
-17 -3 8 -0.1307 0.0023
-17 -3 9 -0.0784 0.0069
-17 -3 10 1.7933 0.0006
-17 -3 11 -0.0344 0.0133
-17 -3 12 0.8413 -0.0047
-17 -3 13 1.1277 0.0035
-17 -3 14 -0.2095 0.0043
-17 -3 15 0.1143 0.0038
-17 -3 16 0.4907 -0.0062
-17 -3 17 -0.1765 0.0038
-17 -2 1 0.8534 -0.0910
-17 -2 2 5.1712 0.0057
-17 -2 3 -3.5591 0.0083
-17 -2 4 -3.8182 -0.0068
-17 -2 5 -3.5847 0.0246
-17 -2 6 -1.6155 -0.0080
-17 -2 7 2.9077 -0.0086
-17 -2 8 0.6027 0.0105
-17 -2 9 1.0000 0.0051
-17 -2 10 1.6341 0.0012
-17 -2 11 -1.0573 -0.0112
-17 -2 12 0.9324 0.0004
-17 -2 13 0.2221 -0.0052
-17 -2 14 0.7828 -0.0003
-17 -2 15 0.6790 0.0002
-17 -2 16 -0.8976 0.0012
-17 -2 17 1.4945 0.0060
-17 -1 1 -3.1222 0.0295
-17 -1 2 -0.6610 -0.0231
-17 -1 3 1.7210 -0.0163
-17 -1 4 3.4918 0.0174
-17 -1 5 1.0874 -0.0084
-17 -1 6 -1.3290 -0.0055
-17 -1 7 -2.1034 -0.0055
-17 -1 8 0.1091 0.0021
-17 -1 9 1.0338 0.0031
-17 -1 10 -0.5016 0.0044
-17 -1 11 -0.0830 0.0031
-17 -1 12 -0.5990 0.0034
-17 -1 13 0.8243 0.0021
-17 -1 14 -0.2724 -0.0068
-17 -1 15 -0.0490 0.0014
-17 -1 16 -0.2167 -0.0060
-17 -1 17 -0.0445 -0.0067
-17 0 1 2.1303 -0.0361
-17 0 2 3.0367 -0.0289
-17 0 3 3.6338 -0.0110
-17 0 4 0.4201 -0.0145
-17 0 5 0.1054 0.0139
-17 0 6 -2.2081 0.0056
-17 0 7 -0.6243 0.0008
-17 0 8 -0.2731 -0.0081
-17 0 9 -0.7639 -0.0001
-17 0 10 0.8912 0.0106
-17 0 11 1.1889 -0.0070
-17 0 12 -1.2050 0.0033
-17 0 13 -0.7345 -0.0021
-17 0 14 -1.1885 -0.0001
-17 0 15 0.7837 -0.0009
-17 0 16 1.4346 0.0052
-17 0 17 -1.1949 -0.0023
-17 1 1 -0.9067 0.0447
-17 1 2 -2.4606 0.0524
-17 1 3 0.1759 -0.0068
-17 1 4 -0.0647 -0.0192
-17 1 5 2.4476 0.0081
-17 1 6 -0.4989 0.0060
-17 1 7 -1.0318 -0.0035
-17 1 8 0.9421 0.0019
-17 1 9 -2.7211 0.0136
-17 1 10 -0.2686 0.0049
-17 1 11 -0.7793 0.0000
-17 1 12 0.7262 -0.0041
-17 1 13 1.2081 0.0031
-17 1 14 -0.9984 0.0033
-17 1 15 -1.1672 -0.0048
-17 1 16 -0.5213 0.0003
-17 1 17 0.0345 -0.0019
-17 2 1 0.5520 0.0177
-17 2 2 -0.6478 0.0141
-17 2 3 -0.2956 -0.0116
-17 2 4 1.2331 0.0098
-17 2 5 0.8447 0.0167
-17 2 6 0.8191 -0.0015
-17 2 7 -1.3851 -0.0072
-17 2 8 -0.5455 -0.0058
-17 2 9 1.7428 0.0015
-17 2 10 -0.5726 0.0064
-17 2 11 -2.6752 -0.0005
-17 2 12 -0.3785 -0.0058
-17 2 13 -0.2232 0.0008
-17 2 14 -0.1099 0.0077
-17 2 15 -0.3624 0.0076
-17 2 16 0.0975 -0.0016
-17 2 17 0.1491 0.0082
-17 3 1 1.2612 -0.0001
-17 3 2 1.2167 -0.0414
-17 3 3 -0.3342 0.0013
-17 3 4 0.6947 -0.0017
-17 3 5 -2.1161 -0.0083
-17 3 6 0.9487 0.0148
-17 3 7 1.3052 -0.0026
-17 3 8 2.0580 -0.0062
-17 3 9 1.1040 -0.0002
-17 3 10 0.7463 0.0049
-17 3 11 0.4577 0.0033
-17 3 12 -2.4208 -0.0067
-17 3 13 -0.1800 -0.0030
-17 3 14 -0.4829 -0.0018
-17 3 15 -0.2216 -0.0061
-17 3 16 0.9891 -0.0009
-17 3 17 -0.1533 -0.0027
-17 4 1 1.0890 -0.0096
-17 4 2 -0.2299 0.0163
-17 4 3 1.7967 0.0001
-17 4 4 1.2619 -0.0237
-17 4 5 2.6791 0.0005
-17 4 6 -0.8021 0.0091
-17 4 7 -0.4587 0.0105
-17 4 8 0.3548 -0.0065
-17 4 9 0.3047 -0.0002
-17 4 10 0.3705 0.0083
-17 4 11 1.8701 0.0104
-17 4 12 0.2974 0.0069
-17 4 13 -1.0335 -0.0034
-17 4 14 -1.0850 -0.0035
-17 4 15 0.3100 0.0115
-17 4 16 0.7552 0.0018
-17 4 17 -0.2422 -0.0068
-17 5 1 -0.9828 0.0009
-17 5 2 2.5555 0.0086
-17 5 3 1.8473 -0.0176
-17 5 4 -0.3721 -0.0118
-17 5 5 2.2817 -0.0007
-17 5 6 1.5037 0.0046
-17 5 7 -0.0716 -0.0025
-17 5 8 -1.9647 0.0015
-17 5 9 -0.9877 -0.0135
-17 5 10 -0.2529 -0.0073
-17 5 11 0.6972 -0.0001
-17 5 12 0.2208 -0.0014
-17 5 13 -0.2606 0.0020
-17 5 14 0.2710 0.0010
-17 5 15 -0.5822 0.0024
-17 5 16 0.5161 0.0130
-17 6 1 -4.6317 0.0147
-17 6 2 -1.7540 0.0032
-17 6 3 0.3153 0.0218
-17 6 4 0.6640 -0.0081
-17 6 5 -1.9546 -0.0099
-17 6 6 1.9211 -0.0010
-17 6 7 0.2170 0.0077
-17 6 8 2.8988 0.0038
-17 6 9 1.3423 -0.0005
-17 6 10 -2.2014 0.0026
-17 6 11 -2.0601 0.0017
-17 6 12 -0.0309 -0.0037
-17 6 13 1.7470 -0.0020
-17 6 14 0.3996 -0.0043
-17 6 15 -1.4211 0.0022
-17 6 16 0.3897 -0.0006
-17 7 1 2.0673 -0.0290
-17 7 2 -2.8301 -0.0001
-17 7 3 -3.8743 -0.0227
-17 7 4 1.4573 -0.0078
-17 7 5 1.1838 0.0012
-17 7 6 -1.4308 0.0040
-17 7 7 0.7916 0.0008
-17 7 8 0.5742 -0.0085
-17 7 9 2.4223 -0.0007
-17 7 10 0.6771 0.0010
-17 7 11 0.7964 -0.0003
-17 7 12 -0.5264 -0.0027
-17 7 13 -1.4438 0.0041
-17 7 14 0.4136 -0.0028
-17 7 15 -0.3811 -0.0095
-17 8 1 -1.3568 -0.0090
-17 8 2 0.2695 -0.0074
-17 8 3 2.3972 0.0171
-17 8 4 -1.3757 0.0026
-17 8 5 -0.6794 0.0048
-17 8 6 0.8850 0.0095
-17 8 7 -1.7762 -0.0012
-17 8 8 -0.6374 0.0089
-17 8 9 -0.3124 0.0002
-17 8 10 1.0006 0.0012
-17 8 11 1.7732 -0.0062
-17 8 12 -0.1043 -0.0014
-17 8 13 -1.5936 -0.0053
-17 8 14 0.5124 0.0035
-17 8 15 0.8284 0.0007
-17 9 1 0.7954 -0.0234
-17 9 2 1.9334 -0.0132
-17 9 3 -1.0916 -0.0104
-17 9 4 0.3318 -0.0120
-17 9 5 0.6691 -0.0094
-17 9 6 0.3298 0.0060
-17 9 7 -0.0096 0.0171
-17 9 8 -2.5556 -0.0004
-17 9 9 -0.0315 -0.0069
-17 9 10 1.1382 0.0003
-17 9 11 -2.3686 0.0052
-17 9 12 1.0991 -0.0054
-17 9 13 1.0795 0.0053
-17 9 14 -0.7753 0.0020
-17 10 1 1.1160 0.0369
-17 10 2 0.8789 0.0010
-17 10 3 -0.4413 -0.0370
-17 10 4 0.0418 -0.0062
-17 10 5 1.6019 -0.0046
-17 10 6 0.1063 -0.0065
-17 10 7 0.9631 -0.0068
-17 10 8 0.0516 0.0004
-17 10 9 -0.5221 -0.0032
-17 10 10 -0.7674 0.0009
-17 10 11 1.3459 -0.0027
-17 10 12 0.2186 -0.0056
-17 10 13 -0.4801 -0.0083
-17 11 1 -1.1808 0.0284
-17 11 2 -1.7513 -0.0155
-17 11 3 1.5358 0.0087
-17 11 4 0.2527 0.0028
-17 11 5 0.0548 0.0003
-17 11 6 -0.1895 0.0027
-17 11 7 -0.7630 -0.0005
-17 11 8 0.9247 0.0042
-17 11 9 -1.2939 0.0109
-17 11 10 -0.4401 -0.0095
-17 11 11 -0.0110 0.0058
-17 11 12 0.6746 0.0061
-17 12 1 0.7475 -0.0047
-17 12 2 -1.1794 0.0146
-17 12 3 -1.8526 0.0210
-17 12 4 -1.1776 -0.0209
-17 12 5 -1.3782 -0.0009
-17 12 6 0.8880 0.0070
-17 12 7 1.6538 -0.0009
-17 12 8 -1.0118 -0.0063
-17 12 9 0.5493 -0.0047
-17 12 10 0.8482 0.0036
-17 12 11 -0.7724 -0.0095
-17 13 1 0.0853 -0.0014
-17 13 2 4.2224 0.0131
-17 13 3 -2.3138 -0.0041
-17 13 4 -1.4273 -0.0014
-17 13 5 0.7122 0.0020
-17 13 6 0.1071 0.0041
-17 13 7 -0.6762 0.0088
-17 13 8 0.2759 0.0013
-17 13 9 1.2095 -0.0009
-17 13 10 -0.5612 -0.0018
-17 14 1 0.6593 0.0031
-17 14 2 0.0448 -0.0069
-17 14 3 1.8130 -0.0214
-17 14 4 -0.4537 -0.0007
-17 14 5 0.7421 -0.0189
-17 14 6 0.3178 -0.0020
-17 14 7 -2.1378 -0.0016
-17 14 8 -0.4204 -0.0067
-16 -25 1 -0.9840 -0.0125
-16 -25 2 0.1751 0.0221
-16 -24 1 0.0957 0.0109
-16 -24 2 -0.9555 0.0052
-16 -24 3 0.4753 0.0091
-16 -24 4 0.1191 0.0024
-16 -23 1 0.4527 0.0029
-16 -23 2 0.1426 0.0006
-16 -23 3 -0.4217 0.0009
-16 -23 4 0.6242 0.0069
-16 -23 5 -0.5209 0.0003
-16 -23 6 -0.2800 -0.0012
-16 -22 1 -1.7614 -0.0143
-16 -22 2 0.4805 -0.0128
-16 -22 3 0.0203 0.0188
-16 -22 4 -0.7469 -0.0034
-16 -22 5 1.3064 -0.0067
-16 -22 6 0.9032 0.0066
-16 -22 7 -0.6135 0.0016
-16 -21 1 0.7628 0.0168
-16 -21 2 -0.7816 0.0374
-16 -21 3 -0.3561 -0.0071
-16 -21 4 -0.2760 -0.0135
-16 -21 5 1.3500 0.0036
-16 -21 6 -0.0456 -0.0069
-16 -21 7 0.4033 0.0051
-16 -21 8 0.4389 0.0030
-16 -20 1 1.6970 0.0129
-16 -20 2 0.4316 -0.0091
-16 -20 3 -0.8652 -0.0029
-16 -20 4 1.1136 0.0193
-16 -20 5 -1.5952 -0.0084
-16 -20 6 0.1622 -0.0057
-16 -20 7 -0.0576 0.0002
-16 -20 8 -0.8186 -0.0027
-16 -20 9 -0.1966 -0.0089
-16 -19 1 0.6998 -0.0016
-16 -19 2 0.3951 -0.0112
-16 -19 3 0.5186 0.0036
-16 -19 4 -1.6293 -0.0046
-16 -19 5 -0.1297 -0.0073
-16 -19 6 0.4524 0.0021
-16 -19 7 0.2382 -0.0082
-16 -19 8 0.7228 -0.0007
-16 -19 9 -0.2839 -0.0073
-16 -19 10 1.6886 -0.0030
-16 -18 1 -3.1326 -0.0103
-16 -18 2 -1.5792 0.0264
-16 -18 3 3.2771 0.0171
-16 -18 4 0.5333 -0.0053
-16 -18 5 -0.5148 -0.0003
-16 -18 6 -0.7211 -0.0007
-16 -18 7 0.1056 0.0024
-16 -18 8 -0.2910 -0.0005
-16 -18 9 -0.3178 0.0020
-16 -18 10 -0.3474 -0.0063
-16 -18 11 0.3621 0.0050
-16 -17 1 1.8361 -0.0107
-16 -17 2 -1.8895 -0.0011
-16 -17 3 -2.9740 0.0146
-16 -17 4 1.9261 0.0075
-16 -17 5 0.1968 0.0047
-16 -17 6 -0.4002 -0.0015
-16 -17 7 -1.0863 -0.0020
-16 -17 8 -0.7773 0.0075
-16 -17 9 0.7498 -0.0045
-16 -17 10 -0.5938 -0.0033
-16 -17 11 -0.2831 -0.0066
-16 -17 12 0.6052 -0.0039
-16 -16 1 1.8781 0.0247
-16 -16 2 0.6117 -0.0286
-16 -16 3 -1.3129 0.0048
-16 -16 4 -0.3905 0.0154
-16 -16 5 0.9646 -0.0068
-16 -16 6 -0.2132 -0.0021
-16 -16 7 1.6340 0.0018
-16 -16 8 1.3350 -0.0024
-16 -16 9 0.3458 -0.0014
-16 -16 10 -0.0925 0.0040
-16 -16 11 0.2214 -0.0029
-16 -16 12 0.0127 -0.0044
-16 -16 13 -0.4737 0.0062
-16 -15 1 -4.3349 -0.0272
-16 -15 2 -0.9588 0.0224
-16 -15 3 2.1988 -0.0169
-16 -15 4 0.1083 -0.0039
-16 -15 5 0.2793 0.0132
-16 -15 6 0.6275 0.0023
-16 -15 7 -2.9517 0.0038
-16 -15 8 1.0890 0.0026
-16 -15 9 0.9919 0.0045
-16 -15 10 -0.4718 0.0017
-16 -15 11 -0.2898 0.0003
-16 -15 12 -0.3539 0.0028
-16 -15 13 -0.1403 0.0008
-16 -14 1 -4.0753 0.0210
-16 -14 2 -0.1483 0.0022
-16 -14 3 -0.3300 0.0165
-16 -14 4 -1.4246 -0.0098
-16 -14 5 -2.2033 -0.0050
-16 -14 6 -0.4361 0.0019
-16 -14 7 -0.8608 -0.0089
-16 -14 8 -2.0831 -0.0065
-16 -14 9 0.7710 0.0079
-16 -14 10 2.6577 -0.0034
-16 -14 11 -0.8545 0.0019
-16 -14 12 0.0246 -0.0061
-16 -14 13 0.1441 -0.0090
-16 -14 14 0.9676 0.0049
-16 -14 15 -0.2854 0.0064
-16 -13 1 0.7708 -0.0557
-16 -13 2 -1.6223 0.0037
-16 -13 3 -2.4242 -0.0021
-16 -13 4 3.1196 -0.0051
-16 -13 5 1.7279 0.0021
-16 -13 6 -2.3192 0.0038
-16 -13 7 1.6397 0.0026
-16 -13 8 0.4436 -0.0055
-16 -13 9 -1.1650 -0.0013
-16 -13 10 0.5193 -0.0038
-16 -13 11 0.6419 0.0024
-16 -13 12 -0.8932 0.0008
-16 -13 13 0.0714 -0.0015
-16 -13 14 -0.0778 -0.0003
-16 -13 15 0.6857 0.0012
-16 -12 1 -0.2381 0.0334
-16 -12 2 -2.2230 -0.0023
-16 -12 3 1.0914 -0.0239
-16 -12 4 -0.1449 0.0081
-16 -12 5 3.9764 -0.0112
-16 -12 6 0.2457 -0.0013
-16 -12 7 -3.7267 0.0025
-16 -12 8 -0.0607 0.0177
-16 -12 9 -0.1376 -0.0103
-16 -12 10 -0.0464 0.0068
-16 -12 11 1.5730 -0.0010
-16 -12 12 -0.1677 0.0037
-16 -12 13 -0.7691 -0.0032
-16 -12 14 -0.1461 -0.0073
-16 -12 15 0.4598 -0.0024
-16 -12 16 1.0441 0.0041
-16 -11 1 0.0815 0.0388
-16 -11 2 -1.8818 -0.0366
-16 -11 3 -4.4596 0.0253
-16 -11 4 -3.7376 -0.0010
-16 -11 5 -1.8380 -0.0094
-16 -11 6 2.0876 -0.0100
-16 -11 7 3.5012 0.0096
-16 -11 8 -3.1565 -0.0042
-16 -11 9 1.6618 0.0025
-16 -11 10 0.4662 -0.0097
-16 -11 11 -0.9728 0.0071
-16 -11 12 1.7270 0.0035
-16 -11 13 0.3516 -0.0045
-16 -11 14 0.2759 -0.0002
-16 -11 15 0.3710 0.0008
-16 -11 16 -0.1202 -0.0060
-16 -10 1 -0.7263 -0.0053
-16 -10 2 0.5805 0.0526
-16 -10 3 -2.9118 0.0293
-16 -10 4 2.2672 0.0084
-16 -10 5 -2.6522 -0.0210
-16 -10 6 -3.2381 0.0020
-16 -10 7 0.1744 0.0068
-16 -10 8 -0.5257 0.0009
-16 -10 9 -0.5423 0.0062
-16 -10 10 0.0975 0.0016
-16 -10 11 -0.8216 -0.0048
-16 -10 12 0.3018 -0.0050
-16 -10 13 1.5592 -0.0007
-16 -10 14 -0.5289 -0.0031
-16 -10 15 -0.3062 -0.0002
-16 -10 16 0.0982 -0.0013
-16 -10 17 0.6108 -0.0079
-16 -9 1 0.4842 -0.1214
-16 -9 2 0.2939 -0.0176
-16 -9 3 4.7707 0.0052
-16 -9 4 -1.3866 0.0161
-16 -9 5 -4.5595 0.0239
-16 -9 6 0.7040 0.0003
-16 -9 7 -3.6821 -0.0007
-16 -9 8 1.9230 -0.0005
-16 -9 9 -1.2061 0.0067
-16 -9 10 -3.3084 -0.0026
-16 -9 11 0.6273 -0.0008
-16 -9 12 -1.0746 0.0055
-16 -9 13 -0.5374 0.0033
-16 -9 14 2.0907 -0.0020
-16 -9 15 -0.1532 -0.0020
-16 -9 16 0.9509 0.0077
-16 -9 17 -0.2310 -0.0008
-16 -8 1 0.7990 0.0284
-16 -8 2 -2.4015 -0.0156
-16 -8 3 2.0552 -0.0283
-16 -8 4 1.8953 0.0249
-16 -8 5 1.9350 -0.0155
-16 -8 6 0.9305 -0.0086
-16 -8 7 -0.7648 -0.0044
-16 -8 8 1.5599 0.0114
-16 -8 9 0.9841 -0.0044
-16 -8 10 0.0816 0.0051
-16 -8 11 1.5702 -0.0008
-16 -8 12 -1.1738 0.0059
-16 -8 13 -1.1448 0.0082
-16 -8 14 0.0013 -0.0009
-16 -8 15 -0.1608 0.0010
-16 -8 16 -0.2795 -0.0031
-16 -8 17 -0.4427 0.0127
-16 -8 18 0.8698 0.0030
-16 -7 1 -1.0797 0.0014
-16 -7 2 1.9169 -0.0209
-16 -7 3 -0.7474 0.0056
-16 -7 4 -0.9188 -0.0080
-16 -7 5 5.0144 0.0112
-16 -7 6 0.4230 -0.0084
-16 -7 7 0.2822 0.0037
-16 -7 8 1.9333 -0.0081
-16 -7 9 2.2425 0.0033
-16 -7 10 2.0818 -0.0022
-16 -7 11 -1.8435 -0.0071
-16 -7 12 -1.1832 0.0028
-16 -7 13 -0.1041 -0.0020
-16 -7 14 -1.7766 0.0036
-16 -7 15 1.6390 0.0038
-16 -7 16 -0.6694 0.0048
-16 -7 17 -0.4449 -0.0081
-16 -7 18 0.7582 0.0036
-16 -6 1 0.5997 0.0167
-16 -6 2 0.5317 0.0001
-16 -6 3 -0.8229 -0.0293
-16 -6 4 -2.6435 -0.0023
-16 -6 5 -0.6886 0.0130
-16 -6 6 -0.5920 0.0000
-16 -6 7 2.8477 -0.0055
-16 -6 8 -0.9750 0.0087
-16 -6 9 -1.0612 0.0008
-16 -6 10 0.9433 -0.0097
-16 -6 11 -2.7625 0.0034
-16 -6 12 2.0313 -0.0052
-16 -6 13 1.8984 -0.0028
-16 -6 14 -0.1519 -0.0027
-16 -6 15 -0.9319 -0.0026
-16 -6 16 0.0891 -0.0016
-16 -6 17 1.1636 0.0110
-16 -6 18 -0.6984 0.0030
-16 -5 1 -0.0693 -0.0373
-16 -5 2 -1.0401 0.0529
-16 -5 3 -3.8699 0.0262
-16 -5 4 1.7951 -0.0060
-16 -5 5 -3.8918 -0.0052
-16 -5 6 -2.9716 -0.0134
-16 -5 7 -0.4404 0.0026
-16 -5 8 -0.5776 0.0149
-16 -5 9 4.6334 0.0001
-16 -5 10 3.1807 -0.0004
-16 -5 11 0.9351 -0.0081
-16 -5 12 -2.4347 0.0075
-16 -5 13 -2.0091 -0.0007
-16 -5 14 1.2964 -0.0035
-16 -5 15 -1.5302 -0.0025
-16 -5 16 -0.1950 -0.0014
-16 -5 17 0.2090 -0.0046
-16 -5 18 -0.1144 0.0022
-16 -4 1 1.8563 -0.0301
-16 -4 2 4.9691 -0.0562
-16 -4 3 -2.2465 -0.0058
-16 -4 4 -2.7986 -0.0048
-16 -4 5 -2.2503 0.0040
-16 -4 6 -0.1743 0.0082
-16 -4 7 4.2344 0.0046
-16 -4 8 0.6091 0.0007
-16 -4 9 -0.1866 0.0030
-16 -4 10 0.7804 0.0125
-16 -4 11 -0.6997 -0.0006
-16 -4 12 0.1732 -0.0084
-16 -4 13 -3.5463 0.0069
-16 -4 14 -1.0987 0.0028
-16 -4 15 1.4188 0.0016
-16 -4 16 -0.6046 -0.0046
-16 -4 17 -0.6452 -0.0035
-16 -4 18 -0.5888 -0.0082
-16 -4 19 0.4715 0.0091
-16 -3 1 -1.8340 0.0087
-16 -3 2 -0.8771 0.0092
-16 -3 3 8.4442 0.0079
-16 -3 4 3.6480 0.0063
-16 -3 5 -1.3709 0.0080
-16 -3 6 -3.9115 -0.0083
-16 -3 7 -5.4112 -0.0079
-16 -3 8 -2.0078 -0.0098
-16 -3 9 0.4808 0.0229
-16 -3 10 0.2661 0.0055
-16 -3 11 1.4270 -0.0036
-16 -3 12 1.7911 0.0022
-16 -3 13 0.9502 0.0010
-16 -3 14 -2.7762 -0.0017
-16 -3 15 -0.7903 -0.0042
-16 -3 16 0.3865 0.0018
-16 -3 17 -0.8690 -0.0046
-16 -3 18 0.6442 0.0034
-16 -3 19 0.4132 -0.0125
-16 -2 1 1.0932 -0.0695
-16 -2 2 2.9392 -0.0310
-16 -2 3 -2.8265 0.0071
-16 -2 4 -0.0268 0.0090
-16 -2 5 1.2659 0.0079
-16 -2 6 0.0890 0.0108
-16 -2 7 -1.5509 0.0207
-16 -2 8 0.2173 0.0136
-16 -2 9 -2.3275 -0.0118
-16 -2 10 0.2542 -0.0009
-16 -2 11 2.0314 -0.0019
-16 -2 12 -1.9023 -0.0069
-16 -2 13 2.6830 -0.0012
-16 -2 14 -0.6111 -0.0010
-16 -2 15 -0.2187 0.0087
-16 -2 16 -0.5117 -0.0025
-16 -2 17 -0.6506 0.0039
-16 -2 18 -0.7426 -0.0049
-16 -2 19 -0.6645 -0.0021
-16 -1 1 -0.3102 0.0075
-16 -1 2 -4.5344 0.0301
-16 -1 3 2.2684 -0.0211
-16 -1 4 2.2184 -0.0128
-16 -1 5 2.7345 -0.0097
-16 -1 6 2.9311 -0.0098
-16 -1 7 0.1833 -0.0167
-16 -1 8 3.2296 0.0035
-16 -1 9 0.1550 0.0006
-16 -1 10 -3.0081 0.0090
-16 -1 11 -1.5595 0.0051
-16 -1 12 -1.6142 -0.0007
-16 -1 13 1.1001 -0.0040
-16 -1 14 1.1559 0.0017
-16 -1 15 -1.4707 -0.0079
-16 -1 16 0.0459 0.0027
-16 -1 17 0.7643 -0.0035
-16 -1 18 0.2850 0.0017
-16 -1 19 -0.3458 0.0083
-16 0 1 2.4506 -0.0226
-16 0 2 -0.3552 -0.0854
-16 0 3 5.5288 0.0036
-16 0 4 -1.9256 0.0352
-16 0 5 -0.9088 0.0120
-16 0 6 -2.1500 -0.0004
-16 0 7 0.2311 -0.0055
-16 0 8 1.2454 0.0046
-16 0 9 -0.4109 0.0052
-16 0 10 3.7774 -0.0080
-16 0 11 -0.9742 -0.0021
-16 0 12 -1.7313 0.0004
-16 0 13 -2.0200 0.0030
-16 0 14 1.5149 -0.0059
-16 0 15 1.4414 0.0009
-16 0 16 -0.3280 0.0072
-16 0 17 -0.7628 -0.0015
-16 0 18 -0.0910 -0.0091
-16 1 1 -4.8054 0.0113
-16 1 2 2.2859 -0.0308
-16 1 3 -4.2007 0.0020
-16 1 4 -2.0925 -0.0064
-16 1 5 2.1761 -0.0053
-16 1 6 -0.2117 0.0018
-16 1 7 -4.4792 0.0016
-16 1 8 -0.2927 0.0060
-16 1 9 1.7119 0.0043
-16 1 10 0.2879 0.0022
-16 1 11 2.5723 0.0070
-16 1 12 1.7341 0.0051
-16 1 13 -1.1493 0.0005
-16 1 14 0.0280 -0.0018
-16 1 15 -1.2904 -0.0021
-16 1 16 1.3047 0.0008
-16 1 17 -0.7020 0.0006
-16 1 18 -0.6240 0.0054
-16 1 19 -0.2117 0.0053
-16 2 1 -4.2716 0.0165
-16 2 2 -1.7634 -0.0130
-16 2 3 -0.5400 -0.0115
-16 2 4 3.7670 -0.0228
-16 2 5 2.1344 0.0184
-16 2 6 -0.0739 0.0058
-16 2 7 -1.5707 -0.0134
-16 2 8 -4.6367 -0.0094
-16 2 9 0.7378 -0.0028
-16 2 10 0.2194 0.0012
-16 2 11 -1.2314 -0.0028
-16 2 12 0.1526 -0.0061
-16 2 13 3.1645 0.0057
-16 2 14 0.2707 0.0097
-16 2 15 0.0677 0.0011
-16 2 16 0.1576 -0.0065
-16 2 17 0.7045 0.0088
-16 2 18 -1.1933 0.0013
-16 2 19 -0.2293 -0.0102
-16 3 1 7.4606 0.0248
-16 3 2 1.0929 0.0194
-16 3 3 -1.1999 -0.0441
-16 3 4 0.0174 0.0135
-16 3 5 -2.9691 0.0160
-16 3 6 0.4937 -0.0006
-16 3 7 3.1539 -0.0084
-16 3 8 -2.1298 0.0060
-16 3 9 -0.5330 0.0130
-16 3 10 -0.6359 0.0044
-16 3 11 0.8875 0.0003
-16 3 12 -0.8874 -0.0022
-16 3 13 -0.0672 -0.0002
-16 3 14 1.6657 -0.0025
-16 3 15 0.5559 -0.0042
-16 3 16 -0.0375 0.0016
-16 3 17 0.4935 -0.0030
-16 3 18 -0.5289 0.0041
-16 3 19 0.3042 0.0049
-16 4 1 -0.2502 0.0215
-16 4 2 0.6043 -0.0491
-16 4 3 -2.3122 -0.0124
-16 4 4 5.2375 0.0028
-16 4 5 -0.0905 0.0031
-16 4 6 -1.0990 0.0072
-16 4 7 -0.1426 -0.0013
-16 4 8 0.5583 -0.0090
-16 4 9 -0.4687 -0.0044
-16 4 10 -0.9793 0.0008
-16 4 11 0.8820 -0.0006
-16 4 12 -1.0105 -0.0031
-16 4 13 -1.2048 0.0019
-16 4 14 1.3430 0.0015
-16 4 15 -0.6660 -0.0029
-16 4 16 0.3613 -0.0009
-16 4 17 0.5187 0.0014
-16 4 18 -0.0351 -0.0025
-16 5 1 -1.4228 -0.0199
-16 5 2 -1.6160 0.0094
-16 5 3 4.4057 0.0058
-16 5 4 -2.7235 -0.0104
-16 5 5 1.4501 0.0110
-16 5 6 4.2894 0.0198
-16 5 7 -4.9445 0.0072
-16 5 8 -2.8215 -0.0040
-16 5 9 0.3026 0.0004
-16 5 10 0.5822 -0.0030
-16 5 11 -0.3106 0.0042
-16 5 12 -0.1165 0.0017
-16 5 13 -2.4685 -0.0057
-16 5 14 0.4114 -0.0013
-16 5 15 2.1955 0.0039
-16 5 16 -1.4858 -0.0045
-16 5 17 -0.0175 0.0080
-16 5 18 0.1064 0.0016
-16 6 1 -0.3876 0.0643
-16 6 2 0.5446 0.0251
-16 6 3 -0.0882 -0.0355
-16 6 4 -3.7087 -0.0219
-16 6 5 0.4920 -0.0150
-16 6 6 0.7813 0.0018
-16 6 7 -0.0370 -0.0018
-16 6 8 -0.1487 0.0004
-16 6 9 -0.1437 -0.0083
-16 6 10 0.5528 0.0023
-16 6 11 -0.0816 0.0037
-16 6 12 2.2499 0.0022
-16 6 13 -0.1722 0.0009
-16 6 14 -2.2508 -0.0029
-16 6 15 -1.1304 0.0013
-16 6 16 0.9311 0.0068
-16 6 17 0.2624 -0.0126
-16 6 18 -0.2557 0.0040
-16 7 1 -2.8810 0.0497
-16 7 2 -0.1854 -0.0107
-16 7 3 1.5971 0.0070
-16 7 4 2.2093 0.0026
-16 7 5 1.2977 0.0018
-16 7 6 -3.6450 0.0018
-16 7 7 1.7252 0.0089
-16 7 8 0.6222 -0.0043
-16 7 9 -1.2787 -0.0038
-16 7 10 1.0209 -0.0058
-16 7 11 -0.0086 -0.0044
-16 7 12 1.5675 0.0008
-16 7 13 0.9155 -0.0034
-16 7 14 0.7402 0.0026
-16 7 15 -1.0654 -0.0013
-16 7 16 -2.1805 0.0034
-16 7 17 0.5874 0.0022
-16 8 1 0.3851 -0.0655
-16 8 2 -1.4271 0.0263
-16 8 3 -1.7945 0.0224
-16 8 4 2.8495 0.0138
-16 8 5 0.1483 0.0030
-16 8 6 1.1365 0.0103
-16 8 7 1.8827 -0.0035
-16 8 8 -3.4746 0.0068
-16 8 9 -1.6660 0.0116
-16 8 10 0.7159 0.0031
-16 8 11 0.4110 0.0009
-16 8 12 -1.6551 -0.0028
-16 8 13 0.2741 -0.0024
-16 8 14 0.5410 -0.0023
-16 8 15 1.8880 -0.0063
-16 8 16 -0.7949 -0.0044
-16 8 17 0.6846 0.0142
-16 9 1 0.2981 -0.0032
-16 9 2 0.0217 -0.0114
-16 9 3 -2.0791 -0.0022
-16 9 4 -0.1083 -0.0213
-16 9 5 1.4031 0.0007
-16 9 6 0.2654 0.0001
-16 9 7 0.6710 0.0004
-16 9 8 1.8854 -0.0060
-16 9 9 -0.3972 -0.0048
-16 9 10 -0.5571 -0.0076
-16 9 11 -0.3308 0.0011
-16 9 12 -0.8894 0.0076
-16 9 13 0.8288 -0.0008
-16 9 14 -0.4432 -0.0040
-16 9 15 -0.9900 -0.0089
-16 9 16 0.9448 -0.0083
-16 10 1 1.2262 0.0033
-16 10 2 -0.2503 -0.0098
-16 10 3 -0.2729 -0.0107
-16 10 4 -2.8204 0.0058
-16 10 5 1.0323 -0.0019
-16 10 6 2.3037 0.0059
-16 10 7 -2.2241 0.0085
-16 10 8 -0.5625 -0.0041
-16 10 9 2.0897 0.0020
-16 10 10 0.1593 0.0035
-16 10 11 -0.0152 0.0028
-16 10 12 0.9025 -0.0007
-16 10 13 -1.6021 0.0049
-16 10 14 -1.6549 0.0072
-16 10 15 0.4059 0.0047
-16 11 1 -0.8486 0.0193
-16 11 2 1.3450 -0.0199
-16 11 3 0.0976 -0.0280
-16 11 4 -1.1022 -0.0063
-16 11 5 -1.7658 -0.0038
-16 11 6 1.5223 -0.0073
-16 11 7 0.9757 0.0020
-16 11 8 -0.5820 0.0034
-16 11 9 -1.5493 -0.0006
-16 11 10 -0.5168 -0.0002
-16 11 11 0.4017 -0.0087
-16 11 12 1.2948 0.0038
-16 11 13 1.3432 -0.0053
-16 11 14 -0.1965 -0.0041
-16 11 15 -0.7214 0.0013
-16 12 1 -0.3738 0.0373
-16 12 2 -2.8354 0.0299
-16 12 3 1.3256 0.0055
-16 12 4 1.2244 0.0091
-16 12 5 -3.6530 -0.0035
-16 12 6 -1.3559 -0.0056
-16 12 7 3.2439 -0.0072
-16 12 8 0.2029 0.0030
-16 12 9 -1.7644 0.0063
-16 12 10 1.5269 -0.0068
-16 12 11 -0.2231 0.0028
-16 12 12 -1.1409 -0.0043
-16 12 13 0.7005 0.0064
-16 12 14 0.5314 -0.0075
-16 13 1 2.1378 -0.0202
-16 13 2 0.8273 -0.0001
-16 13 3 0.4226 0.0125
-16 13 4 -0.8622 -0.0053
-16 13 5 0.0336 -0.0019
-16 13 6 0.8294 0.0071
-16 13 7 0.3703 -0.0030
-16 13 8 0.3806 -0.0038
-16 13 9 -0.2151 0.0021
-16 13 10 -0.8792 0.0065
-16 13 11 0.3521 -0.0022
-16 13 12 -1.3327 -0.0017
-16 13 13 -0.1040 -0.0014
-16 14 1 0.7436 -0.0097
-16 14 2 2.1144 0.0109
-16 14 3 1.2930 -0.0059
-16 14 4 -1.6129 0.0004
-16 14 5 0.7184 0.0061
-16 14 6 -0.4753 -0.0016
-16 14 7 -1.1199 0.0086
-16 14 8 2.1653 -0.0035
-16 14 9 -0.2683 0.0050
-16 14 10 -1.9786 0.0043
-16 14 11 0.5492 -0.0010
-16 15 1 -1.4468 0.0362
-16 15 2 -0.4029 -0.0043
-16 15 3 1.2267 -0.0080
-16 15 4 -1.1023 0.0051
-16 15 5 -3.0065 -0.0048
-16 15 6 -1.2765 0.0077
-16 15 7 -0.1393 -0.0043
-16 15 8 -1.2319 0.0050
-16 15 9 0.7252 -0.0036
-15 -26 1 0.8547 0.0043
-15 -26 2 1.1338 -0.0079
-15 -25 1 -1.2962 -0.0172
-15 -25 2 0.4187 -0.0097
-15 -25 3 -0.5568 -0.0067
-15 -25 4 1.0700 0.0030
-15 -24 1 1.2641 0.0047
-15 -24 2 -0.7227 -0.0027
-15 -24 3 1.3232 -0.0128
-15 -24 4 0.2060 0.0004
-15 -24 5 0.6074 0.0001
-15 -23 1 -0.0296 0.0077
-15 -23 2 0.4248 -0.0078
-15 -23 3 0.8859 -0.0120
-15 -23 4 0.3616 -0.0149
-15 -23 5 0.1427 -0.0008
-15 -23 6 -0.6256 -0.0028
-15 -23 7 -0.0149 0.0064
-15 -22 1 -1.1298 0.0254
-15 -22 2 1.4983 -0.0085
-15 -22 3 -1.2166 -0.0059
-15 -22 4 0.3755 -0.0062
-15 -22 5 -0.0046 0.0003
-15 -22 6 1.7669 0.0015
-15 -22 7 0.4140 -0.0020
-15 -22 8 -0.2232 -0.0107
-15 -21 1 1.9060 -0.0008
-15 -21 2 -0.5087 0.0090
-15 -21 3 0.0053 0.0054
-15 -21 4 0.8632 -0.0101
-15 -21 5 -0.0540 -0.0094
-15 -21 6 0.8408 0.0082
-15 -21 7 -0.3306 0.0031
-15 -21 8 -0.4662 0.0041
-15 -21 9 0.8108 0.0075
-15 -20 1 0.9846 -0.0212
-15 -20 2 -2.7222 0.0295
-15 -20 3 1.6785 -0.0123
-15 -20 4 1.8727 -0.0178
-15 -20 5 -0.3770 0.0037
-15 -20 6 -1.2247 0.0037
-15 -20 7 0.1761 0.0049
-15 -20 8 0.9870 -0.0024
-15 -20 9 -1.6365 -0.0079
-15 -20 10 -1.5160 0.0017
-15 -20 11 0.2797 0.0041
-15 -19 1 -0.3913 0.0234
-15 -19 2 -0.6783 -0.0026
-15 -19 3 -1.4880 0.0015
-15 -19 4 -3.5576 -0.0042
-15 -19 5 3.1617 -0.0130
-15 -19 6 0.7243 -0.0035
-15 -19 7 -0.0930 0.0037
-15 -19 8 0.7025 0.0009
-15 -19 9 0.5325 -0.0054
-15 -19 10 1.6313 0.0017
-15 -19 11 0.1377 -0.0076
-15 -19 12 0.3376 -0.0031
-15 -18 1 0.4721 -0.0028
-15 -18 2 3.1849 0.0220
-15 -18 3 -0.9830 0.0054
-15 -18 4 -1.8168 0.0082
-15 -18 5 -1.3259 -0.0065
-15 -18 6 0.1917 0.0069
-15 -18 7 2.2335 0.0056
-15 -18 8 -0.7916 0.0013
-15 -18 9 -0.3749 -0.0024
-15 -18 10 -0.8847 -0.0010
-15 -18 11 -0.1872 0.0037
-15 -18 12 0.0239 0.0063
-15 -18 13 0.5786 -0.0081
-15 -17 1 2.9249 0.0141
-15 -17 2 1.6927 0.0078
-15 -17 3 0.6449 0.0172
-15 -17 4 4.2296 -0.0119
-15 -17 5 -4.1203 -0.0087
-15 -17 6 -0.6300 0.0091
-15 -17 7 -0.7959 0.0042
-15 -17 8 -0.0355 0.0069
-15 -17 9 0.7085 0.0019
-15 -17 10 -0.5989 -0.0119
-15 -17 11 -0.7219 -0.0034
-15 -17 12 0.6525 0.0005
-15 -17 13 0.9767 -0.0042
-15 -17 14 0.0255 -0.0021
-15 -16 1 -0.1850 -0.0054
-15 -16 2 2.4031 0.0187
-15 -16 3 0.6666 0.0132
-15 -16 4 0.0083 -0.0015
-15 -16 5 2.5058 -0.0105
-15 -16 6 -1.3290 -0.0256
-15 -16 7 0.4614 0.0088
-15 -16 8 2.4135 0.0054
-15 -16 9 0.5592 0.0056
-15 -16 10 1.2303 0.0053
-15 -16 11 0.2556 -0.0038
-15 -16 12 0.0374 0.0023
-15 -16 13 -1.5130 -0.0007
-15 -16 14 -0.3324 0.0032
-15 -15 1 -4.1680 -0.0215
-15 -15 2 -0.4013 -0.0149
-15 -15 3 1.5744 0.0133
-15 -15 4 -0.4539 0.0048
-15 -15 5 2.2132 0.0043
-15 -15 6 1.5318 0.0058
-15 -15 7 -1.7175 0.0063
-15 -15 8 -0.7286 -0.0036
-15 -15 9 0.8350 -0.0030
-15 -15 10 -1.3679 0.0035
-15 -15 11 -0.1205 0.0088
-15 -15 12 1.4413 -0.0025
-15 -15 13 1.5856 0.0040
-15 -15 14 -1.0637 0.0035
-15 -15 15 -1.8217 -0.0013
-15 -14 1 1.9248 -0.0422
-15 -14 2 -1.7340 0.0168
-15 -14 3 1.2837 -0.0177
-15 -14 4 -2.1436 0.0086
-15 -14 5 -4.5134 -0.0141
-15 -14 6 0.2655 0.0063
-15 -14 7 -0.0550 -0.0096
-15 -14 8 -2.4742 -0.0059
-15 -14 9 1.1578 0.0101
-15 -14 10 2.4679 -0.0026
-15 -14 11 0.4096 -0.0011
-15 -14 12 -0.3282 -0.0021
-15 -14 13 0.5675 -0.0021
-15 -14 14 1.2810 -0.0004
-15 -14 15 -0.6808 -0.0060
-15 -14 16 -0.3933 -0.0015
-15 -13 1 -2.3821 0.0494
-15 -13 2 2.3582 -0.0123
-15 -13 3 -0.7685 0.0136
-15 -13 4 3.3140 -0.0175
-15 -13 5 0.6508 0.0069
-15 -13 6 -5.0940 0.0021
-15 -13 7 2.8428 0.0019
-15 -13 8 1.4241 0.0053
-15 -13 9 -1.8994 -0.0041
-15 -13 10 0.1704 -0.0006
-15 -13 11 0.2945 -0.0089
-15 -13 12 -2.1390 0.0049
-15 -13 13 0.8060 0.0000
-15 -13 14 1.3140 -0.0014
-15 -13 15 0.6265 0.0071
-15 -13 16 -0.4254 -0.0009
-15 -12 1 -4.4343 0.0284
-15 -12 2 -3.6587 0.0285
-15 -12 3 6.0822 0.0046
-15 -12 4 4.1440 -0.0121
-15 -12 5 1.5238 -0.0059
-15 -12 6 2.3815 -0.0061
-15 -12 7 -4.5548 0.0110
-15 -12 8 -0.9499 -0.0026
-15 -12 9 -0.7683 0.0021
-15 -12 10 1.3299 0.0084
-15 -12 11 1.6648 0.0090
-15 -12 12 -0.4174 -0.0048
-15 -12 13 -1.2848 0.0014
-15 -12 14 -0.8290 -0.0010
-15 -12 15 0.5599 0.0016
-15 -12 16 -0.6966 -0.0008
-15 -12 17 0.3447 0.0017
-15 -11 1 6.2958 0.0204
-15 -11 2 1.2290 0.0529
-15 -11 3 -5.7994 0.0037
-15 -11 4 -2.8056 0.0446
-15 -11 5 5.1729 -0.0067
-15 -11 6 2.6595 -0.0020
-15 -11 7 1.0702 0.0009
-15 -11 8 0.9701 -0.0028
-15 -11 9 -0.1216 -0.0135
-15 -11 10 -1.7899 0.0038
-15 -11 11 2.2460 -0.0025
-15 -11 12 2.4852 0.0031
-15 -11 13 -2.8353 0.0014
-15 -11 14 -0.8141 -0.0059
-15 -11 15 0.6952 0.0008
-15 -11 16 1.9466 0.0023
-15 -11 17 -0.7003 0.0023
-15 -11 18 -1.6167 -0.0073
-15 -10 1 4.3625 -0.0449
-15 -10 2 1.1043 0.0133
-15 -10 3 -5.2619 0.0139
-15 -10 4 2.1766 0.0037
-15 -10 5 0.5483 0.0051
-15 -10 6 0.1010 0.0018
-15 -10 7 -0.2445 0.0077
-15 -10 8 -0.1686 0.0095
-15 -10 9 0.6765 0.0028
-15 -10 10 -0.7524 -0.0099
-15 -10 11 -0.9004 0.0042
-15 -10 12 0.8020 -0.0003
-15 -10 13 2.3754 -0.0047
-15 -10 14 -1.9779 0.0011
-15 -10 15 -1.3303 0.0008
-15 -10 16 -0.9393 -0.0025
-15 -10 17 0.3370 -0.0080
-15 -10 18 1.8737 0.0081
-15 -9 1 -0.5933 -0.0444
-15 -9 2 0.3790 -0.0584
-15 -9 3 2.5181 0.0389
-15 -9 4 -4.5415 -0.0154
-15 -9 5 -0.8499 -0.0063
-15 -9 6 -0.9064 0.0087
-15 -9 7 -0.1369 0.0107
-15 -9 8 -0.8803 0.0029
-15 -9 9 -2.1925 -0.0082
-15 -9 10 2.1066 0.0121
-15 -9 11 -3.1314 0.0003
-15 -9 12 -0.7935 0.0010
-15 -9 13 1.0756 -0.0033
-15 -9 14 0.8512 0.0087
-15 -9 15 -0.7255 0.0045
-15 -9 16 -0.2612 -0.0020
-15 -9 17 0.7081 0.0013
-15 -9 18 -1.3323 -0.0071
-15 -9 19 0.4450 -0.0059
-15 -8 1 -2.5227 -0.0479
-15 -8 2 0.1073 0.0902
-15 -8 3 -0.2117 -0.0088
-15 -8 4 -2.8626 -0.0288
-15 -8 5 -3.0541 0.0157
-15 -8 6 0.6038 -0.0109
-15 -8 7 3.2440 0.0034
-15 -8 8 -1.1829 -0.0019
-15 -8 9 0.3490 0.0072
-15 -8 10 -2.4793 0.0011
-15 -8 11 1.4927 0.0072
-15 -8 12 1.5453 0.0033
-15 -8 13 -1.3334 0.0023
-15 -8 14 0.4064 -0.0043
-15 -8 15 -0.3277 0.0010
-15 -8 16 -1.0901 0.0097
-15 -8 17 -0.3399 0.0024
-15 -8 18 -0.7601 -0.0034
-15 -8 19 -0.8119 -0.0037
-15 -7 1 2.4860 -0.0553
-15 -7 2 -1.5251 -0.0810
-15 -7 3 2.1303 0.0019
-15 -7 4 5.4666 0.0352
-15 -7 5 -2.8179 -0.0099
-15 -7 6 -0.3452 0.0005
-15 -7 7 -1.4575 -0.0014
-15 -7 8 -1.1626 0.0099
-15 -7 9 1.6837 -0.0107
-15 -7 10 0.3753 -0.0032
-15 -7 11 -0.3410 0.0013
-15 -7 12 -1.3538 0.0003
-15 -7 13 -2.4713 0.0060
-15 -7 14 0.0251 -0.0045
-15 -7 15 1.5871 -0.0032
-15 -7 16 0.5243 0.0070
-15 -7 17 -0.6578 0.0007
-15 -7 18 -0.3069 -0.0015
-15 -7 19 0.2655 0.0034
-15 -6 1 2.9676 -0.0368
-15 -6 2 4.4214 -0.0686
-15 -6 3 0.9750 0.0111
-15 -6 4 -3.7121 -0.0028
-15 -6 5 -0.0594 0.0082
-15 -6 6 -0.9185 -0.0018
-15 -6 7 -0.1298 0.0073
-15 -6 8 -0.7265 0.0137
-15 -6 9 -4.0157 0.0043
-15 -6 10 -2.3061 -0.0124
-15 -6 11 -1.1661 -0.0074
-15 -6 12 0.4016 0.0031
-15 -6 13 2.3582 -0.0108
-15 -6 14 0.3863 -0.0032
-15 -6 15 -0.1616 0.0025
-15 -6 16 1.7626 -0.0011
-15 -6 17 -0.4889 0.0027
-15 -6 18 0.9875 0.0097
-15 -6 19 0.0020 -0.0053
-15 -6 20 -0.3358 -0.0013
-15 -5 1 -5.7967 0.0173
-15 -5 2 3.1436 0.0537
-15 -5 3 -0.8178 -0.0196
-15 -5 4 -0.3659 -0.0113
-15 -5 5 4.5160 -0.0036
-15 -5 6 -1.3689 -0.0054
-15 -5 7 -5.0259 0.0115
-15 -5 8 2.3284 -0.0037
-15 -5 9 2.6400 -0.0018
-15 -5 10 -0.0959 0.0037
-15 -5 11 0.5838 0.0034
-15 -5 12 -1.5520 -0.0010
-15 -5 13 1.2667 0.0045
-15 -5 14 -0.7520 -0.0050
-15 -5 15 -1.6930 -0.0075
-15 -5 16 -0.7496 0.0001
-15 -5 17 1.6448 0.0097
-15 -5 18 0.2598 -0.0017
-15 -5 19 -0.6257 -0.0022
-15 -5 20 -0.1563 0.0056
-15 -4 1 3.0825 0.0500
-15 -4 2 -0.2480 -0.0278
-15 -4 3 1.7997 -0.0083
-15 -4 4 -0.0341 0.0007
-15 -4 5 -2.1169 -0.0001
-15 -4 6 0.9143 0.0032
-15 -4 7 4.1030 -0.0092
-15 -4 8 2.1213 0.0122
-15 -4 9 -2.2386 0.0005
-15 -4 10 4.0407 -0.0155
-15 -4 11 -1.1173 0.0019
-15 -4 12 -3.6861 -0.0026
-15 -4 13 -0.2611 0.0079
-15 -4 14 -0.1889 -0.0010
-15 -4 15 1.8273 0.0017
-15 -4 16 -1.1870 0.0004
-15 -4 17 -0.2211 -0.0061
-15 -4 18 -0.4741 0.0011
-15 -4 19 0.1825 0.0090
-15 -4 20 1.6426 0.0014
-15 -3 1 -4.1619 -0.0433
-15 -3 2 -0.6375 -0.0041
-15 -3 3 3.2153 0.0602
-15 -3 4 1.1882 0.0295
-15 -3 5 -3.6277 -0.0214
-15 -3 6 -2.1960 0.0037
-15 -3 7 -0.2773 -0.0136
-15 -3 8 -2.3256 -0.0009
-15 -3 9 -1.2531 0.0102
-15 -3 10 1.0717 0.0161
-15 -3 11 1.8344 -0.0066
-15 -3 12 1.6786 -0.0040
-15 -3 13 0.8422 0.0001
-15 -3 14 0.4754 -0.0004
-15 -3 15 -0.5281 -0.0028
-15 -3 16 0.2132 -0.0029
-15 -3 17 0.1005 0.0049
-15 -3 18 0.4849 0.0001
-15 -3 19 -0.2664 0.0050
-15 -3 20 -0.4778 -0.0037
-15 -2 1 -0.5572 0.0079
-15 -2 2 -0.9527 -0.0397
-15 -2 3 -0.5232 -0.0289
-15 -2 4 -3.3670 -0.0177
-15 -2 5 0.0630 0.0326
-15 -2 6 -3.0553 0.0098
-15 -2 7 -6.3485 -0.0034
-15 -2 8 0.2035 0.0011
-15 -2 9 4.5530 -0.0074
-15 -2 10 -0.3987 -0.0118
-15 -2 11 4.5510 -0.0034
-15 -2 12 3.1255 0.0056
-15 -2 13 -1.8130 -0.0029
-15 -2 14 1.1849 0.0103
-15 -2 15 0.6878 0.0012
-15 -2 16 1.2221 0.0033
-15 -2 17 -2.2972 -0.0043
-15 -2 18 -0.6840 0.0074
-15 -2 19 0.3117 -0.0076
-15 -2 20 0.2745 0.0058
-15 -1 1 1.9744 0.0822
-15 -1 2 -1.1920 0.0354
-15 -1 3 1.5966 -0.0098
-15 -1 4 5.0073 -0.0046
-15 -1 5 -0.3265 -0.0165
-15 -1 6 -2.6032 -0.0089
-15 -1 7 1.2730 -0.0033
-15 -1 8 -2.1981 -0.0031
-15 -1 9 -2.0550 -0.0015
-15 -1 10 -1.8511 0.0016
-15 -1 11 -0.7399 0.0131
-15 -1 12 2.5173 -0.0038
-15 -1 13 -0.6716 -0.0047
-15 -1 14 0.6438 -0.0039
-15 -1 15 -0.4646 -0.0012
-15 -1 16 1.1446 -0.0002
-15 -1 17 1.2282 0.0043
-15 -1 18 0.2453 -0.0047
-15 -1 19 0.2510 0.0068
-15 -1 20 -0.6460 0.0048
-15 0 1 2.1342 -0.0586
-15 0 2 4.5667 -0.0220
-15 0 3 4.2950 0.0190
-15 0 4 5.7776 0.0197
-15 0 5 0.5584 0.0057
-15 0 6 -0.3477 0.0005
-15 0 7 -4.2726 0.0128
-15 0 8 -2.0494 0.0048
-15 0 9 -3.3679 -0.0056
-15 0 10 -0.6834 -0.0036
-15 0 11 -0.2216 -0.0020
-15 0 12 -2.7827 -0.0039
-15 0 13 2.9471 -0.0009
-15 0 14 1.5089 0.0009
-15 0 15 -0.4668 0.0033
-15 0 16 -1.7529 0.0014
-15 0 17 0.4457 -0.0024
-15 0 18 0.8770 0.0010
-15 0 19 -0.1084 -0.0065
-15 0 20 -0.4771 -0.0062
-15 1 1 -3.5467 -0.0281
-15 1 2 -2.1685 -0.0371
-15 1 3 -3.2612 0.0036
-15 1 4 0.3557 0.0124
-15 1 5 0.2885 -0.0195
-15 1 6 4.1012 -0.0020
-15 1 7 1.0400 -0.0069
-15 1 8 -3.1391 -0.0018
-15 1 9 3.0865 0.0099
-15 1 10 -1.0953 -0.0093
-15 1 11 -0.1360 -0.0001
-15 1 12 0.5072 0.0127
-15 1 13 -4.2244 -0.0035
-15 1 14 -0.1244 -0.0123
-15 1 15 0.9376 -0.0061
-15 1 16 -0.4396 0.0053
-15 1 17 0.0403 0.0026
-15 1 18 -2.3894 -0.0029
-15 1 19 0.7561 0.0046
-15 1 20 0.2485 0.0013
-15 2 1 -9.5063 0.0043
-15 2 2 -5.2336 -0.0271
-15 2 3 1.8810 -0.0020
-15 2 4 3.0162 0.0254
-15 2 5 0.9238 0.0111
-15 2 6 2.0445 0.0040
-15 2 7 2.3390 0.0010
-15 2 8 -0.4962 -0.0062
-15 2 9 -0.0239 -0.0087
-15 2 10 -0.1059 -0.0042
-15 2 11 0.7684 -0.0006
-15 2 12 -0.1259 0.0072
-15 2 13 -0.8816 0.0042
-15 2 14 -1.6591 0.0013
-15 2 15 -0.1343 0.0027
-15 2 16 0.6445 0.0021
-15 2 17 0.5717 -0.0015
-15 2 18 -0.1391 0.0002
-15 2 19 -1.7715 -0.0030
-15 2 20 0.2949 0.0012
-15 3 1 2.9575 -0.0332
-15 3 2 1.2049 -0.0006
-15 3 3 -1.6926 -0.0332
-15 3 4 -4.4559 -0.0238
-15 3 5 3.2124 0.0167
-15 3 6 -0.4371 -0.0055
-15 3 7 -2.5837 -0.0026
-15 3 8 2.3305 -0.0022
-15 3 9 0.3839 0.0085
-15 3 10 3.0793 -0.0045
-15 3 11 0.6971 -0.0076
-15 3 12 0.6930 -0.0116
-15 3 13 1.5008 0.0025
-15 3 14 -2.1232 0.0023
-15 3 15 -0.1066 -0.0061
-15 3 16 -1.0048 -0.0034
-15 3 17 -0.1056 0.0070
-15 3 18 1.4475 0.0023
-15 3 19 0.5971 0.0032
-15 3 20 -0.2890 -0.0025
-15 4 1 -2.7569 0.0536
-15 4 2 -1.2107 -0.0243
-15 4 3 -0.7086 -0.0304
-15 4 4 -1.8200 0.0301
-15 4 5 1.7558 0.0108
-15 4 6 -2.3633 0.0102
-15 4 7 3.2094 -0.0037
-15 4 8 0.3846 -0.0013
-15 4 9 -4.1145 0.0023
-15 4 10 1.4521 -0.0030
-15 4 11 1.6922 -0.0083
-15 4 12 2.0038 0.0047
-15 4 13 -2.1369 0.0026
-15 4 14 1.0045 -0.0013
-15 4 15 0.0705 -0.0008
-15 4 16 -0.6583 -0.0000
-15 4 17 0.7028 0.0050
-15 4 18 0.3103 -0.0033
-15 4 19 -0.6734 -0.0048
-15 4 20 -0.5505 -0.0045
-15 5 1 2.4885 -0.0078
-15 5 2 -2.1569 -0.0298
-15 5 3 0.6715 0.0004
-15 5 4 6.0080 -0.0076
-15 5 5 -3.0824 -0.0005
-15 5 6 -0.0919 -0.0004
-15 5 7 3.0236 0.0017
-15 5 8 -2.1432 0.0012
-15 5 9 -1.8735 0.0018
-15 5 10 -0.8380 0.0032
-15 5 11 -2.4871 -0.0020
-15 5 12 0.8777 0.0025
-15 5 13 1.3105 -0.0027
-15 5 14 -0.0538 -0.0057
-15 5 15 1.6123 -0.0011
-15 5 16 -0.1859 0.0013
-15 5 17 -1.2290 -0.0021
-15 5 18 0.8217 0.0079
-15 5 19 0.4041 0.0083
-15 5 20 0.6179 -0.0029
-15 6 1 -3.4934 -0.0180
-15 6 2 1.3361 0.0249
-15 6 3 -5.8205 -0.0326
-15 6 4 -4.2764 -0.0255
-15 6 5 5.6263 -0.0032
-15 6 6 2.6300 0.0014
-15 6 7 -3.1494 -0.0062
-15 6 8 0.5267 -0.0042
-15 6 9 1.9556 0.0022
-15 6 10 -0.8952 -0.0007
-15 6 11 1.4549 -0.0011
-15 6 12 0.3521 0.0034
-15 6 13 -2.2682 0.0018
-15 6 14 -2.9093 0.0069
-15 6 15 1.4026 -0.0076
-15 6 16 3.0176 -0.0068
-15 6 17 0.6354 -0.0027
-15 6 18 -0.9680 -0.0041
-15 6 19 -0.2212 -0.0069
-15 7 1 0.1006 0.0777
-15 7 2 -5.8570 0.0197
-15 7 3 -0.0515 -0.0154
-15 7 4 -0.0498 0.0064
-15 7 5 -4.4703 0.0099
-15 7 6 -0.0505 0.0042
-15 7 7 2.3653 0.0036
-15 7 8 1.5918 -0.0017
-15 7 9 -0.3919 0.0012
-15 7 10 -1.2436 0.0044
-15 7 11 0.7618 -0.0005
-15 7 12 -0.3242 -0.0006
-15 7 13 1.5250 0.0051
-15 7 14 -1.7382 0.0016
-15 7 15 -1.5464 0.0061
-15 7 16 -0.9315 0.0082
-15 7 17 0.2560 -0.0022
-15 7 18 1.9505 -0.0072
-15 7 19 0.3552 -0.0005
-15 8 1 5.4422 0.0166
-15 8 2 1.1113 -0.0326
-15 8 3 -1.0361 0.0102
-15 8 4 -3.5363 0.0051
-15 8 5 -0.9537 -0.0025
-15 8 6 0.9826 -0.0082
-15 8 7 1.5284 0.0093
-15 8 8 -2.0698 -0.0044
-15 8 9 -2.7549 -0.0050
-15 8 10 1.6471 -0.0025
-15 8 11 1.0080 -0.0055
-15 8 12 -1.8468 -0.0070
-15 8 13 0.6659 -0.0029
-15 8 14 0.4799 -0.0032
-15 8 15 -0.9743 -0.0036
-15 8 16 -0.0745 -0.0050
-15 8 17 -0.2360 0.0058
-15 8 18 0.7321 0.0044
-15 8 19 0.1922 0.0026
-15 9 1 -2.5622 0.0281
-15 9 2 2.3356 0.0387
-15 9 3 1.8169 0.0089
-15 9 4 -0.8817 -0.0013
-15 9 5 -0.8554 -0.0050
-15 9 6 -1.1803 0.0156
-15 9 7 -1.4890 -0.0027
-15 9 8 2.4511 0.0031
-15 9 9 -0.4962 0.0073
-15 9 10 -2.3503 0.0061
-15 9 11 0.0218 0.0012
-15 9 12 2.3615 0.0020
-15 9 13 -0.5086 -0.0010
-15 9 14 -0.5900 0.0042
-15 9 15 -0.4665 -0.0026
-15 9 16 0.7544 -0.0032
-15 9 17 -0.0162 0.0088
-15 9 18 -0.7562 -0.0035
-15 10 1 2.2284 -0.0384
-15 10 2 -1.8244 0.0051
-15 10 3 -2.4665 0.0008
-15 10 4 4.5574 -0.0141
-15 10 5 0.6108 0.0132
-15 10 6 -1.4088 -0.0108
-15 10 7 -0.8687 -0.0035
-15 10 8 0.7334 0.0029
-15 10 9 0.4428 0.0044
-15 10 10 0.0983 0.0035
-15 10 11 -0.6972 0.0005
-15 10 12 0.2837 0.0012
-15 10 13 0.8576 0.0056
-15 10 14 -0.0110 0.0018
-15 10 15 -0.9884 -0.0002
-15 10 16 0.5321 -0.0025
-15 10 17 -1.6355 -0.0043
-15 11 1 2.3621 0.0206
-15 11 2 1.2340 -0.0088
-15 11 3 -2.5925 -0.0115
-15 11 4 -4.3147 0.0087
-15 11 5 1.8840 -0.0058
-15 11 6 1.5640 0.0024
-15 11 7 0.4248 0.0139
-15 11 8 -1.1077 0.0031
-15 11 9 0.0331 -0.0051
-15 11 10 -1.0827 0.0015
-15 11 11 1.6069 0.0007
-15 11 12 0.4532 -0.0009
-15 11 13 -0.5008 0.0062
-15 11 14 0.6310 0.0015
-15 11 15 0.7693 0.0012
-15 11 16 -0.0314 -0.0012
-15 11 17 0.5118 -0.0008
-15 12 1 -0.7751 0.0150
-15 12 2 -0.0548 0.0188
-15 12 3 2.5796 -0.0021
-15 12 4 -0.7889 -0.0009
-15 12 5 -3.4636 -0.0025
-15 12 6 -0.1442 -0.0088
-15 12 7 0.6943 -0.0071
-15 12 8 0.0165 -0.0080
-15 12 9 0.2263 0.0028
-15 12 10 -0.0630 0.0031
-15 12 11 1.0542 -0.0020
-15 12 12 -0.0783 0.0016
-15 12 13 1.0514 0.0052
-15 12 14 0.5227 0.0017
-15 12 15 -0.8435 0.0025
-15 12 16 -0.3347 0.0068
-15 13 1 0.6450 -0.0080
-15 13 2 0.3384 -0.0001
-15 13 3 1.4371 -0.0104
-15 13 4 2.5343 0.0046
-15 13 5 -0.0074 0.0126
-15 13 6 0.4426 -0.0055
-15 13 7 1.5441 -0.0139
-15 13 8 0.4603 0.0114
-15 13 9 -0.9066 0.0061
-15 13 10 0.7125 -0.0060
-15 13 11 -0.3654 -0.0107
-15 13 12 -0.8072 -0.0094
-15 13 13 0.2665 0.0010
-15 13 14 1.1320 0.0020
-15 13 15 -1.1472 0.0022
-15 14 1 0.5382 -0.0060
-15 14 2 1.5420 0.0061
-15 14 3 -1.2827 0.0135
-15 14 4 1.1235 -0.0032
-15 14 5 1.4990 0.0030
-15 14 6 -1.0981 0.0002
-15 14 7 1.1343 0.0048
-15 14 8 2.1388 0.0072
-15 14 9 -0.7642 0.0014
-15 14 10 -2.6366 0.0088
-15 14 11 -0.3584 0.0028
-15 14 12 2.1709 0.0057
-15 14 13 -0.7721 -0.0108
-15 14 14 -0.6310 0.0078
-15 15 1 1.3557 -0.0142
-15 15 2 1.5847 -0.0039
-15 15 3 -2.3712 -0.0071
-15 15 4 -0.4513 0.0010
-15 15 5 1.3701 -0.0016
-15 15 6 -1.9309 -0.0019
-15 15 7 -0.7404 -0.0013
-15 15 8 1.9609 -0.0105
-15 15 9 1.8436 0.0006
-15 15 10 0.8817 0.0018
-15 15 11 -0.3144 0.0039
-15 15 12 0.7795 -0.0026
-15 16 1 -1.5014 0.0262
-15 16 2 -0.8341 -0.0125
-15 16 3 1.6105 -0.0044
-15 16 4 0.0499 -0.0014
-15 16 5 -0.5774 0.0013
-15 16 6 0.7368 0.0109
-15 16 7 0.8594 -0.0046
-15 16 8 1.4365 0.0017
-15 16 9 1.1025 0.0028
-15 16 10 -0.2047 0.0079
-15 16 11 -0.6767 0.0030
-15 17 5 1.4113 -0.0011
-15 17 6 -0.8068 -0.0067
-15 17 7 -0.7768 0.0013
-14 -27 1 -0.8054 0.0191
-14 -26 1 -0.1336 0.0129
-14 -26 2 0.1447 0.0102
-14 -26 3 1.0807 -0.0116
-14 -25 1 -1.0905 -0.0050
-14 -25 2 0.5410 -0.0123
-14 -25 3 -0.1140 -0.0010
-14 -25 4 -0.9820 -0.0019
-14 -25 5 -0.6858 -0.0088
-14 -24 1 1.0960 0.0142
-14 -24 2 -0.7827 0.0067
-14 -24 3 -1.2977 -0.0070
-14 -24 4 1.7253 -0.0052
-14 -24 5 -0.3838 0.0012
-14 -24 6 -0.5578 0.0018
-14 -24 7 -0.7319 0.0021
-14 -23 1 0.8049 0.0385
-14 -23 2 -1.2715 -0.0038
-14 -23 3 1.0538 -0.0094
-14 -23 4 0.1236 -0.0053
-14 -23 5 -0.8741 0.0013
-14 -23 6 -0.9804 -0.0145
-14 -23 7 -0.7326 0.0042
-14 -23 8 0.4496 0.0115
-14 -22 1 -1.0065 -0.0008
-14 -22 2 0.1607 0.0033
-14 -22 3 -0.0012 -0.0027
-14 -22 4 -1.0494 0.0013
-14 -22 5 0.2755 -0.0001
-14 -22 6 0.1313 0.0042
-14 -22 7 0.5259 -0.0038
-14 -22 8 -0.5799 -0.0082
-14 -22 9 0.4972 -0.0013
-14 -21 1 -0.8327 0.0067
-14 -21 2 -1.1346 0.0029
-14 -21 3 1.3177 -0.0127
-14 -21 4 -0.3892 0.0070
-14 -21 5 1.2683 0.0007
-14 -21 6 0.5433 -0.0009
-14 -21 7 0.0324 0.0018
-14 -21 8 -2.2635 -0.0058
-14 -21 9 -0.4111 0.0104
-14 -21 10 1.2593 -0.0031
-14 -21 11 -1.4632 0.0027
-14 -20 1 -0.9852 0.0051
-14 -20 2 -0.6405 -0.0100
-14 -20 3 -0.0116 -0.0055
-14 -20 4 1.2459 -0.0126
-14 -20 5 0.5895 0.0013
-14 -20 6 -0.5938 0.0102
-14 -20 7 0.5355 -0.0023
-14 -20 8 1.3039 0.0034
-14 -20 9 -2.0790 -0.0073
-14 -20 10 -2.4257 0.0036
-14 -20 11 0.2963 -0.0037
-14 -20 12 0.3297 -0.0116
-14 -19 1 0.3053 0.0072
-14 -19 2 -0.2812 0.0348
-14 -19 3 -4.6148 -0.0318
-14 -19 4 -0.3826 -0.0256
-14 -19 5 2.2395 0.0011
-14 -19 6 -0.3045 0.0056
-14 -19 7 -0.1213 0.0027
-14 -19 8 2.1214 -0.0049
-14 -19 9 1.1493 -0.0035
-14 -19 10 0.5467 0.0046
-14 -19 11 -0.4533 -0.0023
-14 -19 12 0.4959 0.0046
-14 -19 13 -0.6311 -0.0045
-14 -18 1 -3.4568 0.0458
-14 -18 2 4.4337 -0.0122
-14 -18 3 -1.6152 -0.0050
-14 -18 4 -3.8189 -0.0079
-14 -18 5 -0.3700 -0.0057
-14 -18 6 2.8776 0.0024
-14 -18 7 0.7126 0.0023
-14 -18 8 -1.5871 0.0036
-14 -18 9 1.2224 0.0086
-14 -18 10 -1.4016 -0.0009
-14 -18 11 -1.7326 0.0022
-14 -18 12 -0.1714 -0.0006
-14 -18 13 0.0456 -0.0049
-14 -18 14 0.5427 0.0034
-14 -17 1 2.1193 0.0362
-14 -17 2 -0.2927 0.0019
-14 -17 3 0.5748 0.0086
-14 -17 4 2.6921 -0.0125
-14 -17 5 -4.3198 -0.0173
-14 -17 6 0.5358 -0.0033
-14 -17 7 0.2758 0.0056
-14 -17 8 -0.9634 0.0001
-14 -17 9 -0.2754 -0.0071
-14 -17 10 -0.4691 0.0012
-14 -17 11 -0.5096 0.0023
-14 -17 12 -1.4073 0.0007
-14 -17 13 1.4634 -0.0050
-14 -17 14 0.1289 -0.0045
-14 -17 15 -0.7564 -0.0081
-14 -16 1 3.1421 -0.0081
-14 -16 2 -3.7417 0.0821
-14 -16 3 3.1337 0.0193
-14 -16 4 -1.7089 -0.0198
-14 -16 5 0.8700 0.0037
-14 -16 6 -0.6055 -0.0054
-14 -16 7 2.8022 0.0080
-14 -16 8 1.7020 0.0046
-14 -16 9 -0.5127 0.0010
-14 -16 10 2.8648 0.0011
-14 -16 11 -0.5712 -0.0003
-14 -16 12 -2.9503 0.0038
-14 -16 13 -1.0446 0.0014
-14 -16 14 0.7323 -0.0059
-14 -16 15 -0.0204 0.0092
-14 -15 1 -5.2386 -0.0001
-14 -15 2 3.5603 -0.0069
-14 -15 3 1.8007 -0.0099
-14 -15 4 0.2304 0.0244
-14 -15 5 2.6778 -0.0050
-14 -15 6 -1.4006 -0.0014
-14 -15 7 0.3271 0.0104
-14 -15 8 1.8730 0.0123
-14 -15 9 0.8761 0.0007
-14 -15 10 -3.0622 0.0006
-14 -15 11 -0.2555 0.0040
-14 -15 12 1.0378 -0.0007
-14 -15 13 -0.1967 0.0063
-14 -15 14 -0.7111 0.0063
-14 -15 15 -0.4360 -0.0027
-14 -15 16 -0.6594 0.0027
-14 -14 1 1.8773 0.0191
-14 -14 2 -3.0859 -0.0321
-14 -14 3 -3.2680 0.0310
-14 -14 4 5.2806 -0.0046
-14 -14 5 -1.3672 -0.0103
-14 -14 6 -0.2187 -0.0050
-14 -14 7 -2.9104 -0.0001
-14 -14 8 0.2329 -0.0060
-14 -14 9 0.3815 0.0047
-14 -14 10 1.7821 0.0085
-14 -14 11 1.5919 -0.0013
-14 -14 12 0.6473 -0.0047
-14 -14 13 -1.7985 -0.0015
-14 -14 14 -0.3647 -0.0072
-14 -14 15 0.8083 -0.0025
-14 -14 16 0.1007 -0.0027
-14 -14 17 0.3973 0.0080
-14 -13 1 1.5172 -0.0371
-14 -13 2 -2.2624 0.0397
-14 -13 3 -0.6399 -0.0208
-14 -13 4 -5.0388 -0.0065
-14 -13 5 1.8770 -0.0036
-14 -13 6 3.3215 -0.0007
-14 -13 7 0.1042 -0.0077
-14 -13 8 -0.2577 0.0035
-14 -13 9 -0.2410 -0.0040
-14 -13 10 -0.5491 0.0006
-14 -13 11 -0.6051 0.0005
-14 -13 12 0.2188 0.0060
-14 -13 13 1.0423 0.0045
-14 -13 14 0.6777 0.0065
-14 -13 15 -0.4824 0.0025
-14 -13 16 -0.0098 -0.0033
-14 -13 17 -0.4139 -0.0020
-14 -13 18 -0.5802 -0.0001
-14 -12 1 -3.1814 0.0161
-14 -12 2 1.8109 -0.0083
-14 -12 3 0.5585 0.0095
-14 -12 4 0.5860 -0.0187
-14 -12 5 -0.3614 0.0020
-14 -12 6 -1.3149 0.0001
-14 -12 7 1.6676 -0.0114
-14 -12 8 0.1970 -0.0014
-14 -12 9 -0.6141 0.0046
-14 -12 10 -1.0108 0.0024
-14 -12 11 -0.7221 -0.0018
-14 -12 12 -0.3893 0.0051
-14 -12 13 2.1565 -0.0023
-14 -12 14 -0.0461 0.0028
-14 -12 15 -0.5934 -0.0034
-14 -12 16 -1.0487 0.0060
-14 -12 17 0.2527 -0.0020
-14 -12 18 0.6092 0.0096
-14 -11 1 1.1201 -0.0052
-14 -11 2 -3.7114 0.0255
-14 -11 3 2.3029 -0.0118
-14 -11 4 -1.3301 -0.0060
-14 -11 5 -0.0323 0.0042
-14 -11 6 0.5043 -0.0075
-14 -11 7 -1.7550 0.0055
-14 -11 8 0.1515 -0.0057
-14 -11 9 1.3077 -0.0108
-14 -11 10 0.2747 -0.0100
-14 -11 11 0.4017 0.0080
-14 -11 12 1.7654 -0.0134
-14 -11 13 -2.1556 0.0034
-14 -11 14 2.0290 0.0011
-14 -11 15 1.8540 0.0016
-14 -11 16 0.7705 -0.0035
-14 -11 17 0.7046 0.0018
-14 -11 18 -1.7011 -0.0029
-14 -11 19 -1.3885 0.0011
-14 -10 1 -2.2016 -0.0255
-14 -10 2 0.4024 -0.0417
-14 -10 3 -5.2749 0.0240
-14 -10 4 2.3984 -0.0083
-14 -10 5 2.3619 -0.0106
-14 -10 6 0.5025 0.0024
-14 -10 7 2.4141 -0.0047
-14 -10 8 -2.2359 -0.0012
-14 -10 9 -0.4300 -0.0039
-14 -10 10 -1.3353 0.0013
-14 -10 11 0.2711 -0.0039
-14 -10 12 0.4446 0.0004
-14 -10 13 1.1720 -0.0033
-14 -10 14 -1.5791 -0.0044
-14 -10 15 -0.2317 0.0001
-14 -10 16 1.1371 0.0006
-14 -10 17 -0.1534 -0.0022
-14 -10 18 2.3044 0.0037
-14 -10 19 0.7152 0.0049
-14 -9 1 5.6162 -0.0009
-14 -9 2 5.1103 0.0786
-14 -9 3 -3.9160 0.0112
-14 -9 4 -4.2822 0.0163
-14 -9 5 2.1299 0.0041
-14 -9 6 1.2429 0.0014
-14 -9 7 -4.4094 0.0075
-14 -9 8 3.0597 0.0078
-14 -9 9 -1.4800 -0.0008
-14 -9 10 0.3386 -0.0083
-14 -9 11 -1.3564 0.0035
-14 -9 12 -1.9213 -0.0004
-14 -9 13 2.4527 -0.0035
-14 -9 14 0.1270 0.0021
-14 -9 15 0.0675 0.0047
-14 -9 16 0.4684 -0.0051
-14 -9 17 0.9358 0.0013
-14 -9 18 -0.4362 0.0041
-14 -9 19 1.0120 -0.0018
-14 -9 20 0.6839 0.0004
-14 -8 1 5.9656 -0.0149
-14 -8 2 -1.5376 -0.0552
-14 -8 3 1.6672 0.0118
-14 -8 4 -3.6388 -0.0008
-14 -8 5 -0.7767 0.0022
-14 -8 6 2.4190 0.0239
-14 -8 7 6.0238 0.0001
-14 -8 8 -0.2663 0.0011
-14 -8 9 1.6218 -0.0076
-14 -8 10 1.4731 0.0110
-14 -8 11 -1.6776 0.0022
-14 -8 12 2.2968 -0.0025
-14 -8 13 1.4882 -0.0057
-14 -8 14 0.0713 0.0059
-14 -8 15 -2.9652 -0.0001
-14 -8 16 -0.2656 0.0036
-14 -8 17 -1.0135 -0.0032
-14 -8 18 0.1011 -0.0021
-14 -8 19 -1.4465 0.0100
-14 -8 20 0.6982 -0.0019
-14 -7 1 -1.5141 0.0610
-14 -7 2 -1.3179 -0.0004
-14 -7 3 1.5182 -0.0106
-14 -7 4 10.3884 -0.0310
-14 -7 5 -3.0920 -0.0005
-14 -7 6 -0.0923 0.0035
-14 -7 7 2.9876 0.0117
-14 -7 8 -1.3487 -0.0161
-14 -7 9 2.6335 0.0019
-14 -7 10 1.5033 0.0075
-14 -7 11 1.5247 0.0070
-14 -7 12 -0.8406 -0.0016
-14 -7 13 -1.2237 -0.0008
-14 -7 14 -0.3390 -0.0037
-14 -7 15 1.2533 0.0039
-14 -7 16 -2.2526 0.0018
-14 -7 17 1.2515 -0.0028
-14 -7 18 0.1941 0.0043
-14 -7 19 -1.9595 0.0028
-14 -7 20 -0.0906 0.0057
-14 -6 1 1.8331 0.0510
-14 -6 2 6.6368 0.0278
-14 -6 3 -0.9065 0.0263
-14 -6 4 -9.8911 0.0060
-14 -6 5 -1.3307 -0.0342
-14 -6 6 -0.1766 -0.0026
-14 -6 7 1.4153 0.0004
-14 -6 8 4.1032 0.0066
-14 -6 9 -4.7865 -0.0082
-14 -6 10 -0.2619 -0.0136
-14 -6 11 1.7093 0.0004
-14 -6 12 -0.1215 0.0062
-14 -6 13 0.1247 0.0020
-14 -6 14 2.2558 -0.0047
-14 -6 15 2.1861 0.0056
-14 -6 16 -0.9780 0.0049
-14 -6 17 -1.0142 0.0049
-14 -6 18 -0.2069 -0.0033
-14 -6 19 2.3067 0.0036
-14 -6 20 -2.5493 0.0025
-14 -6 21 -0.1591 0.0030
-14 -5 1 -4.5220 -0.0922
-14 -5 2 -1.7189 -0.0040
-14 -5 3 3.3945 0.0191
-14 -5 4 -3.1006 0.0179
-14 -5 5 -0.5360 -0.0095
-14 -5 6 2.6837 -0.0127
-14 -5 7 -6.0901 -0.0016
-14 -5 8 1.0014 -0.0003
-14 -5 9 5.5216 -0.0057
-14 -5 10 -3.2453 -0.0171
-14 -5 11 2.2153 0.0087
-14 -5 12 3.0429 0.0102
-14 -5 13 0.0940 -0.0143
-14 -5 14 -1.2518 -0.0012
-14 -5 15 -2.0267 -0.0027
-14 -5 16 0.7691 0.0036
-14 -5 17 -0.9611 0.0038
-14 -5 18 0.5019 0.0027
-14 -5 19 -0.9742 -0.0043
-14 -5 20 0.0886 -0.0009
-14 -5 21 -0.4900 0.0091
-14 -4 1 7.1247 0.0195
-14 -4 2 -0.6535 -0.0400
-14 -4 3 2.6591 -0.0222
-14 -4 4 7.0433 -0.0122
-14 -4 5 -2.3767 -0.0062
-14 -4 6 -2.0445 0.0146
-14 -4 7 1.0494 0.0007
-14 -4 8 1.0070 0.0049
-14 -4 9 1.8093 -0.0026
-14 -4 10 1.2057 -0.0006
-14 -4 11 -4.2821 -0.0013
-14 -4 12 -4.2903 -0.0008
-14 -4 13 -0.0684 0.0104
-14 -4 14 0.5042 -0.0034
-14 -4 15 -1.6674 -0.0085
-14 -4 16 0.3002 0.0011
-14 -4 17 -0.4717 -0.0025
-14 -4 18 -0.9386 -0.0008
-14 -4 19 0.7997 0.0005
-14 -4 20 0.4333 0.0003
-14 -4 21 -0.2307 -0.0131
-14 -3 1 0.0395 0.0209
-14 -3 2 6.8721 -0.0071
-14 -3 3 0.5039 -0.0054
-14 -3 4 -1.3086 0.0005
-14 -3 5 6.1132 -0.0156
-14 -3 6 -1.1505 -0.0326
-14 -3 7 5.1131 0.0029
-14 -3 8 -1.3377 0.0018
-14 -3 9 -3.8397 0.0085
-14 -3 10 0.3760 -0.0057
-14 -3 11 1.6175 -0.0044
-14 -3 12 -0.6500 0.0019
-14 -3 13 -1.0778 0.0036
-14 -3 14 1.9879 -0.0037
-14 -3 15 -1.8751 -0.0002
-14 -3 16 -0.9046 0.0015
-14 -3 17 0.6901 -0.0025
-14 -3 18 0.1611 0.0005
-14 -3 19 -1.2234 0.0062
-14 -3 20 -0.6617 -0.0016
-14 -3 21 0.2971 -0.0041
-14 -2 1 -7.3243 0.0116
-14 -2 2 0.1200 0.0196
-14 -2 3 0.4031 0.0089
-14 -2 4 1.4736 0.0014
-14 -2 5 -1.1474 -0.0106
-14 -2 6 -0.5011 0.0125
-14 -2 7 -2.6753 -0.0072
-14 -2 8 4.2988 -0.0135
-14 -2 9 7.0132 -0.0072
-14 -2 10 2.4332 0.0020
-14 -2 11 2.0836 -0.0085
-14 -2 12 0.8600 -0.0008
-14 -2 13 -0.9783 -0.0002
-14 -2 14 0.1783 0.0053
-14 -2 15 0.3281 0.0058
-14 -2 16 -1.8304 -0.0054
-14 -2 17 -0.8896 0.0032
-14 -2 18 -1.1761 -0.0007
-14 -2 19 -0.9470 0.0003
-14 -2 20 0.1290 -0.0051
-14 -2 21 0.2314 0.0050
-14 -2 22 -0.0171 0.0042
-14 -1 1 0.9739 0.0256
-14 -1 2 -4.7952 0.0457
-14 -1 3 -1.5901 -0.0166
-14 -1 4 1.9081 0.0273
-14 -1 5 -0.9964 0.0302
-14 -1 6 3.8498 -0.0008
-14 -1 7 1.4569 -0.0154
-14 -1 8 -1.7196 -0.0080
-14 -1 9 1.7430 0.0035
-14 -1 10 3.5544 0.0045
-14 -1 11 -2.2247 0.0008
-14 -1 12 1.8794 -0.0057
-14 -1 13 -1.3062 -0.0073
-14 -1 14 -4.2185 0.0033
-14 -1 15 5.4676 -0.0078
-14 -1 16 1.3185 -0.0004
-14 -1 17 -0.6680 0.0038
-14 -1 18 -0.3363 0.0077
-14 -1 19 1.2649 -0.0027
-14 -1 20 -1.5322 0.0076
-14 -1 21 -1.6411 -0.0040
-14 -1 22 0.7241 -0.0055
-14 0 1 -1.2866 0.0376
-14 0 2 5.0207 -0.0309
-14 0 3 -0.2644 -0.0111
-14 0 4 1.6889 0.0071
-14 0 5 -2.8054 0.0030
-14 0 6 -1.9848 0.0068
-14 0 7 -3.3479 0.0261
-14 0 8 -6.2526 0.0104
-14 0 9 0.4885 -0.0123
-14 0 10 -0.1475 -0.0158
-14 0 11 2.1053 -0.0055
-14 0 12 1.8603 -0.0027
-14 0 13 0.9441 -0.0007
-14 0 14 0.0236 -0.0012
-14 0 15 -1.2848 0.0002
-14 0 16 0.6563 0.0004
-14 0 17 0.8707 0.0011
-14 0 18 0.8651 -0.0088
-14 0 19 0.5527 0.0064
-14 0 20 -0.5186 0.0029
-14 0 21 -0.3610 0.0027
-14 0 22 0.2160 0.0067
-14 1 1 2.9157 -0.0000
-14 1 2 -3.1445 0.0407
-14 1 3 1.4372 0.0510
-14 1 4 0.4805 -0.0105
-14 1 5 0.0660 -0.0253
-14 1 6 -8.3523 0.0029
-14 1 7 -0.3258 0.0285
-14 1 8 2.6504 -0.0137
-14 1 9 -5.0442 -0.0025
-14 1 10 1.6442 0.0167
-14 1 11 2.8462 0.0101
-14 1 12 0.0648 0.0052
-14 1 13 -0.1175 -0.0079
-14 1 14 1.2908 -0.0055
-14 1 15 -0.0701 0.0044
-14 1 16 -1.4438 0.0020
-14 1 17 -0.0420 -0.0032
-14 1 18 -0.1388 0.0019
-14 1 19 -0.6250 -0.0020
-14 1 20 1.1315 -0.0017
-14 1 21 -1.0100 0.0032
-14 1 22 0.1853 -0.0005
-14 2 1 -3.8577 -0.1049
-14 2 2 -0.1828 0.0483
-14 2 3 1.8427 0.0033
-14 2 4 3.3707 0.0122
-14 2 5 9.7828 0.0128
-14 2 6 1.2119 -0.0028
-14 2 7 -0.2207 -0.0119
-14 2 8 -2.3116 -0.0050
-14 2 9 -5.5203 0.0048
-14 2 10 -1.7538 -0.0106
-14 2 11 0.9107 -0.0011
-14 2 12 1.7841 0.0057
-14 2 13 0.2541 0.0018
-14 2 14 -1.0557 -0.0035
-14 2 15 1.4965 0.0045
-14 2 16 1.6927 0.0021
-14 2 17 0.7978 -0.0004
-14 2 18 0.1451 -0.0021
-14 2 19 -2.9602 -0.0021
-14 2 20 0.7590 -0.0036
-14 2 21 0.8178 -0.0021
-14 2 22 -0.7798 0.0041
-14 3 1 -2.8005 -0.0367
-14 3 2 0.2571 -0.0431
-14 3 3 0.8623 0.0002
-14 3 4 -0.8379 0.0119
-14 3 5 3.8456 0.0010
-14 3 6 6.7092 -0.0035
-14 3 7 -4.4419 0.0188
-14 3 8 -1.9988 0.0273
-14 3 9 3.1921 -0.0080
-14 3 10 -2.8496 -0.0058
-14 3 11 -4.8602 0.0018
-14 3 12 0.8206 0.0038
-14 3 13 3.3752 -0.0030
-14 3 14 -0.6073 -0.0035
-14 3 15 -0.4612 -0.0049
-14 3 16 1.1571 -0.0057
-14 3 17 0.2664 0.0034
-14 3 18 0.8172 0.0038
-14 3 19 1.0257 0.0023
-14 3 20 -1.0030 0.0004
-14 3 21 -0.3292 -0.0027
-14 3 22 -0.6965 -0.0040
-14 4 1 -1.8604 0.0119
-14 4 2 -7.6786 -0.0059
-14 4 3 -1.4778 0.0016
-14 4 4 -3.5363 0.0034
-14 4 5 -3.0062 0.0073
-14 4 6 5.1605 -0.0026
-14 4 7 2.1372 0.0003
-14 4 8 1.9274 0.0033
-14 4 9 -1.2348 -0.0095
-14 4 10 1.8468 0.0026
-14 4 11 0.9182 0.0003
-14 4 12 -1.5056 0.0015
-14 4 13 -3.0713 0.0075
-14 4 14 -0.6977 0.0017
-14 4 15 0.7017 -0.0006
-14 4 16 1.2674 0.0034
-14 4 17 -0.0684 0.0027
-14 4 18 -0.4891 -0.0050
-14 4 19 0.9604 -0.0011
-14 4 20 -1.2531 -0.0003
-14 4 21 -0.3408 0.0007
-14 5 1 0.0382 -0.0214
-14 5 2 5.2300 -0.0399
-14 5 3 -2.1859 -0.0094
-14 5 4 1.7022 0.0086
-14 5 5 0.1474 -0.0068
-14 5 6 -3.4954 -0.0057
-14 5 7 3.2610 -0.0007
-14 5 8 1.8328 -0.0014
-14 5 9 -2.7480 0.0095
-14 5 10 -2.1180 -0.0008
-14 5 11 2.2167 -0.0110
-14 5 12 0.1681 -0.0029
-14 5 13 3.1326 -0.0103
-14 5 14 0.0722 -0.0036
-14 5 15 -4.0998 -0.0055
-14 5 16 0.4066 0.0024
-14 5 17 0.0540 0.0045
-14 5 18 1.2419 0.0009
-14 5 19 -0.0191 -0.0016
-14 5 20 -0.4596 0.0064
-14 5 21 -0.2154 -0.0005
-14 6 1 5.3038 -0.0378
-14 6 2 -3.2017 -0.0041
-14 6 3 -0.6080 -0.0020
-14 6 4 0.0464 -0.0043
-14 6 5 3.0870 0.0063
-14 6 6 -0.9542 -0.0030
-14 6 7 -2.4382 0.0100
-14 6 8 -3.4012 0.0151
-14 6 9 2.6289 0.0031
-14 6 10 1.4094 -0.0017
-14 6 11 0.7896 0.0042
-14 6 12 1.2667 0.0101
-14 6 13 2.8665 0.0092
-14 6 14 -1.2682 -0.0066
-14 6 15 1.2608 -0.0037
-14 6 16 0.2121 -0.0040
-14 6 17 -0.3858 -0.0022
-14 6 18 -0.4405 0.0076
-14 6 19 -0.0774 -0.0101
-14 6 20 0.2360 0.0006
-14 6 21 -0.0205 0.0038
-14 7 1 1.0580 -0.0250
-14 7 2 3.0119 0.0003
-14 7 3 -2.8015 -0.0140
-14 7 4 1.1868 -0.0144
-14 7 5 0.9116 0.0084
-14 7 6 -0.6969 -0.0170
-14 7 7 0.9459 -0.0159
-14 7 8 3.8786 0.0019
-14 7 9 -0.6430 0.0015
-14 7 10 -4.9574 -0.0042
-14 7 11 1.1748 -0.0021
-14 7 12 2.9046 -0.0015
-14 7 13 -0.0437 0.0022
-14 7 14 1.6663 0.0008
-14 7 15 0.1528 -0.0008
-14 7 16 1.0207 -0.0011
-14 7 17 -0.1837 0.0033
-14 7 18 -1.0125 -0.0008
-14 7 19 0.3326 0.0053
-14 7 20 0.4221 -0.0018
-14 7 21 0.0354 -0.0077
-14 8 1 1.0859 0.0681
-14 8 2 -0.6282 -0.0150
-14 8 3 0.9737 -0.0090
-14 8 4 0.5207 0.0102
-14 8 5 -3.2871 0.0012
-14 8 6 8.2373 0.0055
-14 8 7 -0.6874 -0.0033
-14 8 8 -2.3023 -0.0008
-14 8 9 0.3058 -0.0022
-14 8 10 -0.5415 0.0010
-14 8 11 -2.5695 -0.0034
-14 8 12 0.2549 -0.0022
-14 8 13 0.1193 0.0070
-14 8 14 2.2359 0.0000
-14 8 15 -1.1576 0.0020
-14 8 16 -0.0946 -0.0009
-14 8 17 2.0300 -0.0027
-14 8 18 1.5708 -0.0058
-14 8 19 0.7027 0.0047
-14 8 20 -1.3143 -0.0039
-14 9 1 -3.7633 -0.0039
-14 9 2 -0.2084 0.0026
-14 9 3 2.8267 -0.0076
-14 9 4 -3.9852 0.0019
-14 9 5 -0.9518 -0.0019
-14 9 6 3.0798 -0.0031
-14 9 7 2.5972 -0.0028
-14 9 8 0.3875 -0.0087
-14 9 9 1.4740 -0.0005
-14 9 10 1.4535 0.0024
-14 9 11 -2.5312 -0.0019
-14 9 12 -2.8591 -0.0052
-14 9 13 1.3081 -0.0039
-14 9 14 1.0433 0.0014
-14 9 15 -0.4379 0.0063
-14 9 16 0.0635 -0.0015
-14 9 17 0.7233 0.0026
-14 9 18 -0.0169 0.0094
-14 9 19 0.2560 -0.0117
-14 9 20 0.7845 0.0005
-14 10 1 0.5851 -0.0713
-14 10 2 1.7401 -0.0177
-14 10 3 -0.1582 0.0281
-14 10 4 -0.7357 0.0019
-14 10 5 2.2252 0.0067
-14 10 6 -6.1991 0.0115
-14 10 7 0.8588 0.0017
-14 10 8 6.4545 0.0109
-14 10 9 0.9565 0.0024
-14 10 10 -2.0664 0.0005
-14 10 11 1.4961 0.0044
-14 10 12 -0.3903 -0.0041
-14 10 13 -1.1130 -0.0055
-14 10 14 -0.5301 0.0007
-14 10 15 -1.2534 -0.0056
-14 10 16 -1.2437 -0.0069
-14 10 17 0.8691 0.0030
-14 10 18 -0.6924 0.0082
-14 10 19 1.0828 0.0031
-14 11 1 5.0671 0.0048
-14 11 2 -4.3396 0.0174
-14 11 3 -3.0543 -0.0083
-14 11 4 2.2653 -0.0296
-14 11 5 -1.0413 0.0043
-14 11 6 -3.7564 -0.0010
-14 11 7 -0.4179 0.0016
-14 11 8 -1.3339 0.0067
-14 11 9 0.7265 0.0036
-14 11 10 1.3003 0.0051
-14 11 11 -0.5636 0.0011
-14 11 12 1.8814 0.0060
-14 11 13 -1.5799 0.0057
-14 11 14 -1.7290 0.0017
-14 11 15 2.0693 0.0046
-14 11 16 0.0468 -0.0021
-14 11 17 -0.8003 -0.0086
-14 11 18 -0.6921 0.0010
-14 12 1 -1.8748 0.0152
-14 12 2 6.7198 -0.0194
-14 12 3 -0.7776 -0.0193
-14 12 4 -3.2026 0.0134
-14 12 5 -1.6962 -0.0122
-14 12 6 0.6109 -0.0096
-14 12 7 -0.0859 -0.0092
-14 12 8 -2.2139 -0.0167
-14 12 9 -0.0049 -0.0104
-14 12 10 0.7963 0.0039
-14 12 11 -1.3503 0.0021
-14 12 12 1.3046 0.0002
-14 12 13 1.9613 -0.0024
-14 12 14 0.8116 -0.0053
-14 12 15 -0.7275 0.0003
-14 12 16 -0.2000 0.0066
-14 12 17 0.5221 -0.0065
-14 12 18 -0.3221 -0.0041
-14 13 1 -1.8066 -0.0064
-14 13 2 2.2852 0.0088
-14 13 3 0.4877 0.0195
-14 13 4 -1.7687 0.0019
-14 13 5 2.2931 0.0027
-14 13 6 3.1665 0.0053
-14 13 7 -4.3921 -0.0001
-14 13 8 -0.8331 0.0064
-14 13 9 1.5730 0.0071
-14 13 10 -0.8024 -0.0061
-14 13 11 -3.2334 -0.0064
-14 13 12 -2.6838 -0.0007
-14 13 13 0.4216 0.0045
-14 13 14 1.9183 0.0056
-14 13 15 -0.0268 0.0018
-14 13 16 -0.9421 0.0031
-14 13 17 0.5756 -0.0021
-14 14 1 0.4191 -0.0122
-14 14 2 -0.1769 -0.0035
-14 14 3 2.4260 -0.0016
-14 14 4 0.3164 0.0010
-14 14 5 -0.6753 0.0081
-14 14 6 -0.7022 -0.0020
-14 14 7 2.2236 -0.0102
-14 14 8 -0.7729 0.0023
-14 14 9 -1.4401 0.0040
-14 14 10 -1.0628 -0.0036
-14 14 11 -0.8848 -0.0050
-14 14 12 -0.8840 -0.0091
-14 14 13 -1.8929 -0.0040
-14 14 14 -0.9802 -0.0058
-14 14 15 1.9871 0.0007
-14 14 16 1.5008 0.0012
-14 15 1 1.0306 0.0173
-14 15 2 0.1808 -0.0292
-14 15 3 -0.4050 0.0103
-14 15 4 -1.4568 0.0040
-14 15 5 -1.6415 0.0022
-14 15 6 -0.4020 0.0004
-14 15 7 0.7899 0.0057
-14 15 8 0.7365 0.0052
-14 15 9 0.5177 -0.0043
-14 15 10 -0.9614 0.0021
-14 15 11 1.2186 0.0060
-14 15 12 -0.2565 -0.0022
-14 15 13 -0.5479 -0.0125
-14 15 14 -0.9158 -0.0062
-14 15 15 -0.1379 -0.0082
-14 16 1 1.8294 -0.0011
-14 16 2 0.7654 -0.0103
-14 16 3 0.0757 -0.0169
-14 16 4 -1.1200 -0.0028
-14 16 5 -1.6645 -0.0144
-14 16 6 2.0944 -0.0045
-14 16 7 -0.2189 0.0018
-14 16 8 0.6281 -0.0075
-14 16 9 1.1134 0.0064
-14 16 10 0.7078 0.0037
-14 16 11 -0.6047 0.0043
-14 16 12 -1.3668 0.0047
-14 16 13 -0.6629 0.0097
-14 17 3 1.3179 -0.0085
-14 17 4 -1.4695 0.0004
-14 17 5 0.5750 -0.0005
-14 17 6 -0.0211 0.0068
-14 17 7 -2.7549 -0.0112
-14 17 8 0.0217 -0.0061
-14 17 9 1.3060 -0.0016
-14 17 10 1.2895 0.0019
-14 17 11 -1.4841 -0.0027
-14 17 12 -0.3795 -0.0091
-14 18 5 -0.8228 0.0020
-14 18 6 0.0834 -0.0013
-14 18 7 -0.1383 -0.0064
-14 18 8 -1.4878 -0.0024
-14 18 9 -0.5045 0.0062
-13 -27 1 0.3078 -0.0122
-13 -27 2 -0.1134 -0.0164
-13 -26 1 -0.1214 0.0116
-13 -26 2 1.6340 -0.0026
-13 -26 3 0.3592 -0.0141
-13 -26 4 1.0268 0.0003
-13 -25 1 -0.1317 -0.0048
-13 -25 2 -0.1269 -0.0055
-13 -25 3 1.2339 -0.0038
-13 -25 4 -1.0654 0.0061
-13 -25 5 -1.4540 -0.0042
-13 -25 6 2.5601 0.0137
-13 -24 1 -0.5543 -0.0060
-13 -24 2 -0.8259 -0.0050
-13 -24 3 0.2379 0.0047
-13 -24 4 1.5575 -0.0070
-13 -24 5 1.1473 0.0073
-13 -24 6 -1.4084 0.0083
-13 -24 7 0.6935 -0.0032
-13 -24 8 0.1783 0.0029
-13 -23 1 1.1226 -0.0191
-13 -23 2 0.2623 0.0270
-13 -23 3 0.2834 -0.0127
-13 -23 4 0.7885 -0.0006
-13 -23 5 0.7170 0.0112
-13 -23 6 -1.5607 -0.0006
-13 -23 7 1.5009 0.0074
-13 -23 8 -0.1403 -0.0019
-13 -23 9 -0.3905 0.0096
-13 -22 1 -0.1520 0.0074
-13 -22 2 0.4740 -0.0186
-13 -22 3 0.8388 -0.0224
-13 -22 4 -0.7829 0.0107
-13 -22 5 1.1606 -0.0002
-13 -22 6 0.3609 -0.0044
-13 -22 7 -0.5183 0.0006
-13 -22 8 2.1396 0.0077
-13 -22 9 1.2045 -0.0033
-13 -22 10 -0.8164 -0.0029
-13 -21 1 -2.4176 -0.0146
-13 -21 2 -0.2632 -0.0279
-13 -21 3 -0.4645 0.0025
-13 -21 4 1.8612 -0.0056
-13 -21 5 1.9340 0.0005
-13 -21 6 1.3558 0.0086
-13 -21 7 -1.1411 -0.0012
-13 -21 8 -0.7272 -0.0025
-13 -21 9 0.0945 -0.0001
-13 -21 10 0.7072 0.0059
-13 -21 11 -0.5917 -0.0000
-13 -21 12 -1.0354 0.0076
-13 -20 1 -1.4493 -0.0289
-13 -20 2 0.7735 -0.0149
-13 -20 3 0.3055 -0.0276
-13 -20 4 -0.2501 -0.0132
-13 -20 5 -1.4883 0.0035
-13 -20 6 2.2943 0.0076
-13 -20 7 3.2987 -0.0023
-13 -20 8 -2.4897 0.0023
-13 -20 9 -1.7563 0.0072
-13 -20 10 0.4187 -0.0012
-13 -20 11 -0.6151 -0.0095
-13 -20 12 -0.2243 -0.0055
-13 -20 13 0.7290 0.0036
-13 -19 1 1.5839 0.0024
-13 -19 2 -0.4569 -0.0079
-13 -19 3 0.5405 -0.0182
-13 -19 4 -0.6106 -0.0209
-13 -19 5 -0.9962 0.0098
-13 -19 6 0.3376 0.0031
-13 -19 7 0.3761 -0.0026
-13 -19 8 3.1150 0.0066
-13 -19 9 2.3783 -0.0034
-13 -19 10 -1.3051 0.0032
-13 -19 11 0.6929 0.0027
-13 -19 12 -0.2799 0.0082
-13 -19 13 -0.3548 -0.0102
-13 -19 14 0.6194 0.0020
-13 -18 1 -0.0209 0.0824
-13 -18 2 -2.2698 -0.0134
-13 -18 3 -0.4363 -0.0177
-13 -18 4 1.6120 -0.0303
-13 -18 5 0.2663 -0.0034
-13 -18 6 -0.6136 0.0034
-13 -18 7 -1.0486 0.0047
-13 -18 8 1.0229 -0.0051
-13 -18 9 1.7636 0.0005
-13 -18 10 -1.3096 0.0089
-13 -18 11 -0.8550 0.0024
-13 -18 12 -0.2069 -0.0030
-13 -18 13 -1.2653 0.0019
-13 -18 14 -0.5378 0.0068
-13 -18 15 1.2585 -0.0069
-13 -17 1 -0.3917 0.0585
-13 -17 2 3.0646 0.0209
-13 -17 3 -2.0140 -0.0104
-13 -17 4 -1.2704 -0.0086
-13 -17 5 -0.0140 -0.0043
-13 -17 6 -0.7410 -0.0070
-13 -17 7 -0.1067 -0.0083
-13 -17 8 -0.8103 -0.0017
-13 -17 9 -2.7123 0.0011
-13 -17 10 1.6297 -0.0043
-13 -17 11 1.2991 -0.0027
-13 -17 12 -0.6999 -0.0023
-13 -17 13 0.4894 0.0026
-13 -17 14 0.0594 -0.0074
-13 -17 15 -0.2021 -0.0068
-13 -17 16 1.2311 0.0009
-13 -16 1 3.6094 -0.0171
-13 -16 2 -2.3017 0.0447
-13 -16 3 2.4770 0.0003
-13 -16 4 -3.0689 -0.0139
-13 -16 5 -0.5812 -0.0099
-13 -16 6 1.2324 0.0010
-13 -16 7 0.4484 0.0098
-13 -16 8 1.3535 -0.0080
-13 -16 9 -0.9182 0.0020
-13 -16 10 2.3468 0.0004
-13 -16 11 0.3012 0.0034
-13 -16 12 -1.6001 0.0014
-13 -16 13 0.4395 0.0030
-13 -16 14 0.7445 -0.0026
-13 -16 15 -1.4006 0.0028
-13 -16 16 -1.0696 0.0037
-13 -15 1 -3.0329 0.0056
-13 -15 2 1.5302 0.0393
-13 -15 3 0.4084 0.0059
-13 -15 4 -1.7754 -0.0193
-13 -15 5 -1.0556 -0.0022
-13 -15 6 -0.0010 0.0035
-13 -15 7 1.9362 -0.0123
-13 -15 8 0.2108 0.0082
-13 -15 9 1.4262 0.0008
-13 -15 10 -0.5961 -0.0036
-13 -15 11 -3.0822 0.0037
-13 -15 12 1.0707 -0.0025
-13 -15 13 -0.5759 0.0067
-13 -15 14 -0.7035 0.0048
-13 -15 15 1.2601 0.0013
-13 -15 16 -0.1907 -0.0070
-13 -15 17 -0.9447 0.0015
-13 -14 1 -2.3625 0.1263
-13 -14 2 -1.9063 -0.0241
-13 -14 3 -2.7462 0.0099
-13 -14 4 2.7011 0.0240
-13 -14 5 -0.9506 -0.0250
-13 -14 6 -5.1733 -0.0041
-13 -14 7 -2.4039 -0.0119
-13 -14 8 1.0629 -0.0022
-13 -14 9 0.5209 -0.0032
-13 -14 10 0.1337 0.0008
-13 -14 11 2.6458 -0.0055
-13 -14 12 1.8049 -0.0030
-13 -14 13 -0.7083 -0.0060
-13 -14 14 -1.8254 -0.0004
-13 -14 15 0.9704 -0.0022
-13 -14 16 0.5316 0.0068
-13 -14 17 0.1615 -0.0040
-13 -14 18 1.1691 0.0035
-13 -13 1 7.8328 -0.0808
-13 -13 2 -2.3989 -0.0124
-13 -13 3 -1.5730 0.0175
-13 -13 4 -1.1515 -0.0221
-13 -13 5 -1.6535 0.0101
-13 -13 6 -0.6983 0.0013
-13 -13 7 0.9092 0.0119
-13 -13 8 -2.5843 -0.0122
-13 -13 9 1.5751 -0.0012
-13 -13 10 0.1297 0.0062
-13 -13 11 0.6487 0.0018
-13 -13 12 -0.1073 0.0002
-13 -13 13 -1.4173 -0.0011
-13 -13 14 0.6590 -0.0000
-13 -13 15 -0.5798 0.0071
-13 -13 16 -1.0299 -0.0076
-13 -13 17 -0.2197 -0.0024
-13 -13 18 -1.2708 0.0053
-13 -13 19 -0.0072 0.0018
-13 -12 1 -4.0884 -0.0419
-13 -12 2 7.4230 0.0609
-13 -12 3 -0.1853 0.0099
-13 -12 4 -2.9451 0.0173
-13 -12 5 2.2057 -0.0010
-13 -12 6 2.4992 0.0163
-13 -12 7 -2.0890 -0.0116
-13 -12 8 -0.7071 0.0053
-13 -12 9 0.3193 0.0092
-13 -12 10 -2.6232 -0.0009
-13 -12 11 -1.3598 0.0064
-13 -12 12 0.9639 -0.0011
-13 -12 13 1.1195 0.0002
-13 -12 14 -0.0210 0.0019
-13 -12 15 -1.8764 -0.0079
-13 -12 16 0.1388 0.0028
-13 -12 17 -0.0070 0.0044
-13 -12 18 -0.2828 -0.0023
-13 -12 19 -0.1414 -0.0019
-13 -11 1 0.7771 0.0403
-13 -11 2 -3.3244 -0.0490
-13 -11 3 1.4998 -0.0089
-13 -11 4 3.1045 -0.0281
-13 -11 5 -2.9790 0.0038
-13 -11 6 3.2356 -0.0062
-13 -11 7 -0.9740 -0.0053
-13 -11 8 -0.0980 0.0011
-13 -11 9 -0.1780 -0.0003
-13 -11 10 4.4469 -0.0067
-13 -11 11 1.6056 -0.0115
-13 -11 12 -2.3879 0.0020
-13 -11 13 1.5423 0.0008
-13 -11 14 1.0391 0.0009
-13 -11 15 -1.1314 0.0006
-13 -11 16 -1.4365 0.0020
-13 -11 17 -0.7621 0.0007
-13 -11 18 -0.1249 -0.0006
-13 -11 19 -1.2070 -0.0073
-13 -11 20 -0.9537 0.0040
-13 -10 1 2.7464 0.0680
-13 -10 2 -0.8521 -0.0461
-13 -10 3 2.6153 -0.0488
-13 -10 4 -4.8521 0.0408
-13 -10 5 -2.3759 0.0035
-13 -10 6 1.2371 -0.0127
-13 -10 7 6.4799 0.0010
-13 -10 8 0.1133 -0.0013
-13 -10 9 -3.6249 -0.0045
-13 -10 10 -1.2479 0.0077
-13 -10 11 0.5290 -0.0005
-13 -10 12 -0.5490 -0.0030
-13 -10 13 0.0966 -0.0006
-13 -10 14 0.9194 -0.0027
-13 -10 15 0.5149 -0.0007
-13 -10 16 0.4428 -0.0015
-13 -10 17 -0.9924 0.0040
-13 -10 18 0.0225 0.0021
-13 -10 19 -0.1986 0.0116
-13 -10 20 0.5413 -0.0059
-13 -9 1 -2.8387 0.0239
-13 -9 2 8.6541 0.0411
-13 -9 3 0.4235 0.0076
-13 -9 4 -2.7533 -0.0433
-13 -9 5 -2.8159 0.0001
-13 -9 6 -6.5753 -0.0019
-13 -9 7 -3.9149 -0.0043
-13 -9 8 0.8510 -0.0118
-13 -9 9 2.8290 0.0112
-13 -9 10 -1.3093 0.0003
-13 -9 11 -1.5272 -0.0017
-13 -9 12 1.4821 -0.0019
-13 -9 13 -0.9967 -0.0025
-13 -9 14 -1.6124 0.0030
-13 -9 15 3.8074 -0.0041
-13 -9 16 1.0293 0.0001
-13 -9 17 0.0933 -0.0042
-13 -9 18 0.0800 0.0025
-13 -9 19 -0.0306 -0.0024
-13 -9 20 0.6071 0.0009
-13 -9 21 -0.6983 -0.0021
-13 -8 1 -0.0314 -0.0391
-13 -8 2 -4.6937 -0.0179
-13 -8 3 -1.2140 -0.0371
-13 -8 4 -3.1411 0.0175
-13 -8 5 -0.0926 -0.0056
-13 -8 6 2.8055 0.0076
-13 -8 7 -1.8288 -0.0059
-13 -8 8 2.0863 -0.0100
-13 -8 9 -1.4697 0.0015
-13 -8 10 -0.3768 -0.0074
-13 -8 11 1.2591 0.0097
-13 -8 12 -1.4087 -0.0052
-13 -8 13 0.0417 -0.0029
-13 -8 14 1.6942 -0.0011
-13 -8 15 -1.1145 0.0024
-13 -8 16 -0.3408 -0.0066
-13 -8 17 0.7944 -0.0018
-13 -8 18 -0.0731 -0.0035
-13 -8 19 0.6593 -0.0019
-13 -8 20 -1.2142 0.0014
-13 -8 21 0.9147 0.0039
-13 -7 1 -0.0491 0.1334
-13 -7 2 -1.4949 -0.0227
-13 -7 3 -0.9258 -0.0046
-13 -7 4 7.3090 -0.0403
-13 -7 5 0.4494 -0.0151
-13 -7 6 -4.1428 0.0162
-13 -7 7 0.4208 -0.0094
-13 -7 8 -1.4016 -0.0037
-13 -7 9 1.4480 -0.0043
-13 -7 10 0.0520 0.0237
-13 -7 11 -2.3614 -0.0050
-13 -7 12 -0.8264 0.0019
-13 -7 13 0.4931 0.0001
-13 -7 14 -1.6348 -0.0002
-13 -7 15 -2.0402 0.0004
-13 -7 16 0.9782 0.0029
-13 -7 17 1.2842 -0.0022
-13 -7 18 1.6258 -0.0037
-13 -7 19 0.4408 0.0059
-13 -7 20 -0.4313 -0.0034
-13 -7 21 1.1200 -0.0102
-13 -7 22 -0.1679 0.0039
-13 -6 1 6.7801 0.0292
-13 -6 2 8.0415 0.0813
-13 -6 3 1.9687 -0.0409
-13 -6 4 -0.3487 -0.0191
-13 -6 5 -4.5457 -0.0057
-13 -6 6 -5.3827 0.0064
-13 -6 7 0.8683 0.0121
-13 -6 8 1.7301 -0.0314
-13 -6 9 -3.2378 -0.0052
-13 -6 10 3.1476 -0.0035
-13 -6 11 0.6791 0.0100
-13 -6 12 -3.0370 -0.0039
-13 -6 13 -0.3929 -0.0004
-13 -6 14 2.4765 0.0042
-13 -6 15 2.5951 0.0001
-13 -6 16 0.6725 0.0012
-13 -6 17 -0.1597 -0.0006
-13 -6 18 -0.7871 0.0057
-13 -6 19 2.3129 -0.0024
-13 -6 20 1.2939 0.0021
-13 -6 21 -1.5068 0.0058
-13 -6 22 -0.3344 0.0027
-13 -5 1 -5.2698 -0.0024
-13 -5 2 -3.5004 0.0765
-13 -5 3 2.4752 0.0230
-13 -5 4 -4.3966 -0.0092
-13 -5 5 0.0705 -0.0029
-13 -5 6 1.6325 0.0114
-13 -5 7 -0.4851 0.0050
-13 -5 8 -5.2974 0.0089
-13 -5 9 1.4560 -0.0089
-13 -5 10 -1.6121 0.0002
-13 -5 11 2.6477 -0.0017
-13 -5 12 6.2068 0.0088
-13 -5 13 -3.4899 -0.0013
-13 -5 14 -0.0529 -0.0086
-13 -5 15 0.1204 0.0023
-13 -5 16 0.2077 0.0002
-13 -5 17 0.1667 0.0034
-13 -5 18 0.1505 -0.0065
-13 -5 19 -1.0194 0.0005
-13 -5 20 0.8745 0.0012
-13 -5 21 1.3570 0.0090
-13 -5 22 -0.0038 0.0003
-13 -4 1 -0.2703 0.0061
-13 -4 2 -2.6385 0.0024
-13 -4 3 2.1054 0.0640
-13 -4 4 7.4347 0.0258
-13 -4 5 -3.4511 -0.0062
-13 -4 6 -1.2052 -0.0220
-13 -4 7 -3.7403 0.0047
-13 -4 8 -2.7657 0.0167
-13 -4 9 7.5445 -0.0102
-13 -4 10 -3.2283 -0.0156
-13 -4 11 -5.3037 0.0178
-13 -4 12 0.3438 0.0036
-13 -4 13 -0.4873 -0.0070
-13 -4 14 -1.9604 0.0011
-13 -4 15 0.9828 -0.0029
-13 -4 16 -0.2197 -0.0018
-13 -4 17 0.9369 0.0035
-13 -4 18 0.9261 -0.0018
-13 -4 19 0.2658 -0.0058
-13 -4 20 0.6956 0.0008
-13 -4 21 -0.1484 -0.0048
-13 -4 22 1.6480 -0.0009
-13 -3 1 7.8013 -0.0116
-13 -3 2 0.5088 0.0050
-13 -3 3 -3.4079 0.0058
-13 -3 4 -0.9976 0.0247
-13 -3 5 2.3325 0.0115
-13 -3 6 -2.2978 0.0079
-13 -3 7 -2.4211 0.0315
-13 -3 8 -1.8478 -0.0045
-13 -3 9 -6.9539 -0.0166
-13 -3 10 3.0720 0.0006
-13 -3 11 2.1665 -0.0182
-13 -3 12 -2.5523 0.0151
-13 -3 13 1.0539 0.0034
-13 -3 14 1.1398 -0.0000
-13 -3 15 0.3156 0.0004
-13 -3 16 1.0038 0.0019
-13 -3 17 -0.5726 0.0008
-13 -3 18 0.6683 -0.0004
-13 -3 19 0.5228 0.0067
-13 -3 20 -1.2226 -0.0029
-13 -3 21 0.9967 -0.0067
-13 -3 22 0.1306 0.0045
-13 -3 23 0.1348 -0.0018
-13 -2 1 -10.5662 0.0341
-13 -2 2 4.5743 0.0263
-13 -2 3 1.7417 -0.0359
-13 -2 4 1.5280 -0.0105
-13 -2 5 1.7180 -0.0074
-13 -2 6 -2.7393 -0.0011
-13 -2 7 -5.1791 0.0092
-13 -2 8 3.6391 0.0018
-13 -2 9 -1.9258 0.0142
-13 -2 10 2.2235 0.0031
-13 -2 11 5.5604 0.0001
-13 -2 12 0.3450 -0.0052
-13 -2 13 2.5431 0.0067
-13 -2 14 0.5152 -0.0002
-13 -2 15 -2.4300 -0.0008
-13 -2 16 -2.0167 0.0014
-13 -2 17 2.2733 -0.0043
-13 -2 18 -0.0022 0.0032
-13 -2 19 -2.0879 -0.0052
-13 -2 20 0.6597 0.0016
-13 -2 21 -0.0182 0.0012
-13 -2 22 0.5986 -0.0059
-13 -2 23 0.2019 -0.0048
-13 -1 1 7.7942 -0.0592
-13 -1 2 -0.4574 0.0031
-13 -1 3 0.2716 0.0201
-13 -1 4 -2.2447 0.0034
-13 -1 5 3.9807 0.0005
-13 -1 6 6.0954 -0.0193
-13 -1 7 -0.0975 -0.0268
-13 -1 8 -3.2401 -0.0091
-13 -1 9 -1.2592 0.0060
-13 -1 10 -0.2356 0.0007
-13 -1 11 -3.3761 0.0000
-13 -1 12 -0.2022 -0.0013
-13 -1 13 1.7593 -0.0050
-13 -1 14 -3.4019 0.0018
-13 -1 15 3.8515 0.0029
-13 -1 16 2.2980 -0.0065
-13 -1 17 -1.1483 -0.0003
-13 -1 18 -0.1284 -0.0013
-13 -1 19 1.7986 0.0021
-13 -1 20 0.7218 0.0006
-13 -1 21 -1.3237 -0.0025
-13 -1 22 0.3614 -0.0048
-13 -1 23 0.5513 0.0009
-13 0 1 -7.9128 -0.0640
-13 0 2 2.3280 0.0212
-13 0 3 0.8233 0.0079
-13 0 4 -3.0602 -0.0205
-13 0 5 5.0438 0.0356
-13 0 6 -3.1264 0.0162
-13 0 7 1.7631 0.0033
-13 0 8 -7.0116 0.0031
-13 0 9 -1.8877 -0.0072
-13 0 10 0.3812 -0.0104
-13 0 11 -2.6947 -0.0076
-13 0 12 2.5757 0.0018
-13 0 13 -2.0766 0.0087
-13 0 14 -2.2669 0.0022
-13 0 15 0.0232 -0.0049
-13 0 16 2.0229 0.0001
-13 0 17 0.8864 0.0074
-13 0 18 0.6777 0.0007
-13 0 19 -0.1253 -0.0090
-13 0 20 -0.0972 0.0052
-13 0 21 1.0278 -0.0007
-13 0 22 -0.5254 -0.0024
-13 0 23 0.0442 -0.0062
-13 1 1 -8.7017 0.0522
-13 1 2 -4.1847 -0.0292
-13 1 3 2.6993 -0.0424
-13 1 4 0.2853 0.0136
-13 1 5 -5.3007 -0.0019
-13 1 6 -0.2522 -0.0031
-13 1 7 -1.0013 0.0020
-13 1 8 6.4446 0.0059
-13 1 9 -0.4835 -0.0083
-13 1 10 0.0527 -0.0025
-13 1 11 5.4632 0.0074
-13 1 12 -1.1249 0.0029
-13 1 13 1.0248 -0.0042
-13 1 14 1.9610 -0.0119
-13 1 15 -5.8945 0.0022
-13 1 16 -3.3452 0.0039
-13 1 17 -0.1955 -0.0033
-13 1 18 2.0709 -0.0041
-13 1 19 0.6721 0.0069
-13 1 20 -0.3865 -0.0018
-13 1 21 -0.5815 0.0044
-13 1 22 0.2946 -0.0025
-13 1 23 1.2934 -0.0066
-13 2 1 1.2214 -0.0241
-13 2 2 -7.5743 -0.0005
-13 2 3 0.3117 0.0230
-13 2 4 -1.2592 -0.0353
-13 2 5 3.0590 -0.0156
-13 2 6 6.2333 0.0166
-13 2 7 -2.1212 0.0198
-13 2 8 -3.1301 0.0004
-13 2 9 0.0018 0.0030
-13 2 10 1.9214 0.0110
-13 2 11 1.4971 -0.0048
-13 2 12 0.7158 -0.0092
-13 2 13 -0.5315 -0.0015
-13 2 14 -0.4840 0.0020
-13 2 15 -0.5328 0.0066
-13 2 16 0.2302 -0.0052
-13 2 17 -1.8526 -0.0108
-13 2 18 -0.0485 0.0028
-13 2 19 1.1160 -0.0046
-13 2 20 -0.1069 -0.0035
-13 2 21 1.0859 -0.0003
-13 2 22 -0.3214 0.0052
-13 2 23 -0.1862 0.0037
-13 3 1 9.3499 -0.0006
-13 3 2 4.5356 0.0600
-13 3 3 -5.6686 0.0084
-13 3 4 9.8587 -0.0166
-13 3 5 -2.2091 0.0058
-13 3 6 -4.4291 0.0068
-13 3 7 1.9345 -0.0046
-13 3 8 -4.4243 0.0118
-13 3 9 -3.3352 0.0039
-13 3 10 -3.3188 0.0088
-13 3 11 -0.4792 0.0086
-13 3 12 5.8871 0.0050
-13 3 13 2.9574 0.0042
-13 3 14 0.3931 -0.0047
-13 3 15 -0.4250 -0.0052
-13 3 16 0.3112 -0.0034
-13 3 17 -0.4508 0.0094
-13 3 18 -1.6977 0.0026
-13 3 19 0.2617 0.0019
-13 3 20 0.1073 -0.0015
-13 3 21 0.9843 -0.0026
-13 3 22 0.5356 0.0011
-13 3 23 -0.6132 -0.0026
-13 4 1 0.0420 -0.0031
-13 4 2 1.1536 0.0096
-13 4 3 0.2517 0.0394
-13 4 4 -3.3357 -0.0050
-13 4 5 -0.8915 -0.0142
-13 4 6 4.0163 -0.0087
-13 4 7 -0.2571 -0.0014
-13 4 8 -0.5508 -0.0024
-13 4 9 0.3637 -0.0264
-13 4 10 -3.7675 -0.0084
-13 4 11 1.5431 0.0083
-13 4 12 -4.9918 0.0077
-13 4 13 0.8306 0.0015
-13 4 14 1.7878 0.0097
-13 4 15 -0.2563 0.0015
-13 4 16 -0.2497 0.0072
-13 4 17 0.8460 -0.0048
-13 4 18 -0.4761 0.0000
-13 4 19 -0.3303 0.0009
-13 4 20 -0.1711 0.0043
-13 4 21 -1.6782 -0.0028
-13 4 22 -0.6702 -0.0022
-13 4 23 0.3391 0.0127
-13 5 1 -6.8290 -0.0283
-13 5 2 -4.8535 -0.0221
-13 5 3 9.7369 -0.0024
-13 5 4 -5.7791 0.0198
-13 5 5 1.7203 -0.0100
-13 5 6 10.6467 0.0024
-13 5 7 -0.1669 0.0195
-13 5 8 -3.3116 0.0078
-13 5 9 1.8248 0.0066
-13 5 10 -2.5680 0.0076
-13 5 11 -3.9631 -0.0066
-13 5 12 -1.3019 -0.0079
-13 5 13 -0.6192 0.0023
-13 5 14 -0.4051 0.0005
-13 5 15 -0.8957 0.0078
-13 5 16 -0.4315 -0.0011
-13 5 17 2.0109 -0.0024
-13 5 18 0.5004 0.0092
-13 5 19 -0.1745 0.0034
-13 5 20 0.0773 -0.0003
-13 5 21 0.1273 0.0013
-13 5 22 0.2212 0.0026
-13 6 1 1.3116 0.0187
-13 6 2 -4.4938 -0.0157
-13 6 3 -8.5345 0.0052
-13 6 4 5.3792 -0.0126
-13 6 5 -2.8157 -0.0256
-13 6 6 -3.9481 -0.0086
-13 6 7 4.7619 -0.0033
-13 6 8 3.3703 -0.0001
-13 6 9 -2.4765 0.0076
-13 6 10 4.9018 -0.0069
-13 6 11 -0.9116 0.0009
-13 6 12 -2.0393 0.0105
-13 6 13 0.0402 0.0012
-13 6 14 0.6509 -0.0109
-13 6 15 -3.1913 -0.0064
-13 6 16 -1.6988 0.0034
-13 6 17 -0.0577 0.0008
-13 6 18 1.6103 -0.0066
-13 6 19 1.5429 -0.0012
-13 6 20 0.0943 0.0026
-13 6 21 -0.6575 0.0059
-13 6 22 0.7354 -0.0027
-13 7 1 1.0650 -0.0490
-13 7 2 3.0221 -0.0110
-13 7 3 -2.4784 0.0593
-13 7 4 -4.8420 -0.0004
-13 7 5 0.1073 0.0023
-13 7 6 -4.2268 -0.0103
-13 7 7 -3.6254 -0.0070
-13 7 8 4.2628 0.0154
-13 7 9 0.9572 -0.0029
-13 7 10 -1.7207 -0.0107
-13 7 11 2.1678 0.0095
-13 7 12 3.5812 0.0051
-13 7 13 -5.1606 0.0032
-13 7 14 -1.1554 -0.0011
-13 7 15 1.2088 -0.0010
-13 7 16 -1.7352 0.0017
-13 7 17 -1.4371 0.0003
-13 7 18 -1.6087 -0.0024
-13 7 19 0.5593 0.0030
-13 7 20 1.2600 -0.0005
-13 7 21 0.0848 -0.0036
-13 7 22 -0.7421 -0.0059
-13 8 1 5.8836 -0.0107
-13 8 2 2.4545 0.0350
-13 8 3 2.1368 -0.0156
-13 8 4 3.0641 0.0053
-13 8 5 -0.5295 -0.0058
-13 8 6 -4.8484 -0.0242
-13 8 7 2.6186 -0.0111
-13 8 8 -5.0058 0.0018
-13 8 9 -4.7848 0.0024
-13 8 10 -1.2021 -0.0063
-13 8 11 -0.2765 -0.0034
-13 8 12 2.7181 -0.0016
-13 8 13 2.4788 0.0084
-13 8 14 -0.5565 0.0041
-13 8 15 -0.7185 -0.0010
-13 8 16 -1.6550 -0.0009
-13 8 17 -0.1411 -0.0032
-13 8 18 0.2601 0.0011
-13 8 19 -0.8500 -0.0002
-13 8 20 -0.6881 0.0007
-13 8 21 0.2744 0.0090
-13 8 22 -0.4369 0.0081
-13 9 1 -2.9843 0.0447
-13 9 2 3.3744 -0.0416
-13 9 3 2.0234 0.0009
-13 9 4 -0.2968 0.0252
-13 9 5 3.3366 0.0035
-13 9 6 5.6143 0.0009
-13 9 7 0.3038 -0.0146
-13 9 8 -6.8868 -0.0110
-13 9 9 0.3610 0.0038
-13 9 10 0.9815 -0.0009
-13 9 11 -5.2318 -0.0133
-13 9 12 -3.7115 -0.0050
-13 9 13 4.1732 -0.0000
-13 9 14 3.9342 -0.0029
-13 9 15 2.1617 -0.0076
-13 9 16 -1.7474 0.0043
-13 9 17 -0.1446 0.0000
-13 9 18 -0.6775 0.0023
-13 9 19 -0.3570 0.0014
-13 9 20 0.8078 -0.0068
-13 9 21 -1.0589 0.0016
-13 10 1 -7.1438 -0.0096
-13 10 2 1.2460 0.0125
-13 10 3 1.7597 0.0022
-13 10 4 -1.8238 0.0252
-13 10 5 0.6045 0.0190
-13 10 6 4.5454 0.0092
-13 10 7 0.9383 0.0112
-13 10 8 3.3916 0.0033
-13 10 9 1.5341 0.0066
-13 10 10 -3.9002 0.0034
-13 10 11 -3.5257 0.0018
-13 10 12 -1.3070 -0.0021
-13 10 13 -0.9511 -0.0002
-13 10 14 -0.3384 0.0026
-13 10 15 1.2216 0.0006
-13 10 16 0.9576 -0.0036
-13 10 17 0.2450 0.0002
-13 10 18 0.6650 0.0041
-13 10 19 -0.5386 -0.0023
-13 10 20 1.0745 0.0039
-13 10 21 -0.2632 -0.0056
-13 11 1 -0.5006 -0.0288
-13 11 2 -8.2350 0.0097
-13 11 3 -3.5228 0.0209
-13 11 4 5.3100 -0.0076
-13 11 5 -1.3206 -0.0241
-13 11 6 -3.7148 0.0046
-13 11 7 1.6253 -0.0030
-13 11 8 5.7579 0.0064
-13 11 9 0.6120 -0.0091
-13 11 10 1.4340 -0.0035
-13 11 11 1.9255 0.0068
-13 11 12 -1.9837 -0.0051
-13 11 13 -3.1263 -0.0020
-13 11 14 0.2044 0.0055
-13 11 15 0.9504 -0.0032
-13 11 16 0.3835 -0.0014
-13 11 17 -1.1393 -0.0005
-13 11 18 1.0326 -0.0051
-13 11 19 0.2608 0.0100
-13 11 20 -1.1526 -0.0040
-13 12 1 0.2366 -0.0177
-13 12 2 -0.7043 -0.0345
-13 12 3 -0.0285 -0.0100
-13 12 4 -4.9241 0.0029
-13 12 5 -3.3090 0.0153
-13 12 6 0.3196 0.0026
-13 12 7 2.3395 0.0001
-13 12 8 0.1990 0.0030
-13 12 9 -0.6696 0.0031
-13 12 10 3.9418 0.0049
-13 12 11 3.0389 0.0040
-13 12 12 0.3061 -0.0003
-13 12 13 0.2417 -0.0025
-13 12 14 -0.5978 0.0044
-13 12 15 0.2648 0.0005
-13 12 16 0.0572 0.0049
-13 12 17 -1.1315 -0.0018
-13 12 18 -0.7106 -0.0007
[truncated: 3,435,103 more chars]
